# Supplementary material for: Three Blind Moles: Molecular Evolutionary Insights on the Tempo and Mode of Convergent Eye Degeneration in Notoryctes typhlops (Southern Marsupial Mole) and Two Chrysochlorids (Golden Moles)
Source: Genes (Basel). 2023 Oct 28;14(11):2018. doi: 10.3390/genes14112018 (PMC10671557; doi:10.3390/genes14112018)
Supplement: Supplementary file 1 [file genes-14-02018-s001.zip]

Archive with 389 entries (328 files):
- Afrotheria CDS Alignments Nexus/
- Afrotheria CDS Alignments Nexus/.DS_Store
- Afrotheria CDS Alignments Nexus/Afrotheria Concatenation CDS Nexus/
- Afrotheria CDS Alignments Nexus/Afrotheria Concatenation CDS Nexus/.DS_Store
- Afrotheria CDS Alignments Nexus/Afrotheria Concatenation CDS Nexus/Afrotheria_37genes.nex
- Afrotheria CDS Alignments Nexus/Afrotheria Cone Genes CDS Nexus/
- Afrotheria CDS Alignments Nexus/Afrotheria Cone Genes CDS Nexus/.DS_Store
- Afrotheria CDS Alignments Nexus/Afrotheria Cone Genes CDS Nexus/CNGA3 alignment CDS.nex
- Afrotheria CDS Alignments Nexus/Afrotheria Cone Genes CDS Nexus/CNGB3 alignment CDS.nex
- Afrotheria CDS Alignments Nexus/Afrotheria Cone Genes CDS Nexus/GNAT2 alignment CDS.nex
- Afrotheria CDS Alignments Nexus/Afrotheria Cone Genes CDS Nexus/GNB3 alignment CDS.nex
- Afrotheria CDS Alignments Nexus/Afrotheria Cone Genes CDS Nexus/GNGT2 alignment CDS.nex
- Afrotheria CDS Alignments Nexus/Afrotheria Cone Genes CDS Nexus/GRK7 alignment CDS.nex
- Afrotheria CDS Alignments Nexus/Afrotheria Cone Genes CDS Nexus/OPN1LW alignment CDS.nex
- Afrotheria CDS Alignments Nexus/Afrotheria Cone Genes CDS Nexus/OPN1SW alignment CDS.nex
- Afrotheria CDS Alignments Nexus/Afrotheria Cone Genes CDS Nexus/PDE6C alignment CDS.nex
- Afrotheria CDS Alignments Nexus/Afrotheria Cone Genes CDS Nexus/PDE6H alignment CDS.nex
- Afrotheria CDS Alignments Nexus/Afrotheria Cone Genes CDS Nexus/SLC24A2 alignment CDS.nex
- Afrotheria CDS Alignments Nexus/Afrotheria Lens Genes CDS Nexus/
- Afrotheria CDS Alignments Nexus/Afrotheria Lens Genes CDS Nexus/.DS_Store
- Afrotheria CDS Alignments Nexus/Afrotheria Lens Genes CDS Nexus/BFSP1 alignment CDS.nex
- Afrotheria CDS Alignments Nexus/Afrotheria Lens Genes CDS Nexus/BFSP2 alignjment CDS.nex
- Afrotheria CDS Alignments Nexus/Afrotheria Lens Genes CDS Nexus/CRYAA alignment CDS.nex
- Afrotheria CDS Alignments Nexus/Afrotheria Lens Genes CDS Nexus/CRYAB alignment CDS.nex
- Afrotheria CDS Alignments Nexus/Afrotheria Lens Genes CDS Nexus/CRYBA1 alignment CDS.nex
- Afrotheria CDS Alignments Nexus/Afrotheria Lens Genes CDS Nexus/CRYBA4 alignment CDS.nex
- Afrotheria CDS Alignments Nexus/Afrotheria Lens Genes CDS Nexus/CRYBB1 alignment CDS.nex
- Afrotheria CDS Alignments Nexus/Afrotheria Lens Genes CDS Nexus/CRYBB2 alignment CDS.nex
- Afrotheria CDS Alignments Nexus/Afrotheria Lens Genes CDS Nexus/CRYBB3 alignment CDS.nex
- Afrotheria CDS Alignments Nexus/Afrotheria Lens Genes CDS Nexus/CRYGS alignment CDS.nex
- Afrotheria CDS Alignments Nexus/Afrotheria Lens Genes CDS Nexus/GJA8 alignment CDS.nex
- Afrotheria CDS Alignments Nexus/Afrotheria Lens Genes CDS Nexus/KRT12 alignment CDS.nex
- Afrotheria CDS Alignments Nexus/Afrotheria Lens Genes CDS Nexus/LIM2 alignment CDS.nex
- Afrotheria CDS Alignments Nexus/Afrotheria Lens Genes CDS Nexus/MIP alignment CDS.nex
- Afrotheria CDS Alignments Nexus/Afrotheria Rod Genes CDS Nexus/
- Afrotheria CDS Alignments Nexus/Afrotheria Rod Genes CDS Nexus/.DS_Store
- Afrotheria CDS Alignments Nexus/Afrotheria Rod Genes CDS Nexus/CNGA1 alignment CDS.nex
- Afrotheria CDS Alignments Nexus/Afrotheria Rod Genes CDS Nexus/CNGB1 alignment CDS.nex
- Afrotheria CDS Alignments Nexus/Afrotheria Rod Genes CDS Nexus/GNAT1 alignment CDS.nex
- Afrotheria CDS Alignments Nexus/Afrotheria Rod Genes CDS Nexus/GNB1 alignment CDS.nex
- Afrotheria CDS Alignments Nexus/Afrotheria Rod Genes CDS Nexus/GNGT1 alignment CDS.nex
- Afrotheria CDS Alignments Nexus/Afrotheria Rod Genes CDS Nexus/GRK1 alignment CDS.nex
- Afrotheria CDS Alignments Nexus/Afrotheria Rod Genes CDS Nexus/PDE6A alignment CDS.nex
- Afrotheria CDS Alignments Nexus/Afrotheria Rod Genes CDS Nexus/PDE6B alignment CDS.nex
- Afrotheria CDS Alignments Nexus/Afrotheria Rod Genes CDS Nexus/PDE6G alignment CDS.nex
- Afrotheria CDS Alignments Nexus/Afrotheria Rod Genes CDS Nexus/RHO alignment CDS.nex
- Afrotheria CDS Alignments Nexus/Afrotheria Rod Genes CDS Nexus/SAG alignment CDS.nex
- Afrotheria CDS Alignments Nexus/Afrotheria Rod Genes CDS Nexus/SLC24A1 alignment CDS.nex
- Afrotheria Concatenation Partitioned Species Tree/
- Afrotheria Concatenation Partitioned Species Tree/Afrotheria37genes_partitioned_RAxML Tree.newick
- Afrotheria Gene Trees/
- Afrotheria Gene Trees/.DS_Store
- Afrotheria Gene Trees/Cone Genes/
- Afrotheria Gene Trees/Cone Genes/CNGA3 RAxML Tree.newick
- Afrotheria Gene Trees/Cone Genes/CNGB3 RAxML Tree.newick
- Afrotheria Gene Trees/Cone Genes/GNAT2 RAxML Tree.newick
- Afrotheria Gene Trees/Cone Genes/GNB3 RAxML Tree.newick
- Afrotheria Gene Trees/Cone Genes/GNGT2 RAxML Tree.newick
- Afrotheria Gene Trees/Cone Genes/GRK7 RAxML Tree.newick
- Afrotheria Gene Trees/Cone Genes/LWS RAxML Tree.newick
- Afrotheria Gene Trees/Cone Genes/PDE6C RAxML Tree.newick
- Afrotheria Gene Trees/Cone Genes/PDE6H RAxML Tree.newick
- Afrotheria Gene Trees/Cone Genes/SLC24A2 RAxML Tree.newick
- Afrotheria Gene Trees/Cone Genes/SWS1 RAxML Tree.newick
- Afrotheria Gene Trees/Lens Genes/
- Afrotheria Gene Trees/Lens Genes/BFSP1 RAxML Tree.newick
- Afrotheria Gene Trees/Lens Genes/BFSP2 RAxML Tree.newick
- Afrotheria Gene Trees/Lens Genes/CRYAA RAxML Tree.newick
- Afrotheria Gene Trees/Lens Genes/CRYAB RAxML Tree.newick
- Afrotheria Gene Trees/Lens Genes/CRYBA1 RAxML Tree.newick
- Afrotheria Gene Trees/Lens Genes/CRYBA4 RAxML Tree.newick
- Afrotheria Gene Trees/Lens Genes/CRYBB1 RAxML Tree.newick
- Afrotheria Gene Trees/Lens Genes/CRYBB2 RAxML Tree.newick
- Afrotheria Gene Trees/Lens Genes/CRYBB3 RAxML Tree.newick
- Afrotheria Gene Trees/Lens Genes/CRYGS RAxML Tree.newick
- Afrotheria Gene Trees/Lens Genes/GJA8 RAxML Tree.newick
- Afrotheria Gene Trees/Lens Genes/KRT12 RAxML Tree.newick
- Afrotheria Gene Trees/Lens Genes/LIM2 RAxML Tree.newick
- Afrotheria Gene Trees/Lens Genes/MIP RAxML Tree.newick
- Afrotheria Gene Trees/Rod Genes/
- Afrotheria Gene Trees/Rod Genes/CNGA1 RAxML Tree.newick
- Afrotheria Gene Trees/Rod Genes/CNGB1 RAxML Tree.newick
- Afrotheria Gene Trees/Rod Genes/GNAT1 RAxML Tree.newick
- Afrotheria Gene Trees/Rod Genes/GNB1 RAxML Tree.newick
- Afrotheria Gene Trees/Rod Genes/GNGT1 RAxML Tree.newick
- Afrotheria Gene Trees/Rod Genes/GRK1 RAxML Tree.newick
- Afrotheria Gene Trees/Rod Genes/PDE6A RAxML Tree.newick
- Afrotheria Gene Trees/Rod Genes/PDE6B RAxML Tree.newick
- Afrotheria Gene Trees/Rod Genes/PDE6G RAxML Tree.newick
- Afrotheria Gene Trees/Rod Genes/RHO RAxML Tree.newick
- Afrotheria Gene Trees/Rod Genes/SAG RAxML Tree.newick
- Afrotheria Gene Trees/Rod Genes/SLC24A1 RAxML Tree.newick
- Afrotheria PAML Files/
- Afrotheria PAML Files/.DS_Store
- Afrotheria PAML Files/Cone Activation/
- Afrotheria PAML Files/Cone Activation/.DS_Store
- Afrotheria PAML Files/Cone Activation/Afrotheria.tree
- Afrotheria PAML Files/Cone Activation/Afrotheria8cones.ctl
- Afrotheria PAML Files/Cone Activation/Afrotheria_8cone_genes.rax
- Afrotheria PAML Files/Cone Recovery/
- Afrotheria PAML Files/Cone Recovery/AfroGRK7.ctl
- Afrotheria PAML Files/Cone Recovery/AfroGRK7.rax
- Afrotheria PAML Files/Cone Recovery/Afrotheria.tree
- Afrotheria PAML Files/Lens_Cornea/
- Afrotheria PAML Files/Lens_Cornea/Afro12lens.ctl
- Afrotheria PAML Files/Lens_Cornea/Afro12lens.rax
- Afrotheria PAML Files/Lens_Cornea/Afrotheria.tree
- Afrotheria PAML Files/Rod Activation/
- Afrotheria PAML Files/Rod Activation/Afrotheria.tree
- Afrotheria PAML Files/Rod Activation/Afrotheria6rods.ctl
- Afrotheria PAML Files/Rod Activation/Afrotheria_6rods.rax
- Afrotheria PAML Files/Rod Recovery/
- Afrotheria PAML Files/Rod Recovery/Afrotheria.tree
- Afrotheria PAML Files/Rod Recovery/Afrotheria3rods.ctl
- Afrotheria PAML Files/Rod Recovery/Afrotheria_3rod_genes.rax
- Marsupialia CDS Alignments Nexus/
- Marsupialia CDS Alignments Nexus/.DS_Store
- Marsupialia CDS Alignments Nexus/Marsupialia Cone Genes CDS Nexus/
- Marsupialia CDS Alignments Nexus/Marsupialia Cone Genes CDS Nexus/ARR3 CDS alignment with both Notoryctes.nex
- Marsupialia CDS Alignments Nexus/Marsupialia Cone Genes CDS Nexus/CNGA3 CDS alignment with both Notoryctes.nex
- Marsupialia CDS Alignments Nexus/Marsupialia Cone Genes CDS Nexus/CNGB3 CDS alignment with both Notoryctes.nex
- Marsupialia CDS Alignments Nexus/Marsupialia Cone Genes CDS Nexus/GNAT2 CDS alignment with both Notoryctes.nex
- Marsupialia CDS Alignments Nexus/Marsupialia Cone Genes CDS Nexus/GNB3 CDS alignment with both Notoryctes.nex
- Marsupialia CDS Alignments Nexus/Marsupialia Cone Genes CDS Nexus/GNGT2 CDS alignment with both Notoryctes.nex
- Marsupialia CDS Alignments Nexus/Marsupialia Cone Genes CDS Nexus/GRK7 CDS alignment with both Notoryctes.nex
- Marsupialia CDS Alignments Nexus/Marsupialia Cone Genes CDS Nexus/OPN1LW CDS alignment with both Notoryctes.nex
- Marsupialia CDS Alignments Nexus/Marsupialia Cone Genes CDS Nexus/OPN1SW CDS alignment witth both Notoryctes.nex
- Marsupialia CDS Alignments Nexus/Marsupialia Cone Genes CDS Nexus/PDE6C CDS alignment with both Notoryctes.nex
- Marsupialia CDS Alignments Nexus/Marsupialia Cone Genes CDS Nexus/PDE6H CDS alignment with both Notoryctes.nex
- Marsupialia CDS Alignments Nexus/Marsupialia Cone Genes CDS Nexus/SLC24A2 CDS alignment with both Notoryctes.nex
- Marsupialia CDS Alignments Nexus/Marsupialia Lens Genes CDS Nexus/
- Marsupialia CDS Alignments Nexus/Marsupialia Lens Genes CDS Nexus/BFSP1 CDS both Notoryctes.nex
- Marsupialia CDS Alignments Nexus/Marsupialia Lens Genes CDS Nexus/BFSP2 CDS both Notoryctes.nex
- Marsupialia CDS Alignments Nexus/Marsupialia Lens Genes CDS Nexus/CRYAA CDS both Notoryctes.nex
- Marsupialia CDS Alignments Nexus/Marsupialia Lens Genes CDS Nexus/CRYAB CDS both Notoryctes.nex
- Marsupialia CDS Alignments Nexus/Marsupialia Lens Genes CDS Nexus/CRYBA1 CDS both Notoryctes.nex
- Marsupialia CDS Alignments Nexus/Marsupialia Lens Genes CDS Nexus/CRYBA4 CDS both Notoryctes.nex
- Marsupialia CDS Alignments Nexus/Marsupialia Lens Genes CDS Nexus/CRYBB1 CDS both Notoryctes.nex
- Marsupialia CDS Alignments Nexus/Marsupialia Lens Genes CDS Nexus/CRYBB2 CDS both Notoryctes.nex
- Marsupialia CDS Alignments Nexus/Marsupialia Lens Genes CDS Nexus/CRYBB3 CDS both Notoryctes.nex
- Marsupialia CDS Alignments Nexus/Marsupialia Lens Genes CDS Nexus/CRYGS CDS both Notoryctes.nex
- Marsupialia CDS Alignments Nexus/Marsupialia Lens Genes CDS Nexus/GJA8 CDS both Notoryctes.nex
- Marsupialia CDS Alignments Nexus/Marsupialia Lens Genes CDS Nexus/KRT12 CDS both Notoryctes.nex
- Marsupialia CDS Alignments Nexus/Marsupialia Lens Genes CDS Nexus/LIM2 CDS both Notoryctes.nex
- Marsupialia CDS Alignments Nexus/Marsupialia Lens Genes CDS Nexus/MIP CDS both Notoryctes.nex
- Marsupialia CDS Alignments Nexus/Marsupialia Rod Genes CDS Nexus/
- Marsupialia CDS Alignments Nexus/Marsupialia Rod Genes CDS Nexus/CNGA1 CDS alignment w_ both Notoryctes.nex
- Marsupialia CDS Alignments Nexus/Marsupialia Rod Genes CDS Nexus/CNGB1 CDS alignment w_ both Notoryctes.nex
- Marsupialia CDS Alignments Nexus/Marsupialia Rod Genes CDS Nexus/GNAT1 CDS alignment w_both Notyoryctes.nex
- Marsupialia CDS Alignments Nexus/Marsupialia Rod Genes CDS Nexus/GNB1 CDS alignment w_both Notoryctes.nex
- Marsupialia CDS Alignments Nexus/Marsupialia Rod Genes CDS Nexus/GNGT1 CDS alignment w_both Notoryctes.nex
- Marsupialia CDS Alignments Nexus/Marsupialia Rod Genes CDS Nexus/GRK1 CDS alignment w_both Notoryctes.nex
- Marsupialia CDS Alignments Nexus/Marsupialia Rod Genes CDS Nexus/PDE6A CDS alignment w_both Notoryctes.nex
- Marsupialia CDS Alignments Nexus/Marsupialia Rod Genes CDS Nexus/PDE6B CDS alignment w_both Notoryctes.nex
- Marsupialia CDS Alignments Nexus/Marsupialia Rod Genes CDS Nexus/PDE6G CDS alignment w_both Notoryctes.nex
- Marsupialia CDS Alignments Nexus/Marsupialia Rod Genes CDS Nexus/RHO CDS alignment w_both Notoryctes.nex
- Marsupialia CDS Alignments Nexus/Marsupialia Rod Genes CDS Nexus/SAG CDS alignment w_both Notoryctes.nex
- Marsupialia CDS Alignments Nexus/Marsupialia Rod Genes CDS Nexus/SLC24A1 CDS alignment w_ both Notoryctes.nex
- Marsupialia CDS Alignments Nexus/Marsupiialia Concatenation CDS Nexus/
- Marsupialia CDS Alignments Nexus/Marsupiialia Concatenation CDS Nexus/.DS_Store
- Marsupialia CDS Alignments Nexus/Marsupiialia Concatenation CDS Nexus/Marsupialia_38genes.nex
- Marsupialia Concatenation Partitioned Species Tree/
- Marsupialia Concatenation Partitioned Species Tree/Marsupialia_38genes_partitioned_RAxML Tree.newick
- Marsupialia Gene Trees/
- Marsupialia Gene Trees/.DS_Store
- Marsupialia Gene Trees/Cone Genes/
- Marsupialia Gene Trees/Cone Genes/ARR3 RAxML Tree.newick
- Marsupialia Gene Trees/Cone Genes/CNGA3 RAxML Tree.newick
- Marsupialia Gene Trees/Cone Genes/CNGB3 RAxML Tree.newick
- Marsupialia Gene Trees/Cone Genes/GNAT2 RAxML Tree.newick
- Marsupialia Gene Trees/Cone Genes/GNB3 RAxML Tree.newick
- Marsupialia Gene Trees/Cone Genes/GNGT2 RAxML Tree.newick
- Marsupialia Gene Trees/Cone Genes/GRK7 RAxML Tree.newick
- Marsupialia Gene Trees/Cone Genes/OPN1LW RAxML Tree.newick
- Marsupialia Gene Trees/Cone Genes/OPN1SW RAxML Tree.newick
- Marsupialia Gene Trees/Cone Genes/PDE6C RAxML Tree.newick
- Marsupialia Gene Trees/Cone Genes/PDE6H RAxML Tree.newick
- Marsupialia Gene Trees/Cone Genes/SLC24A2 RAxML Tree.newick
- Marsupialia Gene Trees/Lens Genes/
- Marsupialia Gene Trees/Lens Genes/BFSP1 RAxML Tree.newick
- Marsupialia Gene Trees/Lens Genes/BFSP2 RAxML Tree.newick
- Marsupialia Gene Trees/Lens Genes/CRYAA RAxML Tree.newick
- Marsupialia Gene Trees/Lens Genes/CRYAB RAxML Tree.newick
- Marsupialia Gene Trees/Lens Genes/CRYBA1 RAxML Tree.newick
- Marsupialia Gene Trees/Lens Genes/CRYBA4 RAxML Tree.newick
- Marsupialia Gene Trees/Lens Genes/CRYBB1 RAxML Tree.newick
- Marsupialia Gene Trees/Lens Genes/CRYBB2 RAxML Tree.newick
- Marsupialia Gene Trees/Lens Genes/CRYBB3 RAxML Tree.newick
- Marsupialia Gene Trees/Lens Genes/CRYGS RAxML Tree.newick
- Marsupialia Gene Trees/Lens Genes/GJA8 RAxML Tree.newick
- Marsupialia Gene Trees/Lens Genes/KRT12 RAxML Tree.newick
- Marsupialia Gene Trees/Lens Genes/LIM2 RAxML Tree.newick
- Marsupialia Gene Trees/Lens Genes/MIP RAxML Tree.newick
- Marsupialia Gene Trees/Rod Genes/
- Marsupialia Gene Trees/Rod Genes/CNGA1 RAxML Tree.newick
- Marsupialia Gene Trees/Rod Genes/CNGB1 RAxML Tree.newick
- Marsupialia Gene Trees/Rod Genes/GNAT1 RAxML Tree.newick
- Marsupialia Gene Trees/Rod Genes/GNB1 RAxML Tree.newick
- Marsupialia Gene Trees/Rod Genes/GNGT1 RAxML Tree.newick
- Marsupialia Gene Trees/Rod Genes/GRK1 RAxML Tree.newick
- Marsupialia Gene Trees/Rod Genes/PDE6A RAxML Tree.newick
- Marsupialia Gene Trees/Rod Genes/PDE6B RAxML Tree.newick
- Marsupialia Gene Trees/Rod Genes/PDE6G RAxML Tree.newick
- Marsupialia Gene Trees/Rod Genes/RHO RAxML Tree.newick
- Marsupialia Gene Trees/Rod Genes/SAG RAxML Tree.newick
- Marsupialia Gene Trees/Rod Genes/SLC24A1 RAxML Tree.newick
- Marsupialia PAML Files/
- Marsupialia PAML Files/.DS_Store
- Marsupialia PAML Files/Cone Activation/
- Marsupialia PAML Files/Cone Activation/29taxa.tree
- Marsupialia PAML Files/Cone Activation/8activation.rax
- Marsupialia PAML Files/Cone Activation/8cones.ctl
- Marsupialia PAML Files/Cone Recovery/
- Marsupialia PAML Files/Cone Recovery/.DS_Store
- Marsupialia PAML Files/Cone Recovery/29taxa.tree
- Marsupialia PAML Files/Cone Recovery/2cones.ctl
- Marsupialia PAML Files/Cone Recovery/2recovery.rax
- Marsupialia PAML Files/Lens_Cornea/
- Marsupialia PAML Files/Lens_Cornea/13lens.ctl
- Marsupialia PAML Files/Lens_Cornea/13lens.rax
- Marsupialia PAML Files/Lens_Cornea/29taxa.tree
- Marsupialia PAML Files/Rod Activation/
- Marsupialia PAML Files/Rod Activation/29taxa.tree
- Marsupialia PAML Files/Rod Activation/6rods.rax
- Marsupialia PAML Files/Rod Activation/6rodsNot.ctl
- Marsupialia PAML Files/Rod Recovery/
- Marsupialia PAML Files/Rod Recovery/29taxaMYR.tree
- Marsupialia PAML Files/Rod Recovery/3rods.ctl
- Marsupialia PAML Files/Rod Recovery/3rods.rax
- Supplementary Tables and Figures/
- Supplementary Tables and Figures/Figure S1.pdf
- Supplementary Tables and Figures/Table S1 (Mutation validation with coverage).xlsx
- Supplementary Tables and Figures/Table S2 (Inactivating mutations in other taxa).pdf
- Supplementary Tables and Figures/Table S3 (Pseudogene calculator).xlsx
- __MACOSX/
- __MACOSX/._Afrotheria CDS Alignments Nexus
- __MACOSX/._Afrotheria Concatenation Partitioned Species Tree
- __MACOSX/._Afrotheria Gene Trees
- __MACOSX/._Afrotheria PAML Files
- __MACOSX/._Marsupialia CDS Alignments Nexus
- __MACOSX/._Marsupialia Concatenation Partitioned Species Tree
- __MACOSX/._Marsupialia Gene Trees
- __MACOSX/._Marsupialia PAML Files
- __MACOSX/._Supplementary Tables and Figures
- __MACOSX/Afrotheria CDS Alignments Nexus/
- __MACOSX/Afrotheria CDS Alignments Nexus/._.DS_Store
- __MACOSX/Afrotheria CDS Alignments Nexus/._Afrotheria Concatenation CDS Nexus
- __MACOSX/Afrotheria CDS Alignments Nexus/._Afrotheria Cone Genes CDS Nexus
- __MACOSX/Afrotheria CDS Alignments Nexus/._Afrotheria Lens Genes CDS Nexus
- __MACOSX/Afrotheria CDS Alignments Nexus/._Afrotheria Rod Genes CDS Nexus
- __MACOSX/Afrotheria CDS Alignments Nexus/Afrotheria Concatenation CDS Nexus/
- __MACOSX/Afrotheria CDS Alignments Nexus/Afrotheria Concatenation CDS Nexus/._.DS_Store
- __MACOSX/Afrotheria CDS Alignments Nexus/Afrotheria Concatenation CDS Nexus/._Afrotheria_37genes.nex
- __MACOSX/Afrotheria CDS Alignments Nexus/Afrotheria Cone Genes CDS Nexus/
- __MACOSX/Afrotheria CDS Alignments Nexus/Afrotheria Cone Genes CDS Nexus/._.DS_Store
- __MACOSX/Afrotheria CDS Alignments Nexus/Afrotheria Cone Genes CDS Nexus/._CNGA3 alignment CDS.nex
- __MACOSX/Afrotheria CDS Alignments Nexus/Afrotheria Cone Genes CDS Nexus/._CNGB3 alignment CDS.nex
- __MACOSX/Afrotheria CDS Alignments Nexus/Afrotheria Cone Genes CDS Nexus/._GNAT2 alignment CDS.nex
- __MACOSX/Afrotheria CDS Alignments Nexus/Afrotheria Cone Genes CDS Nexus/._GNB3 alignment CDS.nex
- __MACOSX/Afrotheria CDS Alignments Nexus/Afrotheria Cone Genes CDS Nexus/._GNGT2 alignment CDS.nex
- __MACOSX/Afrotheria CDS Alignments Nexus/Afrotheria Cone Genes CDS Nexus/._GRK7 alignment CDS.nex
- __MACOSX/Afrotheria CDS Alignments Nexus/Afrotheria Cone Genes CDS Nexus/._OPN1LW alignment CDS.nex
- __MACOSX/Afrotheria CDS Alignments Nexus/Afrotheria Cone Genes CDS Nexus/._OPN1SW alignment CDS.nex
- __MACOSX/Afrotheria CDS Alignments Nexus/Afrotheria Cone Genes CDS Nexus/._PDE6C alignment CDS.nex
- __MACOSX/Afrotheria CDS Alignments Nexus/Afrotheria Cone Genes CDS Nexus/._PDE6H alignment CDS.nex
- __MACOSX/Afrotheria CDS Alignments Nexus/Afrotheria Cone Genes CDS Nexus/._SLC24A2 alignment CDS.nex
- __MACOSX/Afrotheria CDS Alignments Nexus/Afrotheria Lens Genes CDS Nexus/
- __MACOSX/Afrotheria CDS Alignments Nexus/Afrotheria Lens Genes CDS Nexus/._.DS_Store
- __MACOSX/Afrotheria CDS Alignments Nexus/Afrotheria Lens Genes CDS Nexus/._BFSP1 alignment CDS.nex
- __MACOSX/Afrotheria CDS Alignments Nexus/Afrotheria Lens Genes CDS Nexus/._BFSP2 alignjment CDS.nex
- __MACOSX/Afrotheria CDS Alignments Nexus/Afrotheria Lens Genes CDS Nexus/._CRYAA alignment CDS.nex
- __MACOSX/Afrotheria CDS Alignments Nexus/Afrotheria Lens Genes CDS Nexus/._CRYAB alignment CDS.nex
- __MACOSX/Afrotheria CDS Alignments Nexus/Afrotheria Lens Genes CDS Nexus/._CRYBA1 alignment CDS.nex
- __MACOSX/Afrotheria CDS Alignments Nexus/Afrotheria Lens Genes CDS Nexus/._CRYBA4 alignment CDS.nex
- __MACOSX/Afrotheria CDS Alignments Nexus/Afrotheria Lens Genes CDS Nexus/._CRYBB1 alignment CDS.nex
- __MACOSX/Afrotheria CDS Alignments Nexus/Afrotheria Lens Genes CDS Nexus/._CRYBB2 alignment CDS.nex
- __MACOSX/Afrotheria CDS Alignments Nexus/Afrotheria Lens Genes CDS Nexus/._CRYBB3 alignment CDS.nex
- __MACOSX/Afrotheria CDS Alignments Nexus/Afrotheria Lens Genes CDS Nexus/._CRYGS alignment CDS.nex
- __MACOSX/Afrotheria CDS Alignments Nexus/Afrotheria Lens Genes CDS Nexus/._GJA8 alignment CDS.nex
- __MACOSX/Afrotheria CDS Alignments Nexus/Afrotheria Lens Genes CDS Nexus/._KRT12 alignment CDS.nex
- __MACOSX/Afrotheria CDS Alignments Nexus/Afrotheria Lens Genes CDS Nexus/._LIM2 alignment CDS.nex
- __MACOSX/Afrotheria CDS Alignments Nexus/Afrotheria Lens Genes CDS Nexus/._MIP alignment CDS.nex
- __MACOSX/Afrotheria CDS Alignments Nexus/Afrotheria Rod Genes CDS Nexus/
- __MACOSX/Afrotheria CDS Alignments Nexus/Afrotheria Rod Genes CDS Nexus/._.DS_Store
- __MACOSX/Afrotheria CDS Alignments Nexus/Afrotheria Rod Genes CDS Nexus/._CNGA1 alignment CDS.nex
- __MACOSX/Afrotheria CDS Alignments Nexus/Afrotheria Rod Genes CDS Nexus/._CNGB1 alignment CDS.nex
- __MACOSX/Afrotheria CDS Alignments Nexus/Afrotheria Rod Genes CDS Nexus/._GNAT1 alignment CDS.nex
- __MACOSX/Afrotheria CDS Alignments Nexus/Afrotheria Rod Genes CDS Nexus/._GNB1 alignment CDS.nex
- __MACOSX/Afrotheria CDS Alignments Nexus/Afrotheria Rod Genes CDS Nexus/._GNGT1 alignment CDS.nex
- __MACOSX/Afrotheria CDS Alignments Nexus/Afrotheria Rod Genes CDS Nexus/._GRK1 alignment CDS.nex
- __MACOSX/Afrotheria CDS Alignments Nexus/Afrotheria Rod Genes CDS Nexus/._PDE6A alignment CDS.nex
- __MACOSX/Afrotheria CDS Alignments Nexus/Afrotheria Rod Genes CDS Nexus/._PDE6B alignment CDS.nex
- __MACOSX/Afrotheria CDS Alignments Nexus/Afrotheria Rod Genes CDS Nexus/._PDE6G alignment CDS.nex
- __MACOSX/Afrotheria CDS Alignments Nexus/Afrotheria Rod Genes CDS Nexus/._RHO alignment CDS.nex
- __MACOSX/Afrotheria CDS Alignments Nexus/Afrotheria Rod Genes CDS Nexus/._SAG alignment CDS.nex
- __MACOSX/Afrotheria CDS Alignments Nexus/Afrotheria Rod Genes CDS Nexus/._SLC24A1 alignment CDS.nex
- __MACOSX/Afrotheria Concatenation Partitioned Species Tree/
- __MACOSX/Afrotheria Concatenation Partitioned Species Tree/._Afrotheria37genes_partitioned_RAxML Tree.newick
- __MACOSX/Afrotheria Gene Trees/
- __MACOSX/Afrotheria Gene Trees/._.DS_Store
[truncated: 89 more entries]
