# Supplementary material for: Three Blind Moles: Molecular Evolutionary Insights on the Tempo and Mode of Convergent Eye Degeneration in Notoryctes typhlops (Southern Marsupial Mole) and Two Chrysochlorids (Golden Moles)
Source: Genes (Basel). 2023 Oct 28;14(11):2018. doi: 10.3390/genes14112018 (PMC10671557; doi:10.3390/genes14112018)
Supplement: Supplementary file 1 [file genes-14-02018-s001.zip › Afrotheria CDS Alignments Nexus/Afrotheria Concatenation CDS Nexus/Afrotheria_37genes.nex]

#NEXUS
[Written by SequenceMatrix 1.9 on Wed Jun 07 08:19:16 PDT 2023]

BEGIN DATA;
	DIMENSIONS NTAX=12 NCHAR=50206;
	FORMAT DATATYPE=DNA GAP=- MISSING=? ;
MATRIX
'Amblysomus hottentotus' ATGCACCGGAGCAACGGCCATCTTCCAGACTCCCCAA-----------------------------------------------------------------CGGTCCAGCGTCCGTCTTCCAGACTCCCCAACGGTCCAGCGGCCGGCTAA------ATGTGCAGTGGGGCCGCGCGTTTGAGCGGCAGCACTATGTCCTTGGCAGGCAGCTGGCCGCCTTCCGGAGCCTGGGCAAGCTGGACAGCCGGGAGGAGACCGTTGCCAGGCAGGTCGAGGGACCTGGAGGCGGAGTGCTCCTGGCTGGAGGGACCTGGAGGAGGAGTGCTCCTGGCTGGAGCGATAGAGCCCTGGGG-GCAATGCGC----------TCCCGAAGCAAGTATGAAAATGAGTGTGAATGTCAACTGTTGCTAAAACAAATGCTTGAACAACTGAACAAGGAAGCAGATGAAACTTTACTCCATAAACTTCACCTTCAAATTGAAGCTCAGTGTCTGCAGGATGATGTCAGTGCAGCAAAGGACAGGTACTAAAAG?????????????????????????????????????????????????????????????????????????????????????????????????????????????????????????????????????????????????????????????????????????????????????????????????????????????????????????????????????????????????????????????????????????????????????????????????????????????????????????????????????????????????????????????????????????????????????????????????????????????????????????????????????????????????????????????????????????????????????????????????????????????????????????????????????????????????????????????????????????????????????????????????????????????????????????????????????????????????????????????????????????????????????????????????????????????????????????????????????????????????????????????????????????????????????????????????????????????????????????????????????????????????????????????????????????????????????????????????????????????????????????????????????????????????????????????????????????????????????????????????????????????????????????????????????????????????????????????????????????????????????????????????????????????????????????????????????????????????????????????????????????????????????????????????????????????????????????????????????????????????????????????????????????????????????????????????????????????????????????????????????????????????????????????????????????????????????????????????????????????????????????????????????????????????????????????????????????????????????????????????????????????????????????????????????????????????????????????????????????????????????????????????????????????????????????????????????????????????????????????????????????????????????????????????????????????????????????????????????????????????????????????????????????????????????????????????????????????????????????????????????????????????????????????????????????????????????????????????????????????????????????????????????????????????????????????????????????????????????????????????????????????????????????????????????????????????????????????????????????????????????????????????????????????????????????????????????????????????????????????????????????????????????????????????????????????????????????????????????????????????????????????????????????????????????????????????????????????????????????????????????????????????????????????????????????????????????????????????????????????????????????????????????????????????????????????????????????????????????????????????????????????????????????????????????????????????????????????????????????????????????????????????????????????????????????????????????????????????????????????????????????????????????????????????????????????????????????????????????????????????????????????????????????????????????????????????????????CAACAGGCGGGGGAGGCCCGCATGGGCCAGACTCAGGAAGAGAAGCTGACCGCCACCCTTGGGGTTGAGTTACACAACACTGCACG----TCAAGTTCAGAGCCTCCAGGCCCAGATGGAATCCTTACAAGCCCTGAAAAGAGGCCTAGAGAATACCTTGCACGAAGCCAAGCATTGGATTCATGTTGAGCTCCAGAAAGTGGGCGC--CATGGTGGGCAGGCGGGAGGCGGAGCTCAGGGAGATGCASGA-GCTCAGGGAGATGCA--CGCAGGAAGTGGAGCAACGTCAGGAGAACAAGTACCCGCTGCAGAAAAACGTGGCCACTTACATCTCCCTGCTGGACAGGGAGGAGTGCAG---TTAAATGAAGACAAATATAATCAATACACAATGCTCCTTTGTGAATATCCCCAATGTGATTGTACCAGATATTGAAATGGAAATAAGAAAAATGGAAAATGGAGCGTGCAGCTCCCTGTCTGATGATGAT---------GACAATGCTTCTATATTAGATGAATCAGAACGTGAAAACTACCAAACAAGAGGTTCCTTTAGAAAGAATTCACACAGAAGGAGAGAACCATCTCAGAGGGAGCAGTACCTGCCTGGAGCCACTGCACTTTTCAATGTTAACAACAGCAGTAATAAGGACCAGGAATCAAAAGAAAAGAAGAAAAGGAAAAAGGAAAAGAAAAGTAAATCAGATGGTAAAGATGAAAATGAAAAGGACCCAAAGAAGGACAAGAAGAGAGAAAAACAGAAGAAAAAGAAAGTG---GACAAAAACAAAAATAAGAAAGAGGAGAAGAAGAAAGAAGTCATGGTTATAGATCCCTCGGGAAACACGTATTACAATTGGCTGTTTTGCATCACTTTACCTGTTATATACAACTGGACTATGGTCATTGCAAGGGCATGTTTTGATGAACTTCAGATTGATTACCTAGAATATTGGCTCGTTTTTGATTACTTGTCAGATGCAATTTATGTTCTTGATATTTTTGTACGAACAAGGACAGGTTATCTGGACCAAGGACTGCTGGTGAAGGAAGAGCTTAAAATCATAGAGAAATATAAATCCAATTTGCAATTTAAGCTTGATGTTTTATCTATGGTACCAACTGATCTGCTGTTTTTAAAACTGGGGTGGAACTATCCAGAAATTAGATTAAACAGACTGTTAAGGATCTCTCGTATGTTTGAATTTTTCCAGAGAACAGAAACAAGGACAAACTACCCAAACATCTTTAGAATTTCTAACCTTGTTATGTATATTGTCATCATCATCCACTGGAATGCCTGTGTGTATTACTCTATTTCCAAAGCTATTGGATTTGGAAGTGACACATGGGTCTATCCTAACATTAATGATACTGAATTTGGTCGTTTGGCAAGAAAATATGTATATAGCCTTTACTGGTCTACCCTGACTTTGACCACCATTGGTGAAACACCGCCTCCTGTGAGAGATTCTGAGTACATCTTTGTGGTTGTGGATTTCCTAATTGGAGTGTTAATTTTTGCTACCATTGTTGGTAACATAGGTTCTATGATTTCCAACATGAATGCAGCTAGAGCAGAATTTCAAGCAAGAATTGATGCTATAAAGCAATATATGCATTTTCGAAATGTAAGCAAAGATATGGAAAAGAGAGTCATCAAATGGTTTGACTACTTGTGGACCAACAAAAAAACAGTGGATGAAAAGGATGTCTTGAGATATCTACCTGATAAACTAAGAGCAGAGATTGCCATCAATGTTCACTTAGACACACTGAAAAAGGTGCGCATTTTTGCTGACTGTGAAGCTGGTCTGTTGGTGGAGTTGGTCCTGAAATTACAACCCCAAGTTTACAGTCCTGGAGATTACATTTGCAAGAAAGGAGATATTGGGCGTGAAATGTACATCATCAAGGAAGGCAAACTTGCTGTGGTGGCAGATGATGGAATCACTCAGTTTGTAGTTCTGAGTGATGGCAGTTACTTTGGTGAGATCAGCATTCTTAACATTAAAGGAAGCAAAGCTGGAAATCGACGAACAGCCAATATTAAAAGTATTGGCTATTCAGATCTGTTTTGTCTCTCAAAAGATGACCTCATGGAAGCTTTAACTGAGTACCCAGATGCCAAAACTATGCTGGAAGAGAAAGGGAAGCAAATCTTAATTAAAGATGGTCTACTGGATCTAAGTATCGCAAATGCTGAGGGCGATCCTAAAGATCTTGAAGAGAAGGTCATTAGAATAGAGGGGTCAGTAAACCTTCTGCAAACAAGGTTTGCTCGAATCCTGGCTGAGTATGAGTCAGGGCAACAAAAATTGAAGCAGAGACTAACAAAGGTTGAGAAATTTCTGAAGCCGAATATTGACACAGATTTTTCAACTATCGAAGGATCTGGAATGGAAAGTGGACCCCCCGACTCTACACAAGATTGAATGGCCAAGATCAACACCCAATGCTCCTACCCCTCCCAGGCCCACCTCGCAGTAAGGATCATGGACAATGAACTCGAGCAAATTGAAAATGGCATCAGTCGGACCCTCTCACCATGTGAGGAGACATCATCAGAACTGCAGCAAGGGATCGCCATGGAGGCCAGAGGAGGACTGGCTGAATCCCAGAGAAGTTCCTTCACCAGCCAGAGACCCGCCAGGTTATCAAGACTCATCATCTCACTGCAGGCATGGGCARCCAGGCACTTACATCATGAGGACCAGAGACCTGACTCTTTTCTGGATCGTTTCCAGGGAGCTGAGCTCAAGGAGGTGTCCAGCCAAGAAAGCAATGTCCAATGCAATGTGGGCAGCCAGGAGCCACCAGGCGAAGATGAAAG---TGCCTGGCCCCTGACCAGAAACAGTGCCAGCAACTGCAACAACTTGAGGAAGGATAGGAAGAAGGAGGTCATAATGGTGGACCCTTCCAGCAACTTGTACTACCACTGGCTGACCATCATCGCCATACCGATCTTCTACAACTGGTGCATGCTGGTTTGCAGGGCCTGTTTTGATGAGCTTCAATCGGAGCATCTGATGCTGTGGCTGGTCCTGGATTATGCGGCAGATGTCCTCTATGTCCTGGATGTGCTGGTCCGAGCCCGCACAGGCTTCCTTGAGCAAGGTTTAATGGTCAAAGATGCTGACAGGCTTTGGAAGCATTACATGAAGACCATTCACTTCAAGCTGGACGTGTTGGCTCTGGCCCCCGTAGACCTGGCTTATTTAAAGCTGGGCATAAACTACCCAGAACTGAGGTTCAACCGTCTGTTGAAGTTTCCCCGGCTCTTTGAATTCTTTGACCGCACTGAGACAAGGACCAACTACCCCAATGTGTTCAGGATCGGGAACCTCGTCTTGTACATCCTTATCATCATCCACTGGAATGCCTGCATCTACTTTGCCATTTCCAAATTTATTGGTTTCGGGACAGACTCCTGGGTCTACCCAAACATCTCAAACCCAGAATACGGGCGCCTCTCCCGGAAGTACATTTACAGCCTCTACTGGTCTACCTTGACCCTGACCACCATTGGTGAGACGCCAGCCCCAGTCAAAGATGAGGAGTATCTCTTTGTGGTCATAGACTTCCTAGTGGGCGTCCTGATTTTTGCCACCATTGTGGGCAACGTGGGTGCCATGATATCTAACATGAATGCTTCCCGAACAGAATTCCAGGCCAAGATTGACTCCATCAAGCAGTATATGCAGTTCCGAAAGGTAACCAAGGACTTGGAGACACGGGTTATCCGATGGTTCGACTACCTATGGGCCAACAGGAAGACAGTAGATGAGAAGGAGGTACTCAAGAATCTCCCAGACAAGCTGAAGGCTGAGATTGCCATCAACGTGCACCTGGACACTCTGAAGAAGGTTCGCATCTTCCAGGACTGCGAGGCTGGGCTGCTGGTAGAGCTGGTGCTGAAGCTGCGGCCTGCTGTGTTCAGCCCAGGAGATTACATCTGCAAGAAAGGGGACATCGGAAGAGAGATGTACATCATCAAGGAGGGCAAGCTGGCTGTGGTGGCTGACGATGGGGTCACCCAGTTTGTGGTCCTAAGTGATGGGAGTTACTTTGGGGAGATCAGCATTTTAAATATCAAGGGGAGCAAGTCAGGGAACCGCAGGACAGCCAACATCAGGAGCATCGGTTACTCAGACCTGTTCTGCCTCTCAAAGGACGATCTAATGGAGGCCCTGACCGAATATCCGGAAGCCAAGAAGGCCCTGGAGGAGAAGGGACGGCAAATCTTGATGAAGGACAATCTGATCGATGAGGACCTGGCCAACGCTGTGGTGGACCCCAAGGACATTGAGGAAAAGGTGGAGTACCTGGAGTCCTCCCTGGACACCCTGCAGACCAGGTTTGCACGGCTCCTGGCTGAATACAGTGCCACTCAGATGAAGGTGAAGCAGCGTCTCAGCCAGCTGGAGAGCCAGGTGAAGACCTATGGGAGCAGTTTCCTGTCTGATGAAGAGGATCCCAGAGAAGCTACAAAAACAGAGGACAAATAGCAGTGAATGTTGAGCTGGGTCCAGAAGGTGCTGCCTCAGCCTTTGGGGACCTCTCTGAAGGCCGCGATG------GAGGATAAGCTCGGG------------------------------------------------------------------GCAAAGCCGGAGCCGGAG------------------------------------------------------------CCCGAACTGGAGCCGGAGACGGAGCCTGAGCCCGAACTGGAGCCGGAGCCCGAGCCGGAAGCAGAATGGAAGCCAGAGCAGGAGCCGGAAAAGGTCCCTGAG---------GGGGCTGAGGTAGAGAATGTGCCCTTG---------------------------------------------------------------------------------------------------------------------------------CCACAC---GAGGAGCCATTTGATGGGGAGGAATTGACCACGGCTGGC------CCACGTCCTGACGAGACCCAGGAGGCTACCCATCCTCTGCTCACATCCCTCCAGGCCCAGGTCACTGTGGTTCCAGAAGTAAACAGTCCCAGCGGCTGGATGCTGACCTGGCTCAGGAAGGGCATGGAGAAGGTTGTCCCACAGCCCATCCATAGTGGCGGGGCAGCTCGGAACATCACTCCTGGCGTG---GAGGACCAGGCTCAGGCTAGAGTACAGATCCTTGAGCGCTGCAGCACGGGGGCTCCAGGAGGGTGTGAAGATGGACCTAGTGAGGGCCCG---------GACACTGGGCCCGGGCTCTGGTTGCTCAGGTGGCTCGAGCAGAATCTGGAGAAAGTGTTGCCTCAGCCCCCTAAAACCTCCAAGGGCTGGAGAGCTGAGCCTGCAGGCACTGTCCTGGACCCAGAGCCCCCAGGAGACTCCTTGGAAATAGAACCTATGCTGCAGGCCCAGGAGAGCCCCTCTACACCTACCCTCAGCCCCCTGGAACCCGAGAAG------------------------GAGCCAGCTTCAGAGCCTCAGCCTGGTGTTCAGGCCTCCTCCCTGCTTCCAGCGGGGGACCCAGGCAGGTTGGTGGCATGGGTCCTGCACAGGCTGGAGAAGGTGCTGCCACAGCCAGTGTTCCACGGGAAGGCTGGGGAGCAGGAGGCTGACACTACTGAGACGTGTGAA---------------GTGCAGACCATTAGCATCCTCCCCGGAGGACAAGTGGAGCCCGAGCTCCAGCTCATCCTTGAGGAGGTGGACCCTGACTGGGAGAAGGTGAAGCCCAAGGAAGCCAGCACCAGCCTGCAGGGCACAGAGGCATCTCCT------------------------------------------------------------------------------------------------------------------------------------------------------------------------------------------------------GCTATGCCTACCCAAGACGAGTGCTGGGCCGTGGAGAAGACATCCAGGGAGCTACCCCAGATTCAAGAGGAGAAAGAAGAT------------------------------------------GAAGAGGAGGAGGAAGAGACTGATGTCTTTGTCCTGCTGGATAACTGCCTAGTGGAGGAGGTGGGTGCGAACACAAGTGGAGTAGGCTGGACGCAGTACCCGAGGGCCTCACACCAGGAGCTGCAGGAGGAGACT------GCCTCCCACTCAGGAGTGCCTGCCACCAAAGAGCATCCAGAAGTGCAGGTGGAAGACGCTGATGCAGACAAACTCCCGCTCATCTCGGAGGAAAAGCCGCCCTCGCCTGTCTTGCCGCCACCTTCTCCTGCCAAATCAGACACCCTCACGGTCCCAGGCTCAGCAGCAGAGACCCACAGGAAGAGACTGCCCTCCCAAGATGATGAGGCTGAAGAGCTCAAGAGGCTATCGCCAGCAGAGTCCCCGGTGGTCGCCTGGTCAGACCCCACAACCCCGCAGGGGACAGATGGCCAGGACCGCGCTGCCTCCACAGCCAGTCAGAACAGTGCTGTCATCAACGACCGGCTCCAGGAGTTGGTGAAGTTGTTCAAGGAGCGGACGGAGATGGTCAAAGAGAAGCTCATTGATCCTGATGTCACTTCCGATGAGGAGAGCCCCAAACCCTCCCCGGCCAAGAAAGCCCCCGAGCCAGCCCCG---GATGTGAAACCAGCGAATACAGAACAGACGGAGGAAGAGCACTACTGTGAGATGCTCTGCTGCAAGTTCAAACGCCGCCCCTGGAAGAAGTACCGGTTTCCCCAGAGCATCGACCCGCTGACCAACCTGATGTACATCCTGTGGCTGTTCTTCGTGGTCTTGGCCTGGAACTGGAACTGCTGGTTGATCCCCGTGCGCTGGGCCTTCCCCTACCAGAGGCCAGACAATGTGCATCTCTGGCTGCTCATGGATTACCTGTGCGACTTCATCTACATCCTGGACATCATTGTGTTCCAGCTGCGCCTGCAGTTTGTCAAAGGTGGAGACATCATTACGGACAAGAAGGAGATGCGGAATAACTATCTGAAATCTCGCCGATTCAAGATGGACCTGCTATGCCTCCTGCCCTTGGACCTTCTCTACTTGAAATTTGGTGTGAACCCCCTATTTCGCTTTCCCCGATGCTTAAAGTACATGGCCTTCTTCGAGTTTAACAGCCGTCTGGAAGCCATTCTCAGCAAAGCCTATGTTTACAGGGTCATCAGGACTACCGCGTATCTGCTTTACAGCTTACACCTGAACTCCTGTCTGTATTACTGGGCGTCCGACTATCAGGGCATTGGTTCCACTCGCTGGACTTACAATGGCGTGGGCAACAGTTATCTTCGCTGTTACTACTTCGCTGTGAAGACCCTCATCACCATTGGAGGGCTGCCCGACCCGCAGACGCTCTTCGAAATCGTCTTCCAGCTGCTGAACTACTTCACAGGCGTCTTCGCTTTCTCCGTGATGATTGGACAGATGAGAGACGTGGTGGGGGCTGCCACCGCAGGACAGACCTACTACCGCAGCTGCATGGACAGCACTGTCAAGTACATGAACTTCTACAAGATCCCCAGGTCCGTGCAGAATCGTGTCAAGACCTGGTACGAGTACACCTGGCACTCCCAAGGCATGCTGGATGAGTCCGAGCTGATGGTGCAGCTTCCRGAAATGATGCGGCTGGATCTCGCCATCGATGTAAACTACGACATTGTTAGCAAGGTGGCGCTGTTCCAGGGCTGTGACCGGCAGATGATCTTTGACATGCTGAAGAGGCTTCGCTCTGTTGTCTACCTGCCCAATGACTACGTGTGTAAGAAGGGGGAGATCGGCCGTGAGATGTACATCATCCAGGCTGGCCAGGTACAGGTCCTGGGCGGCCCAGATGGGAAGACCGTGCTGGTGATGCTGAAGGCTGGCTCCGTGTTTGGAGAAATAAGCTTGCTGGCTATTGGGGGCGGGAATCGGCGCACAGCCAATGTGGTGGCTCACGGGTTTACCAACCTCTTCATCCTGGATAAGAAGGACCTGAACGAAATTTTGGTGCATTACCCTGAGTCTCAGAAGCTACTCCGGAAGAAGGCCAGGCGCATGCTAAGAAATAACAACAAGCCTAAAGAGCAGAAGAGTGTGCTCATCCTCCCACTCCGGGTGGGCACCCCCAAGCTCTTCAGTGCTGCCCTGGCTGCAGCAGGAATGATGCGTGCCAAGGGGGCA---AAAGGCGGCAAGCTTGCCCACCTCAGGGCTCGACTCAAAGTACTGGCTGCGCAGGAGGCAGCTGCAAGACAGCAACAGTTGCTGGAACAATCACAGGGCAAAAGTTCAGAAGACGCCGCCGGA---------AAGACAGGCTCAGACGGCGCTGACCAGCCCGCG------------GCCCCAGCGGAGGCCGCCCCAGACCAGCCCACGCCC---------------------------------------------------------CCTGCGCCCGCG---------CCGCTGGATCCCCCGACA---------------------------------CCGCGCCCTCCGCCACCTGCCTCCCCCGGGAGACCCGCGGGTGACGTGGCGAGGGTGGCCGAGCCTGAGGAGCCGTCGGTGCGGATCCACATGAGCCCCGGCCCAGAGACTGGCGAGCAGATCCTGTCGGTGGAGATCCCCGAGGAGAAGAAAGAGGAA---TGAATGCTTAAGTCACTGACAGTAAAATTCAACAAGGTAAAGCCAGAAGACGAAAACAATGAAAATGAAGAGAGTCCTCATCCAAGCAATCAGTCTCTTTCAAACGCAAGGGAGGAAGAAAACAAAAATGAAGAGAAATCTATCAAAACCAAGATGTCTCCAGTAACATTTGAAGAATCACACACCAAAATACAAGATAAAATAGCCAAGAAAAATATCCTCAGCAATATGACCACAAATCCTGACTTTCAAAATTCAGCAAAAGTAACAGAA---ATGCCAGAGCAGAAAGACACAGAGGTTGCAAAAGAAAACAGAATAAGTCCAAGAAGCAAACTGCTCCGAGCTCCTGTAATAAGTGAGTATGCCGATGTGCAGCTACAGAACCTAGTGAAAAGGATGCATCAAAGAACAGCGCTCTATAAGAGAAAACTGGTAGAAGGAGGCATAACTTAACCTGAAGGTAGTCCCCAAGCTGCAAAG---------CCCACAGCTATATCATCAGCACAAGAAAGTGATGCTCATCTAAAAGAAGAGCTTTACTATGGCATGTTATGTTGCAAATTCCGGATGTTGCCACAGACAGATTACCTAAAGCAAATCAGACTTTCAAGAAGCACTGATTCATACACAGATTGATTCTATCTCCGGTGGCTCCTGCTTGTTACGATAGCCTATAACCAGAACTGCTGGCTAATCCCACTGCGCCTAGTGTTTCCATATCAAACAACGGACAACATATACTACTGGTTGATTATGGACTTCATATGTGATGTCATCTACCTTTGTGATATGCTGTTAGTCCTACCCAGACTCCAGTTTATAACAGGAAGAGAAATAATAATGGATTCAAATGAGCTAAAGAGGTACTACAGGAGTTCCACAAAATTTCAGTTGGATCTCATATCAATAATATCATTTGATGTTTCCTATCTCTTCTTTGGGTTTAATCCAATATTTAGAACAAATAGGATATTAAAGTATACCTCATTTTTTGAGTTTAATCACCACCTAGAATCTATACTGGATAAAGCATATATCTACAGAGTCATTCTAACAACTGGCTACTTGCTGTTTACTCTGCACATTAATTCCTGTATATATTACTGGGCTTCAAACTATGAAGGAATTGGCACTACTAAATGGGTGTCTAATAGTGAAGGAAACAAGTATCTGAGATGTTACTACTGGGCAGTCCAAACTTTAATTACCTTTGGAGGCCTTCCAGAACCACAAACCACATTTGAAATTGTGTTTCAACTCTTGAATTTTTGG------GGGGGAATTTTTGTGTTTTCCAGTTTAATTGGTCAGATGCGAGATGTAATTGGGGCTGCCACAGCCAATCAGAACCACTTCCGAGTCTGCATGGATCGTACTATTGTCTACATGAACAC----TCCGTTACCAAAACTGTGCAGAATCGGGTTCGGACTTGGTATGAATATACATGGGACTCTCAAAGAATGCTAGATGAGTTCAATCTTCTTGAGAAACTGCTCTCTACAATACAGTTAGCCCTCGCCATTGATGAAAACTTCAGCAGCATCAGCAACGTCGACTTGTTCAAGGGTTGTGATACACAGATGATTTATGACATGTTACTAAAGATGAAATCCACTATCTATTTACCTGGTGACTTTGTCTGCAA-AAGGGAGAAATTGGCAAAGAAATGTATATAATCAAGCAAGGAGAAGTCCAAGTTCTTGGAGGCCCCAATGGTACTCTAGTTCTGGTTACTCTGAAAGCTGGGGGCTGTGTTTGGAGAAATCAGCCTTCTAGCAGCAAGTGGAGGAAACCGCTGAACTGCCATTGTGGTGGCTCATGGTTTTGCCAATCCCTTAACATTGAACAAAAAGACCCTCCAAGAAATTCTACTGCACTATCCAGATTCTGAAAAGCTCTTCATAAAGAAAGCCAGAGTGCTTCTAAGGCAGAAGGCTAAACCCACAGAAGCAGCCCCTCCAAGAAAAGGACTTACCTTTCTCTTCCCACCTAATGAAGGGACACCAAAAATGTTTAAAACTCTACCTGGAGGTACAGGGAAAGCAGGGCTTGCATGACTACTCAAACTGA----AGAGAGAAGAGCTCAGAAACGAAGTGAAAACTCTGAAGGAAGACAGGGTAAAAGAAAAGAATGCAAAGATAAAGGAAGAAAGCCAGCAGAGAAACCACTGGACAGACCCAAATGTGAAGCAAAT--------------------GCCTCAGTCAATTGTTGTTGTTGTTGTTAAGTGCTGTCAAGTCGGTTCCGACCCATAGCGACCCTGTACAGGGTTTCCGAGGGTGTAAATCTTTACGGGAGTAGAAAGCCTCATCTTTCTTCTGCAGAGCGGCTGGTAGTTTCGAACCGCTGACCTTAAGGTTCGCAGCCCGATTCGTAACCACTACGCTGCCAGAGCTAGAAGGGCAGTTTTATTACCCAGAGGAA-CTACCCATCAATCACTCATCATCAGCATGGCACCTTCTGCTGAGGCAGGAGAGGAAGTTCTAACGACTAAAGTCAAAGAAAAGACTAAGCAATAAATGGAAGTCACCATCCAGCATCCCTGGGTCAAACGTGCATTGGGGCCCTTCTACCCCAGCCAATTATCTGACCAGTTTTTTGGCGAGGGCTTATTTGAGTACAACCTAGTGCCCTTCCTGTCCTCCACCATCAGCCCCCACTATCGCTTGTCTCTCTTTCGCACCGTGCTCAACTCGGGCATCCCTGAGGTCCGGTCGGACAGGGACCAGTTCCTCATCCTTTTGGACCTGAAGCACTTCTCCCCCGAGGATCTGACAGTGAAGGTACTGGAGGACTTCGTGGAGATCCATGGCAAACACAATGAGAAGCAGGATGACCATGGCTACATCTCCCA---------TGAGTTCCATCGTCGCTACCGCCTGCCCTCCAATGTGGACCAGTCAGCCCTCTCCTGCTCCCTGTCCGCAGATGGCATGCTGACCTTCTTTGGCCCCAAGGTCCACTCTAGCACGGACACCAGCCACAGTGAGCGGGCCATTCCTGTGTCCCGGGAGGAGAAGGCCACCTCTGCACCCTCGTCCTAGATGGACATCGCCATTCACCATCCCTGGATCCGACGCCCATTCTTTCCTTTTCACTCCCCCAGCCGCCTCTTTGATCAGTTCTTCGGAGAGCACCTGTTGGAGTCTGACCTCTTCCCAACTTCTACTTCCCTGAGCCCCTTCTACCTTCGACCATCGTCTTTTCTGCGGGCACCCAGCTGGATTGATACTGGGCTCTCAGAGATGCACCTRGAGAAGGACAGGTTCTCTGTCAACCTGGATGTGAAACACTTCTCCCCAGAAGAACTCAAGGTCAAGGTTCTGGGAGATGTGATCGAGGTGCATGGCAAACATGAAGAACGCCAGGATGAGCATGGCTTTGTCTCTCGGGAGTTCCACAGGAAGTACCGGGTTCCGGCTGATGTGGACCCTCTTGCCATTACTTCATCCCTGTCATCTGATGGGGTCCTTACTGTGAATGGACCAAGGAAACAGGCCCCTTGCCCTGAGCGCACCATTCCTATCACCCGTGAAGAGAAGCCTGCTGTCCCTGCAGCTGCCAGGAAATAGGTGGAGGTCCAAACTGTGCAGCCGGAGCTAGAAACCCTTCCAACCATCAAGATGGCTCAGACCAACCCCATGCCAGGGTCCCT-GGAACCATGGAAGATAACCATTTATGACCAGGAGAACTTTCAGGGCACAAGGACGGAGTACACCAGCTCCTGCCCAAATATCTCTGAGC-------------------------------------------CTGGATTGGTTGTGAGCATATCAGCTTCTGTGGACAGCAGTTTATCCTGGAGAGAGAAAAATATCCTCGCTGGAATGCCTGGAGCAGGCATAACGCCTACCACATTGAGCGTCTCATGTCCTTCCACCCTATCTGTTCAGCC-----------------------------------------------------------------------------------------------------------------------------------------------TTGGGTTTGCTATCAGTATCCTGGACACCATGGATATCAGTATATCTTGGAATGTGACCATCATCAAG----CTATAAACACTG----GAATTGTGTTCTCATGCCCAGACTTTCCAGATTCAATCAATTCGCCATATTCTACAACAG???????????????????????????????????????????????????????????????????????????????????????????????????????????????????????????????????????????????????????????????????????????????????????????????????????????????????????????????????????????????????????????????????????????????????????????????????????????????????????????????????????????????????????????????????????????????????????????????????????????????????????????????????????????????????????????????????????????????????????????????????????????????????????????????????????????????????????????????????????????????????????????????????????????????ATGTCTCAGGCTGACCAGTCCTCCACCACAGCTGCCTCAAGCCCAGAGTCTGATGGGAAGGAGAAGGGG------------GAAGAGGCCCCACTCACAGGGCCAGCCCAGGCTCCAGGATCTGCGCCCCTGCTTAGAGCCAAAGTGGGGGACCTTGTTCCTGGGAGACACAGGATGGTGGTCTTTGAACAGGAGAACTTTCAAGGCCAAGGGGTAGAATTCTTGGGGGAGTGATTGAACCTCGGAGACAGAGGCTTCAAGCAAGTGAACAGCCTCATCATTACCTGGGGACTCTGGGTCACCTTTGAGAATTACAGCTCCCCAGGG-AGATGTTTGTCCTGGAGAAGGGTGAGTACCCACTCTGGGGTGTG-------------------ATCAACTGGCTGGTGTCCTTCGGGACAGTCAGGATGGACTTCCAGGAGC-----------CTGTGTGAAGGGACCAACTTCAGAAGCAACACCATGGAGACCCAGGAGGATGACATGCCCAGTCTCTGGATCGATGGCATTTGTGACTGT-----CAG----TGTGCGGGTCTCCAA--GGAC????????????????????????????????????????????????????????????????????????????????????????????????????????????????????????????????????????????????????????????????????????????????????????????ATGTCCTCAGACCACCACACCCAAATGGGCAAGCAGCAG---CCCCTCAGCCCCAAGATCATCATCTTTGAGCAGGAGAACTTCCAGGGTCGTTCTCACGAACTTGGT--------------------GGAGACTGGAGTGGAGAAGGCAGGCTCCGTCCTGGTGAAGGCTGGACCCTGGGTGGGCCATGAACAAGCCAACTGCAAGGGGGAGCAGTTTGTGTTTGAGAAGGGGGAGTACCCTTGTTGGGACGCATGGACCAGCAACCACAGGACAGACTCCCTCAACTCCCTGAGGCCCATCAAAGTGGACAGCCAAGAGCACAAGATCACCCTCTTTGAGAACCCCAACTTCACAGGGAAGAAGAYGGAGATCATCAATGATGACATGCCCAGCTTCYAGGCCTATGGCTACCAGGAGAAGGTGTCTTCTGTGAGGGTGCAGAGTGGCACGTGGGTTGGCTACCAGTACCCTGGCTTCCGTGGGCTGCAATACCTCCTGGAGAAGGGAGACTACAAGGACAGCGAGGACCTTGGGGTTCCCCTGCTCCAGGTACAGTCTGTGCGCCGCATCTGTGACATGCTATGGCACCAGCAGGGTGCCTTCCACACTTCCAACTAGATGGCAGAGTTGCATGCAGCACGGGAGCAA---------CACAAGAGCCATGACGGCCTTGGTGGCAGTTATAAG---------TACGAGCTGGAGAACTTTCTAGGCAAGCAGTGCGAGCTCTTAGC----CGATTGCCGCAACCTAATGGACAGCCTGTTGGAGAAGGTGGGCT-CATCCACATGGAGTCAGGCTTGTGGCTGGGATTCGAATGCAGGGACTTCCATGGGGAGCAGTTTGTCCTGGAACAGGGAGGTTACCCTCATTAGGACACCTGGTCCAATAACCAC--CAGTGACAGCCTCCTGCCCCTCCGGCCTCTTCTTGTTGATGGTCTGGACTACAAGTTGCTCCTCTTTGAGAGCCCATCTTTCAGTGGCTCCAAGATGGAGATAGTGGAAGATGACATGCCCAGTGTCTGGGCTCATGACTTCTAGGACCTCGTAGCAAGCATCCGAACCATTAGTGGGATGTGTGTCACCTACCAGTTCCCTGATTACCGTGGTCGCCAGTACGTGTTCCAGCGGGGAGAGTACCAGCACTGGAACGAGTGGGCTGCCAACCAGCCACAGCTGCAGTCTGTATGCCGCATCCACCACCAGAAGTGGTGCACGCAGGGCTGCTTCCTTAGTAGTGGAATGTCTAAATCAGGAACCAAGATTATTTTCTACGAAGAGGAAAATTTCCAAGGCCGCCACTATGTCTGTGATGGTGACTGTGCAGATTTCCATATGTTCCTGAATCATGGCAACTCCATTAGAGTGGACGGAGGCACCTGGGCTGTGTACATATGAAAAGCCCAACTTTGTCAGGCACATGTGCATCTTACCTTAGGGCGAATACTCAGCATACCAGCATTGGATGGGCGTCAGTGACCGCTT-AACTCCTGCAGAGCTGTTCACCTGTCTAGTGGAGGCCAGTATAAGCTTCAGATCTTTGAGARAGGAGATCTCAATGGCCAGATGTATGAAGCTATTCAGGATTGTCCTTCCATCATGGGGCAGCTTCACTTGCGAGAGATCCACTCCTGTAAGGTGCTGGAGGGTGTCTGAATTTTCTACGAGATACCCGATTACCGCAGTAGGCAGTACCTCCTGGGCAAGAGGGAGCACCGGAAGTCCACTGACT-GGGTTCAGTGTCTCCAGCTGCTCAGTCTTTCCACCTTTAAGCCATGTTGCAGAGTAG?????????????????????????????????????????????????????????????????????????????????????????????????????????????????????????????????????????????????????????????????????????????????????????????????????????????????????????????????????????????????????????????????????????????????????????????????????????????????????????????????????????????????????????????????????????????????????????????????????????????????????????????????????????????????????????????????????????????????????????????????????????????????????????????????????????????????????????????????????????????????????????????????????????????????????????????????????????????????????????????????????????????????????????????????????????????????????????????????????????????????????????????????????????????????????????????????????????????????????????????????????????????????????????????????????????????????????????????????????????????????????????????????????????????????????????????????????????????????????????????????????????????????????????????????????????????????????????????????????????????????????????????????????????????????????????????????????????????????????????????????????????????????????????????????????????????????????????????????????????????????????????????????????????????????????????????????????????????????????????????????????????????????????????????????????????????????????????????????????????????????????????????????????????????????????????????????????????????????????????????????????????????????????????????????????????????????????????????????????????????????????????????????????????????????????????????????ATGGGGGCTGGGGCCAGTGCTGAGGAGAAGCACTCCAGAGAGCTGGAAAAGAAGCTGAAAGAGGATGCCGAGAAGGATGCTCGAACGGTGAAACTGCTGCTTCTGGGTGCGGGTGAGTCCGGGAAGAGCACCATCGTCAAACAGATGAAGATTATTCACCAGGACGGGTACTCATTGGAAGAGTGCCTAGAGTTCATTGCCATCATCTATGGTAATACGCTGCAGTCCATCCTGGCCATCGTGCGCGCCATGACCACACTCAACATCCAATATGGAGACTCTGTGCGCCAGGACGACGCTCGGAAGTTGATGCACATGGCCGACACTATCGAAGAGGGCACAATGCCCAAAGAAATGTCGGACATCATCCAGCGGCTGTGGAAGGACTCAGGTGTTCAGGCCTGCTTCGATCGCGCCTCGGAGTACCAGCTCAACGACTCAGCAGGCTACTACCTCTCGGACTTGGAGCGCCTGGTAACTCCGGGCTACGTACCCACTGAGCAGGACGTGCTGCGCTCGCGAGTCAAAACCACCGGCATCATTGAGACTCAGTTCTCCTTCAAGGAGCTCAACTTCCGGATGTTTGACGTGGGCGGACAGCGCTCTGAACGCAAGAAGTGGATCCACTGCTTTGAGGGCGTCACTTGCATTATCTTCATCGCGGCACTAAGCGCCTACGACATGGTGCTGGTGGAGGACGACGAAGTAAACCGTATGCATGAAAGCCTGCACCTGTTCAACAGCATCTGCAATCACCGCTACTTCGCCACTACGTCCATCGTGCTCTTCCTCAACAAGAAGGATGTATTCTCGGAGAAAATAAAAAAGGCCCACCTTAGCATTTGCTTTCCGGACTATGATGGACCCAACACCTATGAGGATGCCGGCAACTACATCAAGGTGCAGTTCCTCGAACTCAATATGCGGCGCGACGTGAAGGAAATCTACTCTCACATGACATGCGCCACCGACACGCAGAACGTCAAGTTCGTCTTCGATGCTGTTACCGACATCATTATCAAGGAGAACCTCAAAGACTGCGGGCTCTTCTGAATGGGGAGTGGAGTCAGTGCTGAAGACAAGGAACTGGCCAAGAGGTCCAAGGAGCTGGAAAAGAAGCTGCAAGAGGATGCTGACAAGGAAGCCAAGACAGTCAAGCTGCTATTGCTGGGTGCTGGGGAGTCAGGAAAGAGCACTATCGTCAAACAGATGAAGATCATTCACCAGGATGGCTATTCGCCAGAAGAATGCCTAGAGTTCAAGGCCATCATCTATGGGAATGTGCTGCAGTCCATCCTGGCCATCATCCGGGCCATGTCCACACTGGGCATCCTTTATGCTGACCCAAGCCATGCGGGTGATGGGCAGCAGCTCAACAACTTAGCTGACTCTATTGAGGAAGGAACTATGCCTCCCGAGTTGGTGGAGGTCATCAAGAACTTGTGGAAGGATAGTGGGGTACAAGCCTCCTTCGACAGAGCTGCCGAGTACCAACTCAATGACTCTGCATCTTACTACCTGAACCAATTAGACCGGATTACAGCTCCTGACTACCTTCCTAATGAGCAAGATGTGCTACGGTCTAGAGTGAAAACCACAGGCATCATTGAGACCAACTTTTCAGTCAAAGACTTGAACTTCAGGATGTTTGATGTTGGAGGACAGAGATCTGAGAGAAAGAAGTGGATCCACTGTTTTGAGGGAGTCACCTGCATCATTTTCTGTGCGGCCCTCAGTGCTTATGATATGGTGCTGGTAGAAGATGACGAGGTGAATCGTATGCATGAATCTTTGCACCTGTTCAACAGCATCTGTAACCACAAATTCTTTGCGGCTACTTCCATTGTCCTCTTTCTCAACAAGAAGGATCTCTTCGAGG-AAAAAATCAAGAAAGTGCATCTCAGCATTTGTTTTCCAGAGTATGATGGGAACAACTCTTTTGATGATGCAGGGAATTACATCAAGAGCCAGTTCCTTGACCTCAATATGCGAAAAGATGTCAAAGAAATCTACAGCCATATGACCTGTGCTACAGACACACAGAATGTCAAATTTGTGTTTGATGCAGTTACAGATATTATCATCAAAGAAAATCTCAAGGACTGTGGGCTCTTCTAAATGAGTGAACTTGACCAGCTACGGCAGGAGGCCGAACAACTTAAAAACCAAATTAGAGATGCAAGAAAAGCATGTGCAGATGCGACTCTTTCTCAGATCACAAACAACATCGACCCTGTGGGACGAATCCAGATGCGAACCAGGAGAACGCTGAGGGGGCACCTGGCCAAGATTTATGCCATGCACTGGGGCACAGATTCCAGGCTGCTAGTTAGTGCCTCACAAGATGGCAAACTTATCATCTGGGATAGTTACACCACCAACAAGGTCCACGCCATTCCTCTGCGCTCCTCTTGGGTCATGACCTGTGCATATGCCCCTTCAGGGAACTACGTGGCTTGTGGTGGCCTTGATAACATCTGCTCCATTTACAATCTCAAAACTCGTGAAGGAAATGTACGCGTTAGCCGTGAGCTGGCCGGACACACAGGTTACTTGTCCTGCTGCCGCTTCCTGGATGACAATCAGATCGTCACCAGCTCTGGAGACACCACCTGTGCACTGTGGGACATAGAGACTGGCCAACAGACAACCACGTTCACAGGACACACTGGAGACGTCATGAGCCTGTCCCTTGCTCCAGACACCAGATTGTTTGTCTCTGGTGCTTGTGATGCTTCGGCCAAGCTCTGGGATGTGCGAGAAGGGATGTGTCGACAAACTTTCACTGGCCACGAGTCTGACATCAACGCTATCTGCTTCTTTCCAAATGGCAATGCGTTTGCCACTGGCTCAGACGACGCTACCTGCAGGCTGTTTGACCTCCGTGCTGACCAGGAACTCATGACATACTCCCATGACAACATCATCTGTGGGATCACCTCTGTCTCTTTCTCCAAGAGCGGGCGCCTTCTCCTTGCTGGCTACGACGATTTCAACTGCAATGTCTGGGACGCACTCAAGGCCGACAGGGCTGGTGTCCTGGCTGGGCATGACAACCGTGTCAGCTGCCTGGGGGTGACTGATGATGGCATGGCCGTGGCAACAGGTTCCTGGGACAGCTTCCTCAAGATTTGGAACTAAATGGGCGAGATGGAGCAACTGCAGCAGGAGGCGGAGCAGCTCAAGAAGCAGATTGCAGATGCCAGGAAAGCCTGTGCTGATAGTACTCTGGCAGAGCTGGTGTCTGGCCTAGAAGCCGTGGGACGAGTCCAGATGCGGACGCGGCGGACGCTAAGGGGACACCTGGCCAAGATCTATGCCATGCACTGGGCCACTGACTCCAAGCTGCTGGTAAGTGCTTCGCAAGATGGAAAGCTGATTGTATGGGATACCTACACCACCAATAAGGTGCACGCCATTCCACTGCGCTCCTCCTGGGTCATGACCTGTGCCTATGCCCCATCAGGGAACTTTGTGGCATGTGGGGGACTGGACAACATGTGCTCCATCTACAGCCTTAAATCCCGTGAGGGCAACGTCAAGGTCAGCCGGGAGCTCTCTGCTCACACAGGTTATCTCTCCTGCTGTCGCTTCCTGGATGACAACAACATTGTGACCAGCTCTGGAGACACCACGTGTGCTCTGTGGGATATTGAGACCGGGCAGCAGAAGACTGTGTTTGTGGGACACACCGGTGACTGTATGAGCCTGGCTGTCTCTCCTGACTTCCAGCTCTTCATTTCCGGGGCTTGTGATGCCAGCGCCAAACTCTGGGACGTGCGGGAGGGGACCTGCCGTCAGACTTTCACAGGCCATGAGTCGGATATCAATGCCATCTGCTTCTTCCCCAATGGAGAGGCCATCTGCACAGGCTCAGACGACGCCTCCTGTCGCCTCTTTGACCTGCGGGCTGACCAGGAGCTGATTGCCTATTCCCAGGAGAGCATCATCTGTGGCATCACATCTGTGGCCTTCTCCCTCAGTGGCCGCCTGCTCTTCGCAGGCTATGACGACTTCAACTGCAATGTCTGGGACTCCATGAAGGGCGAGCGTGTGGGCATCCTCTCTGGACATGACAACAGGGTCAGCTGCCTGGGGCTCACAGCTGATGGAATGGCTATGGCCACTGGTTCCTGGGACAGCTTCCTCAAGATTTGGAACTGAATGCCAGTGGTCAATATTGAGGATCTAACGGAAAAGGACAAAATGAAGATGGAACTCAATCAGCTCCAGAAAGAAGTGACACTGGAAAGAATGCTGGTGTCCAAATGTTGTGAAGAAGTAAGAGATTATGTTGAAGAAAGATCTGGTGAAGATCCCTTAGTAAAGGGTATTCCAGAGGAAAAAAATCCCTTCAAGGAGCTCAAAGGTGGTTGTATACTTTCATGAATGGCCCAGGATCTCAGTGACAAGGAGCTACTGAAGATGGAGGTGGAGCAGTTGAAGAAGGAAGTGAGGAACCCAAGAGCTCTGATTTCCAAGACAGGAAAAGAAATCAAGGATTACGTGGAGGCTCAAGCAGGAAATGATCCTCTTCTCAAAGGTATCCCTGAGGACAAGAATCCCTTCAAGGAGCATGGCGCCTGTGTGATAAACTGAATGGACTTTGGGTCGTTGGAGACTGTGGTGGCCAATTCTGCCTTCATCGCGGCCCGAGGCAGTTTAGATGGGAGCAGAAGCCAACCTACCCGGGACAAGAAGTACCTTGCAAAGCTTCGGTTGCCTCCCCTCTCCAAATGCGAATCCCTCCGAGAGAGTATCAACATGGAGTTTGAAAGCTTGTGTTCCGAGCAGCCCATCGGCAAGCGGCTCTTCCAGCAGTTCCTGAAGGCGGAGGAGAGACATGTGCCCGCCCTGGAACTCTGGAAGGACCTTGAGGATTACTGCACCACGGATGCCGATTTCCGGTTGCAGAAAGCCCAGGCCATCCTGGCTGAGTACCTGAACCCCCAGGCCAAGCTCTTCTGCGGCTTTCTGGATGAGGGGATGATGGCAAATGTAAAAGAGGTACCTGCAGCTCTCCAGGATGGATCCTTCCAGCCCCTCCTACAGGCCACTATGGCGCACCTGAGTCAGGCCCCCTTCCAGGAATACCTGGGAAGCCTATACTTCCTGAGGTTCCTCCAGTGGAAGTGGCTGGAAGCCCAGCCCATGGGGGAAGACTGGTTTCTGGACTTCAGGATCCTGGGGAAAGGCGGCTTTGGGGAGGTCTCAGCCTGCCAGATGAAGGCCACTGGCAAGATGTATGCCTGTAAAAAACTGAGTAAGAAGAGGCTAAAGAAGAGGAAGGGGTATCAAGGTGCTATGGTAGAGAAGAAGATTCTAGCAAAAGTACATAGCAGGTTTATTGTCTCTCTGGCCTATGCGTTTGAAACCAAAACAGACATCTGTCTAGTGATGACCATCATGAATGGAGGAGACATAAGGTACCACATCTATAATGTTGACGAGGGGAACCCTGGCTTCCAGGAGCCACGTGCCACCTTCTACACGGCCCAGATCATCAGTGGGCTGGAACACCTACACCAGAGGAGGATCATCTACCGGGACCTCAAGCCTGAAAACGTCCTCTTAGACAACGAAGGCAATATCCGAATCTCTGACCTTGGGCTGGCCGTGGAACTGAAGGACGGGCAGACCAAGACCAAAGGCTACGCAGGGACTCCAGGTTTCATGGCCCCTGAGCTGTTACTGGGTGAAGAGTATGATTTTTCTGTGGACTACTTCGCCTTGGGGGTCACGTTGTATGAGATGATTGCAGCCAGGGGACCTTTCCGAACCCGAGGAGAGACGGTGGAGAACAAAGAGCTGAGGCAGAGGGTCCTTTCAGAAGCTGTGAAGTACCCAGAGAAGTTCAGCAAGACCAGCAGGGACTTCTGTGAGGCGCTGCTTGAAAAGGATCCAGAGAAACGTCTGGGGTTCAGACACGGGACTTGTGACGAGCTCCGCGCCAACCCGCTCTTTAGAGACATCAGCTGGAGACAGCTTGAGGCTGGAATGCTGAGCCCTCCTTTCATCCCCGACTCCAGAACTGTCTATGCAAAGAACATTCAGGATGTAGGTGCCTTCTCCACAGTCAAAGGCGTTGTCTTTGACAAAACAGATACAGAATTCTTTGAGGAATTTGCATCCGGCAACTGTCCCATCCCCTGGCAGGAGGAGATGATTGAAACAGGCATTTTTGGGGAGCTGAGCGTATGGTGTTCTGACGGAAGTATCCCGGCTGACATGAAGGGGATCACCGCCGAGGAGCCA---GCACCCTCGTCCAGGTCAGGGATGTGTCTGGTTTCCTAGACGATTGACACGGGGTGGGGGCTTGGACAACTTGATTGTCAATACCATCTACCTGCAGGCCCTGAAGACCTCAACAGGAGATAGCAGGGAGTTGCGGCGGTGCCTACGGAGCCTGGTTCTGCCCAGCCCCCAGCTCAGCTGCATTGAGTTTTGCCAGGCTCTGGCCCCTGACTTGGACAACCTGTGTGAGCAGCAGCCCATCAGCCACC---------------------------TGCCTATGTATCAAGAGGCTATAACCTTTCTTGAAGAGGTGCAGACTTGGGAGTTGGCTGAGGATGATTCCACCAAGAACAGCGTCTTGCAGGGGCTGGTGGCCACCTATGTAAGTAGCACTGTCTCAGGGCACCCATACCCCTTCCTCAGCCCAGCTCTGGCCACCAAGTGCCAAGCA---ACCACGGAAGAAGAAAAATTGGCTCTGGTGATCCTGGCCAAAGTTGAGACCATGGTCTTCTTGCAGGACCTGCACTTCTGAGATTTCCTGGCCAGCTCTTTCTATGACAAGTTCCTGCAGTGGAAACTCTTTGAGATGCAGCCAGTATTAAACAAGTACTTCACCGAGTTCCAAGTGCTGGAGAAAGGTGGTTTGGGGGAGGTCTGTACCATCCATGCAAAAAACTCTGATAAGATGTATGCCTGTAAGAAACTGGACAAGAAGCGATTGAAAAAGAAAAATGGTGAGAAGATGACCTTCTCAGAAAAGGGAATCTTGGAGAAGGTCAGCAGTCCTTTCATCATCTCTCTGGCCTCTCTGACCTTCGAGAGCAAGTCATATCTCTGCCTGGTCATGAGCCTGATGAATGAAGGAGAG------TTCCACCTATACAGCGTGGGCATCCGGGACCTGGCCATGAACTGGGTTGTCTTCTACTCA---------ACCTGCAGAGTGCTGCACCTCCACT-CCTCAGCATTCTCAACTGGGACCTG-AGCCTGAGAGTGTGTTTCTGGACAACCCTAACAACTGCCGG------------------------CAGGTCCAGGATGGAAAGCCCTTCACCCAGAAGGCTGGAACCAATGGGTACATGGCTCCTGAAATCCTAATGGAAGAAGTAAGCTATTCCTATCCTGTGAACTGGTTTGCAATGGGATGTAGAATTTGTGAACTGGTTGCTGGACAAACACCATTCAAAGATTACAAGGAAAAGATCAGTAAGGAGGAACTAAAACAAAGAACCCT--GAGAAAGAGGAGGTCAAATTCCAGTATGATAACTTCACAGGGGAAGCAAATGATATTTGCAGACTCTTCTTGGCTAAGAAACCAGAGCAACACTTAAGGAGAAGAGAAAAGTCTGGTGGTCCCAGTAAACCCCCTTTCTTCAAAACCATCAACTTTCCTTGCCTGAAAGCAAGTCTTGTTGAACCCCCATTTACGCCAGACTCATCTGTGGTTTATGCCAAAGACATTGCTGACATC----------TCTGAGGTTCCGGAAGATGATTTTGATGACAAATATAAGAAGTTCATCCAAAGATTTGCAACAGGTGCTGTCCCCATATCATGGTAGGAAGAGATTATGGAAACCGGACTATTTGAAGAACTCAAGGACCCCAACAGGCCCACAGGTT--------------------------------TGTTTGTTATTGTAAATGTCACTCTCGGTGA----CATGTACCAGTACCAGGGGCTGTCCTCCCAAAGTGGAACAGGGAGCAGAGCTAGGGACAAGTCTACTTCCAGTGTTGGAAGTGTCCATGGGGGAAGCACCTTTGGCTTTGGCGGCTGCTGTGGGGGACACTTTCCTGCTGCTACCATGCTTGGTTCTAGCTCTGGCTTTGGTGATGGCTCTGCAACTTCCTTTGCAGGAA---TGGGCACTGGTTATGAAGGCTCCTTG-----------------------GGGGACTGGCTCGGGAGGAAACTCAGGGGCTGGCTCCCTAGGTATTCTCTTTAGCAACAATGGAGGCCTTCTTTGTGGATCAGAAAAGGAAACCATGCAAAATCTTAATAACAGATTGGCTTCCTATTTGGATAACATTAGAGCTTTAGAGGAGGCTAATACTGAGCTAGAGAACAAAATTTGAGAATGGTATGAAACACAAAGATTTGGCACAGGTGATCCTGAGCCACAGAATGATTACTGTAAATAT--TACAATAATCTGAGACCTCAGGAGTAAGATCATTTCTGTCAGCGTTGGAAATGCCCAGTTCTTCTTGCAGACTGACAAAGTGAGACTTGCTACAGAGGACTTCAGAATGAAGT--GAGAATGAGCTGGCCCTACGTCAGGGCGTGGAGGCTGACATCAACGGCCTGCGCAGGGTGCTGGACGAGCTGACCCTGGCCAGAGCTGACCTGGAGATGCAGATCGAGAGCCTGAACGAGGAACTGGCCTTCCTGAAGAAGACCCATGAGGAGGTGCCCCAAAGCTTCCGGGAGGGCAGCCCTGGCCAACTAAGCATAGAAATGGATACCCCTCCCTCCCACCCCCACCCCCGCCCCGGAGCGGACCTCACCCGGATCCTCAATGACATGAGGACACAGTATGAGACCATCCCTGAGCAGAATGGTGAAGGATGCAGATGCCTGGTTCACTGAAAAGAGCGGGGAGCTCAGGAAGGAGATCAG-CCCCAACAAGCAGCAGCTTCAGACCTGCCAGTGTGAGGTCACCGAGCTGAGACGTGCTTTCCAGAGCCCTGAGATTGAGCTCCAGTCTCAGCTCGCCATGAAGAAATCCCTTGAGGACTCATTGGCTGAAGCAGAGGGCGACTACAGCGGTCAGTTATCCCAGGTACAGCAGCTCATCAACTGCCTAAAGGCGCAGCTGTTGCAGGTGCACGTCAATGCCGAGCGCCGGAACTC-AGACCACCAGCGTCGGCTGAACGTCAAGGCCCCTCTGGAGCTGGAGATGGAGACCTACTACCGCCACCTGCTGGACTGGGAGG-CCGACGCAGATGGAGTGGATGAAAGCTCACCTGTGACACAC------------------------------TCCAAAGACTCAACCAAAACCCGAAAAATCAAGACACTTATGCAAGAGATGGTAAATGGTAAGGTAGTTTCATCCCAAGTTCAGGAAGTTGAAGAATTAATGTAAATGTACAGCTTCATTAGTGGCAGCCTCTTCTGTGTCTGGGTGGGGACC------------------ACAGCAACTGACCACTGGATGCAGTTCCGGCTTTCGGGCTCCTTCGCCCACCAGGGCCTGTGGCAGTGTTACCAGGGCAACAAGTGCTA-----CCTGCAGACCGAGAGCATCGGGTACTGGAATACCACCCAGGCCTTCACGATCCTATGGGTGCTGTGC-CCACCACCGGCATCGTCCTGGGCATCCTGGCCTTCACTCAGCAGCCCACCTTCGCTCATCTCTCCCGACCCTTCTCTGCGGACATGGTGTTTTTCGCCTCCACCCTTCTTATCCTCTGGGCCTTGGCCATTTACACTGGTGTCACCATCAGCTTCCTCGGCTGCCATTTCAGAGACTGGTGCTTCCCCTGGTCTTACTTCCTGGGCTGGGTGACCCTGCTCATGACCTTCTTCTCAGGAATTTTCTACATGTGTGCTTACCAGATGCACAAATGCCAGCGTCTTTCCATGTCCCACTGAATGGCCCAGCGATGGAGTGCACACAGATTCCCAGGTCGGCAGGCGCAGGATGCCTATGAGGATAGCACCCAGGCCAGCCGCGTCATTTAC---ACCAACAGTAACAGCACTAGAG-------------TCCCAATTACCAC-TAGCCCCGCGGTGGGTGTACCACACATCACCAGCGCCTGACGGCTGTTCGTGGTCCTTGCCTCTGTCTTAACCAAGGKGCTCGTGCTGATGGCCACCA-AAAGTTCAAAAAGTTGTGCCACCCTTTGAACTGGATCCTGGTGA-----------------------------------------ACCGTTAGTGTGGTGAATCAGCTCTCCGGCCACTTCATGCTCGGCCACCCTCTGTGTGTCCTGGAGGGCTATACTGTCTCCCTCTGTGGGATCACGGGCCTCTGCTCGCTGGCCATCTATTCCTGGGAGAGATGGCTTGTTGTCTGCAAGCC-TTTGGCAACATGAGATTTGACGCCAAACTGGCCATCATGGTTATTGCCTTCTCCTGGGTGTGGACCGCCATCTGGACGGYCCCTCCCACCTTTGGATGGAGCAGGTACTGGCCCCACGGCCTGAAGACTTGGTGGGGCCCTGATGTGTTCAGCAGCAGCTCGTACCCCGGGGTGACATCGTACATGATTGTCCTCATGGTCACGTGCTGC------------AGTATCATTGTGCTCTGCTACCTGCACCTGTGGCTGGCCATCAGAGCA----------------------CTGAGTCCACCCAGAAGGCTGAGAAGGAGGGGACGCGAATGGTAACGGTCATGCTCTTCGCCTCCTGTCTCTGCTGGGGGCCCTACACCTTCTTTGCATGTTTTGCTGCTGCTCACCCTGGCTACGCTTTCCACCCTCTGGTGGCAGCCTTGCCAGCCTACTTCGCCAAAAGTGCTACTATCTACAACCCCATCAGCTATGGCTTTATGAACCGGCAGTTTCGGAACTGCATCTCGCAGCTTTTTGGGAAGAAG--TGGATGATGGCTCTG-ACTCTCTAGTACCTCCAGAATAGAGGCCTCATCCGTCTCCTCGGTCTCACCAGCATCAATGTGGGAACTGCAGTCAGCT------------GCCATATTTGCTAAGTTCTTTGCCACCCTCTTCTATGTCTTCTTCAGTTTGGGGGCCTCGCTGCGTTGGTCTTCTGGCCCCCTCCATGCCTTGCAGGTGGCTATCACCTTTGGCCTGGGCCTGGCTCCCCTGGTGCAAGCTGTGGGCCACATCAGTGGAGCCCATGTCAATCCTGCCATCACTTTTGCCTTCCTTGTGAGCTCTCCGCTGTCCCTACTGCATGCTTTCTGTTATGTGGCAGCCCAGCTCCTGGGAGCCGTGACTGGAGCTGCTATGTTGTATAGTGTTACACCACCGGCCATCAGGCCATCAGAGGAAACCTAATGCTTAACAAGTTACATCCTGGGGTGAGTGTGGGCCAGGCCACCATGGTGGAGATCTTCCTGACACTCCAGTTTGTGCTCTGCATCTTTGCCACGTACGATGAGAGGCAGAACTGCCATTTGGACTCTGTGTCCTTGGCTATTGGCTTCTCCCTCAC---------CCTCTTTGGAATGTATTTCACTGGTGCAGGTA-------------------TGCTTCTGCCATTCTCACCCGAAACTTCACCAACCACTGGGTATACTGGGTGGGCCCCATTATCGGAGGGGGCCTGGGCAGTCTCCTGTAAGACTTTCTCCTCTTTCCTCAGCTCAAGAGTGTTTCTGAGAGA----CTATACTCAAGGGAGACAGACCCAGTGACCCCAACAAACAACCAGAAGACAC-------------------------CCGGCCCCATAAATGGGGGAGGTGACAGAAGAGGAGGTGGAAAAGTTCTTAGACTCGAATGTTGGCTTTGCCAAACGGTACTACAACCTTCATTACCGGGCCAAGGTCATCTCAGATCTCCTTGGGGCTAAGGAGGCAGCTGTGGACTTCAGCACTTACCACTCACTGAGCAGTGTGGAGGAGAGTGAAATCATCTTCGATCTGCTGCGGGACTTTCAGGAGAATTTACAGACTGAGAAAAGCATCTTCAATGTCCTGAAGAAGCTATGCTTTCTCCTACAGGCAGACCGCATGAGTCTATTCATGTACAGGGCCCGCAATGGCATCCCAGAGCTAGCCACCCGGCTCTTCAATGTCCACAAGGATGCAGTCCTGGAGGACTGCCTGGTGGTGCCTGATTCCGAGATCGTCTTCCCTCTGGACATGGGTGTGGTGGGCCATGTCGCACACTCCAAAAAGATCACCAACGTCCCCAACACAGAAGAGGATGAGCATTTTTGTGACTTTGTGGACAATCTCACAGAGTATGAGACTAAGAACATCTTGGCTTCCCCGATAATGAATGGGAAGGATGTGGTGGCTGTAATCATGGCTGTGAATAAAGTGGATGGGCCATCCTTCACCGAGAGAGATGAAGAGATTCTCCTGAAGTACCTCAATTTTGCAAATTTGATCATGAAAGTGTTCCATCTGAGCTATCTGCATAACTGCGAGACCCGCCGTGGCCAGATATTACTGTGGTCTGGGAGCAAAGTTTTTGAAGAACTTACAGACATCGAGAGACAATTCCACAAAGCCCTCTATACAGTTCGTGCCTTCCTCAACTGTGACAGATACTCTGTGGGTCTCTTAGACATGACCAAGGAGAAGGAATTTTTTGATGTGTGGCCCGTCCTGATGGGTGAGGTTCCGGCTTACTCTGGCCCCAGGACTCCAGATGGAAGGGAAATCAACTTTTACAAGGTCATTGACTACATTCTGCACGGCAAAGAAGACATCAAGGTCATCCCGAATCCACCTCCTGATCATTGGGCTTTAGTGAGTGGTCTCCCTACCTATGTTGCCCAAAATGGCCTGATTTGCAACATCATGAATGCACCTTCTGAGGACTTTTTTGCATTCCAAAAAGAGCCTCTGGATGAGTCTGGATGGATGATTAAAAATGTCCTTTCTATGCCGATTGTGAATAAAAAGGAAGAAATTGTTGGTGTGGCCACATTTTACAATCGTAAGGATGGGAAACCCTTTGATGAAATGGATGAGACCCTCATGGAGTCTTTGACTCAATTTTTGGGCTGGTCTGTCCTAAATCCTGACACCTATGAGTCAATGAACAAACTTGAAAACAGGAAAGACATTTTCCAAGACATGGTAAAATATCATGTGAAGTGCAACAATGAAGAAATCCAGAAAATCCTGAAAACCAGAGAGGTGTATGGAAAGGAGCCTTGGGATTGTGAGGAAGAGGAGCTGTCTCAGATCCTGCAAAGAGAGCTGCCAGATGCAGAGAAATATGAAATTAACAAATTCCACTTCAGCGACTTACCTCTAACAGAATTGGAACTGGTGAAATGTGGGATACAGATGTATTATGAGCTGAAAGTGGTGGATAAATTTCACATTCCACAGGAGGCCCTGGTGCGATTCATGTACTCGCTGAGCAAGGGCTACCGCAGGATCACCTACCACAACTGGAGGCATGGCTTCAACGTGGGACAGACCATGTTCTCCTTGCTGGTGACTGGAAAGCTGAAGCGATATTTCACGGACCTGGAGGCCTTGGCCATGGTCACTGCTGCCTTCTGCCATGACATCGACCACAGAGGCACTAACAATCTCTACCAGATGAAATCCCAGAATCCACTAGCCAAGCTTCATGGCTCCTCCATCTTGGAAAGACACCACCTGGAGTTTGGCAAAACATTGCTGCGAGATGAGAACCTAAATATCTTTCAAAACCTCAGCCGCAGGCAGCATGACCATGTGATCCACATGATGGACATCGCCATCATAGCCACAGACCTTGCCCTCTACTTCAAGAAGAGGACGATGTTCCAAAAGATCGTGGATCAGTCTAAGACATACGAGACTGAACAGGGGTGGACGCAGTACATGATGCTGGAACAGACGCGGAAGGAAATCGTTATGGCTATGATGATGACCGCCTGTGACCTCTCAGCCATAACCAAGCCCTGGGAGGTGCAGAGCAAGGTAGCTCTGTTGGTTGCTGCCGAATTCTGGGAACAAGGTGACCTGGAGCGCACAGTGCTACAACAGAATCCCATTCCCATGATGGACAGAAACAAGGTTGACGAACTCCCGAAACTTCAGGTTGGCTTCATTGACTTCGTTTGCACATTTGTCTATAAGGAATTCTCCCGTTTCCACAAGGAGATCACCCCCATGCTGGATGGGCTCACCAACAACCGCAAAGAGTGGAAGGCGCTTGCTGATGAGTACGATGCCAAGATGAAGGTGCTGGAGGAGGAGAAGCAGAAACATCAGGCAGCCAAACAAGCAGCTACAGGAAACGATCCTGGGGGAACTCCTGGTCCAGTAGGAGGCGCACCTGCATCCAAGTCCTGCTGTATCCAGTAGATGAGCCTCAGTGAGGAACATGTGCAGAAGTTTCTGGATGGGAACCCCGGTTTCGCCGAGAGGTACTTCAGCAAACAGCTGTGTCCCGAGCGTGCAGCCAGGGCCAGTGAGGAGG------GACACTTAGTGGACTGCGGCAGCTTCAAGGAGCTGTTCCAGGTGGAGGAGAGTCAGGCGCTGTTGGAGTTGGTCCAGGACATGCAGGAAAACGTCAACATGGAGCGCGTGGTCTTCAAGATCCTACGGCGACTGTGCGGCATCCTGCGTTCCGACCGCTGCAGCCTCTTCATGTACCGCCAGCGCAATGGCGTCGCTGAGCTCGCCACGCGTCTCTTCAGCGTGCAGCCTGGCAGCACCCTGGAGGAGTGTCTGGTGCCCCCCGACTCCGAGATCGTGTTTCCGCTGGACATCGGGGTGGTCGGGCATGTGGCACAGACCAAGAAGATGGTGAATGTCAAGGATGTGAATGAGTGCTCCCACTTCAGCCCATTTGCTGACGAGCTCACCGGGTACATGACGAGGAACCTCCTGGCCACTCCCATCATGAATGGCAAGGACATGGTGGCGGTCATCATGGCTGTGAACAAGCTTGACGGCCCGTGTTTCACCAGTGAAGATGAAGACGTTTTCCTGAAGTACCTGAATTTTGCCACCTTAAACCTGAAGATCTACCACCTGAGCTACCTCCACAACTGCGAAACGCGCCGAGGTCAGGTGTTGTTGTGGTCAGCCAACAAGGTGTTTGAGGAGCTCACGGATGTGGAACGGCAGTTTCACAAGGCTTTCTACAGCGTGAGGGCTTATCTGAACTGTGACCGGTACTCCGTAGGCCTGCTGGACATGACCAAGGAGAAGGAATTCTTCAACGTGTGGCCTGTGCTGATGGGGGAGGCCCAGCCGTACTCGGGCCCACGCACACCAGATGGCCGGGAAATCCTTTTCTACAAAGTCATAGACTACAGCCTCCACGGCAAGGAGGACATCACAGTCATTCCCACACCCCCGGCCGATCACTGGGCCCTGGCCAGCGGCCTTCCAACCTATGTAGCAGAAAGTGGCTTTATCTGTAACATCATGAATGCCCCTGCCGAGGAAATGTTTAAATTTCAGAACGGAGCCCTGGATGAATCTGGATGGACCATCAAGAATGTCCTCTCCATGCCCATTGTCAACAAAAAAGAGGAGATTGTGGGGGTTGCAACGTTTTACAACAGGAAGGATGGGAAGCCCTTTGATGAGCAGGATGAAGTTCTCATGGAGTCCCTGACGCAGTTCCTGGGATGGTCAGTGCTAAACAGTGACACTTACGACAAGATGAACAAGCTGGAGAACCGCAAGGACATCGCCCAGGACATGATTCTGTACCACGTGAAATGTGACAAGGAGGAGATCCAGGAGATCATGCCAACAAGAGAGCGCCTTGGAAAGGAGCCTGGTGAGTGTGAAGAGGAGGAGTTGGAGAAAATCTTGAAAGAAGAGCTCCCAGGACCGAGCAAGTTTGACATCTACGAGTTCCACTTTTCAGACCTGGAGTGCACAGAGCTGGAGTTGGTTAAATGTGGCATCCAGATGTACTACGAGCTGGGTGTGGTCCGCAAGTTCCAGATCCCCCAGGAGGTGCTTGTGAGATTCCTTTTCTCCGTCAGCAAAGGGTATCGGAGAATCACCTACCACAACTGGCGCCATGGTTTCAACGTGGCCCAGACGATGTTCACGCTGCTCATGACCGGCAAGCTGAAAAGCTACTACACAGATCTGGAGGCCTTCGCCATGGTGACAGCCGGCCTATGCCACGACATTGACCACCGCGGCACCAACAACCTGTACCAGATGAAATCCCAGAATCCCTTAGCAAAGCTCCATGGCTCCTCGATTCTGGAACGGCACCATCTGGAGTTTGGGAAGTTCCTGCTCTCAGAGGAGACCCTGAACATCTTCCAGACCCTGAGCCAGCGACAGCATCAGCTGGTGATTCACCTCATGGACATCTCCATCATCGCCACGGATCTAGCGCTCTACTTCAAGAAGAGGACCATGTTCCAGAAGATTGTAGATGAGTCCAAGAACTATGAGAACCGGAAGACATGGGTGGAGTACTTGTCCCTGGAAACCACGCGAAAGGAGATAGTCATGGCCATGATGATGACCGCATGTGACCTGTCTGCCATCACCAAGCCCTGGGAGGTCCAGCGCAAGATAGCTCTTCTGGTAGCAGCTGAGTTCTGGGAACAAGGAGACTTGGAAAGGACGGTTCTGGAGCAGCAGCCCATTCCAATGATGGACAGGAACAAAGCGGCCGAGCTTCCCAAGCTCCAAGTCGGCTTCATTGACTTCGTGTGTACGTTTGTGTACAAGGAGTTTTCCCGCTTCCACGAGGAGACCCTGCCCATGTTCGACAGGCTGCAAAACAACAGGAAAGAGTGGAAGACCCTGGCGGATGAGTACGAGGTCAAGGTGAAGGCCTTGGAAGAGAAGAAAAAGGAGGAG---GCCGTGGTGGCCAAGAAAGTGAGCACAGAGATCTGTAACGGCGACCCCACCCCAAAGTCTTCCACCTGCTGCATCCTGTGAATGGGTGACATCAGTCGAGACGCTGTAGAGAAATACCTCAAGGAGAACCCTCACTTTGCCAAGGAGTACTTTGACAAGAAGCTGCGGGTGGAGGTACTGAGAGAAATCTTCCAGAACAGTCCATTGTCTGCAGA------------GACCAGTGCCTCCTTCGCTGAGCTGACGCAGGTAGAGGAGGCCTCAGTGTGCTTGGAGCTTCTACGGACGGTGCAGGAGGAGACAAGCAGCATGGAGCTGGTGGCTCACAGGGTCATTCAGAGGCTGACCCAGCTGCTGCAGGCAGACCGTTGCAGCCTGTTCATATGCCGCGTCCGCAACGGTACACCCGAGGTGGCCTCTAGGCTGCTGAATGTCACCCCAACCTCCATGTTTGAGGACAACCTGGTGGTTCCCAACAGAGAAGTTGTATTTCCACTGGACGTTGGGATTGTGGGCTGGGTTGCTCACACAAAGAAAGCCCTTAATGTCCCAGATGTCAGAAAGAACACTCATTTTTCAGACTACATGGACAAGCAGACTGGATACATCACTAAGAACCTGCTAGCAACCCCAATAGTGATGGGCAAGGAGGTTCTTGCTGTGGTTATGGCACTTAACAAAGTAAACGCACCTGCATTTCCCAAGCAGGATGAAGAGGTGTTTTCCAAATACCTCAATTTTGTTTCTATCATCCTAAAACTTCATCATACCAACTACCTGTACAGTGTTGAATCCCGCAGAAGCCAGATCCTTATGTGGTCAGCCAATAAAGTATTTGAAGAGCTTACAGATGTTGAACGACAGTTTCACAAAGCCCTCTACACAGTTAGAACATACCTCAACTGTGATCGATATTCCATCGGACTGCTGAACATGAACAAAGAGAAGGAATTCTATGATGAATGGCCAGTCAAGCTTGGAGAAGTCAAACCTTATGAAGGCCCAAAGACACCAGATGGCAGAGAAATCATCTTCTACAAAATCATTGATTACATTTTACACGGAACAGAAGAGATCAAAGTGATTCCAACACCTCCTGCAGACCACTGGACTCTTGTTAGTGGGTTGCCTACTTATGTTGCTGAAAATGGATTTATTTGTAACATGCTGAACGCCCCAG----CAGATGAATACTTCACTTTTCAGAAAGGACCTGTAGATGAAACTGGCTGGGTCATTAAAAATGTCCTGTCCCTGCCAATTGTCAACAAGAAAGAAGACATAGTGGGAGTAGTTACGTTTTACAACAGGAAAGATGGAAAACCTTTTGACGAATATGACGAACACATTACTGAGACTCTCACACAATTTCTTGGATGGTCTCTTTTAAATACTGACACCTATGAGAGAATGATTAAACTAGAAAGCAGAAAAGACATTGCTCAGGAAATGCTCATGAACCAGACCAAAGCCACTCCTGATGAAATTAAATCGATATTGAAATTTAAAGAGAAGCTAAATATAGATGTAATTGAAGACTGTGAAGAAAAACAACTTGTCACAATTTTAAAAGAGGACTTGCCAGACCCAAACAAAGAAGAACTGTATGAATTCTGCTTTAGTGACTTCCCCATTACTGAGCATGGATTGATTAAGTGTGGGCTACGACTATTCTTTGAAATAAATGTGGTGGAGAAATTCAAAGTGCCCGTAGAGGTTCTCACCAGATGGATGTACACTGTGAGAAAAGGGTACCGCTCCGTCACATACCACAACTGGAGGCACGGATTCAATGTGGGGCAGACCATGTTCGCTCTGCTGATGACAGGAAGACTCAAGAAATACTACACAGATCTTGAAGCGTTTGCCATGCTCGCTGCTGCTTTCTGTCATGACATGGACCACAGAGGCACCAATAATTTGTATCAAATGAAGTCCACCTCTCCCCTGGCAAAGCTTCATGGATCTTCCATTTTGGAGAGGCATCACTTGGAGTACAGTAAGACTCTGCTGCAGGATGAGACTTTAAACATCTTCCAGAACCTAAATAAACGCCAGTTTGAAACAGTCATTCATTTGTTTGAAGTTGCAATAATAGCAACTGATCTGGCTTTGTATTTCAAAAAAAGAACCATGTTTCAAAAAATTGTTGATGCCTGTGTAAAAATGGAGACTGAAGAACAGGCCATCAAATATGTTACCACTGATCCAACCAAAAAAGAGATTATCATGGCAATGATGATGACAGCATGTGACTTATCTGCTATAACCAAGCCCTGGGAGGTACAAAGCCAAGTAGCCCTTCTGGTTGCCAGTGAATTTTGGGAGCAAGGAGACCTGGAGAGAACAGTACTACAGCAACAACCTATTCCTATGATGGACAGAAACAAAAAAGATGAGCTACCTAAACTTCAAGTTGGATTTATTGACTTCGTTTGTACTTTTGTATATAAGGAGTTCTCACGGTTTCACAAAGAAATTACACCTATGCTGAATGGTCTTCAAAATAACAGAATGGAATGGCAATCCCTAGCTGACGAATATGAGGAAAAGAAGAAGAAGGTAATTGAAGAGGAGGTGAAAAAGAAGGAAGAAGAAAACACAATAGTAAAAGGTTCAGGACAAGGTGGTGTC------------------------------AACAGAAAGTCCAAAACATGTCTAATGTTATAAATGAACTTGGAGCCACCAAAGCCTGAGGTCTGGTCAGCCACCAGGGTGATGGGGGGACCTGTCACCCCCAGGAAAGGGCCCCCCAAATTCAAGCAGCGGCAAACCAGACAGTTCAAGAGCAAGCCCCCCAAGAAAGGCATCCAAGGGTTTGGCGACGACATCCCCGGCATGGAAGGCCTGGGGACAGATATCACGGTCATCTGCCCATGGGAGGCCTTCAGCCACCTGGAGCTGCATGAGCTGGCTCAATATGGCATCATCTAGATGAGTGACAATACTGCTTTGGTTCCTCCAACTTCAAACCAGGGTCCCACCACCCCACGTAAAGGCCCGCCGAAGTTCAAGCAGAGACAAACCCGTCAATTCAAAAGCAAACCTCCTAAAAAAGGTGTGAAAGGGAGTGGTGATGACATTCCAGGCATGGAGGGACTAGGAACAGATATTACAGTGATTTGTCCCTGGGAAGCTTTCAGTCACCTGGAATTGCATGAGCTAGCTCAGTTTGGAATTGTTTAGATGAACGGGACAGAGGGCCCGGACTTCTATGTGCCCTTCTCCAACCAGACGGGCGTGGTACGCAGCCCCTTCGAGTACCCACAGTACTACCTGGCAGAGCCCTGGCAGTTCTCCATGCTGGCCGCCTACATGTTCCTGCTCATTGTGCTTGGCTTCCCCATCAACTTCCTCACGCTCTACGTGACCGTACAGCACAAGAAGCTACGCACCCCGCTCAACTACATCCTGCTCAACCTGGCCGTGGCCGACCTCTTCATGGTCCTTGGTGGCTTCACCACCACCCTCTACACCTCTCTGCATGGATACTTTGTCTTCGGGCCCACAGGGTGCAACCTTGAGGGCTTCTTCGCCACCATGGGTGGTGAAATTGCTCTCTGGTCCTTGGTGGTACTGGCCATTGAGCGGTACGTGGTGGTGTGTAAGCCTATGAGCAACTTCCGCTTCGGGGAGGACCACGCCATCATGGGTGTCGCCTTCACCTGGGTCATGGCTCTGGCCTGTGCAGTACCGCCACTTGTCGGCTGGTCCAGGTACATCCCGGAAGGCATGCAGTGCTCGTGTGGGATCGACTACTACACACTCAAGCCTGATATCAGCAATGAATCCTTCGTCATCTACATGTTCGTGGTCCACTTCTCCATCCCCATGGTGGTCATCTTCTTCTGTTACGGCCAGCTGGTCTTCACAGTCAAGGAGGCAGCTGCCCAGCAGCAGGAATCGGCCACCACCCAGAAAGCAGAGAAGGAGGTCACGCGCATGGTCATCCTGATGGTCATCGCCTTCCTGGTATGCTGGCTGCCCTACGCTGGTGTGGCCTTGTATATCTTCACCCACCAGGGCTCCAACTTTGGGCCCATCTTCATGACCCTCCCGGCGTTCTTCGCCAAGAGTGCCTCCATCTACAACCCTGTCATCTATATCATGATGAATAAGCAGTTCCGGAACTGCATGCTCACCACCATCTGCTGTGGCAAGAGCCTATTTGGTGAGGAAGAGG---CCACCACTGTCTCCAAGACGGAGACCAGCCAGGTGGCCCCAGCCTAAATGGCATTCGGAGGCAAGATGAGTAAGTTGACCCCAAGCCATGTCATCTTTAAGAAGATCTCCCGGGACAAGTCGGTGACTATCTACCTGGGGAAGAGAGACTATCTAGACCACGTTAGTGAAATAGAACCTGTGGATGGAGTTGTGTTGGTTGATCCTGAACTCATCAAGGGAAAGAGAGTTTTTGTTTCTCTGACCTGCGCCTTCCGCTATGGCCAGGAAGACATCGATGTGATTGGCCTCACCTTTCGAAAGGACCTGTATTTCTCTCGTGTCCAGGTGTATCCTCCTGTGGGGGTCATACACACCCTCACAAAGCTGCAGGAAAGTCTGCTCAAGAAGCTGGGGGCCAACACCTACCCCTTCCTGCTCACGTTTCCTGACTACTTGCCCTGCTCAGTGATGTTGCAACCAGCTCCACAAGATGTTGGGAAGTCCTGTGGGGTCGACTTTGAGGTCAAAGCATTTGCCACAGACAGCGCAGATGGTGAAGAGGACAAAATTCCCAAAAAGAGCTCTGTGCGTCTGCTGATCCGTAAGATCCAGCATGCACCGTCTGAGATGGGCCCCCAGCCCCGAGCCGAGGCAGCCTGGCAGTTCTTCATGTCGGATAAGCCCCTGCACGTAACAGTCTTCCTCAGCAAAGAGATTTATTTCCACGGAGAACCCATCCCTGTGACGGTGACTGTGACCAACAACACAGAGAAAACAGTGAAGAAGATTAAAGTGTTGGTGGAACAAGTGGCCAATGTGGTCCTCTACTCCAGCGACTATTACATCAAGCCGGTGGCTATGGAGGAAACACAAGAGAAAGTGCCCCCAAACAGCACTATGACCAAGACGTTGACCCTGGTGCCCTTGCTGGCGAACAATCGAGAGAGGAGGGGCATTGCCCTGGATGGGAAGATCAAACACGAGGACACGAACCTCGCCTCCAGCACCATCATCAAGGAGGGCATAGACCGGACTGTCCTGGGTATCCTGGTATCCTACCACATCAAGGTGAAGCTCACGGTGTCAGGCTTTCTGGGGGAGCTGACCTCCAGTGAAGTGGCCACTGAGGTGCCGTTCCGCCTCATGCATCCCCAGCCCGGAGACCCAGCA---ACCAAGGACAGTTTTCAGGATGAAAATTTGGTTTTTGAGGAGTTTGCTCGCCAAAATCTGAAAGATGGGGCCGAAGTCAAGCAAGGGGAGAAAGACAAGGAAGAGGCCACCAATGATGAGTGAATGGGGAAATTGATCAGGATGTGGGTGCCAAAGAGACGGTTACTATGGCCAAAGAGGCTTCATTGGAGTCGCCTCCTCTTCTTATTGGGAATGTTGTTTACTGGCTCCACCTACCAGCATCTGAAGAGCCCCTGGGGTCTACCTCCGCTGTGGGAAGCAGTCTTTTCCCAACATCCTGAAAAACTGGCCATTCAGAACCTCTCCAATGTTGAGATGATCATGGTGAGCAGTGACCCTCCAAAAACTAGCTTTAAACTGGAGGGTGAGGTGCTGGTACCTCAAGCCATGATGAGCAGGGAGGAAACTCCAACTGGCATAATCATGGAGAACACTCGCCATTCACCCCGAAGAGCAGCCAACACCACTCCAACAATCCTCCAAAAGAACTACAGCCCTACAGTAACAGGCACAGAAAGAGTGAAGGAACACACTTCAACTACAGATTCAACTGTGTTGAATCGTTACATCCTAACTTCAAACAGACAAACAGTAAAGGGTTATATC------------CCAATAACATCCAGGGGAGAAATGAAGAGCTACAAGCCAACTCAAGTCAAGAAAAAGGTGAAAAAATACATTCCATCTGCACCTGATACAACAGTAGACAATTATCCTTCATTCATACCCGTGACACTGAAAGAAAGTCATGTGACCACTCCTAGAACAACAGTGAAAGATAGTGAAACT---ATGGCAACCTACAAAACAGTGGGAATCCATACCCTCAAGAGAACAGTAGAGGAAAATATTTCAGTTACTCTCAAGGGAATAGATGTCAACACTCCAGTTTTCCTGACAAATGAAGTAGAAATTAACATCTTGACTTCTCCAAGGAGTAGAGTAGAAAAGAACTCCCTGACTACCCCCAGAAGAGTGGGAAATAACAGCTCAACCAAACTCTGGGGGTTAGTGGGAAAGAACACCCTAACAGTTCCCCAGAGAATAGTACTGCAGCCC---ACAGTCACCTCTGAGCGGCAAGTGACCATACACACCAGGTCAGCCAGCAGTCCAGCAGAAATTAAATCGTCGATTGCCTCTTGGAGTATTAGGAATCCCTCACCCAGAATGAATATACCATCCAGTGGAATAGCCTCCACCACTTTCCGGGGACAGGTGAAGAGATCTTCCTCAGCACCCAGCACCTCAGTGACCCCCAGGGTCAGGGTAAATCCGACCACCCAGATCCGTCCTTGTATGACTGTGGAGCCAGAGCTAGCTGTGTCCACCACCCCCTTCCCCTTCCCTACAACAGAGGAGTTCAGTCTCAATCCCTCA---GTGCTGCCCCCCAGTGAGCCAGACCTCCACCCCAAGGCAGAGTACCCCCCAGACCTATTCAGTGTGCAAGAGCGGCGGCAGGGCTGGGTGGTCTTGCATGTCTTTGGCATGATGTACGTGTTTGTGGCCTTGGCCATCGTGTGTGATGAGTACTTTGTCCCAGCCCTGGGTATCATCACAGAGAAGCTGCAGATCTCCGAGGATGTGGCAGGCGCCACGTTCATGGCTGCTGGGGGCTCTGCCCCTGAACTGTTCACCTCCCTCATCGGTGTCTTCATCTCCCACAGCAATGTGGGCATCGGGACCATCGTGGGATCCGCGGTGTTCAACATCCTCTTTGTCATTGGCACCTGTGCCCTCTTCTCCCGGGAGATTCTCAATCTCACCTGGTGGCCCTTGTTCCGTGATGTTTCCTTCTACATCACTGACCTGATGATGCTCAGCCTCTTCTTCCTAGACAGCCTCATTTCTTGGTGGGAGAGTCTGCTGCTGCTGCTGGCTTATGCCCTTTATGTATTCACCATGAAATGGAACAAGCAGATTGAGCTCTGGGTGAAGGAGCAGCTCAACCGGAGGCCTATGGTCAAGGTCATGGCTCTGGGAGACCACAGCCAGCCTGGTGATGGGGCCATTGTTGTGGATGTGCCACAGGATAACAAAAGTTTGAAGCTCCCATCCGTGCTAACCCAAGAGAGCAGCTTGGCCTCTCTGCACAACTGCATCATCGGCTGCACCCTCTACCAGCTCATGCTCCACAGCCTGGACCCTCTGGGTGAGATCCACCCCTYCAAGGACAAGGAGACAGAGAGCTTGAATCAGG----------------------CAAAGCAGAAAGGAAACCAGAAGAGGAGGAGCCAACTGAGCCCCTTGTGGTCCTAGTCACACCGACCCCTGCCCCAGATGTCATGGGCGATCCGGAGGAAGATGCTGACAGCCAGGAAGGAGATATGGCTGAAGGCAAGAACACAGGTAAAATGACAGGTGGAGAGGTTGAAGCTCTGGGGGAAGGTGAAACTGGAGCGCAAAGTGGAGGTGAAACTCTACGT---------------------------------------------------------------------------------------------GCAGGTGAAGTGGAAGTGGAAAGAAGAGGAGAAGTTGAA---------------------------------------------------------------------------------TGTGAACGTGAAGGTGAAATCCAGTCAGGAGGAGAAGGTGGTAAAATGAAAAGTGATGAAGGTGACACTGAAAGCCACAAATCCAGC---------------------------------------------------------------------------------------------------------GATGGAAATCAAAGTGATGAGAACGGTGCAGATGTTGAAGAGGGAGGAGATGGAGATGAGAGTGAAGCTGAAGATGAGGAGGAGGAAGAAGAGGAA---------------------------------------------GAAAATGAGAAGCCCCTGTCCTTCGAGTGGCCTGAGACCAGGCAGAAGCAGGCGATTTTCCTCTTCCTCCTGCCCATTGTCCTCCCGCTGTGGCTGACGATGCCCGATGTCCGGAGGCTGGAGTCTAGGAAGTTTTTTGTTTTCACCTTCCTGGGATCCATCGCGTGGATAGCTGTGTTCTCATACCTCATGGTGTGGTGGGCTCACCAGATTGGTGAAATGATAGGGATTTCGGAAGAGATTATGGGTTTGACCATCCTAGCGGCAGGCACATCAATTCCTGACCTCATAAGCAGTGTGATTGTCGCCCGGAAAGGCCTGGGAGACATGGCTGTGTCAAGCTCTGTGGGCAGTAACATCTTTGACATCACTGTCGGCTTGCCCGTTCCTTGGTTACTTTTCTCTCTTATCAATGGATTACTGCCAGTTCCAGTCAGCAGCAATGGTTTGTTTTGTGCAATTGTTTTGCTATTCCTCATGCTCCTATTTGTGATCTCTTCAATTGCAACATGCAAGTGGAGAATGAACAAGGTCCTGGGCTTCACAATGTTCCTCCTTTACTTCATATTCCTGATAATGAGTGTGATGCTAGAAAATCGAATGATATCCTGTCCTGTATCTGTCTGAATGGATCTGCATCAGAGCACTACCACC---ACATTCCTTGAGAACTGGGGTTTGGATGAATCACCATCTGGCTGCAGGAGACATTATAATGTCAGGAAAAAACTGAAATTCATTAGAATCTTAGGCCTTTTC------ATGGGCCTGGTGGCCATCAGCACTGTCCCATTTACAATCAGTGCCTTTTCTGAGACAGAGCCACAGAGCACAGGAGAAGCCAATAGTGTAAGTGACCCTAAGGAAGCACATGGTTACCGTCAAAGAACTCTCTTAGATTTAAATGACAAGATTCGGGATTATACACCCAAGCCCCCTCATCCTCAGGACAGCAAAACTGAGAATACTACAGAGCAAGCCCAAGGAGACTACCCAAGAGACATCTTTTCCCTTGAAGACCGAAGGAAAGGAGCCATCATTCTCCATGTCATTGGAATGATCTACATGTTCATAGCCTTAGCCATTGTCTGCGATGAGTTCTTTGTCCCCTCTCTGACTGTCATCACTGAAAAGCTGGGCATTTCTGATGATGTGGCTGGAGCCACATTTATGGCTGCGGGGGGTTCCGCCCCAGAACTTTTCACATCTCTCATAGGGGTCTTTATTGCCCATAGCAACGTTGGCATAGGCACGATCGTGGGCTCAGCAGTGTTCAATATCCTCTTTGTTATTGGCATGTGTGCTCTGTTTTCTAGAGAAATCTTAAACCTGACATGGTGGCCACTCTTTCGGGATGTGTCCTTCTACATTGTTGACTTGATCATGCTGATCATTTTTTTCCTGGATAATGTTATTATGTGGTGGGAAAGCTTGCTTCTATTAACATCTTATTTTGCCTATGTGATTTTCATGAAATTCAACGTCCAAGTCGAAAGATGGGYGAAGCAAATGATAAACCGCAATAAAGTCATCAAAGTGACAGCACCAGAGGCCCAAGAAAAGTCATCTACAACCAGGGACAAGGATGAGCAGGCGCTCCCGGCTAAGCCCCGTCTTCAGCGAGGTGGAAGTTCTGCATCTCTCCACAACAGTCTCATGAGAAATAGCATCTTCCAGCTCATGATACACACTCTGGACCCACTCGCTGAAGAACTTGGATCATATGGAAAACTAAAATATTATGACACAATGACTGAAGAAGGGCGGTTCAGAGAAAAGGCTTCAATTCTCCACAAGATTGCCAAGAAGAAATGCCAGGTGGATGAGAACGAGAGGCAGAACGGGGCTGCCAACCACGTGGAAAAAATTGAGCTCCCAAACAGCACCAGCACTGAAGTTGAGATGACGCCAACCAGTGATGCTTCGGAGCCTGTGCAAAATGGAAACCTCTCCCACAACATTGAAGCTGCAGAAGCCCAGGCAGGGGAAGAGGAAGAGGACCAGCCCCTGAGCCTGGCCTGGCCTCCCAACGCCCGAAAACAAGTCACTTTCCTGATTGTTTTCCCCATAGTGTTTCCTCTCTGGATTACTTTACCTGATGTTCGCAAATCTTCATCCAAGAAGTTTTTTCCCATCACGTTCTTCGGTGCCATTACCTGGATTGCAGTTTTCTCTTACTTGATGGTGTGGTGGGCCCACCAGGTGGGAGAGACAATTGGCATCAGTGAGGAGATTATGGGCCTGACCATCTTGGCTGCTGGCACTTCCATTCCTGATCTTATAACCAGCGTCATAGTAGCCCGGAAGGGGCTCGGGGACATGGCCGTGTCCAGCTCTGTTGGAAGCAATATTTTTGACATCACTGTAGGGCTCCCGCTGCCCTGGCTCCTGTTTACCATCATCCACCGATTCCAGCCAGTGGCCGTCAGCAGCAACGGCCTCTTCTGCGCCATCGTCCTGCTCTTCATCATGCTGCTGTTCGTCATCCTCTCTATCGCCCTCTGCAAATGGCGGATGAACAAAATACTGGGCTTCATCATGTTTGGCCTCTACTTTGTGTTCCTGGTGGTCAGCGTCCTTCTAGAAGACAGAATTCTTATGTGCCCTGTCTCCATCTAGATGTCTGGG------GAGGAGGAGTTTGATCTGTTCGAGAACATCTCCTCAGTGGGGCCTTGGGATGGGCCTCAGTACCACATTGCTCTAGTCTGGGCTTTCCACGTCCAAGCAGCCTTCATGGGCTTTGTCTTCTTTGCAGGGACCCCACTCAATGCCGTGTTGTTGGTGGCCACACTGTGCTACAGAAAGTTACGGCAGCCATTCAACTACATTCTGGGTCAATGTATCCCTGGCGTGCTTCCTCTTCTACATCTTCTCT---------ATCTTCACCGCCAGCTGTCAGGGATACTTTATCTTTGGTCGCTACATGTGTCCTTTGGAGGACTTCCTGGGTTCCATAGCAGGGCTGGTGACAGGATTGTCACTGGCCTTCCTGGC--TCGAGTGCTACATTGTCATCTGTAAACCTTTTGGCAACATCCGCTTCAGCTCCAAGCACGCACTGATGGTGGTCCTGGCTACTTGGACCATCAGTATTGGCATCTCCATCCCACCCTTCTTTGGCTGGAGCCAGTTCATTCCAGAGGGTCTGCAGTGTTACTGTGGGCCTGACTGGTACACCGTGGGCATCAGATATCGCAGCGAGTACTATCCTTGGTTCCTCTTCATCTTTTGCTTCATTGTGCCCCTTTCTCTCATATGCTTCTCCTACTCCCAGCTGCTGGGGGCTCTCAGAGCTGTTGCAGCTCAGCAGCAGCAGTGAGCTACAACCCAAAAGGCTGAGCGGGAGGTGAGCCACATGGTGGTGGTGATGGTGGGATCCTTTTGTCTTTGTTACGCGCCCTATGCTGCCTTGGCCATGTACATGGTCAACAACCATAACCACGGGCTGGACTTAAGGCTTGTCACTATCCCTGTTTTCTTCTCCACAAGTGCTTGCGCCAACAATCCCATCATCTACTGCTTCCTGAATAAGCAGTTCTGAGCCTGCATCATGGACATGTTGTGTGGGGAATCCATGGCAGACAAACCTGACACGTCCAGCTCCCAGAAAATAGAAATCTCTACTT---------GCCAAGTTAGCCCCAACTAA [50206 bp]
'Chrysochloris asiatica' ATGCACCAGAGCAACGGCCA------------------------------------------------------------------------------------------------TCTTCCAGACTCCCCAACGGTCCAGCGGCCGGCTAA------ATGCGCAGCGGGGCCGCGCGTTTGAGCAGCGGCACTATGTCCTTGGCAGGCAGCTGGCCGCCTTCCGGAGCCTGGGCAAGCTGGACAGCCGGGAGGAGCCCGTTGCCAGGCAGGTCGAGG-----------GCAACTGTCAGCGCTCCCGGGACCTGGAGGCAGAGTGCTCCTGGCTGGAGCGACAGAGCCCTGGAG-GCAATGTGC--TTGGCGAATTCCAAAGCAAGTATGAAAATGAGTGTGAATGTTAACTGCTGCTAAAACAAATGCTTGGACAACTGAACAAGGAAGCAGATGAAGCTTTACTCCATAACCTTCACCTTCAAATTGAAGCCCAGTGTCTGCAGGATGATGTCAGTGCAGCAAAGG-CAGGTACTAAAAG?????????????????????????????????????????????????????????????????????????????????????????????????????????????????????????????????????????????????????????????????????????????????????????????????????????????????????????????????????????????????????????????????????????????????????????????????????????????????????????????????????????????????????????????????????????????????????????????????????????????????????????????????????????????????????????????????????????????????????????????????????????????????????????????????????????????????????????????????????????????????????????????????????????????????????????????????????????????????????????????????????????????????????????????????????????????????????????????????????????????????????????????????????????????????????????????????????????????????????????????????????????????????????????????????????????????????????????????????????????????????????????????????????????????????????????????????????????????????????????????????????????????????????????????????????????????????????????????????????????????????????????????????????????????????????????????????????????????????????????????????????????????????????????????????????????????????????????????????????????????????????????????????????????????????????????????????????????????????????????????????????????????????????????????????????????????????????????????????????????????????????????????????????????????????????????????????????????????????????????????????????????????????????????????????????????????????????????????????????????????????????????????????????????????????????????????????????????????????????????????????????????????????????????????????????????????????????????????????????????????????????????????????????????????????????????????????????????????????????????????????????????????????????????????????????????????????????????????????????????????????????????????????????????????????????????????????????????????????????????????????????????????????????????????????????????????????????????????????????????????????????????????????????????????????????????????????????????????????????????????????????????????????????????????????????????????????????????????????????????????????????????????????????????????????????????????????????????????????????????????????????????????????????????????????????????????????????????????????????????????????????????????????????????????????????????????????????????????????????????????????????????????????????????????????????????????????????????????????????????????????????????????????????????????????????????????????????????????????????????????????????????????????????????????????????????????????????????????????????????????????????????????????????????????????????????????????????????CAACAGGGGGGGGAGGCCCATATGGGCCAGACTCAGGAAGAGAAGCTGACCACCACCCTTGGGATTGAGTTACACAACACTGCATGTCAATCAAGTTCAGAGCCTCCAGGTCCAGATGCAATCCTTACAAGCCCTGAAAAGAAGCCTGGAGAATACCTTTCACGAAGCCAAGCATTGGATTGATATTGAGCTCCAGAATGTGAGCACCACATGGTGGGCAGGCTGGAGGCGGAGCTCAGAGAGGTGCACGCAGGAAGCGGAGCCATATCAGGAGGAGCTC-AGCATCTGCAGGAGAACAAGTACCAGCTGCAGAAAGACATGGCCTCTTGCATCTCCCTGCTGGACAGGGAGGAGTGCAG---CTAAATGAAGACAAATATAATCAATACACAATGCTCCTTTATGAATATCCCCAATGTGATTGTACCAGATATTGAAATGGAAATAAGAAGAATGGAAAATGGATCATGCAGCTCTCTGTCTGATGATGAT---------GACAATGCCTCTATATTGGAAGAATCGGAATGTGAAAACTTCCAGACAAGAGGTTCCTTTAGAAAGAATTCACACAGAAGGAGAGAACCATCTCAGAGGGAGCAGTACCTGCCTGGAGCCATTGCACTTTTCAATGTTAACAACAGCAGTAATAAGGACCAGGAATCAAAAGAAAAGAAGAAAAGGAAAAAGGGAAAGAAAAGTAAATCAGATGGTAAAGATGAAAATGAAAAGGACCCAAAGAATGACAAGAAGAGAGAAAAAGAGAAGAAAAAGAAAGTG---GACAAAAACAAAAAGAAGAAAGAGGAGGAGAAGAAAGAAGTCATGGTTATAGATCCTTCGGGAAACACGTATTACAATTGGCTGTTTTGCATCACTTTACCTGTTATGTACAACTGGACTATGGTCATTGCAAGGGCATGTTTTGATGAACTTCAGATTGATTACCTAGAATATTGGCTCGTTTTTGATTACTTGTCAGATGCAGTTTATGTTCTTGATATGTTTGTACGAACAAGGACAGGTTATCTGGACCAAGGACTGCTGGTGAAGGAAGAGCTTAAAATCATACAGAAATATAAATCCAATTTGCAATTTAAGCTTGATGTTTTATCTATGGTACCAACTGATCTGCTGTTTTTAAAATTGGGGTGGAGCTATCCAGAAATTAGATTAAACAGACTGTTAAGGATCTCTCGTATGTTTGAATTTTTCCAGAGAACAGAAACGAGGACAAACTACCCAAACATCTTTAGAATTTCTAACCTTGTTATGTATATTGTCATCATCATCCACTGGAATGCCTGTGTGTATTACGCTATTTCCAAAGCTATTGGATTTGGAAGTGACACATGGGTCTATCCTAACATTAATGATCCTGAATTTGGTCGTTTGGCAAGAAAATATGTATATAGCCTTTACTGGTCTACCCTGACTTTGACCACCATTGGTGAAACACCGCCTCCTGTGAGAGATTCTGAGTATGTCTTTGTGGTGATGGATTTCCTAATTGGAGTGTTAATTTTTGCTACCATTGTTGGTAACATAGGTTCTATGATTTCCAACATGAATGCAGCTAGAGCAGAATTTCAAGCAAGAATTGATGCTATAAAGCAATATATGCATTTTCGAAATGTAAGCAAAGATTTGGAAAAGAAAGTTATCAAATGGTTTGACTACTTGTGGACCAACAAAAAAACAGTGGATGAAAAGGATGTCTTGAGATATCTACCTGATAAACTAAGAGCAGAGATTGCCATCAATGTTCACTTAGACACACTGAAAAAAGTGCGCATTTTTGCTGACTGTGAAGCTGGTCTGTTGGTGGAGTTGGTCTTGAAATTACAACCCCAAGTTTATAGTCCTGGAGATTATATTTGCAAGAAAGGAGATATTGGGCGTGAAATGTACATCATCAAGGAAGGTAAACTTGCTGTAGTGGCAGATGATGGAATCACTCAGTTTGTAGTTCTGAGTGATGGCAGTTACTTTGGTGAAATCAGCATTCTTAACATTAAAGGAAGCAAAGCTGGAAATCGAAGAACAGCCAATATTAAAAGTATTGGCTATTCAGATCTGTTTTGTCTCTCAAAAGATGACCTCATGGAAGCTCTAACTGAATACCCAGATGCCAAAACTATACTGGAAGAGAAAGGGAAGCAAATCTTAATTAAAGATGGTCTGCTGGATCTAAGTATTGCAAATGCTGGGGGTGATCCTAAAGATCTTGAAGAGAAGGTCATTAGAATAGAGGAGTCAGTAAACCTTCTGCAAACAAGGTTTGCTCGAATCCTGGCTGAGTATGAATCAGTGCAACAAAAATTGAAGCAGAGACTAACAAAGGTTGAGAAATTTCTGAAGCCGATTATGGACACAGATTTTTCAACTATCGAAGGATCTGGAATGGAAAGTGGACCCCCCAACTCTACACAAGATTGAATGGCCAAGATCAACACCCAATGTTCCTACCCCTCCCAGGCCCACCTCGCAGTAAGGATCATGGACAATGAACTCGAGCGAATTGAAAATGGCCTCGGTCGGACCCTCTCACCATGTGAAGAGACATCGTCAGAACTGCAGCAAGGGATCGCCATGGAGGCCAGAGGAGGACTGGCTGAATCCCAGAGAAGTTCCTTCACCAGCCAGAGACCCGCCAGGTTATCAAGACTCATCATCTCGCTGCAAGCATGGGCAGCCAGGCACTTACACCATGGGGACCAGACACCTGACTCTTTTCTGGACCGTTTCCAGGGAGGTGAGCTCAAGGAGGTGTCCAGCCAAGAAAGCAATGTCCAATGCAATGTGGGCAGCCAGGAGCCACCAGGTGGAGACGAAGG---TGATTGGCCCCTGACCAGAAACAGTGCCAGCAACTGCAACAACATGAGGAAGGAAAGGAAGAAGGAGGCCATAATGGTGGACCCTTCCAGCAACTTGTACTACCACTGGCTCACCATCATCGCCATGCCGATCTTCTACAATTGGTGCATGCTGGTTTGCAGGGCCTGTTTTGATGAGCTTCAATCGGAGCATTTGATGCTGTGGCTGGTCCTGGACTATGCGGCAGATGTCCTCTATGTCCTGGATGTGCTGGTGCGAGCCCGCACAGGCTTCCTTGAGCAAGGTTTAATGGTCAAAGATGCTGACAGGCTTTGGAAGCATTACATGAAGACCATTCACTTCAAGCTGGACGTGTTGGCTCTGGCCCCCGTAGACCTGGCTTATTTAAAGCTGGGTATGAACTACCCAGAACTGCGGTTCAACCGCCTGTTGAAGTTTCCCCGGCTCTTTGAATTCTTTGACCGCACCGAGACAAGGACCAACTACCCCAATGTGTTCAGGATCGGGAACTTGGTCTTATACATCCTTATCATCATCCACTGGAATGCCTGTATCTACTTTGCCATTTCCAAGTTTATTGGTTTCGGGACAGACTCCTGGGTCTACCCAAACATCTCAAACCCAGAATATGGGCGCCTCTCCCGGAAGTACATTTACAGCCTCTACTGGTCTACCTTGACCCTGACCACCATTGGTGAGACGCCAGCCCCAGTCAAAGATGAGGAGTATCTCTTTGTGGTCATAGACTTCCTAGTGGGCGTCCTGATTTTTGCCACCATTGTGGGCAACGTGGGTGCCATGATCTCTAACATGAATGCTTCCCGTACAGAATTCCAGGCCAAGATTGACTCTATCAAGCAGTATATGCAGTTCCGAAAGGTAACCAAGGACTTAGAGACACGGGTTATCCGATGGTTCGACTACCTATGGGCCAACAGGAAGACAGTAGATGAGAAGGAGGTACTCAAGAATCTCCCAGACAAGCTGAAGGCTGAGATTGCCATCAACGTGCACCTGGACACTCTGAAGAAGGTTCGCATCTTCCAGGACTGCGAGGCGGGGTTGCTGATAGAGCTGGTGCTGAAGCTGCGGCCTGCTGTGTTCAGCCCAGGGGATTACATCTGCAAGAAAGGGGACATCGGAAGAGAGATGTACATCATCAAGGAGGGCAAGCTGGCTGTGGTGGCTGACGATGGGGTCACCCAATTTGTGGTCCTAAGTGATGGGAGTTACTTTGGGGAGATCAGCATCTTAAACATCAAGGGGAGCAAGTCAGGGAACCGCAGGACAGCCAACATCAGGAGCATCGGTTACTCAGACCTGTTCTGCCTCTCAAAGGACGATCTCATGGAGGCCCTGACCGAATACCCTGAAGCCAAGAAGGCCCTGGAGGAGAAGGGACGGCAAATCTTAATGAAGGACAATTTGATCGATGAGGACCTGGCCAACGCTGTGGTGGACCCCAAGGACATTGAGGAAAAGGTGGAATACCTGGAGTCCTCCCTGGACACCCTGCAGACCAGGTTTGCACGGCTCCTGGCTGAATACAGTGCCACTCAGATGAAGGTGAAGCAGCGTCTCAGCCAGCTGGAGAGCCAGGTGAAGACCTATGGGAGCAGTTTCCTGTCTGATGAAGAGGATCCCAGGGAAGCTACAAAAACAGAGGACAAACAGCAGTGAATGTTGAGCTGGGTCCAGAAGGTGCTGCCTCAGCCTTTGGGGACCTCTCAGAAGACCACGATG------GAGGATAAGCTGGGG------------------------------------------------------------------TCAAAGCTGGAGCTGGAG------------------------------------------------------------------------------------------------------CCAGAACTGGAGCCGGAAGCAGAATGGAAGCCAGAGCAGGAGCCTGAAAAGGTCCCTGAG---------AAGGCGGAGGTAGAGAATATGCCCTTG---------------------------------------------------------------------------------------------------------------------------------CCACAA---GAGGAGCCATTTGATGGGGAGGAAGTGACCACGGCTGGC------CCACGCCCTGACGAGACCCAGGAGGCTACCCATCCTCTGCTCACATCCCTCCAGGCCCGGGTCACTGTGGATCCAGAAGTAAACAGTCCCAGCGGCTGGATGCTGACCTGGCTCAGGAAGGGCATGGAGAAGGTTGTCCCACAGCCCATCCATAGTGGTGGGGCAGCTCGGAACATCACTCCTGGCGTG---AAGGACCAGGCTCAGGGTAGAGTACAGATCCTTGAGTGCTGCAGCATGGGGGATCCAGGAGAGTGTGCAGATGGACCTAGTGAGGGCCTG---------GACACTGGGCCCAGGCTCTGGCTGCTCAGCTGGCTCGAGCAGAATCTGGAGAAAGTGTTGCCTCAGCTCCCCAAAACCTCCAAGGGCTGGAGAGCTGAGCCTGCAGGCATTGTCCTGGACCCAGAGCCCCCAGGAGCCTCCTTGGATATGGAACCTACGCTTCAGGCCCAGGAGAACCCCTCTGCACCTACCCCCAGTCCCCTGGAACCCGAGAAG------------------------GAGCCAGCTTTAGAGCCCCAGCCTGGTGTTCAGGCCTCCTCCCTGCTTCCAGCAGGGGACCCAGGCAGGTTGGTGGCATGGGTCCTGCAAAGGCTGGAGAAGGCGCTACCACAGCCGGTGATCCACGGAACGACTGGGGAGCAGGGACCTGACACTCCTGAGATGTGTGAA---------------GTGCAGACCATTAGCATCCTCCCCGGAGGACAAGTGGAGCCCGAGCTCCAGCTCATCCTTGAGGAGGTGGACCCTGACTGGGAGAAGGTGGAGCCCGAGGAAGCCAGAACCAGCCTGCAGGGCACAGAGGCAACTCCT------------------------------------------------------------------------------------------------------------------------------------------------------------------------------------------------------GCTATGCCTACCCAGGACGAGTGCTGGGAGGCGGAGAAGACATCCAGGGAGCTACCCCAGATTCAAGAGGAGAAAGAAGAT------------------------------------------GAAGAGGAGGAGGAAGAGACTGATGTCTTTGCCCTGCTGGATAACTGCCTAGTGGAGGAGGCAGGCGCGAACACAAGCGGAGTAAGCTGGACG---CACCTGAGGGCCTCACACCAGGAGCTGCAGAAGGAGACT------GCCTCCCACTCAGGAGTGCCTGCCACCAAAGAGCATCCGGAGGTGCAGGTGGAAGACGCTGATGCGGACAAACTCCCGCTCATCTCGGAGGAAAAGCCGCCCTCGCCTGTCTTGCCGCCACCTTCTCCTGCCAAATCAGACACCCTCACGGTCCCAGGCTCAGCAGCAGGTTTCCACAGGAAGAGACTGCCCTCCCAAGATGATGAGGCTGAAGAGCTCAAGAGACTGTCGCCAGCAGAATCCCCTGTGGTCGCCTGGTCAGACCCCACAACCCCACAGGGGACAGATGGCCAGGACCGCGCTGCCTCAACAGCCAGTCAGAACAGTGCTGTCATCAACGACCGGCTCCAGGAGTTGGTGAAGTTGTTCAAGGAGCGGACAGAGATGGTCAAAGAGAAGCTCATTGATCCTGATGTCACTTCCGATGAGGAGAGCCCCAAGCCCTCCCCGGCCAAGAAAGCCCCCGAGCCAGCCCCG---GATGTGAAACCAGAGGATACAAAACAGACAGAGGAAGAGCACTACTGTGAGATGCTCTGCTGCAAGTTCAAACGCCGCCCTTGGAAGAAGTACCGGTTTCCCCAGAGCATCGACCCGCTGACCAACTTGATGTACATCCTGTGGCTGTTCTTTGTGGTCTTGGCCTGGAACTGGAACTGTTGGTTGATCCCCGTGCGCTGGGCCTTCCCCTACCAGAGGCCAGACAATGTGCACCTCTGGCTGTTCATGGATTACCTGTGTGACTTCATCTACATCCTGGACATCATCGTGTTCCAGCTGCGTCTGCAGTTTGTCAAAGGCGGGGACATCATTACGGACAAGAAGGAGATGCGGAATAACTACTTGAAATCTCGCCGATTCAAGATGGACCTGCTATGCCTCCTGCCCTTGGACCTTCTCTACTTGAAATTTGGTGTGAATCCCCTATTTCGCTTTCCCCGATGCTTAAAGTACATGGCCTTCTTCGAATTTAACAGCCGTCTGGAAGCCATCCTCAGCAAAGCCTACGTTTACAGGGTCATAAGGACCACCGCGTACCTGCTTTACAGTTTACACCTGAACTCCTGTCTGTATTACTGGGCGTCTGACTATCAGGGCATTGGTTCCACTCACTGGACTTACGATGGCGTGGGCAACAGTTATGTTCGCTGTTATTACTGGGCTGTGAAGACCCTCATCACCATTGGAGGGCTGCCTGACCCACAGACACTCTTCGAAATTGTCTTCCAGCTGCTGAACTACTTCACAGGCGTCTTTGCTTTCTCCGTGATGATTGGACAGATGAGAGACGTGGTGGGGGCTGCCACCGCAGGACAGACCTACTACCGCAGCTGCATGGACAGCACTGTCAAGTACATGAACTTCTACAAGATCCCCAGGTCTGTGCAGAATCGCGTCAAGACCTGGTACGAGTACACCTGGCACTCCCAAGGCATGCTGGATGAGTCCGAGCTGATGGTGCAGCTTCCAGAAATGATGCGGCTGGACCTCGCCATCGATGTGAACTACGACATTGTCAGCAAGGTGGCGCTCTTCCAGGGCTGTGACCGGCAGATGATCTTTGACATGCTGAAGAGGCTCCGCTCTGTTGTCTACCTGCCCAATGACTACGTGTGTAAAAAGGGGGAGATCGGCCGTGAGATGTACATCATCCAGGCCGGCCAGGTGCAGGTCCTGGGCGGCCCCGATGGCAAGACCGTGCTGGTGATGCTGAAGGCTGGCTCCGTGTTTGGAGAAATAAGCTTGCTGGCTATTGGGGGTGGGAATCGGCGCACAGCCAATGTGGTGGCTCACGGGTTTACCAACCTCTTCATCCTGGATAAGAAGGACCTGAATGAAATTTTGGTGCACTATCCTGAGTCTCAGAAGTTACTCCGGAAGAAGGCCAGGCGCATGCTGAGAAATAACAACAAACCTAAAGAGCAGAAGAGTGTGCTCATCCTCCCACTCCGGGTGGGCACCCCCAAACTCTTCAGTGCTGCCCTAGCTGCAGCAGGAATGATGCGTGCCAAGGGGGCC---AAAGGCGGCAAGCTTGCCCACCTCAGGGCTCGGCTCAAGGAACTGGCTGCACAGGAGGCAGCTGCAAGACAGCAACAGTTGCTGGAACAATCACAGGGCAAAAGTTCAGAAGACGCCGCTGGA---------AAGACAGGCTCAGACGGCACTGACCAGCCCGCG------------GCCGCAGCTGAGGCCGCCCCAGACCAGCCCGTACCC---------------------------------------------------------CCTGCGCCCGCG---------CCTCTGGATCCTCCGACA---------------------------------CCGCGCCCTCCGCCACCTGCCTCCCCGGGGAGACCCGCGGGTGACGGGGCGAGGGTGGTCGAGCCTGAGGAGCCGTCGGTGAGGATCCACATGAGTCCTGGCCCAGAGACTGGCGAGCAGATCCTGTCGGTGGAGATCCCCGAGGAGAAGAAAGAGGAG---TGAATGCTTAAGTCACTGACAGTAAAATTCAACAAGGTAAAGCCAGGAGACAAAAACAATGAAAATGAAGAGAGTCCTCATCCAAGCAATCAGTCTCTTCCAATCATGAGGGAG----------------------------------------------------------------------------------ATAAAATCACCAAGAAAAATTTCCTCAGTAATATGATCACATATCCTGACTTTCAAAATCCAGCAAAAGTAACAGAA---ATGCCAGAGCAGAGAGACACAGAGGTTGGTAAAGAAAACAGAATAAGTACAAGACGCAAACTGCTCCGAGCTCCTGTCATAAGTGAGTATGCTGATGCGCAGCTACATAACCCAGTGAAAAGGATGCATCAAAGAACAGCGCTCTGGAAGAGAAAACCAGTAGAAGGAGGCATAACTTCACCTGAAGGTAATCCCCAAGCTGCAAAG---------CCCCCAGCTATATCATCAGCACAAGACAGTGATGCTCATCTAAAAGAAGAGCTTTACTATGTCATGTTGTGTTGCAAATTCTGGATGTTGCCACTGACAGATTACCTAAAGCGAATCAGACTTTCGAGAAGCATTGATTCATACACAGATCGATTCTATCTCCCGTAGCTCCTGCTTGTCACCATGGCCTATAACTGGAATTGCTGGCTAATCCCACTGCATCTAGTGTTTCCATATCAAACAATGGACAACATATACTACTAGTTGATTATGGACTTCATATGTGATAACTTCTACCTTTGTGATACGCTGTTAGTCCAGCCCAGACTCCAGTTTATAACAGGGAGAGAAATAATAATGGATTCAAATGAGCTAAAGAGATACTACAGGAATTCCACAAAATTTACGTTAGATCTCATATCAATAATATCATTTGATGTTTCCTACCTCTTCTTTGGGTTTAATCCAATATTTAGAGCAAATAGGATATTAAGGTATACCTCATTTTTTTAGTTTAATCACCACCCAGAATCTATATTGGATAAAGCATATATCTACAGAGTCGTTCTAACAACTGGCTACTTGCTGTTTACTCTGCACATTAATTCCTGTATTTATTACTGGGCTTCAAACTATGAAGGAATTGGCACTACTAAGTGAGTGTATAATGGTGAAGGAAACAAGTATCTGAGATGTTACTACTGAGCAGTCCGAACTTTAATTACCATTGGAGGCCTTCCAGGACCACAAACAACATTTGAAATTGTTTTCCAACTCTTGAATTTTTGGGGGGGAGGGGGAGTTTTTGTGTTTTCCAGTTTAATTGGTCAGAGGCGAGATGTAATTGGGGCTGCCACAGCCAATCAGAACCACTTCCGCGTCTGCGTGGATCGTACTACTGTCTACTTGAACACTTACTCCGTTACCAAAACTGTGCGGAATTGGGTTTGGACTTGGTATGAATATACGTGGGACTCTCAAAGAATGCTAGATGAGTCCAATCTTCTTGAGAAACTGCCCTCTACAATACAGTTAGCCCTCGCCATTGATGAAAACTTCAGCATCATCAGCAAAGTCAACTTGTTCAAGGGTTGTGATACACAGATGATTTACGACATGTTACTGAAGTTGAAATCTACTATCTATTCACCTGGTGACTTTGTCTGCAAGAAGGGAGAAATTGGCAAAGAAATGTATATTATCAAGCAAGGAGAAGTCCAAGTTCTTGGAGGTCCTAAGGTTGCTCAAGTTCTGGTTACTCTGAAAGCT-GGGGCTGTGTTTGGAGAAATCAGCCTTCTAGCAGCAGGTGGAGGAAACCGCTGAACTGCCAATGTGGTGGCTCATGGTTTTGCCAATCTCTTAACATTGAACAAAAAGACCCGCTAAGAAATTCTACTACACTATCCAGATTCTGAAAAGCTCTTCATAAAGAAAGCCAGAGCGCTTCTAAGGCAGAAGGCTAAA-CCATAGAAGCAACCCCTCCAAGAAAAGGACTTGCCTTTCTCTTCCCACCTAATGAAGAGACACCATGAATGTTTAACGCTCTACCTGGAGGTACAGGAAAAGCAGGGCTTGCTTGACTACTCAAACTGAA-AGAGAACAAACAACTCAGAA--GAAGTGAAAACTCCGAAGGAAGACAGGGTAAAAGAAAAGAATGCAAAGATAAAGGAAGAAAGCCAGCAGAGAAACCACTGGGCAGACCCAAATATGAAGCAAGTCCGATTACAACACGCTAAATGCCTCAGTC------------------------------------------------------------------------------------------------------------------------------------------------------------------------------------------AATTAGAAGGGCAGTTTTATTACCCAGAGAAACCTACCCATCAATCACTCATCATCAGCATGGCACCTTCTGCTGAGGCTGGAGAGGAAGTTCTAACGATTGAAGTCAAAGAAAAGACTAAGCAATAAATGGAAGTCACCATCCAGCATCCCTGGGTCAAATGTGCATTGGGGCCCTTCTACCCCAGCCAATTATCTGACCAGTTTTTTGGCGGGGGCTTACTTGAGTACAACCTAGTGCACTTCCTGTCCTCCACCATCAGCCCCCACTATCGCCTGTCTCTCTTCCACACCGTGCTCAACTCGGGCATCTCTGAGGTCCGGTCGGACAGGGACCAGTTCCTCATTCTCTTGGACATGAAGCACTTTCCCCCCAAGGATCTGACAGTGAAGGTACTGGAGGACTTCGTGGAGATCCATGGCAAACACAATGAGAAGCAGGATGACCATGGCTACATCTCCCGTGTCTCCCATGAGTTCCACCGTCACTACTGCCTGCCCTCCAACGTGGACCAGTCAGCCCTCTCCTGCTCCCTGTCCGCGGATGGCATGCTGACCTTCTTTGGCCCCAAGGTCCAGTCTGGCACAGACACAAGCCACAGCGAGCGGGCCATTCCTGTGTCCCGGGAGGAGAAGGCCACCTCTGCACCCTCGTCCTAGATGGACATCGCCATTCACCATCCCTGGATCCGACGCCCATTCTTTCCTTTTCACTCCCCGAGCCGCCTCTTTGATCAGTTCTTCGGAGAGCACCTGTTGGAGTCTGATCTCTTCCCAACTTCTACTTCCCTGAGCCCCTTCTACCTTCGACCATCGTCCTTTCTGCGGGCACCCAGCTGGATCGATACTGGGCTCTCAGAGATGCACCTGGAGAAGGACAGGTTCTCTGTCAACCTGGATGTGAAACACTTCTCCCCAGAAGAACTCAAGGTCAAGGTTCTGGGAGATGTGATTGAGGTGCATGGCAAACACGAAGAACGCCAGGATGAGCATGGCTTCGTCTCTCGGGAGTTCCACAGGAAATACCGGGTTCCGGCTGATGTGGACCCTCTTGCTATTACTTCATCCCTGTCATCTGATGGGGTCCTTACTGTGAATGGACCAAGGAAACAGGCCCCTTGCCCTGAGCGCACCATTCCTATCACCCGTGAAGAGAAACCTGCTATCGCTGCAGCTGCCAGGAAATAGATGGAGGTCCAGACTGTGCAGCCAGAGCTGGAAACCCTTCCAACCATCAAGATGGCTCAGACCAACCCCATACCAGGGTCCCCGGGGGCCATGGAAGATAACCATTTATGATCAGAAGAACTTCCAGGGCACGAGGACGGAGTACACCAGCTCCTGCCCAAATATCT--GAGC-------------------------------------------CTGGATTGGTCATGAGCATATCAGCTTCTGTGGACAGTAGTTTATCCTGGAGAGAGGAAAATATCCTCGCTGGAATGCCTGGAGCGGGCATAACACCTACCACATTGAGCGTCTCATGTCCTTCCACTCCATCTGTTCAGCTAATCATAAGGAGTCTAAAATAAACATCTCTGAAAAAGAAAATTTTATTGGACACCACTGGG-TATCTGTGATGACTATCCCTCTTTACAAGCTATGGGTTGGTTCAACAATGAAGTCGGTTCCATGAAGACACAATATGGCGC???????????????????????????????????????????????????????????????????????????????????????????????????????????????????????????????????????????????????????????????????????????????????????????????????????????????????????????????????????????????????????????????????????????????????????????????????????????????????????????????????????????????????????????????????????????????????????????????????????????????????????????????????????????????????????????????????????????????????????????????????????????????????????????????????????????????????????????????????????????????????????????????????????????????????????????????????????????????????????????????????????????????????????????????????????????????????????????????????????????????????????????????????ATGTCTCAGGGTG-ACAGTCCTCCACCACAGCTGCCTCAAGCCCAGAGTCTGATGAGAAGGGGAAGGGA------------GAAGGGGCCCCACTCACAGGGCCAGCCCAGGCCCCAGGATCTGGGCCCCTGCTTAGAGCCAAAGTGGGGGGCCTCCTTCCTGGGAGACACAGGATGGTGGTCTTTGGACAGG-------------------GGTGGGATTCTTGGGGGAGTGATTGAACTTGGGAGACAGAGGTTTCAAGCAAGTGAACAGCCTCATCGTTACCTGGGGACTCTGGGTCACCTTTGAGAATTACAGCTTCCTGGGGGAGATGTTTGTCCTGGAGAAGGGTGAGTACCCACTCTGGGGTGTG-------------------ATCAACTGGCTGGTGTCCTTCAGGGCAGTCAGGATGGACTCCCAGGAACACAAGATCTGCCTGTGTGAAGGAACCAACTTCAGGAGCAACACCATGGAGAACCAGGAGGGCGACATGCCCAGTCTC-GGGTCTATGGCATCTGTGACTGT-----CAG----TGTGCGGGTCTCCAA--GGAC????????????????????????????????????????????????????????????????????????????????????????????????????????????????????????????????????????????????????????????????????????????????????????????ATGTCCTCAGACCACCACA--------------------------------CCCAAGATCATCATCTTTGAGCAGGAGAACTTCCAGGGTCGTTCTCACGAACTTGGTGGACACTGCCCCAACCTGAGGGAGACTGGAGTGGAGAAGGCAGGCTCTGTCCTGGTGAAGGCTGGACTCTGGGTAGCCTATGAACAAGCCAACTGCAAGGGGGAGCAGTTTGTGTTTGAGAAGTGTGAGTACCCTTGTTGGGA----------------CATAGGACAGACTCCCTCAACTCCCTGAGGCCCATCAAAATGGACAGCCAAGAGCACAAGATCACCCTCTTTGAGAACCCCAACTTCACAGGGGATAAGATGGAGATCATCAACGATGACATTCCCAGC-TCCACGCCTATGGCTACCAGGAGACGGTATCTTCTGTGAGGGTGCAGAGTGGCATGTGGATTGGTTGCC-GTACCCTGGCTACCGTGGGCTGCAGTACCTCCTGGAGAAGGGAGACTACAAGGACAGCGGGGACCTTGGGGTCCCCCAGCCCCAGGTGCAGTCTGTGTGCCACATCCGTGACATGCAATGGCACCAGCAGGGTGCCTTCCGCACTTCCAACTACATGGCAGAGTTGCATGCAGTACTGGAAGAG---------CACAAGAGCCATGGCGGCCTTGGTGGCAGTTATAAA---------CTTGAGCTGGCGAACTTTCTAGGCAAGCGGTGAGAGCTCTCGGCCGATTGATTGCCCCAACCTAATGGACAGCCTGTTGGAGAAGGTGGGCT-CATCCACATGGAGTCAGGCTTGTGGCTGGGATTTGAATGCAGGGACTTCCATGTGGAGCAGTTTGTCCTGGAGAAGGGGGGTTACCCTCATTAGGACACCTGGTCCAATAGCCACCACAGTGACAGCTTCCTGTCCCTCTGGCCTCTTCTTGTTGATGATCTGGACTACAAGTTGCACCTCTTAGAAAGCTCAGCTTTCAGTGGCTGCAAGATGGAGACAGTGGAAGATGACATGCCCAGCCTCTAGGCTCACGACTTCTAGGAC-----------CAATCAAGCCATTAGTGGGATGTGGGTCAGCTACCAGTTCCCTGATTACCGTGGTCGCCAGTATGTGTTCCAGCGGGGAGATTACCAGCACTGGAAAGAGCGGGCTGCCAACCAGCCACAGCTGCAGTCTGTATGCCGCATCCACCGCCAGAAGTGGCACAAGCAAGGCTGCTTCCTTAGTAGCGGAATGTCTAAATCAGAAACCCAGATTATTTTCTATAAAGAGGAAAATTTCCAAGGCTGCCACTATGTCTGTGATGGTGACTGTGCAGATTTCCATATGTTCCTAAATCATGGCAACTCCATTAGAGTGGACGGAGGCATCTGGGCTGTGTACATATGAAAGGCCCAACTTTGCCAGGCACATGTGCATCTTACCTCAGGGCTAGTACTCAGCATACCAGCATTGGATGGGCGACAATGAGGGCCTCAACTCCTGCAGAGCTGTTCACCTGTCTAGTGGAGCCCAGTATAAGCTTCAGATCTTTGAGAGAGGAGATCTCAATGGCCAGATGTATGAATCTATTCAGGATTGCCCTTCCATCATGGGGCAGCTTCACTTGCGAGAGATCCACTCCTGTAAGATGCTGGAAGGTGTCTGAATTTTCTACGAGATGCCTGATTACCGTGGTAGGCAGTACCTCCTGGGCAAGAGGGAGTACCGAAAGTCCACTGACT-GGGTTCAGTGTCTCCAGCTGTTCAGTCTTTCCACCTTTCCGCCATATTGCAGAGTAGATGGGTGACTTCCTGGGGAACATGTTGTTCTTGTTGTTAAGTGCCGTCGAGTCGGTTCCGACCCATAGCAACCCCGTACAGGGTTTCCGAGGCTGTAAATCTTTACAGGAGCAGAACGCCTCATCTTTCTCCCGCGGAGCCGCTGGTAGTTTCGAACTGCTGGCCTTAAGGTTCGCAGCCCGATTCATAACCACTACGGAAACATATTGGAGGAGGTGAACGAGCACTCCACAGTCATTGGCAGAGTAGGGTTCACTGTGCTGTTCATCTTCCGGATCCTCATCCTCGGCACAGCCGCAGAGTTTGTGTAGGGGGATAAGCAGTCCAACTTCGTGTGTAACACCCAGCAGCCGGGCTGCGAGAACGTCTGCTACACCCACGCCTTCCCCATCTCCCACATCTTCCTCTGGGTGCTGCGGATCATCTTCATCTCCACTCCCTCCCCGGTCTACGTAGGCCATGCCATGCACCACATCCGCATGGAGAAGAAGCAGAAGGAACGAGAAACAGAGGAGCTGTACCAGCAGATCAAGGGCGACGACAATGAGAGGGGGCCCTTGCCCCCCGACCAGGCCAGCATCAAGAAGAGTAGCAACAGC---AGCAGAAGCACCAAGAAGTTCCGACTGGAGGGGACCCAGCTGAAGACCTATATCTGCCACATTATCTTCAAGACCCTGTTTGAGGTGGGCTTTATCATGGGCCACTACTTCCTGTATGGTTACCGGATCCTACACCTCTACCACTGTAGCCAGTGGTGGCCCTGCCCGGATGTGATGGACTGCTTTGTGTCACGGCCCACTGAGAAAACCATCTTCATTCTGTTTATGTTGTC--TGGCCTCTGTGTATCTCTTACTCAATATTACAGAAATGAGCTACCTGGGCCTTAAAGAGGATCCGGTCCACCTTCACGAAG-CGGTAGAGCAGCCACTGGGGGAGATTACAGAGAAATCCCTCCAGTCCATTGCTGTCTCTTCCATCCAGAAA-------GCTACCATCTCCTTGAAGAAGAGAAAATCGTTTCCCACTATTTCCCTTTGACTGAGGTTGGCCTGATGGAGACCAGTCCACTATCTGCTAAGCCTTTCAGTCAGTTTGAGGAGAAGCTCGGCACAAGGCACCTGGGGGACTTGTCCCAGGTTTATCGAGAGAAGCTGCCATCCTATGCTCAGGTG---------GAAGTGGGGGAAAAGAAGCATCCTGCAGAGGAA---GCAGAATCAGAGACAGGAGAGAAGAGGCAGAAAGCAGAGAAGGTGACCACAGAAGG---------------TCAGGAAGCAGT----GGAGAAGACAAAATACAGTCCTCCGGGGTAGGGAAGGAA---AATAAAAAAGAGCTGCAGCCACAAATGGCGCCAAAGCAAGGGCTGCTGG------------------------------------------------------CTGAGAAGATGCCTTCCCTGTGTGCAGAGCTGACTGAGGAAGACACCAGACCCCTGAGCAGGCT--GCAAAGCCAGCAGCAGGGCCAGGTCAGAT-ATCTAACCATATGAATGGGGGCTGGGGCCAGTGCAGAGGAGAAGCACTCCAGAGAGCTGGAAAAGAAGCTGAAAGAGGATGCTGAAAAGGATGCTCGAACGGTGAAACTGCTGCTTCTGGGTGCGGGTGAGTCCGGGAAGAGTACCATCGTCAAACAGATGAAGATTATTCACCAGGACGGGTACTCATTGGAAGAGTGCCTAGAGTTCATTGCCATCATCTATGGTAATACGCTGCAGTCCATCCTGGCCATAGTGCGCGCCATGACCACACTCAACATCCAATACGGAGACTCTGTGCACCAGGACGACGCTCGGAAGTTGATGCACATGGCCGACACTATCGAAGAGGGCACGATGCCCAAAGAAATGTCAGACATCATCCAGCGGCTGTGGAAGGACTCAGGTGTTCAGGCCTGCTTTGATCGTGCCTCGGAGTACCAGCTCAACGACTCAGCTGGCTACTACCTCTCGGATTTGGAGCGCCTGGTAACTCCGGGCTACATACCCACCGAGCAGGACGTGCTGCGCTCGCGAGTCAAAACCACCGGCATCATTGAGACTCAGTTCTCCTTCAAGGAGCTCAACTTTCGGATGTTTGACGTGGGTGGACAGCGCTCTGAACGCAAGAAGTGGATCCACTGCTTCGAGGGCGTCACTTGCATTATCTTCATTGCGGCACTAAGCGCCTACGACATGGTGCTGGTGGAGGACGACGAAGTAAACCGTATGCACGAGAGCCTGCACCTGTTCAACAGCATCTGCAATCACCGCTACTTCGCCACTACGTCCATCGTGCTCTTCCTCAACAAGAAGGATGTATTCTCCGAGAAAATCAAAAAGGCCCACCTTAGCATTTGCTTTCCGGACTATGACGGACCCAACACCTATGAGGATGCTGGCAACTACATCAAGGTGCAGTTCCTCGAACTCAATATGAGGCGTGATGTGAAGGAAATCTACTCTCACATGACATGCGCCACCGACACACAGAACGTCAAGTTCGTCTTCGATGCTGTTACCGACATCATTATCAAGGAGAACCTCAAAGACTGTGGGCTCTTCTGA??????????????????????????????????????????????????????????????????????????????????????????????????????????????????????GTGCTGGAGAGTCAGGAAAGAGCACTATCGTCAAACAGATGAAGATCATTCACCAGGATGGCTATTCGCCAGAAGAATGCCTAGAGTTCAAGGCCATTATCTATGGGAATGTGCTGCAGTCCGTCCTGGCCATCATCTGGGCCATGTCCACACTGGGCATCCTTTATGCTGACCCAAGCCATGTGTATGATGGGCAGCAGCTCAACAACCTGGCTGACCCTGTTGAGGAAGGAACT--GGTTCCCGAGCTGGTGGAGGTCATCAAGAACTTGTGGGAGGATAGTGGGGTGCAAGCCTCCTTCGACAGAGCTGCTGCGTACCAGCTAAATGACTCTGCATCTTACTACCTGAATCAATTAGACCAGATTACAGCTCTGGACTACCTTCCTAATGAGCAAGATGTGCTCCGGTCTATAGTGAAAACCACAGGCATCATTGAGACCAAGTTTTCAGTCAAAGACTTGAACTTCAGGATGTTTGATGTTGGAGGACAGAGATCTGAGAGA---AAGTGGATCCACTGTTTTGAGGGAGTCACCTGCATCATTTTCTGTGCGGCCCTCAGTGCTTATGATATGGTGCTGGTAGAAGAT---GAGGTGAATCATATGCATGAATCTTTGCACCTGTTCAACAGCATATGTAACCACAAATTCTTTGCGGCTACTTCCATTGTCCTCTTTCTCAACAAGAAGGATCTCTTTGAGGAAAAAAATCAAGAAAGTGCATCTCAGCATTTGTTTTCTAGAGTATGATGGGAACAACTCT--TGATGATGCAGGGAATTACATCAAGAACCAGTTCCTTGACCTCAATATGCGAAACGATGTCAAAGAAATCTACAGCCACATGACCTGAGCTATAGACACGCAGAATGTCAAATTTGTGTTTGATGCAGTTACAGATATTATCATCAAAGAAAATCTCAAGGACTCTGGGCTCTTCTAAATGAGTGAACTTGACCAGCTACGGCAGGAGGCTGAACAGCTTAAAAACCAAATTAGAGATGCAAGAAAAGCATGTGCAGATGCGACTCTTTCTCAGATCACAAACAACATCGACCCTGTGGGACGAATCCAGATGCGAACCAGGAGAACGCTGAGGGGGCACCTGGCCAAGATTTATGCCATGCACTGGGGCACAGATTCCAGGCTGCTAGTTAGTGCCTCGCAAGATGGCAAACTTATCATCTGGGATAGTTACACCACCAACAAGGTCCACGCCATTCCTCTGCGCTCCTCTTGGGTCATGACCTGTGCATATGCCCCTTCTGGGAATTACGTGGCTTGTGGTGGCCTTGATAACATCTGCTCCATTTACAATCTTAAAACTCGTGAAGGAAATGTACGCGTTAGCCGTGAGCTGGCCGGACACACAGGTTACCTGTCCTGCTGCCGCTTCCTGGATGACAATCAGATCGTCACCAGCTCTGGAGACACCACCTGTGCACTATGGGACATAGAGACTGGCCAACAGACAACCACGTTCACAGGACACACTGGAGACGTCATGAGCCTGTCCCTTGCTCCAGACACCAGATTGTTTGTTTCTGGTGCTTGTGATGCTTCGGCCAAGCTCTGGGATGTGCGAGAAGGGATGTGTCGACAAACTTTCACTGGCCACGAGTCTGACATCAACGCTATCTGCTTCTTTCCAAATGGCAATGCATTTGCCACTGGCTCAGACGATGCTACCTGCAGGCTGTTTGACCTCCGTGCTGACCAGGAACTTATGACATACTCCCATGACAACATCATCTGTGGAATCACCTCTGTCTCTTTCTCCAAGAGCGGGCGCCTCCTTCTCGCTGGCTACGACGATTTCAACTGCAACGTCTGGGACGCGCTCAAGGCCGACAGGGCTGGTGTCCTGGCTGGGCATGACAACCGTGTCAGCTGCCTGGGGGTGACTGATGATGGCATGGCCGTGGCAACAGGTTCCTGGGACAGCTTCCTCAAGATTTGGAACTAAATGGGCGAGATGGAGCAACTGAGGCAGGAGGCGGAGCAGCTCAAGAAGCAGATTGCAGATGCCAGGAAAGCGTGTGCTGATAGTACTCTGGCAGAGCTGGTGTCTGGCCTAGAAGTCGTGGGACGAGTCCAGATGCGGACTCGGCGGACGCTAAGGGGACACCTGGCCAAGATCTATGCTATGCACTGGGCCACTGACTCCAAGCTGCTGGTAAGTGCTTCACAAGACGGAAAGCTGATTGTTTGGGATACCTACACCACCAATAAGGTGCACGCCATTCCACTGCGCTCCTCCTGGGTCATGACCTGTGCCTATGCCCCATCAGGGAATTTTGTGGCATGTGGGGGACTGGACAACATGTGCTCCATCTACAGCCTTAAATCCCATGAGGGCAACGTCAAGGTCAGCCGGGAGCTTTCTGCTCACACAGGTTATCTCTCCTGCTGTCGCTTCCTAGATGACAACAACATTGTGACCAGCTCTGGAGACACCACGTGTGCTCTGTGGGATATTGAGACCGGGCAGCAGAAGACTGTGTTTGTGGGACACACCGGTGACTGTATGAGCCTGGCTGTCTCTCCTGACTTCCAGCTCTTCATTTCGGGGGCTTGTGATGCCAGCGCCAAACTCTGGGATGTGCGGGAGGGGACCTGCCGTCAGACTTTCACAGGCCATGAGTCGGATATCAATGCCATCTGCTTCTTCCCCAATGGAGAGGCCATCTGCACAGGCTCAGACGACGCCTCCTGCCGCCTCTTTGATCTGCGGGCTGACCAGGAGCTGATTGCCTATTCCCAGGAGAGCATCATCTGTGGCATCACATCTGTGGCCTTCTCCCTCAGTGGCCGCCTGCTCTTAGCAGGCTATGACGACTTCAACTGCAATGTCTGGGACTCCATGAAGGGCGAGCGTGTGGGCATCCTCTCTGGACACAACAACAGGGTCAGCTGCCTGGGGCTCACAGCTGATGGAATGGCTATGGCCACTGGTTCCTGGGACAGCTTCCTCAAGATTTGGAACTGAATGCCAGTGGTCAATATTGAGGATCTAACGGAAAAGGACAAAATGAAGATGGAACTCAATCAGCTCCAGAAAGAAGTGATGCTGGAAAGACTGCTGGTGTCCAGATGTTGTGAAGAAGTAAGAGATTATGTTGAAGAAAGATCTGGTGAAGATCCCTTAGTAAAGGGTATTCCAGAGGACAAAAATCCCTTCAAGGAGCTCAAAGGAGGTTGTATAATTTCATGAATGGCCCAGGATCTCAGTGACAAGGAGCTACTGAAGATGGAGGTGGAGCAGTTGAAGAAGGAAGTGAGGAACCCAAGAGCTCTGATTTCTAACACAGGAAAAGAAATCGAGGATTACGTGGAAACTCAAGCAGGAAATGATCCTCTTCTCAAAGGTATCCCCGAGGACAAGAATCCCTTCAAGGAGCAAGGCGCCTGTGTGATACACTGAATGGATTTTGGGTCGTTGGAGACTGTGGTGGCCAATTCTGCCTTCATTGCCGCCCGAGGCAGTTTGGATGGGAGCAGTAGCCAACCTACCCGCGACAAGAAGTACTTTGCAAAGCTTAGGTTGCCTTCCCTCTCCAAATGCGAGTCCATCCGAGAGAGTCTCAACCTGGAGTTTGAAAGTGTGTGTTCAGAGCAGCCCATCGGCAAGCGGCTCTTCCAGCAGTTCCTGAAGGCAGAGGAGAGACATGTGCCCGCCCTGGAACTCTGGAAGGACCTTGAGGATTACCGTACCACAGATGCCGATTTCCGGTTGCAGAAGGCCCAGGCCATCCTGGCTGAGTACCTGAACCCCCAGGCCAAGCTCTTCTGCGGCTTTCTGGATGAGGGGATGATGGCAAATGTAAAAGAGGTACCTGCGGCTCTCCAGGATGGATCCTTCCAGGCCCTCCTGCAGGCCACTGTGGTGCACCTGAGTCAGGCCCCCTTCCAGGAATACCTGGGAAGCCTCTACTTCCTGAGGTTCCTCCAGTGGAAGTGGCTGGAGGCCCAGCCCATGGGGGAAGACTGGTTTCTGGACTTCAGGATCCTGGGGAAAGGCGGCTTTGGGGAGGTATCAGCTTGCCAGATGAAGGCCACTGGCAAGATGTATGCCTGTAAAAAACTGAGTAAGAAGAGGCTGAAGAAGAGGAAGGGGTATCAAGGTGCTATGATAGAGAAGAAGATTCTAGCGAAAATACACAGCAGGTTTATTGTCTCTCTGGCCTATGCGTTTGAAACCAAAACAGACATCTGTCTGGTGATGACCATCATGAATGGAGGAGACATAAGGTACCACATCTATAACGTTGACGAGGGGAACCCTGGCTTCCAGGAGCCCCGCGCCACCTTCTACGCGGCCCAGATCCTCAGTGGGCTGGAACATCTGCACCAGAGGAGGATCATCTACCGGGACCTCAAGCCTGAAAATGTACTCTTGGACAACGAAGGCAATATCCGAATCTCTGACCTTGGGCTGGCCGTGGAACTGAAGGACGGGCAGACCAAGACCAAAGGCTACGCAGGGACTCCGGGTTTCATGGCCCCTGAGCTGTTACGGGGTGAAGAGTATGATTTTTCTGTGGACTACTTCGCCTTGGGGGTCACGTTGTATGAGATGATTGCTGCCAGAGGACCTTTCCGAGCCCGAGGAGAGACGGTGGAGAACAAAGAGCTGAGACAGAGGGTCCTCTCAGAAGCTGTGAAGTACCCGGAGAAGTTCAGCAAGACCAGCAGGGACTTTTGTGAGGCGCTGCTTGAAAAGGATCCAGAGAAGCGGCTGGGGTTCAGACACGGGACTTGTGACGAGCTCCGCACCAACCCGCTCTTTAGAGACATCCGCTGGAGACAGCTTGAGGCTGGAATGCTGAGCCCTCCTTTCATCCCCGACTCCAGAACCGTCTATGCAAAGAACATTCAGGACGTAGGTGCCTTCTCCACAGTCAAAGGCGTGGTCTTTGACAAAACAGATACAGAATTCTTTGAGGAATTTGCATCCGGCAACTGTCCCATCCCCTGGCAAGAGGAGATGATTGAAACAGGCATTTTTGGGGAGCTGAACGTGTGGTGTTCTGACGGGAGTATGCCAGCTGACATGAAGGGGATCACCGCGGAGAAGCCA---GTACCCTCGTCTAGGTCAGGGATGTGTCTGCTTTCCTAG????????????????????????????????????????????????????????????????????????????????????????????????????????????????????????????????????????????????????????????????????????????????????????????????????????????????????????????????????????????????????????????????????????????????????????????????????????????????????????????????????????????????????????????????????????????????????????????????????????????????????????????????????????????????????????????????????????????????????????????????????????????????????????????????????????????????????????????????????????????????????????????????????????????????????????????????????????????????????????????????????????????????????????????????????????????????????????????????????????????????????????????????????????????????????????????????????????????????????????????????????????????????????????????????????????????????????????????????????????????????????????????????????????????????????????????????????????????????????????????????????????????????????????????????????????????????????????????????????????????????????????????????????GCTGGAACCAATGGGTACATGGCTCCCGAAATCCTAATGGAAGAAGTGAGCTATTCCTATCCTGTGAACTGGTTTGCGGTGGGATGTAGTATTTGTGAACTGGTTGCTGCACAAACACCATTCAAAGATTACAAGGAAAAGATCAGTAAAGAGGAACTAAAGCAAAGAACCCCCTGAGAAAGAGAAGGTCAAATTCCAGTATGATAACTTCACAGGGGAAGCAAAGGATATTTGTAGACTCTTCTTGGCTAAGAAACCAGAGCAACACTTAGAGAGAAGAGAAAAGTCTGGTAGTCCCAGGAAA-ACCCTTTCTTCAAAACCATCAACTTTCCTTGCCTGGAAGCAAGTCTTGTTGAACCCCCATATGCACCAGACCCATCTGTGGTTTATGCCAAAGACATTGCTGACATC----------TCTGAGGTTCTGGAAGATGATTTTGATGACAAATATAAGAAGGTCATCCAAAGATTTGCAACAGGTGCTGTCCCCATAATATGGTAGGAAGATATTATGGAAACAGGACTATTTGAAGAACTCAAGGACCCCAACAGGCCCACAGGTT--------------------------------TGTTTGTTATTGTAAATGTCACTCTCGGTGCGAACCTGTGGCCAGTACCAGGGGCTGTCCTCCCAAAGTGGGACAGGGAGCAGAGCTAGGGGCAAGTCTACTTCCAGTGTTGGAAGTGTCCGTGGGGGGAGCACCTTTGGCTTTGGGGGCTGCTGTGGGGGACGCTTTCCTGCTGCTACCATGTTTGGTTCTAGCTCTGGCTTTGGTGATGGCTCTGCAACTTCCTTTGCAGGAA---TGGGCACTGGTTATGAAGGTTCCTTG-----------------------GGGGACTGGCTTGGGAGGAAACTCAGGGGCTGGCTCCCTAGGTATTCTCTCTAGCAACAATGGAGGCCTCCTTTGTGGATCAGAAAAGGAAACCATGCAAACTCTTAATGGCAGATTGGCTTCCTATTTGGATAACGTTAGAGCTTTAGAGGAGGTTAATACTGAGCTAGAGAACAAAATTTGAGAATGGTATGAAACACAAAGGTTTGGCACAGGTGATCCCAAGTCACAGAATGATTACTGTAAATAT--TACAGTAATCGGAGACCTCAGGAGTAAGATCATTCCTGTCAGTGTTGGAAATGCTCAGCTCTTCTTGCAGACTGACAAAATGAGACTTGCTGCAGAGGACTTCAGAATGAAGTAGGAGAATGAGCTGGCCCTACGTCAGAGCATGGAGACCGACATCAACGGCCTGC-------ACTGGACGAGCTGATGCTGGCCAGAGCTGACCTGGAGATGCAGATCAAGAGCCTGAACGAGGAACTGGCCTTCCTGAAGAAGACCCATGAGGAGGTGCTCCAAAGCTTCCAGGAGGGCAGCCTTGGCCAGCTAAGCATAGAAATGGAAACCAC-----------CCCGTGAACTCCCAGGAGTGGATCTCACTAGGATCCTCAACGACATGAGGACACAGTATGAGACCATCGCTGAGCAGAATCG-GAAGGATGCAGATGCCTGGTTCACTGAAAAGAGCAGGGAGCTCAGGAAGGAGATCAGCCCCCAACAAGCAGCAGCTTCAGACCTGCCAAAGTGAGGTCACTGAGCTGAGGCGTGCTTTTCAAAGCCTTGAGATTGAGCTCCAGTCTCAGCTCGCCATGAAGAAATCTCTTGAGGACTCATTGGCTGGAGCAGAGGACGACTACTGTGGTCAGTTATCCCAGGTTCAGCAGCTCATCAACTGCCTAGAGGGGCAGCTGCTGCAGGTGCGCGCCAAAGCCGAGCGCCAGAACTCAAGACCACCAGCGTCTGCTGAACATCAAGGCCCGCCTGGAGCTGGAGCTGGAGACCTACCACCGCCACCTGCTGGACTGGGAGGCCCGATGGAGATGGAGTGGATGAAAGCTCATCTGTGACACACTCTAAGTCTCAAGCACAGTCAATTGATTCTTCCAAAGACTCAACCAAAACCTGAAAAATCAAGACAACTGTGCAAGAGATGGTAAATGGTGAGGTCGTTTTATCCCAACTTCAGGAAGTTGAAGAATTAATGTAAAGGTACAGCTTCATTAGTGGCAGCCTCTTCTGTGTCTGGGTGGGGACC------------------ACAGCGACTGACCACTGGATGCAGTTCCGGCTTTTGGGCTTCTTCGCCCACCGGCGCCTGTGGCAGTGTTACCGGGGCAACAAGTGCTAACCTGCTGATGGAGAGAGAGCATCGGGTACTGGAATACCACCTGTGCCTTCACGATCCTATTGGTCCTGTGC-CCACTGCCGGCATCGTCCTGGGCATCCTGGCCTTCACTCAGGAGCCCACCTTCGCTTGTCTCTCCCAACACTTCTCCGAGGGCATCATGTTTTTTGCCTCCACCCTTCGTATCCTCTGGACCTTGGCCATTTTTACTGGCGTCACCATCAGCTTCCTTGGCCGCCATTTCAGAGACAGGTGCTTTTCCTGGTCTTACTTCCTGGGCTGGGTGACCCTGCTTATGGTCTTCTTCACAGGAATTTTCTACATGTGTGCTTACCAGATGCACAAATGCCAGTGTCTTTCCATGTCCCACTGAGTGGCCCAGCGATGGAGCGCACACAGATTCCCAGGTTGGCAGGCGCAGGATGCCTACGAAGACAGCACCCAGGCCAGCCTCTTCGTTTAC------------------ACTAAAGGCCCCTTTGAAGGTCCCAATTACCACATAGCCCCGCGGTGGGTGTAC--CACATCACCAGCGCCTAAATGCTGTTCGTGGTCCTTGCCTCTGTCTTAACCAATGGGCTTGTGCTGATGGCCACCA-AAAGTTCAAGAAGTTGCGCCACCCTTTGAACAGAAACCTGGTGAACCTGGCAGTGGCTGATCTGGCAGAAACCATCATCGCCAGCACCATTAGTGTGGTGAATCAGCTCTCCGGCTACTTCATCCTCGGCCACCCTATGTGTGTCCTGGACGGCTACACTATCTCCCTCTGTGGGATCACGGGCCTCTGGTCGTTGGCCATCCTTTCCTGGGAGAGATGGCTTGTTGTCTGCAAGCCTTTTGGCAATATGAGATTTGACGCCAAACTGGCCATCATGGGTATTGCCGTCTCCTGGGTGTGGTCCGCCATCTGGA-----CCTCCCAACTTTGGATGGAGCAGGTACTGGCCCCACGGC------------------------------------AGCTCGTACCCTGGGGTGACATCGTACATGATTGTCCTC------------------------------ATCATTGTGCTCTGCTACCTGCACGTGTGGCTGGCCATTGGAGCA-TGGCAAAGCAGCAGAAGGAATCTGAGTCCACCCAGAAGGCTGAGAAGGAGGGGCCGCGAATGGTGACGGTCATGCTCTTCACCTACTGTCTCTGCTGGAGGCCCTACACCTTCTTTGCATGTTTTGCTGCTGCTCACCCTGGCTACGCTTTCCACCCCCTGGTGGCAGCCTTGCCAGCCTACTTCACCAAAAGTGCCACTATCTACAACCCCATCATCTATGGCTTTATGAAC------TTTCGGAACTGCATCTTGCAGCTTTTTGGGAAGAAGGTGGGTGGATGGCTCTG-ACTCTCTAGGACCTCCAGAACAGAGGCCTCATCTGTCTCCTCGGTCTCACCAGCATGAATGTGGGAATTGCAGTCAGCT------------GCCATATTTGCTAAGTTCTTTGCCACCCTCTTCTATGTCTTCTTCAGTTTGGGGGCCTTGCTGCGTTGGTCCCCTGGCCCCCTCCATGTCTTGCTGGTGGCTATCACCTTTGGCCTGGGCCTGGCTATACT-GTGCAAGCTGTGGGCCACATTAGTGGAGCCCATGTCAATCCTGCCGTCACTTTGGCCTTCCTTGTGCGCTCTCCGCTGTCGGTACTCTGTGCTTTCTGTTACATGGCAGCCAAGCTCCTGGGAGCCGAGACTGGAGCTGCTTTGTTGTATAGTGTTACACCA--------TCAACCATCAGAGGAAGCCTAGTGCTTAACATGTTACATCCTGGGGTGAGTGTGGGCCAGGCCACCATGGTAGAGATCTTCCTGACACTCTAGTTTGTGCTCTGCATCTTAGCCACATACGATGAGAAGCAGAACGGCCATCTGGACTCCATGTCCTTGGCTACTGGCTTCTCCCTCACCCTCGGGCACTTCTTTGGGATGTATTACACTGGTGCAGGTATGAACCCTGCCCGTTCCTTTGCTCCTGCCATTCTCACCCGAAACTTCACCAACCACTGGGTATACTGGGTGGGCCCCATAATCGGAGGGGGCCTGGACAGCCTCCTCTAAGACTTTCTCCTTTTTCCTCTGCTCAAGAGTATTTCTGAGAGA----CTGTCCTCAAGGGAGACAGACCCAGCAACCCCAACAAACAACCAGAAGATACAGGGGAACCTGTTGAACTGAAGAC-TCGACCCTATAAATGGGGGAGGTGACAGAAGAGGAGGTGGAGAAGTTCTTAGACTCGAATGTTGGCTTTGCCAAACGGTACTACAACCTTCATTACCGGGCCAAGGTCATCTCGGATCTCCTTGGGGCTAAGGAGGCAGCTGTGGACTTCAGCACTTACCACTCACTGAGCAGCGTGGAGGAGAGTGAAATCATCTTCGATCTGCTGCGGGACTTTCAGGAGAATTTACAGACTGAGAAAAGCATCTTCAATGTCCTGAAGAAGCTATGCTTCCTCCTACAGGCAGACCGCATGAGTCTGTTCATGTACAGGACCCGCAATGGCATCCCAGAGCTAGCCACCCGGCTCTTCAATGTCCACAAGGATGCAGTCCTGGAGGACTGCCTGGTGGGGTCTGATTCTGAGATCGTCTTCCCTCTGGACATGGGTGTGGTGGGCCATGTCGCACACTCCAAAAGGATCGCCAACGTCCCCAACACAGGAGAGGATGAGCATTTTTGTGACTTTGTGGACAGTCTCACAGAATATGAGACTAAGAACATCTTGGCTTCCCCTATAATGAACGGGAAGGATGTGGTGGCTGTAATCATGGCTGTGAACAAAGTGGATGGGCCCTTCTTCACCAAGAGAGATGAAGAGATTCTCCTGAAGTACCTCAATTTTGCAAATTTGATCATGAAAGTGTTCCATCTGAGTTATCTGCATAACTGTGAGACCCGCCGTGGCCAGATATTACTGTGGTCAGGGAGCAAAGTTTTCGAAGAACTTACAGACATCGAGAGACAATTCCACAAAGCCCTCTATACAGTTCGTGCCTTCCTCAACTGCGACAGATACTCTGTGGGTCTCTTAGACATGACCAAGGAGAAGGAATTTTTTGATGTGTGGCCCGTCCTGATGGGTGAGGTTCCGGCTTACTCTGGCCCCAGGACTCCAGATGGAAGGGAAATCAACTTTTACAAGGTCATTGACTACATTCTGCACGGCAAAGAAGACATCAAGGTCATCCCGAATCCACCTCCTGATCATTGGGCTTTAGTGAGCGGTCTCCCTACCTATGTTGCCCAAAATGGCCTGATTTGCAACATCATGAATGCACCTTCTGAGGACTTTTTTGCATTCCAAAAAGACCCTCTGGATGAGTCTGGATGGATGATTAAAAATGTCCTTTCTATGCCAATTGTGAATAAAAAGGAAGAAATTGTTGGTGTGGCCACATTTTACAATCGTAAGGATGGGAAACCCTTTGATGAAATGGATGAGACCCTCATGGAGTCTTTGACTCAATTTTTGGGCTGGTCTGTCCTAAATCCTGATACCTATGAGTCAATGAACAAACTTGAAAACAGGAAAGACATTTTCCAAGACATGGTAAAATATCATGTGAAGTGCAACAATGAAGAAATCCAGAAAATCCTGAAAACCAGAGAGGTGTATGGAAAGGAGCCTTGGGACTGTGAGGAAGAGGAGCTGTCTCAGATCCTGCAAAAAGAGCTGCCAGATGCAGAGAAATATGAAATTAACGAATTCCACTTCAGCGACTTGCCTCTAACAGAATTGGAACTGGTGAAATGTGGGATACAGATATATTATGAGCTGAAAGTGGTGGATAAATTTCACATTCCACAGGAGGCCCTGGTGCGGTTCATGTACTCGCTGAGCAAGGGCTACCGCAGGATCACCTACCACAACTGGAGGCATGGCTTCAACGTGGGACAGACCATGTTCTCCTTGCTGGTGACTGGAAAGCTGAAGCGATATTTCACGGACCTGGAGGCCTTGGCCATGGTCACTGCTGCCTTCTGCCATGACATCGACCACAGAGGCACCAACAATCTCTACCAGATGAAATCCCAGAATCCACTAGCCAAGCTCCATGGCTCTTCCATCTTGGAAAGGCACCACCTAGAGTTTGGCAAAACATTACTGCAAGATGAGAACCTAAATATCTTTCAAAACCTCAGCCGCAGGCAGCACGACCATGTGATCCATATGATGGACATCGCCATCATAGCCACAGACCTTGCCCTCTACTTCAAGAAGAGGACGATGTTCCAAAAGATCGTGGATCAGTCTAAGACATACAAGACTGAACAGGAGTGGACGCAGTACATGATGCTGGAACAGACACGGAAGGAAATCGTTATGGCTATGATGATGACCGCCTGTGACCTCTCAGCCATAACCAAGCCCTGGGAGGTGCAGAGCAAGGTAGCGCTGTTGGTTGCTGCCGAATTCTGGGAACAAGGTGACCTGGAGCGCACGGTGCTGCAACAGAATCCCATTCCCATGATGGACAGAAACAAGGTTGACGAACTCCCCAAACTTCAGGTTGGCTTCATTGACTTCGTTTGCACCTTTGTCTATAAGGAATTCTCCCGTTTCCACAAGGAGATCACCCCCATGCTGGATGGGCTCACCAACAACCGCAAAGAGTGGAAGGCGCTTGCTGATGAGTACGATGCCAAGATGAAGGTGCTGGAGGAGGAGAAGCAGAAACATCAGGCAGCCAAACAAGCAGCTACAGGAAACGATCCTCGGGGGACTCCTGGTCCAGTAGGAGGCGCACCTGCATCCAAGTCCTGCTGCATCCAGTAGATGAGCCTCAGCGAGGAGCATGTGCAGAAGTTTCTGGATGGGAACCCCGGTTTCGCCGAGAGGTACTTCGGCAAACAGCTGTGCCCCGAGCCTGCAGCCAGGGCCAGTAAGGAAG------AACACTTGGTGGACTGCAGCAGCTTCAAGGAGCTGTGCCAGGTGGAAGAGAGTCAGGCGCTGTTGGAACTGGTCCAGGACATGCAGGAAAACATCAACATGGAGCGCGTGGTCTTCAAGATCCTACGGCGACTATGCGGCATCCTGCGCTCCGACTGCTGTAGCCTCTTCATGTACCGCCAGCGCAACGGCGTGGCCGAGCTCGCCACGCGCCTCTTCAGCGTGCAGCCCGGCAGCACCCTGGAAGAGTGTCTGGTGCCCCCCAACTCCGAGATCGTGTTTCCGCTGGACATCGGGGTGGTCGGGTATGTGGCACAGACCAAGAAGATGGTGAATGTCAAGGATGTGAATGAGTGCTCCCACTTCAGCCCATTTGCTGACGAGCTCACCGGGTACATGACGAGGAACCTCCTGGCCACTCCCATCATGAATGGCAAGGACATGGTGGCAGTCATCATGGCTGTGAACAAGCTTGACGGCCCATGTTTCACCAGCGAAGATGAAGACGTTTTCTTGAAGTACCTGAATTTTGCCACCTTAAACCTGAAGATCTACCACCTGAGCTACCTTCACAACTGCGAGACGCGCCGAGGTCAGGTGTTGTTGTGGTCAGCCAACAAGGTGTTTGAGGAGCTCACGGATCTCGAAAGGCAGTTTCACAAGGCCTTCTACAGCGTTAGGGCTTATCTGAACTGTGACAGATACTCCGTAGGCCTGCTGGACATGACCAAGGAGAAGAAATTCTTCGACGTGTGGCCTATGCTGATGGGGGAGGCCCAGCCATACTCAGGCCCACGCACACCTGATGGCCGGGAAATCCTTTTCTACAAAGTCATAGACTACAGCCTCCACGGCAAGGAGGACATCACAGTCATTCCCACACCCCCGGCCAATCACTGGGCCCTGGCCAGCGGCCTTCCAACCTATGTAGCAGAAAGTGGCTTTATCTGTAACATCATGAATGCCCCTGCCGAGGAAATGTTTAAATTTCAGGACGGAGCCCTGGATGACTCCGGATGGACCATCAAGAATGTCCTCTCCATGCCCATTGTCAACAAAAAGGAGGAGATTGTGGGGGTTGCAACATTTTACAACAGGAAGGATGGGAAGCCCTTTGATGAGCAGGATGAAGTTCTCATGGAGTCCCTGACGCAGTTCCTGGGCTGGTCAGTGCTAAACACTGACACTTACGACAAGATGAACAAGATGGAGAGCCGCAAGGACATCGCCCAGGACATGGTTCTGTACCACGTGAAATGTGACAAGGAGGAAATCCAGGAGATTCTGCCAACGAGAGAGCGCCTTGGAAAGGAGCCTGGTGATTGTGAAGAGGAGGAGTTAGAGAAAATCTTGAAAGAAGAGCTCCCAGGACCCAGCAAGTTCGACATCTACGAGTTCCACTTTTCAGACCTGGAGTGCACAGAGCTGGAGCTGGTTAGGTGTGGCATCCAGATGTACTATGAGCTGGGTGTGGTCCGCAAGTTCCAGATCCCCCAGGAGGTGCTTGTGAGATTCCTTTTCTCCATCAGCAAAGGGTATCGGAGAATCACCTACCACAACTGGCGTCATGGCTTCAATGTGGCCCAGACGATGTTCACGCTGCTCATGACCGGCAAGCTGAAAAGCTACTACACAGATCTGGAGGCCTTTGCCATGGTGACAGCTGGCCTGTGCCACGACATCGACCACCGTGGCACCAACAACTTGTACCAGATGAAATCCCAGAATCCCTTAGCAAAGCTCCATGGCTCCTCGATTCTGGAACGGCACCATCTGGAGTTTGGGAAGTTCCTACTCTCAGAGGAGACCCTGAACATCTTCCAAACCCTGAACCAGCGACAGCATCAGCTGGTGATTCACCTCATGGATATCGCCATCATTGCCACGGATCTGGCGCTCTACTTCAAGAAGAGGACCATGTTCCAGAAGATTGTAGACGAGTCCAAGAACTATGAGAACCGGAAGACATGGGTGGAGTACATGTCCCTGGAAACCACACGAAAGGAGATAGTCATGGCCATGATGATGACTGCATGTGACCTGTCTGCCATCACCAAGCCCTGGGAGGTCCAGCGCAAGGTAGCTCTTCAGGTGGCAGCTGAGTTCTGGGAGCAAGGAGACTTGGAAAGGATGATTCTGCAGCAGCAGCCCATTCCAATGATGGACAGGAGCAAAGCGGCCGAGCTCCCCAAGCTCCAAGTCGGCTTCATTGACTTCGTGTGTACATTTGTATACAAGGAGTTTTCCCGCTTCCACGAGGAGATCCTGCCCATGTTTGACAGGCTACAGAACAACAGGAAAGAGTGGAAGACCCTGGCGGATGAGTACGAGGTCAAGGTGAAGGCCTTGGAAGAG------------------ACCGTGGTGGCCAAGAAAGTGAGCACAGAGATCTGTAACGGCGACCCCACCCCAAAGTCTTCCACCTGCTGCATCCTGTGAAT-GGTGACATCAGTCGAGAAGCTGTAGAGAAATACCTCGAGGAAAACCCTCACTTTGCCAAGGAGTACTTTAATAAGAAGCTGCGGGTGGAGGTACTGAGAGAAATCTTCCAGAACTGTCCATTGTCTGCAGA------------GACCAGTGCCTCCTTCGCTGAGCTGACG-AGGCAGAGGAGGCCTCCGTGTGCTTGGAGCTGCTAGGGATGGTGCAGGAG---------------GAGCTGGTGGCTCACAGGGTCCTTCAGAGGCTGACCCAGCTGCTGCAGGCAGACCGCTGCAGCCTGTTCATATGCCGCGTCTGCAATGGTACACCCGAGGTGGCCTCTAGGCTGCTGAATGTCACCCCAACCTCCATGTTTGAGGACAACCTCGTGGTTCCCAATAGAGAAGTTGTATTTCCACTGGACGTTGGGATTGTGGGCTGGGTTGCTCACACAAAGAAAGCCCTTAATGTCCCAGATGTCAAAAAGAACAGTCATTTTTCAGACTACACGGACAAGCAGACTGGATACATCACTAAGAACCTGCTAGCAACCCCAATAGTGATGGGCAAGGAGGTTCTTGCTGTGGTTATGGTACTTAACAAAGTAAACGCATCTACATTTCTCAAGTAGGATGAAGAGGTGTTTTCCAAATACCTCAATTTTGTTTCTATCATCCTAAAACTTCATCATACCAACTACCTGTGCAGTGTTGAATCCCGCAGAAGCCAGATCCTTATGTGGTCAGCCAATAAAGTATTTGAAAAGCTTACAGATGTTGAACGACAGTTTCACAAAGCCCACTACACAGTTAGAACATACCTCAACTGTGATTGGTATTCTATTGGACTGCTGGACATGAGCAAAGAGAAGGAATTCTATGATGAATGGCCAGTCAAGCTTGGAGAAGTCGAAACTTATGAAGGCCCAAAGACACCAGATGGCCGAGAAATCATCTTGTTTAAAATCACTGATTACATTTTACACGGAACAGAAGAGATCAAAGTGATTCCTACACCTCCTGCAGACCACTGGACTCTTGTTAGTGGGTTGCTTACTTATGTTGCTGAAAATGGATTTATTTGTAACATGCTGAATGCCCCAGCAGACAGACGAATACTTCACTTTTCAGAAAGGACCTGTAGATGAAACTGGCTGGATCATTAAAAATGTCCTGTCCCTGCCAATTGTCAACAAGAAAGACAACATAGTAGGAGTAGCTACGTTTTACAACAGGAAAGATGGAAAACCTTTTGACGAATATGCCGAACACATTACTGAGACTCTCACACAATTTCTTGGATGGTCTTTTTTAAATACTGACACCTATGAGAGAATGAATAAACTAGAAAGCAGAAAAGGCATTGCTCAAGAAATGCTCATGAACCAGACCAAAGCCACTCCTGATGAAATTAAATCTATACTGAAATTTAAAGAGAAGCTAAATATAGATGTAATTGAAGGCTGTGAAGAAAAACACCTTGTCACAATTTTAAAAAAGGCCTTGCCAGACCCAAACAAAGAAGAACTGTATGAATTCTGCTGTAGTGACTTCACCATTACTGAGCATGGATTGATTAAGTGTGGCCTACGACTATTCTTTGAAATAAATGTGGTGGAGAAATTCAAAGTGCCCCTAGAGGTTCTCACCAGATGGATGTACACTGTGAGAAAAGGGTGCCGCTCCGTCACATACCACAACTGGAGGCACAGATTCAGTGTGGGACAGACCATGTTCGCTTTGCTGATGNNNNNNNNNNNNNNNNNNNNNNNNNNNNNNNNNNNNNNNNNNNNNNNNNNNNNNNNNNNNNNNNNNNNNNNNNNNNNNNNNNNNNNNNNNNNNNNNNNNNNNNNNNNNNNGTCCACATCTCCCCTGGCAAAGCTTCATGGATCTTCCATTTTGGAGAGGTACCACTTGGAGTACAGTAAGACTGTGCTGTAGGATGAGACTTTAAACATCTCCCAGAACCCAAATAAATGCCAGTTTGAAACAGTCATTCATTTGTTTGAAGTTGCAATAATAGCAACTGATCTGGCTTTATATTTCAAAAAGAGAACCATGTTTCAAAACATTGTTGATGCCTGTGTAAAAATGGAGACTGAAGAACAGGTCATCAATTATGTTAGCACTGATCCAACCAAAAAAGAGATTATCATGGCAATGATGATGACAGCATGTGACTTGTCTGCTATAACCAAGCCCTGGGAGGTACAAAGCCAAGTAGCCTTTCTGGTTGCAAGTGAATTTTGGGAGCAAGGAGATCTGGAGAGAACAGTGCTACAGCAACAACCTATTCCTATGATGGACAGAAACAAAAAAGACGAGCTACCTAAACTTCAAGTTGGATTTATTGACTTTGTTTGTACTTTTGTATATAAGGAGTTCTCACGGTTTCACAAAGAAATCACACCCATGCTGAATGGTCTTCAAAATAACAGAATGGAATGGCAATCCCTAGCTGATGAATATGAGGAA---AAGAAGAAGGTAATTGAAGAGGAGGTGAAAAAGCAGGAAGAAGAAAACACAATAAAAAAAGGTTCAGGACAAGATGGTGTC------------------------------GACAGAAAGTCCACAACATGTCTAATGTTAGAAATGAACTTGGAGCCACCAAAGACTGAGGTCTGGTCAGCCACCGGGGTGATGGGGGGACCTGTCACCCCCAGGAAAGGGCCCCCCAAATTCAAGCAGAGGCAAACCAGACAGTTCAAGAGCAAGCCCCCCAAGAAAGGCATCCAAGGGTTTGGTGACGACATCCCCGGCATGGAAGGCCTGGGGACAGATATCACGGTCATCTGCCCATGGGAGGCCTTCAGCCACCTGGAGTTGCATGAGCTGGCTCAGTACGGCATCATCTAGATGAGTGACAATACTGCTTTGGTTCCTCCAACTTCAAACCAGGGTCCCACCACCCCACGCAAAGGCCCACCAAAGTTCAAGCAGAGACAAACCCGTCAATTCAAAAGCAAACCTTCTAAAAAAGGTGTGAAAGGGTTTGGTGATGACATTCCAGGCATGGAGGGACTAGGAACAGACATTACGGTGATTTGTCCCTGGGAAGCTTTCAGTCACCTGGAATTGCATGAACTAGCTCAGTT?????????????ATGAACGGGACAGAGGGCCCGGACTTCTACGTGCCCTTCTCCAACCAGACGGGCGTGGTACGCAGCCCCTTCGAGTCCCCACAGTACTACCTGGCAGAGCCCTGGCAGTTCTCCATGCTGGCCGCCTACATGTTCCTGCTCATTGTGCTTGGCTTCCCCATCAACTTCCTCACGCTCTACGTGACCGTACAGCACAAGAAGCTACGCACCCCACTCAACTACATCCTGCTCAACCTGGCCGTGGCCGACCTCTTCATGGTCTTTGGTGGCTTCACCACCACCCTCTACACCTCTCTGCATGGATACTTTGTATTCGGGCCCACAGGGTGCAACCTAGAGGGCTTCTTCGCCACCATGGGTGGTGAAATTGCTCTGTGGTCCTTGGTGGTGCTGGCCATTGAGCGGTATGTGGTGGTGTGTAAGCCTATGAGCAACTTCCGCTTCGGGGAGGACCACGCCATCATGGGTGTCGCCTTCACCTGGGTCATGGCTCTGGCCTGCGCAGTACCACCACTTGTTGGCTGGTCCAGGTACATCCCGGAAGGCATGCAGTGCTCGTGTGGGATCGACTACTACACGCTCAAGCCTGAGATCAGCAATGAGTCCTTCGTCATCTACATGTTCGTGGTCCACTTCTCCATCCCCATGGTGGTCATCTTCTTCTGTTACGGCCAGCTGGTCTTCACAGTCAAGGAGGCAGCTGCCCAGCAGCAAGAGTCGGCCACCACCCAGAAAGCAGAGAAGGAGGTCACGCGCATGGTCATCCTCATGGTCATCGCCTTCCTGGTATGCTGGCTGCCCTACGCTGGTGTGGCCTTGTACATCTTCACCCACCAGGGCTCCAACTTTGGGCCCATCTTCATGACCCTCCCGGCGTTCTTCGCCAAGAGCGCCTCCATCTACAACCCTGTCATCTATATCATGATGAATAAGCAGTTCCGGAACTGCATGCTCACCACCATCTGCTGTGGCAAGAGCCTATTTGGTGAGGAAGAGG---CCACCATTGTCTCCAGGACGGAGACCAGCCAGGTGGCCCCAGCCTAAATGGCATTCGGAGGCAAGATGAGTAAGTCGACCCCAAACCATGTCATCTTCAAGAAGATCTCCCGGGACAAGTCGGTGACTATCTACCTGGGGAAGAGAGACTATATAGACCACGTCAGTGAAATAGAACCTGTGGATGGAGTCGTGTTGGTTGATCCTGAACTCATCAAGGGAAAGAGAGTTTATGTTTCTCTGACCTGCGCCTTCCGCTACGGCCAGGAAGACATCGATGTGATTGGCCTCACCTTTCGAAGGGACCTGTATTTCTCTCGCGTCCAGGTGTATCCTCCTGTGGGGGTCATACACACCCTCACAAAGCTGCAGGAAAGTCTGCTGAAGAAGCTGGGGGCCAACACCTACCCCTTCCTGCTCATGTTTCCTGACTACTTGCCCTGCTCAGTGATGTTGCAACCAGCTCCACAAGATGTTGGGAAGTCCTGTGGGGTCGATTTTGAGGTCAAAGCATTTGCCACCGACAGCACAGATGGCGAAGAGGACAAAATTCCCCAAAAGAGCTCTGTGCGTCTGCTGATCCGTAAGATCCAGCATGCACCGTCTGAGATGGGCCCCCAGCCCCGAGCCGAGGTGGCCTGGCAGTTCTTGATGTCGGACAAGCCCCTGCACGTAGCAGTCTTCCTCAGCAAAGAGATTTATTTCCATGGAGAACCCATCCCTGTGACAGTGACTGTGACCAACAACACAGAGAAAACAGTGAAGAAGATTAAAGTGTTGGTGGAACAAGTGGCCAATGTGGTCCTCTACTCCAGCGACTATTACATCAAGCCGGTGGCTATGGAGGAAACACAAGAGAAAGTGCCCCCAAACAGCACTATGACCAAGACGTTGACCCTGGTGCCCTTGCTGGCGAACAATCAAGAGAGGAGGGGCATTGCCCTGGACGGGAAGATCAAACACGAGGACACGAACCTTGCCTCCAGCACCATCATCAAGGAGGGCATAGACCGGACTGTCCTGGGCATCCTGGTATCCTACCACATCAAGGTGAAACTCACAGTGTCAGGCTTTCTGGGGGAGCTGACCTCCAGTGACGTGGCCACTGAGGTGCCGTTCCGCCTCATGCACCCCCAGCCCGGAGACCCAGCA---ACCAAGGACAGTTTTCAGGATGAAAATTTGGTTTTTGAGGAGTTTGCTCGCCAAAATCTGAAAGATGGGGCCGAAGTCAAGCAAGGGGAGAAAGACAAGGAGGAGGCCACCAATGATGAGTGAATGGGGAAATTAATCAGGATGTGGGTGCCAGAGAGACGGTTACTATGGCCAAAGAGGCTTCATTGGAGTTGCCTCCTCTTCTTATTGGGAATGTTGCTTACTGGCTCCACCTACCAGCATCTGAAGAGCCCCTGGGGTTTACCTCCACTGTGGGAAGCAGTCTCTTCCCAACATCCTGCAAAACTGGCCATTCAGGACCTCTTCAATGTTGAGATGATCATGGTGAGCAGTGACCCTCCAAAAACTAGCTTTAAACTGAAGGGTGAGGTGCTGGTACCTCAAGCCATGATGAGCAGGGAGAAAACACCAACTGGCATAATCATGGAGAACACCCACCATTCACCCCGAAGAGCAGCCAACACCACTCCAACAATCCTCCAAAAGAACTACAGCCCTACAGTAACAGGGACAGAAAGAGTGAAGGAACACACTTCAACTACAGATTCAACTGTGTTGAATCATTACATCCTAACTTCAAACAGACAAACGGTAAAGGGTTATAGC------------CCAATAACATCCAGAGGAGAAATGAAGAGCTACAAACCAACTCAAGTCAGGAAAAAGGTGAAAAAATATATTCCATCCCCACCTGATACAACAGTAGACAGTTATCCTTCATTCATACCCATGACACTGAAAGAAAGTCATGTGACCACTCCTAGACCGACAGTGAAAGATAGTGAAACT---ATGGCAACCTACAAAACAGTGGCAATCAATACTCTCAAGAGAACAGTAGAGGAAAATATTTCAATTACTCTCAAGGGAGTAGATGCCAACACTCCAGTTTTCCTGACAAATGAAGTAAAAATGAACATCTTGACTTCTCCAAGGAGTAGAGTAGAAAAGAACTCCCTGACTACGCCCAGAAGAATGGGAAATAACAGCTCAACCAAATTCTGGGGGTTAGTGGGAAAGAACACCCCAACAGTTCCCCAGAGAGTAGTCCTGCAGCCT---ACAGTCACCTCTGAGGGGCAAGTGACCATAAACATCAGGTCAGCCAGCAGTCCAGCAGAAATCAAATCGTCTATTGCCTCTTGGAGTATTAGGAATCCCTCACCCAGAACGAATATACCATCCAGTGGAATAGCCTCCACCACTTTCCGAGGACAGGTTAGGAGAGCTTCCTCAGCACTCAGCACCTCAGTGACCCCCAGGGTCAGGGTAAATCCGACCACCCAGATCCGTCCCTGTATGACTGTGGAGCCAGAGCTAGCTGTGTCCACCACCCCCTTCCCCTTCCCTACAATAGAGGAGTTCAGTCTCAGTCCCTCA---GTGCTGCCCCCTAGTGAGCCAGACCTCCACCCCAAGGCAGAGTACCCCTCAGACCTATTCAGCGTGCAAGAGTGGCGCCAGGGCTGGGTGGTCTTGCATGTCTTTGGCGTGATGTATGTGTTTGTGGCCTTGGCCATCGTGTGTGATGAATACTTTGTCCCAGCCCTGGATATCATCACAGCGAAGCTGCAAATCTCTGAGGATGTGGCAGGCGCCACGTTCACGGCTGCTGGGGGCTCTGCCCCTGAGCTGTTCACCTCCCTCATCGGCGTCTTCATCTCCCACAGCAACGTGGGCATCGGGACCATCGTGGGATCCATGGTGTTCAACATCCTCTTTGTCATTGGCACCTGTGCCCTCTTCTCCCGGGAGATTCTCAGTCTCACCTGGTGGCCCTTGTTCCGTGATGTCTCCTTCTACATCGTTGACCTGATGATGCTCATCCTCTTCTTCCTAGACAGCCTCATTGCTTGGTGGGAGAGTCTGCTGCTGCTGCTGGCTTATGCCCTTTATGTATTCACCATGAAATGGAACAAGCAGATCGAGCTCTGGGTGAAGGAACAGCTCAACCAGAGGCCTATGGTCAAGGTCATGGCTCTGGGAGACCTCAGCAAGCCTGGTGATGGGGCCGTTGCTGTGGATGTGCCACAGGATAACAAGAATTTGAAGCTCCCATCCGTGCTAACCTGCGAGAGCAGCTTGGCCTCTCTGCACAACAGCATCATTGGCTACATCCTCTACCAGCTCATGCTCCACAGCCTGGACCCTCTGGGTGAAATGCGCCCCTCCAAGGACAAGGAGGAGGAGAGCTTGAAGCAG-----------------------CAAAGCAGAAAGTAAACCAGAAGAGGAGGAGCCAACTGAGCTCCCTGTGGTCGTGGTCACACCAACCCCTGCTCCAGATGTCATGGGTGATCAGGAGGAAGATGCTGACAGCCAGGAAGGAGATGAGGCTGAAGACAAGAACATGGGTGAAATGACAGGTGGAGAGGTTGAAGCTCTGGAGGAA------------------------GGTGAAACTCAACTT---------------------------------------------------------------------------------------------GCAGGTGAATTTGAAGTGGAAAGAAGAGGAGAAGTTGAA---------------------------------------------------------------------------------TGTGAAAGTGAAGGTGAAATCCTGGCAGCA---GAAGGTGGTAAAATGAAAGGTGATGAAGGTGATACT---------------------------------------------------------------------------------------------------------------------------GATGGAAATCAAGGTGATGAGAAAGGTGCAGATGTTGAAGATGGAGGAGATGGAGATGAGAGTGAAGATGAAGATGAGGAGGAGGAAGAAGAGGAA---------------------------------------------GAAAATGAGAAGCCCCTGTTCCTGGAGTGGCCCGAGACCAGGCAGAAGCAGGTGGTTTACCTCTTCCTCCTGCCCATTGTCCTCCCGCTGTGGCTGACAGTGCCTGATGTCCGGAGACTGGAGTCTAGGAAGTTTTTTGTTCTCGCCTTCCTGGGATCCATCACGTGGATAGCTGTGTTCTCATACCTCATGGTGTGGTGGGCTCACCAGGTTGGTGAAACGATAGGGATTTCGGAAGAGATTATGGGTTTGACCATCCTAGCGGCAGGCACATCAATTCCTAACCTCATGTGCAGTGTGATTGTCGCCCGGAAAGGCCTGGGAGACATGGCTGTGTCAAGCTCTGTGGGCAGTAACATCTTTGACATCACTGTGGGCTTGCCCATTCCTTGGTTACTTTTCTCTCTTATCAATGGGTTACTGCCGGTTCCAGTCAGCAGCAATGGTTTGTTTTGTGCAATTGTTTTGCTTTTCCTCATGCTCCTATTTGTGATCTCTTCAATTGCAACATGCAAGTGGAGAATGAACAAGGTCCTCGGCTTCACAATGTTCCTCCTTTACTTCATATTCCTGATAATGAGTGTGATGCTAGAAAATCGAATGTTATCTTGTCCTATATCTGTCTGAATGGATCTCCATCCGAACACTACTACC---ACATTCCTTGAGAACTGGGGTTTGGATGAGTCACCATCTGGCTGTAGGAGACGTTATAATGTCAGGAAAAAACTGAAGTTCATTAGAATCTTAGGCCTTTTC------ATGGGCCTGGTGGCCATCAGCACTGTCCCATTTACAATCAGTGCCTTTTCTGAGACAGAGCCACAGAGCACAGGAGAAGCCAATAGTGTAAGTGACCCTAAGGAAGCACATGGTTACCGTCAAAGAACTCTCTTAGATTTAAATGACAAGATTCGGGATTATACACCCCAGCCCCCTCTTCCTCAGGACAGCAAAACTGAGAATACTACAGAGCATGCCCAAGGAGACTACCCAAGAGACATCTTTTCCCTTGAGGACCGAAGGAAAGGAGCCATCATTCTCCATGTCATTGGAATGATCTACATGTTCATAGCCTTAGCCATTGTCTGCGATGAATTCTTTGTCCCCTCTCTGACTGTCATCACTGAAAAGCTGGGCATTTCTGATGATGTGGCTGGAGCCACATTTATGGCTGCGGGGGGTTCAGCCCCAGAACTTTTCACATCTCTCATAGGGGTCTTTATTGCCCACAGCAACGTTGGCATAGGCACGATCGTGGGCTCAGCAGTGTTCAATATCCTCTTTGTTATTGGCATGTGTGCTCTGTTTTCTAGAGAAATCTTAAACCTGACATGGTGGCCACTCTTTCGGGATGTGTCTTTCTACATTGTTGACTTGATCATGCTGATCATTTTTTTCCTGGATAATGTTATTATGTGGTGGGAAAGCTTGCTTCTATTAACATCTTATTTTGCCTATGTGATTTTCATGAAATTCAACGTCCAAGTAGAAAGATGGGTGAAGCAAATGATAAACCGCAATAAAGTCATCAAAGTGACAGCGCCAGAGGCCCAAGAAAAGTCATCTACAACCAGGGACAAGGATGAGCAGGCGCTCCCGGCTAAGCCCCGTCTTCAACGAGGTGGAAGTTCTGCATCTCTCCACAACAGTCTCATGAGGAATAGCATCTTCCAGCTCATGATACACACCCTGGACCCACTCGCTGAAGAACTTGGATCATATGGAAAACTAAAATATTATGACACAATGACTGAAGAAGGGCGGTTCAGAGAAAAGGCTTCAATTCTCCACAAGATCGCCAAGAAGAAATGCCATGTGGATGAGAACGAGAGGCAGAACGGGGCTGCCAACCACGTGGAAAAAATTGAGCTCCCAAACAGCAGCAGCACTGAAGTTGAGATGACACCAACCAGTGATGCTTCGGAGCCTGTGCAAAATGGAAACCTCTCCCACAACATTGAAGCTGCAGAAGCCCAGGCGGGGGAAGAGGAAGAGGACCAGCCCCTGAGCCTGGCCTGGCCTCCCAACGCCCGAAAACAAGTCACTTTCCTGATTGTTTTCCCGATAGTGTTTCCTCTCTGGATTACTTTACCTGATGTTCGCAAATCTTCATCCAAGAAGTTTTTTCCCATCACGTTCTTCGGTGCCATTACCTGGATTGCAGTTTTCTCTTACTTGATGGTGTGGTGGGCCCACCAGGTGGGAGAGACAATTGGCATCAGTGAGGAGATTATGGGCCTGACCATCCTGGCTGCTGGCACTTCCATTCCTGATCTTATAACCAGCGTCATAGTAGCCCGGAAGGGGCTTGGGGACATGGCCGTGTCCAGCTCTGTTGGAAGCAATATTTTTGACATCACTGTAGGGCTCCCGCTGCCCTGGCTCCTGTTTACCATCATCCACCGATTCCAGCCAGTGGCCGTCAGCAGCAACGGCCTCTTCTGCGCCATCGTCCTGCTCTTCATCATGCTGCTCTTCGTCATCCTCTCTATTGCTCTCTGCAAATGGCGGATGAACAAAATACTGGGCTTCATCATGTTCGGCCTCTACTTTGTGTTCCTGGTGGTCAGCGTCCTTCTAGAAGACAGAATTCTTATGTGCCCTGTCTCCATCTAGATGTCTGGG------GAGGAGGAGTTTGATCTGTTCGAGAACATCTCCTCAGTGCGGCCTTGGGATGGGCCTCAGTACCACATTGCTCCGGTCTGGGCTTTCCACTTCCAAGCAGCCTTCATGGGCTTTGTCTTCTTTGCAGGGACCCCACTCAATGCCGTGGTGTTGGTGGCCACACTGTGCTACAGAAAGTTACGGCAGCCATTCAACTACATTCT-GGTCAACGTACCCCTGGTGGGCTTCCTCTTCTGCATCTTCTCT---------GTCTTCATTGCCAGCTGTCAGGGATACTTCATCTTTGGTCACTACATGTGTGCTTTGGAGGCCTTCCTAGGTTCCGTAGCAGGGCTGGTGACAGGATCCTCACTGGCCTTCCTGGCTCTTGAGCGCTACATTGTCATCTGTAAACCTTTTGGCAACATCCGCTTCAGCTCCAAGCATGCACTGATGGTGGTCCTGGCTACTTGGATCATCAGTATTGGGATCTCCATCCCACCCTTCTTTGGCTGGAGCCGGTTCACTCCAGAGGGTCTGCAGTGTTCCTGTGGGCCCGACTGGTACACCATGGGCACCAAATATCACAGCGAGTACTATACTTGGTTCCTCTTCATCTGTTGCTTCATCGTGCCCCTTTCTCTCATATGCTTCTCCTACTCCCAGCTGCTGGGGGCTTTTAGAGCTGATGTAGCTCAGCAGCAGCAGTCAGCTACAACCCAGAAGGCTGAGCGGGTGGTGAGCCACATGGTGGTGGTGATGGTGGGATCC--TTGTCTTTGTTACATGCCCTATGCTGCCTTGGCCATGTACATGGTCAACAACCGTAACCACGGGCTGGACTCAGGGCTTGCCACTATTCCTGCTTTCTTCTCCAAGAGTGCTTGCGTCTACAATCCCATCATCTACTGCTTCATGAATAAGCAGTTCCAAGCCTGTATCATAGACATGTTGTGTGGGGAATCCACAGTAGACGAACCTGACACATCCAGCTCCCAGAAAATAGAAATCTCTACTT---------GCCAAGTTAGCCCCAACTAA [50206 bp]
'Dugong dugon' ATGTACAGGCGCAGC-TACGTCTTCCAGACCCTCAAGGAGCAGTACAAGCGCTCCGAGGAGACGCCGAGCTCCTCGAAGCCGGACGGCCTGTCCGCGAGAGCAGGCGCGGCGCAGAGCCTGGCGGCGGTGCAGGGGCTCGGCCAGCGCGTGGCCGCCTACGTGCAGCGGGCCCGCGCACTCGAGCAGCGCCACGCCGTCCTCCGCCGGCAGCTGGACGCCTTCCGGTGCCTGGGCAACCTGCCCGACCCGGAGGAGGCCCTCGCCCGGCAAGTTGAGG-----------GTAGCCGCCAGCGCGTCCGGGACCTGGCGGCGGAGCGCGCGCGGCTCGAGCGCCAGGGCGCAGAGGCGCAGCGCGCCCTCGACGAGTTTCGGAGCAAGTATGAAAACGAGTGTGAATGTCAACTGCTGCTAAAAGAAATGCTTGAACGGCTTAACAAGGAAGCAGATGAAGCCTTACTGTATAACCTTGGCCTTCAAATCGAAGCCCAGTTTCTGCAGGACGATATCAGTGCGGCAAAGGACAGGTACAAAAAGAATCTTCTGGAAATTCAGACCTACGTCAGCATCCTGCAGCAGATCATACAGATGACTCCTCAAGCATCTACCATTCTAGGTGGAATGGCTGAGGAGGAGCTCCTGACAGAACAGAAAGTTGCTGCCCTGCAGAGCCAGCTGGAGGAGAGCCAGGCCACCCTCTCCTACCTGCAGACGCAGAGGTCCAGGCTGCAGGCTGAGACAGCAGACCTGGAACAAGCTATTAAAGATGCTCAAGAGTGTTACGACGGTGAGATCCAGCTTTATAATGAACAGATTGAAGGCCTGCGGAAGGAGATTGAGGAGACCGAGAGGGTCCTGGAGAAGTCTTCCTATGACTGCCGGCAGCTGGCAGTCGCCCAGCACACCCTGAAGAACGAGCTGGACCGGTATCAACGCATCATCGAGAATGAAGGCAACAGGCTCAACTCTGCCTTCATGGAGACTCCTGTCACCCTCTTCATCCAGTGCCCCAGAACCTCCCTCAGCCCTAGTCTCAGCGGGACAGATCTCACCAGGGCTGTGCAGGATATAACGACAGCAAAACCAAGACAGAAAGGCTTCCCCAAGAATGTTCCAAGGAGAAAGGAGATTATAGCTAAAGACAGAGCAGATGAAACTCTGGAAGACATACCGTTCCTTGGTCTGGAAGACACCAAGCAGGTGCAGGTGGTACTTCAGGAGGAAGGCGAATTGAAGCTTGAATCTGGG---GCTGACAAAGGAAGTCCCTCAATACAAGAAGGGGCTCCAGAGGATGTGCCTGACGGAGGGCAGATAAGCAGAGCCTTTGGAAAACTATCCAGGATGGTCAAGGAGAGGATGAGAAGCCCCAAAGAGCCCGAGCCCCCAGCTGACCTCTATACCAAAGGGCGCTATGTGCTGGTCACAGGGGGTGCCAGTCATGTGGACCCCGGGTTCTGTCCCTCATCTATCCCGGCCAAAGGTGGGGTGATTGTTTCCGCCGAGGAAGACTCCGTGTATCATGACAGCCCTGTGGAGCCTACTCCTGAGCAGCCCCAGCCCGCTTTGGAGAATGGACAGGGGGGTCCCCAGGAGCAGGAAGATGGGCACCCCACCA------------------------------------------------------------------------------------------------------------------------------------------------------------------------------------------------------------------------------------------------------------ACCAGCACACCACAGACAAGGAG------------------------------------GAGATGAATGCCGAAGATCTGAAAGGGCCTGAGGAGA---------------------------------AGCATGATGACCAGAAGGAGGGTGAGGTGACTGAGAGGCCCTATCCTGTGGTCATT------CCAGAGGGACCATCTGCACCCCAGTCTCAAAAGCCTGAGGCCAACCAGGATAACTCTGAGGGGCATGGGGCTAGGAGCAGTGACCTGATGGGAAAAAGTCCTCCCAAGGCCTTGGCATATGAGAAGGTGGAAGTGGTGGAATCCATTGAGGAGTTTTCAACTGAGAGTATTCAGATGTATGAAGAAACCGCCATAATTGTGGAGACC---ATTGGAAAGCCAAAGGGAAAC---AAGAAACTGGAAGAGAAAGGCTCTTGA?????????????????????ATGAGCGAGAGGCGAGTGGTGGTGGAAGCACCCACAGGTGCCAGCTTCAGCATGTCCCTCCACAGGCGCAGGGCATCCTTCAGGGGGACTCAGTCATCATCTTCCCTGGAGAGCACCCTGGGCTCCAGGGTCAATGTTAGGGGTGGCCTGGCCCAATCACCTGTGATCTATGTAGGGACAACACCCAGTGGGAGCATAGGTGGCCAGGGTGCCCACGTGACCTGCCGGGCCCTGGGTATCAGCAGTGTCTTCCTGCAGGGCCTGCGGAGCTCAGGCCTGGCCTCTGCGCCCACTCCAGGCCTGGAGGGGGACCGTGATGCTGCCGAGGACTTGGGGGGCTGCCTGGTGGAATACACGGCCAAGGTGCGGGCCCTAGAGCAGGTCATCCGGGAGCTGGAAAGGCAACTGCGGACCCACCTGGAGAGCAAGGCTGCGGGCTCCGGAAGCTGGGGCACCCTCAGGGCCTCCTGGACCAGCAGCTGCCAGCAGGTGGGAGAGTCTATCTTGGAAAATGCCCGGCTCATGCTGCTGATGGAGAATACCCAGGCGGGTGCAGACAACTTTAAAGAGAGGTATGAAAATGAGCAGCCTTTTCGAAAGGCAGCAGAAGAGGAAATTAACTCTCTATATAAAGTCATTGATGAAGCTAATTTGACAAAAATGGATCTGGAGAGTCAAATAGAAAGCCTAAAAGAAGAACTTGGCTTTCTGTCAAGGAACTATGAAGAGGATGTGAAGGTGCTCTACAAACAGTTGGCAGGATGTGAGCTGGAACAAGTGGATGTTCCCATTGGCACTGGTCTGGAACACATCCTTGAGACCATCAGAACTTACTGGGAGAGAGATGTTGAAAAGAACCGGGTGGAGGCAGGAGCCTTGCTGCAAGCCAAGCAACAGGCAGGAGCAGCCCGCATGGCCCAGACCCGGGAAGAGAAGCTGGCCACTGCCCTCAGGGTGGAGTTACACAACACTTCGTG----CCAAGTCCAGAGCCTCCAGGCCGAGATGGAATCCTTACAGGCCCTGAAACGAGGCTTGGAGAACACCCTGCAGGATGCCAAGCACTGGCATGACATCGAGCTCCAGAACCTGGGCGC--TGTGGTGGGCAGGCTGGAGGCGGAGCTCAGGGAGATCCACGC-GGAGGCGGAGCAGCAGCGGGAGGAGCGCGAGCATCTGCTGGAGCACAAATGCCAGCTGCAGAAGGAGCTGGCGGCCTACCATGCCCTGCTAGACAGGGAGGAGGGCCG---CTAAATGAAGAAAAATAAAATCAATACACAACGCTCCTTTGTGAATGTCCCCAATGTGATTGTACCAGACATTGAAATGGAAATAAGAAGGATGGAAAATGGAGCATGCAGCTCTTTTTCTGATGATGAT------GACGACAGTGCCTCTATATCTGAAGAATCAGAAAATGAAAACTTCCACTCAAGAGGTTCCTTTAGAAAGAGCTCACACATGAGGAGAGGACCATCACAGAGGGAGCAGTACCTGCCTGGTGCCATTGCACTTTTCAATGTTAACAACAGCAGCAATAAGGACCAGGAGCCAAAAGAAAAACAGAAAAAGAAAAAAGAA---AAAAGCAAGTCAGATAGTAAAAATGAAAATAAAAAGGACCCAGAGAAGAAAAAGAATAAAGGAAAAGAGAAGAAAAAGAAAGAG---GACAAAAACAAAGATAAGAAAAAGGAAGAGAAGAAAGAAGTCATGGTTATTGATCCCTCAGGAAACACATATTACAACTGGCTGTTTTGCATCACTTTACCTGTTATGTACAACTGGACCATGGTTATTGCAAGAGCATGTTTTGATGAACTTCAGTCTAATTACCTAAAATACTGGCTCGTTTTTGATTACTTATCAGATGTAGTCTATCTTCTCGATATGTTTGTACAAACAAGGACAGGTTACCTGGAACAAGGACTGCTGGTAAAGGAAGAGCTTAAACTCATAGAGAAATACAAATCAAATTTTCAGTTTAAACTTGATGTTTTATCAGTGGTACCAACTGATCTGCTATATTTTAAGCTGGGGTGGAACTATCCAGAAATAAGATTAAATAGACTGTTAAGGGTCCCTCGTATGTTTGAGTTCTTCCAGAGAACAGAAACAAGAACAAACTACCCAAACATCTTCAGGATTTCTAACCTCGTTATGTATATCGTCATCATCATCCACTGGAATGCATGTGTATATTACTCTATTTCCAAAGCTATTGGATTTGGAAATGACACATGGGTCTATCCTGATGTTAATGATCCTGAATTTGGCCGTTTGGCAAGAAAATATGTATACAGCCTTTACTGGTCTACACTGACTTTGACCACCATTGGTGAAACCCCACCTCCTGTGAGAGATTCTGAGTATGTCTTTGTGGTGGTTGACTTCCTAATTGGAGTGTTAATTTTTGCTACCATTGTTGGTAACATAGGTTCTATGATTTCCAATATGAATGCAGCTAGAGCAGAATTTCAAGCAAGAATTGATGCTATAAAGCAATATATGCATTTTCGAAATGTAAGCAAAGATATGGAAAAGAGAGTTATTAAATGGTTTGACTACTTGTGGACCAACAAAAAAACAGTGGATGAGAAGGAAGTCTTGAAGTATCTACCTGATAAACTAAGAGCAGAGATTGCCATCAATGTTCACTTAGACACACTGAAAAAGGTGCGCATTTTTGCTGACTGTGAAGCTGGCCTGCTGGTGGAGTTGGTCTTGAAATTACAACCCCAAGTCTATAGTCCTGGAGATTACATTTGCAAGAAAGGAGATATTGGACGTGAGATGTACATCATCAAAGAAGGCAAACTTGCTGTGGTGGCAGATGATGGGATCACTCAGTTTGTGGTATTGAGTGATGGCAGCTACTTTGGTGAGATCAGCATTCTTAATATTAAAGGCAGCAAAGCTGGAAATCGAAGAACGGCCAATATTAAAAGTATTGGCTACTCAGATCTGTTTTGTCTCTCAAAAGATGACCTCATGGAAGCTCTAACCGAGTACCCAGATGCCAAAGCTATGCTAGAAGAGAAAGGGAAGCAAATCTTGATGAAAGATGGTTTACTGGATATAAATATTGCAAATTCTGGGAGTGATCCTAAAGATCTGGAAGAGAAGGTTGCCAGAATGGAGGGTTCAGTAGACCTTCTGCAAACACGGTTTGCCCGGATCCTGGCTGAGTATGAGTCAATGCAACAGAAACTGAAGCAGAGACTAACCAAGGTTGAGAAATTTCTGAAACCGATTATTGACACAGAATTTTCAACTATCGAAGGATCTGGAATGGAAAGTGGACCCACAGACTCTACACAAGACTAAATGGCCAAGATCAACACCCAATACTCCCACCCCTCCCAAGACCAGCTGGCGGTAAGGATCATGGATGGAGATCTCGATCACATTGAAAATGGCATCAGCCGTACCCTCTCGCTGCGTGAGGAGACATTGTCAGAACTGCAGCAAGGGTTTGCCATGGAGACCAGG---CGACTGGCTAAATCCCAGAGAAGTTCTTTCAGCAGCCAGAGGCCTGCCAGGGTGTCGCGACTCATCATCTCGCTGCGAGCTTGGGCGGCCAGGCATTTACACCACGAGGACCAGCAACCTGACTCTTTCCTGGACCATTTCCAGGGGGCTGAGCTCAAGGAGGTGTCCAGCCAAGAGAGCACCGCCCAGTCCAACCTGGGCAGCCAGGAGCCACCAAGCAGAGAGAAAAG---CATCTGGCCGCTGGTCAGAAGCAATGCCAACACCTCCAACAACTCAGGGAAGGAGAGGAAGAAGGAGGCAGTGGTCGTGGACCCCTCCAGCAATCTGTACTACCACTGGCTGACCATCATTGCCTTGCCTGTCTTCTACAACTGGTGTATGCTGGTGTGCAGGGCCTGTTTTGATGAGCTTCAGTCCGAGCATCTGATGATGTGGCTGGTCCTGGACTACTTGGCAGATGTCCTCTATGGCCTGGATGTGCTGGTTCGAGCCCGCACAGGCTTCCTTGAGCAAGGCCTAATGGTCAAGGATGCTGAGAGGCTATGGAAGCATTACATGAAGACCATTCACTTCAAGCTGGACGTGTTGTCTCTGGTCCCCACGGACCTGGCTTATTTAAGGCTGGGCATGAACTACCCAGAAGTGAGGTTCAACCGCCTACTGAAGTTTGCCCGACTCTTTGAATTCTTTGACCGCACGGAGACAAGGACCAACTACCCCAATGTGTTCAGGATCGGGAACCTGGTCTTGTACATCCTCATCATCATCCATTGGAATGCCTGCATCTACTTTGCCATTTCCAAGTTCATTGGTTTTGGGACAGACTCCTGGGTCTACCCAAACATCTCGAACCCAGAGTATGGGCGGCTCTCCAGGAAGTACATTTACAGCCTTTACTGGTCCACCTTGACCCTGACCACCATCGGTGAGACCCCAGCCCCTGTCAAAGATGAGGAGTATCTCTTTGTGGTCATAGATTTCCTGGTGGGTGTCCTAATTTTTGCCACCATTGTGGGCAATGTGGGCTCCATGATCTCTAACATGAATGCTTCGCGGGCAGAGTTCCAGGCCAAGATTGACTCCATCAAGCAGTACATGCAGTTCCGCAAGGTGACCAAGGACTTGGAGACGCGGGTTATCCGCTGGTTTGACTACCTGTGGGCCAACAGGAAGACAGTGGATGAGAAGGAGGTGCTCAAGAACCTCCCAGACAAGCTGAAGGCTGAGATCGCCATCAACGTGCACCTGGACACTCTGAAGAAAGTGCGCATCTTCCAGGACTGCGAGGCGGGGCTGCTGGTGGAGCTGGTGCTGAAGCTGCGGCCCGCTGTGTTCAGCCCTGGGGATTACATCTGCAAGAAGGGGGACATTGGGAGAGAGATGTACATCATCAAGGAGGGCAAGCTGGCAGTGGTGGCTGACGATGGAGTCACCCAGTTCGTGGTCCTAAGTGATGGGAGTTACTTTGGGGAGATCAGCATCTTAAACATCAAGGGAAGCAAGTCGGGGAACCGCAGGACAGCCAACATCAGGAGCATCGGTTACTCGGACCTCTTCTGCCTCTCCAAGGATGACCTGATGGAGGCCCTGACTGAATACCCTGAAGCCAAGAAGGCCCTGGAAGAGAAGGGACGGCAGATCCTGATGAAGGACAACCTGATCGATGAGGACCTGGCCAAGGCTGGGTCGGACCCCAAGGACATTGAGGAGAAGGTGGAGTACCTGGAGTCCTCCCTAGACACCCTGCAGACCAGGTTTGCACGGCTCTTGGCTGAGTACAATGCCACTCAGATGAAGGTGAAGCAGCGTCTCAGCCAGCTGGAGAGCCAGGTGAAGACCTGTGGGAGAAGCTTCCAGTCTGATGGGGAGGCTTCTGGGGATGCTACAAAAATAGAGGACAAACAACAGTGAATGTTGAGCTGGGTACAGAAGGTGCTCCCTCAGCCTCCAGAGACGCCTCAGAAGGCCAAGATG------GAGGAGCAAGATGAG------------------------------------------------------------------GCAGATCCAGAGATGGAG------------------------------------------------------------CCGGAGCCAGAGCCGGAGCTGGAGCTGGAGCCGGAGCAAGAGCCAGAGCCAGAAGCAGAGCTGGACCAGGAGACAGAGCCGGAGCATGAAATGGCCCCCGAG---------GAGGCTGAGCTAGAGAATGAGCCCTTG---------------------------------------------------------------------------------------------------------------------------------CCACCC---AAGGAGCCATTCGTGGAGGAGGAAGTGGCCAGGGCTGGC------CCACGCCCTGAGGAGACCCAGGAGGCTGCCCCTACCCTGCTGACTTCCCTCCAAGCCCAGGTCGCTGTGGTTCCAGAAGTAAACAGTCCCAGCAGCTGGGTGCTGACCTGGCTCAGGAAAGGCATGGAGAAGGTCGTCCCGCAGCCCGTCTACAGCAGCCGGGCAGCCCAGAATGCCACTACTGGCTCG---GAGGACCCTGCTCAGGCTGGAGCACAGATGCTTGGGCACTGCAGCACTGGGGGCGCAGAG---TATGCAGATGGACGCAGTGAGGCCCCCAGGGCCCAAGACACTAAGCCTGGGTCCTGGCTGCTTAGGTGGCTTGAGCAGAATCTGGAGAAAGTGCTGCCTCAGCCCCTAAAAGCCTCCGAGGGCTGGAGAAACGAGCCTGCAGATGTTGCCCGGGACCCAGAGCCCCCCGGAGCCCCCTTGGAAACGGAGCCCATGCTGCAGGCCCCGGAGATCCCTTCCCCGCCCACCCCCAGCCCCCAGGAACCCGAGGAG------------------------AAGCTGGCTTCAGAGCCCCAGCCAGGCTTCCAGGCCTCCTCCCTGCCGCCACCTGGGGGCCCTGCCAGGTTGGTGGCATGGCTCCTGCACAGGGTGGAGAAGGCCCTGCCACAGCCGGTGCTCCGTGGAAAGGCCAGGGAGCAGAAGCCTGACTCCCCTGTGACGTGTGAC---------------ATGCAGACCATCAGCTTCCTCCCTGGAGGGCTAGTGGAGCCTGAG------CTTGTCCTTGAGGAGGTGGACTCTCACTGGGAGGAGGTGGAGCAAGAGGAAGGCAGCCCCAGCCCACAGGGTGCAGAGGCG------------------------------------------------------------------------------------------------------------------------------------------------------------------------------------------------------------GCTCCAGCTTACCAAGAAGAGTGCGGGGTCGTGGAGGAGATGCCCAGGGAGCTGCTCCGGATTGAAGAGGAGAATGAAGATGAGGAAGAGGATGGAGAAGAAGAGGAAGAGGGG---------CAGGAGGAAGAGGAAGTGCTTGAT------GTCCTGCTGGATAGCTGTCTGGTGACGGAGGCAGGAGAGGAGCAGAGCGGAGTAGGTCGGACCCAGCACCAGAAGGCCTCACACCAGGAGCTGCAGGAGGAAGAG---GTGGCCACCAGCTCAGGAGTGCCTGCCACGAAAGAGCACCCAGAGGTGCACGTGGAAGATGCTGATGCGGACAGACTCCCACTCATCGTGGAGGAAAAACCACCCTCACCCGTCTTGCCGCCACCTCCTCCTACCAAATCTGACTACTTAATGGTCCTGGGCTCAGCAGTGGGGACTCACAGGAAGAAGCTGCCCTCCCAAGATGATGAGGCCGAAGAGCTCAAGGTGCTGTCTCCAGCAGAATCCCCTGTGGTCGCCTGGTCAGACCCCCCGACCCCACAGGGGATAGATGACCAGGACCGCGCCGCCTCCTCGGCCAGCCAGAACAGTGCAATTATCAACGACCGGCTCCAGGAGCTGGTGAAGCTGTTCAAGGAGCGGACAGAGAAGGTCAAGGAGAAGCTCATCGACGCTGATGTCACCTCTGATGAGGAGAGCCCCAAGCCCTCCCCAGCCAAGAAAGCCCCTGAGCCGACCCCA---GAGGTGAAGCCAGCTGACGCAGGGCAGGCAGAGGAAGAGCACTACTGTGAAATGCTCTGCTGCAAGTTCAAACGCCGCCCCTGGAAGAAGTACCAGTTTCCCCAGAGCATCGACCCACTTACCAACCTGATGTACGTCCTGTGGCTGTTCTTCGTGGTGATGGCCTGGAACTGGAACTGCTGGCTGATTCCCGTGCGCTGGGCCTTCCCCTACCAGAGGCCAGACAATGTGCATCTCTGGCTGCTGATGGATTACCTGTGCGACATCATTTACCTCCTGGACATCACCCTGTTCCAGCTGCGCCTGCAGTTTGTCAAAGGCGGGGACATCATTACGGACAAAAAGGAGATGCGGAATAACTACCTGAAGTCTCGCCGCTTCAAGATGGACCTGCTCTGCCTCCTGCCCTTGGACTTTCTCTACCTGAAATTCGGTGCGAACCCCCTCTTTCGCTTGCCCCGATGTTTAAAGTACATGGCCTTCTTCGAGTTTAACAACCGCCTGGAAGCCATCCTCAGCAAAGCCTACGTTTACAGGGTTATCAGGACCACAGCGTACCTGCTCTACAGTTTACACGTGAACTCATGTCTGTATTACTGGGCTTCGGCCTACCAGGGCCTCGGCTCCACTCACTGGGTTTACGATGGCGTGGGAAACAGTTACATTCGCTGTTACTACTGGGCTGTGAAGACCCTCATTACCATTGGAGGGCTGCCCGACCCGCAGACGCTCTTTGAAATCGTCTTCCAGCTGCTGAACTACTTCACGGGTGTCTTCGCTTTCTCTGTGATGATCGGACAGATGAGAGATGTGGTCGGAGCTGCCACCGCGGGACAGACCTACTACCGTAGTTGCATGGACAGCACCGTCAAGTACATGAACTTCTACAAGATCCCCAGGTCCGTGCAGAATCGTGTCAAGACCTGGTACGAGTACACCTGGCACTCCCAAGGCATGCTGGATGAGTCAGAGCTAATGGTGCAGCTTCCGGACAAGATGCAGCTGGACCTTGCCATCGATGTGAACTATGACATCGTCAGCAAGGTGGCCCTCTTCCAGGGCTGTGACCGGCAGATGATCTTTGACATGCTGAAGAGGCTTCGCTCTGTTGTCTACCTGCCCAATGACTACGTGTGTAAGAAGGGGGAGATCGGCCGTGAGATGTACATCATCCAGGCAGGCCAGGTGCAAGTCTTGGGCGGCCCTGATGGGAAGTCTGTGCTGGTGGTGCTGAAGGCTGGATCCGTGTTTGGAGAAATAAGCTTGCTGGCTGTTGGGGGTGGGAATCGGCGCACAGCCAACGTGGTGGCCCACGGGTTTACCAACCTCTTCATCCTGGATAAGAAGGACCTGAATGAAATTTTGGTGCATTATCCTGAGTCTCAGAAGTTACTCCGGAAGAAGGCCAGGCGCATGCTGAGA---AACAACAAGCCCAAGGAGCAGAAGAGCGTGCTCATCCTTCCCCCCAGGGCGGGCACCCCCAAGCTCTTCAATGCTGCGCTAGCTGCAGCAGGAAAGCTGGGCGCCAAGGGGGCA---AAAGGTGGCAAGCTTGCCCACCTCAGGGCTCGGCTCAAAGAACTAGCGGTGCTGGAGGCAGCTGCAAAACAGCAACAGTTGCTGGAA------CAGGGCAAGAGCGCGGAAGACGCCTCCGGA---------GAGGCGAGCTCGGCCAGCGCGGTGCAGCCTGCG------------GCCCCGGCGGAGGCCGTCCCGGAGCAGCCCGCGCCC---------------------------------------------------------CCCGAGCCCGCG---------CAGCTGGATCCCCCGGCC---------------------------------CGGAGCTCTCCGCCACCGGCCTCCCCCGGGAAGCCCGACGGTGGCGCGGAGGGGGCGGCCGAGCCCGAGGAGCACTCGGTGCGGATCCGCATAAGCCCCGGCCCGGAGCCCAGCGAGCAGATCCTGTCGGTGGAGATCCCGGAGGAGAAGAAGGAGGAGGAGTGAATGTTTAAATCGCTGACAGTAAAATTCAACAAGGTAAAGCCGAGAGAAGAAAACAATGAGAATGAAGAGAATTCTCATCCAAGCAATCAGTCTCAGCCATCCACAAGGCAGGGAGAAAACAAAAATGAAATGAAATCTCTCAAAACCAAGAAGTCTCCAGTCGCATTTAAAGACCCACACACCAAAATACAAGATAAAATCGCCAAGAAAAATTCCCTCGGCAATCTGACCATAAACGCTGACTTTCAAAATTCAACCGAAGCAATAGGAACAATGCCAGAGCAGAAAGAAACAGAGACTGGGAAAGAAGGCAGAGTCAGTCCAAAGAGCAAACCACCCAGAGGTACTGTTATAAATGAGTATGCTGATGCCCACCTACACAACCTAGTGGAAAGGATGCGTCAAAGAACAGCCCTCTACAAGAGAAAGTTGGCAGAGGGAGCTATATCCTCACCTGAAGGCAGCCCCCAAGCTGCAAAG---------CCCACAGCTATACCATCTACACAAGGAAGCGATGCTAAGCCAAAAGAAGAGCATTACTACGGCATGTTGTGTTGTAAATTCCGGAAGTTGCCTCTGACAGATTACTTAAAGCGAATCAGACTTTCAAGAAGCATAGATTCATACACAGATCGATTCTATCTCCTGTGGCTCCTGCTTGTCACCATTGCCTATAACTGGAACTGCTGGCTTATCCCACTGCGCCTAGTCTTTCCATATCAAACACCGGACAACACACACTACTGGTTTATTACAGACATCGTATGTGATATCATCTACTTTTGTGACATGCTATTAGTCCAGCCCAGACTCCAGTTTATAAGAGGAGGAGAAATAATAGTGGATCTAAAGGAGCTAAAGCGATACTACAGGAGTTCCACAAAATTTCAGTTGGATCTCATATCAGTAATACCATTTGATGTTTTCTACCTCTTCTTTGGGTTTAATCCAATATTTAGAACAAATAGGATATTAAAGTACACCTCATTTTTTGAGTTTAATCACCACCTAGAGTCTATAATGGACAAGGCATACATCTACAGGGTCATTCGAACAACTGGATACTTGCTGTTTATTCTGCACATTAATACCTGTATTTATTACTGGGCTTCAAACTATGAAGGAATTGGCACCACTAAGTGGGTTTATAATGGTGAAGGAAATAAGTATCTGAGATGTTATTATTGGGCAGTTCGAACTTTAATTACCATTGGGGGACTTCCAGAACCACAAACTTCATTTGAAATTGTTTTTCAACTCTTGAATTTTTTT------TCTGGAGTTTTTGTGTTCTCCAGCCTAATTGGTCAGATGCGAGATGTGATTGGGGCAGCCACAGCCAATCAGAACCACTTCCGCGGCTGCATGGATCACACCACTGCCTATATGAACACTTACTCCATTCCCAAAAAAGTGCAGAATCGGGTTCGGACATGGTATGAATATACGTGGGACTCTCAAAGAATGCTAGATGAGTCCGATCTGCTTGAGAACCTGCCCTCTACAATGCAGTTAGCCCTCGCCATTGATATGAACTTCAGCATCATCAGCAAAGTCGACTTGTTCAAGGGTTGTGATATGCAGATGATTTATGATATGTTGCTAAGATTGAAATCCACTCTCTATTTACCTGGTGACTTTGTCTGCAAAAAGGGAGAAATTGGCAAAGAAATGTATATAATCAAGCAAGGAGCAGTCCAAGTTCTCGGAGGCCCTGATGGTACTCAAGTTCTGGTTACTCTGAAAGGT-GGGGCAGTGTTTGGAGAAATCAGTCTTCTAGCAGCAGGTGGAGGAAATCGTCGAACTGCCAATGTGGTGGCTCATGGTTTTGCCAATCTTTTAACACTAGACAAAAAGACCCTCCAAGAAATTCTAGCGCACTATCCAGATTCTGAAAAGCTCCTTATGAAGAAAGCCAGAGTTCTTCTAAAGCAGAAGGCTAAGGCCACAGGGGCAACCCCTCCCAGGAAAGGATGTACCTTTCTCTTCCCACCTAAAGAAGAGACACCCAAAATGTTTAAAGCTCTACTTGGAGGTACAGGAAAAACAGGTCTTGCAAGACTACTCAAATTGAAGAGAGAACAAACAGCTCAGAAAAAAAGTGAAGACTCTGAA---GGAGAGAGTAAAGGAAAAGAATATGAAGATGAAGGAAGGGAGCCAGCAGAGAAACCATGGGATACACCCAAATGTGGAGCAAGTCCTATTACAGCGGAGGAAATGCTCCAGTT------------------------------------------------------------------------------------------------------------------------------------------------------------------------------------------GGGTGGCAGGGCAGTT---TTACCCAGAGGAA-CTACCGGTCAATCACTCATCATCAGCATGGCTCCTTCTGCTGAGGCTGGAGAAGAGGTTCTGACAATTGAAGTCAAAGAAAAGGCTAAGCAATAAATGGACGTCACCATCCAGCATCCCTGGTTCAAACGCGCACTGGGGCACTTCTACCCCAACCGGCTGTTTGACCAGTTCTTTGGTGAGGGCCTTTTCGAGTACGACCTGTTGCCCTTCCTGTCCTCCACCATCAGCCCCTACTACCGCCAGTCCCTTTTCCGCACCGTGCTCGACTCGGGCATCTCGGAGGTCCGGTCCGACCGGGACCAGTTCCTCATCCTCCTGGATGTGAAGCACTTCTCCCCCGAGGACCTGACGGTGAAGGTGTTGGATGACTTCGTGGAGATCCACGGCAAACACAATGAGAGGCAGGATGACCACGGCTACATCTCCCG---------TGAGTTCCACCGCCGCTACCGCCTGCCCTCCAACGTGGACAAATCGGCGCTCTCCTGCTCCCTGTCTGCGGATGGCATGCTGACCTTCTGTGGCCCCAAGGTCCAGTCTGGCATGGATGCCAGCCACAGCGAGCGCGCCATCCCCGTGTCCCGGGAGGAGAAGGCCAGCTCCGCGCCCTCTTCCTAGATGGACATCGCCATCCACCATCCCTGGATCCGCCGCCCTTTCTTTCCTTTCCACTCCCCCAGCCGCCTCTTTGACCAGTTCTTCGGAGAGCACCTGTTAGAGTCTGATCTCTTCCCAAGTTCTACCTCCCTGAGCCCCTTCTACTTTCGACTGCCCTCTTTTCTTCGTGCACCCAGCTGGATTGACACTGGGCTCTCAGAGATGCGCCTGGAGAAGGACAGGTTCTCTGTCAATCTGGATGTGAAGCATTTCTCCCCAGAGGATCTCAAGGTCAAGGTGCTGGGAGATGTGATTGAGGTGCACGGCAAACATGAAGAGCGTCAGGATGAACATGGTTTCATCTCCCGGGAATTCCACAGGAAATACCGGATCCCAGCTGATGTGGACCCTCTTGCCATCACTTCATCCCTGTCATCTGATGGGGTCCTTACTGTGAATGGACCAAGGAAACAGGCCTCCGGCCCTGAGCGCACCATTCCCATCACCCGGGAAGAGAAGCCTGCTGTCACTGCAGCTCCCAAGAAATAGATGGAGACCCAGAGTGTGCAGCAGGAGCTGGAAACCCTTCCAACCACCAAGATGGCTCAGACCAACCCCATGCCAGGGTCCAT-AGGGCCATGGAAGATTACCATTTATGACCAGGAGAACTTCCAGGGCAAGAGGATGGAGTTCACCAGCTCCTGCTCAAATGTCTCTGAGCGCAATTTTGATAATGTCCGGTCTCTCAAGGTGGAATGTGGCGCCTGGATTGGTTATGAGCATACCAGCTTCTGTGGACAACAGTTTATACTGGAGAGAGGAGAATACCCTCGCTGGGATGCCTGGAGCGGGAGTAATGCCTACCACATTGAGCGTCTCATGTCTTTCCGCCCCATCTGTTCAGCTAACCACAAGGAGTCTAAAATTACCATCTTTGAGAAAGAAAACTTCATTGGACGCCAATGGGAGATCAGCGATGACTACCCCTCTTTACAAGCCATGGGCTGGTTCAACAATGAAGTTGGTTCCATGAAGATACAATGTGGAGCTTGGGTTTGCTACCAGTATCCTGGATACCGTGGGTATCAATATATCTTGGAATGTGACCATCATGGGGGAGACTATAAACACTGGAGAGAGTGGGGTTCTCATGCCCAGACTTCCCAGATCCAATCGATTCGCCGTATCCAGCAATAGATGATGCTGCAGTGTACCAAGTTGGGGGGACCCTGGAAGATGGTGGTGTGGGACGAGGAGGGCTTCCAGGGCCGGAGGCATGAGTTCACGGCCGAGTGCCCTAGCGTACTGGAGCTTGGCTTTGAGACTGTGCGATCCTTGAAAGTGCTGAGTGGAGCGTGGGTGGGCTTTGAGCACGCCAGCTACCAAGGACAGCAGTACGTGCTGGAGCGGGGCGAGTACCCGTGCTGGGATGCCTGGAGTGGCAACACGGCCTACCCCTCTGAGAGGCTCACCTCTTTCCGGCCCTTGGCCTGCACTAACCACCGTGACTCAAAGCTGACCATCTTTGAGCAAGAGAACTTCCTGGGCAGGAAAGGGGAGCTGAGTGATGACTGCCCCTCCCTCCAGGCCATGGGCTGGGAAGGCAATGAAGTAGGCTCCTTCCGTGTCCACTCAGGAGCCTGGGTTTGCTCCCAGTTTCCTGGCTACCGAGGTTTTCAGTATGTGCTGGAGTGCGATCGCCACTCGGGCAACTACAAGCATTTCCGGGAGTGGGGCTCTCACGCCCAGACCTTCCAGGTGCAGAGTATTCGCAGGATCCAGCAGTGAATGTCTCAGGCTGTGGTGGCCCCAGCAACAGCCACGGTGAACCCAGGGCCTGATGGGAAGGGGAAGGGGGCCCCACCCGCAGGGCCATCCCTGGCCACCTATCCCACCCAGGCCCCAGCATCTGTGCCCGTGCCCAGTGCCAAAGTGGGGGACCTTCTTCCTGGGAACTACAAGCTGATGGTCTTTGAGCAGGAGAATTTCCAGGGCCGACGGGTAGAATTCTCAGGGGAGTGCTTGAACCTGGGAGACCGTGGCTTCGACCGAGTGCGCAGCATCATCGTCACCTCGGGACCTTGGGTCGCCTTCGAGCAGGCCAACTTCCGGGGGGAGATGTTTGTCCTGGAGAAAGGCGAGTACCCACGCTGGGATACATGGTCGAGCAGCTACCGC-AGCGACCGGCTTGTTTCCTTCCGGCCAGTCAAGATGGACTCCCAGGAGCACAAGATCTGCCTGTTTGAAGGTGCCAACTTCAAGGGTAATGCCTTGGAGATCCAGGGAGATGATGTGCCCAGTCTCTGGGTCTACGGCTTCTGTGACCGCGTGGGCAG----TGTGCGAGTCTCCAGTGGGACCTGGGTAGGCTATCAGTATCCTGGCTACCGTGGGTACCAGTACCTCCTGGAGCCTGGCAACTTCAAGCACTGGAACGAGTGGGGGGCCTTCCAGCCACAGATGCAGGCCGTGCGT-CGCCTGCGTGACAGGCAGTGGCACC---TGGAGGGCAGCTTCCCTGCCCCGGCCGCTGAGCTCCCCAAGTGAATGGCCTCAGACCACCAGACCCAAGCGGGCAAGCAGCAG---CCTCTCAACCCCAAGATCATCATCTTTGAGCAGGAGAACTTCCAGGGCCACTCACATGAGCTCAGCGGGCCCTGCCCCAACCTGAAAGAGACTGGCGTGGAGAAGGCAGGCTCTGTCCTGGTGCAGTCTGGACCCTGGGTGGGCTATGAACAAGCCAACTGCAAGGGTGAGCAGTTTGTGTTTGAGAAGGGCGAGTACCCTCGCTGGGACTCGTGGACCAGCAGCCGCAGGACAGACTCCCTCAGCTCCCTGAGGCCCGTCAAAGTGGACAGCCAAGAGCACAAGATCGTCCTCTATGAGAACCCCAACTTCACGGGGAAGAAGATGGAGATCATTGACGATGACGTGCCCAGCTTCCATGCCCATGGCTACCAGGAGAAGGTGTCATCCGTGCGGGTGCAGAGTGGCACGTGGGTTGGCTACCAGTACCCTGGCTACCGTGGGCTGCAGTACCTGCTGGAGAAGGGAGACTACAAGGACAGCGCCGAATTCGGGGCCCCCCACCCCCAGGTGCAGTCTGTGCGCCGCATCCGTGACATGCAGTGGCACCAACGAGGTGCTTTCCACCCTTCCAACTAGATGGCGGAGCAGCATGGAACACCGGAGCAGGCTGCAGCTGGCAAGAGCCACGGAGGCCTTGGCAGCGTTTACAAGGTGACCGTGTACGAGCTGGAGAACTTCCAGGGCAAGTGGTGTGAGCTCTCGGC----TGAGTGCCCCAACCTGACCGACAGCCTGTTGGAGAAGGTGGGCTCCATCCAGGTGGAGTCTGGACCATGGCTGGCATTTGAACGCAGGGCCTTCCGCGGGGAGCAGTTTGTCCTGGAGAAGGGGGATTACCCTCGCTGGGATGCCTGGTCTAACAGCCACCACAGTGACAGCATCTTGTCCCTCCGGCCTCTGAACATTGATGGTCCGGACCACAGGCTGCATCTGTTTGAGAACCCAGCTTTCAGTGGTCGCAAGATGGAGATAGTAGAGGATGACGTGCCGAGCCTCTGGGCTCATGGTTTCCAGGACCGTGTGGCGAGCATCCGTGCTATCAGTGGGACGTGGGTCGGCTACGAGTTTCCTGGCTACCGCGGGCGCCAGTACGTGTTTGAGCAGGGAGAGTACCAGCACTGGAATGAGTGGGACGCCCCCCAGCCGCAGCTGCAGTCCGTGCGCCGCATCCGCGACCGGAAATGGCACAAGCGGGGCTGCTTCCTTAGTAGCTGAATGTCTAAAACTGGAACCAAGATTACTTTCTACGAAGAGAGAAATTTCCAAGGCCGCCACTATGAATGTGACTGTGACTGTGCAGATTTCCACACGTACCTGAATCGCTGCAACTCCATTAGAGTGGAAGGAGGCACCTGGGCTGTGTAC----GAAAGGCCCAACTTTTCGGGGCACGTGTACATCTTACCTCGGGGCGAGTACCCGGAGTACCAGCGTTGGATGGGTCTCAATGACCGCCTGAGCTCCTGCAGAGCTATCCACCTGCCTAGTGGAGCCCATTATAAGCTTCAGATCTTTGAGAAAGGGGATTTCACCGGCCAGATGTACGAAACCACTCAAGACTGCCCTTCCACCATGGAGCAGTTTCACATGCGAGAGATCCACTCCTGTAAGGTGTTGGAGGGTGTCTGGATTTTCTATGAGCTGCCCAATTACCGTGGCAGGCAGTACCTCCTGGACAAGACGGAGTACCGGAAGCCCATCGACTGGGGCGCAGCATCCCCATCCATTCAGT--------CTTTCCGCCGCATTGTGGAGTGAATGGGAGACTGGAGTTTCCTA--------------------------------------------------------------------------------------------------------------------------------------------------------------------------------GGGAACATCTTGGAGGAGGTGAATGAGCACTCCACAGTCATCGGCAGAGTCTGGCTCACCGTGCTGTTCATCTTCAGGATCCTCATCCTCGGCACGGCCGCAGAGTATGTGTGGGGGGATGAGCAGTCTGACTTCGTATGCAACACCCAGCAGCCGGGCTGTGAGAACGTCTGCTACGATGAGGCCTTCCCCATCTCCCACATCCGCCTCTGGGTGCTGCAGATCATCTTCGTCTCCACTCCTTCCCTGGTGTACGTGGGCCACGCTGTGCACCACGTCCGCATGGAGGAGAAGCGGAAGGAACGAGAGGCAGAGGAGCTGTGTCAGCAGCCCGGGGGCAACGGCGCTGAGAGGGGGGCCCTCGCCCCAGACCAGGGCAGCATCAAGAAG---AGCAGCAGC---AGCCGAAGCACCAAGAAGTTTCGACTGGAGGGGACCCTGCTGAGGACCTACATCTGCCACATCGTCTTCAAGACCCTCTTTGAGGTGGGCTTCATCGTGGGCCACTACTTCCTGTACGGTTACCGGATCCTGCCCCTCTATCGCTGCAGCC---GGTGGCCCTGCCCTAACGTGGTGGACTGCTTTGTGTCACGGCCCACCGAGAAAACCATCTTCATTCTATTCATGTTGTCTGTGGCCTCCGTGTCCCTCTTCCTCAATATTACGGAGATGAGCCACCTGGGCC-TGAAGAGGATCCGGTCGGCCTTCAAGAGGCATGTAGAACAGCCACTGGGGGAGATTCCTGAGAAACCTCTCCACTCTATTGCTGTCTCGTCCATCCAGAAAGCCAAAGGCTACCAGCTCCTGGAAGAAGAGAAAATCGTGTCCCACTATTTCCCTTTGACTGAGGTTGGGATGGTGGAGACCAGCCCACTATCTGCCAAGACTTTCAGTCCGTTTGAGGAGAAGATCGGCACAGGACCCCTGGGAGACTTGTCCCAGGTTTACCAAGAGAAGCTGCCCTCCTACGGTCAGGTGGGAGCACCGGAAGCGGAGGAGGAGGAGCAGCCTGTGGAGGAAGGAGCAGAGCCGGAGGTGGAAGAGAAGAGGCAGGAAGCAGAGAGGTTGACCACAGATGAG---------------CAGGAGGCAGTACTGGAGGAGGAGAAAGTAGAGACCCTTAAAGTGGGGAAGGAGGGCGAGAAGGAAGACCTGCAGGCAGAAAAGGTATCAAAGCAAGGGCTCCCGG------------------------------------------------------CTGAGAAGGCGCCTTCCCTGTGTGCAGAGGTGACCACAGATGAAACCAGACCGCTGAGCAGGCTGAGCAAAGCCAGCAGCCGGGCCAGGTCAGATGATCTAACAGTATGAATGGGGGCTGGAGCCAGTGCTGAAGAGAAACACTCGAGGGAGCTGGAAAAGAAGCTAAAAGAGGATGCTGAGAAGGATGCTCGAACCGTGAAGCTGCTGCTTCTGGGTGCTGGTGAGTCCGGGAAGAGTACCATTGTCAAGCAAATGAAGATTATTCACCAGGACGGGTACTCGTTGGAAGAGTGCCTAGAGTTCATTGCCATCATCTACGGCAACACGCTGCAGTCCATCCTGGCCATCGTGCGTGCCATGACCACACTCAACATCCAGTATGGAGACTCTGCGCGCCAGGACGACGCTCGGAAGCTGATGCACATGGCCGACACCATCGAGGAGGGCACGATGCCCAAGGAGATGTCGGACATCATCCAGCGGCTGTGGAAGGACTCGGGTATCCAGGCCTGCTTCGAGCGGGCCTCGGAGTACCAGCTCAACGACTCGGCTGGCTACTACCTCTCCGACCTGGAGCGCCTGGTAACCCCGGGCTACGTTCCCACTGAGCAAGACGTGCTGCGCTCACGAGTCAAGACCACCGGTATCATAGAGACGCAGTTCTCCTTCAAGGATCTCAACTTCCGGATGTTCGATGTGGGCGGGCAACGCTCGGAGCGCAAGAAGTGGATCCACTGCTTCGAGGGCGTGACCTGCATTATCTTCATAGCGGCGCTAAGCGCCTATGACATGGTGCTGGTGGAGGACGACGAAGTGAACCGCATGCACGAGAGCCTGCACCTGTTCAACAGCATCTGCAACCACCGCTACTTCGCCACCACGTCCATCGTGCTCTTCCTCAACAAGAAGGACGTATTCTCCGAGAAGATCAAAAAGGCTCACCTTAGTATCTGCTTCCCGGACTACGACGGGCCCAACACGTATGAGGACGCGGGCAACTACATCAAGGTGCAGTTCCTCGAGCTCAACATGCGGCGAGACGTGAAGGAGATCTACTCCCACATGACATGCGCCACCGACACGCAGAACGTCAAGTTCGTCTTCGACGCTGTCACCGACATCATCATCAAAGAGAACCTCAAAGACTGCGGGCTCTTCTGAATGGGGAGTGGAGCCAGTGCTGAGGACAAAGAACTGGCCAAGAGGTCCAAAGAGCTAGAAAAGAAGCTGCAAGAGGACGCTGACAAGGAAGCCAAGACGGTCAAGCTGCTATTGCTGGGTGCTGGGGAGTCAGGAAAGAGCACTATCGTCAAACAGATGAAGATCATTCATCAGGATGGTTATTCACCAGAAGAATGCCTAGAGTTCAAGTCCATCATATATGGGAATGTGCTGCAGTCCATCCTGGCTATCATCCGGGCCATGTCCACACTGGGCATTGACTATGCTGAACCAAGCCATGCGGATGACGGGAGACAGCTCAACAACCTGGCTGACTCCACTGAGGAAGGCACCATGCCTCCTGAGCTGGTGGAGGTCATTAGGAAGTTGTGGAAGGATGGTGGGGTGCAAGCCTGCTTCGACAGAGCTGCAGAGTACCAGCTCAGTGACTCCGCATCTTACTACCTGAACCAGTTAGACCGGATTACAGCTCCTGACTACCTTCCTAATGAGCAAGATGTGCTACGGTCCAGAGTGAAAACCACAGGAATCATTGAAACCAAGTTTTCAGTCAAAGACTTGAACTTCAGGATGTTTGATGTGGGAGGGCAGAGATCAGAGAGAAAGAAGTGGATCCACTGCTTTGAGGGAGTCACCTGCATCATTTTCTGTGCAGCCCTCAGTGCCTATGATATGGTGCTGGTGGAAGACGACGAGGTGAATCGTATGCATGAGTCTTTGCACCTGTTCAACAGTATATGTAACCATAAGTTCTTTGCGGCAACTTCCATTGTCCTCTTTCTCAACAAGAAGGACCTCTTTGAGG-AAAAAATCAAGAAAGTGCACCTTAGCATTTGTTTTCCAGATTATGACGGGAACAACTCTTTTGAGGATGCAGGGAATTATATCAAGAGCCAGTTCCTTGACCTCAATATGCGAAAAGATGTCAAAGAAATCTACAGTCACATGACCTGTGCTACAGACACGCAGAATGTCAAATTTGTGTTTGATGCAGTTACTGACATTATCATCAAAGAAAATCTCAAGGACTGCGGGCTCTTCTAAATGAGTGAACTTGACCAGCTACGGCAGGAAGCCGAACAACTTAAAAACCAAATTAGAGATGCAAGAAAAGCATGTGCAGATGCAACTCTCTCTCAGATCACAAACAACATCGACCCTGTGGGAAGAATCCAGATGCGTACCAGGAGAACGCTGAGGGGGCACCTGGCCAAGATTTACGCTATGCACTGGGGCACAGACTCCAGGCTGCTAGTTAGTGCCTCGCAGGATGGCAAACTTATCATTTGGGATAGCTACACCACCAACAAGGTCCACGCCATTCCTCTGCGCTCCTCTTGGGTCATGACCTGTGCATACGCCCCTTCTGGGAACTACGTGGCCTGTGGTGGCCTTGATAACATCTGCTCCATTTACAATCTGAAGACTCGTGAAGGGAATGTACGCGTGAGCCGTGAGCTGGCCGGACACACAGGTTACCTGTCCTGCTGCCGCTTCTTGGATGACAATCAGATCGTCACCAGTTCTGGAGACACCACCTGTGCACTGTGGGACATAGAGACTGGCCAGCAGACAACCACGTTCACGGGACACACCGGGGATGTCATGAGTCTGTCCCTTGCTCCAGACACCAGATTGTTTGTCTCTGGTGCTTGCGATGCTTCGGCCAAGCTCTGGGATGTGCGAGAAGGGATGTGTCGGCAAACCTTCACGGGCCACGAGTCTGACATCAATGCCATCTGTTTCTTTCCAAATGGCAATGCGTTTGCCACTGGCTCAGATGACGCTACCTGCAGGCTGTTCGACCTCCGTGCAGACCAGGAACTCATGACGTACTCTCATGACAATATCATCTGCGGGATCACCTCTGTCTCCTTCTCCAAGAGTGGGCGCCTCCTCCTTGCTGGCTATGATGACTTCAACTGCAACGTCTGGGATGCGCTCAAGGCCGACAGGGCCGGTGTCCTGGCTGGGCATGACAACCGTGTCAGCTGCCTGGGGGTGACCGACGATGGCATGGCCGTGGCGACGGGGTCCTGGGACAGCTTCCTCAAGATCTGGAACTAAATGGGGGAGATGGAACAACTGCGGCAGGAGGCGGAGCAGCTCAAGAAGCAGATTTCAGATGCCAGGAAAGCTTGTGCTGATATTACTCTGGCAGAGCTGGTGTCTGGCCTAGAGGTCGTGGGACGAGTCCAGATGCGAACGCGGCGGACGCTAAGGGGGCACCTGGCCAAGATCTATGCCATGCACTGGGCCACTGACTCCAAGCTGCTGGTAAGTGCCTCACAAGATGGGAAGCTGATCGTATGGGACACCTACACCACCAATAAGGTGCATGCCATCCCACTGCGCTCCTCCTGGGTCATGACCTGTGCCTACGCCCCATCAGGGAACTTTGTGGCATGTGGGGGGCTGGACAACATGTGTTCCATCTATAGCCTCAAATCCCGTGAAGGCAATGTCAAGATCAGCAGGGAGCTCTCTGCTCACACAGGTTATCTCTCCTGCTGCCGCTTCCTGGATGACAACAACATTGTGACCAGCTCTGGGGACACCACATGTGCCCTGTGGGATATTGAGACCGGGCAGCAGAAGACTGTGTTTGTGGGACACACGGGTGACTGCATGAGCCTGGCTGTCTCTCCCGACTTCAAATTCTTCATTTCGGGGGCTTGTGATGCCAGCGCCAAGCTCTGGGATGTGCGGGAGGGGACCTGCCGTCAGACTTTCACAGGACATGAGTCAGACATCAATGCCATCTGCTTCTTCCCCAACGGAGATGCCATCTGCACAGGCTCAGACGATGCCTCCTGCCGCCTGTTTGACCTGCGGGCAGACCAGGAGCTGACTGCCTACTCCCACGAGAGCATCATCTGTGGCATCACATCTGTGGCCTTCTCCCTCAGTGGCCGCCTGCTCTTTGCAGGCTACGATGACTTCAACTGCAATGTCTGGGACTCCATGAAGTGCGAGCGCGTGGGCATCCTCTCTGGCCATGACAACAGGGTCAGCTGTCTGGGGATCACAGCTGATGGAATGGCTATGGCTACTGGTTCCTGGGACAGCTTCCTTAAGATTTGGAACTGAATGCCAGTGATCAATATCGAGGACCTCACAGAAAAGGACAAACTGCAGATGGAAGTTGATCAGCTCAAGAAAGAAGTGACACTGGAAAGAATGCTGGTGTCTAAATGTTGTGAAGAAGTAAGAGATTATGTTGAAGAAAGATCTGGTGAAGATCCCTTAGTAAAGGGCATTCCAGAGGACAAAAATCCCTTCAAGGAGCTCAAAGGAGGCTGTGTAATTTCATGAATGGCCCAGGATCTCAGCGAGAAGGAGCTACTGAAGATGGAGGTAGAGCAGTTGAAGAAGGAAGTGAGGAACACAAGAGCTCCGATTTCCAAGACAGGAAAAGAAATCAAGGATTTTGTGGAAGCCCAAGCAGGAAATGATCCTCTTCTCAAAGGCATCCCTGAAGACAAGAATCCCTTCAAGGAGAAAGGCACCTGTGTGATAAACTGAATGGATTTTGGGGCCTTGGAGACTGTGGTGGCCAATTCTGCCTTCATCGCCGCCCGGGGCAGTATTGATGGGAGCAGCACCCAGTGTTCCCGGGACAAGAAGTACCTTGCAAAGCTCAAGCTGCCCCCTCTCTCCAAATGCGAGTCCCTTCGCGAGAGTCTCAACCTCGAGTTTGAAAGTGTGTGTTCAGAACAGCCCATTGGCAAGCGCCTCTTCCAGCAGTTCCTGAAGGCGAACGAGAAGCACGTGCCCGCCCTGGAGCTCTGGAAGGACATTGAGGACTATGACACAGCAGACACCAATTTCCGTTTGCAAAAGGCCCAGGCCATCCTGGCTGAGTACTTGGACCCCCAGGCCAAGCTCTTCTGCGGCTTTCTGGACGAGGGGATGATGGCGAAGGTGAAGGCGGTGCACGCAGCTGTAGAGGATGGACTCTTCGAACCCGTCCTGCAGGCCACCATGGCGCACCTGAGCCAGTCCCCCTTCCAGGAGTACTTGGAGAGCCTCTACTTTCTGCGATTCCTCCAGTGGAAGTGGCTGGAGGCCCAGCCCATGGGGGAAGACTGGTTTCTGGACTTCAGGATCCTGGGGAAAGGGGGATTTGGGGAGGTGTCAGCCTGCCAGATGAAGGCCACTGGCAAGATGTATGCTTGTAAAAAACTGAATAAGAAGAGGCTGAAGAAAAGGAAGGGGTACCAAGGTGCTATGGTAGAGAAGAAGATTCTAGCGAAAGTGCATAGCAGGTTTATAGTCTCTCTGGCCTATGCGTTTGAAACCAAAGCCGAACTCTGTCTGGTGATGACCATCATGAATGGAGGCGACATAAGGTATCACATCTATAACGTCCATGAGGACAACCCTGGCTTTGAGGAGCCACGTGCCGTCTTCTACACGGCCCAGATCATCAGTGGGCTGGAGCACCTGCACCAGAGGAGGATCGTCTACCGGGACCTCAAGCCCGAGAACGTCCTCTTGGACAATGACGGCAATATACGAATCTCTGACCTTGGGCTGGCAGTGGAACTGAAGGACGGGCAGACCAAGACCAAGGGCTATGCAGGGACTCCAGGTTTCATGGCTCCTGAGCTATTACGGAGTGAGGAGTATGATTTTTCCGTGGATTACTTTGCCTTGGGGGTCACGTTGTATGAGATGATTGCAGCCAGAGGACCATTTCGAGCCAGAGGAGAAAAGGTGGAGAACAAGGAGCTCAAGCAGAGGATCCTTTCAGAGGCGGTGAAGTACCCGGAGAAGTTCAGCAAGGCCAGCAAGGACTTCTGTGAGGCACTGCTCGAGAAGGACCCAGAGAAACGTCTCGGGTTCAGAAACGGGACTTGTGATGAGCTGCGCACCAACCCCCTCTTTAAAGACATTAACTGGAGACAACTTGAAGCTGGAATACTGATACCTCCTTTCATCCCAGACTCCAGAACTGTCTATGCAAAGAATATTCAGGATGTAGGTGCCTTTTCCACAGTTAAAGGCGTGGTGTTTGACAAAACGGATACAGAATTCTTTCAGGAATTTGCAACTGGCAACTGCCCCATCCCCTGGCAGGAGGAGATGATTGAGACAGGCGTTTTTGGGGAGCTGAATGTGTGGCGTTCTGACGGGCAGATGCCAGACGACATGAAGGGAATCAATGTTCAGCAGCCAGCAGCACCCTCATCCAAGTCAGGAATGTGTCTGGTTTCCTAAATGGTTGACATG----GGGGGCTTGGACAACCTGATCGCCAATACGGCCTACCTGCAGGCCCGGAAGACCTCGGAAGGAGACTGCAGGGAGCTGCAGCGGCGACGGCGGAGCCTGGCGCTGCCTGGCCTGCAG---GGCTGCACGGAGCTCCGCCAGGCCCTGGCCCCCAACTTCGAGAGCCTGTGTGAACAGCAGCCCATCGGCCGCCGCCTCTTCCGGGGCTTCCTAGCCACAGTGCCGATGTACCGACAGGCCGTGGCCTTCCTCGAGGACTTGCAGAACTGGGAGCTGGCTGAGGAGGGCCCCACCAAGGGCAGCACCCTGCAGGGGCTGGTAGCCACTTGTGCGGGTGGCCCTGCCTCAGGGCACCCACACCCCTTCCTCAGCCAAGCTCTGGCCACCAAGGGCCAAGCAGCCACCACCGAGGCAGAGCGAGTGGCCCTGGTGGCGCTGGCCAAGGCTGAGGCCATGGCCTTCTTGCGGGACCAGCCGTTCAGGGACTTCCTGGCCAGCCCCTTCTACGACAAGTTCCTGCAGTGGAAACGCTTTGAGATGCAGCCGGTGTCAGACAAGTACTTCAACGAGTTCCGAGTGCTGGGGAAAGGTGGTTTTGGGGAGGTATGTGCCGTTCAGGTGAAAAACACTGGTAAGATGTACGCCTGTAAGAAACTGGACAAGAAGCGGCTGAAGAAGAAAAACGGCGAGAAGATGGCTCTCTCGGAAAAGGAAATCTTGGAGAAGGTCAGCAGCCCTTTCATCGTCTCTCTGGCCTAT---GCCTTTGAGAGCAAGTCACATCTCTGCCTGGTCATGAGCCTGATGAATGGGGGAGACCTCAAGTTCCACATCTACAGGGTGGGCGATAGGGGCCTGGCCATGAGCCGGGTCATCTTCTACTCGGCCCAGATGACCTGTGGGGTGCTGCACCTCCACTCCCTCGGCATCCTCTACCGGGACCTGAAGCCTGAGAATGTGCTTCTGGACGACCTTGGCAACTGCAGGCTGTCTGACCTGGGGCTGGCCGTGCAGATGCAGGATGGCAAGCCCGTCACCCAGAAGGCTGGAACCAATGGTTACATGGCTCCTGAAATCCTAATGGAAGAAGTGAGTTATTCCTATCCTGTGGACTGGTTTGCAATGGGATGCAGTATTTACGAAATGATTGCTGGAAGGACACCATTCAAAGATTACAAGGAAAAGATCAGCAAAGAGGAGCTAAAGCAAAGAACCCT----GAAACAGGAGGTCATATTTGAGCATGATAACTTCACAGAAGAAGCAAAAGATGTTTGCAGACTCTTCTTGGCTAAGAAACCAGAGCAACGCTTAGGAAGCAGAGAAGAATCTGATGATCCCAGGAAACACGCTTTCTTCAAAACCATCAACTTTCCTCGCTTGGAAGCTGGCCTTGTTGAACCCCCATTTGTGCCAGACCCATCTGTGGTTTATGCCAAAGACATTGCTGACATTGAAG-ATTTCTCCGAGGTTCGGGGGGTTGAGTTTGATGACAAAGATAAGAAGTTCTTCCAAAGATTTGCAACAGGTGCTGTCCCTGTAGCGTGGCAGGAAGAGATTATAGAAACGGGACTCTTTGAAGAACTCAATGACCCCAACAGGCCTGCAAATTGTGGGGAAGGTAATTCATCCAAATCTGGAGTGTGTTTATTATTGTAAATGTCACTCTCTTTGCGCACCTCTGGGCTGTCCCAGCGACTGTCCTCCCCAAGTGGGACAGCAGGCAGAGTGAGGGGCACGTGTACTTCCACTGCTGGAAGTGTCTATGAGGGAAGCACCTTTGGCTTTGGAGGTAGCTGTGGGGGAGGCTTTTCTGCTGCTTCCATGTTTGGCTCTAGCTCTGGCTTTGGTGGTGGTTCTACAAGTTCCTTTGCAGGAGGACTGGGCGCTGGTTATGGAGGCTCCCTGGGGGGTGGCTTTGGAGG---CCTGGGGACTGGCTTTTGGGGAAGCCCAGGAGGTGGCTCTGTAGGTATTCTCGCTGGCAATGATGCAGGCCTTCTTTCTGGATCAGAAAAGGAAACCATGCAAAATCTTAATGACAGATTGGCCTCCTATCTGGATAAGGTTCGAGCTCTAGAAGAGGCTAATACTGAGCTAGAAAATAAAATTCGAGGATGGTATGAATCACGAGGGTCTGGGATTGGAGACCCCAGGTCACAGAGTGATTACAGTAAATATCATACGTTGATTGAAGACCTCAGGAATAAGATCATTTCTGCCAGCATCGGAAACGCCCAGCTCCTCCTGCAGATTGACAATGCCAGACTGGCTGCCGACGACTTCCGAATAAAGTACGAGAATGAGCTGGCCCTATGCCATAGCGTGGAGGCCGACATCAATGGCCTGCGCAGGGTGCTGGACGAGCTGACTGTGACCAGATCTGACCTGGAGATGCAGATCGAGAGTCTAACTGAAGAGCTGGCCTACCTGAAGAAGAACCACGAGGAGGAGCTCCAAAGCTTCCGGGAGTGCAGCCTTAGCCAGGTGAGCGTAGAAATGGACGCCAC---------------------CCCTGGAGTGGACCTCACCGGACTTCTCAACGACATGAGGGCACAGTATGAAACCATCGCTGAGCAGAATCG-GAAGGACGCGGAAGCCTGGTTCACTGAAAAGAGCGGGGAGCTCAGGAAAGAGATCAG-CACCAACAAGGAGCAGCTTCAGTCTAGCAAGAGTGAGGTCACCGAGCTGAGGCGCGCGTTTCAAAACCTCGAGATCGAGCTCCAGTCCCAGCTCGCCATGAAGAAATCCCTTGAGGATTCGTTGGCCGAAACCGAGGGTGACTACTGTGGCCAGCTGGACCAGGTGCAGCAGCTCATCGGCTGCCTGGAGGAGCAGCTGCAGCAAGTGCGCGCCGACGCCGAGCGCCAGAACGC-CGACCACCAGCGGCTGCTGAACGTCAAGGCCCGCCTGGAGTTGGAGATCGAGACCTAC---CGCCGCCTGCTGGACGGGGAGG-TCAAGGGTGATGGATTGGATGAAATTTCATTTGTGACAGACTCCGAATCTCAAGCACAGTCAATTGATTCCTCCAACGACCCAGCCAAAACTCGAAAAGTCAAGACAATTGTGCAAGAGTTGGTGAATGGTGAGGTAGTCTCATCCCAAGTTCAGGAAACTGAAGAACTAATATAAATGTACAGCTTCATGGGTGGTGGCATCTTCTGCGCCTGGGTAGGGACCATCCTCCTGGTGGTGGCCACAGCAACGGACCACTGGATGCAGTACCGGCTGTCGGGGTCCTTCGCCCACCAGGGCCTGTGGCGGTATTGCCTGGGCAGCAAGTGCTA-----CCTGCAGACAGAGAGCATTGCATACTGGAATGCCACTCGGGCCTTCATGATCCTGTCTGCTCTGTGCGCCACCTCTGGCATCATCTTGGGCATCCTGGCCTTCGCTCAGCAGCCCACCTTCACCCGCCTCTCCCGCCCCTTCTCCGCGGGCATCATGTTTTTCGCCTCCACCCTTTTTATCCTCTTGGCCTTGGCCATTTACACTGGAGTCACCGTCAGCTTCCTTGGCCGCCGTTTTGGAGACTGGCGCTTTTCCTGGTCTTACATCCTGAGCTGGGTGGCCCTACTCATGACCTTCTTCGCAGGGATTTTCTATATGTGTGCCTACCGGATGCACGAATGCCAGCGCCTGTCCACTCCCCGCTGAATGGCCCAGCAGTGGGGCACCCACAGGCTCACAGGCGGGCAGCCACAGGATGCCTATGAGGACAGCACCCAGGCCAGCATCTTTGTTTAC---ACCAATACCAACACTACCAGAGGCCCCTTTGAAGGCCCCAATCACCACATTGCCCCACGGTGGGTGTAC--CACCTCACCAGCGCCTGGATGCTCTTCGTTGTCCTGGCCTCCCTCCTCACCAACGGGCTGGTGCTGGCGGCCACTGTGAGGTTCAAGAAGCTGCGCCACCCTTTGAACTGGATCCTGGTGAACTTGGCAGTGGCTGACCTGGTGGAGACTGTCATCGCCAGCACCATCAGTGTGGTGAATCAGATCTACGGCTACTTCATCCTCGGCCACCCTCTTTGTGTAGTGGAGGGCTACACTGTCTCCCTCTGTGGGATCACAGGACTCTGGTCACTGGCCATCATTTCCTGGGAGAGATGGCTGGTGGTCTGCAAACCCTTCGGCAACGTGAGATTTGATGCCAAACTGGCCATTGCGGGTATTGCCTTCTCCTGGATCTGGGCCGCCATCTGGACAGCCCCTCCCATCTTTGGTTGGAGCAGGTACTGGCCCCATGGCCTGAAGACCTCGTGCGGCCCCGACGTGTTCAGCGGCAGCTCCTACCCCGGGGTTCAGTCTTACATGATGGTCCTCATGATCACGTGCTGCATCATCCCCCTCAGCATCATTGTGCTCTGCTACCTCCATGTGTGGCTGGCCATCCGAGCGGTGGCGAAACAGCAGAAAGAATCTGAGTCCACCCAGAAGGCTGAGAAGGAGGTGACACGCATGGTGATGGTAATGATCCTCGCCTTCTGCCTCTGCTGGGGGCCCTACACCTTCTTTGCATGCTTTGCTGCTGCCCACCCTGGCTACACCTTCCACCCTCTGGTGGCAGCCTTGCCAGCCTACTTTGCCAAAAGTGCCACTATCTACAACCCCATCATCTATGTCTTTATGAACCGGCAGTTTCGCAACTGCATCTTGCAGCTTTTTGGGAAGAAGG-TGGATGATGGTTCTGAACTCTCTAGCGCCTCCAGAACAGAGGCCTCATCTGTCTCTTCGGTATCACCTGCATGAATGTGGGAACTTCGGTCAACCTCCTTCTGGAGGGCCATATTCGCTGAGCTCTTTGCCACCCTCTTCTATGTCTTCTTTGGTCTGGGGGCCTCGCTGCGTTGGTCCCCTGGCCCCCTGCCTGTCTTGCAGGTGGCTCTGGCCTTTGGCTTGGCCCTGGCTACGCTGGTGCAGGCTGTGGGCCATATCAGTGGAGCCCACGTCAATCCTGCAGTCACTTTTGCCTTCCTTGTGGGCTCCCAGATGTCCCTGCTCCGTGCCTTCTGCTATATGGCAGCCCAGCTCCTGGGAGCTGTGGCTGGGGCTGCCATGCTGTACAGTGTTACCCCG--------CCTGCTGTCCGAGGAAACCTAGCACTTAACACGTTGCATCCTGGGGTGAGTGTGGGCCAGGCCACCGTGGTGGAGATCTTCCTGACACTCCAGTTCGTGCTGTGCATCTTTGCCACATATGATGAGAGGCGAAATGGCCGTCTGGGCTCTGTGGCCCTGGCTGTTGGCTTCTCTCTCACCCTGGGGCACCTCTTTGGGATGTATTATACTGGTGCAGGCATGAACCCTGCCCGCTCCTTTGCTCCTGCCATTCTCACTCGAAACTTCACCGACCACTGGGTATACTGGGTGGGCCCAATCATTGGAGCGGGCCTGGGCAGCCTCCTCTATGACTTTCTCCTCTTCCCTCGGCTTAGGAGTGTTTCTGAGAGACTGTCTATCCTTAAGGGAGCCAGGCCCAGTGACCCCAATGCACAACCAGAGAGCACAGGGGAACCAGTTGAACTGAAGACGCAGGCCCTGTAAATGGGTGAGTTGACAGAGGAGGAGGTGGAGAAGTTCCTGGACTCAAATATTGGCTTTGCTAAACAATACTACAACCTCCACTACCGGGCCAAGGTCATCTCGGACCTCCTTGGGGCCAAGGAGGTGGCCGTAGACTTCAGCACCTACCACTCATTGAGCAGTGTGGAGGAGAGTGAAATCATCTTTGACCTCCTGCGGGACTTTCAGGAGAATTTACAGACTGAGAAATGCATCTTCAATGTCATGAAGAAGCTGTGCTTCCTCCTACAGGCAGATCGCATGAGCCTGTTCATGTACAGGACCCGCAATGGCATCGCGGAGCTAGCCACGCGGCTCTTCAACGTCCACAAGGATGCGGTCCTGGAGGACTGCCTGGTGGTGCCCGACTCGGAGATTGTCTTCCCTCTGGACATGGGTGTGGTGGGCCACGTTGCACATTCCAAAAAGATCGCCAACGTCCCCAACACAGGAGAGGATGAACATTTCTGTGACTTTGTGGACACTCTCACAGAGTATGAGACTAAAAATGTCTTGGCTTCCCCCATAATGAATGGGAAAGATGTGGTGGCCGTAATCATGGCTGTGAATAAAGTGGATGGACCCCATTTCACCAAGAAAGATGAAGAGATTCTCCTGAAGTACCTCAATTTTGCAAATTTGATCATGAAGGTGTTTCACCTGAGTTACCTGCACAACTGTGAGACTCGGCGTGGCCAGATACTGCTGTGGTCTGGGAGCAAAGTCTTTGAAGAGCTTACGGACATTGAAAGACAATTCCACAAAGCCCTGTATACAGTCCGCGCCTTCCTCAACTGTGATAGATACTCTGTGGGTCTCTTAGACATGACTAAGCAGAAGGAATTTTTTGATGTGTGGCCTGTCCTGATGGGTGAGGCTCCACCCTACTCTGGTCCCAGGACTCCGGATGGAAGGGAAATCAACTTTTACAAGGTCATTGACTACATCCTGCATGGCAAAGAAGACATCAAAGTCATCCCGAACCCCCCTCCTGATCATTGGGCTTTAGTGAGCGGTCTCCCTACCTATGTTGCCCAAAATGGCCTGATATGCAATATCATGAATGCTCCTTCCGAGGACTTTTTTGCATTCCAGAAAGAGCCTCTGGATGAATCTGGATGGGTGATTAAAAACGTCCTTTCTATGCCGATTGTGAACAAGAAGGAAGAAATTGTTGGGGTGGCCACATTTTATAATCGTAAAGATGGGAAACCCTTTGATGAAATGGATGAGACCCTCATGGAGTCTTTGACTCAATTCCTGGGCTGGTCTGTCCTAAATCCTGACACCTATGAGTCAATGAACAAACTTGAAAACAGAAAGGACATTTTCCAGGACATGGTAAAATATCACGTGAAGTGTGACAATGAAGAAATCCAGAAAATCCTGAAAACTAGAGAGGTGTATGGAAAGGAGCCGTGGGATTGTGAGGAAGAGGAGCTGTCTGAGATCCTGCAAGGAGAGCTGCCAGATGTTGAGAAATATGAAATTAATAAATTCCACTTCAGCGACTTGCCTCTAACAGAACTGGAGCTGGTGAAATGTGGGATACAGATGTATTATGAGCTGAAAGTGGTGGATAAATTTCACATTCCACAGGAGGCCCTGGTGCGGTTCATGTACTCATTGAGCAAGGGCTACCGCAGGATCACCTACCACAACTGGCGCCATGGCTTCAACGTGGGACAGACCATGTTCTCCTTGCTGGTGACGGGAAAGCTGAAGCGGTATTTCACAGACCTGGAGGCTTTGGCCATGGTCACTGCTGCCTTCTGCCATGATGTTGACCACAGAGGCACCAACAACCTCTACCAGATGAAATCCCAGAACCCACTGGCCAAGCTCCATGGCTCCTCCATCTTGGAAAGGCACCACTTGGAGTTTGGCAAAACATTGCTGAGAGATGAGAGCCTAAATATCTTTCAAAACCTCAACCGTAGGCAACATGAACATGCAATCCATATGATGGACATTGCGATCATAGCCACGGACCTCGCCCTCTATTTCAAGAAGAGGACTATGTTCCAAAAGATTGTGGATCAGTCTAAGACATACGAGACTGAACAGGAGTGGACACAGTACCTGATGCTGGAACAGACACGGAAGGAAATTGTTATGGCCATGATGATGACTGCCTGTGATCTCTCAGCCATAACCAAGCCCTGGGAGGTGCAAAGCAAGGTAGCTCTGCTGGTTGCTGCTGAATTCTGGGAACAAGGTGACTTGGAACGCACCGTGCTGCAACAGAATCCCATTCCCATGATGGACAGAAACAAGGCTGACGAACTCCCCAAGCTTCAGGTCGGCTTCATTGACTTTGTTTGCACCTTTGTCTACAAGGAATTCTCCCGTTTCCACGAGGAGATCACCCCCATGCTGGATGGGATCATCAACAACCGCAAAGAGTGGAAGGCGCTTGCTGACGAGTATGATGTCAAGATGAAGGCGCTGGAGGAGGAGAAGCAGAAACATCAGACAGCTAAACAAGCAGCCACAGGAAACCAGCCCGGGGGGAACCCCGGTCCAGGAGGGGGCGCACCTGCATCCAAGTCCTGCTGCATCCAGTAGATGAGCCTCAGTGAGGAGCACGTACAGAAGTTTTTGGATGAGAACCCCAGCTTCGCGGAGCGGTACTTCGGGAAGCAGCTGTGCCCTGAGCATGCGGCCGAGGCTGGCGAGGCCG------GGAGCCTGGCGGACTGCGCCAGCTTCAGGGAGCTGTGCCAGGTGGAGGAGAGCACGACACTGTTCGAGGTGGTGCAGGACATGCAGGAGAGCGTGAACATGGAGCGGGTGGTTTTCAAGATCCTGCGGCGCCTCTGCGGCATCCTGTGCGCCGACCGCTGCAGCCTCTTCATGCACCGCCAGCGCAACGGCGTGGCAGAGCTCGCCACGCGCCTCTTCAACGTGCAGCCCGATAGCACCCTGGAGGAGTGCCTCGTGCCCCCCGACTCCGAAATCGTCTTTCCGCTGGACATCGGGGTGGTCGGGCACGTGGCACAGACCAAGAAGATGGTGAATGTCAAGGACGTGAACGAGTGCCCCCACTTCAGCCCATTCGCTGACGAGCTCACCGAGTACGTGACGAGGAACATCCTGGCCACACCGATCATGAATGGCAAGGACGTGGTGGCCGTCATCATGGCTGTGAACAAGCTCGATGGCCCGTGTTTCACCAGTGAAGACGAAGACGTTTTCTTGAAGTACTTGAATTTTGCCACCTTGAACCTGAAGATCTACCACCTGAGCTACCTCCACAACTGTGAGACGCGCCGAGGCCAGGTGCTGTTGTGGTCGGCCAACAAGGTGTTTGAGGAGCTGACGGATATTGAGCGGCAGTTTCACAAGGCCTTCTACACCGTGAGGGCCTATCTGAACTGTGACAGGTACTCGGTGGGCCTCCTGGACATGACCAAGGAGAAGGAATTCTTCGACGTGTGGCCTGTGCTGATGGGGGATGTCCAGCCGTACTCGGGCCCACGCACACCTGATGGCCGGGAAATCCTTTTCTACAAAGTCATCGACTACATCCTGCACGGCAAGGAGGACATCAAAGTCATTCCTACACCCCCAGCGGATCACTGGGCCCTGGCCAGTGGCCTTCCAACCTATGTGGCGGAAAGTGGCTTTATCTGTAACATTATGAATGCCCCTGCCGAAGAAATGTTTAAATTTCAGGAGGGCCCCCTTGACGACTCTGGGTGGACCATCAAGAATGTCCTCTCCATGCCCATCGTCAACAAAAAGGAGGAGATTGTAGGGGTTGCAACGTTTTACAACAGGAAAGATGGGAAGCCCTTTGACGAGCAGGATGAAGTTCTCATGGAGTCCCTGACACAGTTCCTGGGCTGGTCGGTGCTGAACACTGACACCTATGACAGGATGAACAAGCTGGAGAACCGCAAGGACATTGCCCAAGACATGGTTCTGTACCACGTGAAATGCGACAAGGACGAAATCCAGGAGATCCTGCCAACAAGAGAGCGCCTTGGAAAGGAGCCTGGCGAGTGTGAGGAGGAAGAGCTGGGGAAGATCTTGAAAGAAGAGCTCCCGGGGCCCACCAAGTTCGACATCTATGAGTTCCACTTCTCAGACCTGGAGCGCACAGAGCTGGAGCTGGTCAAGTGCGGCATCCAGATGTACTACGAGCTGGGCGTGGTGCGCAAGTTCCAGATCCCCCAGGAGGTCCTGGTGCGGTTCCTTTACTCCATCAGCAAAGGGTACCGGAGAATCACCTACCACAACTGGCGCCATGGCTTCAATGTGGCCCAGACGATGTTCACGCTGCTCATGACCGGCAAACTGAAAAACTACTACACAGACCTGGAGGCCTTGGCCATGGTGACAGCTGGCCTGTGCCACGACATTGACCACCGTGGCACCAACAACCTGTACCAGATGAAATCCCAGAATCCCTTAGCAAAGCTCCACGGTTCCTCGATTTTGGAACGGCACCATCTAGAGTTTGGCAAGTTCTTGCTGTCGGAGGAGAGCCTGAACATCTACCAGAACCTGAACCGGCGCCAGCACGAGCACGTGATCCACCTCATGGACATCGCCATCATTGCCACCGACCTGGCGCTCTACTTCAAGAAGAGGACTATGTTCCAGAAGATTGTAGACGAGTCCAAGAACTACGATGACCGGAAGAAATGGGTGGAGTACTTGTCCCTGGAAACCACGAGGAAGGAGATTGTCATGGCCATGATGATGACAGCGTGTGACCTATCTGCCATCACCAAGCCCTGGGAGATCCAAAGCAAGGTGGCTCTGCTGGTGGCAGCTGAGTTCTGGGAGCAAGGTGACTTGGAAAGGACAGTACTGGATCAGCAGCCCATTCCGATGATGGACAGGAACAAAGCGGCCGAGCTCCCCAAGCTGCAAGTCGGCTTCATTGACTTCGTGTGCACCTTTGTGTACAAGGAGTTTTCCCGCTTCCACGAGGAGATCCTGCCCATGTTCGACAGGCTGCAGAACAACAGGAAAGAGTGGAAGGCCCTGGCCGACGAGTACGAGGCCAAGGTGAAGGCCTTGGAAGAGGAAAAGAAAGAGGAG---AGAGTGGCCGTCAAGAAAGTGGGCACAGAGGTTTGCAACGGCGGCCCAGCACCAAAGTCTTCCACCTGCTGCATCCTGTGAATGGGTGAGATCAGCCAAGAGGCTGTAGAGAAATACCTTGAGGAGAACCCTCGCTTTGCCAAGGAGTACTTTGACAAGAAGCTGCGAGTGGAGGCACTGGGAGAAATCTTCCAAAACAGCCCGTTGTCCATCAA------------GGACAGTGCCTCCTTCACTGAGCTAACCCAGGTGGAGGAGTCGGCTGTGTGCTTGGAGCTGCTGCGGACAGTGCAGGAAGAGGCGGGCAGCGTGGAGGTGATGGTGCACAAGGCCCTGCAGAGGCTGGCCCAGCTACTGTGGGCCGACCGCTGCAGCATGTTCATATGCCGGGCCCGCAATGGCACGCCGGAAGTGGCCTCCAGGCTACTGAACGTCACCTCGACCTCCAAGTTTGAGGACAACCTGGTGGTCCCTGACAAAGAAATTGTGTTTCCACTGGACATTGGGATTGTGGGCTGGGTTGCTCACACGAAGAAAGCCCTTAATGTCCCAGATGTGAAAAAGAACAGCCATTTTTCGGACTTCATGGACAAGCAAACTGGATATACCACTAGAAACTTGCTGGCAACCCCAGTCCTGATGGGCAAGGAGGTTCTTGCTGTAGTTATGGCACTTAACAAAGTAAACACATCTGAATTTTCCAAACAGGATGAAGAGGTCTTTTCCAGATATCTCAATTTTATTTCTATCGTCCTAAAACTGCATCATACCAACTACCTCTACAGTGTTGAATCCCGAAGAAGCCAGATCCTTATGTGGTCAGCCAATAAAGTATTTGAAGAGCTCACAGATGTTGAGCGACAGTTTCACAAAGCCCTCTACACAGTTAGAACATATCTCAACTGTGAACGATACTCCATTGGACTACTGGACATGACCAAAGAGAAGGAATTCTATGATGAATGGCCAGTCAAGCTTGGAGAAGTGGAGCCTTATAAAGGTCCAAAGACACCAGACGGCAGAGAAATCATCTTTTACAAAGTCATTGATTACATTTTACACGGAAAAGAAGAGATCAAAGTGATTCCGACACCTCCTGCAGACCACTGGACTTTTGTTAGTGGGTTGCCTACATATGTTGCTGAAAATGGATTTATATGTAACATGCTGAATGCCCCGG----CGGATGAATACTTCACATTTCAGAAAGGACCTGTAGATGAAACTGGTTGGGTCATTAAAAACGTCCTGTCCCTGCCTATTGTCAACAAGAAAGAAGACATTGTGGGAGTAGCTACGTTTTACAACAGGAAGGATGGAAAACCTTTTGACGAATATGATGAACACATTACTGAGACTCTCACACAATTTCTTGGATGGTCTCTTTTAAATACTGACACCTATGAGAAAATGAATAAACTGGAAAACAAAAAAGACGTTGCTCAGGAAATGCTCATGAACCACACCAAAGCCACTCCTGATGAAATTGAGTCTATATTGAAATTTAAAGAGAAGTTAAATATAGATGTAATTGAAGACTGTGAAGAAAAACCACTTGTCACAATTTTAAAAGAGGACTTGCCAGACCCAAAGAAAGTAGAACTGTATGAATTTCACTTTAGTGACTTCCCCATTACCGAGCACGGATTGATTAAGTGTGGACTACGACTATTCTTTGAAATAAATGTGGTGGAGAAATTCAAAGTGCCCATAGAGGTTCTTACCAGATGGATGTACACTGTGAGAAAAGGGTACCGCTCTGTCACTTACCACAACTGGCGGCATGGATTCAACGTGGGGCAGACCATGTTTACTTTGCTGATGACAGGAAGACTAAAGAAATACTATACGGATCTTGAAGCCTTTGCCATGCTTGCTGCTGCTTTCTGCCATGACATCGACCACAGAGGCACCAATAATTTGTATCAGATGAAATCTGCATCTCCATTGGCAAGGCTTCATGGATCTTCCATTTTGGAGAGGCACCACCTGGAGTACAGTAAGACTCTACTGCAGGATGAGACTTTAAACATCTTCCAGAACCTAAATAAACGCCAGTTTGAAACAGTCATGCATTTGTTTGAAGTTGCAATAATAGCAACCGACCTGGCTTTGTACTTCAAGAAGAGAATGATGTTTCAAAAAATTGTTGATGCCTGTGAAAAAATGGAAACTGAAGAAGCAACCATCAAATACGTAACCACTGATCCAACCAAAAAAGAGATCATCATGGCAATGATGATGACTGCATGTGACCTGTCTGCTATAACCAAGCCCTGGGAGGTACAAAGCCAGGTAGCACTTCTGGTTGCAAATGAATTTTGGGAACAAGGAGATCTGGAGAGAACAGTGCTACAGCAACAACCTATTCCTATGATGGACAGAAACAAAAAAGATGAACTACCTAAACTGCAAGTTGGATTTATTGATTTTGTTTGTACTTTTGTATATAAGGAGTTCTCACGGTTTCACAAAGAAATCACACCTATGCTGAATGGTCTTCAAAATAACAGAACAGAATGGAAAACACTAGCCGATGAGTATGATGAA---AAGATGAAGGTAATAGAAGAGGAGGTGAAAAAGCAGGAAGAAGGAAACACAATAGAAAAAGATTCAGGAGGTGGTGGTGAT------------------------------GACAGGAAGTCCAAAACATGTCTAATGTTGTAAATGAACTTGGAGCCACCCAAGGCTGAGATCCGGTCAGCCACTAGGGTGACTGGGGGACCTGTTACTCCCAGAAAAGGGCCTCCCAAATTTAAGCAGCGGCAAACCAGGCAGTTCAAGAGCAAGCCCCCCAAGAAAGGCGTCCAAGGGTTTGGGGATGACATCCCCGGCATGGAAGGCCTGGGAACAGACATCACGGTCATCTGCCCGTGGGAGGCCTTCAACCACCTGGAGCTGCACGAGCTGGCCCAGTACGGCATCATCTAGATGAGTGACACCACTACTCTGGCTCCTCCAGCTTCAAGCCAGGGTCCCACCACCCCACGCAAAGGCCCCCCGAAGTTCAAGCAGAGGCAAACTCGCCAGTTCAAAAGCAAACCTCCTAAGAAAGGTGTGAAAGGGTTTGGAGATGACATCCCAGGCATGGAGGGGCTAGGAACAGATATCACGGTGATTTGTCCCTGGGAAGCTTTCAGTCACCTGGAATTACACGAGCTGGCTCAGTTTGGGATTATCTGAATGAACGGGACGGAGGGCCCGAACTTCTACGTGCCCTTCTCCAACAAGACGGGCGTAGTGCGCAGCCCCTTTGAGTACCCGCAGTACTACTTGGCGGAGCCATGGCAGTTCTCCATGCTGGCCGCTTACATGTTCCTGCTCATTGTACTTGGCTTCCCCATTAACTTCCTCACGCTCTACGTGACTGTACAGCACAAGAAGCTGCGCACACCGCTCAACTACATCTTGCTCAACCTGGCCGTGGCTGACCTCTTCATGGTCTTTGGCGGCTTCACCACCACCCTGTACACCTCTCTGCATGGATACTTCGTCTTCGGACCCACGGGATGCAACGTGGAGGGCTTCTTTGCCACCCTGGGCGGTGAAATTGCCCTGTGGTCCTTGGTGGTCCTGGCCATCGAGCGGTACGTGGTAGTGTGTAAGCCCATGAGCAACTTCCGCTTCGGGGAGAACCACGCCATCATGGGCGTCGCCTTCACCTGGGTCATGGCTCTAGCCTGCGCAGCACCACCCCTCGCTGGCTGGTCCAGATACATCCCGGAAGGCATGCAGTGCTCGTGTGGGATCGACTACTACACGCTCAAGCCCGAGGTCAACAATGAGTCCTTTGTCATCTACATGTTTGTCGTCCACTTCACCATCCCTTTGATCATCATCTTCTTCTGCTATGGGCAGCTAGTCTTCACGGTCAAGGAGGCAGCCGCCCAGCAGCAGGAGTCGGCCACCACACAGAAGGCTGAGAAGGAGGTCACCCGCATGGTCATCATCATGGTCATTGCGTTCCTGATCTGCTGGGTGCCCTATGCTAGCGTGGCCTTCTACATCTTCACCCACCAGGGCTCCGACTTCGGGCCCATCTTCATGACCCTCCCGGCGTTCTTTGCCAAGAGCGCCTCCATCTACAATCCTGTCATCTATATCATGATGAATAAGCAGTTCCGGAACTGCATGCTCACCACCATCTGCTGCGGCAAGAACCCATTCGCTGAGGAAGAGGGCGCCACCACCGTCTCCAAGACGGAAACCAGCCAGGTGGCCCCGGCGTAAATGGCAGCCAGCGGGAAGACGAGTAAGTCTACACAAAACCATGTCATCTTCAAGAAGGTCTCTCGGGACAAGTCGGTGACAATCTACCTGGGGAAGAGAGACTACGTAGACCATGTCAACCAAGTAGAACCTGTGGATGGAGTTGTGTTGGTTGATCCTGAGCTCGTCAAGGGGAAGAAAGTTTATGTCTCTCTGACTTGCGCCTTCCGCTATGGCCAGGAAGACATCGACGTGATTGGCCTGAGCTTCCGCAGGGACCTGTATTTCTCTCGGGTCCAGGTGTACCCTCCTGTGGGGGCTGCGAATGCCCCCACAAAACTGCAGGAGAGTCTGGTCAAGAAGCTGGGGGCCAACACCTACCCCTTTCTGCTCACGTTTCCTGACTATTTGCCCTGCTCAGTGATGTTGCAGCCAGCTCCACAAGATGTGGGAAAGTCCTGTGGGGTCGACTTCGAGGTCAAAGCATTCACCACAGACAGCACAGATGGTGAAGAGGACAAAATTCTCAAAAAGAGCTCTGTGCGTCTGCTGATCCGTAAAGTACAGCATGCTCCGTCGGAGATGGGCCCTCAGCCCCGAGCTGAATCAGCCTGGCAGTTCTTCATGTCGAACAAGCCCCTGCACCTAGCAGTCTCCCTCAGCAAAGAGGTCTATTTCCATGAGGAGCCCATTCCTGTGACGGTGACCGTGACCAATAACACAGAGAAAACAGTGCGGAAGATTAAAGCATCAGTGGAACAAGTGGCCAACGTGGTCCTCTACTCCAGCGACTATTATGTCAAGCCAGTGGCCATGGAGGAAACACAAGAGAAAGTACCCCCAAACAGCACTTTGACTAAGACACTGACCCTGGTGCCCTTGCTGGCGAACAATCGGGAGAGGCGGGGCATCGCCCTGGACGGGAAGATCAAGCATGAGGACACGAACCTCGCCTCCAGCACCATCATTAAGGATGGCATAGACCGGACCATCCTGGGGATCCTGGTGTCCTACCAGATCAAGGTGAAGCTCACGGTGTCAGGCTTTCTGGGAGAGCTCACCTCCAGTGAAGTGGCCACCGAGGTGCCGTTCCGCCTCATGCACCCCCAGCCGGAGGACCCAGCAATGGCAAAGGAAAGTTTTCAGGATGAAAATTTGGTTTTTGAGGAGTTTGCTCGCCAAAACCTGAACGATGTGGCCGAAATCGAGGAAGGGAAGAAAGACAAGGAGGAG---------GATGAATGAATGGGGAAACTGATCAGGATGGGGGCACAGGAGAGGCGGGTACTCTGGCCAAAGAGGCTTCATTGGAGTCGCCTCCTCTTCCTATTGGGAATGTTCCTCATTGGTTCCATCTTCCAGCACCTGAATAGCCCCTGGGGTCTCCCCCGACTGTGGGAAGCAGTCTCTTTCCAACACCCCGTAAAACTGGCCATCCAGGACCTCTCCAATGATGAGATGGTGATGGTGAGTAGTGACCCTCCAGAAGCTAGCTCTAAAATGGAGGGTGAGATGCTGGTGCCTCAAGCCACGGTGGGCAGGTATAAAGCAACGCCTGGCATAACCATGGAAAACACCCCCAGTTCACCGAGAAGAACAGCCAACATCACTCCAACAAAACCCAAGAATAATTACAGCCCAACAGCAGCAGGCACAGAAAGAGTGAAGGAAAGCACCCCAACCACACCCAGTAGAGTATTGAATCATTACACCCTAACTTCAGGTAGACAAACAGTAAAGAATTATACC------------CCAACAATACCCAGGGGAGAAATGAAGAGCTCCCACCCAACTCAAGTCAGCAAAAAGGTGAAGAAATACACCCCATCCCCACCTGGTAGAACAGTAGACAATTATGCTTCATCCGTATTCATGACAATGAAAATGAGCCATGTGATCACCCCCAGGACAGCAGTGAAAGATAGTGAAACT---ATGGTGACCTACAAAATAATGGGAACCAATACCCCCAAGAGAATAGTAGAGGAAAACACCGCAACTACTCTCAAGGGAGTAGCTGATAATACCCCAGTTTTCCTGACAAATGAAGTAGAAGGGAACATCTTGACTTCTCCAAGGAATGCAGTGGAAAAGAACACCCTGACTACCCCCGGAAGAGTGGAAAATAGCAGCTCAACCGAACCCTGGGGGCTAGTGGGGAAGAACAACCCAACAACTCCCCAGAGAGCAGTCCTGGAGCACACCACAGCCATCTCTGAGGGGCGAGTGACGATAAGCACCAAG------------CCAGCGGAAACTGAAGCCTCCACTGTCCCCTGGAGTGTTAGGAATTCCTTACCCAGCACCAGCATACCAACCATCGGAATAGCCTCAGCCACCTTCCGGGGGCTGGCGAAGAAAGCTTCCTTAGCACCCAGCACCTCAGTAACCCCCAGGGTCACGGCAAATCCGACCACCCAGGTCCATCATTGTGTGGTTGTGGAGCCAGTGCCTGCTGTACCCACCACCCCCTCCCCCAGCCTGACAACAGAGGAGCCCAGTCGCAGCCCCTCA---GTGCCGCCTTCCAGCCCCTCAGACGTCCACCCCAAGGCGGAGTACCCCCCTGACCTGTTCAGTGTGCAGGAGCGGCGGCAGGGCTGGGTTGTCTTGCACATCTTTGGCATGATGTACGTGTTCGTGGCCTTGGCCATTGTGTGTGACGAGTACTTTGTCCCAGCCCTGGGCGTCATCACAGACAAGCTGCAGATCTCTGAGGATGTGGCAGGCGCCACGTTCATGGCTGCTGGGGGCTCTGCCCCTGAGCTTTTCACCTCCCTCATCGGTGTCTTCATCTCCCACAGCAATGTGGGCATCGGCACCATCGTGGGCTCCGCTGTATTCAACATCCTTTTTGTCATCGGCACCTGTGCCCTCTTCTCCCGGGAGATACTCCATCTCACCTGGTGGCCCTTGTTCCGTGACATCTCCTTCTACATCCTTGACCTGATGATGCTCATCCTCTTCTTCCTAGACAGCTTCATTGCCTGGTGGGAGAGCCTGTTGCTACTGTTGGCCTATGCCCTGTATGTGTTCACCATGAAATGGAACAAGCAGCTCGAGCTCTGGGTGAAGGAGCAGCTCAGCCGGAGGCCAGTGGTCAAGGTCATGGCCCAGGGGGACCTCAGCAAGCCGGGCAGTGAGGCCATTGCGATGGATGAGCCACAGGATGTCAAGAAGCTGAAGCTGCCGTCCGTGCTGACCCGAGGGAGCAGCTCAGCCTCGTTGCACAACAGCACCATCCGCACCACCATCTACCAGCTCATGATCCACAGCCTGGACCCTCTGGGGGAAGCCCGCCCCCCCAAGGACAAGGAGGAGGAGAGCTTGAATCAGGAGGCCAGAGCCAAGCCCCAGATCAAAGCAGAAAGCAAATCAGAAGAGGAGGAGCCAGCTGAGCTCCCTGCGGGCACGCACACACCAGCCCCTGCTCCAGACGTCAGTGGAGATCCCGAGGACAATCCAGACAGCCAGGAACGAGATGTGGCTGAAGCCAAGAGCACAGGTGAAAGGACAGGTGGAGAGGTTGAAGCTCCTGGTGAAGGAGAAACTGGAGAGCCAAGTGGAGGTGAAACTCAACTC---------------------------------------------------------------------------------------------GAAAGTGGAGCCGAAGCAGAAAGGCCAGCAGAC---------------------------------------------------------------------------------------CGTGGAAGCGACGGTGAGATCCAGGCA------------------AGGAAAGGTGATGGAGGTGCAAGCAAAGGCCAGGAGTCCAGC---------------------------------------------------------------------------------------------------------GCTGGAACCGAAGGGGATGAGACGGGCGCGGATGGGGACGAGGGAGGCGACAGAGACGAGGAGGAGGAGGAGGAGGACGAAGAGGAGGAAGAGGCG------------------GAGGACGAAGAGGAGGAAGAGGTGGAGGAAAATGAGGCACCTCTGTCCCTGGAGTGGCCGGAGACCAGGCAGAAGCAGGCCATCTACCTCTTCCTCCTGCCCATCGTTGTCCCGCTGTGGCTGACGGTGCCTGACGTCCGCAGGCTGGAGTCTAGGAAGTTTTTTGTTCTCACCTTCCTGGGATCCATCATGTGGATAGCCATGTTCTCATACCTCATGGTGTGGTGGGCGCACCAGGTTGGTGAAACCATAGGGATTTCTGAAGAGATTATGGGTTTGACAATCCTAGCAGCAGGCACGTCGATTCCTGACCTCATCACCAGTGTGATTGTCGCTCGGAAAGGCCTGGGAGACATGGCTGTGTCGAGCTCTGTGGGCAGTAACATATTTGATATCACTGTGGGCTTGCCTGTTCCTTGGTTGCTTTTCTCTCTTATCAATGGATTACTGCCTGTTCCAGTTAGCAGCAATGGTTTGTTTTGTGCCATTGTTTTGCTTTTTCTCATGCTCCTATTTGTGATCTCTTCAATTGCATCCTGCAAATGGAGAATGAACAAGATCCTGGGCTTCACAATGTTCCTCCTTTACTTTGTATTCCTGATAATCAGTGTGATGTTAGAAGACAGAATTATATCCTGTCCTGTATCTATGTGAATGGATCTGCATCAAAGCACTACCATC---ACATTACTTGAAAAGTGGGGTTTGGATGAGTTACCCTCTGGCTGCAGGAGACATTGTAATGTCAGGAAAAAACTGAGATTAATTAGAATCTTAGGCCTTTTC------ATCGGCCTGGTGGCTGTTAGCACTGTCCCATTTCCAATCAGTGCCTTTTCTGAGATAGAGACACAGAGCACAGGAGAAGCCAGTCGTGTAAGTGGTCCTAGGATAGTGCAAGGTTACCGTCAAAGAACTCTCTTAGATTTAAATGACAAGATTCGGGATTACACTCCACAGCCTCCTCTTCCTCAGGAAGGCAAATCTGAGAATAACACAGACCATGCCCAAGGAGACTACCCAAGAGACATCTTTTCCCTTGAGGATCGAAGAAAAGGCGCCATCATTCTCCATGTCATTGGAATGATCTACATGTTCATAGCCTTAGCCATTGTCTGCGATGAGTTCTTTGTCCCTTCTTTGACTGTCATCACTGAAAAACTGGGCATCTCTGATGATGTGGCTGGAGCCACTTTTATGGCTGCAGGAGGCTCAGCCCCAGAACTTTTCACATCTCTCATAGGGGTATTTATTGCCCACAGCAACGTTGGCATAGGCACAATAGTGGGCTCAGCAGTGTTCAACATCCTCTTTGTTATTGGCATGTGTGCTCTGTTTTCCAGAGAAATCTTAAACCTGACGTGGTGGCCACTCTTTCGGGATGTGTCCTTCTACATTGTTGACTTGATCATGCTGATCATTTTTTTCCTGGATAATGTTATCACGTGGTGGGAGAGCTTGCTTCTATTAACAGCCTATTTCAGCTATGTGCTTTTCATGAAATTCAATGTCCAAGTAGAAGGATGGGTGAAGGAAATGATAAACCGCAATAAAGTCGTCAAAGTGACCGCACCAGAGGCCCAAGCAAAGTCATCTACAGCCAGGGACAAGGATGAGCAGGCTCTACCGGCTAAGCCACGTCTCCAGCGAGGTGGAAGCTCTGCCTCACTCCACAACAGTCTCATGAGGAATAGCATCTTCCAGCTCATGATCCACACCCTGGACCCGCTCGCTGAAGAACTTGGATCATATGGAAAACTAAAATATTATGACACAATGACAGAAGAAGGGAGGTTCAGAGAAAAGGCTTCAATTCTCCACAAGATCGCCAAGAAGAAATGCCAGGTGGATGAGAATGAGAGGCAGAACGGGGCTGCCAACCACATGGAAAAAATCGAGCTCCCGAACAGCACCAGCATGGAAGTTGAGATGATGCCACCCAGCGGAGCTTCGGAGCCTGTACAAAATGGAAACATCTCCCATAGCATTGAAGCTGCGGAAGCCCAGACAGGGGAAGAGGAGGAGGACCAGCCCCTGAGCCTGGCCTGGCCGCCCAATGCCCGCAAGCAAGTCACGTTCCTGATTGTTCTCCCCATAGTGTTTCCTCTCTGGGTTACCTTACCTGATGTTCGCAAACCTTCGTCGAAGAAGTTTTTTCCCATCACATTCTTCGGCGCCATCACCTGGATTGCAGTATTCTCTTACTTGATGGTCTGGTGGGCACACCAGGTTGGAGAGACAATTGGCATCAGTGAGGAGATTATGGGCCTGACCATCTTGGCTGCTGGGACTTCCATCCCTGATCTTATCACCAGCGTCATAGTGGCCCGAAAGGGACTTGGGGACATGGCCGTGTCCAGCTCTGTTGGAAGCAATATTTTTGACATCACCGTAGGGCTCCCCCTGCCCTGGCTCTTGTACACCATCATCCACAGATTCCAACCAGTGGCTGTCAGCAGCAATGGCCTTTTCTGTGCTATCGTCCTCCTCTTCATCATGCTGCTCTTCGTCATCCTCTCCATCGCCCTCTGCAAATGGCGGATGAACAAAGTCCTCGGCTTCATCATGTTCGGCCTCTACTTTGTGTTCCTGGTGGTCAGCGTCCTTCTAGAAGACAGAATTCTTGTGTGCCCTGTCTCCATCTAGATGTCAGGGGAGGAGGAGGAGGAGTTTTATCTGTTCAAGAACATCTCCTCAGTGGGGCCTTGGGATGGGCCTCAGTACCACATTGCCCCTGTCTGGGCCTTCCGCTTACAAGCAGCTTTCATGGGCTTTGTCTTCTTCGCAGGGACACCACTCAATGCCATGGTGCTAGTGGCCACACTGCGCTACAGGAAGTTGCGGCAGCCACTCAACTACATTCT-GGTCAACATATCCCTGGGGGGCTTCCTCTACTGCATCTTCTCTGTCTTCATTGTCTTCATCGCTAGCTGTCATGGATATTTCATCTTTGGTCGCTATGTTTGTGCTTTGGAGGCCTTCCTGGGCTGTGCAGCAGGTCTGGTGACAGGATGGTCACTGGCCTTCTTGGCCTTTGAGCGCTACATTGTCATCTGTAAGCCCTTCGGCAACATCCGCTTCAGCTCCAAGCACGCACTGATGGTGGTCCTGGCTACTTGGGCCATCGGTATTGGCGTCTCCATCCCACCCTTCTTTGGCTGGAGCCGGTTCATGCCTGAAGGCCTGCAGTGTTCCTGTGGCCCTGACTGGTATACGGTGGGCACCAAATATCGCAGCGAGCACTATACATGGTTCCTCTTCATCTTCTGCTTCATCGTGCCCCTTTCCCTCATATGCTTCTCCTACTCCCAGCTGCTGGGGGCCCTCAGAGCTGTTGCAGCTCAGCAGCAGGAGTCAGCTACAACCCAGAAGGCTGAGCGGGAAGTGAGCCGCATGGTGATTGTGATGGTGGGATCCTTTTGTCTTTGTTACGTGCCCTATGCTGCCTTGGCCATGTACATGGTCAACAACCGTAACCACGGGCTGGACTTAAGGCTTGTCACCATTCCTGCCTTCTTCTCCAAGAGTGCTTGTGTCTATAATCCCATCATCTACTGCTTCATGAATAAGCAGTTTCGCGCCTGCATCATGGAGATGGTGTGTGGGAAGTCCATGGCAGACGAATCTGACGTGTCCAGCTCCCAGAAAATGGAAGTTTCTACTCTTTCTTCTAGCCAAGTTGGCCCCAACTGA [50206 bp]
'Echinops telfairi' ATGTACCAGCGCAGC-GCCATGCTCCAGACCCTGCGGGGGCAGCA------------------GCCGTGCCCCCCGGAGCCCGACGGC------------------------------CCGGCGGCCCTGCGGGACCTGGGCGAGCGGGTGGCCGCCTACGTGCACCGGGCCCGCGCGCTGGAGCGGCGCCAGGCGGGCCTCGGCCGGCAGCTGGACGCCTGGCGGGGCTGGCGGGACCTGGCCGGCCAGGAGGAGGCCCTGGCTCGGCAAATCGCGG-----------ACAACCGCCAACGCGCCCGAGACCTGGCAGCGGAGGGGGCCCGTCTGCAGCGCCAGGGTGCTGAGGCCCAGAGAACGCTGGCTGAGTTCCGCAGCAAGTATGAAAACGAGTGTGAATGTCAATTGCTGCAGAAAGAAATGCTTGAACGGCTTAACAAGGAAGCAGATGAAGCTTTACTAAATAACTTGCACCTTCAAATTGAAGCCCAGTTTCTACAGGATGATATCCGTTCAACAAAGGACAGGTACAAAAAGAATCTCCTGGAAATCCAGACCTACGTAAGCATCCTGCAGCAGACCATGCAGCTGACTCCTCCGCCGTCTACTTCCATGAGTGGGATGGCTAAGGAGAAGCTCCTGATCAAACAGAAAGCTGTGGCCCTGCAGAGCCAGCTGGAGGAGAGCCAGAGAATCCTCTCCCGCCTGCAGATACAGAGGTCCAGGCTGCAGGCCGAGACAACCAGCCTGGAAGACACTATTACAGATGCGCACGAGTGTTTCAACGATGAGATTCAGCTTTATAACGAACATATTGAAGGCCTGCAGCAGGAGATCGAGGAGACCGAGAGAGTTCTGGAGCAGTCTTCCTATGACTTCCAGCAGCTGGCAGCCGCTCAACACACCCTGAAGAACAAGCTGGACCGGTATCAGGACATCATCAAAAGTGAAGGCCACAGGCTCAACTATGCCTTTGTGGCGACTCCCATCACCTTCTTCACCCAGTGCCCAAGAGCCTCCCTCAGCCTTCATCCAGGCAGGAAAGATCTCACCAGGGCTGTGCACGACATAACAACAGCAAAACCACGACAAAAAGACCTCCCCACGAACGTTCTAAGGAGAAAGAAGATTATAGCTAAAGATCCAGCAGGAGAAACTCTGGGATATGCACCATTTCGCAGCCTGGATGACACAAAGCAGGTGCAGGTG---CTCCAAGAAGATGATGAAATGAAGCTTAAATCAGTG---GCTGAGGGAGCAAGTCCCCCGATACAAGAAGGGGCTCCCGAGGACGTGCCTAACGGAGGACAGATGAGCAAAGCCTTTGGAAAACTCTGCAAGATGGTCACGGAGAGGGTGAAAAGCCCCAGAGAGCCCGAACCTACAGCTGGATGTCACACCAAAGGGCTGTATGTGCTGGTCACAGGGGACACCAGTTATATAGATCCTGGCTTCTGTCCCTTCCCCATCGTGGCCAGAGGTGAGGTGATTGTTTCCACTGAGGAAGACTCTATGCATCCCGAAAGCCCTGTGAATTCAGCTTCTGAGCAGCCCAAGTCCCCTTTGGGGAACGGACAGGGGGACCTTCAGGGTATGGTGCCTGGGCATTCTGCCA------------------------------------------------------------------------------------------------------------------------------------------------------------------------------------------------------------------------------------------------------------TCGAGCACAACATAGACGAGGAG---------------------------------AAAGAGATAAGTGTTAAAGAGCAGGGAGGGCCCGGGGAGA---------------------------------AACCCGCTGACAGGAAAGAGGACAAGGTGGCTGAAAAATCTTGTCTTGTGGTCCTTCCTGGTCCCAAGGAACCAGTTACAACCCCATCTCAAAAGCCTGCCGCCATCCAGGATAGCTCTGAGGGTCCTGGAGCTGGAAGCAGCGACTTACAGGGAAAAAGCCCTGCGGAAGCCTTGTCATATGAGAAGGTGGAAGTAGTGGAATCCATTGAGAAAGTATCAGCTGAGATAATTGAAACATATGAAGAAACTGCTATCATTGTGGAAACCACAATTGGAAAGACAAAGGCAAACAAGAAGAAACTGTGA???????????????ATGGCAGAGGCAGAAGGGGTGAAGAGCGAGAGGCAAGTGGTGGTGGACGCACCCCCCAGTGCCAGCTCCAGCATGTCCCTCCAGAGGTGCCGGATGGCCTTCAGGGGGACTCAACCTTCGTCTCCCTGGGAGAGCTCTCCAGGCTCCAGGGCCAATCCCTGGGGCAGACTGGCCCGGTCACCCGTGGCCTATGTAGGGACAATGCCTATTGGGCTCACAGGCAGCCAGGGTGCCCGAGTGACCTGCCGGGCCCTGGGCATCAGCAGTATCTTCCTGCAGGGCCTGCGGAGCTCAGGCTGGGCCACTGCACCTGTCCCAGACCTGGAGGGGTCCCACGGTGCTGCCAAGGACCTGGGCGCCTGCCTGGTGGAATACATAGCCAAGGTGCACACCCTGGAGCGGGTCAATCGGGATCTGGAAACGCAACTGCGGGAGCTCCTGGGAAGCAAAGCCAAGGCTTCGGGAGGCTGGGGCCCCCTCAAGGCCACTTGGGCCAGCAGCTGCCAGCAGGTGGGCGAGGCTGTCTTGGAAAATGCCCGGCTCGTGCTGCAGAAGGAGAATACCCTGGCGGGTGCAGATGAGCTTAAAAAGAGATATGAAAGTGAGCAGCTATTTCGAAAGGCAGCGGAAGAGGAAATTAAGTCTCTGTATAAAGTGATTGATGAGGCTCATTTAACCAAATTGGATCTGGAGAGTCAAATAGAAGGTCTGAAGGAAGAACTTGACTCCCTGACAAGAAACTACGAAGAGGATGTGAAGGTGCTGTACAAAGAGTTGTCAGGATCTGAGCAGGATCGAGTAGACATGCCCGTTGGCACGGGCCTGGATGACATCCTGGAGACCGTCAGAATTTTCTGGGAGAGAGATGTTGAAAAGAAGCGGATGGAAGCAGAACCCTTACTCCAAGCCAAGCAACATGTGGAGGGGACTCACATGGCCCAGAGCCAAGAAGCGAAGCTGGCCACTGCCCTCAGAGTGGAGTTACACGACACTACCAG----CCAAGTGCAGAGTCTCCGGGCCGAGACGGAATCCTTGCAAGCCCTGAAACGAGGCCTGGAGAATACCCTGCGCGACGCCGAACGCTGGCACGACATGGAGATGCAGAACCTGGGCGC--CGTGGTGGGCAGGCTGGAGGCGGAGCTCGGGGAGGTCCGTGC-GGAGGCGGAGCTGCGCGGGGAGGAGCAGGAGAGGCTGCGGGCGCTCAATTGCCAGCTGCAGAAGGAGGTCGCAGCCTGCCATGCCCTGCTGGACAGGGAGGCGGACCGCTACTGAATGAAGACAAGTATAGTGAAAACACAATTCTCTTTTGTAAATATCCCCAATGTGGTTTTACCAGATATTGAAATGGAAATAAGAAGGATGGAAAATGGAGACTGCAGCTCTTTTTCTGAA------------GATGAGAGTGCCTCTTCATTTGAAGAATCAGAAAGCGAAAACCTGCCTGCAGGAGGAGCCCTTAGGAAGAGTTCCCGCAGAAAGCGAGGACCTTCACAGAGGGAACACTATCTGCCCGGTGCCATTGCACTTTTCAATGTCAACAACAGCAGCAATAAGGACCAGGAGCCAAGAGAAAAAAAGAAGAAGAAAGA---AAAGAAAAACAAATCAGACGGTAAAAATGAAAATAAAAAGGTACCAGAGAAGAAAAAGAAGAAAGAGAAAGAA------AAGAAAGTG---GACAAAAGCAAAGATAAGAAAGAAGAGGAGAAGAAAGAAGTCATGGTCATCGATCCCGCAGGAAACATATACTACAACTGGTTGTTTTGTATCGCGATGCCTGTTATGTACAACTGGACGATGATTATTGCAAGAGCTTGTTTCGATGAACTTCAGTCCGATTACCTATTATATTGGTTCATTTTTGACTACTTAGCAGATGGAATCTATGCTATGGATATGTTTGTGCGAACAAGGACAGGTTACTTGGAACAAGGACTGCTGGTGAGGGAAGAGACTAAACTTCTAAAAAAATATAAATCTGATATGCAATTTAAACTTGATGTCTTATCCATGGTACCCACTGATCTGCTATTTTTTAAGCTGGGGTGGAGCTACCCCGAAATTAGATTAAACAGACTGTTAAGGATCTCTCGTATGTTTGAGTTCTTCCAGAGAACAGAAACAAGGACAAACTACCCTAACATCTTCAGGATTTCTAACCTTGTTATGTATATCGTCATCATCATCCATTGGAATGCTTGTGTGTACTACTCTATTTCCAAAGCAATTGGATTTGGAAGTGACACATGGGTCTATCCTGATGTTAATGACCCTGAGTTTGGCCGTTTGGCAAGAAAATACGTATACAGCCTCTACTGGTCTACACTGACTCTGACCACCATTGGTGAAACACCACCTCCTGTAAGAGATTCTGAGTATATCTTTGTGGTGATTGATTTTCTCATCGGAGTGTTAATTTTTGCCACCATTGTTGGTAACATAGGTTCTATGATTTCCAACATGAATGCAGCTAGAGCAGAATTCCAAGCAAGAATTGATGCTATAAAGCAATATATGCATTTTCGAAATGTAAGCAAAGACATGGAAAAGAGAGTTATCAAGTGGTTTGACTATCTGTGGACCAACAAAAAAACAGTGGATGAGAAGGAAGTCTTGAAGTATCTACCTGATAAACTAAGGGCAGAGATTGCCATCAATGTTCATTTAGACACACTGAAAAAGGTGCGCATTTTTGCTGACTGCGAAGCTGGCCTGCTAGTAGAGTTGGTCCTGAAATTACAACCCCAAGTCTACAGTCCTGGAGATTACATTTGCAAGAAAGGAGATATTGGACGGGAGATGTACATCATCAAGGAAGGCAAGCTCGCCGTGGTGGCAGATGATGGGATTACTCAATTTGTGGTACTGAGCGATGGCAGCTACTTTGGTGAGATCAGCATTCTTAACATTAAAGGCAGCAAAGCTGGAAATAGAAGAACAGCCAATATTAAAAGTATTGGATACTCAGATCTCTTTTGTCTCTCAAAAGATGATCTCATGGAAGCGCTGACTGAGTACCCAGATGCCAAAACTATGCTAGAAGAGAAAGGGAAACAAATTTTAATGAAAGATGGCCTATTGGATGTAAATATCGCAAATGCTGGGGGAGATCCCAAAGATCTTGAAGAGAAGGTCACCAGAATGGAGGGTTCAGTCGACCTTCTGCAAACAAGGTTTGCCCGGATCCTGGCTGAGTATGAGTCTATGCAAGGGAAACTGAAGCAGAGACTAACCAAGGTTGAGAAATTTCTGAAACCAATTATTGATATAGAATTTTCAACCATAGAAGAGTCTGGAATGGAAAGTGGACCCACAAACTCTGCACAAGACTAAATGGCCAAGATCAACACCCAATGCTCCCACCCCTCCCAGGCCCGCCTGGCGATAAGCAGCGCAGAAGGTGATCTGGATCGTGTCGAAAATGGCCTCAGCCGGACCCTCTCAGGCTGTGAGGAGCCCTCGTCCGCACCCCAGCAAGCAGCCACCATGGAGGCCAGA---GGACTGGCCAGGTCCCGGAGAAGCTCCTTCACCAGCCAGAGGCCAGCCAGGTTGTCCCGCCTGATCATCTCGCTGCATGCATGGGCAGCCAGGCACTTGCACCATGAGGACCAGACGCCGGACTCTTTCCTAGACCGTTTCCAGGGAGCCGAGCTCAAGGAGGTAACCAGTCGGGAAAGCAATGCCCCGTCCAGC---------GAGGAGCCGCCTGGCAGAGACAGCAG---TGGCTGGCCCCTGGCCAGAAACAATGCTAACAGCTGCAACAACTCAGACGAGGTGAAGAAGAGAGAGGCCATCGTGGTGGACCCCTCCAGCAGTGTGTACTACCACTGGCTGGCTGCCATCGCCGCTCCTGTCTTCTACAACTGGTGCATGCTGGTTTGCAGGGCCTGCTTTGATGAGCTGCAGTCCGAGCATCTGATGCTGTGGCTGGTCCTGGACTATTCGGCAGACATTGTCTATGGCCTGGATGTGCTGGTGCGAGCCCGGACAGGCTTCCTGGAACAAGGCTTAATGGTCAAAGATGCCGAGAGGCTGTGGAAACACTACACAAAGACCATTCACTTCAAGCTCGACGTGTTGTCTCTGGTCCCCACCGACCTGGGTTACTTCAAGCTGGGCATGAACTATCCCGAGCTGAGGTTCAACCGCCTTTTGAAGCTTCCCCGGCTCTTTGAATTCTTTGACCGCACAGAGACGAGAACCAACTACCCTAACGTGTTTAGGATCGGGAACCTGGTCTTGTACATCCTCATCATCATCCACTGGAATGCCTGCATCTACTTTGCCATCTCCAAATTCATTGGTTTTGGGACAGACTCCTGGGTCTACCCAAACGTCTCGATCCCAGAGTATGGGCGCCTCTCTAGGAAGTACATTTACAGTCTCTACTGGTCTACTTTGACCCTGACCACCATCGGGGAGACCCCGCCGCCCGTCAAAGACGAGGAGTATCTTTTTGTGGTCATAGACTTCCTGGTGGGCGTCTTGATTTTTGCCACCATCGTGGGCAACGTGGGCTCCATGATCTCCAATATGAACGCCTCGCGGGCCGAGTTCCAGGCCAAGATCGATTCCATCAAGCAGTACATGCACTTCCGAAAGGTGACCAAGGACCTGGAGACTCGGGTCATCAGGTGGTTCGACTACCTGTGGGCCAACAGGAAGACAGTGGATGAGAAAGAGGTGCTCAAGAACCTCCCGGACAAGCTGAAGGCCGAGATCGCCATCAACGTGCACCTGGACACCCTGAAGAAGGTCCGCATCTTCCAGGATTGTGAAGCAGGCCTGCTGGTGGAGCTGGTGCTGAAGCTGCGGCCTGCTGTGTTCAGCCCTGGGGATTACATCTGCAAGAAGGGCGATATCGGGAGGGAAATGTACATCATCAAGGAGGGCAAGCTGGCTGTGGTCGCTGAGGATGGGGTCACCCAGTTTGTGGTCCTCAGTGATGGGAGTTACTTTGGGGAGATCAGTATCTTAAACATCAAGGGGAGCAAGTCAGGGAACCGCAGAACAGCCAACATCAGGAGCATCGGTTACTCTGACCTCTTCTGCCTCTCGAAGGACGACCTCATGGAGGCCCTGACGGAATACCCAGAAGCTAAGAAGGCGCTGGAGGAGAAGGGACGGCAGATCCTCATGAAGGACAACCTGATCGACGAGGACCTGGCTGCGGCTGGGGCAGACCCCAAGGACATCGAGGAGAAGGTGGAGTGCCTGGAGTCCTCCCTGGACACGCTGCAGACCAGGTTCGCGCGGCTGCTGGCCGAGTACAGTGCCGCCCAGATGAAGGTGAAGCAGCGGCTCAGCCGGCTGGAGAGCCAGCTGAAGACTTGTGGCAACAGCTTCCCATCTGCTGGGGCTGCTGCCGGGGATGCTACCGAAACAGAGGGCATGCTCCAGTGAATGTTGCGCTGGGTCCAGAAGGTGCTGCCGCAGCCTCCAGGGACCCCTCAGAAGACCAAGACG------GAGGAGCAGGTGGGG------------------------------------------------------------------GCAGAGCCTGAG------------------------------------------------------------------------------------------------------------CCTGAGCCTGGGCTGGAGTTGGAGCCAGAGGCAGAGGCGGAGCCTGAAGTATCCCCAGAG---------AAGGCTGAGCTAGATGCTGAGCCCTTG---------------------------------------------------------------------------------------------------------------------------------CCACCC---GAGGAGCCATTCGAAGAGGAGGAAGTGGCCTTGGCTGGC------CCGTGCCCTGAGGAGACCCAGGAAGCGGCCCATAATCCACCCACATCCCTCCAGGCCGAGGCTGTTGTGGTTCCTGAACTAAACCGTCCTGGCAGCTGGGTGTTGAATTGGCTCTGGAAGGGCGTGGAGAGATTCGTCCCCCAGCAGGCCTGCAACGGTGGAGCAGCCCAGAACCCCGCCTCTGGCAGGGAGGAGGATCAGGCTCAGGCTGGAACACAGCACCTTGGGCACTGCAGCACTGGGGACCCAGGT---TGTGCAGACGGGCCCAGGGAGGCCTCCAAGACTCAAGACACTGAACCCTCGCCCTGGCTGCTCAGGTGGCTGGAG---------GAGAAAGTGCTGCCTCAGCCCCCCAAAACATCTGAGGGCTGGAGGGACAAGCCTGCAGACGCTGCCTTGGAGCCAGAGCCCCCAAGAGCCTCCCTGGAAGCAGAGCCCATGATGCCGGCCCTGGAGAGCCTCGCCCCACCCACTCCCCGCTCCCTGGAACCTGAGAAGGAGCCAGAGCTAGAGCCAGAGCCAGAGCCAGAGCCAGAGCCCCAGCCTACCTTCCAGACC---CCACTACGGCCACCGGGAGACCCTGGCAGGCTGATGGCGTGGGTCCTGCACAGGCTGGAGAGGGCTCTGCCGCAGCCTGTGCTCCCTGGAAAGGCTGTGGAGCAGNNNNNNNNNNNNNNNNNNNNNNNNNNNNNNNNNNNNNNNNNNNNNNNNNNNNTCAGCATCCTCCCTGGAGGGCCAGTGCAGGCCCAG------CTGCTTCTGGAGGAGGTGGACCCTGACTGGGAAGAGGCAGAGACTGGGGACGGCAGTGCCAGCCCA---------GAGGAG------------------------------------------------------------------------------------------------------------------------------------------------------------------------------------------------------------GCTCGGGCTTACCAGGAGGACAGCGGGGCCGTGGAGGAGACGTCCGGGGAGCTGCCCCAGATTCAAGAGGAGGAAGAGGACGAGGAGGAAGAGGAAGTGGAGGAA------------------GAGGAAGCAGAGGAAGAGCCCAGT------ATCCTGCTGGATAGCTGTCTGGTGGTGCACCCAGTTGTGGACCAGAGTGGAGTAACGAGGACTCAGCACCACAGGGACTTACACCAGNNNNNNNNNNNNNNNNNNNNNNNNNNNNNNNNNNNNNNNNTGCCTGCCACGAGTGAGCACCCTGAGGTGCAGGTGGAGGATGCTGACGCCGACAGCCTCCCGCTCATCCTGGAGGAAAGTCTGCCCTCGCCTGTCCAGCCGACACCTTCTCCTGCCAAATCTGACACCCTCACGGTCCCAGGCTCGGCCACGGGCACCCACAGGAAGAAGCTGCCCTCCCATGAGGATGAGGCCGAAGAGCTCAAGGCACTGTCACCAGCTGAGTCCCCGGCGGCTGCCTGGTCAGATCCCTCCAGTCCACAGGGGACGGATGGCCAGGACCGGGCCATCTCCACGGCCAGCCAGAACAGTGATGTGATCAATGACCGGCTGCAGGAGCTAGTGAAGCTGTTCAAGGAGCGGACGGAGAAGGTCAAGGAGAAGCTCATCGACCCTGATGTCACCTCTGATGAGGAAAGCCCCAAGCCCT---CTCCCAAGAAAACCACCGAGCCGGCCCCA---GACGCGAAGCCGGTTGACGTGGGGCAGGTGGAGGAGGAGCACTACTGCGAGATGCTGTGCTGCAAGTTCAAACGCCGGCCCTGGAAGAAGTACCAGTTTCCTCAGAGCATCGACCCGCTGACCAACCTGATGTACATCCTGTGGCTGTTCTTCGTGGTGCTGGCCTGGAACTGGAACTGCTGGCTCATTCCGGTGCGCTGGGCCTTCCCCTACCAGCGGCCAGACAACTTGTACCTCTGGATGCTGATGGATTACCTGTGCGACTTCATCTACCTCCTGGACATCACCTTGTTCCAGCTGCGCCTGCAGTTCGTCAAAGGCGGGGACATCATTACGGACAAAAAGGAGATGCGGAACAATTACCTGAAATCTCGCCGCTTTAAGATGGACCTGCTCTGTCTCCTGCCTTTGGACTTCCTGTACTTGAAATTCGGAGTGAACCCCCTCTTGCGTTTGCCCCGATGTTTGAAGTACATGGCGTTCTTTGAGTTTAACAGCCGCCTGGAAGCCATCCTCAGCAAAGCCTACGTCTACAGGGTCATCAGGACCACGGCGTACCTGCTTTACAGCTTACACGTGAACTCCTGTCTCTATTACTGGGCGTCCGCCTACCAGGGCATCGGCTCCACCCATTGGGTTTACGACGGCGTGGGGAACAGTTACATCCGTTGTTACTACTGGGCTGTGAAGACCCTCATCACCATCGGGGGGCTGCCCGATCCGCAGACGCTCTTTGAAATCGTCTTCCAGCTGCTGAACTACTTCACTGGTGTCTTTGCTTTCTCCGTGATGATCGGACAGATGAGAGATGTGGTGGGGGCCGCCACCGCGGGACAGACCTACTACCGCAGCTGCATGGACAGCACAGTCAAGTACATGACCTTCTACCGGATCCCCAGGTCCGTGCAGAACCGCGTCAAGACTTGGTACGAGTACACCTGGCACTCCCAAGGCATGCTGGATGAGTCAGAGCTGATGGTGCAGCTGCCAGACAAGATGCGGCTGGACCTGGCCATCGATGTGAACTACGACATCGTCAGCAAGGTGGCGCTCTTCCAGGGCTGCGACCGGCAGATGATCTTCGACATGCTGAAGCGGCTTCGCTCGGTGGTCTACCTGCCCAACGACTACGTGTGTAAGAAGGGAGAGATCGGCCGAGAGATGTACATCATCCAGGCGGGCCAGGTGCAGGTGCTGGGTGGCCCAGACGGGAAGACTGTGCTGGTGATGCTGAAGGCCGGGTCCGTGTTCGGAGAAATCAGCTTACTGGCCGTGGGCGGTGGGAACCGGCGCACGGCCAATGTGGTGGCCCACGGTTTCACCAACCTCTTCATTCTGGACAAGAAGGACCTGAATGAGATTCTGGTGCACTATCCCGAGTCTCAGAAGCTGCTCCGGAAGAAGGCCAGGCGAATGCTGAGAAATAACAACAAGCCCAAGGAGCAGAAAAGCGTGCTCATCCTGCCCCCCCGGGCGGGCACCCCCAAGCTCTTCAACGCTGCCCTGGCCGCCGCTGGGAAGCTGGGCCCCAGGGGGGCAGCTAAAGGCGGCCAGCTGGCGCACCTGCGGGCGCGGCTCAAAGAACTGGCCGCGCTGGAGGCGGCTGCCAAACAGCAACAGCTGCTGGAG------CAG???????????????????????????????????????????????????????????????????????????????????????????????????????????????????????????????????????????????????????????????????????????????????????????????????????????????????????????????????????????????????????????????????????????????????????????????????????????????????????????????????????????????????????????????????????????????????????????????????????????????????????????ATGCTTAAATCACTGACAGCTAAATCCAACAAGGTACAGCCG------------AATGAAAAGGCACTGAGCCTTCATCGGAGCCCGAAGCCTGTACCAACCGCAAGGCAGGACAAGAACACAAATGAAAATAAACCTTTCAAAACCAAGACGTCTCCAGTCCCATGCGAGGAATCACACACCGAAATAGAAGATAAAGTCTTCAAGAAAAATGTCCCCAGCAATCCGATCGCAAAGCCGGACTCTCAAAATGCAGCAGAAGCACCAGGACCAAGGCTGGTGCTGAAAGAAACACAGATTGGGACAGAAGGCAGAGTCAG---------------------AGCTCCAGTTATAAGTGACTATGCTGACGCTCAGCTACACAATGTGGTGAAAAGAATGCATCAAAGAACAGCCCTCTACAAGAGAAAGCTGGTAGAGGGAGATGTATCCTCACCAGAAGGCAGCCCCCAAACTGCAAAG---------CCCCAAGCAGGAGCATCAGCACATGACAGTGGCGCTAAGCTCACAGAAGAACGTGAGTACAACGTGCTGTGCTGCAAATTCCAGAAGTTGCCCCTGACCGGCTACCTAAAGCAAATTGGGCTCGCAAAAAGCATAGACTCATACACAGATCGAGTCTATCTCCTGTGGCTCCTCCTTGTCACCATTGCCTACAACTGGAACTGCTGGCTTATCCCACTGCGCATTGTCTTCCCATATCAAACAGCAGACAACATGCACTACTGGCTCATTACAGACATCGTGTGCGATACCGTCTACCTTTGTGATATGCTATTGGTCCAGCCCAGGCTCCAGTTTGTAAGAGGAGGAGAAATAATAGTGGACTCAAATGAGCTCAAGAGATACTACAGGAGTTCCACAAAATTTCAGTTGGATCTTGTATCAATAATACCATTTGATGTTTTCTACCTCTTCTTTGGGTTTAATCCGATATTTAGAGCGAATAGGATGTTAAAGTATACCTCATTTTTTGCATTTAATCATCACCTCGAGTCTATGATGGGCAAGGCATATATCTACAGAGTCATTCGGACAACTGGATACTTGATGTTTACCCTGCACATTAACGCCTGTGTTTATTACTGGGCTTCAACCTATGAAGGATTTGGCACAACCAAGTGGGTGTATAATGGTGAAGGAAACAAGTACCTGAGATGCTATTATTGGGCAGTTCGGAGTTTAATTACCATCGGGGGCCTTCCAGAACCACAAAATACATTTGAAATTGCTTTTCAGCTCTTGAATTATTTC------CTGGGAGTCTTCGTGTTCTCGAGCTTAATTGGTCAGATGCGAGATGTCATTGGGGCTGCCAGAGCCAATCAGAATAACTTCCGGGTCTGCATGGATCAGACCATTGCCTACATGAACACCTACTCCATTATCAAAACTGTGCAGAACCGGGTTCGGATTTGGTATGAATACACGTGGGACTCTCAAAGAATGCTGGATGAGTCTGATCTGCTGGAGACCCTGCCCTCTACAATGCAGTCTGCCCTCGCCATTGATGTGAACTTCAGCATCATCAGCCAAGTCGACTTGTTCAAGGGCTGTGACACGCAGATGATTTACGACATGCTGCTAAGATTAAAATCGACTATCTATTTACCTGGTGATTTTGTCTGCAAAAAGGGAGAAATTGGCAAAGAAATGTATATCATCAAGCAAGGAGAAGTCCAAGTTCTCGGGGGCCCTGACGGTACTCAAGTCCTGGTGACTCTGAAAGCC-GGGGCGGTCTTGGGAGAAATCAGCCTTCTAGCAGCGGGTGGAGGGAACCGTCGAACTGCCAGTGTGGTAGCGCATGGCTTTGCCAACCTTCTAACACTGGACAAAAAGACCCTCCAAGATATTCTCCGGCACTATCCAGATTCTGAAAAGCTCCTCATGAAGAAAGCAAGAGTGCTTCTAAAGCATCGGGCTCATACCACAGAGACAACACCTCCTAGAAAAGGACTCGCCTTTCTCTTCTCGGCTAAAGAAGACACACCCAAAATGTTTAAAGCTCTGCTTGGAGGCTCGGGGAAAGCAGGTCTTGCAAGACTACTCAAATTGAAGAAAGAGCAAATGGCACAGAAAAAAAGTGAGAACTCTGAC---AGAGAGGGTAATGGAAAAGAAGATGAAGATAAAGAAAGAGAGGCAGCAGAGAAATCACTGGACAGACCCAACTGTGAGGCGAGTCATATTAAAATGGAGGAAATGCCCCAGTC------------------------------------------------------------------------------------------------------------------------------------------------------------------------------------------AACTGGAAAAGCAATTTTATTACCCAGAGGAA-CTACCCGTCAATCACTCGTCATCAGCATGACTCCTTCTACTGAGGGTGGAGAAGAGGTTCTGACGATTGAAGTCAAAGAAAAGGCTAAGCAATAAATGGACGTCACCATCCAGCACCCCTGGTTCAAGCGAGCGCTGGGGCCCTTCTATCCCAGCCGGCTGTTGGACCAGTTTTTTGGCGAGGGCCTCTTGGAGTATGACTTGCTGCCCTTCCTGTCCTCTACCATCAGCCCCTACTACCGCCAGTCCCTCTTACGGACCGTGCTGGACTCCGGCATCTCCGAGGTGAGGTCTGACCGGGACCAGTTCCTCATCCTCCTGGACGTGAAGCACTTCTCCCCCGAGGACCTAACGGTGAAGGTGCTGGAGGACTTTGTGGAGATCCACGGCAAACACAGTGAGCGGCAGGACGACCACGGCTACATCTCCCG---------GGAGTTCCACCGCCGCTACCGCCTGCCCACCAGCGTGGACCAGTCGGCCCTCTCCTGCTCCCTGTCTGCCGACGGCATGCTGACTTTCTGTGGACCCAAGGTCCAGTCCGGCACGGACACCACCCACAGCGAGCGGGCCATCCCCGTGTCTCGGGAGGAGAAGCCCACCTCTGCGCCTTTGTCCTAGATGGACATCGCCATCCACCACCCCTGGATCCGCCGCCCCTTCTTTCCTTTCCACTCGCCCAGCCGCCTCTTTGACCAGTTCTTCGGAGAGCACCTGCTGGAATCTGACCTCTTCCCAACTTCCACTTCTCTGAGCCCCTTCTACCTTCGGCCACCCTCTTTCCTGCGGGCCCCCAGCTGGATCGACACTGGCCTCTCAGAGTTGCATCTGGAGAAGGACAGGTTTTCAGTCAACCTGGATGTGAAACATTTTTCGCCTGAGGAGCTCAAGGTCAAGGTGCTGGGAGATGTGATTGAGGTGCATGGCAAACATGAAGAGCGCCAGGATGAACATGGTTTTGTTTCCCGGGAATTCCACAGGAAATACCGGGTCCCAGCTGATGTGGACCCTCTTGCCATTACTTCATCCCTGTCATCTGATGGGGTCCTTACTGTGAACGGACCAAGGAAACAGGCCCCTGGCCCTGAGCGCACCATTCCCATTACCCGCGTAGAGAAACCAGCCGTCACTGCAGCTCCCAAGAAATAGNNNNNNNNNNNNNNNATGCAGCAGGAGCTGGAAACCCTTCCATCGGCCAAGATGGCTCACACCAATCCCAAGCCAGGACCCCT-GGGGCCATGGAAGATGACCGTCTATGACCAAGAGAACTTCCAGGGCAAGAGGATGGAGTTCACCAGCTCCTGCCCAAATGTCTCTGAGCGCAGTTTGGATCATGTCCGGTCTCTCAAGGTGGAATGCGGCGCCTGGATTGGTTACGAGCACACCAACCTCTGTGGACAACAGTTTATCTTGGAGCGAGGAGACTACCCTCGCTGGGAGGCCTGGAGTGGGAGTAATGCGTACCCCATCGAGCGCCTCGCGTCCTTCCGCCCCATCTGTTCAGCTAATCATAAAGAGTCCAAGATGACCATCTTTGAGAAAGAAAACTTCATTGGACACCAGTGGGCGCTCTGTGACGACTACCCTTCTTTACAAGCCATGGGTTGGTTCAACAATGAAGTTGGTTCCATGAAGATACAATGTGGAGCTTGGGTCTGCTACCAGTATCCTGGATACCGTGGGTATCAGTATATCTTGGAATGTGACCACCATGGAGGCGACTATAAGCACTGGAGAGAGTGGGGATCTCATGCCCAGACTGCCCAGATCCAATCGATTCGTCGTATCCAACAATAG???????????????????????????????????????????????????????????????????????????????????????????????????????????????????????????????????????????????????????????????????????????????????????????????????????????????????????????????????????????????????????????????????????????????????????????????????????????????????????????????????????????????????????????????????????????????????????????????????????????????????????????????????????????????????????????????????????????????????????????????????????????????????????????????????????????????????????????????????????????????????????????????????????????????ACGGCTCAG-CCGTGAAGACCTCAGCAGCAGCTGCAGTGAGCCCACAGCCCGACGGGAAGGGGAAGGGGGCCCCACCTGCAGGGACAGCCCC-GCTACTGAGCCCACCCCAGCCCCCGGATCTGGGTCCATGACC-----CAAAGTGGGTGACCTTCTTCCTGGGCACTACAGGCTGGTGTTCTTCGAACAGGAGAACTTCCAGGGCTGACGAGTGGAATTCTCAGGAGAGTGCTTGAACCTGGGAAGCTGTGGCTTCGAGCAGGTGAGCAGCCTGATCATCACTTCAGGAGTTTGGGTGGCCTTTGAACTGTCCAACTTCTGAGGAGAGACGTTTGTCCTGGAGAAAGGAGCGTACCC--------------------GCAGCCACCGCTCGCAACAGGCTGATGTCCTTCTGGCCAGTCAGGATG--CTCCCAGGAGCACAAGATCTGTCTGTTTGAGGGTGCCGATTTCAAGGGCAGCACCATAGAGGTCCAGGAGGATGACGTGCCCAGTCTCTGAGTCTATGGCTTCCGGGACCGAGTGGGCAG----TGTGCGGGTTTCCAGGAGCACCTGGGTTGCCTATCAGTATCTGGGCTAATGTGGGTACTAGTCCCTTCTGGAGCATGGGCACTTCTGGCACTGGAATGAGTAGGGGGCCTTCCAGCCACAGATGCAAGCCATGTGC-TGCCTGTGAGACAGGCAGTGGCACCCGGAGAAGGGCAGCAGCCCCGCCCTAGTGCCCAAGGTGTCCAAGTGAATGGCCTCGGACCACCAGACCCAAATAGGCAAGCAGCAGCCACCTCCCAACCCCAAGATCACCGTCTTTGAACAGGAAAACTTCCAGGGCCACTCTCATGAGCTCACTGGGGCCTGTTCCAACCTGAGAGATACTGGCATAGAGAAGGCGGGCTCCATTCTGGTGCAGGCTGGACCCTGGGTGGGCTATGAACAAGCCAACTGCAAGGGTGAGCAGTTTGTGTTTGAGAAGGGTGAGTACCCTCGCTGGGACTCATGGACCAGCAGTCGCAGGACAGACTCCCTCAGCTCACTGAGACCCATCAAAGTGGACAGCCAAGAACACAGGATCATCCTCTACGAGAACCCCAATTTCACAGGGAAGAAGATGGAGATCATTGACGATGACGTGCCCAGCTTCCACGCACATGGCTATCAGGAGAAGGTGTCCTCCATCCGTGTGCAGACTGGCACGTGGGTTGGTTATCAGTACCCTGGATACCGTGGGCTGCAGTACCTGCTGGAAAAGGGGGACTACAAGGATAGCGGTGACTTCGGGGCCCCCCACTCCCAAGTGCAGTCCATACGACGCATCCGGGATATGCAGTGGCACCAACGGGGCACCTTCCACTCTTCCAACTAGATGGCAGAACAGCACAGGGCACCGGAGCAGGCTGCTGCTGGCAAA---CATGGAGGCCT------GGGCTACAAGGTGACCATGTATGAGCTGGAGAACTTTCAGGACAAGCGGAACGAACTCTCGGC----TGAGTGCCGCAACCTGCTGGACAGCCTGCTGGAGAAGGTAGGCTCCATCCAGGTGGAGTCTGGGCCGTGTCTGACATTTGAATGCAGGGCCTTCTGCGGGGAGCAATTTGTCCTGGAGAAGGGTGACTACCCTCACTGGGATGTCTGGTCCAGCAGCCACCACAGTGACAGCCTTCTGTCCCTCTGACCACTGCATGTTGATGGTCCAGACCATAAGTTGCATCTGTTTGAGAATCCAGCTTTCAGTGGCCGAAAGATGGAGATAATGGAAGAGGATGTGCTCAACCTCTAGGCCCATGGCTTCCAGGACTGGGTGGCAAGTGTCTATGCCATCAGTGGGATGGGGGTTGGCTATGAGTTCCCTGGCTATCGTGGCTGCCAGTATGTGTTCAAGCAGGGAGAGTACCAACACTGGAA---------TGCCAGCCAGCCTCAGCTGCAGTGTGTGTGCCACATCTGAGACCAGAAAT-GCACAAGTGGGACTGCTTCCTTAGTAGATGAATGTCTAAAACTGGAACCAAGGTCACTTTCTACGAAGAGAAAAACTTCCAAGGTCGCCACTATGCCTGCGACGGCGACTGTGCGGATTTCCACACCTACCTGAACCATTGCCACTCCATTCGAGTAGAAGGAGGCACCTGGGTGGTGTAC----GAAAGGCCCAACTTTGCCGGGCACATGTACATCTTACCTCGGGGCGAGTACCCGGAATACCAGCATTGGATGGGCATCAACGACCGCCTCAGCTCCTGCAGGGCGGTTCACCTGTCCGGCGGCGCCCAGGCTAAACTCCAGGTCTTTGAGAAAGGGGACTTCAATGGGCAGATGTTTGAAACCACTCAGGACTGCCCCTCCATCCTGGAGCAGTTCCACCTGCGGGAGATCCACTCCTGCAAGGTGCTCGAGGGGGCGTGGATCCTCTATGAGCTGCCCAACTACCGCGGCCGCCAGTACCTCCTGGACAAGAAGGAGTACCGGAAGCCCAGCGAGTGGGGCGCTGCGTCCCCGGCTGCGCAGT--------CTTTCCGCCGCATCGTGGAGTAAATGGGCGACTGGAGCTTCCTG--------------------------------------------------------------------------------------------------------------------------------------------------------------------------------GGCAACATCTTGGAGGAGGTGAACGAGCACTCCACCGTCATCGGCCGCGTCTGGCTCACCGTGCTCTTCATCTTCCGCATCCTCATCCTGGGCACGGCCGCGGAGTTCGTGTGGGGGGACGAGCAGTCGGACTTCGTGTGCAACACCCAGCAGCCGGGCTGCGAGAACGTGTGCTACGACCAGGCCTTCCCCATCTCCCACATCCGCCTCTGGGTGCTGCAGATCATCTTCGTGTCCACGCCCTCGCTGGTGTACGTGGGCCACGCCATGCACCACGTCCGCATGCAGGAGAAGCGCAAAGAGAGAGAGGTGGAGGAGCTGTGCCCGCAGCCGGGGGGCAACGGCGCCGAGAGGGGTCCCCTGGGCCCCGACCAGGGCAGCCTCAAGAAGGGCAGCAGCTGC---AGCCGAAGCACCAAGCAGTTCCGGCTGGAGGGGACCCTGCTGAGGACCTACGTCTGCCACGTCATCTTCAAGACCCTCTTTGAGGTGGGCTTCATCGTGGGCCACTACTTCCTCTACGGGTACCACATCCTGCCCCTGTACCGCTGCAGCC---GGTGGCCCTGCCCCAATGTGGTGGACTGCTTCGTGTCACGGCCCACGGAGAAAACCATCTTCATTGTCTTCATGCTGTCCGTGGCCTCCGTGTCCCTGTTCCTCAACGTCATGGAGATGAGCCACCTGGGCC-TCAAGAGGGTGCGTTCGGCCTTCACGAGGCCAGAGGAGCAGCCGCTGAGCGACATCCCTGAGAAATCGCTCCACTCCATTGCGGTCTCCTCCATCCAGAAGGCCAAGGGCTACCAGCTCCTGGAGGAAGAGAAGATCGTGTCCCGTTATTTCCCTTTGACCGAGGTCGGGATGGTGGAGAGCAGCCCACTAGCTGACAAGCCTTTCAGCCAGTTTGAGGAGAAGATGACCGCAGCGCCCCTGGGGGACTTGTCCCAGGTTTGCCGAGCGAAGTTGCCCTCTTATGCTCCGGTG---------GAAGTGGAGGACGTAGAGCAGCCTGCAGACCAGGGCGCGGAATCAGAGG---------------AGAGAGCTGCGCAGGTGACCACAGAAGGG---------------CAGGAGGCAGTTCTGGAAGGGGAGAACGCAGAGAGCTTCCCAGCGAGTGCCCAGGCCGAGAAAGAAGAGCTGCCGGCAGAAAAGGCATCAAAGCCAGGG------------------------------------------------------------------------CCCCTCCTGTGTGCAGAGCTGGCTGCTGATGACCCCCGAGCTCTGAGCCGGCTGAGCAAAGCCAGCAGCCGGGCCCGGTCAGATGACCTAACTGTATGAATGGGGGCTGGGGCCAGCGCGGAGGAGAAGCACTCGCGGGAGCTGGAGAAGAAGCTGAAAGAAGACGCTGAGAAGGACGCCCGCACCGTCAAACTGCTGCTTCTGGGTGCCGGAGAGTCCGGGAAAAGCACCATCGTCAAGCAGATGAAAATTATCCACCAGGACGGATACTCGTTGGAAGAGTGTCTGGAGTTCATTGCTATAATTTACGGCAACACACTGCAGTCCATTCTGGCCATCGTGCGCGCCATGACCACGCTCAGCATCCAATATGGAGACTCGGCGCGTCAGGACGATGCTCGGAAGCTGATGCACATGGCCGACACCATCGAAGAGGGCACTATGCCCAAGGAGATGTCGGACATCATCCAGCGGTTGTGGAAGGACTCGGGTATCCAGGCCTGCTTCGACCGCGCCTCGGAGTACCAGCTCAACGACTCAGCCGGCTACTACCTCTCGGACCTGGAGCGCCTGGTAACCCCGGGCTACGTGCCCACCGAGCAGGACGTGCTGCGCTCGCGAGTCAAGACCACCGGCATCATTGAGACGCAGTTCTCCTTCAAGGATCTCAACTTTCGGATGTTCGACGTGGGCGGGCAGCGCTCGGAGCGCAAGAAGTGGATCCACTGCTTCGAGGGCGTGACCTGCATTATCTTCATCGCGGCGCTCAGCGCTTACGACATGGTGCTAGTGGAGGACGACGAAGTGAACCGCATGCACGAGAGCCTGCACCTGTTCAACAGCATCTGCAACCACCGCTACTTCGCCACCACGTCCATCGTCCTCTTCCTCAACAAGAAGGACGTCTTCACCGAGAAGATCAAAAAGGCCCATCTGAGCATCTGCTTCCCGGACTACGACGGGCCCAATACGTACGAGGACGCGGGCAACTACATCAAGGTGCAATTCCTGGAGCTCAACATGCGGCGCGACGTGAAAGAAATCTACTCCCACATGACCTGCGCCACCGACACGCAGAACGTCAAGTTCGTCTTCGACGCCGTCACCGACATCATCATCAAGGAGAACCTCAAAGACTGCGGGCTCTTCTGAATGGGCAGTGGAGCCAGTGCGGAGGACAAGGAGCTGGCCAAGAGGTCCAAGGAGCTGGAGAAAAAGCTGCAGGAGGGTGCTGACAAGGAGGCGAAGACCATCAAGCTGCTGTTGCTGGGCGCCGGCGAGTCAGGCAAGAGCACAATCGTCAAGCAGATGAAGATCATCCACCAGGACGGCTACACGCCGGAGGAGTGCCTGGAGTTCAAGTCCATCATCTACGGCAACGTGCTGCAGTCGATCCTGGCCATCATCCGGGCCATGTCTACATTGGGCATCGACTATGCCAACACAGGCCGCGCGGATGATGGGCGACAGCTCGGCAACCTGGCGGATTCCATCGAGGAGGGCACCATGCCTCCGGAGCTGGTGGACGTCATCAAGAAGTTGTGGAAGGATGACGGCGTGCAAGCCTGCTTCGACAGAGCCGCGGAGTACCAGCTCAATGACTCCGCCTCTTACTACCTGAACCAATTAGACCGGATTACAGATCCTGACTACCTCCCTAATGAGCAGGATGTGCTACGGTCCAGAGTGAAAACCACGGGCATCGTTGAGACCAAGTTTTCAGTCAAAGACTTGAACTTCAGGATGTTTGACGTGGGAGGACAGAGGTCGGAGAGGAAGAAGTGGATCCACTGCTTCGAGGGGGTCACCTGCATCATATTCTGTGCAGCCCTCAGCGCCTACGACATGGTGCTGGTGGAAGATGACGAGGTG??????????????????????????????????????????????????????????????????????????????????????????????????????????????????????????????????????????????????????????????????????????????????????????????????????????????????????????????????????????????????????????????????????????????????????????????????????????????????????????????????????????????????????????ATGAGTGAACTTGACCAGCTACGGCAGGAAGCCGAGCAACTTAAAAACCAAATTAGAGATGCAAGAAAAGCATGTGCAGATGCAACTCTCTCCCAGATCACAAACAACATCGACCCAGTGGGAAGAATCCAGATGCGCACCAGGAGAACGCTGAGGGGGCACCTGGCTAAGATTTATGCCATGCACTGGGGCACGGACTCCAGGCTGCTTGTTAGTGCCTCGCAAGATGGCAAACTTATCATCTGGGATAGCTACACCACCAACAAGGTCCATGCCATTCCTCTGCGCTCCTCTTGGGTCATGACCTGTGCATATGCCCCTTCTGGGAACTATGTGGCCTGTGGTGGCCTCGACAACATCTGCTCTATTTACAATCTCAAAACTCGCGAAGGGAATGTACGCGTGAGCCGTGAGCTGGCCGGACACACAGGTTACCTGTCCTGCTGCCGCTTCTTAGATGACAATCAGATCGTCACCAGCTCTGGAGACACCACCTGTGCGCTGTGGGATATAGAGACTGGCCAGCAGACGACCACGTTCACAGGACACACCGGGGACGTCATGAGCCTGTCCCTGGCTCCAGACACCAGATTGTTTGTTTCTGGTGCTTGTGACGCTTCGGCCAAGCTCTGGGACGTGCGAGAAGGGATGTGTCGGCAGACCTTCACTGGCCACGAGTCGGACATCAACGCCATCTGTTTCTTTCCAAATGGTAATGCATTTGCCACCGGCTCAGATGACGCCACCTGCAGGCTGTTTGACCTCCGTGCAGACCAGGAGCTCATGACGTACTCCCATGACAACATCATCTGTGGGATCACCTCTGTCTCCTTCTCCAAGAGCGGCCGCCTCCTCCTTGCTGGCTATGACGACTTCAACTGCAATGTCTGGGATGCGCTCAAGGCCGACAGGGCTGGTGTCCTGGCTGGGCATGACAACCGTGTCAGCTGCCTGGGGGTGACTGATGATGGCATGGCCGTGGCGACGGGGTCCTGGGACAGCTTCCTCAAGATCTGGAACTAAATGGGAGAGATGGAGCAACTGCGGCAGGAGGCAGAGCAGCTCAAGAAGCAGATTGCAGGTGCCAGGAAAGCCTGTGCGGATAGCACGCTGGCAGAGTTGGTGTCTGGCCTGGAGGTCGTGGGGCGAGTCCAGATGCGGACGAGGCGGACACTAAGGGGGCACCTGGCCAAGATCTATGCCATGCATTGGGCCACTGACTCCAAGCTGCTGGTAAGCGCCTCGCAGGACGGGAAGCTGATCGTATGGGACACCTACACCACCAATAAGGTGCACGCCATCCCACTGCGCTCCTCCTGGGTCATGACCTGTGCCTACGCCCCCTCGGGGAACTTTGTGGCATGCGGGGGACTGGACAACATGTGCTCCATCTATAGCCTCCGATCCCGGGAGGGCAGCGTCAAGGTCAGCCGGGAGCTCTCCGCGCACACAGGTTACCTCTCCTGCTGCCGGTTCCTGGACGACAACAACATCGTGACCAGCTCCGGGGACACCACGTGTGCGCTGTGGGATATAGAGACGGGGCAGCAGAAGACGGTGTTTGTGGGCCACACGGGTGACTGCATGAGCCTGGCCGTTTCTCCCGACTTCAAACTCGTCATCTCGGGGGCTTGTGACGCCAGCGCCAAGCTCTGGGACGTGCGGGAGGGGACCTGCCGTCAGACCTTCACGGGCCACGAGTCGGACATCAACGCCATCTGTTTTTTCCCCAACGGAGAGGCCATCTGCACGGGCTCGGACGACGCCTCTTGCCGCCTCTTTGACCTGCGGGCGGACCAGGAGCTGACGGCCTATGCCCACGAGAGCATCATCTGTGGCATCACCTCCGTGGCCTTCTCGCTCAGCGGCCGCCTGCTCTTCGCAGGCTACGACGACTTCAACTGCAATGTCTGGGACTCCATGAAGAGCGAGCGCGTGGGCATCCTGTCTGGCCATGACAACAGGGTCAGCTGCCTGGGGATCACGGCGGATGGGATGGCGATGGCCACAGGTTCCTGGGACAGCTTCCTCAAGGTCTGGAACTGAATGCCAGTGATCAACATTGAGGACCTGACAGAAAAGGACAGAATGAAGATGGAAGTTGATCAGCTCAAGAAAGAAGTGACCCTGGAAAGAATGCTGGTATCCAAATGCTGCGAAGAAGTAAGAGATTATGTTGAAGAAAGATCTGGTGAAGATCCCTTAGTGAAGGGGATCCCAGAGGACAAAAATCCCTTCAAGGAGCTCAAAGGAGGGTGTATAATTTCCTGAATGGCCCAGGATCTCAGTGACAAGGAGCTGCTGAAGATGGAGGTGGAGCAGCTGAGGAAGGAAGTGACGAACCCCAGAGACCTGGTGTCCAAGACAGGAAAAGAAATCAAGGCATATGTGGAGGCCCAGGCAGGAAACGATCCTCTTCTTCAAGGCATCCCCGAGGACAAGAATCCCTTCAAGGAGAAAGGTCCCTGTGTGATCAGCTGAATGGATTTCGGGTCCTTGGAGACAGTGGTGGCCAATTCTGTCTTCATCGCCGCCCGGGGCAGTATCGACGGGAGCAACGCCCAGCCGTCCCGGGACAAGAAGTACCTCTCCAAGCTCAAGTTACCCCCGCTCACCAAATGCGAGGCCCTCCGCGAGAGTCTCGACCTGGAGTTTGAGAGTCTGTGTTCAGAGCAGCCCATCGGCAAGCGGCTCTTCCAGCAGTTTCTGAAGACGGAGGCGAGGCACGTGCCGGCCCTGGAGCTCTGGAAGGGCATCGAGGACTACAACACGGCGGACCCCGATTTCCAGTTGCAGAAGGCCCAGGCCATCCTGGCTGAGTACTTGGAGCCCCAGGCCAAGCTCTTCTGTAGCTTCCTGGATGAGGGGACGGTGGCCAAGGTGAAGGACGTGCACGCGGCCCTCGAGGACGGACTCTTCCAGCCGCTCCTGCAGGCCACCTTGGGGTACCTGAGCCAGGCCCCCTTCCGGGAGTACCTGGAGAGCCTCTACTTCCTGAGGTTCCTCCAGTGGAAGTGGTTGGAGGCCCAGCCCATGGGGGAGGACTGGTTTCTGGACTTCAGGATCCTGGGGAAAGGGGGCTTTGGGGAGGTGTCGGCCTGCCAGATGAAGGCCACTGGCAAGTTGTACGCCTGTAAAAAGCTGAATAAGAAGAGGCTGAAGAAAAGGAAAGGGTACCAAGGTGCTATCGTAGAGAAGAAGATTCTAGCGAAAGTTCATAGCAGGTTTATAGTCTCTCTGGCCTATGCGTTTGAAACCAAAACCGACCTCTGTCTGGTGATGACCATCATGAATGGAGGTGACCTAAGGTATCACATCTACAACGTGGACGAGGAGAACCCGGGCTTCCGGGAGCCGCGCGCCGTCTTCTACGCGGCGCAGATGGTCTGCGGGCTGGAGCACCTGCACCAGCGGCGCATCGTCTACCGCGACCTCAAGCCTGAGAACGTCCTCTTGGACGATGAAGGCAATATCCGAATCTCTGACCTTGGCCTGGCCGTGGAACTGAAGGACGGGCAGACCAAGACCAAGGGCTACGCAGGGACTCCGGGTTTCATGGCCCCCGAGCTCCTGCGCAGCGAGGAGTATGGCTTTTCGGTGGACTACTTTGCCTTGGGGGTCACGGTGTATGAGATGATTGCAGCCAGAGGACCCTTCCGGGCCCGAGGAGAAAAGGTGGAGAACAAGGTGCTCAAGGAGAGGGTCCTTTCGGAGCCCGTGCTGTACTCGGAGAAGTTCAGCAAGGCCACCAAGGACTTCTGTGAGGCACTGCTGGAGAAGGATCCAGAGAAACGGCTCGGGTTCAGAAACGGGTCTTGTGAGGAGCTCCGCGCCAACCCCCTCTTCAAAGACATTAACTGGCGACAACTTGAAGCTGGAATGCTGATACCTCCTTTCATCCCAGACTCCAGGACTGTCTACGCAAAGAATATTCAGGATGTAGGTGCCTTTTCCACCGTCAAAGGCGTGGCCTTTGACAAAACAGACACAGAATTCTTTCGGGAATTTGCCACTGGCAACTGCCCCATCCCCTGGCAGGAGGAGATGATTGAAACGGGCATTTTTGGGGAGCTGAATGTGTGGCGTTCTGATGGGACCATGCCAGCCGACATGAAGGGACTCGCTGTGGAGGAG------GCTCCCTCGTCCAAGTCAGGCCTGTGCCTCGTTTCCTAGATGGTCGACATG----GGGGGCTTGGTCATCCTGATCGCCGACACAACCTACCTGCAGGTCCGAAGGAGCCCAGAAGGAGACAGCCGGAAGCTGCAGCGGCGCTGGCGGAGCCTGGTACTGCCCAGCCCGCAG---AGGTGCACCGAGCTCCGCCAGGCCCTCACCCCAGACTTCCACAGCCTGTGTGAGCAGCAACCCATCGGCCGGCGCCTCTTCCGGGACAGCCTCGCCACCGTGCCCCTCTACCAGGAGGCCGCGGCCTT-CTTGAGGAGGTGCAGACCTGGGAGCTGGCTGAGGAGGGCTCCTCCAAGAGCAGC-CCCTGCAGAGGCTGGGGGCCACGTGTGCAGATGGC------------CAGTCACACCCCTTCCTCAGTCCAGTGCT---------------AGCAGCCACCACCGAGGAAAAGCAAGAGGCTCTGGTGGCCCAGGCCAAGGGTGCAGCCAGGGCATTCTTGCAGGTCTCACCATTTCGGGATTTCTGGGCCAGCCCTTTCCA---CAAGTTCCTGCAGTGGAAAC--TCCGCGAGGCAGCCGGTATCAGACAAGTACTTCACCGAGTTCTGGGTGCTGGGGAGA---------------GTATGTGCCATCCAAGTGAGAAACACTGGTGAAATGTATGCCTGTAAGAAACTGGACAAGAAGCGACTGAAGAAGAAACATGGCGAGAAGATGGTTCTGTCGGAAAAGGAAATCTTAGAGAAGGTCACCAGTCCTTTCGTCGTGTCCCTGGCCTAC---GCCTACGAGAGCAAGTCCCACCTCTGCCTGGTCAGGAGCCTCATGAACGGAGGTGACCTCCAGCTCCACATCTACAAGGTGCACGAGCGGGGCCTGGCCATGGACCGTGTGGTCTTCTACTCAGCCCAGATAGTCCGCGGGGTGCTGTACCTCCGCTCTTGGGGCATGCTCTGCCGAGACCTAAAGCCTGAGAGCGTGCTTCTGGACGGCCTGGGCAACTGCAGGCTCTCTGATCTGGGGCTGGCCGTGCAGGTCCA-GATGGCAAGCCCATCACTCAGAAGGCTGGAACCAATGGTTATATGGCCCCAGAAATCCTAATGGAAGGAGCAAGTTATTCCTATCCTGTGGACTGGTTTGC--------------------AAATGATGGCTGGGAGGACACCATTCAAAGATTACAAGGAAAAGATCAACAAAGAGGAACTAAAACAAAGAACCCT----GAAAGAGGAGGTCAAATTTCATCATGATTACTTCACAGTGGAATCAAAGGATATTTGCAGACTCTTCTTGGCTAAGAAACCGGAGCCACGCTTAGGAAGCAGAGAAAAGTCTGATGAACCCAGGAAACACTCTTTCTTCAAAACTATCAACTTTCCTCGCCTGGAAGCCAGCCTTCTTGAACCCCCATTTGTGCCAGACCCGTTTGTGGTTTATGCCAGAGAGGTCGCTGACATTGAAGTTTTTTTCTGAGATTTGGGGAGTGGAATTTGATGAGAAAGATAAGAAGTTCTTTCAAAAATTTGCAACAGGTGCTGTCCCCATCCCGTGGCAGGAAGAAATCATAGACACGGGACTGTTTGATGAACTCAATGACCCCAACAGGCCCACAGGTTGTGAGGAGTGTAATTCATCCGAGTCTGGAGTGTGTTTGTTATTGTAAATGTCACTCTCAGTGAGCACTTGTGGTATGCCCCGGCGGCTGTCCTCCCAAAGTGGGACAGCAGGCAAAGCCAGGGCCATGTCCACCTCCAGTGTTGGAAGTGTCTGTGGGGGCAGCACTCTGGGCTTCGGAGGCAGCCGTGGGGGAGGCTTTACGGCTGCTTCCATGTTTGGCTTTAGCTCTGGCTTTGGTGGGGGCTCTGCAGGTACCATTGCAGGAGGATTGGTCGCTGGTTATGGACTGTGT------------------------CTGGGGACCAGCTTGGGGGGAAGCCCACGAGGGGGCTCCTTAGGCATCCTCTCTGTCAACGATGGAGGCCTTCTCTCTGGATCGGAGAAGGAAACCATGCAGAATCTCAATGACAGACTGGCTTCCTATCTGGATAACGTCCGCGCTCTGGAAGAGGCTAACAGGGAGCTCGAAACCAAAATTCAAGAATGGTATGAAACGAGAGGGGCTGGGGCTGGAGACCCCGGGTCACAGAGTGACTACACTAAGTACTATGCGTTGGTTGAAGACCTCAGGAATAAGATCATTTCTGCCAGCGTCGGAAACGCCCGGCTCATCTTACAGATCGACAATGCCCGACTGGCTGCCGAGGACTTCCGGATGAAGTACGAGACGGAGCTGAACCTGCGCATGAGTGTGGAGGCCGACATCAACGGGCTGCGCCGGGTGCTGGACGAGCTGACGCTGGCCCGCGCCGACCTGGAGATGCAGGTGGAAGGGCTGCAGGAGGAGCTGGCCTACCTCCGCAAGAACCACGAGGAGGAGCTGCAAAGCTTGCGGGAGGGCAGCCCGGGGCAAGTGAGCGTGGAAATGGACGCCAC---------------------CCCTGGAGTGGACCTCACCACGCTCCTCAAGGACATGAGGGCGCAGTATGAGACCGTCGCCGAGCAGAGCCG-GAAGGATGCGGAAGCCTGGTTCATCGAAAAGAGCGGGGAGCTGCGGAAGGAGATCAG-CACCCACCAGGGGCAGCTGCAGTCCAGCAAGGGCGAGGTCACCGAGCTGAGGCGCTCTCTCCAAAACCTGGAGATGGAGCTCCAGGCTCAGCTCGCCATGAAGAAGTCCCTGCAGGACTCGTTGGCGGAAACCGAGGGCGACTACTGCGGTCAGCTGTCCCAGGTGCAGCAGCTCCTCGGCTGCCTGGAGGCGCAGCTGCTGCAGCTGCGCAGCGACACTGAGCGCCAGGACTC-GGAGCTCCAGCGGCTGCTGAACGTCAAGGCCCGCCTGGAGCTGGAGATCGAGACCTAC---CGCCGACTGCTGGACGGAGAGC-CCGAGGGAGCCGGATTGGGTGACACTGCGTCGGAAGCAGACTCCAAATCTCAAGCACCGTCCACTGGTTCCTCCAAAGACTCCACCAAAAGCCGGAAGATCAAGACAATTGTGCAAGAGGTGGTGAATGGCCAGGTGGTCTCGTCCCAAGTTCAGGAAATTGAAGAACTCATGTAGATGTACAGCTTCATGAGTGGCGGCCTCTTCTGCGCCTGGGTTGGGACCATCCTCATGGTGGTGGCTACCGCCACCGACCACTGGATGCAGTACCGGCTCTCGGGGTCCTTTGCCCACCAGGGCCTGTGGCGGTACTGTCTGGGCTCCAAGTGCTA-----CCTGCAGACAGAGAGCATCGCGTACTGGAATGCCACCCGGGCCTTCATGATCCTGTCAGTCCTGGGCGCCACCTCTGGCATCATCTTGGGCATCTTGGCCTTCGCTCAGCAGCCCACCTTCACCCGCCTCTCCCGGCCCTTCTCTGCGGGCATCATGTTTTTTGTCTCAACCCTTTTTATCCTCCTTGCTCTGGCCATTTACACCGGGGTCACCGTCAGCTTCCTGGGCCGCCGCTTCGGAGACTGGCGCTTTTCCTGGTCTTACATCCTGGGCTGGGTGTCCCTGCTCATGACCTTCTTCGCAGGGATTTTCTACATGTGTGCCTACCGGATGCATGAGTGTCAGCGCCCGTCCACTTCCCGTTGAATGGCCCAGCGGTGGGGCGCGCACAGGCTCACAGGTGGGCAACTGCAGGACACCTATGAGGGCAGCACCCGCACTAGCATTTTCGTGTAC---ACCAACAGCACCAGCACCAGAGGCCCCTTTGAAGGTCCCAACTACCACATCGCCCCACCGTGGGTGTAC--CACCTCACCAGCACCTGGATGATCTTCGTGGTCTTTGCCTCTGTCTTCACCAACGGGCTCGTGTTGGTGGCCACCATGAGGTTCAAGAAGCTGCGCCACCCTCTGAACTGGATCCTGGTGAACCTGGCGGTGGCTGACCTGGCAGAGACCATCATCGCCAGCACCATCAGCGTGGTGAACCAGATCTATGGCTACTTCGTGTTTGGCCACCCTCTGTGTGTCCTGGAGGGCTATACCGTCTCCCTCTGTGGGATCACAGGCCTCTGGTCACTGGCCATTATTTCTTGGGAGCGATGGCTGGTGGTCTGCAAACCCTTCGGCAATGTGAGATTTGACGCCAAGCTGGCCATCGTGGGGATCACATTCTCCTGGGTCTGGTCTGCCATCTGGACGGCCCCGCCCATCTTTGGTTGGAGCAGGTACTGGCCCCACGGCCTGAAGACCTCGTGCGGTCCGGATGTGTTCAGCGGCAGCTCGTACCCCGGGGTGCGATCCTACATGATCGTCCTCATGATCACATGCTGCATCATCCCCCTCAGCATCATCGTGCTGTGCTACCTCCAAGTGTGGCTGGCCATCCGAGCAGTGGCAAAGCAGCAGAAAGAATCGGAGTCTACCCAGAAAGCTGAGAAGGAGGTGACACGCATGGTGATGGTGATGATCTTTGCCTACTGCCTCTGTTGGGGGCCCTACACCATCTTCGCGTGCTTCGCCGCTGCCCACCCTGGCTACTCATTCCACCCTCTGATGGCAGCCTTGCCAGCTTACTTTGCCAAAAGTGCCACTATCTATAACCCCGTCATCTATGTCTTTATGAACCGACAGTTCCGGAACTGCATCTTGCAGCTTTTCGGCAAGAAGG-TGGATGACAGCTCCGAACTCTCTAGCACTTCCAGAACAGAGGCCTCATCTGTCTCTTCTGTGTCGCCTGCCTAAATGTGGGAACTTCGGTCAGCCTCCTTCTGGAGGGCCATCTTCGCCGAGTTCTTCGCCACCCTTTTCTATGTCTTCTTCGGTTTGGGGGCCTCACTGCGTTGGTCCCCGGGTCCCCTGCATGTCTTGCAGGTGGCTATTGCCTTTGGCCTGGCCCTGGCCACCCTGGTGCAGGCTGTGGGCCACCTCAGTGGAGCCCACGTCAATCCTGCGGTCACTTTTGCCTTTCTTGTGGGCTCTCAGCTGTCCCTACTCCGTGCCTTCTGCTATATGGTAGCCCAGCTCCTGGGAGCCGTGACCGGGGCTGCCATGTTGTACAGCATCACCCCG--------CCTGCCGTCCGAGGAAACCTAGCGCTTACCACGCTGCATCCTGGAGTGAGTGTGGGCCAGGCTGCTGTCGTGGAGATCTTGCTGATGCTGCAGTTCGTGCTCTGCATCCTGGCCACATACGATGAGAGGCAGAACGGCCGTCCCGGCTCTGCGGCCCTGCCTATCGGCTTCTCCCTCACGTTGGGCCACCTCTTCGGGATGCATTATACTGGTGCAGGCATGAACCCTGCCCGCTCCTTCGCTCCTGCCATTCTCACCCGCAACTTCACCAACCACTGGGTGTACTGGGTGGGCCCAATCATTGGAGCGGGCCTGGGCAGCCTCATCTATGACTTCCTCCTCTTCCCCCGGCTCAAGAGTGTTTCTGAGAGGCTGTCTATCCTCAAGGGAGCCAGGCCCAGCGACCCCAGTGGACAACCAGAGAGCCCAGGGGAAGCCACGGAACTGAAGACCCAAGCCCTGTAGATGGGGGAAGTAACAGAGGAAGAAGTAGAGAAGTTCCTGGACTCCAATGTTGGCTTTGCCAAACAATATTACAACCTCCATTATCGGGGCAAGGTCATCTCAGACCTCCTTGGGGCCAAAGAGGCAGCTGTGGACTTCAGCACCTATCACCCCCTGAGCAGCGTGGAAGAGAGTGAGATCATCTTTGACCTCCTGCGGGATTTCCAGGAGAATTTGCAGACCGAGAAATCCGTCTTCAATGTCATGAAGAAGCTATGCTTCCTCCTACAGGCAGACCGCATGAGCCTGTTCATGTACAGGACTCGCAACGGCATCCCGGAACTGGCCACCAGACTCTTCAACGTCCACAAGGATGCAGTCCTGGAGGAGTGCCTGGTGGTACCTGACTCGGAGATTGTCTTCCCTCTGGACATGGGTGTGGTGGGCCACGTGGCACAGTCCAAAAAGATCGTCAACGTCCCCAACACTGGAGAGGACCAGCATTTCTGTGACTTCGTGGACACGCTCACGGAGTACCAGACGAAGCACATCTTGGCCTCCCCCATCATGAACGGGAAGGACGTGGTGGCCATCATCATGGCTGTGAACAAAGTGGATGGACCCCACTTCACCCAGAGAGACGAAGAGATTCTCTTGAAGTATCTCAATTTTGCAAACTTGATCATGAAGGTGTTCCACTTGAGTTATCTGCACAACTGTGAGACTCGCCGTGGCCAGCTATTGCTGTGGTCTGGGAGCAAGGTTTTCGAAGAGCTTACAGACATCGAGAGACAATTTCACAAGGCCCTGTACACTGTCCGTGCTTTCCTCAACTGCGACCGATACTCCGTGGGCCTCTTGGACATGACCAAGCAGAAGGAATTTTTTGATGTGTGGCCCGTCCTGATGGGTGAAGTGCCACCCTACTCGGGACCCAAGACCCCGGATGGAAGGGAAATCACCTTCTACAAGGTCATCGACTACATCCTACACGGCAAAGAAGACATTCAAGTCATTCCGAATCCGCCCCCTGACCATTGGGCTTTAGTGAGCGGTCTCCCCACCTACGTTGCCCAAAATGGCTTGATCTGCAACATCATGAACGCGCCTGCTGAGGACTCCTTTGCCTTCCAGAAAGAGCCACTGGATGAGTCTGGGTGGATGATCAAGAATGTCCTTTCTATGCCGATTGTGAATAAGAAGGAAGAAATTGTCGGTGTGGCCACATTTTACAATCGCAAGGATGGGAAGCCCTTTGATGAAATGGATGAGACCCTCATGGAGTCTTTGACTCAATTCTTGGGCTGGTCCGTCCTCAATCCTGACACCTATGAGTCAATGAACAAACTTGAAAACAGGAAGGACATTTTCCAGGACATGGTGAAATATCATGTGACGTGTGACAATGAAGAAATCCAGAAAATCCTGAAAACCAGGGAGGTGTTTGGAAAGGAGCCATGGGACTGTGAGGAAGAGGAGCTGTCTGAGATCCTGCAAGGAGAGCTGCCAGATGCAGAGAAATATGAAATCAACAAGTTCCACTTCAGCGACTTGCCCCTCTCGGAGCTGGAGCTGGTGAAGTGTGGGATCCAGATGTACTATGAGCTGAAAGTCGTGGATAAGTTCCACATTCCGCAGGAGGCCCTGGTGCGCTTCATGTACTCACTGAGCAAGGGCTACCGCAGGATCACCTACCACAACTGGCGGCACGGCTTCAACGTGGGGCAGACCATGTTCTCCTTGCTGGTGACAGGAAAGCTGAAGCGCTATTTCACAGACCTGGAAGCCTTGGCCATGGTCACCGCTGCCTTCTGCCATGACATCGATCACAGAGGCACCAACAACCTCTACCAGATGAAATCCCAGAACCCACTGGCCAAGCTCCACGGCTCCTCCATTTTGGAAAGGCACCACTTGGAGTTTGGCAAAACCTTACTGAGAGACGAGAACCTGAATATCTTCCAAAACCTCAACCGCAGGCAGCACGAGCATGCCATCCACATGATGGACATCGCCATCATCGCCACGGACCTCGCCCTCTATTTCAAGAAGAGGACCATGTTCCAGAAGATCGTGGACCAATCCAAGACCTACGAGACGGAGCAGGAGTGGACTCAGTACATGATGTTGGAACAGACACGGAAGGAGATTGTCATGGCCATGATGATGACGGCCTGTGACCTCTCGGCCATCACCAAGCCCTGGGAGGTCCAGAGCAAGGTAGCTCTGTTGGTTGCTGCTGAATTCTGGGAGCAAGGTGACTTGGAGCGCACAGTTCTGCAGCAGAACCCCATTCCCATGATGGACAGAAACAAGGCTGACGAACTCCCCAAGCTGCAGGTCGGCTTCATTGACTTCGTTTGCACCTTTGTCTACAAGGAATTCTCCCGTTTCCATGAGGAGATCACCCCCATGCTGGACGGGATCACCAACAACCGCAAAGAGTGGAAGGCCCTTGCTGACGAGTATGATGCCAAGGTGAAGGTGCTGGAGGAGGAGAAGCAGAAACGGCAGGCCGCCAAGCAAGCAGCCACAGGAAGCCAGGCTGGGGGAGGTCCGGGCCCCGCAGGGGACACGCCAGCGTCCAAGTCCTGCTGCATCCAGTAGATGAGCCTCAGCGAGGAGCGCGTGCAGAAGTTCCTGGACCAGAACCCTGGCTTCGTGGAGCGCTACTTCGAGAAGCCGCTGGCCCCTGAGCATGCAGCCAAGGCCGCCGAGGGGGAGGCGCGGCGCCCGGCCGACTGCACCAGCTTCAGGGAGCTGTGCCAGGTGGAGGAGAGCGAGGCGCTGCTGGAGCTGGTGCGGGACATGCAGGAGCAGGTCAACATGGAGCGCGTGGTCTTCAAGACCCTGCGGCGGCTCTGCGGGGCGCTGCGCGCCGACCGCTGCAGCCTCTTCATGTACCGCCAGCGCAATGGGGTCGCCGAGCTGGCCACGCGCCTCTTCAGCGTGCAGCCCGACAGCGTCCTGGAAGACTGCCTCGTGCCCCCCGACTCCGAGATGGTCTTTCCGCTGGACATCGGCATCGTCGGCCACGTGGCGCAGACCAAGAAGATGGAGAATGTCGGGGACGTGAGCCAGTGCCCCTACTTCAGCCCGTTTGCCGACGAGCTCACCGAATACGTGACCAGGAACATCCTGGCCACGCCCATCATGAATGGCAAGGACGTGGTGGCTGTCATCATGGCCGTGAATAAGCTGGACGGGCCCAGTTTCACCAGCGAAGACGAAGACGTTTTCTTAAAATACCTGAACTTTGCCGCCTTAAACCTGAAGATCTACCACCTGAGCTACCTCCACAACTGTGAGACGCGACGAGGCCAGGTGCTGCTGTGGTCGGCCAACAAGGTATTTGAAGAGCTGACGGACATCGAGCGGCAGTTCCACAAGGCCTTCTACACCGTGCGGGCCTACCTGAACTGCGACCGGTACTCTGTGGGACTCCTGGACATGACCAAGGAGAAGGAATTCTTCGACGTGTGGCCTGTGCTGATGGGGGAGGCGCAGCCGTACTCCGGACCCCGCACGCCCGACGGCCGGGAAATCGTTTTCTACAAAGTCATCGACTACGTCCTCCATGGGAAGGAGGACATCAAGGTCATCCCGACACCCCCCGCCGACCACTGGGCCCTGGCCAGCGGCCTGCCAACCTATGTGGCAGAAAGTGGCTTTATCTGTAACATCATGAATGCCGCTGCCGACGAGATGTTTCACTTTCAGGAGGGCGCCCTGGACGACTCGGGCTGGACCATCAAGAATGTCCTGTCCATGCCCATCGTCAACAAGAAGGAGGAGATCGTGGGGGTCGCGACCTTCTACAACAGGAAGGACGGGAAGCCCTTCGACGAACAGGATGAGGTTCTCATGGAGTCCCTGACCCAGTTCCTGGGCTGGTCCGTGTTGAACCCCGACACCTACGACAAGATGAACAAGCTGGAGAACCGCAAGGACATCGCCCAGGACATGGTCCTGTACCACGTGAGGTGTGACAAGGACGAGATCCAGGAGGTCCTGCCCACGAGACTGCGCCTGGGGAAGGAGCCGGCCAACTGCGAGGAGGAGGAGCTGGAGGGCATCCTGAGGGAAGAGCTCCCAGGGCCCAGCAAGTTCGACATCTACGAGTTCCACTTCTCGGACCTGGAGTGCACGGAGCTGGAGCTGGTCAAGTGCGGCATCCAGATGTACTACGAGCTGGGCGTGGTGCGCAAGTTCCAGATCCCCCAGGAGGTCCTGGTGCGCTTTCTGTTCTCCGTCAGCAAAGGCTACCGGAGAATCACCTACCACAACTGGCGCCACGGCTTCAACGTGGCCCAGACCATGTTCACGCTGCTCATGACCGGCAAACTGAGAAGCTACTACACGGACCTGGAGGCCTTTGCCATGGTGACGGCCGGCCTGTGCCACGACATTGACCACCGGGGCACCAACAACCTGTACCAGATGAAGTCCCAGAACCCCCTGGCTAAGCTGCACGGCTCCTCCATCCTGGAGCGGCACCACCTGGAGTTCGGGAAGTTCCTGCTCTCCGAGGAGACCCTGAACATCTTCCAGAACCTCAACCAGCGGCAGCACCAGCACGTGATCCACCTGATGGACATCGCCATCATTGCCACCGACCTGGCGCTCTACTTTAAGAAGAGGACCATGTTCCAGAAGATTGTCGATGAGTCCAAGAACTATGAGGACCGGAAGGCGTGGGTGGAGTACTTGTCCCTGGAAACCACGCGGAAGGAGATCGTCATGGCCATGATGATGACCGCATGTGACCTGTCTGCCATCACCAAGCCCTGGGAGGTCCAGAGCAAGGTCGCCCTTCTGGTGGCAGCCGAGTTCTGGGAGCAGGGGGATCTGGAAAGGACCGTGTTGGAGCAGCAGCCCATTCCCATGATGGACAGGAACAAGGCCGCTGAGCTCCCCAAGCTGCAGGTGGGCTTCATCGACTTTGTGTGCACCTTCGTGTACAAGGAGTTTTCCCGCTTCCACGAGGAGATCCTGCCCATGTTCGACAGGCTGCAGAACAACAGGAAGGAGTGGAAGGCCCTGGCCGACGAGTATGAGGCCCAGGTGAAGGCCTTGGAAGAGAAGAAG---GAGGAGGAGACAGTGGCGCCCAAGAAAGCGGGCTCCCAAGTCTGCAATGGCGGCCCGGCCTCCAAGTCTTCCACCTGCTGCATCCTGTGAATGAGTGAGATAAGCCAAGATGCTGTAGAGAAATACCTTGAGGAAAACCCTTGCTTTGCCAAGGAATACTTCAATAAGAAGCTGCGGGTGGAGGTGCTGGGAGGAATCTTCCAGAACAGCCCGTTGGCCATCAC------------GACCAGTGCCTCCTTCTCAGAACTCAGCCAGGTGGAGGAGTCGGCTGTGTGCTGGGAGCTGCTCCTTTTGATGCAGGAGGAGGCCAGCAGCATGGAGTCGGTGGTGCACAGGGCCCTGCAGAGGCTGGCCCAGCTGCTGGGGGCTGACCGCTGCAGCATGTTCCTGTGCCGGGCCCGCAACGGCACACCTGAGGTGGCCTCCAGGCTGCTGAACGTCACCCCAGCCTCCAAGTTTGAGGACAGCCTGGTGGGCCCCGGAAAAGAAGTGGTATTTCCATTGGACATTGGGATTGTGGGCTGGGTTGCTCACACGAAGAAAGCCCTCAATGTCCCAGATGTGAAAAAGAACAGTCATTTTTCGGACTACATGGATAAGCGCACTGGATACACCACCAGGAACCTGCTGGCAACCCCGATCGTGATGGGCAAGGAGGTGCTTGCTGTGGTCATGGCACTGAACAAAGAAAACACATCTGAATTCCTCAAACAGGATGAAGTGGTCTTTTCCAAATACCTCAATTTTGTTTCCATCGTCCTAAAGCTGCATCATACCAACTACCTGTATAGTGTGGAGTCCCGAAGAAGTCAGATCCTGATGTGGTCAGCCAGTAAAGTATTTGAAGAGCTCACCGACATTGAGCGGCAGTTTCACAAAGCCCTCTACACAGTTAGGACCTATCTCAACTGTGAACGATACTCCATTGGACTGCTGGACATGACCAAAGAGAAGGAATTCTATGATGAATGGCCAATCAAGCTTGGAGAAGCTGAACCTTATAAAGGCCCAAAGACACCGGATGGCAGAGAAATTATCTTTTATAAAATCATTGATTACATTTTACATGGGAAAGAAGAGATCAAAGTGATCCCGACACCTCCTGCAGACCACTGGACTCTTGTTAGTGGGTTGCCTACCTATGTTGCTGAAAACGGATTCATTTGTAACATGCTGAATGCCCCAG----AAGATGAATACTTCACGTTTCAGAAAGGGCCCGTGGATGAAACTGGCTGGGCCATTCAAAACGTCCTGTCCCTGCCCATTGTCAACAAGAAAGAAGACATTGTGGGAGTAGCCACGTTTTACAACAGGAAGGATGGAAAACCGTTTGATGAATATGATGAGCACATCACTGAGACTCTCACACAATTTCTTGGATGGTCTCTTTTAAATACGGACACCTATGATAAAATGAATAAACTAGAAAACAGAAAAGACATTGCTCAGGAAATGCTCATGAACCACACCAAAGCTACTCCTGAAGAAATTGAGTCTATATTGAAATTTAAAGAGAAGCTAAATATAGATGTAATTGAAGACTGTGAAGAAAAACAACTCATCACAACCTTAAAGGAAGACTTGCCAGATGCAAAGCAAGTCGAGCTGTACGAATTCCACTTCAGCGACTTCCCCATGACCGAGCACAGTTTGGTTCAGTGTGGACTGCGCCTGTTCTTTGAAATCAATGCAGTGGAGAAATTCAAAGTGCCCGTAGAGGTTCTTACCAGATGGATGTACACGGTGAAAAAAGGCTACCGCTCCGTCACGTACCACAACTGGAGGCACGGATTCAACGTTGGGCAGACCATGTTTACTTTGCTGATGACAGGAAGACTGAAGAAATACTACACGGACCTTGAAGCCTTTGCCATGCTCGCTGCTGCTTTCTGCCATGACATTGACCACCGAGGCACCAACAATTTGTATCAGATGAAATCCACATCTGCACTGGCCAGGCTTCACGGCTCGTCCATCCTGGAGCGCCACCACCTAGAATACAGTAGGACTCTCCTGCAGGATGAGACTTTAAACATCTTCCAGAACCTAAATAAACGCCAGTTTGAAACAGTCATTCATTTGTTTGAAGTTGCAATAATAGCAACTGACCTGGCTTTGTATTTCAAGAAGAGAACCATGTTTCAAAAACTTGTTGATGCCTGTGAAAAAATGGAAACGGAAGAA---GCCATCAAATACATAACCGTCGATCCAACCAAAAAAGAGGTCATCATGGCAATGATGATGACTGCGTGCGACTTATCTGCTATCACCAAGCCCTGGGAGGTACAAAGCCAGGTTGCCCTTCTGGTCGCAAGTGAATTTTGGGAGCAAGGAGATCTGGAGAGGATGGTGCTACAGCAACAACCCATTCCTATGATGGACAGAAACAAAAAAGATGAACTGCCTAAACTTCAAGTTGGATTTATTGACTTTGTCTGTACTTTTGTATACAAGGAATTCTCCCGGCTTCACAAAGAAATCGCACCTATGCTGGATGGTCTTCAGAAGAACCGAGCCGAATGGAAATCCCTAGCGGATGAGTATGATGAA---AAGATGAAGGCGATTGAAGAGGAAGTGAAGAAGCAGGAAGATGGAAAAACAATAGGAAAAGATTCAGGAGGAGGTGGTGGTGGTGGTGGCAGTGGCGGTGGTGTTGGTGAAGACAGAAAGTCTAAAACATGTCTAATGCTGTAAATGAACTTGGAGCCCCCCAAGGCCGAGTTCCGGCCAGCCACCAGAGTGACTGGGGGACCTGTGACCCCCAGGAAAGGGCCCCCCAAATTCAAGCAGCGGCAAACCAGGCAGTTCAAGAGCAAACCCCCCAAGAAAGGCATCCAAGGGTTTGGGGATGACATTCCTGGCATGGAAGGCCTGGGAACAGACATCACCGTCATCTGCCCGTGGGAGGCCTTCAATCACCTGGAACTGCACGAGCTGGCGCAGTATGGCATCATCTAGATGAGTGACCGCAGAGCTTTAGCTCCTCCAGCGTCCAGCCAGGGTCCTGCCACACCACGCCAGGGCCCCCCAAAGTTCAAGCAGCGGCAGACCCGCCAATTCAAAAGCAAACCCCCTAAGAAAGGGGTGAAAGGGTTTGGAGATGACATTCCAGGCATGGAGGGGCTAGGAACAGATATCACAGTGATTTGTCCCTGGGAAGCTTTCAGCCACCTGGAATTACACGAGCTGGCTCAGTTTGGGATTATCTGAATGAACGGGACGGAGGGCCCGAACTTCTACGTGCCCTTCTCCAACAAGACAGGCGTGGTGCGCAGCCCCTTCGAGTACCCGCAGTACTACCTGGCAGAGCCCTGGCAGTTCTCCATGCTGGCCGCCTACATGTTCATGCTCATCGTGCTCGGCTTCCCCATCAACTTCCTCACGCTCTACGTGACCGTGCAGCACAAGAAGCTGCGCACGCCGCTCAACTACATCCTGCTCAACCTGGCCTTGGCCGACCTCTTCATGGTCTTCGGGGGCTTCACCACCACCCTCTACACCTCTCTGCACGGATACTTTGTCTTCGGGCCCACCGGATGCAACCTGGAGGGTTTCTTCGCCACCTTGGGTGGTGAAATCGCCCTCTGGTCCTTGGTGGTCCTGGCCATCGAGCGGTACGTGGTGGTGTGTAAGCCCATGAGCAATTTCCGCTTCGGGGAGAACCACGCCATCATGGGTGTCGGCCTGACCTGGGTCATGGCTCTGGCCTGCGCCGCACCGCCTCTTGCCGGCTGGTCCAGGTACATCCCGGAAGGCATGCAGTGCTCCTGCGGTATCGACTACTACACACTCAAGCCCGAGGTCAACAACGAGTCTTTTGTCATCTACATGTTCATCGTCCATTTTACGATCCCCATGATCATCATCTTCTTCTGCTACGGCCAGCTGGTCTTCACGGTCAAGGAGGCAGCTGCCCAGCAGCAGGAGTCGGCCACCACCCAGAAGGCAGAGAAGGAGGTCACCCGCATGGTCATCATCATGGTCATCGCGTTCCTGATCTGCTGGGTGCCCTATGCGAGCGTGGCCTTCTACATCTTCACCCACCAGGGCTCCAACTTCGGCCCCATCTTCATGACCTTCCCGGCCTTCTTCGCTAAGACCTCCTCCATCTACAACCCAGTCATCTACATCATGATGAACAAGCAGTTCCGGAACTGCATGCTCACCACCATCTGCTGCGGGAAGAACCCCTTCGGGGAGGAAGAGG---CCACCACGGTCTCTAAGACGGAGACCAGCCAGGTGGCCCCAGCCTGA???????????????????????????????????????????????????????????????????????????GTAACCATCTACCTGGGGAAGAGAGACTACATAGACCACGTCAGCCAAGTGGAGCCCGTGGATGGAGTCGTGTTGGTCGATCCTGATCTCGTCAAGGGCAAGAAAGTTTATGTCACTCTGACCTGTGCCTTCCGCTACGGCCAGGAAGACATCGACGTGATTGGCCTGTCCTTCCGCCGGGACCTGTACTTCTCTCGGGTTCAGGTGTATCCTCCCGTGGGGCCTGCAAGCACCCCCACGCATCTGCAGGAGAGCCTGCTCAAGAAGCTGGGGGCCAACACCTATCCCTTTCTGCTCACGTTTCCCGACTACCTGCCCTGCTCGGTGATGCTGCAGCCAGCTCCCCAGGATGTGGGGAAGTCGTGCGGGGTTGATTTTGAGGTCAAAGCATTTGCCACGGACAGTGCCGATGGGGAAGAGGATAAAATTCCCAAAAAGAGCTCTGTGCGTCTGCTGATCCGGAAAGTACAGCACGCTCCCAAGGACATGGGCATCCAGCCCCGGGCTGAGGCAGCCTGGCAGTTCTTCATGTCGGACAAGCCTCTGCACGTGGCCGTGGTCCTCAGCAAGGAGATCTTTTTCCACGGGGAGCCCATCCCAGTGACCATGACAGTCACCAACAACACCGAGAAGACCGTCAAGAAGATCAAAGTGTTAGTGGAGCAGGTGGCCAACGTGGTCCTCTACTCCAGCGACTACTACGTCAAGCCCGTGGCCACGGAGGAAGCTCAAGAGAAAGTGCCCCCAAATAGCACTTTTACCAAGACCATAACCCTGGTGCCGCTCCTGGCGAACAACCGGGAGAGGCGGGGAATCGCTCTGGATGGGAAGATCAAGCACGAGGACACAAACCTGGCCTCCAGCACCATCCTCAAGGAGGGCATAGACCGGACCGTCATGGGGATCCTGGTGTCCTACCAGATCAAGGTGAAGCTCACGGTGTCAGGCTTCCTGGGCGAGCTGACCTCCAGTGAGGTGGCCACTGAGGTGCCGTTCCGCCTCATGCACCCCCAGCCGGGGGACCCAGCA------AAGGAGAGTTTTCAGGATGAAAACCTGGTGTTTGAGGAGTTTGCTCGCCAAAATCTGAAAGATAACGAGGAAGAAGAGAAAAACAAG---GAGAAG------GCCACCAATGACGAGTGAATGGGGAGACTGATCAGGATGGGGGTACCGGAACGGCGGTTATACCAGTCCAAACGGCTTCCCTGGGGTCGCCTCTTCTTCCTACTGGGAATGTTGCTCATTGGGTCTACCTATCAGCACCTGAGGAACTCGGGGGGTCTCCCCACACTAGGAGAAGCTGTCTCTGCTAGACACCGTGTAAAACTGGCTAGCCAGGACCTCTTAGATGGTCAGATGGTGACGATGAGCAGGGGTCCTTCAGCAAGGACCTCTAACACGGAGGGGGGGCTGCTGGTACTGCCGACCACAGTGAGCAGACAGGAAGCAGCACTTAGCCGAACCATGGAGAACACTCCCACTCCGCCCAGAAGAACAGTCAGGATCACTCCAACAAAGCCTACGAATCGCTACACCCTGGCAGTAGCAGGCGCAGAGAGAGTGAGGGCGGAGACCCCGACCGCATCCAGGAGAGCACTGCGGCACGATACCGTAACTGCAAGCAGACAAACAGGACGGAATTCCACC------------CCAACAACACCCAGGGCAGAAAGGAAGAGCCACGACCCCACTCAAAACAGAGCCAAGGGGAAGAAGCACCCCCCACACCTACCAGGTCGAACAGCAGACAATGATACTTCATTCTTGTTTGTGACCATGAAGAGGAGCCATGTGAACACCCCCAAAACAACAGCGAGGGCTGGCAGAACT---ATGGCACCCGACAGCAGGATGGGGACCAACACTCACAAGAGAACAGTGGAGGGAAATACTCCCACTATTTTCAAGGGACTAGTCGACGACATCCCCATTTTCCTGAGGAGTGAGATACAAACCAGCATCTTGACTTCTCCAAGGACTCTAGTGGAGAAGAACAGGCTGACTACCCCCAGAGGAGTAAGAAATACCAGCATAACCAAACCCTGGTGGCTAGTGGGAAAGGACCATGTGACCACTGCCCCGAGGGCAGCCCTGGAGCGTACCCCAGCCATCTCTGAGGGGCCCTTGGGGATGATCTACAGCCCAGCCAGCAGCCCGGCGGGAACCAAAGCCTCCACTGCCTCTCGG------AGGAACTCTTCCCCCAGCACCAGGGTACCAACGGCCAGAATGCCCACTGCCACCTTTCAGAGGCCA------------------GCACCCAGCACCTCAGTGACCCCCAGGGTCAGGGTCACCCCGACACCCCACATTCATCACTATGTGGTTATGATGCCAGGGCCAGCTGTGTTCACCACCCCCTCTCCCAGCCCAACAGCAGAGGAGCCCAGTCCCAGCCCCTCA---CTGCTGCCTTCCCATGAACCAGACCTCCACCCCAAGGCCGAGTATCCACCAGACCTGTTCAGTGTGCAGGAGCGGCGCCAGGGCTGGGTGGTCTTGCATGTCTTCGGCATGATGTATGTGTTTGTGGCCTTGGCTATCGTGTGTGACGAGTTCTTCGTCCCAGCCCTGGGCGTCATCACCGACAAGCTGCAGATCTCTGAGGACGTGGCAGGGGCCACGTTCATGGCTGCTGGGGGCTCTGCCCCTGAGCTGTTCACTTCCCTCATCGGGGTCTTCATCTCTCATAGCAATGTGGGCATCGGCACCATCGTGGGCTCCGCTGTGTTCAACATCCTCTTCGTCATCGGCACCTGCGCCCTCTTCTCCCAGGAAGTCCTCCATCTCACCTGGTGGCCCTTGTTTCGTGACGTCTCCTTCTACATCTTTGACCTGATGATGCTCATCCTCTTCTTCCTAGACAGCCGCATTGCCTGGTGGGAGAGCCTGCTGCTGCTGCTGGCCTATGCCTTCTATGTGTTCACCATGAAATGGAACAAGCAGCTGGAGCTCTGGGTGAAGGAGCAGCTTAGCCGGGGGCCCATGGTCAAGGTCATGGCCCTAGGTGACATCAACAAGCCGGCTGGTGGGGCTGTTGCAGTGGACGAGCCACAGGAACACAAGAAGCTGAAGCTCCCGTCCGTGCTGACCCGAGGGAGCAGCTCAGCCTCTCTGCACAACAGCATCATTCGCACCACCATCTACCAGCTCATGCTCCAGAGCCTGGACCCTCTGGGCGCAGCCAGTCCCTCCATGGACAAGGAA---GAAAGCTTGAATCAGGAGGCCACAGCCAAGCCCCAGGCCAAAGCAGAAAGCAAACGAGAAGAGGAGGAGCCAGCTGAGCTCCCTGCGGTCACAGTCACACCAGCCCCTGCTCCAGACAGCGAGGGAGATCAGGAGGAAGATGCTGACAGTCAG------------------------------------------------------------------------------------------------------------------------------------------------------------------------------------------------------------------------------------------------------------------------------------------------------------------------------------------------------------------------------------------------------------------------------------------------------------------------------------------------------------------------------------------------------------------------------------------------------------------------------------------------------------------------------------------------------------------------------------------------------------------------------------------------------GAGTCCAGGAAGTTTTTTGTTCTCACCTTCCTGGGATCCATCACCTGGATAGCTCTGTTCTCCTACCTCATGGTGTGGTGGGCTCACCAGGTTGGTGAGACGTTAGGCATTTCCGAAGAGATTATGGGTTTGACAATCCTGGCAGCAGGCACGTCAATTCCTGACCTCATCACCAGCGTGATTGTGGCGCGAAAAGGCCTGGGAGACATGGCTGTGTCAAGCTCCGTGGGCAGTAACATATTTGACATCACCGTGGGCTTGCCGGTTCCTTGGCTGCTTTTCTCTCTTCTCAATGGCTCCGTGCCTGTCGTGGTCAGCAGCAACGGCCTGTTTTGTGCCATCGTTCTGCTCTTCCTCATGCTCCTGTTTGTGATCACCTCCATCGCATTGTGCAGATGGAGGATGAACAAGGTGCTGGGCTTCACCATGTTCCTCCTGTACTTCATATTCCTCATCACCAGTGTGATGTTAGAAGACCGGGTTATATCCTGCCCCATCTCCGTTTGAATGGATCGGCTTCAAAGCACGACCATCCCGATATTCCTTGAGAAGTGGGGCTTGGGGGAGTCACCATCTGGCTGCAGGAGACATTATAACGTCAGAAAAAAACTGAAGTTCATTAGAATCATAGGACTTTTC------CTGGGCCTGCTAGCCATCAGCACTGTCCCATTTTCAATCAGTGCCTTTTCTGAGACAGAGACTCAGAGCCCAGGAGAAGCCAATGGTCTAAGTGGCCCAGGGGTAGTACACGGTTACCGTCAAAGAACTCTCTTAGACCTAAATGGCAAGATTCTGGATTCCACTGAACAGCCCCCTGTGATTCAGGAAGGCAAACTGGAGAACACTACAGAGCATGCCGAAGGGGACTACCCCAAAGACATCTTCTCCCTTGAGGAGCGAAGAAAAGGAGCCATCGTTCTCCATGTCATTGGCATGATCTACATGTTCATAGCCTTAGCCATTGTCTGTGATGAGTTCTTTGTCCCTTCTTTGACTGTCATCACCGAAAAACTGGGCATCTCTGATGATGTGGCCGGAGCCACCTTCATGGCTGCGGGGGGCTCAGCCCCAGAACTCTTCACGTCTCTCATTGGGGTCTTTATTGCCCACAGCAATGTTGGCATAGGCACAATCGTGGGCTCCGCAGTGTTCAACATCCTCTTCGTGATTGGCATGTGTGCACTGTTTTCTAGAGAAATCTTAAACCTGACCTGGTGGCCACTCTTTCGGGATGTGTCCTTCTACATTGTCGACTTGATCATGCTGATCATTTTTTTCCTGGATAATGTTATCATGTGGTGGGAGAGCTTGCTTCTATTATCGGCTTATTTTGCCTATGTGATTTTCATGAAATTCAACGTCCAAGTCGAAAAATGGGCGAAGAAAATGATAAGCCGCAACAAAGTCGTCAAGGTGACAGCGCCAGAGGCCCAAGCCAAGTCATCTACAACCAGGGACAAGGATGAGCAGGCTCTACCGACTAAGCCACGTCTCCAGCGGGGTGGAAGCTCTGCCTCTCTCCACAACAGTCTCATGAGGAATAGCATCTTCCAGCTCATGATACATACCCTGGACCCACTCGCTGAAGAACTTGGATCATACGGAAAGCTAAAATATTATGACACAATGACTGAAGAAGGGCGCTTCCGAGAAAAGGCTTCCATTCTCCATAAGATCGCCAAGAAGAAATGCCAGGGGGATGAGAACGAGAGGCAGAACGGGGCTGCCAACCACGTGGAAAAAATCGAGCTGCCAAACAGCACCAGCACCGAAGTCGAGCTGACTCCACCCAGCGATGCTTCGGAGCCTGTACAAAACGGGAACCTCTCGCACAGCATCGAGCCTGCGGAAGCCCAGGCAGTGGAGGAGGAGGATGACCAGCCACTGAGCCTGGCCTGGCCCACCAACCCCCGCAAGCAAGTCACGTTCCTGATCGTCCTCCCCATCGTGTTCCCTCTCTGGATCACCCTACCGGATGTTCGCAAACCTTCCATGAAGAAGTTCTTTCCTATCACGTTCTTCGGCGCCATCTCCTGGATTGCGGTGTTCTCCTACTTGATGGTCTGGTGGGCACACCAGGTTGGAGAGACCATTGGCATCAGTGAGGAGATTATGGGCCTGACCATCCTGGCTGCTGGCACTTCCATCCCTGATCTGATCACCAGCGTCATCGTGGCCCGGAAGGGGCTGGGGGACATGGCCGTGTCCAGCTCTGTGGGAAGCAATATTTTCGACATCACGGTAGGGCTCCCCCTGCCCTGGCTTCTGTACACCATCATCCACAGGTTCCAGCCAGTGGCCGTGAGCAGCAACGGCCTCTTCTGCGCCATCGTCCTCCTCTTCATCATGCTGCTCTTCGTCATCCTCTCCATCGCCCTCTGCAAATGGCGGATGAACAAAGTGCTGGGCTTCATCATGTTCGGCCTCTACTTTGTGTTCCTGGTGGTCAGCGTCCTTCTAGAAGACAGAATCCTCACGTGCCCTGTCTCCATCTAGATGTCAGGG------GACGAGGAGTTTTATCTCTTCAAGAACATCTCCTCGGTGGGGCCTTGGGATGGGCCTCAGTACCACATTGCCCCCGTCTGGGCCTTCCACCTCCAGGCCGCCTTCATGGGCCTCGTCTTCTTTGTTGGGACACCACTCAACGCTGTGGTGCTGGTGGCCACACTGCGCTACAGAAAGTTGCGGCAGCCGCTCAACTACATTCT-GGTCAATGTGTCCTTGGCGAGTGTCCTCTTCTGTGTCATCTCTGTCTTCACCGTCTTCGTTGCCAGCTGTCATGGGTACTTCATCTTTGGTCGCCATGTTTGCGCGTTGGAGGCCTTCCTGGGCTCTGTAGCAGGTCTGGTGACAGGATGGTCCCTGGCCTTCCTGGCCCTTGAACGCTACCTCATCATCTGTAAACCCTTGGGCAACGTCCGCTTCAGCTCCCAGCATGCACTGTTGGTGGTCTTGGCCACTTGGACCCTCGGGATTGGTGTCTCCGTTCCGCCCTTCTTTGGCTGGAGCCGGTTCATCCCAGAGGGGCTGCAGTGCTCCTGTGGCCCTGACTGGTACACCGTGGGCACCAAGTATCGCAGTGAGCACTACACCTGGTTCCTCTTTATCTTCTGCTTCATCGTGCCCCTGTCCCTCATATGCTTCTCCTACTTCCAGCTGCTGAGAGCCCTCCGAGCTGTTGCAGCTCAGCAGCAGGAGTCAGCTTCGACCCAGAAGGCCGAGCGGGAGGTGAGCCGCATGGTGGTGGTGATGGTGGGATCCTTTTGTCTCTGTTACGTGCCCTATGCTGCCTTGGCCATGTACATGGTCAACCACCGTAACCACGGGTTGGACTTAAGGCTCGTCACCATTCCTGCCTTCTTCTCCAAGAGCGCTTGTGTCTACAACCCCATCATCTACTGTTTCATGAACAAGCAGTTCCGTGCCTGCATCCTGGAGATGGTGTGTGGGAGGTCCCTGGTAGATGAATCTGACATGTCCAGCTCCCAGAAAACGGAAGTCAATACTCTCTCGTCCAGCCAAGTTGGCCCCAACTAA [50206 bp]
'Elephantulus edwardii' ATGTACCGGCGGACC-TTCGCCTTCCAGATGCTGCGGGAGCAGCACCAACACTCAGAAGAGCCGCCACGGGCGCCAGAGCCCAGCCGGC---CGGGGAGCGCGGGCGCGGCGCGCGGCCTGGCGGCAGTGCAGGGCCTGGGCGAGCGCGTGGCCACCTTCGTGCAGCGCGCCCGCGCGCTCGAGCAGCGCCACGCCGCCCTCCGCCGACAGGTCTACGCTTTCCGGTGCCTGGGCGACCTGGCAGCCCCCGAGGAGGCGCTTGCCCAGCAGGTAGAGG-----------GCAACCGCCAGCGAGCCCGGGACCTGGCGGTGGAGCGCGGCCGGTTGAAGCGCCAGGGCGCCGAGGCGCAGCGCTCTCGGGACGAATTCCGGTGCAAGTATGAAAATGAGTGTGAATGTCAGCTGCTGCTGAAAGAAGTGCTCGAACGGCTGAACAAGGAAGCAGATGAAGCCTTACTGTATAACCTTCGCCTTCAAATTGAAGCCCAGTTTCTGCAGGAGGACATCAATTTGGCAAAGGATAGGTACAAAAAGAATCTTCTGGAAATGCAGACCTATGTCAACCTCCTGCAACAGATCACACAGAAGGCACCTCAAGCATCATACATTCTTAGTGGGACAGCTGAGGACCCACTGCTGATGGAACAGAGGGTTGCTGCTCTGCAGGGCCAGCTGGAGGAGAGCCGGGGCGCCCTCTCCCTCCTGCAGACACAGAGGTCCAGGCTTCAGGCTGAGACAGCGAGCCTGGAACAAGCTATTAAAGATGCTCATGAGTGTTTTGATGGAGAGATCCAGCTTTACAATGACCAGATTGAAGCCCTGCGGAAGGAGATTGAAGAGACTGAGAAGGTTTTGGAGCGGTCTTCATATGACTGCCGGCAGCTGGTGGTAGCCCAGCACACCTTGAAGAACGAACTGGACCGGTATCAACGCATCATTGAGAATGAAGGAAACAGGCTCAACTCCACCTTCATGGAAACTTCCATCGTCCTCCTCACTGAGTGCCCCAAGGCCTCCCTTAGCCTTCATCCTGATGGGAAAGATCTCACCAGAGTTGTACAGGATATAACAACAGCAAAACCAAGACAAAAAAGCCCCCTCAAGAATGTTCCAAAGAAAAAAGAGATTATAATTAAAGAAAGAGCAGATCAAACTCTAAAAGATGCACCACCAAGCAGTCTGGAAGGCACCAAGCAGGTCCAGGTGATGCTTCAAGAAGAAGATGAATCGAAGCTTGTCTCAAGG---TTTGAGAAAACAAGCCCCCCAATACAAGAAGGGTCTCCAGAGGACGTGCCTGATGGAGGCCAGGTGAGCAAAGCCTTCAGAAAACTATGCAATATGATCAAGGAGCGAGTGAAAAGCCCCAAAGAGCCTGAGCCCCCAGCTGACCTCTTTACCAAAGGACGATATGTGCTGGTCACAGGGGATGCCAGCTATGTGGACCCTGACTTCTGTCCCTCTTCTATCCAGCCCAAAGGTGGGGTGATTGTTTCCATTGAGGAAGACTCTATGCATCAGGACAGTGCTCTGGAGCCCACTCCTGAGGAGCCTAAGCCCCTTTTGGAGAACGGGCAGGGGCATTCCCAGGGAAAGGAAGATGGGCAGAGCCCCACAGACAAGCAGAAGGACACAAATGGTGACCAGCACCCCACAGATAAGCAGGACATAAATGGTGACCAGCACCCCACAGACAAGCAGAAGGACGCAAATGCTGACCAGCTCTCCAGAGACAAGCAGAAGGACACAAATGCTGAACAGTACCCCACAGACAAGCAGAAGGACACAGATGGTGATCAGCACCCTAGAGATAAGCAGGACACAAATGGTGACCAGCACCCCACAGACAAGCAGGACACAGATGGTGACCAGCACCCCAGAGATAAGCAG---------------------------------AAGGACACAAATGCCAAAGAGCAGCAAGGACCTGGGGAGATAAGTGACGAGAAGAGTAGAGGGCCCACGGAGCCACGTGATGAACAGAATGAGGGCCGCAAGGCTGGGGTGCCCTGTCATGTCATCGTTTCTGGTCCAGAAGAACCATCAGCACCCCAACTGCAAAAACCTGGGACCAGCCAGGATAATTCTGAGGGGCGTGGGGCGAGGAGCAGTGGCTTGCTGGGGAAAAGCCCTCCTAAGGCACTGGCGTATGAGAAGGTGGAAGTGGTAGAATCCGTTGAGAAGTTTTCATCAGAGAGCGTTCAGACATATGAAGAGACCGCCATCATTGTGGAGACTACAATTGGAAAGTCAAAGGCAAACAAGAAAAAACTGGGAGAAAAAGGCTGTTAG?????????????????????ATGAGTGAGAGGCGGGTGGTGGTGGAAGCCCCCGCCAGTACCACCTCCAGCATGGCCCTCCAGAGACGCCGGCCATCCTTTGGAGGGACTCCGTCATCATCTCCCCTAGAGAGTACCCCGAGCTCCAGGGTCAATGTCAGGGGTGACCTGATCCGATCACCTGTGACCTACGCAGGGCTGCTGCCCGCTGGGTGCATAGGCAACCCCGGTGCCCGTGTGACCTGCCGGGCGCTGGGCATTAGCAGTGTCTTCTTACAAGGCCTGCAGAGCACGGGCCTGGCCGCTGTGCCCGCGGCGGGTCTCGAAGGGGACCACGGTGCTGTTGAGGACTTGGGGGGCTGCCTGGTGGAATACATGGCCAAGGTGCGCGCCCTGGAGCAGGTCAGCCGGGAGCTGGAAGCGGAGCTCCGGATGCATATGGAGAGCAGGGCCACAGCCTCCGGAGGCTGGGGGGCCCTCCGAACCTCCTGGGCTAGCAGTTGCCAGCAGGTGGGCGAAGCTGTCTTGGAAAACGCCCGGCTCATGCTGCAGACAGACAACATCCAGGCAGCAGCGGATGACTTTAAAGAAAGGTACGAGAATGAACAGCGATTTCGAAAGACGGCCGAAGAGGAAATTAACTCCCTGTATCAAGTCATCGACGAAGCCAATGTGGCCAAAATGGATCTGGAGAGTCAAATTGAAAGCCTGAAGGAAGAACTTGGCTTTCTCTCGAGGAATTATGAAGAGGATGTGAAGGCTCTGTACAAGCAGTTGGCAGGATCTGAGCTGGAGCAAGTCGACGTTCCTATTGGCACTGGTCTGGACAACATTCTCGAGACCATCAGGATTTGCTGGGAGAAAGATGTCGAAAAGAACCGATTGGAGGCAAGAGCCTTGCTTCAGGCCAAGCAGCAGGTTGGAGCGAGCCACAAGGCCCAGACCCAGGAAGAGAAGCTGGCGGCCGGCCTCAGGGTGGATTTACACAACACTTCCTG----CCAAGTCCAGAGCCTTCAAGCCGAGACGGAATCCTTGCAGGCCCTGAAGAGAGGCCTGGAGAACACCTTGCATGACGCCAGGCACTGGCACGACATCGAGCTGCAGAACCTGGGTTC--CGTGGTGCGCAGGCTGGAGGCCGAGCTCCGGGACCTCCACGC-GGAGGCCGAGCAGCGGCAGGAGGAGCGCGCGCAGCTGCTGGCGCACAAGGGCCGGCTGCAGAGGGAAGTGGAGGCCTACCACGGCCTGCTGGACCGCGAGGAGGCCCG---CTAAATGAAGACAAATAAAGTCGGTACCCAGCAATCCTTTGTAAATATCCCCAAAGTAGTTGTACCAGACATTGAAATGGCAATAAGAAGGATGGAAAATGGAGCATGCAGCTCATTTTCTGATGATGAC------GATGACAGTGCCTCTTTATATGAAGAATCAGAAAATGAAAACTTCTACAGAAGAAAT------------AACTCACACAAGAAAAGAGAACCATCACAGAGGGAGCAGTACCTGCCTGGTGTCATTGCACTTTTCAATGTTAACAACAGCAGTAATAAAGATCAGGAGGCCAAAGAAAAGAAGAAAAAGAAGAAAGAAAAGAAAAGCAAGGCAGATGATAAAAATGAAAATAAAAAGGGCTCAGAGAAGAAAAAGAAGAAAGAGAAAGAGAAGAAAAAGAAAGAAGACGACAAAGGAAAAGACAAGAAAGAAGAGGTGAAGAAAGAAGTCATGGTTATTGATCCCTCTGGAAACACATATTACAACTGGCTGTTTTGCATCACTTTACCTGTTATGTACAACTGGACTATGATTATTGCAAGAGCATGTTTTGATGAACTTCAGTCTGACTACCTAGAATATTGGCTCATTATTGATTATATCTCAGATATAATCTACCTTCTTGATATGTTTGTACGAACAAGGACAGGTTACCTGGAACAAGGGCTGCTGGTGAAGGATGAGATGAAGCTCATTAAAAAATATAAATCAGATTTACAATTTAAGTTGGATGTTTTATCAATGATACCTACTGATCTGCTGTACTTTAAGATGGGGTGGAACTATCCAGAAATTAGGTTAAACAGATTGTTAAGAATCTCTCGTATGTTTGAGTTCTTCCAGAGAACAGAAACAAGGACAAATTACCCAAACATCTTCAGGATTTCTAATCTTGTTATGTATATCGTCATCATCATCCACTGGAATGCATGTGTATATTACTCTATTTCCAAGGCTATTGGATTTGGGAATGACACATGGGTCTATCCTGATATTAATGATCCTGAATTTGGCCGTTTGGCAAGAAAATATGTATACAGCCTTTATTGGTCTACACTGACCTTGACCACCATTGGTGAAACACCACCTCCTGTGTTAGATTCAGAGTATGTCTTTGTAGTGGTTGATTTCCTAATTGGAGTGTTAATTTTTGCTACCATCGTCGGTAACATAGGTTCCATGATTTCCAACATGAATGCAGCTAGAGCAGAATTTCAAGCAAGAATTGATGCTATAAAGCAGTATATGCACTTTCGAAATGTAAGCAAAGATATGGAAAAGAGAGTTATCAAGTGGTTTGACTACTTGTGGACCAACAAAAAAACAGTGGATGAGAAGGAAGTCTTAAAGTATCTACCTGATAAACTGAGAGCAGAAATTGCCATCAATGTTCACTTAGACACACTGAAAAAGGTCCGCATTTTTGCTGACTGCGAAGCTGGTCTGTTGGTAGAATTGGTCTTAAAACTACAACCCCAGGTCTATAGTCCTGGAGATTACATCTGCAAGAAAGGAGATATTGGACGTGAGATGTACATCATCAAAGAAGGCAAACTTGCCGTGGTGGCAGATGATGGGATCACTCAGTTTGTGGTCCTGAGTGATGGCAGCTACTTTGGTGAGATCAGCATTCTGAACATTAAAGGCAGCAAAGCTGGAAATCGAAGAACAGCCAACATTAAAAGTATTGGCTACTCAGATCTGTTTTGTCTCTCAAAAGATGACCTGATGGAAGCTCTGACTGAGTACCCTGATGCCAAAACTATGCTAGAAGAGAAGGGGAAGCAAATTTTGATGAAAGATGGGCTACTGGATTTAAATATTGCAAATGCTGGGGGTGACCCCAAAGATCTTGAAGAAAAGGTCTCCCGAATGGAGAGTTCTGTAGACATTCTGCAAACAAGGTTTGCCCGGATCCTGGCTGAGTATGAATCAATGCAACAGAAACTGAAGCAGAGACTAACCAAGGTTGAGAAATTTCTGAGACCAATTATTGACACAGACTTTTCAGCTATTGAAGGATCTGGAGTGGAAAGTGAGACCATAGACTCTACACAAGACTAAATGGCCAAAATCAATACTCAATTCTCTCACTCCTCTCAGGCCCACCATGCAGTAAGAATAGTGGACAATGATCCCGATCACGTTGAAAATGGTGTCCTGCGGACCCTCTCACCATGCGGGGAGACATCTCCAGAAGTGCAGCAAGCAATCACCATGGACACCACA---GGACTGGCCGAATCGCCAAGAAATTCTCTCATCAGCCAGAGGCCTGCCAGGTTATCACGACTCATCATCTCCCTGCAAGCGTGGGCAGCCAGGCATGCGCACCAGGAGAACCAGAGACCAGACTCTTTTCTGGATCGTTTCCAGGGAGCTGAGCTCAAGGAAGTGTCTAGCCAAGAAAGCAATGCCCAATCCAGTGGAGACAGTCAGGATCCACCAGGCAGAGAGAAAAG---T------------GCCAGAAACAACATCAATGCCTGCAACAACTCGGAGAAGGAA---AAGAAGGAGGCAACAGTGATAGACCCCTCTAGCAACATGTACTACCACTGGCTGACTGCCATTGCCCTGCCCGTTTTCTACAACTGGTGCTTGCTGGTCTGCAGGGCCTGTTTTGATGAGCTTCAGTCTGAACATCTGATGCTGTGGCTGGTCCTGGACTACTCAGCAGATGTCCTCTATGGCCTGGATCTGCTGGTGCGAGCCCGCACAGGTTTCCTTGAGCAAGGCTTAATGGTCAAGGATGCTGAGAGGCTGTGGAAGCACTACGCCAAGACCATTCATTTCAAGCTGGATCTGTTGTCGCTGGTCCCCACGGACCTGGCTTATCTAAAGCTGGGTATGAACTATCCAGAACTGAGGTTCAACCGCCTATTGAAAATTTCCCGGCTCTTTGAATTCTTTGACCGCACAGAAACGAGGACCAACTATCCCAATGTGTTCAGGATTGGGAATCTTGTTTTGTACATCCTCATTATCATCCACTGGAATGCCTGCATCTACTTTGCCATTTCCAAATTCATTGGTTTTGGGACAGACTCCTGGGTCTACCCAAACATTTCAATTCCAGAGTACGGACGCCTCTCCAGGAAGTACATTTACAGCCTCTACTGGTCTACCTTGACCTTGACGACCATCGGTGAGACCCCACCCCCAGTCAAAGATGAGGAGTATCTCTTTGTGGTCATTGACTTTCTGGTGGGTGTCTTGATTTTTGCTACCATTGTGGGTAATGTGGGCTCAATGATCTCCAACATGAATGCTTCTCGGGCAGAATTCCAAGCCAAGATCGACTCCATCAAGCAGTACATGAAGTTCCGCAAGGTGACAAAGGACTTGGAGACGCGAGTTATCCGCTGGTTTGACTACCTGTGGGCCAACAGGAAGACAGTAGATGAGAAGGAGGTGCTCAAGAACCTCCCGGACAAGCTGAAGGCTGAGATTGCCATCAATGTACACTTGGACACTTTAAAAAAGGTTCGCATCTTTCAGGATTGTGAGGCAGGGCTGCTGGTGGAACTGGTGCTGAAGCTGCGGCCTGCCGTATTCAGCCCTGGAGATTACATCTGCAAGAAAGGGGACATTGGGAGGGAGATGTACATCATCAAGGAGGGCAAGCTGGCTGTGGTGGCTGATGATGGAGTCACCCAGTTTGTGGTCCTAAGTGATGGGAGTTACTTTGGGGAGATCAGCATCTTAAACATCAAGGGGAGCAAGTCAGGGAATCGCAGGACGGCCAACATTAAGAGCATCGGTTACTCAGACTTGTTCTGCCTCTCGAAGGATGACCTAATGGAGGCTCTGACCGAGTATCCTGAGGCCAAGAAGGCCCTGGAGGATAAGGGACGGCAGATCCTCATGAAGGACAATCTGATCGACGAGGACCTGGCCGGGCCTGCAGGAGACCCTAAGGACATTGAGGAGAAGGTGGAATACCTGGAGTCCTCCCTTGACAACCTCCAGACAAGGTTTGCAAGACTCCTGGCTGAGTACAATGCCATGCAGCTGAAGGTGAAGCAACGTCTCAGCCAGCTGGAGAGCCAGATGAAGGCCAGTGGGGGCAGTGTCCTCTCGGATGGGGATCCTCCTGAGAATGCTACAAAACCAGAGGATAAA---CAGTGAATGTTGAGCTGGGTACAGAGGGTGCTGCCTCAGCCTCCAACATCCCCTCAGAAGACCAAGATGGACAAGGAGGAGGAGGAGGGACCAGAGCTGGGCGCAGAGCCGGTGGCAGAGGCAGAGCTCGAGGCAGAGCCTGAGCAGGAACCGGAGCCAGAGCTGGAGCTGGAGCCTAAACCGGAGCTGGAGCCGGAGCCGGAGCCGGAGCTGGAGCCAGAGCCGGAGCTGGAGCCAGAGCCGGAGCTGGAGCCAGAGCCGGAGCTGGAGCCTAAGCCGGAGCTGGAGCCGGAGCCGGAGCCAGAGGCAGAACCGAAGCCAGAGGCAGAGCCTGAGCTGGAGCTGGAGGCAGAGCCCGAGCCTGAGCCTGAGCCGGAGCCTGAGCCGGAGCCGGAGCCGGAGCCTGAGCCGGAGCCAGAGCCAAAACCAGAACTGGAACCAGAAGCAGCATCAGAGCCAGGACCAGAGATGCTCCCTGAGGAGACGGAGCTGAAAGATTCGCCTCAT---GAAGAGCCATTTGAGGAAGAGGAAGAGGCCACGGCTGGGGCTGACCTAAGCTCTAAAGAGACCCAGGAGGCTGCCCCTGCACTGTCTGCCTCGCTCCAGGCCCAGGTCATTGAGGTCCCGGAAGTAAACAGTCCCAGGAACTGGCTGCCGACATGGTTTAGGAAGAGCATGGAGAAGGTGGTCCCACAGCCTGTCTACAGCAGTGGGGCAGCCCAGAATGACACTGCTGGCTTA---GAGGATCCTGCCCAGACTGGAGCACAGATCCCTGGGCACTGTAGCACTGGGAACTCAGGA---TGTGCAGATGGATGCAATGAGGCCCCCAAAGCCCAAGACACCGGGCCCAGGCCTTGGCTCCTCAGGTGGTTTGAGCAGAACCTGGAGAAAGTGCTGCCTCAGCCCCCCAAAACCTATGAGGTCTGGAGAGACAAACCTGAAGACACTGCCTTGGACCCAGAACCACCAGAAGTTCCCCTGGAAGAGGAGCCCGTGCTGCAGGCCCCAGAGAGCCCCTGCCCACCCACCCCCAGCCCCCCGGAACCTGAGGAC------------------------GAACCAGCTCCAGAACCCCAGTCTGACTTCCAAGTCCTCTCCCTGCCACCACCTGGAGATCCCGCCAAGCTAATGGCGTGGCTCCTGCATAGGCTGGAGAAGGCCCTGCCGCAGCCGGTGCACCATGGGAAGGCCCAGGAGCAGGAGCCTGGCAACCCCGCACCGTGTGACACCATGCTGTGCACTGTGCAGACCANNNNNNNNNNNNNNNNNNNNNNNNNNNNNNNNNNNNNNNNNNNNNNNNNNNNNNNNNNNNNNNNNNNNNNNNNNNNNNNNNNNNNNNNNNNNNNNNNNNNNNNNNNNNNNNNNNNNNNNNNNNNNNNNNNNNNNNNNNNNNNNNNNNNNNNNNNNNNNNNNNNNNNNNNNNNNNNNNNNNNNNNNNNNNNNNNNNNNNNNNNNNNNNNNNNNNNNNNNNNNNNNNNNNNNNNNNNNNNNNNNNNNNNNNNNNNNNNNNNNNNNNNNNNNNNNNNNNNNNNNNNNNNNNNNNNNNNNNNNNNNNNNNNNNNNNNNNNNNNNNNNNNNNNNNNNNNNNNNNNNNNNNNNNNNNNNNNNNNNNNNNNNNNNNNNNNGAGGCTGCCTCAGATTCAAGAGGAGAAAGAAGAGGAAGAGGAAGAGGAAGAT------------------------GAGGAGGAAGAAGAAGAGCTCGAC------GTCCTGCTGGATAGCTACCTAGTGGTGGAGGACATCGAGAACCAGAGTGACGCAGACGAGACTCAGCAACAGAGGGATTCAGAGCAGGAGCTGCAGGAGGAAGAGGAGGAGGCTGCCTGCTCAGAAGTGCCGGCCACGAAGCAGCACCCTGAGGTGCAGGTGGAAGATGCCGATGCAGACACCCTGCCACTCATCGTGGAGGAAACACCACAATCGCCAGCTTTGCCACCCCTATCTCCTGCCAAATCGGACACTCTCACCGTCCCAGGCTCAGCAGCGGGGACTCACAGGAAGAGGCTGCCTTCCCATGATGATGAGGCTGAAGAGCTCAGGGTGGTTACGCCAGCGGAGTCCCCCGTGGTCGCCTGGTCAGAGCATTCCAGTCCGCAGGGGATGGATGACCAGGACCGCGCCGCCTCCACAGCCAGCACAAACAGTGCCATCATCAATGACCGGCTGCAGGAGCTGGTCAAGCTGTTCAAGGAGCGGACGGAGAAGGTCAAAGAGAAGCTCATTGACCCCGACGTCACCTCTGACGAGGAGAGCCCCAAGCCTTCCCCAGCCAAGAAGGCCCCGGAGCCACCGCCTCAGGACGTGAAGCCGGCCCAGTCGGATCAGATGGAGGAAGAACACTACTGTGAGATGCTGTGCTGCAAGTTCAAACGCCGCCCCTGGAGGAAGTACCAGTTTCCCCAGAGCATCGACCCGCTGACCAACCTGATGTACATCCTGTGGCTCTTCTTCGTGGTGCTGGCCTGGAACTGGAACTGCTGGCTGATCCCGGTGCGCTGGGCCTTCCCCTACCAGCGGCCAGACAACCTGCACTTCTGGCTGTTGATGGATTACCTGTGTGACCTCATCTACCTCCTGGACATCACCGTGTTCCAGCTGCGTCTGCAGTTTGTCAAAGGCGGCGACATCATTACAGACAAGAAGGAGATGAGGAATAACTACCTGAAATCTCCCCGCTTCAAGATGGACCTGCTCTGCCTCCTGCCCTTGGACTTTCTCTACCTGAAGTTCGGAGTGAACCCGCTCCTTCGCTTGCCCCGATGTTTAAAGTACATGGCGTTCTTCGAGTTCAACAACCGCCTGGAAGCCATCCTGAGCAAAGCCTACGTTTACAGGGTCATCAGGACCACGGCATACCTGCTCTACAGCCTACATGTCAACTCCTGTCTGTATTACTGGGCGTCAGCTTATCAGGGCATCGGCTCCACTCACTGGGTTTATGATGGTGTGGGGAACAGCTACATTCGCTGTTACTACTGGGCCGTGAAGACCCTCATCACCATCGGAGGGCTGCCTGACCCCCAGACACTCTTCGAAATTGTGTTTCAGCTGCTGAACTACTTCACAGGCGTCTTTGCTTTCTCTGTGATGATCGGACAGATGAGGGACGTGGTGGGGGCCGCCACCGCGGGACAGACCTACTACCGCAGCTGCATGGACAGTACTGTCAAGTACATGAACTTCTACAAGATCCCCAAGTCTGTGCAAAATCGAGTCAAGACCTGGTACGAATACACCTGGCACTCCCAAGGCATGCTGGATGAGTCAGAGCTGATGGTGCAGCTTCCCGACAAGATGCGGCTAGACCTCGCCATCGACGTAAACTACGACATTGTCAGCAAGGTGGCGCTTTTCCAGGGCTGCGACCGGCAGATGATCTTCGACATGCTGAAGAGGCTTCGCTCTGTTGTTTACTTGCCCAACGATTATGTGTGTAAGAAGGGGGAGATTGGCCGTGAGATGTACATCATCCAGGCAGGCCAGGTGCAGGTCCTGGGCGGCCCCGACGGGAAGTCTGTGCTGGTGATGCTGAAGGCAGGATCCGTGTTTGGAGAAATAAGCTTGCTGGCCGTTGGGGGCGGGAACCGGCGCACGGCAAACGTGGTGGCCCATGGATTCACCAACCTCTTCATCCTGGACAAGAAGGACCTGAACGAGATTTTAGTGCACTACCCTGAGTCCCAAAAGCTACTCCGAAAGAAGGCCAGGCGCATGCTGAGAAGTAACAACAAGCCCAAGGAGCAGAAGAGTGTGCTCATCCTCCCTCCCAGGGCGGGCACCCCCAAGCTCTTCAATGCTGCCCTGGCTGCAGCAGGAAAGATGGGTGGTAAGGGCGCA---AGAGGTGGCAAGCTTGCTCATCTCAGGGCTCGGCTCAAAGAACTGGCTGCGCTGGAGGCCGCCGCAAAACAGCAGCAGATGCTGGAA------CAGGCCAAGAGCGCAGACGGCACCGCTGGA---------GAGGCGGGTTCAGCGCCCACGGAGCAACCCGCCGAGCAAGTTACCGCTCCGGCAGAGGGCGCCCGGGCCCAGGACCCGGCTCAG---------------CCCGCACCGCCCGCGCCCTCAGATCCCCCGGCCCAGCCCCCCGCTCCAGCGCAGCCCGCGCCCTCGGATCCCCCGGCCCAGCCCCCAGCTCAGCCCGCGCCGCCCGCGCCCTCGGATCCCCCGGCCCCGGTCTCTGCCGGGACGCCCGCTCAGGGCACC------------GAGCCCGAGGAGCACTCGGTGCGCATCCGCATGAGCCCGGGCCCCGAACCCGGCGAGCAGATCCTGTCGGTGGAGATCCCCGAGGAGAAGAAGGAG------TGAATGTTTAAATCACTGACAGTAAAATTCAACAAGGTAAAGCCAGAAGAGGCA---GATGAGAATAAAGAGAATCATCGTCCAAGTGATCCATCTCAGGCATCCACCAGACAGGGAGAAAGTAAAAATGAGAAGAAATCTCACAAAACCAAGATATCTCCAGTCACATATGAAGAAGTGGACACCAAAGTACAAGCTCAAACTTCAAAAAAAACCTCCCCCCACCATGGCACCATAACCCCTGACTCTCAAAACCCACCAAAAGCAACAGAAACAGTGCCAGAGCAGAAGGAAACAGAGACTGCAAAAGAAGACAGCTCAAGTCCAAAAAGCAAACCACCCAGTGCTCCTCTTATTAATGAGTATGCTGATGCCCAAATACACGACTTGGTAAAAAGGATGCGACAACGAACAGCCCTCTACAAGAGAAAGTTAATAGAAGGAACTTTATCCTCACCAGAAGGGAGCCCACAACCTGCAAAGCCCACAGCTCCCACAGCTGCACCGTCAGGACAAGGAATTGATGCTAAGTTA---GAAGACCACTACTACAGAATATTGTGTTTTAAACTCCGGAAGATTCCTCTGACAGATTACCTAAAAAAAATTAGACTTCCGAGAACCATAGATTCATACACAGATCGACTCTATCTCTTCTGGCTCCTGCTTGTCTCCGTGGCCTATAACTGGAACTGCTGGCTTATCCCAGTGCGCATAGTCTTCCCATATCAAACACCAAACACCACACACTACTGGTTTATTACCGATCTCGTGTGTGATATCATCTACTTGTGTGATATGATGCTGATCCAGCCCAGACTCCAGTTTGTAAAAGGAGGAGAGATAATAGTGGATGAAAATGAGCTAAAGAGACACTACAAGAGCTCCACAAAATTTCGGTTGGACTTTGCATCAGTAATACCATTTGATGTTTTCTACTTCTTCTTTGGATTTAATCCAATATTTAGAGCAAATAGGACATTAAAGTATGTCTCATTTTTTGAGTTTAATCACCGCCTAGAGTCTATAATGGACAAGGCATACATCTACAGAGTCATTAGAACAACTGGATACTTGCTGTTTACTCTGCACATCAATGCCTGTATTTATTACTGGGCTTCAAACTATGAAGGAATTGGCACCACTAAGTGGGTGTATGATGGTGAAGGAAACAAATATCTGAGATGCTTTTATTGGGCAGTTCGATCTTTAATTACCATTGGAGGTCTTCCAGAACCACAAACCACATTTGAAATTGTTTTTCAACTCTTGAATTTCTTT------TTGGGAGTTTTTGTGTTCTCCAGCTTGATTGGTCAGATGAGAGATGTAATTGGAGCCGCCACAGCCAATCAGAACCACTTCCGTGCCTGCATGGATGAGACCATTGCCTACATGAACACTTACTCCATTATCAAAAGTGTACAGACCCGGGTTCGGACTTGGTATGATTATACATGGGACTCTCAAAGGATGCTAGATGAGTCTGAACTGCTGGAGAACCTGCCAACCACCATGCAGTTAGCCCTCGCTGTGGACATGAACTTCACCATCATCAGCAAAGTCGACTTGTTCAAGGGTTGTGATACACAGATGATTTATGACATGTTGCTAAGATTGAAATCCACTATCTATTTACCTGGTGACTTTGTCTGCAAAAAGGGAGAAATCGGCAAAGAAATGTACATCATCAAACATGGAGAAGTTCAAGTTCTTGGAGGCCCGGATGGCACTCAAGTTCTAGTTACTCTGAAAGCT-GGGGCAGTGTTTGGAGAAATCAGTCTTCTAGCATCAGGTGGAGGAAACCGCCGAACAGCCAACGTGGCAGCTCATGGTTTTGCCAATCTTTTGACACTGGACAAAAAGACCCTCCAAGAAATTCTAGTCCATTACCCAGATTCGGAAAAACTCCTCATGAAGAAAGCCAGAGTGATTCTAAAACAGAAGGGTAAGACTGCAGAGGCAACTCCTCCAAAAAAAGGGTATGCCTTTCTCTTCCCACCTAAAGAAGAGACACCCAAAATGTTTAAAGCTCTGCTTGGAGGTAAAGGAAAAGCAGGGCTTGCAAGATTACTCAAACTGAAGAAAGAACAAACAGTTCAGAGAAAAAGTGAAGACTCTGAAGAAGGAGAGGATAAAGGAAAAGCACATGAAGATAAAGGAACGGAGCAAGCAGAAAAAGCACCGGATGAACCCAACTGTGGAGCAAGTCCTTCTCCTAAGGAGCAAGTGCCCAAGTC------------------------------------------------------------------------------------------------------------------------------------------------------------------------------------------AAGTCCGAAAAAGGAGTCATTACCTAGAGGGA-CTACCTGTCAGTCACTCATCATCAGCATGGCTCCCTCTGCTGAGGCCGGAGAAGAGATTCTGACCATCGAAGTCAAGGAGAAGAGACTC---TGAATGGACGTCACTATCCAGCATCCTTGGTTCAAGCGCGCCCTGGGGCCCTTCTACCCCAGCCGGCTGTTTGACCAGTTTTTCGGCGAGGGCCTCTTTGAGTATGACCTGCTGCCCTTCCTGTCCTCCACCATCAGCCCATACTACCGCCAGTCCCTCTTCCGCACCGTGCTGGACTCTGGCATCTCTGAGGTCCGGTCCGACCGGGACCAGTTCCTCATCCTCCTGGATGTGAAGCACTTCTCCCCCGAGGACCTGACGGTGAAGGTGCTGGATGACTTTGTGGAGATCCACGGCAAGCACAATGAGAGGCAGGATGACCACGGCTACATCTCCCG---------TGAGTTCCACCGCCGCTACCGCCTGCCCTCCAACGTGGACCAGTCGGCGCTCTCCTGCTCCCTGTCTGCGGATGGCATGCTGACCTTCTGTGGCCCCAAGGTCCAGTCTGGCATGGATGCCAGCCACAGCGAGCGGGCCATCCCTGTGTCCCGGGAGGAGAAGCCCAGCTCTGCACCCTCATCCTAGATGGACATCGCCATCCACCATCCCTGGATCCGACGCCCATTCTTTCCTTTCCACTCCCCCAGCCGCCTCTTTGACCAGTTCTTCGGGGAGCACCTGTTGGAATCTGATCTCTTTCCAACTTCTACTTCCCTGAGCCCCTTCTACCTTCGACCGCCCTCTTTCCTGCGGGCACCCAGCTGGATTGACACCGGGCTCTCAGAGATGCACCTGGAGAAGGACAGGTTCTCTGTCAACCTGGATGTGAAGCATTTCTCCCCAGAGGAGCTCAAGGTCAAAGTGTTGGGAGATGTGATTGAGGTGCATGGCAAACATGAAGAGCGCCAGGATGAACATGGCTTCATCTCCCGGGAGTTCCACAGGAAATACCGGGTCCCAGCTGATGTAGACCCTCTTGCAATTACTTCATCCCTGTCATCTGATGGGGTCCTTACTGTGAATGGACCAAGGAAACAGGCCCCTGGCCCTGAGCGTACCATTCCCATCACTCGTGAAGAGAAGCCTGCTGTCACTGCAGCTCCCAAGAAATAGATGGAGACCCAGACTGTGCAGCAGGAGCTGGAAACCCTTCCAACCATCAAGATGGCTCAGACCAACCCCATGCCAGGGTCCTT-GGGGCCATGGAAGATAACCATCTATGACCAGGAGAACTTCCAGGGCAAGAGGATGGAGTTCACCAGCTCCTGCCCAAATGTTTCTGAGCGCAGTTTCGATAATGTCCGGTCTCTCAAGGTGGAATGTGGCGCCTGGATTGGTTATGAGCACACCAGCTTCTGTGGACAACAGTTTATCCTGGAAAGAGGAGAATACCCTCGCTGGGATGCCTGGAGTGGGAGTAATGCCTACCACATTGAGCGTCTCATGTCCTTCCGCCCCATCTGCTCAGCTAACCATAAGGAGTCTAAAATTACTATCTTTGAGAAAGAAAACTTTATTGGACGCCAATGGGAGATCTGTGATGACTACCCCTCTTTACAAGCCATGGGTTGGTTCAACAATGAAGTTGGTTCCATGAAGATACAGTGTGGGGCCTGGGTTTGCTACCAGTATCCTGGATACCGTGGGTATCAGTACATCTTGGAATGTGACCACCATGGAGGAGACTATAAACACTGGAGAGAGTGGGGATCTCATGCCCAGACTTCGCAGATCCAGTCAATTCGCCGTATCCAACAATAGATGGCGCTGCAGTGCACCAAGCTGGGGGGACACTGGAAGATGGTGGTATGGGACGAGGAGGGTTTCCAGGGCCGGCGGCATGAGTTCACAGCCGAGTGCCCCAGAGTGCTGGACCTTGGATTTGAAACAGTTCGATCTTTAAAAGTGCTGAGTGGAGCGTGGGTGGGCTTTGAGCACGCCAGCTACCAAGGACAGCAGTACGTGCTGGAGCGGGGCGAATATCCAAGCTGGGATGCCTGGAGCGGAAACACCGCCTACCCCTCTGACAGGCTCACCTCCTTCCGGCCCTTAGCGTGCACTAACCACCGTGACTCCAGATTGACCATCTTTGAGCAGGAGAACTTCCTGGGCAGGAAAGGGGAGCTGAGCGATGACTACCCTTCTCTCCAAGCCATGGGCTGGGATGGCAACGAAGTGGGCTCTTTCCGTGTTCACTCAGGGGCCTGGGTTTGCTGCCAGTTCCCGGGCTACCGAGGCTTTCAGTATGTGCTGGAGTGCGATCACCACTCAGGAGACTACAAACATTTCCGGGAGTGGGGCTCTCACGCCCAGACCTTCCAGGTCCAGAGCATCCGCCGGATCCAGCAGTGAATGTCTCAGCCCGTCAAAGCCTCTACAACGGCCGCAGCCAACCCAGGGACTGATGGGAAGGCCAAGGGGGTCCCTCCCGCAGCGCCAGGCCTGCTCCCTGACCCTGCCCCGCTCCCAGGATCTGTGCCTTTGCCTAGGACCAAAGCAGGGGACATCC---CTGTGAGCTACAGGCTGATCGTGTTCGAACAGGAGAACTTCCAGGGCCGACGGGTGGAGTTCTCCGGGGAATGCCTGAACCTGAGCGACCGTGGCTTTGACCGAGTGCGCAGCCTCATCGTTACCTCGGGACCTTGGGTCGCCTATGAGCAGTCCAACTTCCGGGGGGAGATGTTTGTTCTGGAGAAGGGCGAGTACCCACGCTGGGACACGTGGTCCAACAGCTACCGC-AGCGACCGGCTCATGTCCTTCCGGCCAATCAGGATGGACGCCCAGCAGCACAAGATCTGCCTGTTTGAAGGGGCCAACTTCAAGGGCAACACCATGGAGATCCAGGAGGACGACGTGCCCAGTCTCTGGGTCTACGGCTTCTGTGACCGCGTGGGCAG----CGTGCGAGTCACCAGTGGGACCTGGGTTGGCTATCAGTATCCTGGCTACCGTGGGTACCAGTACCTCCTGGAGCCCGGAGACTTCCGTCACTGGAACGAGTGGGGGGCCTTCCAGCCACAGATGCAGTCCGTGCGC-CGCCTGCGTGACGGTCAGTGGCACC---GCCTGGGCTGCTTCCCCGTGCCAGCCACCGAGCTCACCAAGTGAATGGCCTCAGACCACCAGACCCAAGCGGGCAAGCAACAG---CCCCTCAACCCCAAGATCATCATCTTTGAGCAGGAAAACTTCCAAGGCCGCTCTCATGAGCTCAATGGGCCCTGCCCCAACCTGAGGGAGACTGGCGTGGAGAAGGCCGGCTCGGTCCTGGTGCAGGCTGGACCCTGGGTGGGCTATGAACAAGCCAACTGCAAGGGCGAGCAGTTCGTGTTTGAGAAAGGCGAGTACCCTCGCTGGGACTCATGGACCAGCAGCCGCAGGACAGACGCCCTCAGCTCCCTGAGGCCCATCAAAGTGGACAGCCAGGAGCACAAGATCATCCTCTACGAGAACCCCAACTTCACAGGGAAGAAGATGGAGATTATTGACGACGACGTACCCAGCTTCCACGCCCACGGCTACCAGGAGAAGGTGTCGTCCGTGCGGGTTCAGAGCGGCACGTGGGTTGGCTACCAGTACCCTGGCTACCGTGGGCTGCAGTATCTGCTGGAGAAGGGAGACTACAAGGACAGCAGTGACTTCGGGGCGCCCCACCCCCAAGTGCAATCTGTGCGCCGCATCCGTGACATGCAGTGGCACCAACGAGGCACCTTCCACCCTTCCAACTAGATGGCGGAGCAGCACGGTGTGCCGGAGCAGGCTGCGGCTGGCAAGAGCCACGGAGGCCTCGGCGGTGGCTACAAGGTGACGGTGTTTGAGCTGGAGAACTTTCAAGGCAAGCGGATCGAGCTCTCGAC----CGAGTGCCCCAACCTGACGGACAGCCTGCTGGAGAAAGTGGGTTCCATCCAGGTGGAGTCTGGACCGTGGCTGGCATTCGAATGCAGGGCCTTCTGCGGAGAGCAGTTCGTCCTGGAGAAGGGGGACTACCCTCGCTGGGACTCCTGGTCCAACAGCCACCGCAGCGAACACCTCCTGTCCATCCGGCCTCTGCGTGTTGATAGTTCTGATCACAAGTTGCATCTGTTTGAGAACTCAGCTTTCAGCGGCCGCAAGATGGAAATAGTGGATGACGACGTGCCCAGCCTCTGGGCTCACGGCTTCCAGGACCGTGTGGCGAGCATCCGTTCCATCAGCGGGACGTGGGTCGGCTATGAGTTCCCGGGGTACCGTGGACGCCAGTACGTGTTTGAGCAGGGCGAGTACCGGCACTGGAACGAGTGGGGTGCCAGCCAGCCCCAGCTGCAGTCGGTGCGCCGCATCCGAGACCAGAAGTGGCACAAGAGGGGCTGCTTCCTCGCCAGCTGAATGTCCAAAACGGCAACCAAGATTACTCTCTATGAAGACAAAAACTTCCAAGGCCGCCACTATGAGTGTGAGTGCGACTGCGCAGATTTCCACCCACACCTGAACCGCTGCAACTCCATCCGGGTGGAAGGAGGCACCTGGGCCGTGTAC----GAACGGCCCAACTTTGCCGGACACATGTACATCTTACCTCGGGGCGAGTACCCGGAGTACCAGCGCTGGATGGGCCTCAACGACCGCCTCAGCTCCTGCAGAGCAGTTCACCTGTGTAGCGGAGGTCAGTATAAACTTCAGGTCTTCGAGAAAGGGGACTTCAATGGGCAGATGTATGAAACCACTCAAGATTGCCCTTCCATCATGGAGCAGTTTCACATGCGAGAGATCCACTCCTGTAAGGTGCTGGAGGGGGCCTGGATTTTCTATGAGCTGCCCAACTACCGTGGCCGCCAGTACCTCCTGGACAAGAAGGAGTACCGGAAGCCCATCGACTGGGGGGCAGCATCCCCAGCTGTTCAGT--------CTTTCCGCCGTATTGTGGAGTAAATGGGTGACTGGAGTTTCCTG--------------------------------------------------------------------------------------------------------------------------------------------------------------------------------GGGAACATCTTGGAGGAGGTGAATGAGCACTCCACCGTCATCGGCAGAGTCTGGCTGACTGTGCTGTTCATCTTCCGCATCCTGATCCTGGGCACGGCCGCCGAGTTTGTGTGGGGGGATGAGCAGTCCGACTTCGTGTGCAACACCCAGCAGCCCGGCTGCGAGAATGTGTGCTACGACGAGGCCTTCCCCATCTCCCACATCCGCCTGTGGGTGCTGCAGATCATCTTCGTGTCCACGCCCTCGCTGGTGTACGTGGGCCACGCCATGCACCACGTGCGCATGGAGGAGAAGCGCAAGGAGCGAGAGGCCGAGGAGCTCTGCCAGCAGCCGGGGGCCAACGGCGGGGAGAGGGGGGCCCTGGCCCCAGACCAGGGCAGCATCAAGAAGAGCAGCAGCAGC---AGCAGAAGCACCAAGAAGTTCCGACTGGAGGGGACCCTGCTGAGAACCTACATCTGCCACATCATCTTCAAGACTCTCTTCGAGGTGGGTTTCATCGTGGGCCACTACTTCCTATACGGTTATCGCATCCTGCCCCTGTATCGCTGCAGCC---GGTGGCCCTGCCCCAATGTAGTGGACTGCTTCGTGTCCCGGCCCACGGAGAAAACCATCTTCATTCTCTTCATGTTGTCAGTGGCCTCTGTGTCCCTCTTCCTCAATATAATGGAGATAAGTCACCTGGGCC-TGAAGAGGATCCGCTCGGCCTTCACCAGGCCCGTGGAGCAGCCTTTAGGGGAGATTCCTGAGAAATCCCTCCACTCCATTGCTGTTTCCTCCATCCAGAAGGCCAAGGGCTACCAGCTCCTGGAAGAGGAGAAAATCGTGTCCCACTATTTCCCTTTGACTGAGGTTGGGATGGTGGAGACCAGCCCCCTCTCTGCCAAGCCTTTCAGTCAATTTGAGGAGAAGATAGGTACAGGGCCCCTGGGGGACTTGTCACAGGTTTACCAAGAGACACTGCCCTCCTACGCTCAGGTGGGCGCCCAGGAAGCCGAGGGGGAGGAGCCTCCTGTAGAGGAGGGTGCAGAGCCAGAGGTGGGAGAGAAGAGGCAGGAAGCAGAGAAGGTGACCCCAGAGGGGCCGGCGGCGGCGCCGCCGGAGGCAGGACCGGAGGGAGAGAAAGTAGAGACCCCCGAGGTGGCAAAGGAGGGCGACAAGGAAGAGCTGCAGACAGAGAAGGTATCAAAGCAAGGGCTGCCTC------------------------------------------------------CTGAGAAGGCGCCTTCTCTGTGTGCCGAGCTGGCCCCAGATGACACGAGACCCCTGAGCAGGCTGAGCAAAGCCAGCAGCCGCGCCAGGTCAGATGATCTAACCGTATGAATGGGGGCTGGGGCCAGTGCAGAGGAGAAGCACTCCAGAGAGCTGGAAAAGAAGCTGAAAGAAGATGCTGAGAAGGATGCTCGAACCGTAAAACTGCTGCTTCTGGGTGCTGGTGAGTCCGGAAAGAGCACCATTGTCAAGCAGATGAAAATTATTCACCAGGACGGGTACTCGTTGGAAGAGTGCCTGGAGTTCATTGCCATTATCTATGGCAACACGCTGCAGTCCATCCTGGCCATAGTGCGCGCCATGACCACACTCAACATCCAGTATGGAGACTCTGCGCGCCAGGATGATGCTCGAAAGCTGATGCACATGGCGGACACCATCGAAGAGGGCACGATGCCCAAGGAGATGTCGGACATTATCCAGCGGCTGTGGAAGGACTCCGGCATCCAGGCCTGCTTTGACCGCGCCTCTGAGTACCAGCTCAACGACTCCGCGGGATACTATCTCTCAGACTTGGAGCGCCTGGTAACCCCAGGCTATGTGCCCACTGAGCAAGACGTGCTGCGCTCTCGAGTCAAGACCACCGGCATCATAGAGACGCAGTTCTCCTTCAAGGATCTCAACTTCCGGATGTTCGACGTAGGCGGGCAGCGCTCAGAACGTAAGAAGTGGATCCACTGTTTCGAGGGCGTGACCTGCATCATCTTCATCGCAGCGCTAAGCGCCTACGACATGGTGCTGGTGGAGGACGACGAAGTGAACCGCATGCACGAGAGCCTGCACCTGTTCAACAGCATCTGCAACCACCGCTACTTCGCCACCACGTCCATCGTGCTCTTTCTCAACAAGAAGGACGTGTTCTCAGAGAAGATCAAGAAGGCTCATCTTAGTATCTGCTTCCCGGACTATGACGGGCCCAACACGTACGAGGACGCGGGCAACTACATCAAGGTGCAGTTCCTCGAGCTCAACATGCGGCGCGATGTGAAGGAGATCTACTCGCACATGACCTGCGCTACCGATACACAGAACGTCAAGTTCGTCTTCGACGCTGTCACCGACATCATCATTAAGGAGAACCTCAAAGACTGCGGGCTCTTCTGAATGGGGAGTGGAGCCAGCGCTGAAGACAAAGAACTGGCCAAGAGGTCCAAGGAGCTAGAAAAGAAGCTGCAAGAGGATGCTGACAAAGAAGCCAAGACCGTCAAGCTGCTCTTGCTGGGCGCTGGAGAGTCAGGAAAGAGTACTATCGTCAAACAGATGAAGATCATTCACCAGGATGGCTACACCGAGGAAGAATGCCTGGAGTTCAAGTCCATCATCTATGGGAATGTGCTGCAGTCCATCCTGGCTATCATCCGGGCCATGTCCACCCTGGGCATTGACTATGCTGACTCCAGCCGTGCAGATGACGGGAGACAGCTCAACAACTTGGCAGACTCCATTGAGGAAGGCACCATGCCTCCGGAGCTGGTAGAAGTCATCAAGAAGTTGTGGAAGGACGGCGGGGTGCAAGCCTGCTTCGAAAGAGCTGCAGAGTACCAACTTAATGACTCCGCCTCTTACTATCTGAACCAATTAGACCGGATTACAGCACCTGACTACCTTCCTAATGAGCAAGACGTGCTACGGTCCAGAGTGAAAACCACAGGCATCATTGAGACCAAGTTTTCCGTCAAAGACTTGAACTTCAGGATGTTTGATGTGGGAGGGCAGAGGTCGGAGAGAAAGAAGTGGATCCATTGTTTTGAAGGCGTCACCTGCATAATTTTCTGCGCAGCCCTCAGTGCCTATGACATGGTGCTGGTAGAAGATGACGAGGTGAATCGGATGCATGAGTCTTTGCACCTCTTCAACAGCATATGCAACCACAAGTTCTTTGCGGCTACTTCCATTGTTCTCTTTCTCAACAAGAAGGATCTCTTTGAGG-AAAAAATCAAGAAAGTGCACCTCAGCATTTGTTTTCCAGACTATGACGGGAACAACTCTTTTGAGGATGCAGGGAGTTACATCAAGAACCAGTTCCTTGACCTCAATATGCGAAAAGATGTCAAAGAAATCTACAGTCACATGACCTGTGCTACAGACACGCAGAATGTCAAGTTTGTGTTTGATGCAGTTACAGATATCATCATTAAAGAAAATCTAAAGGACTGTGGGCTCTTCTAAATGAGTGAACTAGACCAGCTACGGCAGGAGGCCGAACAACTTAAAAATCAAATTAGAGATGCAAGGAAAGCTTGTGCAGATGCAACTCTCTCTCAGATTACAAACAACATCGACCCTGTGGGAAGAATCCAGATGCGCACCAGGAGAACGCTGAGGGGGCACCTGGCCAAGATTTACGCCATGCACTGGGGCACAGACTCCAGGCTGCTAGTTAGTGCCTCACAAGATGGCAAACTTATCATCTGGGACAGCTACACCACCAACAAGGTCCATGCCATTCCTCTGCGTTCCTCTTGGGTCATGACTTGTGCATATGCCCCCTCTGGAAACTATGTGGCCTGTGGTGGCCTGGATAACATCTGCTCCATTTACAATCTGAAAACTCGTGAAGGGAATGTACGCGTGAGTCGTGAGCTGGCTGGACACACAGGTTACTTGTCCTGCTGCCGCTTCCTGGATGACAATCAAATCGTCACCAGCTCTGGAGACACCACCTGTGCGCTGTGGGACATAGAGACTGGCCAGCAGACGACCACATTCACAGGACACACTGGGGACGTCATGAGCCTATCCCTCGCTCCAGACACCAGATTGTTTGTCTCTGGTGCTTGTGATGCTTCGGCCAAGCTCTGGGATGTGCGAGAAGGGATGTGTCGGCAAACCTTCACTGGCCACGAGTCTGACATCAACGCCATCTGTTTCTTTCCAAATGGCAATGCATTTGCCACCGGCTCAGATGACGCTACTTGCAGGCTGTTTGACCTCCGTGCAGACCAGGAGCTCATGACTTACTCCCATGACAACATCATCTGCGGGATCACCTCTGTCTCCTTCTCCAAGAGTGGGCGCCTCCTCCTTGCTGGCTATGATGATTTCAACTGCAATGTCTGGGATGCTCTCAAGGCTGACAGGGCCGGTGTCCTGGCAGGGCATGACAACCGTGTCAGCTGCCTAGGGGTGACTGACGATGGCATGGCTGTGGCAACGGGGTCCTGGGACAGCTTCCTCAAGATCTGGAACTAAATGGGAGAGATGGAGCAACTGCGGCAGGAGGCGGAGCAGCTCAAGAAGCAGATTGCAGATGCCAGGAAAGCTTGTGCTGATACTACTTTGGCAGAGCTGGTGTCTGGCCTAGAAGTCGTGGGAAGAGTACAGATGAGGACCCGGAGGACGCTAAGGGGACATCTGGCCAAGATCTATGCCATGCACTGGGCCACTGACTCCAAGCTGCTAGTAAGTGCCTCACAAGATGGGAAGCTGATTGTGTGGGACACCTACACCACCAATAAGGTGCATGCTATCCCACTGCGCTCCTCCTGGGTCATGACCTGTGCCTATGCCCCATCAGGGAACTTTGTGGCATGTGGGGGGCTAGACAACATGTGCTCCATCTACAGCCTCAAATCCCGTGAGGGCAATGTCAAGGTCAGCCGGGAGCTGTCTGCCCACACAGGTTATCTCTCCTGCTGCCGCTTCCTAGATGACAACAACATTGTGACCAGTTCTGGGGACACCACGTGTGCCCTATGGGATATTGAAACCGGGCAGCAGAAGACTGTGTTTGTGGGACACACGGGTGACTGCATGAGCCTGGCTGTCTCTCCTGACTTCAAACTCTTCATCTCGGGGGCCTGTGATGCCAGTGCCAAGCTCTGGGATGTACGGGAAGGGACTTGCCGTCAGACTTTCACGGGCCACGAGTCAGATATCAACGCCATCTGCTTCTTCCCCAATGGAGAGGCCATCTGCACAGGCTCAGACGATGCATCCTGCCGCCTCTTCGATCTGAGGGCAGACCAGGAGCTGACTGCCTACTCCCATGAAAGCATCATCTGTGGCATTACATCTGTGGCCTTCTCCCTCAGTGGCCGCCTGCTTTTCGCAGGCTATGATGACTTCAACTGCAATGTCTGGGATTCCATGAAGGGAGAACGTGTGGGCATCCTTTCTGGCCATGACAACAGGGTCAGCTGCCTGGGGATCACAGCTGATGGAATGGCTATGGCCACTGGTTCCTGGGACAGCTTCCTCAAGATTTGGAACTAAATGCCAGTGATCAATATTGAAGATCTGACCGATAAGGACAAATTGGTGATGGAAGTTGAGCAGCTCAAGAAAGAAGTGACACTGGAAAGAATGCTGGTGTCCAAGTGTTGTGAAGATGTAAGAGATTATGTTGAAGAAAGATCTGGTGAAGATCCCTTAGTAAAGGGCATTCCAGAGGATAAAAACCCCTTCAAGGAGCTCAAAGGAGGTTGTGTAATTTCATGAATGGCCCAGGATCTCAGCGAAAAGGAGCTCCTGAAGATGGAGGTGGAACAGTTGAAGAAGGAAGTGAGGAATACAAGAGAGCCGATTTCCAAGACAGGAAAAGAAATTAAAAATTTTGTGGAGGCCCAAGCAGGAAACGACCCTCTTCTGAAAGGCATCCCTGAGGACAAAAATCCCTTCAAGGAGAAAGGCGGCTGTGTGATACACTGAATGGATTTCGGGTCCTTGGAGACTGTGGTGGCCAATTCTGCCTACATTGCTGCGAGGGGCAGTTTCGACGGGAGCAACGCCCAGCCTTCACGGGACAAGAAGTACTTCGCAAAGCTCAAGCTGCCCCCACTCTCCAAATGTGAATCCCTCCGAGACAGCCTCAACCTTGAGTTTGACAGTGTGTGTTCAGAGCAGCCCATCGGTAAGCGGCTCTTCCAGCAGTTTCTAAAGGCTGATGAGAGGTATGTGCCAGCCCTGGAACTCTGGAAGGACATTGAGGACTATGACACCGCCGATTCTGACTTCCGGTTGCAGAAGGCCCAGGGCATTGTGGCCGACTACTTGACCCCTCAGGCCAAGCTCTTCTGCAGCTTTCTGGATGAAGGGATGGTGGCGAAGGTGAAGGAGGCGCACACAGACGTCCAGGACGGACTCTTCCAGCCCGTCCTGCAGGCCACCATGCTGCATCTGAGCCAGGCCCCCTTCCAGGAATACCTGGAGAGTCTCTATTTCCTGAGGTTCCTCCAGTGGAAGTGGCTAGAGGCCCAGCCCATGGGAGAAGACTGGTTTCTGGACTTCAGGATCCTGGGGAAAGGGGGCTTTGGGGAAGTGTCAGCCTGCCAGATGAAAGCCACTGGTAGGATGTACGCTTGTAAAAAACTGAACAAGAAGAGGCTGAAGAAAAGGAAGGGGTACCAAGGTGCTATGGTAGAGAAGAAGATTCTAGCGAAAGTACATAGCAGGTTTATAGTCTCTCTGGCCTATGCATTTGAGACCAAAACCGACCTCTGTTTGGTGATGACCATCATGAATGGAGGCGACATAAGGTACCATATCTACAATGTCAATGAGGAGAACCCCGGCTTGGAGGAGCCACGTGCCATCTTCTACACAGCCCAGATCATCAGTGGCCTGGAGCACCTGCACCAGCACAGGATCGTCTACCGGGACCTCAAGCCTGAGAACGTCCTCTTGGACAACGATGGCAATATCCGAATCTCTGACCTTGGCCTGGCGGTGGAGTTGAAGGACGATGAGACCAAGACCAAGGGCTATGCAGGAACGCCAGGTTTCATGGCCCCTGAGCTCCTGCGGAGTGAGGAGTATGATTTTTCCGTGGATTATTTTGCCTTGGGGGTCACACTGTATGAGATGATTGCAGCCAGAGGACCCTTTCGAGCCCGAGGAGAAAAGGTGGAGAACAAGGAACTCAAGCAGAGAATCCTGTCAGACCCTGTGAATTACTCGGAGAAGTTCAGCAAGGCCAGCAAGGACTTCTGTGAGGCATTGCTTGAGAAGAACCCAGAGAAACGTCTCGGGTTCAGAAACGGGACTTGTGATGAGCTGCGCGCCAACCCTCTCTTCAAAAACATTAACTGGAGACAGCTTGAAGCTGGAATGCTGATACCTCCTTTCATCCCAGACTCCAGAACTGTCTATGCAAAGAATATTCAAGATGTAGGTGCCTTCTCCACAGTCAAAGGTGTGGTCTTTGACAAAACAGATACAGAATTCTTTCAGGAATTTGCAACTGGCAACTGCCCGATCCCCTGGCAGGAGGAGATGATCGAAACAGGCATTTTTGGGGAGCTGAACGTGTGGCGTTCCGATGGGACTATGCCGGATGACATGAAGGGGATCACCACGGAGGAGCCA---GCACCCTCA---AAGTCAGGAATGTGTCTGGTTTCCTAGATGGTTGACATC----GGGGGCTTGGACAACCTGATCGCCAACACTGCCTACCTGCAGGCCAGGAAGACGTCAGACGGGGACTGTAAGGAGCTGCAGAAGCGCCGGCGGAGCCTGATGCTGCCCAGCCCGCAG---TGCTGCGCCGAGCTCCGCCAGGCCCTGGCCCCGGACTTCGACAGCCTGTGTGAGCAGCAGCCCATCGGCCGCCGCCTCTTCCGGGACTTCCTGGCCACCATGCCCAAGTACAGAGAGGCCGTGGATTTCCTTGAAGAGGTGCAGAACTGGAAGCTGGCTGAAGAGGGTCCCGCCAAGGCCAGCATCCTGCAAGGGCTACTGGCCACTTGTTCTGGTAGTGCTACCCCCGAGAAACCACATCCCTTCCTCAGCTCAGCTCTGCGGGCCAAGAGCCAAGAAGCCAGCACCAACGAAGAGAAGGTGGCTGCGGTGGCACTGGCCAAGGCCGAGACCATGACCTTCTTGCAAGGCCAGCCTTTTCGGGACTTTCTGGCCAGCCCCTTCTATGAGAAGTTCCTGCAGTGGAAACTCTTCGAGATGCAACCAGTATCAGACAAGTACTTCACTGAATTCAGAGTGCTGGGGAAAGGTGGCTTTGGGGAGGTCTGTGCCATCCAAGTGAAAAACACTGGCAAGATGTACGCCTGTAAGAAACTGGATAAGAAGCGGCTCAAGAAGAAAAATGGCGAGAAGATGGCTCTATCCGAAAAGGAAATCTTGGAGAAGGTCAGCAGCCCTTTCATCGTCTCCCTGGCCTAT---GCCTATGAGAACAAGACACATCTCTGCCTGGTCATGAGCCTGATGAATGGAGGAGACCTCAAGTTCCACATCTATAGGGTGGGCGTGCACGGCCTGGCCATGAGCCGGGTCATCTTCTACTCTGCCCAGATGACCTGTGGTGTGCTGCACCTCCACTCCCTCGGCATCCTGTACAGGGACCTGAAGCCTGAGAACGTGCTTCTGGATGACCTTGGCAACTGCAGGCTATCTGACCTGGGCCTGGCTGTGCAGATGCAGGATGGCAAGCCCTTAACCCAGAAGGCTGGAACCAACGGTTACATGGCTCCCGAAATCCTGATGGAAGGCGTAAGTTACTCGTATCCTGTAGACTGGTTTGCAATGGGATGCAGTATTTACGAAATGATTGCTGGACGAACACCATTCCGAGATTACAAGGAAAAGATCAGCAAAGAGGAACTGAAGCAAAGAACCTT----GAAAGAGGAGGTTGTATTTCAACATGAAAACTTCACAGAGGAAGCTAAAGATATTTGTAAACTCTTCTTGGCTAAGAAACCCGAGCAACGCTTAGGAAGCAGAGGAAAGTCTGATGATCCCAGGAAACACCCTTTCTTCAATACCATCAACTTTCCTCGCCTGGAAGCCAACCTGGTGGAGCCCCCATTTGTGCCAGACCCGTCTGTAGTTTATGCCAAAGACGTTGCTGACATTGAAG-ATTTTTCCGAGATTCGAGGGATTGAGTTTGATGACAAAGATAAGAAGTTCTTCCAAAGATTTGCAACAGGTGCCGTCCCCATAGCATGGCAGGAAGAGATCATAGAAACGGGACTATTTGAAGAACTCAATGACCCCAACCGAACCTCAGTTTGTGGAAACGGTAACTCATCCAAGTCTGGGGTCTGTTTGTTGTTATAAATGTCCCTGTCAGTGCGCACAAGCGGGCTGTCCCGGCGCCTCTCTTTCCAGAGTGGGACGGCAGGCAGAGCTAAGGGCATGTCTACTTCCAACATTGGAAGTATCTATGGGGCAAATGCCTTCAGCTTTGGAGGCAGCGGAGGGGGAGGCTTTTCTGCTGCATCCATGTTTGGCTCTAGCCCTGGCTTTGGTGGTGGTTCTGTAAGTTCCTTTGCAGCAGGCCTGGGCGCTGGGTATGGAGGATCCCTGGGCGCTGGGTATGGAGGATCCCTGGGCGCTGGCTTTGGGGGCAACTCAGGTGGTGGCTCCTTAGCATTTCTCTCTGGCAATGATGGAGGCCTTTTTTCTGGATCGGAAAAGGAAACCATGCAAAATCTTAATGACAGATTGGCTTCCTATCTGGATAAAGTCCGAGCCCTCGAAGAGGCTAATACTGATCTAGAAAATAAAATTCGAGAATGGTATGAAACACGAGGGTCTGGGACTGGAGATCCTGGGTCACGGAGTGGTTATAATAAATATTATACAGTGATTGAAGACCTCAGGAATAAGATCATTTCTGCCAACATTGGAAATGCCCAGCTCATCTTGCAGATTGACAATGCGAGGCTGGCTGCCGATGACTTCAGAATGAAGTATGAGAACGAGCTGGCCTTGCGCATGAGCGTGGAGGCTGACATCAACGGCCTGCGCAGAGTGCTTGACGAGCTGACCCTGACCAGATCTGACCTGGAGATGCAGATGGAGAACCTGAATGAAGAGTTGGCCTACATGAGGAAGAACCATGAGGAGGAGCTCCAAAACTTCCGGGAGGGAGGCCCAGGCCAGGTGAGCGTAGAAATGGATGCCAC---------------------CCCTGGAGTGGACCTCACCAGGCTCCTCAACGACATGCGAGCGCAGTATGAGACCATTGCCGAGCAGAACCG-GAAGGATGTCGAAGCTTGGTTCCTTGAAAAGAGTGGGGAGCTCGGGAAGGAGATCAG-CACAAACAAAGAGGAACTGCAGTCCAGCAAGAGCGAGGTCACCGAGCTGAAGCGCGTGTTCCAAAACCTCGAGATAGAGCTCCAGTCTCAGCTCGCCATGAAGAAATCGCTTGAGGACTCCTTGGCCGAAACCGAGGGCGACTACTGTGGCCAGCTGTCCCAGGTGCAGCAGCTCATCGGGTGCCTGGAGGAGCAGCTGCTGCAGGTGCGTGGGGACACCGAGCACCAGAACAG-CGAGTACCAGCAGCTGCTGAATGTCAAGGCCCGCCTGGAGCTGGAGATCGAGACCTAC---CAACGCCTGCTGGACGGGGAGG-CCGGGGGCAGCATACTAGATGCCAGTTCATCTGTGACAGAGTCCAGGTCTCAAGCACAGTCAATTGATTCCTCCAAAGACCCAAGCAAAAGCCGAAAAATCAAGACAATTGTGCAAGAGATGGTGAATGGTGAGGTAGTCTCATCTCAAGTCCAGGAAATTGAAGAGCTGATGTGAATGTACAGCTTCATGGGTGGCGGCCTCTTCTGCGCCTGGGTGGGGACCATCCTCATGGTAGTGGCCACAGCGACGGACCACTGGATGCAGTACCGGCTGTCGGGGTCCTTTGCCCACCAGGGCCTGTGGCGGTACTGTCTGGGCACCAAGTGTTA-----CCTGCAGACCGAGAGCATCGCCTACTGGAATGCCACCCGGGCCTTCATGATCCTGTCCGTCCTGTGTGCCACCTCGGGCATCATCCTGGGCATCCTGGCTTTTGCTCAGCAGCCCACGTTCACCCGCCTCTCAAGGCCCTTCTCCGCCGGCATCATGTTTTTCGCTTCCACCCTTTTTGTCCTCTTGGCCCTGGCCATCTACACTGGAGTCACGGTCAGCTTCCTCGGCCGCCGCTTTGGGGACTGGCGCTTCTCCTGGTCTTACATCCTGGGCTGGGTGGCCCTGCTCATGACGTTCTTTGCAGGCATTTTCTACATGTGTGCCTACCGGATGCATGAATGCCAGCGCCTCTCCACTCCCCGCTGAATGGCCCAGCAGTGGGGGGCCCACAGGCTCACAGCCAGGCAGCTACATGAGGCCCATGAGGACAGCACCCGGGCCAGCATCTTTGTTTAC---ACCAACAGCAACGCCACCCGAGACCCCTTTGAAGGCCCCAATTACCACATCACCCCACGGTGGATATAC--CACCTCACCACTGCCTGGATGCTGTTCGTGGTGGTGGCCTCTGTCTTCACCAATGGGCTCGTGCTGGTGGCCACCATGAGGTTCAAGAAGCTGCGCCACCCTTTAAACTGGATCCTGGTGAACTTGGCTGTGGCCGACATGGCAGAGACTGTCATTGCCAGCACCATCAGTGTGGTGAATCAGTTCTACGGCTACTTCATCCTTGGCCACCCTTTGTGTGTCATCGAGGGCTACACCGTCTCCCTCTGTGGGATCACAGGGCTCTGGTCCCTGGCCATCATCTCCTGGGAACGGTGGCTGGTGGTCTGCAAGCCTTTTGGCAACGTGAGATTTGACGCCAAACTGGCCATCGCAGGCATTGCCTTCTCCTGGATCTGGGCTGCCAGCTGGACAGCACCTCCCATCTTCGGGTGGAGCAGGTACTGGCCCCATGGCCTGATGACTTCGTGCGGGCCTGATGTGTTCAGTGGCAGCGCGTATCCCGGGGTGCGCTCCTACATGATTGTCCTGATGACCACGTGCTGCATCATTCCCCTCAGCATCATTGTGCTCTGCTATCTCCACGTGTGGCTGGCAATCCGAGCGGTGGCAAAGCAGCAAAAGGAGTCAGAATCCACCCAGAAGGCGGAGAAGGAGGTGACACGCATGGTCATGGTGATGATCCTTGCCTACTGCCTCTGCTGGGGGCCCTACACCTTCTTCGCATGCTTTGCTGCTGCCTACCCTGGTTACGCCTTCCACCCTCTGGTGGCAGCAATGCCATCCTACTTTGCCAAAAGTGCCACTATCTACAACCCCATCATCTATGTCTTTATGAACCGTCAGTTTCGGAACTGCATCTTGCAGCTTTTTGGGAAGAAGG-TAGAAGATAGTTCTGAACTCTCCAGTGTCTCCAGAACGGAGGCCTCATCTGCTTCTTCAGTGTCACCTGCATGAATGTGGGAACTACGGTCAGCCTCCTTCTGGAGGGCCATATTTGCTGAGTTCTTTGCTACCCTCTTCTATGTCTTCTTTGGGCTGGGGGCCTCTCTGCGTTGGTCTCCTGGCCCCCTGCATGTCTTACAAGTGGCTTTGGCCTTTGGCCTGGCCCTGGCTACACTGGTCCAGACTGTGGGCCATATCAGTGGAGCCCATGTTAATCCTGCGGTCACCTTTGCCTTCCTTGTGGGATCTCAAATGTCCCTGCTCCGTGCCTTCTGCTATATGGCAGCTCAGCTCCTGGGAGCCGTGACTGGGGCTGCCATGTTGTACAGTGTTACTCCG--------CCTGCTGTCAGAGGAAACCTGGCACTTAACACGTTGCATCCTGGGGTGAGTGTGGGCCAAGCTACCATGGTGGAGATCTTCCTGACACTCCAGTTCGTGCTCTGCATCTTTGCCACATACGATGAGAGGCGGAATGGCCGTCTGGGCTCTGTGGCCTTGGCCGTTGGCTTTTCCCTCACCCTGGGGCACCTGCTTGGGATGTATTATACTGGTGCAGGCATGAATCCTGCCCGTTCCTTTGCTCCTGCCATTCTTACTCGAAACTTCACCAACCACTGGGTATACTGGGTGGGCCCAATCATCGGAGGGGGTCTGGGAAGCCTCCTCTATGACTTTCTCCTCTTCCCTCGGCTCAAGAGTGTTTCTGAGAGACTGTCTATCCTTAAGGGAGCCAGACCCAGTGACTCCAATGGACAACCAGAGGGCACAGGGGAGCCCGTGGAACTGAAGACCCAGGCCCTGTAAATGCCGGACGTAACTGAGGAAGAGGTGGAAAAGTTCCTGGACTCAAATATTGGCTTTGCTAAACAGTACTATGACCTCCACTACCGAGCCAAGGTCATTTCAGACCTCCTTGGAGCCAAGGAGGCTGCAGTGGACCTCAGCACCTACCATGCACTGAGCAGTGTGGAGGAGAGTGAAATCATCTTCGACCTCCTTCGGGACTTTCAGGAGAATTTACAAACTGAGAAAAGCATCTTCAATGTCATGAAGAAGCTGTGTTTCCTCCTGCAGGCAGATCGAATGAGTCTCTTCATGTACAGGACCCGGAATGGCATTGGGGAGCTAGCCACCCGGCTCTTCAACGTCCACAAGGATGCAGTTCTGGAGGAGTGCCTGGTGGTACCCGACTCAGAGATTGTCTTCCCTCTGGACATGGGCGTGGTGGGCCATGTTGCACACTCCAAAAAGATTGCCAACGTCCCCAACACAGGAGAGGATGAGCATTTCTGCGATTTTGTGGACAATCTCACAGAGTATGAGACCAAGAACATCTTGGCATCCCCCATAATGAATGGAAAGGATGTGGTGGCCGTAATCATGGCTGTGAATAAAGTGGATGGGCCTCACTTCACCAACAGAGATGAAGAGATTCTCCTGAAGTACCTCAATTTTGCAAATTTGATCATGAAGGTGTACCACCTGAGTTACCTGCACAACTGTGAGACTCGGCGTGGCCAGATCTTGCTGTGGTCTGGGAGCAAAGTCTTTGAAGAGCTTACAGATATTGAGAGACAATTCCACAAAGCCCTGTACACAGTCCGCGCCTTCCTCAACTGTGACAGATACTCTGTGGGCCTCTTAGACATGACCAAGCAGAAGGAATTCTTTGATGTGTGGCCTGTTTTGATGGGTGAGGCTCCACCTTACACTGGTCCGAAGACTCCGGATGGAAGGGAAATCAACTTCTACAAGGTCATTGACTACATCCTGCATGGCAAAGAAGACATCAAAGTCATTCCGAATCCACCTCCTGATCACTGGGCTTTAGTAAGCGGACTTCCTACCTATGTTGCTCAGCATGGCCTGATTTGCAACATCATGAACGCACCTTCCGAGGACTTTTTTGCATTTCAGAAAGAGCCTCTGGATGAGTCTGGATGGATGATTAAAAATGTCCTTTCTATGCCGATCGTGAACAAGAAGGAAGAAATTGTTGGCGTGGCCACGTTTTATAACCGTAAAGATGGGAAACCCTTTGATGAAATGGATGAGACCCTCATGGAGTCTTTGGCTCAATTCTTGGGCTGGTCAGTCCTAAATCCTGACACCTATGAGTCAATGAACAAACTTGAAAACAGGAAGGACATTTTCCAGGACATGGTCAAATACCATGTGAAGTGTGACAATGAAGAAATCCAGCAAATCTTGAAAACCAGGGAGGTGTATGGGAAGGAGCCATGGGACTGTGAGGAAGAGGAGCTGACTGAGATCCTGCAAGGAGAGCTGCCGGATGCAGAGAAATATGAAATTAACAAATTCCACTTCAGTGACTTGCCCCTAACAGAACTGGAGCTGGTGAAATGTGGGATACAGATGTATTATGAGCTTAAAGTGGTGGAGAAATTTCACATTCCCCAAGAGGCCCTGGTGCGGTTCATGTACTCGCTGAGCAAGGGCTACCGCAGGATCACCTACCACAACTGGCGGCACGGCTTCAACGTGGGACAGACCATGTTCTCCTTGCTGGTGACTGGAAAGCTGAAGCGATATTTCACAGACCTGGAGGCCTTAGCCATGGTCACGGCTGCCTTCTGCCATGACATCGACCACAGAGGAACCAACAACCTCTACCAGATGAAGTCCCAGAACCCACTGGCCAAGCTCCATGGCTCTTCCATCTTGGAAAGGCACCACTTGGAGTTTGGCAAAACATTGCTGAGAGATGAGAGCCTAAATATCTTTCAAAACCTCAATCGAAGACAGCACGAGCATGCAATCCACATGATGGACATTGCCATCATAGCCACAGACCTCGCCCTGTACTTCAAGAAGAGGACCATGTTCCAAAAGATTGTGGATCAGTCTAAGACCTACGAGTCTGAGCAGGAATGGACACAGTACATGATGCTGGAGCAGACGCGGAAGGAAATCGTTATGGCCATGATGATGACCGCCTGTGATCTCTCAGCCATTACCAAGCCTTGGGAGGTGCAGAGCAAGGTAGCTTTGCTGGTTGCTGCCGAATTCTGGGAACAAGGTGACCTGGAGCGCTCAGTGCTGCAACAGAATCCCATCCCCATGATGGACAGAAACAAGGCTGATGAACTCCCAAAGCTTCAGGTCGGCTTCATTGACTTTGTTTGCACCTTTGTCTACAAGGAATTCTCCCGTTTCCACGAGGAGATCACTCCCATGCTGGATGGGATCACTAACAACCGCAAAGAGTGGAAGGCACTTGCTGATGAACACGAGGAAAAGATGAAGGTGCTGGAGGAGGAGAAGCAGAAACATCAGGCAGCCAAGCAAGGAGCCCCTGGAAACCAGCCTGCGGGGAACCCCGGCCCAGCGGGGGGCGCCTCTGGATCCAAGTCCTGCTGTATCCAGTAGATGAGCCTGAGCGAGGAGGACGCGCGGCGGTTCCTGGAGGAGAACCCCGACTTCGCCGCGCGCTACTTCGAGCGGCAGCTGAGCCCCGAGCATGCGGCGGCGGCGGCGGGGGCCGAGGCGCTGCGCGCGGGGGACTGCGCCAGCTTCCGCGAGCTGTGCCAGGTGGAGGAGAGCGCGGCGCTGTTCGAGCTGGTGCAGGACATGCAGGAGAACGTGAACATGGAGCGCGTGGTCTTCAAGATCCTGAGGCGCCTGTGCGCAGTGCTGGGCGCCGACCGCTGCAGCCTCTTCATGTACCGGCAGCGTAACGGCGTGGCTGAGCTGGCCACCCGCCTCTTCAGCGTGCAGCCGCACAGCGCGCTCGAGGAGTGCCTGGTGCCGCCCGACAGCGAGATCGTCTTCCCGCTCGACATCGGCGTGGTGGGCCACGTGGCGCAGACCAAGAAGATGGTCAACGTGCAGGACGTGAACGAGTGCCCCCACTTCAGCCCATTCGCGGACGAGCTCACCGAGTACGTGACCAAGAACATCCTGGCCACGCCCGTGATGAATGGCAAGGACGTGGTGGCTGTCATCATGGCTGTCAACAAGCTGACTGGCCCGTACTTCACCAGCGATGACGAGGACATTTTCTTGAAGTACCTGAATTTTGCGGCATTGAACCTGAAGATCTACCACCTGAGCTACCTCCACAACTGTGAGACGCGCCGAGGCCAGGTGCTGTTGTGGTCAGCCAACAAGGTGTTCGAGGAGCTGACGGACATCGAGCGACAGTTCCACAAGGCCTTCTACACCGTGCGGGCCTACCTCAACTGCGATCGCTACTCCGTGGGGCTCCTGGATATGACCAAGGAGAAGGAATTCTTCGACGTTTGGCCCGTGCTGATGGGGGAAGCCCAGCCGTACTCTGGCCCACGCACGCCCGACGGCAGGGAAATCGTTTTCTACAAAGTCATTGACTACATCCTCCACGGCAAAGAGGACATCAAGGTCATCCCGACGCCTCCAGCCGATCACTGGGCCCTGGTCAGCGGCCTTCCAACCTACGTGGCAGAAAGTGGCTTTATCTGTAACATCATGAACACCTCGGCCGATGAGATGTTTAAATTCCAGGAGGGCCCCCTGGACGAGTCGGGATGGACCATCAAGAATGTCCTGTCGATGCCCATCGTCAACAAGAAGGAGGAGATCGTGGGCGTGGCCACGTTCTACAACAGGAAAGACGGGAAGCCCTTTGACGAGCAGGATGAAGTTCTCATGGAGTCCCTGACGCAGTTCCTCGGCTGGTCAGTCCTCAACACCGACACCTACGACAAGATGAACAAGCTGGAGAACCGCAAGGACATCGCCCAGGACATGGTCCTCTACCACGTGAGATGTGACAAGGACGAGATCCAGTCAATCCTGCCAACAAGAGAACGTCTAGGGAAGGAGCCTGCAGACTGTGAGGAGGAGGAGCTGGAGAAAATTCTGAAAGAAGAGCTCCCGGGGCCCAACAAGTTCGACATCTACGAGTTCCACTTCTCAGATCTGGAGTGCACGGAGCTGGAGCTGGTCAAGTGTGGCATCCAGATGTACTACGAGCTGGGTGTGGTCCGCAAGTTCCAGATTCCGCAGGAGGTCCTGGTGCGCTTCCTCTTCTCCGTCAGCAAAGGGTACCGGAGAATCACCTACCACAACTGGCGCCACGGCTTCAACGTGGCCCAGACGATGTTCACGCTGCTCATGACCGGCAAGCTGAAAGACTACTACACAGACCTGGAGGCCTTCGCCATGGTGACGGCTGGACTGTGCCATGACATCGACCACCGCGGCACCAACAACCTCTACCAGATGAAGTCTCAGAACCCCTTAGCGAAGCTCCACGGCTCCTCGATCCTGGAGAGGCACCACCTGGAGTTCGGGAAGTTCCTGCTTGCCGAGGAGACCCTGAACATCTTCCAGAACCTCAACCAGCGCCAGCACCAGCACGTGATCCACCTCATGGACATCGCCATCATCGCCACTGACCTGGCCCTCTACTTCAAGAAGAGGACCATGTTCCAGAAGATCGTAGATGAGTCCAAGAACTACGAGGACAGGGACAAGTGGGTGGAGTACTTGTCACTGGAAACCACGCGGAAGGAGATCGTCATGGCAATGATGATGACTGCATGTGACCTGTCTGCTATCACCAAGCCCTGGGAAGTCCAGAGCAAGGTGGCTCTTTTGGTAGCAGCCGAGTTCTGGGAGCAAGGCGACTTGGAAAGGACGGTCCTGGATCAGCAGCCCATCCCAATGATGGACAGAAATAAAGCAGGCGAGCTGCCCAAGCTGCAGGTGGGCTTCATCGACTTCGTGTGCACCTTTGTGTACAAGGAGTTCTCCCGCTTCCACGAGGAGATTCTGCCCATGTTCGACAGGCTGCAGAACAACCGGAAGGAGTGGAAGGCCCTGGCCGATGAGTACGAGGCCAAGATAAAGGCCATTGAGGAGGAGAAGAAGAAGGAGGAGATTGTACCTGTCAAGAAAGTGGGGACAGAGGTCTGCAATGGCGGCCCAGCACCCAAGTCTTCCACCTGCTGTATCCTGTGAATGAGCACGATCAGCCAAGATGCCGTGGAGAAATACCTCGAGGACAACCCTGGCTTTGCCAAGGACTACTTTGACCGGAAGCTGCGGGTGGAGGTGTTGGGAGAAATGTTCCAGAACAGCCCAGGGTCGGGGACTGGGCCTGGGCCGGTCAGCGCCTCGCTGGCCGAGCTCACCCGGGTGGAGGAGGCCGCCGTGTGCTGGGAGCTGCTGTGCCTGGTGCAGGAGGAGGCGTGCGCCATGGAGCTGGTGGCCCACCGGGCCCTGCAGAGGTTGGCGCAGCTGCTGTCCGCTGACCGCTGCAGCATGTTCATCTGCAGGTCCCGCAACGGCACGCCCGAGGTGGCCTCCCGTCTGCTCAACGTCACGGCCACCTCCAAATTCGAGGAGGACCTGGTGACTCCTGACAGAGAAGTGGTGTTTCCGCTGGAAACTGGGATTGTGGGCTGGGCGGCTCACACAAAGAAAACCTTTAATGTTCCAGATGTGACAAAGAACAACCATTTTTCGGATTCCATGGACAAGCAAACTGGCTATGTCACTAAGAATCTGCTGGCAACTCCCATCGTGATGGGCAAGGAGGTTCTTGCTGTAATCATGGCTCTCAACAAAGTAAACGCATCTGAATTCTCTAAACAGGATGAAGAGGTCTTCGCCAAATACCTAAATATTGTCGCTATGGTCCTAAAACATCATCATATCAACTACCTGTACAGTGTTGAATCTCGAAGAAGCCAGATCCTTATGTGGTCAGCCAACAAAGTCTTTGAAGAGCTCACTGACGTTGAGCGACAGTTTCACAAAGCCCTCTACACAGTTAGAACGTACCTCAACTGTGAGCGGTACTCCATCGGACTGCTGGACATGACCAAAGAGAAGGAATTCTATGATGAATGGCCAATCAAACTTGGAGAAGCTGAGCCTTATAAAGGGCCAAAGACACCAGATGGCAGAGAAATAAACTTTTATAAAGTCATTGACTACATTTTACATGGAAAAGAAGAGATCAAAGTGATCCCGACACCCCCTGCGGACCACTGGACTTTCGTTAGTGGGTTGCCTACGTATGTTGCTGAAAATGGATTTATCTGTAACATGATGAATGCTCCCG----AGGATGAATACTTCACATTTCAGAAAGGACCTGTGGATGAAACTGGTTGGGTCATTAAAAATGTCCTGTCCTTACCTATTGTCAACAAGAAAGAAGATATTGTGGGAGTGGCTACATTTTACAACAGGAAGGATGGAAAACCTTTTGACGAATATGATGAACACATTACAGAGACTCTCACACAATTTCTTGGATGGTCTCTTTTAAATACTGACACCTATGAGAAGATGAATAAACTAGAAAACAGAAAAGACATTGCTCAGGAAATGCTCATGAACCATACCAAGGCCACTCCTGAGGAACTGGAGTCCATACTGAAACTTAAAGAGAAATTAAATATAGATGTAATTGAAGACTGTGATGAGAAACAACTTGTCACACTTTTGAAAGAGAATTTACCAGACCCAATGACAGCAGAGCTGTACGAATTCCGCTTCAGTGACCTTCCGGTTACAGAGCACGAGTTGATAAAATGTGGACTACGCCTTTTCTTTGAAATAAATGTGGTAGAGAAATTCAAAGTGCCTGTAGAGGTTCTTACCCGATGGATGTACACGGTGAGTAAAGGTTACCGCTCTGTGACTTACCACAACTGGCGGCACGGATTCAACGTGGGCCAGACCATGTTCACTTTGCTGATGACAGGAAGACTGAAGAAATACTATACGGATCTAGAAGCCTTTGCCATGCTCGCTGCTGCTTTCTGCCATGACATTGACCACAGAGGCACCAATAACCTGTTTCAGATGAAATCTGCATCTCCACTGGCAAGGCTCCATGGCTCTTCCATTCTGGAGAGGCACCACCTGGAGTACAGTAAGACCCTGCTACAGGATGAGACTTTAAACATCTTCCAGAACCTAAATAAACGCCAGTTTGAAACAGTCATTCATTTGTTTGAAGTTGCAATAATAGCAACTGACCTGGCTTTATATTTCAAGAAGAGAACGATGTTTCAAAAAATTGTTGATGCCTGTGAGAAGATGGAAACTGAAGAGGAGGCCATCAAATATATAACCATTGATCCAACAAAAAAAGAAGTTATCATGGCAATGATGATGACTGCCTGTGACTTATCCGCTATAACCAAGCCCTGGGAGGTACAAAGCCAGGTAGCTCTTCTGGTTGCCAATGAATTCTGGGAACAAGGAGACCTGGAGAGAACAGTGCTACAGCAACAACCGATCCCAATGATGGACAGAAACAAAAAAGATGAACTACCTAAACTTCAAGTTGGATTTATTGATTTTGTTTGCACTTTTGTATATAAGGAGTTCTCACGGTTTCATAAAGAAATCACACCCATGCTGAACGGTCTTCAGAACAACAGAGTGGAATGGAAATCTCTAGCTGATGAGTATGAAGAA---AAGATGAAGGTAATTGAAGAGGAGGCCAAAAAGCAGGAAGAGGAAAACCCAGTAGAAAAAGAGCCAAAGGATTGTGTTGAT------------------------------GACAAAAAGTCCAAAACCTGTCTAATGTTGTAAATGAACTTGGAGCTGCCCAAGTCTGAGTTCCGACCAGCCACCAGGGTGACTGGGGGGCCTGTTACTCCCAGGAAAGGGCCCCCTAAATTTAAGCAGCGGCAAACCAGGCAGTTCAAGAGCAAGCCTCCCAAGAAAGGCATCCAAGGGTTTGGGGATGACATCCCGGGCATGGAAGGCTTGGGAACAGATATCACAGTCATCTGCCCTTGGGAGGCCTTCAACCACCTGGAACTCCACGAGCTGGCCCAGTACGGCATCATCTAGATGAGTGACAACTCTAATTTGGCTCCTCCAGCTTCAAACCAGGGTTCCACTACCCCCCGCAAAGGTCCTCCAAAGTTCAAGCAGAGGCAAACCCGCCAATTCAAAAGCAAACCTCCTAAGAAAGGTGTGAAAGGGTTTGGAGATGATATACCAGGCATGGAGGGCCTAGGAACAGATATCACTGTGATTTGTCCCTGGGAAGCTTTCAGTCACCTGGAATTACATGAGCTGGCTCAGTTTGGGATTATCTGAATGAACGGCACGGAGGGCCCCAACTTCTACATCCCCTTCTCCAACAAGACGGGCGTGGTGCGCAGCCCCTTTGAGTACCCGCAGTACTACCTGGCGGAGCCCTGGCAGTTCTCCATGCTGGCCGCCTACATGTTCATGCTCATCGTGCTCGGCTTCCCCATCAACTTCCTGACGCTCTACGTGACCGTCCAGCACAAGAAGCTGCGTACGCCCCTCAACTACATCCTGCTCAACCTGGCGGTGGCTGACCTCTTCATGGTCCTGGGGGGGTTCACCACCACGCTGTACACCTCCCTGCATGGATACTTCGTCTTCGGGCCCACGGGATGCAACGTGGAGGGCTTTTTCGCCACCCTGGGAGGTGAAATTGCCCTATGGTCATTGGTGGTCCTGGCCATTGAGCGGTATGTGGTGGTGTGTAAGCCCATGAGCAACTTCCGCTTCGGGGAGAACCACGCCATCATGGGTGTCGCCTTCACCTGGGTCATGGCCCTGGCCTGCGCTGCACCCCCGCTCGCCGGCTGGTCCAGGTACATCCCAGAAGGTATGCAGTGCTCGTGCGGGATCGACTACTACACCCTCAAGCCCGAGGTCAACAACGAGTCCTTCGTCATCTACATGTTCGTGGTCCACTTCACTATCCCCTTGGTCGTCATCTTCTTTTGCTATGGGCAGCTCGTCTTCACGGTCAAGGAGGCAGCTGCCCAGCAGCAGGAGTCAGCCACCACCCAGAAGGCAGAGAAGGAAGTCACCCGTATGGTCATCATCATGGTCATCGCTTTCCTGATCTGCTGGGTGCCCTACGCTAGTGTGGCCTTCTACATCTTCACTCACCAGGGCTCCAACTTCGGGCCCATCTTCATGACCATCCCGGCGTTCTTCGCCAAGAGCTCCTCCATCTACAACCCTGTCATCTACATCATGATGAACAAGCAGTTCCGGAACTGCATGCTCACCACCCTCTGCTGCGGCAAGAATCCATTTGGTGAGGAAGAGGCCTCCACCACCGTGTCCAAGACGGAGACCAGCCAGGTGGCCCCGGCCTAGATGGCGGCCAGTGGGAAGACAGGCAAGTCTGCCCAAAGCCACGTCATCTTCAAGAAGGTCTCCCGGGACAAGTCGGTGACCATCTACCTCGGGAAGAGAGACTACATCGACCACATCAGCCAAGTGGAACCTGTGGATGGCGTTGTGTTGGTCGACCCTGACCTGATCAAGGGGAAGAAAGTTTATGTCTCTCTGACCTGCGCCTTCCGCTATGGCCAGGAAGACATCGATGTGATTGGCCTGACGTTCCGCAGGGACCTGTATTTCTCTCGGGTCCAGGTGTATCCTCCTGTGGGAACTGCAGGTGCCCCCACAAAGCTACAGGAAAGTCTGCTTAAGAAACTCGGGGCCAACACATACCCCTTCATGCTGACGTTCCCCGACTATTTACCCTGCTCCGTGATGCTGCAGCCAGCCCCACAAGACGTGGGAAAGGCCTGTGGAGTCGACTTTGAGGTCAAAGCATTCGCCACAGACATCACAGACTGTGAAGAGGACAAAATTCCCAAAAAGAGCTCCGTGCGTCTGCTGATCCGGAAGGTGCAGCACGCCCCCAGCGAGATGGGCCCCCAGCCCCGGGCCGAGGCCTCCTGGCAGTTCTTCATGTCCGACAAGCCCCTGAAGCTGGCTGTGTCCCTCAGCAAAGAGATCTTTTTCCACGGGGAACCCATTCCTGTGACCGTGAGTGTGACCAACAACACTGAGAAGACGGTGAAGAAGATTAAAGTGTTAGTGGAACAAGTGGCCAATGTGGTCCTCTACTCCAGCGACTATTATGTCAAGCCTGTTGCCATGGAGGAAACACAAGAGAAAGTGCCCCCGAATGGTATGCTGACCAAGACACTGACCTTGCTGCCCTTGCTGGCCAACAACAGGGAGAGGCGGGGCATCGCGCTGGACGGCAAGATCAAGCACGAGGACACGAACCTGGCCTCCACCACCATCATTAAGGAGGGCATAGACAGGACCATCCTGGGGATCCTCGTGTCCTACCAGATCAAGGTGAAGCTCACGGTGTCTGGATTTCTGGGTGAGCTCACCAGCAGCGAAGTGGCCACGGAGGTGCCATTCCGCCTCATGCACCCCCAGCCCAGC---TCAGCT------AAGGAAAGTTTACAGGATGAAAATTTGGTCTTTGAGGAGTTTGCACGCCAAAACCTGAAAGACGCGCCG------GAGGAAGGG------GAGAAG---GAGGCC---AATGACGAGTGAATGGGAAAACTGGCCAGGCTGGGGGTGCAGGAGAGGCCGTTACTCCGGCCCAAGAAGCGTCAGTGGAGTCGCCTCCTCTTCCTTCTAGGAATGCTGTTCGTTAGTTCCTCCTACCAGCACCTGAGGGGCCCCTGGGGTCTCTCCCCACTGTGGGCAGCAGGGTCTTCTCAGCATCCTGTACAGCTGGCCAGCCAGGACCTCTCCAGGGATGGGATGGCGGCAGTGAGCGGTGAGCCTGCAGACGCTGTCCCTCCTACGGAGGGGGAGATGATGATGCCACAGGCCACAGAGGGCAGGGAGGAAGAAACACCTGGAATCACCATGGAGAGCACCCCCAGTTCACCCAGAGGAAAAGCCAACATCACTCCAGCAACACCAAAGGAGAACAGCCAACCAACAGCAACAGGCAAAGAAAGAGTGATGGTGAACACGCTGCCCCCCACCGGCAGAGCAGTGAACCTGTACAGTCTAACTGTGGGCAAAGCAGCTGGAAAGGATGAC---------------CCCCCGACACCCAAGGGAGAACCAGAGAGCCACTCCCCAACTCAAGTCAGAGAAAAAGTGAAAAAAGACACTGCATCCCCACTTGGGAGGATAGTGGACAATTATGCGGCATCCACACCCCTGAAAACT---AGTAGTCACGAGACCGCTCCCAGCCCAACAGTGAGAAACAGTGCACCTAGAGCAGTGACCTACAAGACAGTGGGGACCAGTGCCCCCAGGAGAAAAAGAACAGGAACCACCCCAACTACACTCAAGGGAATAACTGATACCACTCCAATCTCCCTGACAAACGAGGTAGAAATGAACATCGTGACCTCTCCAAGGAGTACAGTGAAAAAGAACACCCCAACTCCCCCCAAAAGAGTGGAAAGTAACAGCTTCACTAGACTCTGGAGACAAGTGGGGAATAACAG---AACGACCCCCCAGAGAGCAGTCCCTGAGCAGCCCCCCACTGTCTCTGAGGGGCCAGCA---------------CTGACCAGCAGCCCAGCAGAGACCAAAACCTCCACAGGC---CAGAGCCTTAGGAAGTCTTCACCCCGAGCCAGCGAACCAGCCACCACC---------------------AGCTCAAGCAGGAAACCCACCTCGACACACAGCCCCTTAGTAACCCCCTGGGGCAGGGCAAACCCCACCACCCAGGTCCGTGGTTGTGTGATCTTGGAACGAGTGCCAGCTCTGCCCACCACCTTGTCCCCGAGGCTGACGACAGAGGAACCGAGTCCCAGCCCCTCAGTAGTGCTGCCTTCCAGCCAGCCAACCCTCCACCCCAAGGGGGAGTACCCCCCGGACCTGTTTTCTGTGCAGGAGCGGCGGCAGGGCTGGGTGCTCTTGCACATCTTTGGCATGATGTACGTGTTTGTGGCCCTGGCCATCGTGTGTGATGAGTTCTTTGTCCCCGCCCTGGGGGTTATCACAGAGAAGCTGCAGATCTCCGAGGATGTGGCAGGGGCAACATTCATGGCTGCTGGCGGCTCTGCCCCCGAGCTCTTCACCTCCCTCATTGGCGTCTTCATCTCCCACAGCAACGTGGGCATCGGCACCATTGTGGGCTCTGCTGTCTTCAACATCCTCTTTGTCATCGGCACCTGCTCCCTCTTCTCCCGGGAGATCCTCCATCTCACCTGGTGGCCCTTGTTCCGTGATGTCTCCTTCTACATCCTGGACCTGATGATGCTCATCCTCTTCTTCCTAGACAGCCTCATTGCCTGGTGGGAGAGTCTACTGCTGCTGCTAGCCTATGCCTTCTATGTGTTCACCATGAAATGGAACAAGCAGCTTGAGCTCTGGGTAAAGGAACAGCTCAGCAGGAGGCCCACAGTCAAGGTCGTGGCCCTTGGGAACCTCAGCAAGCCAGTTGATGGGGCCATTGCGGAGGAAACACCACCGGATAACAAGAAGCTGAAGCTCCCGTCTGTGCTGACCCGAGGCAGCAGCTCGGCCTCTCTGCATAACAGCACCGTCCGAAGCACCATCTACCAGCTCATGATCCACAGCCTGGACCCTCTAGGGGATGCCCAGTACACCAGGGATAAGGAAGAGGAGAACTTGAAGCAGGAGATGAGAGCTAAGCCCCTGGCCAAAGCAGAAAGCAAACCAGAAGAGGAGGAGCCAGCTGAGCTCCCTGCGGTCACAGTCACACCAGCCCCTGCTGCAGATGTCCAGGGAGATCAGGAGGAAGATCCTGACAGCCAGGAAGGAAATGGGAACAAAGCCCAGTGCACAGGCGAAATTACA---GGAGAGGTGGAAGCTCCTGATGAAGGTGAAGCAGGAGGGCAAGGTCAAGGTGAAGGACAGTGCGAAAGT------------------------------------------GAAGGGGAAGTGGAAGCAGAAAGGAGAGAAGATGAATGTGAAGGCGGAGTTGAAATCCAAACAGGAGAGGATGAAATCCACAGAGGAGATGGTGACAATCAGAC---AGGAGATGATATTCAGACAGCAGGAGATGAAACTCAGACAGCAGGAGTTGATGAAATCCAGACAGGAGATGGTGACATGCAGACAGCAGGA---GATGATGACATGAAAGGTGATGAAGGTGAACTTGAAGGTCAGGAATCCAAA---------------------------------------------------------------------------------------------------------GCTGAAAAGCCAGGTGATGAGAAGAACACAGATGGTGAAGAGGGAGGCAATGAAGGTGATAGTGAAGAAGAAGAAGAAGAAGAAGATGATGATGATGATGATGAAGACGACGACGACGACGAGGAAGATGATGACGACGACGAGAACGAGGAGCCTCTGTCCCTGGAGTGGCCCAGCACCAAGCGGAAGCAGGCCATCTACCTCTTCCTCCTGCCCATCGTGTTCCCGCTGTGGCTGACGATCCCTGACGTCCGGAGGCTGGAGTCGAGGAAGTTCTTCGTTCTCACGTTCCTGGGCGCCATCATATGGATCGCCTTGTTCTCGTACCTGATGGTGTGGTGGGCTCACCAGGTTGGTGAAACCATAGGGATTTCAGAGGAGATTATGGGTTTGACGATCCTAGCAGCAGGCACCTCCATTCCTGACCTCATCACCAGCGTGATTGTCGCTCGGAAAGGCCTGGGAGACATGGCCGTGTCAAGCTCTGTGGGCAGTAACATATTTGATATCACTGTGGGCTTGCCTGTTCCCTGGTTGCTGTTTTCCTTTTTCAATGGATTACTGCCTGTTCCAGTCAGCAGCAACGGCTTGTTTTGTGCGATTGTTTTGCTTTTCCTCATGCTCCTGTTCGTGATTTTCTCCATTGCATCATGCAAATGGAAAATGAACAAGATCCTGGGCTTCACCATGTTCCTCCTGTACTTTGTATTCCTGATAATGAGCGTACTTTTAGAAGATCGAATTATATCTTGTCCTGTATCTGTCTGAATGGAGCTGCATCCACACACCACCGTT---GACTTCCTTGAGAGATGGGTTTCGGATGAGTCACCGTCTGGCTGCAGGAGACGTTATAATGTCAGGAAAAAACTGAAGTTGATTCGAATCTTGGGCCTTTTCCTGGGCCTGGGCCTGGTGGCTGTTAGCACTGTCCCATTTTCAATCAGTGCCTTTTCTGAGACAGAAATACAGAGCACAGGAGAAGCCGATGGTGTC---------------ATGCCCAGTTACCACCAGAGAACTCTCTTAGATTTAAATGACAAGATCCGGGATTACACTCCCCAGCCTTCTCTTCCTCAGGAAGGCCCGTCTGAGAACAGCACAGAGCATGCCCAAGGCGACTACCCAAGAGACATCTTTTCCCTCGAGGAGCGAAGAAAGGGTGCCATCATCCTCCATGTCGTTGGCATGATCTACATGTTCATAGCTTTAGCCATCGTCTGTGATGAGTTCTTCGTCCCTTCCTTGACTGTCATCACTGAAAAACTGGGCATCTCTGATGATGTGGCCGGGGCCACCTTTATGGCTGCGGGGGGCTCAGCCCCAGAACTTTTCACATCTCTCATCGGGGTTTTTATCGCCCACAGCAACGTTGGTATAGGCACTATCGTGGGCTCAGCAGTGTTCAACATCCTCTTTGTTATTGGCATGTGTGCTCTGTTTTCTAGAGAAATCTTAAACCTGACCTGGTGGCCACTCTTTCGGGATGTGTCCTTCTACATTGTGGACTTGATCATGCTGATCATTTTCTTCCTGGACAATGTGATTAAGTGGTGGGAGAGCTTGCTTCTCTTAACAGCATATTTCGCCTACGTGGTTTTCATGAAATTCAACGTCCAGGTAGAAAAATGGGTGAAGCAAATGATAAACCGCAATAAAGTCGTCAAAGTGACTGCCCCAGAGGCCCAAGCAAAGCCATCTACAACCAGGGACAAGGATGAGCAGGCTCTACCGACTAAGCCACGTCTCCAGCGAGGGGGAAGCTCTGCCTCTCTCCACAACAGTCTCATGCGGAACAGCATCTTCCAACTCATGATACACACTCTGGACCCACTCGCTGAAGAACTTGGATCATATGGAAAACTAAAATATTATGACACAATGACTGAAGAAGGGCGGTTCAGAGAAAAGGCTTCAATTCTCCATAAGATTGCCAAGAAGAAATGCCATGTGGACGAGAACGAGAGGCAGAACGGAGCGGCCAACCACATGGACAAAATCGAGCTCCCAAATAGCACCAGCACAGAAATGGAGATGACGCCCCCTAGTGATGCCTCCGAGCCCGTCCAGAATGGAAACCTCTCCCACACCATCGAAGCTGCCGAAGCCCAGGCCGCGGAGGAGGAGGAGGACCAGCCCCTGAGCCTGGCCTGGCCTTCCAACCGCCGCAAGCAAGTCACCTTCCTGATCGTTCTCCCCATCGTGTTCCCTCTGTGGATTACCTTACCTGACGTGCGCAAACCTACATCGAAGAAGTTTTTCCCCATCACGTTCTTTGGCGCCATCAGCTGGATTGCCGTCTTTTCTTACTTGATGGTCTGGTGGGCACACCAGGTTGGGGAGACAATTGGCATCAGTGAGGAGATTATGGGTCTGACCATCCTGGCTGCTGGGACGTCCATCCCTGATCTTATCACCAGCGTCATAGTGGCCCGGAAGGGGCTTGGAGACATGGCAGTGTCTAGCTCTGTTGGAAGCAATATTTTTGACATCACTGTAGGGCTCCCGCTGCCCTGGCTCCTGTACACCGTGATCCACAGGTTCCAGCCTGTGGCCGTCAGCAGCAACGGCCTCTTCTGCGCCATCGTCCTGCTCTTCATCATGCTGCTCTTCGTCATCCTCTCCATCGCCCTCTGCAAGTGGCGCATGAACAAAGTGCTGGGTTTCATCATGTTCGGCCTCTACTTCGTGTTCCTGGTGGTCAGCGTCCTTCTAGAAGACAGAATTCTGACGTGTCCTGTCTCCATCTAGATGTCAGGGGAGGAGGAGGAGGAGTTTTATTTGTTCAAGAACATCTCCTCAGTGGGACCTTGGGACGGGCCCCAGTACCACATCGCCCCAGCCTGGGCCTTCCACTTCCAAGCAGCCTTCATGGGCTTTGTCTTCTTCGTGGGGACCCCCCTCAATGCCATCGTGCTTGTGGCCACTCTGCGCTACAGGAAGTTACGTCAGCCCCTCAACTACATCTT-GGTCAACATATCCCTGGCTGGCTTCCTCTTCTGTATCTTCTCTGTCTCCACGGTCTTCATCGCCAGCTGTCATGGATACTTCCTCTTTGGTCGAACTGTGTGTGCTTTGGAGGCCTTTCTGGGATCCGTGGCAGGTCTGGTGACAGGATGGTCACTGGCCTTCCTGGCCTTCGAGCGCTACTTGGTCATCTGTAAGCCCTTTGGTAACTTCCGCTTCAGCTCCAAGCATGCGCTGATGGTGGTCCTGGCTACCTGGACCATTGGTATTGGTGTCTCCATCCCTCCCTTCTTCGGCTGGAGCCGGTTCATCCCAGAAGGCCTGCAGTGCTCCTGTGGCCCTGACTGGTACACCGTGGGGACCAAGTACCGCAGCGAGTATTACACGTGGTTTCTCTTCATCTTCTGCTTCATCGTACCCCTCTCCCTCATATGTTTCTCCTACTCCCAGCTGCTGGGAGCCCTCAGAGCTGTCGCGGCCCAGCAGCAGGAGTCTGCGACGACGCAGAAGGCTGAGCGCGAAGTGAGCCGCATGGTGGTGGTGATGGTGGGATCCTTTTGTCTCTGTTACGTGCCCTACGCTGCCTTGGCTATGTACATGGTCAACAACCGTGACCATGGGCTGGACTTACGGGTCGTCACCATTCCTGCCTTCTTCTCCAAGAGTGCTTGCGTCTACAATCCCATCATCTACTGCTTCATGAACAAGCAGTTTCGAGCCTGCATCATGGAGATGGTGTGTGGGAAGCCCATGGCAGAGGAATCGGACATATCCAGCTCCCAGAAGATGGAAGTTTCTACTCTTTCCTCCAGCCAAGTTGGCCCCAACTAA [50206 bp]
'Elephas maximus' ATGTACAGGCGCAGC-TACGTCTTCCAGACCCTCAAGGAGCAGTACAGGCGCTCCGAGGAGGTGCCGCGCTCCCCGAAGCCCGACGGCCTGGCCACGGGCGCAGGCGCGGCGCAGAGCCTGGCGGCGCTGCAGGGGCTCGGCCAGCGCGTGGGTGCCTACGTGCAGCGGGCCCGCGCTCTCGAGCAGCGCCACGCCGTCCTCCGCCGGCAGCTGGATGCCTTCCGGTGCCTGGGCGACCTGCCCGACCCCGAGGAGGCCCTCGCCCGCCAAGTCGAGG-----------GCAACCGCCAGCGCGTCCGGGACCTGGCAGCCGAGCGCGCGCGGCTGGAGCGCCAGGGCGCCGAGGCGCAGCGCGCGCTCGACGAGTTCCGGTGCAAGTATGAAAATGAGTGTGAATGTCAGCTGCTGCTGAAAGAAATGCTCGGACGGCTTAACAAGGAAGCAGATGAAGGCTTACTGTATAACCTTGGCCTTCAAATCGAAGCCCAGTTTCTGCAGGACGATATCTTTGCAGCAAAGGACAGGTTCAAAAAGAATCTTCTGGAAGTTCAGACCTATGTCAGCATCCTGCAGCAGATCGTACAGGTGACCCCTCAAGCATCTACCATGCTGGGTGGAGTGGTGGAGGAGGAGCTCCTGACTGAACAGAAAGTTGCTGCCCTGCAGAGCCGGCTGGAGGAGAGCCAGGCCACCCTCTCCCACCTGCAGACACAGAAGTCCAGGCTGCAAGCTGAGACAGCAGGCCTGGAGCAGGCAATTAAAGATGCTCAGGAGTGTTACGACGGTGAGATCCAGCTTTATAACGAACAGATTGAAGGCCTGCGGAAGGAGATCGAGGAGACCGAGAGGGCTCTGGAGAAGTCTTCCTATGACTGCCGGCAGCTGGCAGTCGCCCAGCACACCCTGAAGGCAGAGCTGGACCGGTATCAGCGCATCATTGAGAATGAGGGCCACAGGCTTAACTCCGCCTTCACGGAAACTCCTGTCACCCTCTTCATCCAGTGCCCCAGAGCGTCCCTCAGCCCTCTTCCTGGCGGGAAAGATCTCACCAGGGCTGTGCAGGATATAACAACAGCCAAGCCAAGACAAAAAGGCCTCCTCAAGAATGTTTCAAGGAGAAAGGAGATCATAGTTAAAGACAGAGCAGATGAAGCTCTGGAAGACATACCATTCAGCGGTCTGGAAGACTCAGAGCAGGTGCAGGTGGTACTTCAAGAAGAAGGTGAATTGAAGCTCGAATCAGGG---GCTGAGAAAGCAAGTTCCTCAATGCAAGAAGGGGCTCCAGAGGACATCCCCGATGGAGGGCAGATAAGCAAAGCCTTCGGAAAACTACACAAGATGGTCAAGGACAGGGTGAGAAGCCCCAAAGAGCCTGAGCCCCCAGCCGACCTCTATACTAAAGGGCGGTATGTGCTGGTCACAGGGGACGCCAGTCATGTGGACCCTGGGTTCTCTCCCTCCTCTATCCCGGCCAAAGGTGGGGTGATTGTTTCTACTGAGGAAGACTCTGTGCATCCTGACAGCCCTGTGGAGCCTACTCCTGAGCAGCCCACGCCCCCTTTGGAGAACGGACAAGGGGATACCCAGGAGAGGGAAGATGGGCACCCTGCCG------------------------------------------------------------------------------------------------------------------------------------------------------------------------------------------------------------------------------------------------------------ACCAACCCACCACAGACGAGGAG---------------------------------AAGGAGATAAATGCTGAAGAGCTTAAAGGGCCTGAGGAGA---------------------------------AACATGATGGCCAG---GAGGGCGAGGAGACTGGGAAGCCCCACGTCGAGGTCATT------CCAGAGGGACCATCTACACCCCAATCTGAAAAGCCTGAGGCCGACCAGGATACCTCTGAGGAGCATGGGTCTACCAGCAGTGACCTGATAGGAAAAAGCCCTCCCAAGGCATTGGCATATGAGAAGGTGGAAGTGATGGAATCCATTGAGAAGTTTTCGTCTGAGAGCATTCAGACATATGAAGAAACTGCCATCATTGTGGAGACCACAGTGGGAAAGACAAAGGCAGACAAGAAGAAACTGGGAGAGAAAGGCTCTTAA?????????????????????ATGAGCGAGAGGCGAGTGGTGGTGGACGCACCCACCGGTGCCAGCTTCAGCATGTCCCTCCACAGGCGCAGGGCGTCCTTCAGGGGGACTCAGTCATCATCTCCCCTGGAGAGCGCCCTGGGCTCCAGGGCCAATGTTGGGGGTAGCCTGGTCCAATCACCTCTGATCTATATAGGCACAACACCCACCGGGTACATAGGTGGCCAGGGTGCCCACGTGACCTGCCGAGCCCTGGGCATCAGCAGTGTCTTCCTACAGGGCCTTCGGAGCTCAGGCCTGCCCTCTGTGCCTGCTCCTGGCCTGGAGGGGGACCACGATGCTGCTGAGGACTTGGGGGGCTGCTTGGTGGAATACACGGCCAAGGTACGTGCCCTGGAGCAGGTCATCCGGGAGCTGGAAAGGCAACTGCGGACGCACCTGGAGAGCAAGGCTGCGGGCTCGGGAAGCTGGGGTGCCCTCAGGGCCTCCTGGACCAGCAGCTGCCAGCAGGTGGGCGAGGCTGTCTTGGAAAATGCCCGGCTCATGCTGCTGACAGAGAATATCCAGGCGGGGGCGGAAGACTTTAAAGAGAGATATGAAAATGAGCAGCCATTTCGAAAGGCAGCGGAAGAGGAAATTAACTGTCTGTATAAAGTCATTGATGAAGCTAATTTGACAAAAATGGATCTGGAGAGTCAAATAGAAAGCCTTAAAGAAGAACTTGGCTTTCTTTCAAGGAACTATGAAGAGGATGTGAAGCTGCTGTACAAACAGCTGGCTGGGTGTGAGCTGGAACAGGTGGAAGTTCCCATTGGCACTGGTCTGGACGACATCCTTGAGACCATCAGAACTTACTGGGAGAGAGATGTCGAAAAGAGCCGGGTAGAGGCAGGAGCCTTGCTGCAAGCCAAGCAACAGGCGGGGGTGGCCCGCATGGCCCAGACCCAGGAAGAGAAGCTGGCCGCTGCCCTCAGGGTGGAGTTACACAACACTTCGTG----CCAAGTCCAGAGCCTCCAGGCCGAGACAGAATCTTTACAGGCCCTGAAACGAGGCCTGGAGAACACCCTGCACGATGCCAAGCACTGGCATGACATCGAGCTCCAGAACCTGGGCGC--CGTGGTGGGCAGGCTGGAGGCGGAGCTCAGGGAGATCCACGC-GGAGGCGGAGCAGCAGCGCGAGGAGCGCGAGCACCTGCTGGAGCTGAAGTGCCAGCTGCAGAAGGAGCTCGCGGCCTACCACGCCCTGCTAGACAGGGAGGAGGGCCG---TTAAATGAAGAAAAATACAATCAATACACAACACTCCTTTGTGAACATCCCCAATGTGATTGTACCAGACATTGAAATGGGAATAAGAAGGATGGAAAACGGAGCATGCAGCTCCTTTTCTGATGATGAT---AATGACGACAGAGCCTCTATATTTGAAGAATCAGAAAATGAAAACTTTCATGAAAGAGGTTCCTTTAGAAAGAGCTCACACAGAAGGAGAGGACCATCACAGAGGGAGCAGTGCCTGCCTGGTGCCATTGCACTTTTCAATGTTAACAACAGCAGCAATAAGGACAAGGAGCCAAAAGAAAAAACAAAAAAGAAAAAAGAAAAGAAAAGCAAGTCAGATCATAAAAATGAAAGTAAAAAGGACCCAGAGAAGAAAAAGAGTAAAGGAAAAGAG------GCGAAAGAG---GACAAAAACAAAGATAAAAAAGAGGAGAAGAAGAAAGAAGTCATGGTTATTGATCCTTCGGGAAACACATATTACAACTGGCTGTTTTGCATCACTTTACCTGTTATGTATAACTGGACTATGATTATTGCAAGAGCATGTTTTGATGAACTTCAGTCTAATTACCTAAAATATTGGCTCGTTTTTGATTACTTATCAGATGTAGTCTATCTTCTCGATATGTTTGTACGAACAAGGACAGGTTATCTGGAACAAGGACTGCTGGTAAAGGAAGAGCGTAAACTCATAGAGAAATATAAATCGACTTTGCAATTTAAACTTGATGTTTTATCAGTGATACCAACTGATCTGCTGTATTTTAAGCTGGGGTGGAACTATCCAGAAATTAGATTAAATAGACTGTTAAGGATCTCTCGGATGTTTGAGTTCTTCCAGAGAACAGAAACGAGGACAAACTACCCAAACATCTTCAGGATTTCTAACCTTGTTATGTATATCGTCATCATCATCCACTGGAATGCATGTGTATATTACTCTATTTCCAAAGCTATTGGATTTGGAAATGACACATGGGTCTATCCTGATGTTAATGATCCTGAATTTGGCCGTTTGGCAAGAAAATACGTATACAGCCTTTACTGGTCTACACTGACTTTGACCACGATTGGTGAAACACCACCTCCTGTTAGAGATTCTGAGTATGTCTTTGTGGTGGTTGATTTCCTAATTGGAGTGTTAATTTTTGCTACCATTGTTGGTAACATAGGTTCTATGATTTCCAACATGAATGCAGCTAGAGCAGAATTTCAAGCAAGAATTGATGCTATAAAGCAATATATGCATTTTCGCAATGTAAGCAAAGATATGGAAAAGCGAGTTATCAAATGGTTTGACTACTTGTGGACCAACAAAAAAACAGTGGATGAGAAGGAAGTCTTGAAGTATCTACCTGATAAACTCAGAGCAGAGATTGCCATCAACGTTCACCTAGACACACTGAAAAAGGTGCGCATTTTTGCTGACTGTGAAGCTGGCCTGCTGGTGGAGTTGGTCTTGAAATTACAACCCCAAGTCTATAGTCCTGGAGATTACATTTGCAAGAAAGGAGATATCGGACGTGAGATGTACATCATCAAAGAAGGCAAACTTGCCGTGGTAGCAGATGATGGGGTCACTCAGTTTGTGGTTCTCAGTGATGGCAGCTACTTTGGTGAGATTAGCATTCTTAACATTAAAGGCAGCAAAGCTGGAAATCGAAGAACGGCCAATATTAAAAGTATTGGCTACTCAGATCTGTTTTGTCTCTCAAAAGATGACCTCATGGAAGCTCTAACCGAGTACCCAGATGCCAAAACTATGCTAGAAGAGAAAGGGAGGCAAATCTTGATGAAAGATGGCCTATTGGATATAAATATCGCAAATGCCGGGAGTGATCCTAAAGACCTGGAAGAGAAGGTCTCCAGAATGGAAGGTTCAGTAGACCTTCTGCAAACAAGGTTTGCCCGGATCCTGGCTGAGTATGAGTCAACGCAACAGAAACTGAAGCAGAGACTAACTAAGGTTGAGAACTTTCTGAAACCGATTATCGACACAGAATTTTCAACTATTGAAGGATCTGGCATGGAAAGTGGGCCCACAGACTCTACACAAGACTAAATGGCCAAGATCAACACTCAATACTCCCATCCCTCCCAGGCCCAGCTGGCAATAAGGATCACGGACAGAGATCGCCACCATGTTGAAAATGGCATCACCAGCACCCTCTCGCCGTGTGAGGAGACAGCGTCAGAACCGCAGCAAGGGATCGCCATGGAGACCAGA---GGACCGGCCGCATCCCTGCAAAGTTCTTTCACCAGCCGGCAGCCCGCCAGGTGGTCACGACTCATCATCTGGATGCGAGCTTGGGCGGCCAGGAATTTACACCACGAGGACCGGAGGCCTGACTCTTTCCTGGACCGTTTCCACGGGGCTGAGCTCAAGGAGGTGTCCAGCCAAGAAAGCACCACGCAGCCCAGCCTGGACAGCCAGGAGCCGCTGGGCAGAGAGAGAAG---TGTCTGGCCCCTGGCCAGAAGCAATGTCAACACCTGCAACAACTCGGAGAAGGAAAAGAAGAAGGAGGCCATGGTGGTGGACCCCTCCAGCACCCTGTACTACCACTGGCTGACTGTCATTGCTCTGCCGGTCTTCTACAACTGGTGTCTGCTGGTTTGCAGGGCCTGTTTTGATGAGCTTCAGTCCGAGCATCTGATGATGTGGCTGGTCCTGGACTACTCAGCAGATGTCCTCTATGGCCTGGATGTGCTGGTGCGAGCTCGCACAGGCTTTCTTGAGCAAGGCTTAATGGTCAGGGATGCCGAGAGGCTGTGGAAGCATTACATGAAGACCATTCACTTCAAGCTGGACCTGTTGTCTCTGGTCCCCACGGACCTGGCTTATTTAAAGCTGGGCATGAACTACCCAGAACTGAGGTTCAATCGCCTGTTGAAGTTTGCCCGGCTCTTTGAGTTCTTTGACCGCACGGAGACAAGGACCAACTACCCCAACTTGTTCAGGATCGGGAACCTGGTCTTGTACATCCTCACCATCATCCATTGGAATGCCTGCATCTACTTTGCCATTTCCAAGTTCATTGGTTTTGGGACAGACTCCTGGGTCTACCCAAACATCTCGAACCCAGAGTATGGGCGGCTCTCCAGGAAGTACATTTACAGCCTCTACTGGTCCACCTTGACCCTGACCACCATCGGTGAGACCCCAGCCCCCGTCAAAGACGAGGAGTATCTCTTTGTGGTCATAGACTTCCTGGTGGGCGTCCTGATTTTTGCCACCATTGTGGGCAATGTGGGCTCCATGATCTCTAACATGAACGCTTCTCGGGCAGAGTTCCAGGCCAAGATTGACTCTATCAAGCAGTACATGCAGTTCCGCAAGGTGACCAAGGACTTGGAGACGCGGGTTATCCGGTGGTTCGACTACCTGTGGGCCAACAGGAAGACGGTGGATGAGAAGGAGGTGCTCAAGAACCTCCCAGACAAGCTGAAGGCTGAGATTGCCATCAATGTGCACCTGGACACTCTGAAGAAGGTGCGCATTTTCCAGGACTGCGAGGCGGGGCTGCTGGTGGAGCTGGTGCTGAAGCTGCGGCCCGCTGTGTTCAGCCCTGGGGATTACATCTGCAAGAAGGGGGACATCGGGAGAGAGATGTACATCATCAAGGAGGGCAAGCTGGCTGTGGTGGCTGATGATGGGCTCACCCAGTTCGTGGTCCTAAGTGACGGGAGCTACTTTGGGGAGATCAGCATATTAAACATCAAGGGCAGCAAGTCGGGGAACCGGAGGACAGCCAACATCAGGAGCATTGGTTACTCAGACCTTTTCTGCCTCTCGAAGGATGACCTGATGGAGGCCCTGACCGAATACCCTGAAGCCAAGAAGGCCCTGGAGGAGAAGGGACGGCAGATCCTGATGAAGGACAATCTAATCGATGAGGACCTGGTCAAGGCTGGTGCAGACCCCAAGGACATTGAAGAGAAGGTAGAGTACCTAGAGTCCTCCCTGGACACCCTGCAGACGAGGTTTGCACGGCTTCTAGCCGAGTACAATGCCACTCAGATGAAGGTGAAGCAGCGTCTCAGCCAGCTGGAGAGCCAGGTGAAGACCTTTGGGAGCAGCTTCCTATCTGATAGGGAGGTTCCCGGGGATGCCACAAAAACAGAGGACAAACAACAGTGAATGTTGAGCTGGGTCCAGAAAGTGCTGCCTCAGCCTCCAGTGACCCCTCAGAAGACCAACATG------GAGGAAGAGGAGGGG------------------------------------------------------------------GCGGAGCCGGAGCCGGAG------------------------------CCGGAGCCGGAGCCGGAGCCAGACTTGGAGCAGGAGCAGGCGCAGGAGCAGGAGCAGCAGGCAGGGCCAGAGCCAGAGCCGGAGCCAGAACTGGAACCAGAGACAGAGCTGGAGCCCGATACGGCCCCTGAG---------GAGACTGAACTACAGGATGAGCCCTTG---------------------------------------------------------------------------------------------------------------------------------CCACCC---GAGGAGCCATTCAAGGAGGAGGAAGTGGCCACAGCCGGC------CCAAGCCCTGAGGAGACCCAGGAGGCCGCCCTTAACCTGCCCACTTCCCTCCAAGCCCAGGTTGCTGTGGTTCCAGAAGTGAACAGTCCCCGCAGCTGGGTGCTGACCTGGCTAAGGAAAGGGATGGAGAAAGTCGTCCCGCAGCCCGTCTACAGTGGCGGGGCAGCCCAGAATGCCACTGCTAGCTTG---AAGGACCCTGCTCAGGCTGGAGCACAGATGCTTGGGCACTGCAGCACTGGGGGCCCAGGG---TATGCAGATGAACCCAGTGAGGCCCCCAGGGCCCAAGACACAGGGCCTGGGTCCTGGCTGCTTAGGTGGTTCGAGCAGAATCTGGAGAAAGTGCTGCCTCAGCCCCCAAAAACCTCCGAGAGCTGGAGAGACGAGCCTGCAGATGCTGCCTTGGATCTAGAGCCTCCAGGAGCCCCCTTGGAAACGGAGCCTGTGCTGCAGGCCCCAGAGAGCCCCTCCCCTCCCACCCCCAGCCCCCAGGAACCGCAGGAG------------------------GAGCCGACTCCAGAGCCTCTGCCCAGCTTCCAGGCCTCCTCCCTGCCGCCACCCGGGGACCCTGCCAGGTTGGTGGCGTGGCTCCTGCACAGGCTGGAAAAGGCCCTGCCGCAGCCGGTGATCCATGGGAAGGCCAGGGAACAGGAGCCTGACTCCCCTGTGACATGTGAC---------------GTGCAGACCATCAGCATCCTCCCTGGAAGGCAAGCAGAGCCCGAG------CTCATCCTTGAGGAGGTGGACCCTCACTGGGAGGAGGCAGAGCAGGAGGAAGGCAGCGCCAGCCCAGAGGGTGCAGAGGAG------------------------------------------------------------------------------------------------------------------------------------------------------------------------------------------------------------GCTCTGGTTTACCAAGAGGAGCTCAGGGCCGTGGAGGAGATGCCCAGGGAGCTGCCCCAAATTAAAGAGGAGGATGAAGATGAGGAGGAAGATGGAGAGGAAGAGGAG---------------GAGGACGAAGAGGAAGAGCTTGAT------GTCCTGCTGGATAGCTGTCTGGTGGTGGAGGCAGGCACGGACCAGAGTGGAGTAGGCGGGACTCAGCACCAGAGGGCCTCACACCAGGAGCTGCAGGAGGAGGAG---GTGGCCACCAGCTCAGGAGTGCCTGCCACGGAAGAGCACCCAGAGGTGCAGGTGGAAGATACTGATGCGGACAAACTCCCACTCATCGTGGAGGAAAAGTCACCCTCGCCCGTCTTGCTGCCACCTTCTCCTGCCAAATCTGACACCCTCACGGTCCCAGGCTCAGCAGCAGGGACCCACAGGAAGAAGCTGCCCTCCCAAGATGATGAGGCCGAAGAGCTCAAGATGCTGTCTCCAGCAGAGTCCCCTGTGGTTGCCTGGGCAGACTCCTCCACCCCACAGGGGATGGATGACCAGGACCGAGCTGCCTCCTCGGCCAGCCAGAACAGTGCCATTATCAACGACCGGCTCCAGGAGCTGGTGAAGCTGTTCAAGGAGCGGACGGAGAAAGTCAAGGAGAAGCTCATCGATCCGGATGTCACCTCTGATGAGGAGAGCCCTAAGCCCTCCCCGGCCAAGAAAGCCCCCGAGCCAGCCCCA---GACGTGAAGCCTGCAGACACGGGGCAGGCAGAGGAGGAGCACTACTGTGAAATGCTCTGCTGCAAGTTCAAACGCCGCCCCTGGAAGATGTACCAGTTTCCCCAGAGCATCGACCCGCTGACCAACCTGATGTACATCCTGTGGCTGTTCTTCGTGGTGATGGCCTGGAACTGGAACTGCTGGCTGATTCCCGTGCGCTGGGCCTTCCCCTACCAGAGGCCGGACAACATGCACCTCTGGCTGCTGATGGATTACCTGTGTGACCTCATCTACCTCCTGGATATCACCGTGTTCCAGCTGCGCCTGCAGTTTGTCAAAGGCGGGGACATCATTACGGACAAAAAGCAGATGAGGGATAACTACCTGAAGTCTCGCCGCTTCAAGATGGACCTGCTCTGCCTTCTCCCCCTGGACTTCCTCTACTTGAAATTCGGTGTGAACCCCCTCTTTCGCTTGCCCCGATGTTTAAAGTACATGGCCTTCTTCGAGTTTAACAACCGCCTGGAAGCCATCCTCAGCAAAGCCTACGTTTACAGGGTTATCAGGACGACAGCATACCTGCTCTACAGTTTACACTTGAATTCATGTCTGTATTACTGGGCATCAGCCTACGAGGGCCTCGGCTCCACTCACTGGGTTTACGATGGCGTGGGAAACAGTTACATTCGCTGTTACTATTGGGCTGTAAAGACCCTCATCACCATCGGAGGACTGCCCGACCCCCAGACACTCTTCGAAATTGTCTTCCAGCTGCTGAACTACTTCACGGGTGTCTTTGCTTTCTCCGTGATGATCGGACAGATGAGAGACGTGGTGGGGGCTGCCACCGCGGGACAGACCTACTACCGCAGCTGCATGGACAGCACCGTCAAGTACATGAACTTCTACAAGATCCCCAGGTCCGTGCAGAACCGTGTCAAGACCTGGTACGAGTACACCTGGCACTCCCAAGGCATGCTGGACGAGTCAGAGCTGATGGTACAGCTTCCAGACAAGATGCGGCTAGACCTCGCCATTGATGTGAACTACGACATTGTCAGCAAAGTGGCCCTCTTCCAGGGCTGTGACCGGCAGATGATCTTTGACATGCTGAAGAGGCTTCGCTCTGTTGTTTATCTGCCCAATGACTACGTGTGTAAGAAGGGGGAGATTGGCCGTGAGATGTACATCATCCAGGCGGGTCAGGTGCAGGTCTTGGGTGGCCCGGATGGGAAGTCCGTGCTGGTGGTGCTGAAGGCTGGATCCGTGTTTGGAGAAATAAGCTTGCTGGCTGTTGGGGGCGGGAATCGGCGCACGGCCAACGTGGTGGCCCACGGGTTTACCAACCTCTTCATCCTGGATAAGAAGGACTTGAATGAAATTTTGGTGCATTATCCCGAGTCTCAGAAGTTACTCCGGAAGAAGGCCAGGCGCATGTTGAGAAACAACAACAAGCCCAAGGAGCAGAAGAGCGTGCTCATCCTTCCTCTCCGGGCGGGCACCCCCAAGCTCTTCAACGCTGCCCTAGCTGCAGCAGGAAAGCTGGGCGCCAAGGGGGCA---AAAGGCGGCAAGCTCGCCCACCTCAGGGCTCGGCTCAAAGAACTGGCTGCGCTAGAGGCCGCTGCAAGACAGCAGCAGTTGCTGGAA------CAGGGCAAGAGCGCTAAGGACGCCGCCGGA---------GAGGCGGGCTTGGCAGGCGCAGAGCCCCCCGCG------------GCCCTGGCGGAGGCCGCCCCGGACCAGCCCGCGCCC---------------------------------------------------------CCCGCGCCCCCG---------CCGCTGGATCCCCCGGCC---------------------------------CCAAGCCCTCCGCCACCCGCCTCCCCAGGGAAGCCCGACGGAGGCGCGGAGGGGGCGGCCGAGCCCGAGGAGCCCGCGGTGCGGATCCGCATAAGCCCCGGCCCGGAGCCCGGCGAGCAGCTCCTGTCGGTGGAGATCCCCGAGCAGAAGGAGGAGGAG---TGAATGTTTAAATCACTGAGAGTAAAATTCAACAAGGTAAAGCCGAGAGAAGAGAACAATGAGAATGAAGAGAGTTCTCATCCGAGCAATCAGTCCCAGCCATCCACGAGGCAGGGAGAAAACAAAAATGAAAAGAAATCTCTCAAAACCAAGATGTCTCCAGTCACATTTGAAGAACTACACACCAAAATACAAGATAAAATCTCCAAGAAAAATTCTCTCAACAATCTGACCACAAACCCTGACTCTCAAAATCCAGCTGAAGCAACAGGAACCATGCCAGAACAGAAAGAAACAGAGACTGGGAAAGAAGGCGGACTGAGTCCAAAGAGCAAACCACTCAGAGCTCCAGTTATAAATGAGTATGCCGATGCGCAGCTACACAACCTAGTGGAAAGGATGCGTCAAAGAACAGCGCTCTACAAGAAAAAGTTGGCAGAGGGAGATATATCCTCACCTGAAGGCAGCCCCCAAGCTGCAAAG---------CCCACAGCTATACCATCAACACAAGCAAGCGACGCTCAGCCAAACGAAGAACATTACTACGGCGCGTTGCTTTGTAAATTCCGGAAGTTGCCTCTGACAGATTACCTAAAGCGAATCAGACTTTCAAGAAGCGTAGATTCATACACAGATCGATTCTATCTCCTGTGGCTCCTGCTTGTCACCATTGCCTATAACTGGAACTGCTGGCTTATCCCACTGCGCCTAGTCTTTCCATATCAGACACCGGACAACGTGCACTACTGGTTTATTACAGACATCGTATGTGATATCATCTACTTTTGTGACATGCTATTAGTCCAGCCCAGGCTCCAGTTTATAAGAGGAGGAGAAATAATAGTGGATTTAAATGAGCTAAAGAGACACTACAGGAGTTCCACAAAATTTCAGTTGGATCTCCTATCAGTAATACCTTTTGATGTTTTCTACCTCTTCTTTGGGTTTAATCCAATATTTAGAGCAAATAGGATATTAAAGTACACCTCATTTTTTGAGTTTAATCACCACCTAGAGTCTATAATGGACAAGGCATACATCTACAGGGTCATTCGAACAACTGGATACTTGCTGTTTACTCTGCACATTAATACCTGTATTTATTACTGGGCTTCAAACTATGAAGGAATTGGCACTACTAAGTGGGTGTATAATGGTGAAGGAAACAAGTATCTGAGATGTTATTATTGGGCAGTTCGAACTTTAATTACCATCGGGGGCCTTCCAGAACCACAAACTTCATTTGAAATTGTTTTTCAACTCTTGAATTTTTTT------TCTGGAGTTTTTGTGTTCTCCAGCCTAATTGGTCAGATGCGAGATGTAATTGGGGCAGCCACAGCCAATCAGAACCATTTCCGCGCCTGCATGGATCACACCATTGCCTACATGAACACTTACTCCATTCCCAGAAACGTGCAGAATCGGGTTCGGACTTGGTATGACTATACATGGGACTCTCAAAGGATGCTAGATGAGTCCGATCTACTTGAGAACCTCCCGTCTACAATGCAGTTAGCCCTGGCCATGGACATGAACTTCAACATCATCAGCAAAGTCAGCTTGTTCAAGGGTTGTGATATGCAGATGATTTATGACATGTTGCTAAGATTGAAATCCACTGTCTATTTACCTGGTGACTTTGTCTGCAAAAAGGGAGAAATTGGCAAAGAAATGTATATAATCAAGCAAGGAGCAGTCCAAGTTCTCGGAGGCCCCGATGGTACTCAAGTTCTGGTTACTCTGAAAGCT-GGGGCAGTGTTTGGAGAAATCAGCCTTTTAGCAGCAGGTGGAGGAAACCGTCGAACTGCCAATGTGGTGGCTCATGGTTTTGCCAATCTTTTAACGCTGGACAAGAAGACCCTCCAAGAAATTCTAGTGCACTATCCAGATTCTGAAAAGCTCCTCATGAAGAAAGCCAGAGTGCTCCTAAAGCAGAAAGCTAATGCCACAGAGTCAACCTCTCCAAGAAAAGGACATGCCTTTCTCTTCCCACCTAAGAAAGAGACACCCAAAATGTTTAAAGCCCTACTTGGAGGTACAGGAAAAGCAGGTCTTGCAACGCTGCTCAAATTGAAGAGAGAACAAACAGCTCAGAAAAAAAGTGAAAACTCTGAGGGAGGAGAAGGAAAAGGAAAAGAATATGAAGATAAAGGAAGGGAGCCAGCAGAGAAACCACAGGACACATCCAAATGTAGAGCAAGTCCTGTTACTCTGGAGGAAACACCCCCGCC------------------------------------------------------------------------------------------------------------------------------------------------------------------------------------------GATCAGCCGGGCAGTT---TTACTCAGAGGAG-CTACGGATCAATCGCTCATCATCAGCATGGCTCCTTCTGCTGAGGCTGGAGAAGAGGTTCTGACAATTGAAGTCAAAGAAAAGGCTAAGCAATAAATGGACGTCACCATCCAGCATCCCTGGTTCAAACGGGCTCTGGGGCCCTTCTACCCTAGCCGGTTGTTTGATCAGTTTTTTGGTGAGGGCCTCTTTGAGTACGACCTGCTGCCCTTCCTGTCCTCCACCATCAGCCCCTACTACCGCCAGTCCCTCTTCCGCACCGTGCTCGACTCCGGCATCTCCGAGGTCCGGTCTGATCGGGACCAGTTCCTCATCCTCCTGGACGTGAAGCACTTCTCCCCTGAGGACCTGACTGTGAAGGTGCAGGATGACTTTGTGGAGATCCATGGCAAACACAATGAGAGGCAGGACGACCACGGCTACATCTCCCG---------TGAGTTCCACCGCCGCTACCGCCTGCCCTCCAACGTGGACCAGTCTGCACTCTCTTGCTCCCTGTCTGCGGACGGCATGCTGACCTTCTGTGGCCCCAAGATCCAGTCTGGCATGGATGCCAGCCACAGTGAGAGAGCCATCCCCGTGTCCCGGGAGGAGAAGCCCAGCTCTGCACCCTCGTCCTAGATGGACATCGCCATCCACCATCCCTGGATCCGCCGCCCCTTCTTTCCTTTCCACTCCCCTAGCCGCCTCTTTGACCAGTTCTTTGGAGAGCACCTGTTGGAGTCTGATCTCTTCCCAACTGCTACTTCCCTGAGTCCCTTCTATCTTCGACCACCCTCTTTTCTGCGGGCACCCAGCTGGTTTGACACTGGGCTCTCAGAGATGCGCCTGGAGAAGGACAGGTTCTCTGTCAACCTGGATGTGAAGCATTTCTCTCCAGAGGATCTCAAGGTCAAGGTGCTGGGAGATGTGATTGAGGTGCATGGCAAACATGAAGAACGCCAGGATGAACATGGTTTCATCTCCCGGGAGTTCCATAGGAAATACCGGATCCCAGCTGATGTGGACCCTCTTGCCATTACTTCATCCCTGTCATCTGATGGGGTCCTTACTGTGAATGGACCAAGGAAACAGGCCCCTGGCCCTGAGCGCACCATTCCCATCACCCGTGAAGAGAAGCCTGCTGTCACTGCAGCTCCCAAGAAATAGATGGAGACCCAGGCTGTGCAGCAGGAGCTGGAAACCCTTCCAACCACCAAGATGGCTCAGACCAACCCCATGCCAGGGTCCAT-AGGGCCATGGAAGATAACCATCTATGACCAGGAGAATTTCCAGGGCAAGAGGATGGAGTTCACCAGCTCCTGCCCAAATGTCTCTGAGCGCAATTTTGATAATGTCCGGTCTCTCAAGGTGGAATGTGGCGCCTGGATTGGTTATGAGCACACCAGCTTCTGTGGACAACAGTTTATACTGGAGAGAGGAGAATACCCTCGCTGGGATGCCTGGAGCGGGAGTAATGCCTACCACGTCGAGCGTCTCATGTCCTTCCGCCCCATCTGTTCAGCTAACCACAAGGAGTCTAAAATTACCATCTTTGAGAAAGAAAACTTCATTGGGCGCCAGTGGGAGATCTGTGATGATTACCCCTCTTTACAAGCGATGGGCTGGTTCAACAACGAAGTTGGTTCCATGAAGATACAATGTGGGGCTTGGGTGTGCTACCAGTATCCTGGATACCGTGGGTATCAGTATATCTTGGAATGTGACCATCATGGAGGAGACTATAAACACTGGAGAGAGTGGGGTTCTCACGCCCAGACTTCCCAGATTCAATCGATTCGCCGTATCCAACAATAGATGACGCTGCAGTGCACCAAGTTGGGGGGACACTGGAAGATGGTGGTGTGGGACGAGGAGGGCTTCCAGGGCCGGCGGCATGAGTTCACAGCTGAGTGTCCCAGCGTACTAGAGCTTGGCTTTGAGACGGTGCGATCCTTGAAAGTGCTGAGTGGAGCCTGGGTGGGCTTTGAGCATGCTGGCTACCAAGGACAGCAGTATGTGCTAGAACGGGGCGAGTACCCATGCTGGGACGCCTGGAGTGGCAACACAGCCTACCCCTCCAAGAGGCTCACCTCCTTCCGGCCCGTGGCCTGCACTAACCACCGTGACTCAAGGCTGACCATCTTTGAGCAAGAGAACTTCCTGGGCAGGAAAGGGGAGCTGAGTGATGACTGCCCTTCCCTCCAGGCCATGGGCTGGGATGGCAATGAAGTGGGCTCCTTCCAAGTCCACTCAGGGGCCTGGGTTTGCTCCCAGTTTCCTGGCTACCGAGGTTTTCAGTATGTGCTGGAGTGCGATCACCACTCAGGCGACTACAAGCATTTCCGGGAGTGGGGCTCTCATGCCCAGACCTTCCAGGTGCAGAGTATCCGCAGGATCCAGCAGTGAATGTCTCAGGCTGTGACAGCCTCGACAACAGCTGCCGTGAACCCAGAGTCTGATGGGAAGGGGAAGGGAGCCCCACCTGCAGGGCCAGCCCCGGCCACCGATTCCACCCCGGCCCCAGCATCTGTGCCCGTGCCCATCGCTAAAGTGGGGGACCTTCTTCCTGGGAACTACAAGCTGGTGGTCTTCGAGCAGGAGAATTTCCAGGGCCGACGGGCAGAATTCTCAGGAGAATGCTTGAACCTGGGAGACCATGGCTTTGACCGAGTGCGCAGCCTCATCGTCATCTCGGGACCTTGGGTCGCCTTTGAGCAGTCCAACTTCCGAGGGGAGATGTTTGTCCTGGAGAAGGGCGAGTACCCACGCTGGGACACATGGTCGAGCAGCTACCGC-AGTGACCGGCTAGTGTCCTTCCGACCCGTCAAGATGGACTCCCAGGAGCACAAGATCTGCCTGTTTGAATGTGCCAACTTCAAAGGTAACACCATGGAGATCCAGGGGGACGACGTGCCTAGCCTCTGGGTCTATGGCTTCTGTGACCGCGTGGGCAG----TGTGCGGGTCTGCAGCGGGACCTGGGTCGGCTATCAGTATCCTGGCTACCGTGGATACCAGTACCTCCTGGAGCCTGGAGACTTCCGGCACTGGAACGAGTGGGGGGCCTTCCAGCCGCAGATGCAGGCCGTGCGT-CGCCTGCGTGACAAGCAGTGGCACC---GGGAGGGCTCCTTCCCTGCCGTGGCCGCTGAGCAACCCAAGTGAATGGCCTCAGACCACCAGACTCAAGTGGGCAAGCAGCAG---CCCCTCAACCCCAAGATCATCATCTTTGAGCAGGAGAACTTCCAGGGCCACTCGCATGAGCTCAGTGGGCCCTGCCCCAACCTGAAGGAGACTGGCGTGGAGAAGGCAGGCTCTGTCCTGGTGCAGTCTGGACCCTGGGTGGGCTATGAACAAGCCAACTGCAAGGGTGAGCAGTTTGTGTTTGAGAAGGGTGAGTACCCTCGCTGGGACTCATGGACCAGCAGCCGCAGGACAGACTCCCTCAGCTCTCTGAGACCCGTCAAAGTGGACAGCCAAGAGCACAAGATCATCCTCTATGAGAACCCCAACTTCACAGGGAAGAAGATGGAGGTCATTGATGATGATGTGCCCAGCTTCCATGCCCATGGCTACCAGGAGAAGGTGTCGTCTGTGCGGGTGCAGAGTGGCACGTGGGTTGGTTATCAGTACCCTGGCTACCGCGGGCTGCAGTACCTGCTGGAGAAGGGAGACTACAAGGACAGCGCTGACTTCGGGGCCCCCCACCCCCAGGTGCAGTCTGTGCGCCGCATCCGTGACATGCAATGGCACCAGCGAGGCGCCTTCCACCCTTCCAACTAGATGGCGGAGCAGCACGGAACACTGGAGCAGGCTGCAGCTGGCAAGAGCCACAGAGGCCTTGGCAGTAGCTACAAGGTGACCGTGTACGAGCTGGAGAACTTCCAGGGCAAGCGGTGTGAGCTCTCAGC----TGAGTGCCCCAACCTGACGAACTGCCTGCTGGAGAAAGTGGGCTCCATCCAGGTGGAGTCAGGACCGTGGCTGGCATTTGAACGCAGGGCCTTCCGCGGGGAACAGTTTGTCCTGGAGAAGGGATATTACCCTCGCTGGGATGCCTGGTCTAACAGCCACCACAGTGACAGCCTCCTGTCCCTCCGACCTCTGAACATTGATGGTCCAGACCACAAGCTGCATCTGTTTGAGAACCCAGCTTTCAGTGGCCGCAAGATGGAGATAGTAGATGATGATGTACCCAGCCTCTGGGCTCACGGCTTCCAGGACCGTGTGGCAAGCATCCGTGCCATCAATGGGACGTGGGTCGGCTATGAGTTTCCTGGCTACCGTGGGCGCCAGTATGTGTTCGAGCAGAGAGAGTACAGGCACTGGAATGAGTGGGATGCCAGCCAACCACAGCTGCAGTCCGTGCGCCGCATCCGCGATCAGAAGTGGCACAAGCGGGGCTGCTTCCTTAGTAGCTGAATGTCTAAGGTTGGAACCAAGATTACTTTCTACGAAGAGAAGAATTTCCAAGGCCGTCACTATGACTGTGACTGTGACTGTGCAGATTTCCACATATACCTGAACCGCTGCAACTCCATTCGAGTGGAAGGAGGCACCTGGGCTGTGTAC----GAAAGGCCTAACTTTGCTGGCCACGTGTACATCTTACCTCAGGGCGAGTACCCGGAATACCAGCGTTGGATGGGCCTCAATGACCGCCTGAGCTCCTGCAGAGCTATTCACCTGCCTAGGGGAGCCCAGTATAAGCTTCAGATCTTTGAGAAGGGGGATTTCAATGGCCAGATGCATGAAACCACTCAAGACTGCCCTTCCATCATGGAGCAGTTCCACATGCGAGAGATCCACTCCTGTAAGGTGCTGGAGGGCATCTGGATTTTCTATGAGCTGCCCAATTACCGTGGCAGGCAGTACCTCCTGGACAAGACGGAGTACCGGAAGCCCATCGACTGGGGCGCAGTGTCCCCAGCTGTTCAGT--------CTTTCCGCCGCATTGTGGAGTGAATGGGTGACTGGAGTTTCCTG--------------------------------------------------------------------------------------------------------------------------------------------------------------------------------GGGAACATCTTGGAGGAGGTGAATGAGCACTCCACAGTCATCGGCAGAGTGTGGCTCACTGTGCTGTTCATCTTCAGGATCCTCATCCTCGGCACAGCCGCAGAGTATGTGTGGGGGGACGAGCAGTCCGACTTCGTGTGCAACACCCAGCAGCCCGGCTGCGAGAACGTCTGCTACGACGAGGCCTTCCCCATCTCGCACATCCGCCTCTGGGTGCTGCAGATCATCTTCGTCTCCACGCCCTCCCTGGTGTACGTGGGCCACGCCGTGCACTACCTCCGCATGGAGGAGAAGCGGAAGGAGCGAGAGGCAGAGGAGCTGTGCCAGCAGCCCGGGGGCAATGGCCCCGAGAAGGGGCCAGTCGCCCCAGACCAGGGGAGCATCAAGAAG---AGCAGCAGT---AGCCGAAGCACCAAGAAGTTTCGACTGGAGGGGACCCTGCTGAGGACCTACATCTGCCACATCATCTTCAAGACCCTCTTTGAGGTGGGCTTCATCGTGGGCCACTACTTCCTGTATGGTTTCCGGATCCTGCCCCTCTATCGCTGTAGCC---GGTGGCCCTGCCCCAACGTCGTGGACTGCTTCGTGTCACGGCCTACTGAGAAAACCATCTTCATTCTGTTTATGTTGTCTGTGGCCTCCGTGTCCCTCTTTCTCAATATTATGGAGATAAGCTACCTGGGCC-TGAAGAGGATCCGGGCGGCCTTCAAGAAGCCTGTAGAGCAGCCACTAGGTGAGATTTCTGAGAATCCCCTCCACTCTATTGCTGTCTCATCCATCCAGAAAGCCAAAGGCTACCAGCTCCTGGAAGAAGAGAAAATCGTATCCCACTATTTCCCTTTGACTGAGGTTGGAATGGTAGAGACCAGCCCCCTGTCTGCCAAGCCTTTCAGTCAGTTTGAGGAGAAGATCGGCACAGGACCCCTGGGAGACTTGTCCCAGGTTTACCAAGAGACACTGCCCTCCTACGCTCAGGTGGGAGCACCGGAAGTGGAGGGGGAGGAGCAGCCTGTGGAGGAGGGAGCAGAACCAGAGGTGGAAGAGAAGAGGCAGGAAGCAGAGAGGGTGATCACAGATGGC---------------CAGGAGGCAGTACTGGAGGGAGAGAAAGGAGAGACCCCCAAAGTGGGGAAGGAGAGCGAGAAAGAAGAGCTGCAGGCAGAACAGATATCAAAGCAAGGGCTACCAG------------------------------------------------------CTGAGAAGGCGCCTTCCCTGTGTGCAGAGGTGACCACGGATGAAACCAGACCCCTGAGCAGGCTGAGCAAAGCCAGCAGCCGGGCTAGGTCGGATGATCTAACCGTATAAATGGGGGCTGGAGCCAGCGCTGAGGAGAAGCACTCGAGGGAGCTGGAAAAGAAGCTAAAAGAGGATGCTGAGAAGGATGCTCGAACCGTGAAACTGCTGCTTCTGGGTGCCGGCGAGTCTGGGAAGAGCACCATCGTCAAGCAAATGAAGATTATTCACCAGGATGGGTACTCATTAGAAGAGTGCCTAGAGTTCATTGCCATCATCTACGGCAACACGCTGCAATCCATCCTGGCCATTGTGCGAGCCATGACCACACTTAACATCCAATACGGAGACTCTGCGCGCCAGGACGACGCTCGGAAGCTGATGCATATGGCAGACACCATCGAGGAGGGCACGATGCCCAAGGAGATGTCGGACATCATCCAGCGGCTGTGGAAGGACTCGGGTATCCAGGCCTGCTTCGACCGCGCCTCAGAGTACCAGCTCAACGACTCGGCTGGCTACTACCTCTCGGACCTGGAGCGCCTGGTAACCCCGGGCTACGTTCCCACTGAGCAGGACGTGCTGCGCTCACGAGTCAAGACCACTGGCATCATTGAGACGCAGTTCTCCTTCAAGGATCTCAACTTCCGGATGTTCGACGTGGGCGGACAACGCTCGGAGCGCAAGAAGTGGATCCACTGCTTCGAGGGTGTAACCTGTATTATCTTCATCGCGGCGCTAAGCGCCTACGACATGGTGCTGGTGGAGGACGACGAAGTGAACCGCATGCACGAGAGCCTCCACCTGTTCAACAGCATCTGCAACCACCGCTACTTCGCCACCACGTCCATCGTGCTCTTCCTCAACAAGAAGGACGTATTCTCCGAGAAAATCAAAAAGGCTCACCTTAGCATCTGCTTCCCGGACTACGACGGCCCCAACACGTACGAGGACGCGGGCAACTACATCAAGGTGCAGTTCCTGGAACTCAACATGCGGCGTGACGTGAAGGAGATCTACTCCCACATGACCTGCGCCACCGACACGCAGAACGTCAAGTTCGTCTTCGACGCGGTCACCGACATCATCATCAAGGAGAACCTCAAAGACTGCGGGCTCTTCTGAATGGGGAGTGGAGTCAGTGCTGAGGACAAAGAACTGGCCAAGAGGTCCAAGGAGCTAGAAAAGAAACTGCAAGAGGACGCTGACAAGGAAGCCAAGACGGTCAAGCTGCTATTGCTGGGTGCTGGGGAGTCAGGAAAGAGCACTATCGTCAAACAGATGAAGATCATTCACCAGGATGGCTATTCACCAGAAGAATGCCTAGAGTTCAAGTCCATCATCTATGGGAATGTGCTGCAGTCCATCCTGGCTATCATTCGGGCCATGTCCACACTGGGCATTGACTACGCTGAACCAAGCCATGCGGATGATGGGAGACAGCTCAACAACCTGGCTGACTCCATTGAGGAAGGCACCATGCCTCCTGAGCTGGTGGAGGTCATCAGGAAGTTGTGGAAGGATGGTGGGGTGCAAGCCTGCTTCGACAGAGCTGCAGAGTACCAGCTCAATGACTCCGCATCTTACTACCTGAACCAATTAGACCGGATTACAGCTCCTGACTACCTTCCTAACGAGCAAGATGTGCTACGGTCCAGAGTGAAAACCACAGGCATCATTGAGACCAAGTTTTCAGTCAAAGACTTAAACTTCAGGATGTTTGACGTGGGAGGGCAGAGATCAGAGAGAAAGAAGTGGATCCACTGCTTTGAGGGAGTCACCTGCATCATTTTCTGTGCGGCCCTCAGCGCCTATGATATGGTGCTGGTGGAAGACGACGAGGTGAATCGTATGCATGAGTCTTTGCACCTGTTCAACAGCATATGTAACCACAAGTTCTTTGCGGCTACTTCCATCGTCCTCTTCCTCAACAAGAAGGACCTCTTTGAGG-AAAAAATCAAGAAAGTGCACCTCAGCATTTGTTTTCCAGAATATGATGGGAACAACTCCTTTGAGGATGCAGGGAATTATATCAAGAGCCAGTTCCTTGACCTCAATATGCGAAAAGATGTCAAAGAAATCTACAGTCACATGACCTGTGCTACAGACACGCAGAATGTCAAATTTGTGTTTGATGCAGTTACAGATATTATCATCAAAGAAAATCTCAAGGACTGCGGGCTCTTCTAAATGAGTGAACTTGACCAGCTACGGCAGGAGGCCGAACAACTTAAAAACCAAATTAGAGATGCAAGAAAAGCGTGTGCAGATGCAACTCTCTCTCAGATCACAAACAACATTGACCCCGTGGGAAGAATCCAGATGCGTACCAGGAGAACGCTGAGGGGGCACCTGGCTAAGATTTACGCTATGCACTGGGGCACAGACTCCAGGCTGCTAGTTAGTGCCTCACAGGATGGCAAACTTATCATCTGGGATAGCTACACCACCAACAAGGTCCATGCCATTCCTCTGCGTTCCTCTTGGGTCATGACCTGTGCGTACGCCCCTTCTGGGAACTACGTGGCCTGCGGTGGCCTCGATAACATCTGCTCCATTTACAATCTCAAAACTCGTGAAGGGAATGTACGTGTGAGCCGTGAGCTGGCCGGACACACAGGTTACCTGTCTTGCTGCCGCTTCCTGGACGACAATCAGATCGTCACCAGCTCTGGAGACACCACCTGTGCGCTGTGGGACATAGAGACTGGCCAGCAGACGACCACGTTCACGGGACATACCGGGGACGTCATGAGTCTGTCCCTCGCTCCAGACACCAGATTGTTTGTCTCTGGTGCTTGTGACGCTTCTGCCAAGCTCTGGGATGTGCGAGAAGGGATGTGTCGGCAAACTTTCACTGGCCATGAGTCTGACATCAATGCCATCTGTTTCTTTCCAAATGGCAATGCGTTTGCCACCGGCTCAGATGATGCTACCTGCAGGCTGTTCGACCTCCGTGCAGACCAGGAACTCATGACGTACTCCCACGACAACATTATCTGCGGGATCACCTCTGTCTCCTTCTCCAAGAGCGGGCGCCTCCTCCTTGCTGGCTACGACGACTTCAACTGCAATGTTTGGGACGCACTCAAGGCCGACAGGGCTGGTGTCCTGGCTGGGCATGACAACCGTGTCAGCTGCCTGGGGGTGACCGATGATGGCATGGCTGTGGCGACGGGGTCCTGGGACAGCTTCCTCAAGATCTGGAACTAAATGGGGGAGATGGAGCAACTACGGCAGGAGGCAGAGCAGCTCAAGAAGCAGATTGCAGATGCCAGGAAAGCCTGTGCTGATATTACTCTGGCAGAGCTGGTGTCTGGCCTAGAGGTTGTGGGACGAGTTCAGATGCGGACACGGCGGACGCTAAGGGGGCATCTGGCCAAGATCTATGCCATGCACTGGGCCACTGACTCCAAGCTGCTGGTAAGTGCTTCGCAAGACGGGAAGCTTATCGTGTGGGACACCTACACCACCAATAAGGTGCATGCCATCCCGCTGCGCTCCTCCTGGGTCATGACCTGTGCCTACGCCCCGTCAGGGAACTTTGTGGCATGTGGGGGGCTGGACAACATGTGTTCCATCTACAGTCTCAAATCCCGTGAGGGCAGCGTCAAGGTCAGCCGGGAGCTCTCTGCCCACACAGGTTATCTCTCCTGCTGCCGCTTCCTGGACGACAACAACATTGTGACCAGCTCTGGGGACACCACATGTGCCCTGTGGGATATTGAGACCGGGCAGCAGAAGACTGTGTTTGTGGGCCACACGGGTGACTGCATGAGCCTGGCTGTCTCTCCCGACTTCAGACTCTTCATTTCGGGGGCTTGTGATGCCAGCGCCAAACTCTGGGATGTGCGGGAGGGGACCTGCCGTCAGACTTTCACAGGACATGAGTCGGACATCAACGCCATCTGCTTTTTCCCCAACGGAGAGGCCATCTGCACAGGTTCAGACGATGCCTCCTGCCGCCTTTTTGACCTGCGGGCAGACCAGGAGCTGACCGCCTACTCCCACGAGAGCATCATTTGTGGCATCACATCTGTGGCCTTCTCCCTCAGTGGCCGCCTGCTCTTCGCAGGCTACGATGACTTCAACTGCAATGTCTGGGATTCTATGAAGTGCGAGCGCGTGGGGATCCTCTCTGGCCATGACAACAGGGTCAGCTGCCTGGGGATCACAGCTGATGGAATGGCTATGGCTACTGGTTCCTGGGACAGCTTCCTCAAGATTTGGAACTGAATGCCAGTGATCAATATCGAGGACCTGACGGAAAAGGACAAATTGCAGATGGAAGTTGATCAGCTCAAGAAAGAAGTAACACTGGAAAGAATGCTGGTGTCCAAATGTTGTGAAGAAGTAAGAGATTACGTTGAAGAGAGATCTGGTGATGATCCCTTAGTAAAAGGTATTCCAGAGGACAAAAACCCCTTCAAGGAGCTCAAAGGAGGCTGTGTAATTTCATGAATGGCTCAGGACCTCAGCGAGAAGGAGCTACTGAAAATGGAGGTGGAACAGTTGAAGAAGGAAGTGACGAACCCAAGAGCTCCAATTTCCAAGACAGGAAAAGAAATCAAGGATTTTGTGGAGGCCCAAGCAGTAAACGATCCCCTTCTCAAAGGCATCCCTGAGGACAAGAATCCCTTCAAGGAGAAAGGCGCCTGTGTGATAAACTGAATGGATTTTGGGGCCTTGGAGACAGTGGTGGCCAATTCTGCCTTCATCGCCGCCCGGGCCAGTTTTGATGCGAGCAGCACCCAGTGTTCCCGGGACAAGAAGTACCTTGCAAAGCTCAAGCTGCCCCCCCTCTCCAAATGCGAGTCCCTTCGCGAGAGTCTCAACCTCGAGTTTGAAAGTGTATGTTCAGAACAGCCCATCGGCAAGCGCCTCTTCCAGCAGTTCCTGAAAACAGACGAGAGGTATGTGCCGGCCCTTGAGCTCTGGAAGGACATCGAGGACTATGACACAGCAGATACCAATTTCCGGTTGCAGAAGGCCCAGGCCATCGTGGCTGAGTACTTGGACCCCCAAGCCAAGCTCTTCTGCGGCTTTCTGGACGAGGGGGTGATGGCAAAGGTGAAGGAGGTGCATGCCGCTGTTGAGGACGGACTCTTCCAACCCATCCTGCAGGCCACCATGGCACACCTGAGCCAGGCCCCCTTCCAGGAGTACCTGACGAGCCTCTACTTCCTGAGATTCCTCCAGTGGAAGTGGCTGGAGGCCCAGCCCATGGGGGAAGACTGGTTTCTGGACTTCAGGATCCTGGGGAAAGGGGGCTTTGGGGAGGTGTCAGCCTGCCAGATGAAGGCAACTGGCAAGATGTATGCCTGTAAAAAACTGAACAAGAAGAGGCTGAAGAAAAGGAAGGGGTACCAAGGTGCTATGGTAGAGAAGAAGATTCTAGCAAAAGTACATAGCAGGTTTATAGTCTCTCTGGCCTACGCGTTTGAAACCAAAGCCGACCTCTGTCTGGTGATGACCATCATGAATGGAGGTGACATAAGGTATCACATCTATAATGTCAGTGAGGACAACCCTGGCTTCGAGGAGCCACGCGCCGTCTTCTACACAGCCCAGATCATCAGTGGGCTGGAGCACCTGCACCAAAGGAGGATCGTCTACCGGGACCTCAAGCCCGAGAATGTCCTCTTGGACAACGATGGCAATATCCGAATCTCTGACCTTGGGCTGGCAGTGGAACTGAAGGACGGGCAGACCAAGACCAAAGGCTATGCAGGGACTCCAGGTTTCATGGCTCCCGAGCTATTGCGGAGTGAGGAGTATGATTTTTCTGTGGATTACTTTGCCTTGGGGGTTACATTGTATGAGATGATTGCAGCCAGAGGACCCTTTCGAGCCAGAGGAGAAAAGGTGGAGAACAAGGAGCTCAAGCAGAGGATCCTTTCAGAGGCTGTGAAGTACCCGGAGAAGTTCAGCAAGACCAGCAAGGACTTCTGTGAGGCGCTGCTCGAGAAGGACCCAGAGAAACGTCTCGGGTTCAGAAATGGGACTTGTGATGAGCTGCGGGCCAACGCCCTCTTTAAAGACATTAACTGGAGACAGCTTGAGGCTGGAATGCTGATACCTCCTTTCATCCCAGACTCCAGAACTGTCTATGCAAAGAATATTCAGGACGTAGGTGCCTTTTCCACAGTCAAAGGCGTGGTCTTTGACAAAACAGATACAGAATTCTTTCAGGAATTTGCAACTGGCAACTGCCCCATCCCCTGGCAGGAGGAGATGATTGAGACAGGCATTTTTGGGGAGCTGAATGTGTGGCGTTCTGATGGGCAGATGCCAGACGACATGAAGGGAATCAGTGTCCAGGAGCCA---GCACCCTCGTCCAAGTCAGGAATGTGTCTGGTTTCCTAAATGGTTGACATG----GGGGGCTTGGACAACCTGATCGCCAACACAGCCTACCTGCAGGCCCGGAAGACATTGGAAGGAGACAGCAGGGAGCTGCAGCGGCGCCGGCGAAGCCTGGCGCTGCCTGGCCTGCAG---TGCTGTGCTGAGCTCCGCCAGGCCCTGACCCCCAACTTTGACAGCCTGTGTGAGCAGCAGCCCATTGGCCGCCGCCTCTTCCGGGACTTCCTAGCCACAGTGCCCATGTACCGAGAGGCCGTGGCCTTCCTTGAGGAAGTGCAGAGCTGGGAGCTGGCTGAGGAGGGCCCCACCAAGGGCAGCACCCTGCAGGGGCTGGTGTCTACTTGTGCAGGTGGCCCTGCCTCAGGACACCCATACCCCTTCCTCAGCCAAGCTCTGGCCACCAAGTGCCAAGCAGCCACCACTGAGGAAGAGCGAGTGGCTGCGGTGGCTCTGGCCAAGACCGAGGCCATGGCCTTCTTGCAGGACCAGCCGTTCCGGGACTTCCTGGCCAGCCCCTTCTATGACAAGTTCCTGCAGTGGAAACTCTTTGAGATGCAGCCGGTGTCAGAAAAGTACTTCACTGAGTTCCGAGTGCTGGGGAAAGGTGGTTTTGGGGAGGTATGTGCCGTTCAGGTGAAAAACACTGGGAAAATGTATGCCTGTAAGAAACTGGACAAGAAGCGGCTGAAGAAGAAAAATGGCGAGAAGATGGCTCTCTCGGAAAAGGAAGTCTTGGAAAAGGTCAGCAGCCCTTTCATCGTCTCTCTGGCCTAT---GCCTTTGAGAGCAAGTCACATCTCTGCCTGGTCATGAGCCTGATGAATGGGGGAGACCTCAAATTCCACATCTACAGGGTGGGCGATCGGGGCCTGGCCATGAGCCGAGTCATCTTCTACTCGGCCCAGATGACCTGCGGAGTGCTGCACCTCCACTCCCTTGGCATCCTCTACCGGGACCTGAAGCCTGAGAATGTGCTTCTGGACGACCTCGGCAACTGCAGGCTGTCCGACTTGGGGCTGGCCGTGCAGATGCAGGATGGCAAGTCCGTCACCCAGAAGGCTGGAACCAATGGTTATATGGCTCCTGAAATCCTAATGGAAGAAGTGAGTTATTCCTATCCTGTGGACTGGTTTGCAATGGGGTGCAGTATTTATGAAATGATTGCTGGACGAACGCCATTCAAAGATTACAAGGAAAAGGTCAGCAAAGAGGATCTAAAGCAAAGAACCCT----GAAAGAGGAGGTCATATTCGAGCATGATAACTTCACAGAGGAAGCAAAAGATATTTGCAGACTCTTCTTGGCTAAGAAACCAGAGCAACGCTTAGGAAGCAGAGAAAAGTCTGATGATCCCAGGAAACACCCTTTCTTCAAAACCATCAACTTTCCTCGCCTAGAAGCCGGACTTGTTGAACCTCCATTTGTTCCAGACCCATCAGTAGTTTATGCCAAAGACATCGCTGACATTGAAG-ATTTCTCTGAGGTTCGGGGGGTTGAATTTGATGACAAAGACAAGAAGTTCTTCCAAAGATTTGCGACAGGTGCTGTGCCTGTAGCATGGCAGGAAGAGATTATAGAAACGGGACTATTTGAAGAACTCAATGACCCCAACAGGCCTGCAAGTTGTGGAGAGGGTAATTCAGCCAAGTCTGGGGTGTGTTTGTTATTGTAAATGTCACTCTCAGTGCGCACCTATGGGCCATCCCAGCGGCTGTCCTCCCAGAGTGGGACAGCAGGCAGAGTCAGGGGCGTGTCTACTTCCAGTGCTGGAAGCATCTATGGGGGAAGCATCTTTGGCTTTGGAGGCAGTTGTGGGGGAGGCTTTTCTGCTGCTTCCATGTTTGGCTCTAGCTCTGGCTTCGGTGGTGGTTCTGCATGTTCCTTTGCAGGAGGACTGGGCACTGGTTATGGAGGGTCCCTGGGGGGTGGCTTTGGAGG---CCTGGGGGCTGGCTTTGGGGTAAGCTCAGGAGGTGGTTCCATAGGTATTCTCTCTGGCAACGATGGAGGCCTTCTTTCTAGATCAGAAAAGGAAACCATGCAAAATCTTAATGACAGATTGGCTTCCTATCTGGATAAGGTTCGAGCTCTAGAAGAGGCTAATACTGAGCTAGAAAACAAAATTCGAGAATGGTACGAAACACGAGGGTCTGGGATTGGAGACCCCAGGTCACAGAGTGATTACAGTAAATATTATACATTGATTGAAGACCTCAGGAATAAGATCATTTCTGCCAATGTTGGAAATGCCCAGCTCATCCTGCAGATCGACAATGCGAGACTGGCTGCTGAGGACTTCAGAATGAAGTATGAGAACGAGCTGGCCCTGTGCCAGAGTGTGGAGGCGGACATCAACGGCCTGCGCAGGGTGCTGGATGAGCTGACCCTGGCCAGAGCTGACCTGGAGATGCAGATCGAGAGTCTGAATGAAGAGCTGGCCTACCTGAAGAAGAACCACGAGGAGGAGCTCCAAAGCTTCCGGGAGGGCAGCCCTGGAGAGGTAAGCGTAGAAATGGACGCCAC---------------------CCCTGGAGTGGACCTCACCAGGCTCCTCAACGACATGAGGGCGCAGTATGAAGCCATCGCTGAACAGAATCG-GAAGGATGCGGAAGCCTGGTTCACTGAAAAGAGCGGCGAGCTCAGAAAAGAGATCAC-CACCAACAAGGAGCAGCTTCAGTCCAGCAAGAGTGAGGTCACCGAGCTGAGGCGCACGCTCCAAAACCTGGAGATCGAGCTCCAGTCCCAGCTCGCCACGAAGAAATCCCTTGAGGACTCGTTGGCCGAAACCGAGGGCGACTACTGCGGCCAGCTGGACCAGGTGCAGCAGCTCATCGGCTGCCTGGAGGCGCAGCTGCTGCAGGTGCGCACCGACGCCGAGCGCCAGAACGC-CGACCACCAGCGGCTGCTGAACGTCAAGGCCCGCCTGGAGCTGGAGATCGAGACCTAC---CGCCGCCTGCTGGACGGGGAGG-TCGAGGGTGATGGACTGGATGAAAGTTCACTTGTGACAGGCTCCAAATCTCAGACACAGTCAATTGATTCCTCCAAAGACTCAGCCAAAAGCCGAAAAATCAAGACAATTGTGCAAGAGATGGTGAATGGTGAGGTGGTCTCATCCCAAGTTCAGGAAACTGAAGAAGTAATATAAATGTACAGCTTCATGGGTGGTGGCCTTTTCTGCGCCTGGGTGGGGACCATCCTTCTGGTGGTGGCCACAGCAACAGACCACTGGATGCAGTACCGGCTGTCGGGGGCCTTCGCACACCAGGGCCTGTGGCGGTATTGCCTGGGCACCAAGTGCTA-----CCTGCAGACAGAAAGCATCGCGTACTGGAATGCCACCCGGGCCTTCATGATCCTGTCTGCCCTGTGTGCCACCTCCGGCATAATCTTGGGCATCCTGGCCTTCGCTCAGCAGCCTACCTTCACCCGCCTTTCCCGGCCCTTCTCCGCTGGCATCATGTTTTTCGCCTCCACCCTTTTTATCCTCTTGGCCTTGGCCGTTTACACTGGAGTCACCGTCAGCTTCCTTGGCCGCCGCTTCGGAGACTGGCGCTTTTCCTGGTCTTACATCCTGGGCTGGGTGGCCCTGCTCATGACCTTCTTTGCAGGGATTTTCTATATGTGTGCCTACCGGATGCACGAATGCCAGCGCCTGTCCACTCCCCGCTGAATGGCCCAGCAGTGGGGCCCCCACAGGCTCACAGGTGCACGGCTGCAGGATGCCTCTGAGGACAGCACCCAGGCCAGCATCTTCGTTTAC---ACCAATACCAACACTACCAGAGGCCCCTTCGAAGGCCCCAATTACCACATCGCCCCACGGTGGGTGTAC--CACCTCACCAGTGCCTGGATGCTCTTCGTGGTCTTGGCCTCCGTCTTCACCAATGGGCTGGTGCTGGTGGCCACCATGAGGTTCAAGAAGCTGCGCCACCCTTTGAACTGGATCCTGGTGAACTTGGCAGTGGCTGACCTGGCAGAGACGGTCATCGCCAGCACCATCAGTGTGGTGAATCAGATCTATGGCTACTTCATCCTCGGCCACCCTCTGTGTGTCGTGGAAGGCTATACTGTCTCCCTCTGTGGGATCACGGGCCTCTGGTCGCTGGCCATCATTTCCTGGGAGAGATGGCTGGTGGTCTGCAAACCTTTTGGCAATGTCAGATTTGATGCCAAACTGGCCATTGCGGGTATTGCCTTCTCCTGGATCTGGGCTGCCATCTGGACAGCCCCTCCCATCTTTGGTTGGAGCAGGTACTGGCCCCACGGCCTGAAGACTTCCTGTGGCCCTGACGTGTTCAGTGGCAGCTCATACCCCGGGGTACAGTCATACATGATCGTCCTCATGACCACGTGCTGCATCATTCCCCTCAGCATCATCGTGCTCTGCTACCTCCATGTGTGGCTGGCCATCCGAGCGGTGGCAAAGCAGCAGAAAGAATCTGAGTCCACCCAGAAGGCTGAGAAGGAGGTGACCCGCATGGTGGTAGTAATGATCCTTGCCTACTGCCTCTGCTGGGGGCCCTACACCTTCTTTGCATGCTTTGCTACTGCCCACCCTGGCTACGCCTTCCACCCTCTGATGGCAGCCTTGCCAGCCTACTTTGCCAAAAGTGCCACTATCTACAACCCCATCATCTATGTCTTCATGAACCGGCAGTTTCGGAACTGCATCTTGCAGCTTTTTGGAAAGAAGG-TGGATGATAGTTCTGAACTCTCTAGTGCCTCTAAAACGGAGGCCTCATCTGTCTCTTCAGTGTCACCTGCATGAATGTGGGAACTTCGGTCAGCCTCCTTCTGGAGGGCCATATTCGCTGAGCTCTTTGCCACCCTCTTCTATGTCTTCTTTGGTCTGGGGGCCTCGCTGCGTTGGTCCCCTGGCCCACTGCATGTCTTGCAGGTGGCTCTGGCCTTTGGCCTGGCCCTGGCTACGCTGGTGCAGGCCGTTGGCCATATCAGTGGAGCCCATGTCAATCCTGCAGTCACTTTTGCCTTCCTTGTGGGCTCCCAGATGTCCCTGCTCCGTGCCTTCTGCTACATGACAGCCCAGCTCCTGGGAGCTGTGGCTGGGGCTGCCATGCTATACAGTGTTACCCCG--------CCTGCCGTCCGAGGAAACCTAGCACTTAACACGTTGCATCCTGGGGTGAGTGTGGGCCAGGCCACCATGGTGGAGATCTTCCTGACACTCCAGTTCGTGCTCTGCATCTTTGCTACATATGATGAGAGGCGAAATGGCCGTCTGGGCTCTGTGGCCCTGGCTGTTGGCTTCTCCCTCACCCTGGGGCACCTCTTTGGGATGTATTATACTGGTGCAGGCATGAACCCTGCCCGCTCCTTTGCTCCTGCCATTCTCACTCGAAACTTCACCAACCACTGGGTATACTGGGTGGGCCCAATCATCGGAGGGGGCCTGGGCAGCCTCCTCTATGACTTTCTTCTCTTCCCTCGGCTCAAGAGTGTTTCTGAGAGACTGTCTATCCTCAAGGGAGTCAGGCCCAGTGACCCCAGTGGACAACCAGAGGGCACAGGGGAACCTGTTGAACTGAAGACGCAGGCCCTGTAAATGGTTGAGGTGACAGAGGAGGAGGTGGAGAAATTCCTGGACTCAAATATTGGCTTTGCCAAACAATACTACAACCTCCACTACCGGGCCAAGGTCGTCTCGGACCTCCTTGGGGCCAAGGAGGCAGCTGTGGACTTCAGCACCTACCACCCACTGAGCAGTGTGGAGGAGAGTGAAATCATCTTTGACCTCCTGCGGGACTTTCAGGACAATTTACAAACTGAGAAATGCATCTTCAATGTCATGAAGAAGCTGTGCTTCCTCCTACAGGCAGACCGCATGAGCCTTTTCATGTACAGGACCCGCAATGGCATTGCGGAACTAGCCACGCGGCTCTTCAACGTCCACAAGGATGCAGTCCTGGAGGACTGCCTGGTGGTGCCAGACTCGGAGATTGTCTTCCCTCTGGACATGGGTGTGGTGGGCCATGTGGCACACTCTAAAAAGATCGCCAACGTCCCCAGCACAGGAGAGGATGAGCATTTCTGTGACTTTGTGGACACTGTCACAGAATATGAGACTAAGAACATCTTGGCTTCCCCCATAATGAATGGGAAAGATGTAGTAGCCGTAATCATGGCCGTGAATAAAGTGGATGGGCCCCATTTCACCAAGAGAGATGAAGAGATTCTCCTGAAGTACCTCAATTTTGCAAATTTGATCATGAAGGTGTTCCACCTGAGTTACCTGCACAACTGTGAGACTCGGCGTGGCCAGATACTGCTATGGTCTGGGAGCAAAGTGTTTGAAGAGCTTACGGACATTGAGAGACAATTCCACAAAGCCCTGTATACAGTCCGTGCCTTCCTCAACTGTGACAGATACTCTGTGGGTCTCTTAGACATGACTAAGCAGAAGGAATTTTTTGATGTGTGGCCCGTCCTGATGGGTGAGGCTCCACCCTACTCTGGTCCCAGGACTCCGGATGGAAGGGAAATCAACTTTTACAAGGTCATTGATTACATCCTGCATGGCAAAGAGGACATCAAAGTCATCCCGAACCCACCTCCTGATCATTGGGCTTTAGTAAGTGGTCTCCCTACCTATGTTGCCCAAAATGGCCTGATTTGCAATATCATGAATGCTCCTTCCGAAGACTTTTTTGCATTCCAGAAAGAGCCTCTGGATGAGTCTGGATGGATGATTAAAAACGTCCTTTCTATGCCAATTGTGAACAAGAAGGAAGAAATCGTTGGGGTGGCCACATTTTACAATCGTAAAGATGGGAAACCCTTTGATGAAATGGATGAGACCCTCATGGAGTCTTTGACTCAATTCCTGGGCTGGTCCGTCCTAAATCCTGACACCTATGAATCCATGAACAAACTTGAAAACAGGAAGGACATTTTCCAGGACATGGTAAAATATCATGTGAAGTGTGACAATGAAGAAATCCAGAAAATCCTGAAAACAAGAGAGGTGTATGGAAAGGAGCCATGGGATTGTGAAGAGGAAGAGCTGTTTGAGATCCTGCAGGAAGAGCTGCCGGATGCAGAGAAATATGAAATTAATAAATTCCACTTCAGTGACTTGCCCCTGACGGAACTGGAGCTGGTGAAATGTGGGATACAGATGTATTATGAGCTGAAAGTAGTGGATAAATTCCACATTCCGCAGGAGGCCCTGGTGCGGTTCATGTATTCACTGAGCAAGGGCTACCGCAGGATCACCTACCACAACTGGCGACATGGCTTCAACGTGGGACAGACCATGTTCTCCTTGCTGATGACAGGAAAGCTGAAGCGATATTTCACGGACCTGGAGGCCTTGGCCATGGTCACAGCTGCCTTCTGTCACGACATCGACCACAGAGGCACCAACAACCTCTACCAGATGAAATCCCAGAACCCACTGGCCAAGCTCCATGGCTCCTCAATCTTGGAAAGGCACCACTTGGAGTTTGGCAAAACATTGCTGAGAGACGAGAGCCTGAATATCTTTCAAAACCTCAATCGCAGGCAGCATGAACATGCGATCCACATGATGGACATTGCGATCATAGCCACGGATCTTGCCCTGTATTTCAAGAAGAGAACGATGTTCCAAAAGATCGTGGATCAGTCTAAGACATACGAGAATGAATGGGAGTGGACGCAGTACATGATGCTGGAGCAGACACGGAAGGAAATCGTTATGGCCATGATGATGACCGCCTGTGATCTCTCGGCCATAACCAAGCCCTGGGAGGTGCAGAGCAAGGTAGCTCTGCTGGTCGCTGCTGAATTCTGGGAACAAGGTGACCTGGAGCGCACGGTGCTGCAACAGAATCCCATTCCCATGATGGACAGAAACAAGGCTGACGAACTCCCCAAGCTTCAGGTCGGCTTCATTGATTTTGTTTGCACCTTTGTCTACAAGGAATTCTCCCGTTTCCATGAGGAGATCACCCCCATGCTGGACGGAATCACCAACAACCGCAAAGAGTGGAAGATGCTTGCTGATGAATATGACGCCAAGATGAAGGCGCTGGAGGAGGAGAAACAGAAACATCAGGGAGCCAAACAAGGAGCCACAGGAAACCAGCCTGGGGGGAACCCCGGTGCAGGAGGGGGCGCACCCGCATCCAAGTCCTGCTGCATCCAGTAGATGAGCCTCAGTGAGGAGCACGTGCAGAGGTTTCTGGACGAGAACCCTGGCTTCACGGAGCGGTACTTTGGGAAGCAGCTGTGCCCCGAGCATGCAGCCAGGGCTGGTGAGGCCG------GGAGCCTGGCGGACTGCAGCAGCTTCCAGGAGCTGTGCCAGGTGGAGGAGAGCGCGGTGCTGTTCGAGCTGGTGCAGGACATGCAGGAGAGCGTGAACATGGAGCGGGTGGTCTTCAAGATCCTGCGGCGCCTCTGCGGCCTCCTGCGCGCCGACCACTGCAGCCTCTTCATGTACCGCCAACGCAACGGTGTGGCCGAGCTCGCCACGCGCCTCTTCAGCGTGCAGCCGGGCAGCACCCTGGAGCAATGCCTGGTGCCCCCTGACTCTGAGATCGTCTTTCCACTGGACATTGGGGTGGTCGGGCATGTGGCCCAGACCAAGAAGATGGTGAACGTCAAGGACGTGAACGAGTGCCCCCACTTTAGCCCGTTTGCTGATGAGCTCACCGGGTATGTGACGAGGAACATCCTGGCCACACCCATCATGAATGGCAAGGACGTGGTGGCCGTCATCATGGCTGTGAACAAGCTTGACGGCCAGTGTTTCACCTCTGAAGATGAAGATGTTTTCTTGAAGTACCTGAATTTTGCCACCTTAAACCTGAAGATCTACCACCTGAGCTACCTCCACAACTGTGAGACGCGCCGAGGCCAGGTGCTGTTGTGGTCGGCCAACAAGGTGTTTGAGGAGCTGACAGACATCGAGCGGCAGTTTCACAAGGCCTTCTACACCGTAAGGGCCTACCTGAACTGCGACCGGTACTCAGTGGGCCTCCTGGACATGACCAAGGAGAAGGAATTCTTCGACGTGTGGCCTGTGCTGATGGGGGAAGCCCAGCCATACTCGGGCCCACGGACACCCGATGGCCGGGAAATCCTTTTCTACAAAGTCATTGACTACATCCTGCACGGCAAGGAGGACATCAAAGTCATCCCTACACCCCCAGCCGATCACTGGGCCCTGGCCAGCGGCCTTCCAACCTATGTGGCAGAAAGTGGCTTTATCTGTAACATTATGAATGCCCCCGCTGATGAAATGTTTAACTTTCAGGAGGGACCACTTGACGACTCTGGGTGGACCATCAAGAATGTCCTGTCCATGCCCATTGTCAACAAAAAGGAGGAGATTGTGGGGGTTGCGACGTTTTACAACAGGAAAGATGGGAAGCCCTTTGACGAGCAGGATGAAGTTCTCATGGAGTCCCTGACTCAGTTCCTGGGCTGGTCAGTGCTGAACACTGACACCTATGACAAGATGAACAAGCTGGAGAATCGCAAGGACATCGCCCAAGACATGGTTCTGTACCATGTGAAATGCGACAAGGATGAAATTCAGGAGATCCTGCCGACAAGAGAGCGCCTTGGAAAGGAGCCTGCTGAATGTGAGGAGGAAGAGCTGCGGCAAATCTTGAAAGAAGAGCTCCCGGGGCCCACCAAGTTCGCCATCTATGAGTTCCACTTCTCAGACCTGGAGTGCACGGAGCTGGAGCTGGTCAAGTGTGGTATCCAGATGTACTATGAGCTGGGCGTGGTGCGCAAGTTCCAGATCCCCCAGGAGGTCCTGGTGCGGTTCCTTTACTCTGTCAGCAAAGGGTACCGGAGAATCACCTACCACAACTGGCGCCATGGCTTCAACGTGGCCCAGACGATGTTCACACTGCTCATGACCGGCAAACTGAAAAACTACTATACAGACTTGGAGGCCTTGGCCATGGTGACGGCCGGCCTGTGCCACGACATTGACCACCGCGGCACCAACAACCTGTACCAGATGAAATCCCAGAATCCCTTAGCAAAGCTCCACGGCTCCTCCATTTTGGAACGGCACCATCTGGAATTTGGGAAGTTCTTGCTCTCAGAGGAGACCCTGAACATCTACCAGAACCTGAACCGGCGCCAGCACGAGCACGTGATCCACCTCATGGACATCGCCATCATCGCCACTGACCTGGCACTCTACTTCAAGAAGAGGACAATGTTCCAGAAGATTGTAGATGAGTCCAAGAACTACGATGACCAGAAGAAATGGGTGGAGTACTTGTCCCTGGAAACCACTCGGAAGGAGATTGTCATGGCCATGATGATGACCGCGTGTGACCTGTCTGCCATCACTAAGCCCTGGGAGATCCAGAGCAAGGTGGCTCTGCTGGTGGCAGCTGAGTTCTGGGAGCAAGGTGACTTGGAAAGGACGGTACTGGATCAGCAGCCCATTCCAATGATGGACAGGAACAAAGCAGCCGAGCTCCCAAAGCTGCAAGTCGGCTTCATCGACTTCGTATGCACCTTCGTGTACAAGGAGTTTTCCCGCTTCCACGAGGAGATCCTGCCCATGTTCGACAGGCTGCAGAACAACAGGAAAGAGTGGAAGGCCCTGGCCGACGAGTACGAGGCCAAGGTGAAGGCCTTGGAAGAGAAGAAG---GAGGAGGAGAGAGCAGCGGTCAAGAAAGTGGGCACAGAGGTGTGCAACGGCGGCCCAGCGCCAAAGTCTTCCACCTGCTGCATCCTGTGAATGGGTGAGATCAGTCAAGGTGTCGTAGAGAAATACCTTGAGGAGAACCCTCGCTTTGCCAAGGAGTACTTTGACAAGAAGCTTCGGGTGGAGGTGCTGGGAGAGATATTTCAGAACAGCCCGTTGTCCATCAA------------GGACAGCGCCTCCTTTGCTGAACTAACACAGGTGGAAGAGTCGGCCGTGTGCTTGGAGTTGCTGCGGACAATGCAGGAGGAGGCAGGGAGCATGGAGCTGATGGTGCACAAGGCTCTGCAGAGGCTGGCCCAGCTACTGTGGGCTGACCGCTGCAGCATGTTCATATGCCGGGCCCGCAACGGCACGCCGGAGGTGGCCTCCAGGCTACTGAACATCACCTCAGCCTCTAAGTTTGAGGACAACCTGGTGGTCCCTGACAGAGAAATTGTGTTTCCATTGGACATTGGGATTGTGGGCTGGGTTGCTCACACGAAGAAAGCCCTTAATGTCCCAGATGTGAAAAAGAATAGCCATTTTTCAGACTTCATGGACAAGCAAACCGGATATACCACTAGAAACCTGCTGGCAACCCCGATCGTGATGGGCAAGGAGGTGCTTGCTGTGGTTATGGCACTTAACAAAGCAAACGCATCTGAATTTTCCAAACAGGACGAAGAGGTCTTTTCCAAATACCTCAATTTTGTTTCTATCGTCCTAAAGCTGCATCACACCAATTACCTGTACAGTGTTGAATCCCGAAGAAGCCAGATCCTTATGTGGTCAGCCAATAAAGTATTTGAAGAGCTCACAGATGTTGAGAGACAGTTTCACAAAGCCCTCTACACAGTTAGAACATATCTCAACTGTGAACGATACTCCATCGGACTACTAGACATGACCAAAGAGAAGGAATTCTTTGATGAATGGCCAGTCAAGCTTGGAGAAGTGGAGCCCTATAAAGGTCCAAAGACACCAGATGGCAGAGAAATCATCTTTTATAAAGTCATTGATTACATTTTACATGGAAAAGAAGAAATCAAAGTGATTCCGACACCTCCTGCAGACCACTGGACTTTTGTTAGTGGGTTGCCTACATACGTTGCTGAAAATGGACTTATATGTAACATGCTGAATGCCCCGG----CGGATGAATACTTCACATTTCAGAAAGGACCTATAGATGAAACTGGTTGGGTCATTAAAAACGTCCTGTCCCTGCCTATTGTCAACAAGAAAGAAGACATTGTGGGAGTAGCTACATTTTACAACAGAAAGGATGGAAAACCTTTTGACGAGTATGATGAACACATTACTGAGACTCTCACACAATTTCTTGGATGGTCCCTTTTAAATACTGACACCTATGAGAAAATGAATAAACTAGAAAACAAAAAAGACATTGCTCAGGAAATGCTCATGAACCACACCAAAGCCACTCCTGATGAAATTAAGTCTATATTGAAATTTAAAGAGAAGTTAAATATAGATGTAATTGAAGACTGTGAAGAAAAGCAACTTGTCACCATTTTAAAAGAGGACTTGCCAGACCCAAAGCAAGCAGAGCTGTATGAATTCCGCTTTAGCGACTTGCCCATAACCGAGCACGAGTTGATTAAGTGTGGACTACGACTATTCTTTGAAATAAATGTGGTGGAGAAATTCAAAGTGCCTGTAGAGGTTCTTACCAGGTGGATGTACACTGTGAGAAAAGGGTACCGCTCTGTCACTTACCACAACTGGCGGCATGGATTCAATGTGGGGCAGACCATGTTTACTTTGCTGATGACAGGAAGACTAAAGAAATACTATACGGATCTTGAAGCCTTTGCCATGCTTGCTGCTGCTTTTTGCCATGACATTGACCACAGAGGCACCAATAATTTGTTTCAGATGAAATCTGCATCTCCATTGGCAAAGCTTCATGGATCTTCCATTTTGGAGAGGCACCACCTGGAGTACAGTAAGACTCTACTGCAGGATGAGACTTTAAACATCTTCCAGAACCTAAATAAACGCCAGTTTGAAACAGTCATTCATTTGTTTGAAGTTGCAATAATAGCAACTGACCTGGCTTTGTATTTCAAGAAGAGAACCATGTTTCAAAAAATTGTTGATGCCTGTGAAAAAATGGAAACTGAAGGAGAGGCTATCAAATACGTAACCACTGATCCAACCAAAAAAGAGATTATCATGGCAATGATGATGACTGCATGTGACTTGTCTGCCATAACCAAGCCCTGGGAGGTACAAAGCCAGGTAGCTCTTCTGGTTGCAAATGAATTTTGGGAACAAGGAGATCTGGAGAGAACAGTGCTACAGCAACAACCTATTCCTATGATGGACAGAAACAAAAAAGATGAACTACCTAAACTGCAAGTTGGATTTATTGATTTTGTTTGTACTTTTGTATATAAGGAGTTCTCACGGTTTCACAAAGAAATCACACCTATGCTGAATGGTCTTCAGTGTAACAGAATAGAATGGAAAACTCTAGCCGATGAGTATGATGAA---AAAATGAAGGTAATTGAAGAGGAGGTGAAAAAGCAGGAAGAAAGAAACACAACAGAAAAAGATTCAGGAGGTGGTGGTGAT------------------------------GACAGAAAGTCCAAAACATGTCTAATGTTGTAAATGAACTTGGAGCCGCCAAAGGCTGAAGTTCGGTCAGCCACCAGGGTGACTGGGGGGCCTGTTACCCCCAGGAAAGGGCCCCCCAAATTTAAGCAGCGGCAAACCAGGCAGTTCAAGAGCAAGCCCCCCAAGAAAGGCGTTCAAGGGTTTGGGGACGACATCCCCGGCATGGAAGGCCTGGGAACAGACATCACGGTCATCTGCCCGTGGGAGGCCTTCAACCACCTGGAGCTGCACGAGCTGGCCCAGTATGGCATCATCTAGATGAGTGACAGTACTACTTTGGTTCCTCCAGCTTCAAGCCAGGGTCCTACCACCCCATGCAAGGGCCCCCCGAAGTTCAAGCAGAGGCAGACCCGCCAATTCAAAAGCAAACCTCCTAAGAAAGGTGTGAAAGGGTTCGGAGATGACATCCCAGGCATGGAGGGGCTAGGAACAGATATCACCGTGATTTGTCCCTGGGAAGCTTTCAGTCACCTGGAATTACACGAGCTGGCTCAGTTTGGTATTATCTGAATGAATGGGACAGAAGGCCCGAATTTCTACGTGCCCTTCTCCAACAAGACGGGTGTGGTACGCAGCCCCTTCGAGTACCCGCAGTACTACCTAGCAGAGCCATGGCAGTTCTCCATGCTGGCCGCCTACATGTTCCTGCTTATCGTGCTTGGCTTCCCCATCAACTTCCTCACGCTCTACGTGACCGTGCAGCATAAGAAGCTGCGCACACCACTCAACTACATCCTGCTCAACCTGGCCGTAGCCAACCATTTCATGGTCTTTGGCGGCTTCACCACCACCCTCTATACCTCTCTGCATGGATACTTCGTCTTCGGGTCCACTGGATGCAACCTGGAGGGCTTCTTTGCCACCCTGGGCGGTGAAATCGCCCTGTGGTCCTTGGTGGTCCTGGCCATCGAGCGGTATGTGGTGGTGTGTAAGCCCATGAGCAACTTCCGCTTCGGGGAGAACCACGCCATCATGGGTGTCGCCTTCACCTGGGTCATGGCTCTGGCCTGTGCTGCGCCACCCCTCGTTGGCTGGTCCAGGTATATCCCTGAAGGCATGCAGTGCTCATGTGGGATCGACTACTACACGCTCAAGCCCGAGGTCAATAATGAGTCCTTCGTCATCTACATGTTTGTGGTCCACTTCACCATCCCTATGACCATCATCTTCTTCTGCTACGGGCAGCTGGTCTTCACGGTCAAGGAGGCGGCTGCCCAGCAACAGGAGTCAGCCACCACCCAGAAGGCGGAGAAGGAGGTCACCCGCATGGTCATCATCATGGTCATCGCGTTCCTGATCTGCTGGGTGCCCTATGCTAGCGTGGCCTTCTATATATTCACCCACCAGGGCTCTGACTTCGGGCCCATCCTCATGACCCTCCCAGCGTTCTTTGCCAAGAGCTCTGCCATCTACAACCCCGTCATCTACATTATGATGAATAAGCAGTTCCGGAACTGCATGCTCACCACCATCTGCTGCGGCAAGAACCCATTCGGTGAGGAAGAGGGCTCCACCACCGCCTCCAAGACGGAGACCAGCCAGGTGGCCCCGGCCTAAATGGCAGCCAGTGGGAAGACAAGTAAGTCTACCCAAAACCATGTCATCTTCAAGAAGGTCTCCCGGGACAAGTCGGTAACGATCTACCTGGGGAAGAGAGACTACATAGACCATGTCAACCAAGTAGAACCTGTGGATGGAGTTGTGTTGGTTGATCCCGAGCTGGTCAAGGGGAAGAAAGTTTATGTCTCTCTGACCTGCGCCTTCCGCTACGGCCAGGAAGACATCGACGTGATTGGCCTGAGCTTCCGCAGGGACCTGTATTTCTCTCGGGTGCAGGTGTACCCTCCTGTGGGGGCTGCGAACGCCCCCACAAAACTGCAGGAGAGTCTGCTCAAGAAGCTGGGGGCCAACACCTACCCCTTTCTACTCACGTTTCCTGACTATTTGCCCTGCTCAGTGATGTTGCAGCCAGCTCCACAAGATGTGGGAAAGTCCTGTGGGGTCGATTTTGAGGTCAAAGCATTTGCCGCAGATAACACAGATGGTGAAGAGGACAAAATTCCCAAAAAGAGCTCTGTGCGTCTGCTGATCCGTAAAGTACAGCATGCTCCGACGGAGATGGGCCCTCAGCCCCAAGCTGAGTCGGCCTGGCAGTTCTTCATGTCGGACAAGCCCCTGCACCTTGCAGTCTCCCTCAGCAAAGAGATCTATTACCATGGGGAGCCCATTCCTGTGACAGTGACTGTGACCAATAACACAGAGAAAACAGTGAAGAAGATTAAAGCCTCAGTGGAACAAGTGGCAAATGTGGTCCTCTACTCCAGTGACTATTACGTCAAGCCGGTGGCCACGGAGGAAACGCAAGAGAAAGTGCCCCCAAACAGCACTTTGACCAAGACGCTGACCCTGGTGCCCTTGCTGGCCAACAACCGCGAGAGGCGGGGCATCGCCCTGGACGGGAAAATCAAACACGAGGACACCAACCTGGCCTCCAGCACCATCATTAAGGACGGCATAGACCGGACGGTGCTGGGGATCCTGGTGTCCTACCAGATCAAGGTGAAGCTCACAGTGTCAGGCTTTCTGGGAGAGCTCACCTCCAGTGAAGTGGCTACTGAGGTGCCGTTTCGCCTCATGCACCCCCAGCCCGAGGACCCAGCAATGGCAAAGGAAAGTTTTCAGGATGAAAATTTGGTGTTTGAGGAGTTTGCTCGCCAAAATCTGAAAGATGTGGTGGAAACCGAGGAAGGAAAGAAAGACAAGGAAGAG---------GACGAATGAATGGGGAAGTTGATCAGGATGGGGGCGCAGGAGAGGCGGTTACTCCGGCCAAAGAGGCTTCGCTGGAGTCGTCTCCTCTTCCTACTGGGAATGTTGCTCATTGGTCCCATCTTCCAGCACCTGAGTAGCCCCTGGGGTCTCCCTGCACTGTGGGAACCAGTCTCTTCCCAACACCCTGTAAAACTGGCCATCCAGGACTTCTCCAATGATGAGATGGTGATGGTGAGCAGTGACCCTCCAGAAGCTAGCTCTGAAATGGAGGGTGAGATGCTGGCGCCTCAAGCCACGGTGGGCAGGTATAAAGCAACACCTGGCATAGCCACAGAGAACACCCCCAATTTACCCAGAAGAACAGCCAACATCACTCCAACAAAACCTAAGACTAACTACAGCCCGACACCAGCAGGCACAGAAAGAGTGAAGAAAAACACCCCAACCACACCCAGTAGAGTATTGAATCATTACACTCTAACTTCAAGCAGACAAACAGTAAAGAATTTTACC------------CCAACAATACCCAGGAGAGAAATGAAGAGCTCCCACCCAACTCGAGTCAGCAAAAAGGTGAAGAAATACACCCCATCCCCACCTGGTAGAACAGTAGACAATTATGCTTCATCCATGTTCATGACAATGAAAATGAACCATGCGATCACCCCCAGGACAGCAGTGAAAGATAGTGAAACT---ATGGCGACCTACAAAATAATGGGGACCAACACCCCTAAAAGAATAGTAGAGGAAAATACCCCAACTAATCTGAAGGGAGTAGCTGGTAACACCCCAATTTTCCTGGCAAATGAAGTAGAAATGAACATCTTGACTTCTCCAAGGAGTATAGTGGAAAAGGACACCCTGTCTACCCCCAGGAGAGTGGAAAATAACAGCTCAACCAAACCCTGGAGGCTAGTGGGAAAGAACAACCTAACAACTCCCCGGAGAGCAGTTCTGGAGTATACCCCAGCCATCTCTGAGGGGCAAGTGACGAAAAGCACCAGGCCAGCCAGCAGCCCAGCAGAAACCAAAGCCTCCACAGTCTCCTGGAGTGTTAGGAATTCCTCACCCAGAACCAGTGTACCAACCATTGGAACTGCCTCAGCCACCTTCCGGGGATTGGTAAAGAAAGCGTCCTCAGCACCCAGCACATCAGTAACCCCCAGGGTCAGGGCAAATCCGAACACCCAGGTCCGTCACTGTGTGGTTGTGGAGCCAGTGCCTGCTGTGCCCACCACTCCCTCCCCCAGCCTGACAACAGAAGAGCCCAGTCCCAGCCCCTCA---GTGCTGCCTTCCAGCCCCCCAGACCTCCACCCCAAGGCGGAGTACCCCCCGGACCTGTTCAGTGTGCAGGAGCGGCGGCAGGGCTGGGTGGTCTTGCACATCTTCGGCATGACGTACGTGTTTGTGGCCTTGGCCATTGTGTGTGACGAGTACTTTGTTCCAGCCCTGGGTGTCATCACAGACAAGCTGCAGATCTCCGAGGATGTGGCGGGCGCCACATTCATGGCTGCTGGGGGCTCTGCCCCTGAGCTCTTCACCTCCCTCATCGGAGTCTTCATCTCCCACAGCAACGTGGGCATCGGCACCATCGTGGGCTCCGCCGTGTTCAACATTCTGTTTGTCATCGGCACCTGTGCCCTCTTCTCCCGGGAGATCCTCAATCTCACCTGGTGGCCCCTGTTCCGTGATGTTACCTTCTACATCCTTGACCTGATGATGCTCATCCTCTTCTTCCTAGACAGCTTCATTGCCTGGTGGGAGAGCCTATTGCTGCTGTCGGCCTATGCCCTCTATGTGTTCACCATGAAATGGAACAAGCAGCTCGAGGTCTGGGTGAAGGAGCAGCTCAGCCGGAGGCCCATGGGCAAGGTCATGGCCCTGGGGGACCTCAGCAAGCCAGGCAATGGGGCCGTTGCGGTGGATGAGCCACAAGATATCAAGAAGCTGAAGCTCCCATCTGTGCTGACCCGAGGGAGCAGCTCTGCCTCACTGCACAACAGCACCATCCGCACCACCATCTACCAGCTCATGATCCACAGCCTGGAACCCCTGGGGGAAGCCCGCCTCTCCAAGGACAAGGAGGAGGAGAACTTGAATCAGGAGGCCAGAGCCAAATCCCAGATCAAAGCAGAAAGCAAACCAGAAGAGGAGGAGTCTGGTGAGCTTCCTGGGGTCACGCCCACACCAGCCCCTGCTCCAGACATCAGTGGAGATCAGGAGGACGATCCTGACAGCCAGGAAGGAGATGTGGCTGAAGCCAAGAGCACAGGTGAAATGACAGGTGGAGAGGTTGAAGCTCCCGGTGAAGGTGAAACTGGAGAGCAAAGTGGAGGTGAAACTCAACTCGAAGGTGAAGGTGAAGTCGAAGCAGAAGGAAAAGGAGACAATGAAGGTGAAGGTGAAGTCGAAGCAGAAGGAAAAGGAGACGA---TGAAGGTGAAGGTGAAGTCGAAGCAGAAGGAAAAGGAGACAAT------GAAGGTGAAGTCGAAGCAGAAGGAAAAGGAGACGATGAAGGTGAAGGTGAAGTCGAAGCAGAAGGA---AAAGGAGACAATGAAGGTGAAGGTGAAATTCAGGCAGGAGGAGAAGATGGTGAAATGAAAGGTGATGAAGGTGAAGCTGAAGGCCAGGAATCCAAT---------------------------------------------------------------------------------------------------------GCTGAAAATCAAGGTGATGAGAAAGGTGCAGAGGGTGATGAGGGAGGTGATGGAGATGATAGTGAAAGTGATGAGGAGGAGGAGGAGGAAGAAGAG---------------------------------GAAGAGGGGGAGAAAAATGAGGAGCCTCTGTCACTGGAATGGCCCAAGACCTGGCAGAAGCAGGCCTTCTACCTCTTCCTCCTGCCCATTGTTCTCCCGCTGTGGCTGACGGTGCCTGACGTCCGGAGGCTGGAGTCTAGGAAGTTTTTTGTTCTCACCTTCCTGGGATCCATCATGTGGATAGCCATGTTCTCATACCTTATGGTGTGGTGGGCTCACCAGGTTGGTGAAACGGTGGGGATTTCTGAAGAGATTATGGGCTTGACAATCCTAGCAGCAGGCACGTCAATTCCTGACCTCATCACCAGTGTGATCGTCGCTCGGAAAGGCCTAGGAGACATGGCCGTGTCAAGCTCTGTGGGCAGTAACATATTTGACATCACTGTGGGCTTGCCCGTTCCTTGGTTGCTTTTCTCTCTTGTCAATGGATTACTGCCTGTTCCAGTGAGCAGCAATGGTTTGTTTTGTGCAATTGTTTTGCTTTTTCTCATGCTCCTATTTGTGATCACTTCGATCGCATCATGCAAATGGAGAATGAACAAGATCCTGGGCTTGATAATGTTCCTCCTTTACTTCGTGTTCCTGATAGTCAGTGTGATGTTAGAAGACCGAATTATATCCTGTCCTGTATCTGTCTGAATGGATCTGCATCAAAGTACTACCATC---AAGTTCCTTGAGAAATGGGGTTTGGATGAGTCACCGTCTGGCTGCAGGAGACATTATAATATCAGGAAAAAACTGAAATTAATTAGAATCTTAGGCCTTTTC------ATGGGCCTGATGGCCGTTAGCACTGTCTCGTTTTCAACCAGTGCCTTTTCTGAGATAGAAACACAGAGCACAGGAGGAGCCAATAGTGTAAGTGGCCCTAGGATAGTACAAGGTTACCGTCAAAGAACTCTCTTAGATTTAAATGACAAGATTTGGGATTATACTCCACAGCCCCCTCTTCCTCAGGAAGACAAATCTGAGAATAATACAGAGCATGCCCAGGGAGACTACCCAAGAGACATCTTTTCCCTCGAGGATCGAAGAAAAGGCGCCATCATTCTCCATGTCATTGGAATGATCTACATGTTCATAGCATTAGCCATCGTCTGTGATGAGTTCTTTGTCCCTTCTTTGACTGTCATCACCGAAAAACTGGGCATCTCTGACGATGTTGCTGGAGCCACTTTTATGGCTGCCGGAGGCTCAGCCCCAGAACTTTTCACATCTCTCATAGGGGTATTTATTGCCCACAGCAACGTTGGCATAGGCACAATAGTGGGCTCAGCAGTGTTCAACATCCTCTTTGTTATTGGCATGTGTGCTCTGTTTTCTAGAGAAATCTTAAACCTGACGTGGTGGCCGCTCTTTCGGGATGTGTCCTTCTACATTGTTGACTTGATCATGCTGATCATTTTTTTCCTGGATAATGTTATTATGTGGTGGGAAAGCTTGCTTCTATTAACAGCTTATTTTAGCTATGTGGTATTCATGAAGTTCAACGTCCAAGTAGAAAGATGGGTGAAACAAGTGATAAACCGCAATAAAGTCGTCAAAGTGACCGCACCAGAGGCCCAAGCAAAGTCATCTACAGCCAGGGACAAGGATGAGCAGGCTCTACCGGCTAAGCCACGTCTCCAGCGAGGTGGAAGTTCTGCCTCTCTCCACAACAGTCTCATGAGGAATAGCATCTTCCAGCTCATGATACACACCCTGGACCCACTCGCTGAAGAACTTGGATCATATGGAAAACTAAAATATTATGACACAATGACTGAAGAAGGGCGGTTCAGAGAAAAGGCTTCAATTCTCCACAAGATCGCTAAGAAGAAATGTCAGGTGGATGAGAATGACAGGCAAAACGGGGCTGCCAACCATGTGGAAAAAATTGAGCTCCCAAACAGCACCAGCACAGAAGTTGAGATGACGCCACCCAGTGGAGCTTCAGAGCCTGTACAGAATGGAAACCTCTCCCACAGCATTGAAGCTGCGGAAGCCCAGACGGGGGAAGAGGAGGAGGACCAGCCCCTGAGCTTAGCCTGGCCTCCCAATGTCCGCAAGCAAATCACGTTCCTGATTGTTCTCCCCATAGTATTTCCTCTCTGGGTTACGTTACCTGATGTCCGCAAACCTTCATCAAAGAAGTTTTTTCCCATCACATTCTTTGGCGCCATCACCTGGATTGCAGTATTCTCTTACTTGATGGTCTGGTGGGCACACCAGGTTGGAGAGACAATTGGCATCAGTGAGGAGATCATGGGCCTGACCATCTTGGCTGCTGGGACCTCCATCCCTGATCTTATCACCAGTGTCATAGTGGCCCGAAAGGGGCTTGGGGACATGGCCGTGTCCAGCTCTGTTGGAAGCAATATTTTTGACATCACAGTAGGGCTCCCCCTGCCCTGGCTCCTGTATACCATCATCCACAGATTCCAACCAGTGGCCGTCAGCAGCAACGGCCTCTTCTGCGCCATTGTCCTCCTCTTCATCATGCTGCTCTTCGTCATCCTCTCCATTGCCTTCTGCAAATGGCGGATGAACAAAGTGCTGGGCTTCATCATGTTTGGCCTCTACTTTGTGTTCCTGGTGGTCAGCGTCCTTCTAGAAGACAGAATTCTTGTGTGTCCTGTCTCCATCTAGATGTCAGGG---GAGGAGGAGGAGTTTTATCTGTTCAAGAACATCTCCTCAGTGGGGCCTTGGGGTGGGCCTCAGTACCACATTGGCCCTGTCTGGGCCTTCCACTTACAAGCAGCTTTCATGGCCTTTGTCTTCTTTGTAGGGACACCACTCAATGCCCTAGTGCTGGTGGCCACACTTCGTTACAGAAAGTTGCGGCAGCCACTCAACTACATCCT-GGTCAACATATCCCTGGGGGGCTTCCTCTCCTGCATCTTCTCTGTCTTCATTGTCTTCATCTCCAGCTGTAAGGGATACTTCATTTTTGGTCGCTATGTTTGTGCTTTGGAGGCCTTCGTGGGCTCTGTGGCAGGTCTGGTAACAGGATGGTCACTGGCCTTCTTGGCCTTTGAGCGCTACATTGTCATCTGTAAGCCATTCGGCAACATCCGCTTCAGCTCCAAGCATGCACTGATGGTTGTCCTGGCTACCTGGACCATTGGTATTGGTGTCTCCATCCCACCCTTCTTTGGCTGGAGCCGGTTCCTCCCTGAAGGCCTGCAGTGTTCCTGTGGCCCTGACTGGTACACTGTGGGCACCAAATATCGCAGCGAGTACTACACCTGGTTCCTCTTCATCTTCTGCTTCATCGTGCCCCTTTCCCTCATATGCTTCTCTTACTCCCAGCTGCTGGGGGCCCTCAGAGCTGTTGCAGCTCAGCAGCAGGAGTCAGCTACCACCCAGAAGGCCGAGCGGGAGGTGAGCCGCATGGTGGTGGTGATGGTGGCATCCTTTTGTCTTTGTTATGTGCCCTATGCTGCCTTGGCCATGTACATGGTCAACAACCGTAACCACGGGCTGGACTTAAGGCTTGTCACCATTCCTGCCTTCTTCTCCAAGAGTGCTTGTGTCTATAATCCCATCATCTACTGCTTCATGAATAAGCAGTTTCGAGGCTGCATCATGGAGATGGTGTGTGGGAAGTCCGTGGCAGATGAATCTGACATGTCCAGCTCCCAGAAAATGGAAGTTTCTACTGTCTCTTCTAGCCAAGTTGGCCCCAACTAA [50206 bp]
'Heterohyrax brucei' ATGTATAGGCGCAGC-TATGTATTCCAGACTCTCAAGGAGCAGTACAAGCGCTCCGAAGAGACGCCGCGCTCCCCGAAGCCTGACGGCGAATCCGCGAGCTCCGGCGCCACGCAGAGCCTGGCGGTGCTGCAGGGGCTCGGCCAGCGCGTGGGCGCCTACGTGCAGCGGGCCCGCGCGCTCGAGCAGCGCCACGCCGTCCTCCGCCGGCAGCTGGACGCCTTCCGGTGCCTGGGCGACCTCCCGGACCCCGAGGAGGCCTTCGCCCGGCAGGTGGAGT-----------GCAACCGCCAGCGCGTCCGGGATCTGGCTGCCGAGCGCGCGCGGCTGGAGCGCCAGGGCGCCGAGGCGCAGCGCGCTCTCGACCAGTTTAGGAGCAAGTATGAAAATGAGTGTGAATGTCAACTGCTGCTAAAAGAAATGCTTGAACGGCTTAACAAGGAAGCAGATGAAGCCTTGCTGTATAACCTTGGCCTTCAAATCGAAGCCCAATTTCTGCAGGATGATATCAGTGCAGCAAAGGACAGGTACAAAAAGAATCTCCTGGAAATTGAGACCTACGTCAGCATCCTCCAGCAGATCATACAGATGACTCCTCAAGCATCTACCATTCTGGGTGGAAGGGCAGAGGAGGAGCTCCTGACAGAACAGAAAGTTGGTGCCTTGCAGAGCCAGCTGGAGGAGAGCCGGGCTACCCTCTCCCACCTGCAGATGCAGAGATCCAGGCTGCAGGCTGAGACAGCGGGCCTGGAACAAGCTATCAAAGATGCTCATGAGTGTTATGACAGTGAAATCCAGCTTTATAATGAACAAATTGAAGGCCTGCGGAAGGAGATTGAAGAGACCGAGAGGGTTCTGGAGAAGTCTTCCTATGACTGCCGGCAGCTGGCAGTCACCCAGCACACCCTGAAGAATGAGCTGGACCGGTATCAGCGCATCATCGAGAACGAAGGCAGCAGGCTCAGCTCTGCCTTCATAGAAACTCCTGTCACCCTCTTCATCCAGTGCCCCAGAGCCTCCCTCAGCCCTCGTCCTGGCGGGAAAGATCTCACCAGGGCTGTGCAGGATATAGCGACAGTAAAACCAAGACAAAAAGGCTTCCCCAAGAATATTCCAAGGAGAAAGGAGATAATGGCTAAAGACAGAGCAGAGGAAATGCTGGAAGACGTACCAGTCAGCTGTCTTGAAGACACAAAGAAAGTGCGGGTGGTACTTCAAGAAGAAGGGGAATTGAAGCTTGAATCAGAGAAAGCTGAGACAGCAAACCCCTTAATACAAGAAGGGGCTCCAGAGGACGTACCTGATGGAGGGCAGATAAGCAAAGCCTTTGGAAAACTATACCAGATGGTGAAGGAGAAGGTGAGAGGCCCCAAAGAGCCTGAGCCCCCAGCTGACCTCTATACCAAAGGGCGGTATGTGCTGGTCACAGGGGATGCCAGTCATGTCGACCCTGGATTCTGTCCCTCCTCTGTCCCGGCCAGAGGTGGGGTGACTGTGTCCACTGAGGAAGACTCTTTGCGTCATGACAGCCCTGCAGAGCCCACTCCTGAGCAGCCCAGACCCCCTGTAGAGAATGGACAGGGGGCTCCTCAGGTGAAGGAAGATGGGCACCCTGCCA------------------------------------------------------------------------------------------------------------------------------------------------------------------------------------------------------------------------------------------------------------ACCAGCACACCGCAGAACAGGAGGAGGAGGAGGAGGAGAAGGGAGAAGAGGAGCAGAAGGAGATAAATGCCAAAGAGCTGACAGGGCCTGGGGAGA---------------------------------AACATGATGACCAGCAGGAGGGTGAGGTGACGGAGAGGCCCTCTCTTGTGGTGATT------CCAGAGGAACCATCTACATCCCAGTCTCAAAAGCCGGAGGCCAGCCAGGATAACTCGGAGGGACATGGAACTAAGAGCAGCGTCCCAACAGGGAAAAGCCCTCCTAAGGCCTTGGCGTATGAGAGGGTGGAAGTGATGGAATCCTTTGAGAAGTTTTCAACTGAGAGTATTCAGACATATGAAGAAACTGCCATCATTGTGGAGACCGTAACTGGAAAGACAAAGACAAACAAGAAAAAACTGGGAGACAAAGGCTCTTAA?????????????????????ATGAGTGAGAGGCGGGTGGTGGTGGACGCACCCACCGGTGCTAGCTTCAGCATGTCCCTCCACAGGCGCAGGGCGTCCTTCCGGGGGACTCAGTCATCATCTCCCCTGGAGGGTACCCTGGGCTCCAGGGCCAATGTCGGGGGCGGCCTGGTCCAACCACCTATGATCTACATAGGGACAGCACCCACTGGGAGCATCGGTAGCCAGGGTGCCCACATGACCTGCCGGGCCCTGGGCATCAGCAGTGTCTTCCTGCAGGGCCTCCGGAGCTCAGGCCTGGCCTCTGCACCAGCTCCGGGCCTGGAGGGGGACCGCGACGCTGCAGAGGACTTGGGGGGCTGCCTGGTGGACTACACGGCCAAGGTGCGCACCCTGGAGCAGGTCATCCGGGAGCTGGAACGGCAGCTGCGGTCTCACCTGGAGAGCAAGGCAGCGGGCTCAGGGAGCTGGGGAGCCCTCCGGGCTTCCTGGACCAGCAGCTGCCAGCAGGTTGGGGAGGCTGTCCTGGAAAATGCCCGGCTCATGCTGCTGACAGAAAATCTCCAGGCAGGCGCAGATGACTTTAAAGAGAGATACGAAAATGAACAACCATTTCGGAAGGCGGCAGAAGAGGAAATTAACTCTCTGTATAAAGTCATTGATGAAGCTAATTTGACAAAAATGGATCTGGAGAGTCAAATAGAAAGCCTGAAAGAAGAACTTGGCTTTCTGTCAAGGAGCTATGAAGAGGACGTGAAGGTGCTGTACAAACAGCTGGCAGGGTGTGAACTGGAACAAGTGGACGTTCCTATTGGCACTGGTCTGGATGACATCCTCGAGACCATCAGAACTTACTGGGAGAGAGATGTAGAAAGGAACCGGGTCGAGGCAGGAGCCTTGCTGCAAGCCAAGCAGCAGGCGGGAGTGACCCGCATGGCCCAGACCCAGGAAGAGAAGCTGGCTACTGCCCTCAGGGTGGAGTTACACAACACTGCCTA----CCAAGTCCAGAGCCTCCAGGCCGAGACAGAATCCTTACAGGCGCTGAAACGAGGCCTGGAGAACACCCTGCACGACGCCAAGCACTGGCACGACATCGAGCTGCAGAACCTGGGCGC--CGTGGTGGGCAGGCTGGAGGCGGAGCTCCAGGAGATCCGCGC-GGAGGCGGAGCAGCAGCGGGAGGAGCGAGAGCATCTGCTGGAGCTCAAGTGCCAGCTGCAGCAGGAGCTGGCCGCCTACCACGCCCTGCTGGACAGGGAGGAGGGCCG---CTAAATGAAGAAAAATATAATCAATACCCAACGCTCCTTTGTGAATATCCCCAGTGTGGTTGCACCAGACACTGACATGGAAATTAGAAGGATGGAAAATGGAGCATGCAGCTCCTTTTCTGATGATGATGATGATGACGACAGTGCCTCTATATTTGAAGACTCAGAAGATGAAAACTTCCATACCAGAGGTTCCTTTAGAAAGAGCTCACGC---AGGAGAGGACCATCACAAAGGGAGCAGCAGTTACCTGGTGCCATTGCACTTTTCAATGTTAACAACAGCAGCAATAAGGACCAGCAGCCAAAAGAAAAAGTGAAAAAGAAAAAGGAAAAGAAAAGCAAGTCA------------------------------GAGAAGAAAAAGAGTAAAGCAAAAGAG------AAGAAAGAG---GACAAAGACAAAGATAAAAAAGAGGAGGAGAAGAAAGAAGTCATGGTAATTGATCCCTCAGGAAACCCATATTACAACTGGTTGTTTTGCATCACTCTTCCTGTTATGTACAACTGGACTATGGTTATTGCAAGAGCATGTTTTGATGAACTTCAATCTAATTACCTACATTACTGGCTGATTTTTGATTACTTATCAGATGTGGTCTATCTTCTCGATATGTTTGTACGAACAAGGACAGGTTACCTGGAACAAGGACTACTGGTAAAAGAAGAGCGTAAACTCATAGAAAAATATAAATCCAATGTCCAATTTAAACTTGATGCTTTATCAGTGATACCAACTGATCTGCTGTATATCAAGCTGGGGTGGAACTATCCAGAAATTAGATTAAATAGATTGTTAAGAATCTCTCGTATGTTCGAGTTCTTCCAGAGAACAGAAACAAGGACAAACTACCCCAACATCTTCAGGATTTCTAATCTTGTTATGTATATTGTCATCATCATCCACTGGAATGCATGTGTATATTTCTCTATTTCCAAAGCTATTGGATTTGGAAATGACACCTGGGTCTATCCTGATGTTAATGATCCCGAATTTGGCCGTTTGGCAAGAAAATACGTATACAGCCTTTACTGGTCTACACTGACTCTGACCACCATTGGTGAAACACCACCTCCTGTGAGAGATTCTGAGTATGTCTTTGTGGTGGTTGACTTCCTGATCGGAGTGTTAATTTTTGCTACCATTGTTGGTAACATAGGTTCTATGATTTCCAACATGAATGCAGCTAGAGCAGAATTTCAAGCAAGAATTGATGCTATAAAGCAATACATGCATTTTCGAAATGTAAGCAAAGATATGGAAAAGAGAGTTATCAAATGGTTTGATTACTTGTGGACCAACAAGAAAACAGTGGATGAAAAAGAAGTCTTGAAGTATCTACCTGATAAACTACGAGCAGAGATAGCCATCAATGTTCACTTGGACACCCTGAAAAAGGTGCGCATTTTTGCTGACTGTGAAGCTGGTCTGCTGGTGGAGTTGGTCTTGAAACTACAACCTCAAGTCTACAGTCCTGGAGATTACATTTGCAAAAAGGGAGATATTGGACGTGAGATGTACATCATCAAAGAAGGCAAACTTGCCGTGGTGGCAGATGACGGGGTCACTCAGTTTGTGGTACTGAGTGACGGCAGCTACTTTGGTGAGATCAGCATTCTCAACATTAAAGGCAGCAAAGCTGGAAATCGAAGAACAGCCAATATTAAAAGTATTGGCTACTCTGATCTGTTTTGTCTCTCAAAAGATGACCTCATGGAAGCTTTAACTGAGTACCCAGATGCCAAAACTATGCTGGAAGAGAAAGGAAAACAAATCCTGATGAAAGACGGTCTTCTGGATATAAACATTGCAAATGCCGGGAGTGATCCCAAAGATTTGGAAGAGAAGGTCACCAGGATGGAGAGTTCAGTAGACCTTCTGCAAACTAGGTTTGCCCGGATCCTGGCTGAGTATGAGTCAATGCAACAGAAGCTGAAACAGAGACTAACAAAGGTTGAAACATTTCTGAAGCCAATTATTGACACAGAATTTTCAGCTATAGAGGGATCTGGAATGGAAAGTGGACCCATAGACTCTACACAAGACTAAATGGCCAAGATCAACACCCAGTACTCTCACTCCTCCCAGACCCACCAGCCAGTAAAGATCACAGGCAGAGATCTCCATTGTGCTGAAAATGGCATCAGCCGCACCCTCTCACCCTGTGAGGAGACATCGGCAGAACTGCAGCGAAGGATCGCCATGGAGACCAGA---GGACTGTCTGAATCCCGGGGAAGTTCTTTCACCAGCCAGAGGCCCGCCAGGTTGTCACGACTCATCATCTCACTTCGAGCTTGGGCAGCCAGGCATTTACACCACAAGGACCGGAGATCTGACTCTTTCCTGGACCGTTTTCACGAGACTGAGCTCAAAGAGGTGTCCAGTCGAGAAAGCAACAACCAGTCCAACCTAGGCAGCCAGGAGCCACCGGGCAGAGAGAGAAG---TGTCTGGCCACTGGCCAGAAGCAATGTCAACACCTCGAACAACGCAGAGAAGGAG---AAGAAGGATGCGGTGGTGATGGACCCCTCCAGCAATGTGTACTACCACTGGCTGACGGTCATCGCGCTGCCCGTCTTCTACAACTGGTGTATGCTGGTGTGCAGGGCCTGTTTTGATGAGCTTCAGTCCGAGCACCTGATGATGTGGCTGGTCCTGGACTACTCGGCAGATGTCCTCTATGGCCTGGATGTGCTGGTGAGAGCCCGCACAGGCTTCCTTGAGCAAGGCTTAATGGTCAGAGATGCTGAGCGTCTGTGGAAGCATTACTTAAAGACCATTCACTTTAAGCTGGATATGTTGTCTCTGGTCCCTACGGACCTGGCTTATTTAAAGTTGGGCATGAACTTCCCAGAACTGAGGTTCAACCGCCTGTTGAAATTTTCCCGGCTCTTCGAATTCTTTGACCGCACAGAGACAAGGACCAACTACCCCAATGTGTTCAGAATTGGGAACCTCGTCTTGTACATCCTCATCATCATCCATTGGAATGCCTGCATCTACTTTGCCATTTCCAAGTTCATTGGCTTTGGTACAGACTCCTGGGTCTACCCAAACATCTCGAACCCAGAGTATGGGCGACTCTCCAGAAAGTACATTTATAGCCTCTACTGGTCCACCTTGACTCTGACCACCATCGGCGAAACCCCACCCCCCGTCAAAGATGAAGAATATCTCTTTGTGGTCATAGACTTCCTGGTGGGTGTCCTGATTTTTGCCACCATTGTGGGCAATGTGGGCTCCATGATTTCTAACATGAATGCTTCACGGGCAGAGTTCCAGGCCAAGATTGATTCCATCAAGCAATACATGCAGTTCCGTAAGGTGACCAAGGACTTGGAGACACGTGTCATCCGGTGGTTTGACTACCTGTGGGCCAACAGGAAGACAGTGGATGAGAAGGAGGTGCTCAAGAACCTGCCAGACAAGCTGAAGGCTGAGATTGCCATCAATGTGCACCTGGACACTCTGAAGAAGGTACGCATCTTTCAGGACTGTGAGGCAGGGTTGCTGGTGGAGTTGGTGCTGAAGCTGAGGCCTGCTGTGTTCAGCCCTGGGGATTACATCTGCAAGAAGGGGGACATTGGAAGAGAGATGTACATCATCAAGGAAGGCAAGCTGGCTGTGGTTGCTGATGATGGGGTCACCCAGTTCGTGGTCCTAAGTGATGGGAGTTACTTTGGGGAGATCAGCATCTTAAACATCAAAGGGAGCAAGTCAGGGAACCGCAGGACAGCCAATATCAGGAGCATTGGTTACTCGGACCTGTTCTGCCTCTCGAAGGATGACCTGATGGAGGCCCTGACAGAATACCCTGAAGCCAAGAAGGCCTTGGAGGAGAAGGGACGGCAGATCCTGATGAAAGACAACCTGATCGATGAGGACATGGCCAAGGCTGGGGCAGACCCCAAGGACATCGAGGAGAAGGTAGAGTACCTGGAGTCCTCTCTGGACACTCTGCAGACCAGGTTTGCAAGGCTCCTGGCCGAGTACAGCGCCACTCAGATGAAGGTGAAACAGCGGCTCAGCCAGCTGGAGAGCCAGGTGAAGAACTGTGGGAGCAGCTTCCTGTCTAACTGGGAGGCTCCTGGGGATGCTACAAAAACAGAGGACCAACAGCAGTGAATGCTGAGCTGGGTCCAGAAAGTGCTTCCTCAACCTCCGGAGCCCCATCAGAAGGCCAAGTTG------GAGGAAGAGGAGGGA------------------------------------------------------------------GCAGAACTGGAGCCGGAGCCT------GAGCCTGAGCCTGAGCCTGAGCTGGAGCCCGAGCCCGAGCCCCAGCCAGAGCTAGTGCTGGAGCTAGAGCCGGAGCCAGAGCCAGGGCCAGAGCCAGAGCTAGAGTTGGAGCCAGAGCAGGAGCCAGAGCCAGAGCTGGAAATGGTCCCCAAT---------GAGGCTGAGCTAGAGGACGAACCCATG---------------------------------------------------------------------------------------------------------------------------------CTGCCT---GAGGAGTCATTT---GAGAAGAAAGGGACCACAGCTGGC------CCAGGCCCCGAGGAGACCCAGGAGGCTGCCCTTACCCCGGCCACATCCCTCCAAGCCCACACCGCTATTGTTCCAGAAGTAACCAGTCCCAGCAGCTGGGTGCTGACCTGGTTCTGGAAAGGCATGGAGAAAGTGGCTCCGCAGCCTGTCTACAGCAGTGGGGCAGCCCAGAATGTCACTGCTGGCTTG---GAGGACCCTGCTCAGGCTGGAGCACAGATGCTCGGGCACTGCAGCACTGGGAGCCCAGGG---TGTGCAGATGAACCCAGTGGGGCCCGCGGGGTACAAGATACTGGGTCTGGGCCCTGGCTGCTGAGGTGGTTTGAGCAGAATCTGGAGAAAGTGTTGCCTCAGCCCCCCAAAACCTCTGAGGGCTGGAAGGAAAAGCCTGTGAGCGCTGCCTTGGATCCAGAGCCCCCAGGACCCCCCTTGGGAGCGGACCCTGAACTGCAGGCACCAGAGACCCCGTCCCCGCCCACCCCCAGCCCCCCGGAACCTGAGGAG------------------------GAGCTGACTCCAGAACCCTGGCCCAGCCTCCAGGCCATCTCCCAGCCGCCCCCGGGAGACCCCGCCAGCTTGGTGACGTGGCTCCTGCACAGGCTGGAGAAGGCCTTGCCTCAGCCAGTGCTTCATGGGAAGGCCAGGGAACAGGAGCCTGAGTCCCCCATGACGTGTGAC---------------GTGCAGACCATCAGCATCCTCCCGGGAGGGCAGGTGGAGCCTGAG------CTGGTCCTAGAGGAGGTGGACCCTAACTGGGAGGAGGCGGAGTGTGAGGAAGACAGCGTCAGCCTGCTGGGCACAGAGGCAGCTCCAGCCCCAGCTCCAGCTCCAGCTCCAGCCCTAGCTCCATCTCCAGCTCCAGCCCCAGCCCCAGCCCCAGCTCCAGCTCCATCTCCAGCTCCAGCCCCAGCTCCATCTCCAACTCCAGCCCCAACCCCAGCTCCAGCTCCATCTCCAGCTCCAGCCCCAGCCCCAGCCCCAGCTCCAGCTCCATCTCCAGTTCCAGCTCCAGCTCCAGCTTACCTAGAAGAGCTTGAGGCTGTGGAAGAGATACCCAGGGAGCTGCCCCGGATTCAAGAGGAGAACGAAGATGATGAGGAGGATGCAGAGGCAGAGGCGGAG------------GAGGAGGAGGAGGAAGAACTCGAC------GTCCTGCTGGATAGCTATCTGGTGGAGGAGGTGGACGAGGACCAGAGCGAAGTAGAAGAGACCCGGGACCAGGGGAACTCACACCAGGAGCTTAAGGAGGAGGAG---GTGGCCACCAGCTCAGGAGTGCCTGCCACGAAAGAGCACCCTGAGGTGCAGGTGGAAGATGCTGACGCCGACAGACTCCCGCTCATTGTGGAGGAGAAGTCACCCACGCCTGTCTTGCCATCTCCTTCTCCTGCCAGATCTGACACCCTCACTGTCCCGGGCTCGGCAACGGGAACCCGCAGGAAGAAGCTGCCCTCCCAAGATGATGAGACTGAAGAGCTCAAGATGCTGTCTCCAGCAGAGTCCCCTGTGGTCGCCTGGTCAGACCACTCTACCCCACAGGAGACAGAGGGCCAGGAGCGTGCTGTTTCCTCCGCCAGCCAGAACAGCGCCATCATCAACGACCGGCTCCAGGAGCTGGTGAAGCTGTTCAAGGAGCGGACGGAGAAGGTCAAGGAGAAGCTCATCGACCCTGATGTCACCTCTGACGAGGACAGTCCCAAGCCCTCCCCAGCCAAGAAAGCCCCTGAGCCAGCTCCA---GAAGCGAAGCCAGCTGCCCAG---GAGGCCGAGGAGGAGCACTATTGTGAAATGCTTTGCTGCAAATTCAAACGCCGCCCCTGGAAGAAGTATCAGTTTCCCCAGAGCATTGACCCACTGACCAACCTGATGTACATCCTGTGGCTGTTCTTTGTGGTGATGGCCTGGAACTGGAACTGCTGGCTGATCCCCGTGCGCTGGGCCTTCCCGTACCAGAGGCCGGACAACCTGCACCTCTGGCTGCTGATGGATTACCTGTGTGACCTCATCTACCTCCTGGATATCACTGTGTTCCAGATGCGCCTGCAGTTTGTCAAAGGAGGGGACATTATTACAGACAGAAAGGAGATGCAGAATAACTACTTGAAGTCTCCTCGCTTCAAGATGGACCTGCTCTGTCTCCTGCCCCTGGACTTGCTCTATTTGAAATTCGGTGTGAACCCCCTCCTTCGCTTGCCCCGATGTTTAAAGTACATGGCCTTCTTTGAATTCAACAACCGTCTGGAATCCGTCCTCAGCAAAGCCTACGTTTACAGGGTCATCAGGACCACGGCCTACCTGCTCTACAGCTTACACGTGAACTCCTGTCTGTATTACTGGGCGTCAGCCTACCAGGGCCTCGGCTCCACTCACTGGGTTTATGACGGCGTGGGAAACAGCTACATTCGATGTTACTATTGGGCTGTGAAGACCCTCATCACCATCGGGGGGCTGCCTGACCCCCAGACCCTGTTTGAAATTGTCTTCCAGCTGCTGAACTACTTCACGGGTGTCTTTGCTTTCTCTGTGATGATCGGACAGATGAGAGACGTGGTGGGAGCGGCCACCGCAGGACAGACCTACTACCGCAGCTGCATGGACAGCACCGTCAAGTACATGAACTTCTACAAGATCCCCAGGTCCGTGCAGAACCGTGTCAAGACCTGGTATGAGTACACCTGGCACTCCCAAGGCATGCTGGATGAGTCAGAGCTGATGGTGCAGCTTCCAGACAAGATGCGGCTGGACCTCGCCATCGATGTGAACTACGACATTGTCAGCAAAGTGGCCCTTTTCCAGGGCTGCGACCGGCAGATGATCTTTGACATGCTGAAGAGGCTTCGCTCTGTTGTCTACCTGCCCAATGACTACGTGTGTAAGAAGGGGGAGATTGGCCGGGAGATGTACATCATCCAGGCCGGCGAGGTGCAGGTCCTGGGCGGTCCCGACGGGAAGTCTGTGCTGGTAGTGCTGAAGGCCGGATCCGTGTTTGGAGAAATAAGCTTGCTGGCCGTTGGCGGTGGGAATCGCCGTACGGCCAACGTGGTGGCCCACGGGTTCACCAACCTCTTTATCCTGGATAAGAAGGACCTGAACGAGATTTTGGTGCATTATCCCGAGTCTCAGAAGTTACTCCGGAAGAAGGCCAGGCGCATGCTGAGAGACAACAGCAAACCCAAGGAGCAGAAGAGTGTGCTCATCCTGCCACCCCGGGCAGGAACCCCGAAGCTCTTCAATGCTGCCCTGGCTGCAGCAGGAAAGCTGGGCCCCAAGGGGGCA---AAAGGCGGAAAGCTTGCCCACCTCAGGGCTCGGCTCAGAGAACTGGCTGCGCTGGAGGCAGCTGCGAGACAGCAACAGCTGCTGGAA------CAGGCCAAGAGCACAGGAGACGCCGCCGGAGAAGCCGGAGAGACCGGAGAGGTCGGCGCGATCCAGCCCGCG------------GCCCCAGCGGAGGGCACCCAGGACCAGCCCGCGCCC---------------------------------------------------------CCGGGGCCCCCTGAGCTCGGGCCACTGGATCCTCCGGCC---------------------------------CCGAGCCCTCCGCCACCCGCCTCCCCCGCGCAGCCCGACGAAGGCACGGAGGGAGCTGCCGAGCCCTCGGAGCCCTCGGTGCGGATCCGCATAAGCCCGGGCCCGGAACCTGGGGAGCAGACCCTGTCGGTGGAGATCCCCGAGCAGAAGAAGGAGGAG---TGAATGTTTAAATCACTCACAGTGAAATTCAACAAGGTAAAGCCAAGAGAAGAGAATAATGAGAATGAAGAGAATTCTCATCCAAGCAATCAGTCTCAGCCATCCAGCAGGCAGGGAGAAAACAAAAATGAAAATAAATCTCCCAAAACCAAGACATCTCAAGTCTCGTCTGAAGAACTACACAGCGAAATACAAGACAAAATCTCCAAGAAGAATTCCATCAACAATCTAATCAGAAACCCTGGTTCTCGAAATCCAGCTGAACCAACAGGAACTGTTCCAAAGCATGAGGAAACAGAGACTGGACAGGAAGGCGGAGTCAGTCCAAAGAGCAAATCACTCAAAACACCTATTATAAATGAGTATGCTGATGCCTACCTACACAACCTGGTAGAAAGGATGCGTCAAAGAACAGCCCTCTACAAGAGAAAGTTGGTAGAGGGAGATCTATCCTCACCTGAAGGCAGCCCCCAAGCAGCAAAG---------CCCACAGCTATACCACCAACACAAGTCAGTGATGCTAAGCCAAAAGAAGAACAGTACTATGGAATATTGTGTTGCAAATTCCGGAAGTTGCCTCTGAAGGATTACCTGAAGCAATTCAGTCTTTCAAGAAGCATAGATTCATACACAGATCGATTCTATCTTCTGTGGCTTCTGCTTGTCACCCTTGCCTATAACTGGAACTGCTGGTTTATCCCACTGCGCCTAGTCTTTCCATATCAAACACCGGACAACACACACTACTGGTTTATTACAGACATCGTCTGTGATATCATCTACCTTTGTGACTTGCTTTTAGTCCAGCCCAGACTCCAGTTTGTAGAAGGAGGAGACATAATAGTGGATTTAAATGAGCTAAAGAGACATTACAGGAGTTCCACAAAATTCCAGCTGGATCTTGTATCAATAATCCCGTTTGATGTTTTCTACCTCTTCTTTGGGTTTAATCCAATATTTAGAGCAAATAGGATGTTAAAGTACACCTCATTTTTTGAGTTTAATCACCATCTAGAGTCTACAATGGACAAGGCATACATCTACAGGGTCATTCGAACGACTGGATACCTACTGTTTACTCTGCACCTTAATACCTGTATTTATTACTGGGCTTCAAACTATGAAGGAATTGGCACTACCAAGTGGGTGTATAATGGTGAAGGAAACAAGTATCTGAGATGTTATTATTGGGCTGTTCGAACTTTAATTACCATTGGTGGACTTCCAGAACCACAAACTTCATTTGAAATTGTTTTTCAACTCTTGAATTTTTTT------TCTGGAGTTTTTGTGTTCTCCAGCCTAATTGGTCAGATGCGAGATGTGATTGGGGCAGCCACGGCCAATCAGAACCACTTCCGCGCTTCCCAGGATGATACCATTGCCTACATGAATACGTATTCCATTCCCAAAACCGTGCAGACAAGAGTTCGGATTTGGTATGAACATACATGGGACTCTCAAAGAATGCTAGATGAGTCTGATCTGCTTGACAATTTGCCCTCTACGATGCAGCTAGCCCTGGCCATTGATATGAACCTCAGCATCATCAGCAAAGTCGACTTGTTCAAGGGTTGTGATAATCAGATGATTTATGACATGTTGCTAAGATTGAAATCCACCGTCTATTTACCTGGTGACTTTGTCTGCAAAAAGGGAGAAATTGGTAAAGAAATGTATATAATCAAGCAAGGAGAAGTCCAAGTTCTCGGAGGCCCTGATGGTACTCAAGTTCTGGTTACTCTAAAAGCT-GGAGCAGTGTTTGGAGAAATCAGCCTTCTAGCAGCAGGTGGAGGAAACCGACGAACGGCCAATGTGGTGGCTCATGGTTTTGCCAATCTTTTAACACTGGACAAGAAGACCCTCCAAAAAATTCTAGTGCACTATCCAGATTCTGAAAAGCTCCTCATGAAGAAAGCCAGAGTGCTTCTAAAGCAGAAGGGCAAGGCCACAGAGGCAACCCCTCCGAGAAAAGGATGTGCCTTTCTCTTCCCACCTAAAGAAGAGACACCCAAAATGTTTAAAGCTCTTTTTGGAGGTACACGAAAGGCAGGCCTTGCAAGACTACTCAAATTGAAGAGAGAACAAACAGCTCAGAAACAAGATGAAAATTCTGATGGAGGAGAGAGTCAAGGAAAAGAATCCGAAGAGAAAGAAAGAGACTCAGCAGAGAAACCACAGGATACACTCAAAACTGGAACGAGTCCTATCACAGTGAAGGAAATGGCCCAATC------------------------------------------------------------------------------------------------------------------------------------------------------------------------------------------AGTTAACAAGGCAGTT---TTACCCAAGAGAA-CTAGCCGTGAATCACTCATTATCAGCATGGCTCCTTCTGCTGAGGCTGGAGAAGAGGTTTTGACAATTGAAGTGAAAGAGAAAGCTAAGCAATAAATGGACGTCACCATCCAGCATCCCTGGTTCAAACGTGCACTGGGGCCCTTCTACCCCAGCCGCCTGTTTGACCAGTTTTTTGGCGAGGGCCTCTTTGAGTATGACCTGCTGCCCTTCCTATCCTCAACCATCAGCCCCTACTACCGCCAGTCCCTCTTCCGCACCGTGCTCGACTCGGGCATCTCTGAGGTCCGTTCTGACCGGGACCAGTTCCTCATCCTCCTGGATGTGAAGCACTTCTCCCCTGAGGACCTGACAGTGAAGGTGCTGGATGACTTCGTGGAGATTCATGGCAAGCACAACGAGAGGCAGGATGACCATGGCTACATCTCTCG---------TGAGTTCCACCGTCGCTACCGTCTGCCCTCCAACGTGGACCAGTCTGCACTCTCTTGCTCCCTGTCTGCGGATGGCATGCTGACCTTCTGTGGCCCCAAGGTCCAGTCTGGCATGGATGCTAGCCACAGCGAGCGAGCCATCCCTGTGTCCCGGGAGGAGAAGCCCAGCTCTGCACCCTCGTCCTAGATGGACATCGCCATCCACCATCCCTGGGTCCGCCGCCCTTTCTTTCCTTTCCATTCCCCCAGCCGCCTCTTTGACCAGTTCTTCGGAGAGCACCTGTTGGAGTCTGATCTCTTCCCAGCTTCTACTTCCCTAAGTCCCTTTTACTTTCGACTGCCTTCTTTCCTGCGTGCACCCAGCTGGATTGACACTGGGCTCTCAGAGATGCGCCTGGAGAAGGACAGGTTCTCTGTCAACCTGGATGTGAAGCATTTCTCCCCAGAGGATCTCAAGGTCAAGGTTCTGGGAGATGTGATTGAGGTGCATGGCAAACATGAAGAGCGCCAGGACGAACATGGTTTCATCTCCCGGGAGTTTCACAGGAAATACCGGATCCCAGCTGATGTGGATCCTCTTGCCATTACTTCATCCCTGTCATCTGATGGGGTCCTTACTGTGAATGGACCAAGGAAACAGGCCCCTGGCCCTGAGCGCACCATTCCCATTACCCGTGAAGAGAAGCCTGCTGTCACTGCAGCGCCCAAGAAATAGATGGAGACCCAGACGGTACAGCAGGAGCTGGAAACCCTTCCAACCACCAAGATGGCTCAGACCAACCCCATGCCAGGGTCCCT-AGGGCCATGGAAGATAACCATCTATGACCAGGAGAATTTCCAGGGCAAGAGGATGGAGTTTACCAGCTCCTGCCCAAATGTCTCCGAGCGCAATTTTGATAATGTTCGGTCGCTCAAGGTGGAATGTGGCGCCTGGATTGGTTATGAGCATACCAGCTTCTGTGGACAACAGTTTATACTGGAGAGAGGAGAATACCCTCGTTGGGATGCCTGGAGCGGGAGTAATGCCTACCACATTGAGCGTCTCATGTCCTTCCGCCCCATCTGTTCAGCTAACCACAAGGAGTCTAAAATAACCATCTTCGAGAAAGAAAATTTTATTGGACGCCAGTGGGAGATTAGTGATGACTACCCCTCTTTACAAGCCATGGGCTGGTTCAACAATGAGGTTGGCTCCATGAAGATACAGTGTGGAGCTTGGGTTTGCTACCAGTATCCTGGATACCGTGGGTATCAATACATCCTGGAATGTGACCACCATGGAGGAGACTATAAACATTGGAGAGAGTGGGGTTCTCATGCCCAGACTTCACAGATCCAATCGATTCGTCGTATCCAACAATAGATGACACTGCAGTGCACCAAGCTGGGGGGACACTGGAAGATGGTGGTGTGGGATGAGGAGGGCTTCCAGGGCCGGCGGCACGAGTTCACTGCTGAGTGCCCCAGCGTACTGGAGCTTGGCTTTGAGACCGTGAGATCCTTGAAAGTGCTGAGTGGAGCGTGGGTGGGCTTTGAGCATGCTGGCTACCAAGGACAGCAGTATGTGTTGGAACGGGGTGAGTACCCATGCTGGGATGCCTGGAGCGGCAACACGGCCTACCCTTCTGAACGGCTAACCTCCTTCCGGCCTGTGGCCTGCACCAACCACCGAGACTCAAAGCTGACCATCTTTGAGCAAGAGAACTTCCTGGGCAGGAAAGGGGAGCTGAGTGATGACTGCCCCTCCCTCCAGGCCATGGGTTGGGATGGCAATGAAGTGGGCTCCTTCCAAGTCCACTCAGGGGCCTGGGTTTGCTCCCAGTTTCCTGGCTACCGAGGTTTTCAGTACGTGCTGGAGTGCGATCACCACTCAGGCGACTACAAGCATTTCCGGGAGTTGGGCTCTCATGCCCAGACGTTCCAGGTGCAGAGTATCCGCAGGATCCATCAGTGAATGTCTCAGGCTGTGAAGGCCCCAACAACCGGTGCGGTGAACCCAGCCTCCGATGGGAAGGGAAAGGCGGCCCCACCTGCAGGGCCAGCCCCCGCCCCGGATCCCACCCCGGCTCCAGCACCTGCGTCTGTGCCCACTACCAAAGTGGGAGACCTCCCGCCTGGCAACTACAAGCTGGTAGTCTTCGAGCAGGAGAATTTCCAGGGCCGAAGGGTAGAATTCTCGGGAGAGTGCTTGAACCTGGGAGACCGTGGCTTCGACCGAGTGCGCAGCCTCATCGTCACCTCGGGACCCTGGGTCGCCTTTGAGCAGTCTAACTTCCGGGGGGAGATGTTCATCCTGGAGAAGGGTGAGTACCCACGCTGGGACACATGGTCAAGCAGCTACCGC-AGCGACCGGCTCATGTCCTTCCGGCCAGTCAAGATGGACTCCCAGGAACACAAGATCTACCTCTTTGAAGGTGCCAACTTCAAGGGGAATACCATGGAGATCCAGGAGGATGACGTGCCCAGTCTCTGGGTCTATGGCTTCTGTGACCGTGTGGGAAG----TGTACGGGTCTCCAGTGGGACATGGGTTGGCTATCAGTATCCTGGCTACCGTGGGTACCAGTACCTCCTGGAGCCTGGGGACTTCCGACACTGGAACGAGTGGGGGGCCTTCCAGCCGCAGATGCAGTCCGTGCGT-CGCCTGCGTGACAGGCAATGGCACA---GGGAGGGCTGCTTCCCTGTCCTGCCTGCTGAGCTCCCCAAGTGAATGGCCTCAGACCACCAGACCCAAGCGGGCAAACAGCAA---CCCCTCAACCCTAAGATCATCATCTTTGAGCAGGAGAACTTCCAGGGTCACTCGCACGAGCTCAGCGGGCCCTGCCCCAACCTGAAGGAGACTGGTGTGGAGAAGGCCGGCTCTGTCCTGGTGCAGTCTGGACCCTGGGTGGGCTATGAACAAGCCAACTGCAAGGGTGAGCAGTTTGTGTTTGAGAAGGGTGAGTACCCTCGCTGGGACTCATGGACCAGCAGCCGCAGGACAGATTCCCTCAGTTCCCTGAGGCCCATCAAAGTGGACAGCCAAGAGCACAAGATTGTCCTCTACGAGAACCCCAACTTCACAGGGAAGAAAATGGAGATCATTGACGATGACGTGCCCAGCTTCCATGCCCATGGCTACCAGGAGAAGGTGTCCTCCGTGAGGGTGCAGAGTGGCACGTGGGTTGGTTACCAGTATCCCGGCTACCGTGGGCTGCAGTACCTGCTGGAGAAGGGCGACTACAAGGACAGCACTGACTTCGGGGCCCCCCACCCCCAGGTGCAGTCTGTGCGTCGCATCCGTGACATGCAATGGCACCAGCGAGGCGCCTTCCACCCCTCCAGCTAGATGGCGGAGCAGCACGGAGCACCGGAGCAGGCCGCAGCTGGCAAGAGCCATGGAGGCCTTGGCAGTGGCTACAAGGTGACTGTGTACGAGCTGGAGAACTTCCAAGGCAAGAGGTGTGAGCTCTCGGC----TGAGTGCCCCAACCTGACAGACAACTTGCTGGAGAAAGTGGGCTCCATCCAGGTGGAATCTGGACCGTGGCTGGCATTTGAACGCAGGGCCTTCCGCGGGGAGCAATTTGTGCTGGAGAAGGGGGATTACCCTCGCTGGGACGCCTGGTCTAACAGCCACCACAGTGACAGCCTCCTGTCCCTCCGCCCTCTGCACATAGATGGTCCAGACCACAAGCTGCATCTGTTTGAGAACCCAGCTTTCAGCGGCCGCAAGATGGAGATAGTGGATGATGATGTGCCCAGCCTCTGGGCTCACGGCTTCCAGGACCGTGTGGCAAGCATCCGCGCCATCAGCGGGACGTGGGTCGGCTATGAGTTCCCTGGCTACCGCGGGCACCAGTACGTCTTTGAGCGGGGCGAGTACCGGCACTGGAACGAGTGGGATGCCAGCCAGCCACAACTGCAGTCCGTGCGCCGCATCCGTGACCAGAAATGGCACAAGCGGGGCTGCTTCCTTAGCAGCTGAATGTCTAAAACTGCAACCAAGATCAGTCTCTTCGAAGAGAAGAATTTCCAGGGCCGCCGCTATGACTCTGACTGCGACTGTGCCGATTTTCACACCTACCTGAGTCGCTGCAACTCCATCCGCGTGGAAGGAGGCACCTGGGCTGTGTAC----GAGAGGCCCAACTTTGCGGGGCACATGTACATCCTACCGCGGGGCGAGTACCCGGAGTACCAGCGCTGGATGGGCCTCAACGACCGCCTGAGCTCCTGCCGGGCCATCCACCTGCCTAGTGGAGCCCAGTATAAGCTGCAGATCTTTGAGAAAGCGGATTTCAGTGGCCAGATGTATGAAACCGCCCAAGACTGCCCATCCATCCTGGAGCAGTTTCACATGCGGGAGATCCACTCCTGTAAGGTGCTGGAGGGTGTCTGGATTTTCTATGAGCTGCCCAATTACCGCGGCAGGCAGTACCTCCTGGACAAGACCGAGTACCGGAAGCCCATCGACTGGGGTGCTGCATCCCCAGCTGTCCAGT--------CCTTCCGGCGCATCGTGGAGTGAATGGGTGACTGGAGTTTCCTG--------------------------------------------------------------------------------------------------------------------------------------------------------------------------------GGAAACATCCTGGAGGAGGTGAACGAGCACTCCACCGTCATCGGCAGAGTGTGGCTCACCGTGCTATTCATCTTCAGGATCCTCATTCTCGGTACAGCCGCAGAGTACGTGTGGGGGGATGAGCAGTCCGACTTCGTGTGCAACACCCAACAGCCAGGCTGCGAGAATGTCTGCTACGATGAGGCCTTCCCCATTTCCCACATCCGCCTCTGGGTGCTGCAGATCATCTTCGTCTCCACGCCCTCCCTGGTGTACGTGGGCCACGCTGTGCACTACGTGCGCATGGAAGAGAAGCGCAAGGAGCGAGAAGCAGAGGAGCTGTCCCAGCAGCCGGGGAGCAACGGCGCCGAGAGGGGAGCCCTGGCTCCAGACCAGAGCAGCATCAAGAAG---AGCAGCAGC---ACCCGAAGCACCAAGAAGTTCCGGCTGGAGGGAACCCTGCTGAGGACCTACATCTGCCACATCATCTTCAAGACCCTCTTCGAGGTGGGCTTCATCGTGGGCCACTACTTCCTGTACGGTTTCCGGATCCTGCCCCTCTATCGCTGCAGCC---GGTGGCCCTGTCCCAACGTAGTGGACTGCTTCGTGTCACGGCCTACCGAGAAAACCATCTTTATTCTTTTCATGTTGTCTGTGGCCTCCGTGTCCCTCTTCCTCAATATTATGGAGATCAGCCACCTGGGCC-TGAAGAGGATCCGGTCGGCCTTCAAGAGGCCTGTAGAGCAGCCACTGGGGGAGATGCCTGAGAAACCCCTCCACTCTATTGCTGTATCATCCATCCAGAAAGCCAAAGGCTACCAGCTCCTGGAAGAAGAGAAAATCGTGTCCCACTATTTCCCTTTGACTGAGGTTGGGATGGTGGAGACCAGCCCACTGTCTGCCAAGCCTTTCAGTCAGTTTGAGGAGAAGATCCCCACGGGGCCCCTGGGGGACTTGTCCCAGGTTTACCAAGAGACACTGCCCTCCTATGCACAGGTGAGCGCTCCAGAAGAGGAGGGGGAGGAGCAGCCGGTGGAGGAGGCTGCCGAACCGGAAGTGGAAGAGAAGACTCCGGAAGTAGAGAAGGTGGCCCCGGAGGAA---------------CAGGAGGCAGTGTCGGAGGGAGAGAAAATAGAAACCTCCAAAGTGGAGAAGGAGGACGAGAAGGAAGAGCTGCAGGCAGAGATGGCATCAAAGCAAGGGCTGCCAG------------------------------------------------------TTGAGAAGGCACCTTCCCTGTGTGCAGAGGTGACGTCGGATGAAACCAGACCCCTGAGCAGGCTGAGCAAAGCTAGCAGCCGGGCCAGGTCAGATGATCTAACTGTATGAATGGGGGCTGGAGCCAGCGCTGAGGAGAAGCACTCGAGGGAGCTGGAAAAGAAACTAAAAGAGGATGCTGAGAAGGATGCCCGAACCGTGAAACTGCTACTTCTGGGTGCTGGTGAGTCGGGGAAGAGCACCATTGTCAAGCAGATGAAGATTATTCACCAGGACGGGTACTCGTTGGAGGAGTGTCTAGAATTCATTGCCATCATCTACGGCAACACGCTGCAGTCCATCCTCTCCATCGTGCGTGCCATGACCACACTCAACATCCAGTATGGAGACTCTGCCCGCCAGGATGATGCTCGGAAGCTGATGCACATGGCAGACACCATCGAGGAAGGCACCATGCCCAAGGAGATGTCGGATATCATCCAGAGGCTGTGGAAAGACTCGGGTATACAGGCCTGCTTCGACCGAGCCTCGGAGTACCAACTCAACGACTCAGCTGGCTACTACCTCTCGGACCTGGAGCGCCTGGTGACCCCAGGCTACGTTCCCACTGAGCAGGACGTACTGCGCTCCCGAGTCAAGACCACTGGCATCATTGAGACGCAGTTCTCTTTCAAGGATCTCAACTTCCGGATGTTCGACGTGGGCGGGCAACGCTCCGAGCGCAAGAAGTGGATTCACTGCTTCGAGGGTGTGACCTGTATTATCTTCATCGCCGCGCTAAGCGCCTACGACATGGTGTTGGTGGAGGACGACGAAGTGAACCGCATGCACGAGAGCCTGCACCTGTTCAACAGCATCTGTAACCACCGTTACTTCGCCACCACGTCCATCGTGCTCTTCCTCAACAAGAAGGACGTGTTCACTGAGAAAATCAAAAAGGCTCACCTTAGTATCTGCTTCCCAGACTATGACGGGCCCAACACGTACGAGGACGCGGGCAACTACATCAAGGTCCAGTTCCTCGAGCTCAACATGCGGCGCGACGTGAAGGAGATCTACTCCCACATGACTTGCGCTACCGACACGCAGAACGTCAAGTTCGTCTTCGACGCTGTCACCGACATCATCATCAAGGAGAACCTCAAAGACTGCGGGCTCTTCTGAATGGGGAGTGGAGCCAGTGCTGAGGACAAAGAACTGGCCAAGAGGTCCAAGGAGCTAGAGAAGAAGCTGCAAGAAGATGCTGACAAGGAAGCCAAGACAGTCAAGCTGCTATTGCTGGGTGCTGGGGAGTCAGGAAAGAGCACTATCGTCAAACAGATGAAGATCATTCACCAGGACGGCTATTCACCGGAAGAATGCCTGGAGTTCAAGGCCATCATCTATGGGAACGTGCTGCAGTCCATCCTGGCTATCATTCGAGCCATGTCCACACTGGGCATTGACTATGCTGAACCAAGCCATGCGGATGATGGGAGACAACTCAACAACCTGGCTGACTCCATTGAGGAAGGCACCATGCCTCCTGAGCTGGTGGAGGTCATCCGGAAGTTGTGGAAGGATGGAGGCGTGCAAGCCTGCTTCGAAAGAGCTGCAGAGTATCAGCTCAACGACTCTGCGTCTTACTACCTGAACCAATTAGACCGGATCACAGCTCCTGACTACCTTCCTAATGAGCAAGATGTGCTGCGATCCAGAGTGAAAACCACAGGCATCATTGAGACCAAGTTTTCAGTCAAAGACTTGAACTTCAGGATGTTTGATGTGGGAGGGCAGAGGTCAGAGAGGAAGAAGTGGATCCACTGCTTTGAGGGAGTCACCTGCATCATTTTCTGCGCGGCCCTCAGTGCCTATGATATGGTGCTGGTGGAAGACGACGAGGTGAATCGCATGCATGAGTCTTTGCACCTGTTCAACAGCATATGTAACCACAAGTTCTTTGCTGCTACTTCCATTGTCCTATTTCTCAACAAGAAGGACCTCTTTGAAG-AAAAAATCAAGAAAGTGCACCTCAGTATTTGTTTTCCAGAATATGATGGGAACAACTCTTTTGAGGATGCAGGGAATTATATCAAGAACCAGTTCCTTGACCTCAATATGCGAAAAGATGTCAAAGAAATCTACAGTCACATGACCTGTGCTACAGACACGCAGAATGTCAAATTTGTGTTTGATGCAGTTACAGATATCATCATCAAAGAAAATCTCAAGGACTGTGGGCTCTTCTAAATGAGTGAACTTGACCAGCTACGGCAGGAGGCCGAACAACTTAAAAACCAAATTAGAGATGCAAGAAAAGCATGTGCAGATGCAACTCTCTCTCAGATCACAAACAACATCGACCCTGTGGGACGAATCCAGATGCGTACCAGGAGAACACTGAGGGGGCACCTGGCCAAGATTTATGCTATGCACTGGGGCACGGACTCCAGGCTGCTAGTTAGTGCCTCGCAGGATGGCAAGCTTATCATCTGGGATAGCTACACCACCAACAAGGTTCATGCCATTCCTCTGCGCTCTTCTTGGGTCATGACCTGTGCGTACGCCCCTTCTGGGAACTATGTGGCCTGTGGTGGCCTTGATAACATCTGCTCCATTTACAATCTGAAAACTCGTGAAGGGAATGTACGTGTGAGCCGTGAGCTGGCCGGACACACAGGTTACTTGTCCTGCTGCCGCTTCCTGGATGACAATCAGATCGTCACCAGCTCTGGAGACACCACGTGTGCACTGTGGGACATAGAGACTGGCCAGCAGACAACCACGTTCACAGGACACACTGGGGATGTCATGAGTCTGTCTCTTGCGCCAGATACCAGATTGTTTGTCTCTGGTGCTTGTGATGCTTCGGCCAAACTCTGGGATGTGCGAGAAGGGATGTGTCGGCAAACCTTCACTGGCCATGAGTCTGACATCAATGCCATCTGCTTCTTTCCAAATGGCAATGCATTTGCCACTGGTTCCGATGACGCTACCTGCAGGCTGTTTGACCTCCGTGCAGACCAGGAACTCATGACGTACTCCCACGACAACATCATCTGTGGGATCACCTCTGTCTCCTTCTCTAAGAGCGGGCGCCTCCTCCTTGCTGGCTATGATGACTTCAATTGCAATGTGTGGGATGCACTCAAAGCTGATAGGGCCGGTGTCCTCGCAGGGCATGACAACCGTGTCAGCTGCCTAGGGGTGACTGATGATGGCATGGCTGTGGCCACGGGGTCCTGGGACAGCTTCCTCAAGATCTGGAACTAAATGGGGGAGATGGAACAACTGCGGCAGGAGGCAGAGCAGCTCAAGAAGCAGATTGCGGATGCCAGGAAAGCCTGTGCTGATATGACTCTGGCAGAGCTGGTGTCTGGCCTAGAGGTCGTGGGACGAGTCCAAATGCGGACACGGCGGACGCTAAGGGGGCACCTGGCCAAGATCTATGCCATGCACTGGTCTACTGACTCCAAGCTGCTGGTAAGTGCCTCGCAAGATGGGAAGCTGATCGTGTGGGACACCTACACCACTAATAAGGTGCATGCCATCCCACTGCGCTCCTCCTGGGTCATGACCTGTGCCTACGCCCCATCAGGGAACTTTGTGGCATGTGGGGGCCTGGACAACATGTGTTCCATCTACAGCCTCAAATCCCGTGAGGGCAATGTCAAGGTCAGCCGTGAGCTCTCTGCTCACACAGGCTATCTCTCCTGCTGCCGTTTCCTGGACGACAACAACATTGTGACCAGCTCAGGGGATACCACGTGTGCCCTGTGGGATATTGAGACCGGGCAGCAGAAGACTGTCTTTGTGGGACACACGGGTGACTGCATGAGCCTGGCTGTCTCTCCAGACTTCAAACTCTTCATTTCGGGGGCTTGTGATGCCAGCGCCAAGCTATGGGATGTGCGGGAGGGGACCTGCCGTCAGACTTTCACTGGACATGAGTCGGACATCAATGCCATCTGCTTCTTCCCCAATGGGGAGGCCATCTGCACAGGTTCAGACGATGCTTCCTGCCGCTTGTTTGACCTGCGGGCAGACCAGGAGCTGACTGCCTACTCCCATGAGAGCATCATCTGCGGCATCACATCTGTGGCCTTCTCCCTCAGTGGCCGCCTGCTCTTTGCAGGCTACGATGACTTCAACTGCAATGTCTGGGACTCCATGAAGTGCGAGCGCGTGGGCATCCTCTCTGGCCATGACAATAGGGTCAGCTGCCTGGGGATAACAGCTGATGGAATGGCTATGGCTACTGGCTCCTGGGACAGCTTCCTCAAGGTTTGGAACTGAATGCCAGTGATCAATATTGAAGACCTGACAGAAAAGGACAAATTACAGATGGAAGTTGACCAACTCAAGAAAGAAGTGACGCTGGAGAGAATGCTGGTATCCAAATGTTGTGAAGAAGTAAGAGATTATGTTGAAGAAAGATCTGGTGAGGACCCCTTAGTAAAGGGTATTCCAGAGGACAAAAATCCTTTCAAGGAGCTCAAAGGAGGCTGTGTAATTTCGTGAATGGCTCAGGACCTCAGTGAGAAGGAGCTGCTGCAGATGCAGGTAGAGCAGTTGAAGAAGGAAGTGAGTAACCCAAGAGCTCCGATTTCCAAGACAGGAAAAGAAATCATGGATTTTGTGGAGGCCCAAGCAGCGAACGATCCTCTTCTCAAAGGCGTCCCCGAGGACAAGAATCCCTTCAAGGAGAAAGGCGGCTGTGTGATAAACTGAATGGATTTTGGGGCCTTGGAGACTGTGGTGGCCAATTCTGCCTTCATCGCCGCCCGGGCTAGTTTTGACGCGAGCAGCCCCCAGTGTTCCCGGGACAAGAAGTACTTGGCAAAGCTCAAGCTGCCCCCCCTCTCCAAATGCGAATCTCTTCGCCAGAGTCTTAGCCTAGAGTTCGAAAGCTTGTGTTCAGAACAGCCCATTGGCAAGCGACTCTTCCAGCAGTTCCTGAAGACGGACGAGAGACATGTGCCCGCCCTGGAGCTCTGGAAGGACATTGAGGACTATGACACAGCAGACCCCAATTTCCGACTGCAGAAGGCGCAGACCATCCTGGCCCAATACTTGGAGCCCCAGGCTAAGCTCTTCTGCAGCTTTCTGGACGAGGGGATGTTGGTAAAGCTGAAGGAGGTTCATGCGTCTGTTGAGAACGGACTCTTCCAGCCTGTCCTGCAGGCCACCATGGCGCACCTGAGCCAGGCACCATTCCAGGAGTACCTGGAGAGCCTCTACTTCCTGAGATTCCTCCAGTGGAAGTGGCTGGAGGCCCAGCCCATGGGGGAAGACTGGTTTCTGGACTTCAGGATCCTGGGGAAAGGGGGCTTTGGGGAAGTGTCGGCCTGCCAGATGAAGGCCACTGGCAAGATGTATGCCTGTAAAAAACTGAACAAGAAGAGGCTGAAGAAAAGGAAAGGGTACCAAGGTGCTATGGTAGAGAAGAAGATTCTAGAGAAAGTACACAGCAGGTTTATAGTGTCTCTGGCCTATGCGTTTGAAACCAAGGCCGAACTCTGTCTGGTGATGACCATCATGAATGGAGGTGACATAAGGTATCACATCTATAATGTCAACGAGGACAACCCGGGCTTTGAGGAGCCACGTGCCATCTTCTACACAGCTCAGATCATCAGCGGGCTGGAACATCTGCACCAGAAGAGGATTGTTTACCGGGACCTCAAGCCTGAAAACGTCCTCCTGGACAATGACGGGAATGTCCGAATCTCTGACCTTGGGCTGGCGGTGGAGTTGCAGGACGGGCAGAGCAAGACCAAAGGCTACGCAGGGACTCCAGGTTTCATGGCTCCTGAGCTATTGAAGAGTGAGGAGTATGACTTTTCTGTGGACTACTTTGCCTTGGGGGTCACGTTGTATGAGATGATTGCAGCCAGAGGGCCCTTTCGAGCCAGAGGAGAAAAGGTGGAGAACAAGGAACTCAAGCAGCGGATCCTTTCTGATGCCGTGAAGTATCCGGAGAAATTCAGCAAGGCTAGCCAGGACTTCTGCGAGGCGTTGCTTGAAAAGGACCCTGAGAAACGTCTTGGGTTCAGAAACGGGACTTGTGATGAGCTCCGCGCTAACCCACTCTTTAAAGACATTAACTGGAGACAACTTGAGGCTGGATTGCTGACACCTCCTTTCATCCCAGACTCCAGAACTGTCTATGCAAAGAATATTCAGGATGTAGGTGCCTTTTCCACAGTCAAAGGTGTAGTCTTTGACAAAACAGATACAGAATTCTTTCAGGAATTTGCAACTGGCACCTGCCCCATCCCCTGGCAGGAGGAGATGATTGAGACAGGTGTTTTTGGGGAGCTGAATGTGTGGCGTTCTGACGGGCAGATGCCCGATGACATGAAAGGCATCAATGTAGGGGAACCA---GCACCTACTTCCAAGTCAGGAATGTGTCTGCTCTCCTAAATGGTCGACCTG----GGGGGCTTGGACAACCTGATCGCCAACACGGCCTACCTGCAGGCCCGAAAGACCTCGGAAGGAGACAACAGGGAGCTGCAGCGGCGCCGGCGGAGCCTGGCCCTGCCCGGCCTGCAG---AGCTGCGCCGAGCTCCGCCAGACGCTGGCCCCCGACTTCGACAGCCTGTGTGAGCAGCAGCCCATCGGCCGCCGTCTCTTCCGGGACTTCCTTGCCACAATGCCCGTGTACCAAGAGGCTGCAGCCTTCCTTGAGCAGGTGCAGAGCTGGGAGCTGGCTGAGGAGGACTCGACCAAGGGCAGCACTCTGCAGGGGCTGCTGGCCAGTTGTGTCAGTGTCCCCGCAGATGGGCAGCCACACCCCTTCCTCAGCCAAGCTCTGGCCACCAAGTGCCAAACTGCCACCACCGAGGAAGACCGAGTGGCTCTGGTGGCACAGGCTAAGGCTGAGACCATGGCCTTCTTGCAGGGCCAACCATTCCAGGACTTTCTAGCCAGTCCCTTCTATGACAAGTTCCTGCAGTGGAAGCAGTTTGAGATGCAGCCAGTGTCAGACAAGTACTTCGATGAGTTCCGAGTCCTGGGGAAAGGTGGTTTTGGGGAGGTATGTGCTGTTCAGGTTAGAAACACTGGCAAGATGTATGCCTGTAAGAAACTGGACAAGAAAAGACTGAAGAAGAAAAGAGGTGAGAAGATGGCGCTCTCAGAGAAGGAGATCTTGGAGAAGGTCAACAGCCCTTTCATCGTCTCTCTGGCTTAT---GCCTTCGAGAACAAGTCCCATCTCTGCCTGGTCATGAGCCTGATGAATGGGGGAGACCTCAAGTTCCACATCTACAGGGTGGGCGAGCGGGGGCTGGACATGGACAGGGTCATCTTCTACTCGGCCCAGATGACATGTGGGGTGCTACACCTTCACTCTCTCAGCATCCTCTACCGGGACATGAAGCCCGAGAACGTGCTCCTGGACGACCTCGGCAACTGTAGGCTGTCTGACCTGGGGCTGGCTGTGCAGATGCAGGATGGCAAGCCCATCACCCAGAAGGCAGGAACCAATGGTTACATGGCTCCTGAAATCCTCATGGAAGAAATCAGTTATTCCTATCCTGTGGACTGGTTTGCAATGGGATGCAGTATTTATGAAATGATTGCTGGAAGAACCCCATTTAAAGACTACAAGGAAAAGATCAACAAAGAGGAACTAAAGCAAAGAACCCT----GAAAGATGAGGTTGTATTCCACCATGACAACTTCACAGAGGAGGCAAAAGATATTTGCAGACTGTTCTTGGCTAAGAAACCAGAGCATCGCTTAGGAAGCAGAGAAAAGTCTGATGATCCCAGGAAACACCCTTTCTTCAAAACCATCAACTTTGCTCGCCTGGAAGCTGGTCTCATCGACCCGCCGTTTGTGCCAGACCCGTCTGTGGTTTACGCCAAAGACGTCGCTGACATCGAAG-ACTTCTCCGAGGTTCGGGGGATTGAGTTTGACGACAAAGATAAAAAGTTCTTCCAAAGATTTGCGACAGGCGCTGTCCCCGTAGCGTGGCAGGAGGAGATTATAGAAACGGGACTGTTTGAAGAACTCAGCGACCCTAACAGACCTACAGGCTGTGGGGAGGGTAACTCGTCCAAGTCCGGAGTGTGTTTGTTGTTGTAAATGTCACTCTCAATGCGCAGCAGCGGGCTGTCCCAGCGGCTGTCCTCCCAAAGTGGAACAGCAGGCAGAACCTGGGGCATGTCTACTTCTGGTGCTGGAAGCATCTATGGGGGAAGCCCCTTTGGCTTTGGAGGCAGCTATGGAGGAGGCTTTTCTGCTGCTTCCATGTTTGGCTCTGGCTCTGGCTTCGGTGGTGGTTCTGCAAGTTCCTTTGCAGGAGGACTGGGCACTGGTTATGGAGGATCCCTGGGGGGTGCCTTTGTAGG---CCTGGGGGCTGGCTTTGGGGGAAGCTCAGGAGGTGGCTCTGTAGGTATTCTCTCTGGCAATGATGGAGGCCTTCTTTCGGGATCAGAAAAGGAAACCATGCAAAATCTTAATGACAGATTGGCTTCCTATCTGGATAAGGTTCGGGCTCTAGAAGAGGCTAACACTGAGCTAGAAAACAAAATTCGAGAATGGTATGAAGCACGAGGGTCTGGGGTTGTAGACCCCAAGTCACAGAGTGATTACAGTAAATACTATATGCTGATTGAAGACCTCAGGAATAAGATCATTTCTGCCAACATTGGAAATGCCCAGCTCATCCTGCAGATTGACAATGCCAGATTGGCTGCTGATGACTTCAGAATGAAGTATGAGAATGAGCTGGCCCTCTACCAGAGCGTGGAGGCTGACATCAACGGCCTGCGTCGGGTGCTGGATGAGCTGACCCTGGCCAGAGCCGACCTGGAGATGCAGATCGAGAATCTGAACGAGGAGCTGGCCTACCTGAAAAAGAACCATGAGGAGGAGCTCCAAAGCTTTCGAGAGGACAGCCCTGGCCAGGTCAACGTAGAAATGGATGCAAC---------------------CCCTGGAGTGGACCTCACCAGGCTTCTCAACGACATGAGGGCGCAGTATGAAACCATCGCTGAGCAGAATCG-GAAGGACGCGGAAGCCTGGTTCGCTGAAAAGAGCGGGGAGCTCAGGAAAGAGATCAG-CACCAACAAGGAGCAGCTCCAGTCCAGCAAGAGTGAGGTCACCGAGCTGAAGCGCGCGTTCCAGAACCTGGAGATCGAGCTGCAGTCTCAGCTGGCCGTGAAGAAATCCCTGGAGGACTCGTTGGCCGAAACTGAGGGCGACTACTGTGGCCAGCTGGACCAGGTGCAGCAGCTCATCACCTGCGTGGAGGAGCAGCTGCTGCAGGTGCGCGCCGACGCCGAGCGCCAGAGCGC-CGACTACCAGCGACTGCTGAACGTCAAGGCTCGGCTGGAGCTCGAGATCGAGACCTAC---CGCCGCCTGCTGGATGGGGAGG-CCGCGGGTGATGGACTGGTTGAAAGTTCACTTGTGACAGACTCCAAATCTCAAACACAGTCAATTGATTCCTCCAAAGACTCATCCAAAACCCGAAAAATCAAGACAATTGTGCAAGAGATGGTGAATGGTGAGGTAGTCTCATCCCAAGTTCAAGAAAGTGAAGAACTAATATAAATGTATAGCTTCATGGGTGGTGGCCTCTTCTGTGCCTGGGTGGGGACCATCCTTCTGGTGGTGGCCACAGCAACAGACCACTGGATGCAGTACCGGCTGTCAGGAGCCTTTGCCCACCAGGGCCTGTGGCGGTATTGCCTGGGCAACAAATGCTA-----CCTGCAGACAGAAAGCATCGCATACTGGAATGCCACCCGGGCCTTCATGATCCTGTCTGCCCTGTGCGCCACTTCTGGCATCATCTTGGGCATCCTGGCCTTCGCTCAGCAGCCTACCTTCACCCGCCTCTCCCGGCCCTTCTCTGCGGGCATCATGTTTTTCGCCTCCACTCTTTTTATTCTCTTGGCCTTGGCCATTTACACTGGAGTCACCGTCAGCTTCCTTGGCCGCCGCTTCGGAGACTGGCGCTTTTCCTGGTCTTACATCCTAGGCTGGGTGGCCCTGCTCATGACTTTCTTCGCAGGGATTTTCTATATGTGCGCCTACCGGATGCATGAATGCCAGCGCCTGTCTACTCCCCGCTGAATGGCCGAGCCGTGGGGGACACACAGGCTCACAGGCAGGCAGCTGCCAGATGCCTCAGAAGACAGCACCCAGGCCAGCATCTTCGTTTAC---ACCAATAGCAATGCTACCAGAGGCCCTTTTGAAGGCCCCAATTACCACATCGCCCCACGGTGGGTGTAC--CACGTGACCAGTGCCTGGATGATCTTCGTGGTCCTGGCCTCTGTCTTTACCAATGGGCTGGTGCTGGTGGCCACCATGAGGTTCAAGAAGCTGCGCCACCCTCTTAACTGGATCCTGGTGAACCTGGCAGTGGCTGACCTGGCAGAGACTGTCATCGCTAGCACCATCAGCGTGGTGAATCAGATCTATGGCTACTTCATCCTCGGCCACCCTATGTGTGTCTTGGAGGGCTACACTGTCTCCCTCTGTGGGATCACAGGCCTCTGGTCGCTGGCCATCATTTCCTGGGAGAGATGGCTGGTAGTCTGCAAACCTTTTGGCAACGTGAGATTTGACGCCAAACTGGCCATCGCAGGTATCGCCTTCTCCTGGATCTGGGCTGCCGTCTGGACAGCCCCTCCCATCTTTGGTTGGAGCAGGTACTGGCCCCATGGCCTGAAGACTTCCTGCGGCCCCGATGTGTTCAGTGGCAGCTCGTACCCCGGGGTGCAGTCATACATGATCGTTCTGATGATCACGTGCTGCATCATCCCCCTCAGCATCATCGTCCTCTGCTACCTCCACGTGTGGCTGGCCATCCGAGCGGTGGCGAAGCAGCAGAAAGAATCGGAGTCCACCCAGAAGGCTGAGAAGGAGGTGACGCGCATGGTGATGGTGATGATTTTTGCCTACTGCGTCTGCTGGGGGCCCTACACCTTCTTTGCCTGCTTTGCTGCTGCCCACCCTGGCTACGCCTTCCACCCTCTGATGGCAGCCTTGCCAGCCTACTTTGCCAAAAGTGCCACTATCTACAACCCCATCATCTATGTCTTTATGAACCGGCAGTTTCGAAACTGCATCTTGCAGCTTTTTGGGAAGAAGG-TAGATGACAGTTCTGAACTCTCAAGCACCTCTAAAATGGAGGCCTCATCTGCCTCTTCGGTGTCACCAGCATGAATGTGGGAACTTCGGTCAGCCTCCTTCTGGAGGGCCATATTTGCCGAGCTCTTTGCCACCCTCTTCTACGTCTTCTTTGGTCTGGGGGCCTCACTGCGTTGGTCCCCTGGCCCCCTGCATGTCTTGCAGGTGGCTCTGGCCTTTGGCCTGGCCCTAGCTACCCTGGTGCAGGCTGTGGGCCATATCAGTGGAGCTCACATCAATCCTGCGGTCACTTTTGCCTTTCTTGTGGGCTCCCAGATGTCCCTGCTCCGTGCCTTCTTTTATATGGCAGCCCAGCTCCTGGGAGCTGTGGCAGGGGCTGCCATGCTATACAGTGTTACCCCG--------CCTGCTGTCCGAGGAAACCTGGCACTTAACACGTTGCATCCTGGGGTGAGTGTGGGCCAGGCCACCATGGTGGAGATCTTCCTGACACTTCAGTTCGTGCTCTGCATCTTTGCCACATATGATGAGAGGCGGAATGGCCGTCTGGGCTCTGTAGCCCTGGCTGTTGGCTTCTCCCTCACCCTGGGGCACCTCTTTGGGATATATTATACTGGTGCAGGCATGAACCCTGCCCGCTCCTTTGCTCCTGCCATTCTCACTCGAAACTTCACCAACCACTGGGTCTACTGGGTAGGCCCAATCATCGGAGGGGGCCTGGGCAGCCTCCTCTATGACTTTCTCCTCTTTCCTCGGCTCAAGAGTGTTTCTGAGAGACTGTCTATCCTCAAAGGAGCCAGGCCCAGCGACCCCAATGGTCAGCCAGAGGGCACAGGGGAACCTGTTGAACTGAAGACACAGGCTCTGTGAATGGGTGAGATAACAGAGGAGGAGGTGGAGAAGTTCCTGGACTCAAATATTAGCTTTGCCAAACAATACTACAACCTCCACTACCGGGCCAAGGTCATCTCAGACCTCCTTGGAGCCAAGGAGGCGGCCGTGGACTTCAGCACCTACCACTCACTGAGCAGTGTGGAGGAGAGTGAAATCATCTTTGACCTCCTGCGGGACTTTCAGGATAATTTACAGACTGAGAAATGCATCTTCAATGTCATGAAGAAGCTGTGCTTCCTCCTACAGGCTGACCGCATGAGCCTCTTCATGTACAGGACCCGCAATGGCATTGCAGAGCTTGCCACGCGGCTCTTCAACGTCCACAAGGATGCAGTCCTGGAGGACTGCCTGGTGGTGCCCGACTCAGAGATTGTCTTCCCTCTGGACATGGGTGTGGTGGGCCACGTTGCACACTCCAAAAAGATCGCCAACGTCCCCAACACAGGAGAGGATGAACATTTCTGTGACTTTGTGGATACTCTCACAGAGTATGAGACTAAGAACATCTTGGCTTCCCCCTTAATGAACGGGAAAGATGTGGTGGCTGTAATTATGGCCGTGAATAAAGTGGATGGGCCCCATTTCACCAAAGGAGATGAAGAGATTCTCCTGAAGTACCTCAATTTTGCAAATTTGATCATGAAGGTGTACCACCTGAGTTACCTGCACAACTGTGAGACACGACGTGGCCAGATACTGCTGTGGTCTGGGAGCAAAGTCTTTGAAGAACTTACAGACATTGAGAGACAGTTCCACAAAGCTCTGTATACAGTCCGCGCTTTCCTCAACTGTGATAGATACTCTGTGGGTCTCTTAGACATGACTAAGCAGAAGGAATTTTTTGATGTGTGGCCAGTCCTGATGGGTGAGGCTCCGCCCTACTCTGGCCCCAGGACACCAGATGGAAGGGAAATCAACTTTTACAAGGTCATTGACTACATCCTGCATGGCAAAGAAGACATCAAAGTCATCCCGAACCCACCTCCCGATCACTGGGCTTTAGTGAGTGGTCTCCCTACCTATGTTGCCCAAAATGGTCTGATTTGCAATATCATGAATGCTCCTTCTGAGGACTTTTTTGCATTCCAGAAAGAGCCTCTGGATGAGTCTGGATGGATGATTAAAAATGTCCTTTCTATGCCAATTGTGAACAAAAAGGAAGAAATTGTTGGAGTGGCCACATTTTACAATCGTAAAGATGGGAAACCCTTTGATGAAATGGATGAGACCCTCATGGAGTCCTTGACTCAGTTCTTGGGCTGGTCTGTCCTAAATCCTGACACCTATGAATCAATGAACAAACTTGAAAACAGGAAAGACATTTTCCAGGACATGGTAAAATACCATGTGAAGTGTGACAATGAAGAAATCCAGAAAATTCTGAAAACTAGAGAGATGTATGGAAAGGAGCCATGGGAATGTGAGGAAGAGGAGCTGTCTGAGATCCTGCAAGGAGAGCTGCCAGATGCAGAGAAATACGAGATTAATAAATTCCACTTCAGTGATTTGCCCCTAACAGAACTGGAGCTGGTAAAATGTGGAATACAGATGTATTATGAGCTGAAAGTAGTGGAGAAATTTCATATTCCACAGGAGGCCCTGGTGCGGTTTATGTATTCACTGAGCAAAGGCTACCGCAGGATCACCTACCACAACTGGCGACATGGCTTCAACGTGGGACAGACTATGTTCTCCTTGCTGGTGACAGGAAAGCTGAAGCGCTATTTCACGGACCTGGAGGCCTTGGCCATGGTCACTGCTGCCTTCTGCCATGACATTGACCACAGAGGCACCAACAACCTCTACCAGATGAAATCCCAGAACCCACTGGCCAAGCTCCACGGCTCTTCCATCTTGGAAAGGCATCACTTGGAGTTCGGCAAAACGCTGCTGAGAGATGAGAGCCTAAATATCTTTCAAAACCTCAATCGCAGACAGCATGAACACGCAATCCACATGATGGACATTGCGATCATAGCCACGGACCTTGCTCTGTATTTCAAGAAGAGGACCATGTTCCAAAAGATCGTGGATCAGTCTAAGACATACGAGAGCGAACAGGAGTGGACACAGTACATGATGCTGGAACAGACTCGGAAGGAAATTGTCATGGCCATGATGATGACTGCCTGTGATCTCTCAGCCATAACGAAGCCCTGGGAGGTGCAAAGCAAGGTAGCTCTGCTGGTTGCTGCTGAATTCTGGGAACAAGGTGACCTAGAGCGCACAGTGCTGCAACAGAATCCCATTCCAATGATGGACAGAAACAAGGCTGACGAACTCCCCAAGCTTCAGGTTGGCTTCATTGACTTTGTTTGCACCTTTGTCTACAAGGAATTCTCCCGTTTCCACGAGGAGATCACCCCCATGCTGGATGGGATCACCAACAACCGCAAAGAATGGAAGGCACTGGCTGATGAGTATGACACCAAGATGAAGACGCTGGAGGAGGAGAAGCAGAAACAGCAGGGAGCCAAACAAGCA---TCAGGAAACCAGCCCTCCGGGAATCCTGGTCCAGGAGGGGGAGCATCTGCGTCCAAGTCCTGCTGTATCCAGTAGATGAGCCTCAGCGAAGAGCACGTGCAGAAGTTTCTGGATGAGAACCCCAGCTTCGTAGAGCGGTACTTTGAGAAGCAGCTGTCCCCTGAACATGCGGCCAGAGCCAGCGAGGCCG------GGGACCTGGTGGACTGCGCCAGCTTCAAGGAGCTGTGCCAGGTGGAGGAGAGCGCGGCACTGTTCGAGCTGGTGCAGGACATGCAGGAGAACGTCAACATGGAGCGCGTGGTCTTCAAGATTCTGCGGCGAGTTTGCAGTGTCCTGCATGCTGACCGCTGCAGCCTCTTCATGTACCGTCAGCGCAACGGTGTGGCCGAGCTAGCCACACGTCTCTTCAGCGTGCAGCCGGACAGCACCCTGGAAGAATGCCTGGTGCCCCCCGACTCTGAGATCGTCTTTCCACTGGACATCGGGGTGGTCGGGCATGTGGCACAGACCAAGAAGACGGTGAACGTCCAGGACGTGAATGAGTGCCCCCACTTCAGCCCGTTCGCCGACGAGCTCACCGACTATGTGACAAGGAACATCCTGGCCACACCCATCATGAACGGCAAGGATGTGGTGGCTGTCATCATGGCGGTGAACAAGCTCACCGGCCCATATTTCACCAGTGAAGATGAAGCGATCTTCCTGAAGTACCTGAATTTCGCCACCTTGAACCTGAAGATCTATCACCTGAGCTACCTGCACAACTGTGAGACCCGCCGAGGCCAGGTGCTGTTGTGGTCTGCCAACAAGGTGTTTGAGGAGCTGACAGACATCGAACGGCAATTTCACAAGGCCTTCTACACCGTGAGGGCATATCTGAACTGTGACCGGTACTCAGTGGGCCTTCTAGACATGACCAAGGAGAAGGAATTCTTCGACATTTGGCCTGTGCTGATGGGGGAAGCCCAACCATACTCAGGCCCACGCACACCCGATGGCCGGGAAATTGTTTTCTACAAAGTCATCGACTACATCCTGCACGGCAAGGAAGACATCAAGGTCATTCCGACACCTCCAGCCGATCATTGGGCCCTGGCCAGTGGCCTTCCAACCTACGTGGCAGAAAGTGGCTTTATCTGTAACATCATGAATGCCTCTGCAGATGAAATGTTTGCATTCCAGGAAGGCCCCCTTGACGACTCTGGGTGGACCATCAAGAATGTCCTCTCCATGCCCATCGTCAACAAGAAGGAGGAGATTGTGGGGGTGGCAACATTCTACAACAGGAAAGATGGGAAGCCCTTTGACGAGCAGGATGAAGTTCTCATGGAGTCCCTGACACAGTTCCTGGGCTGGTCGGTGCTGAACACCGACACCTACGACAAAATGAACAAGCTGGAGAACCGCAAGGACATCGCCCAAGACATGGTTCTCTACCACGTGAGATGCGACAAGGACGAGATCCAGGAGATCCTGCCAACGAGAGAGCGCCTGGGGAAGGAGCCTGCTGACTGTGAGGAAGAAGAGCTGGGCATGATCTTGAAAGAAGAGCTCCCGGGTCCTAACAAGTTCGACATCTACGAGTTCCACTTCTCAGACCTGGAGTGCACAGAGCTGGAGCTGGTCAAGTGCGGCATCCAAATGTACTACGAGCTGGGTGTGGTGCGCAAGTTCCAGATCCCCCAGGAGGTCCTGGTCCGCTTCCTTTACTCCGTCAGCAAAGGGTACCGGAGGATCACCTACCACAACTGGCGCCATGGCTTCAACGTGGCCCAGACGATGTTCACGCTGCTCATGACGGGCAAACTGAAAAACTACTACACCGACCTGGAGGCCTTGGCCATGGTGACAGCTGGCCTGTGCCATGACATCGACCACCGTGGCACCAACAACCTCTACCAGATGAAGTCCCAGAATCCCTTAGCAAAGCTCCACGGCTCCTCAATTTTGGAACGGCACCACCTTGAGTTTGGGAAGTTCTTGCTCGCAGAGGAGAGCCTCAACATCTACCAGAACCTGAACCGGCGCCAGCACGAGCACGTGATCCATCTGATGGACATCGCCATCATCGCCACCGACCTGGCGCTCTACTTCAAGAAGAGGACTATGTTCCAGAAGATTGTAGATGAGTCTAAGAACTACGATGACCAGAAGAAATGGGTGGAGTACTTGTCCCTGGACACCACGAGGAAGGAAATCGTCATGGCCATGATGATGACCGCATGTGACCTGTCTGCCATCACCAAGCCCTGGGAGATTCAAAGCAAGGTGGCTCTGCTGGTGGCAGCTGAGTTCTGGGAACAAGGTGACTTGGAGAGGACAGTACTGGATCAGCAGCCCATTCCAATGATGGACAGGAATAAAGCAGCTGAGCTCCCCAAGCTGCAGGTCGGCTTCATCGACTTCGTGTGCACCTTTGTGTACAAGGAATTTTCCCGCTTCCATGAGGAGATCCTCCCCATGTTTGACAGGCTGCAGAACAACAGGAAAGAGTGGAAGGCTCTCGCCGATGAGTATGAGGCCAAGGTCAAGACCCTGGAAGAGAAGAAGAAGGAGGAGGAGAAAGTGGCGGTCAAGAAAGCGGGCACAGAGGTTTGCAACGGCGGCCCGGCCCCCAAGTCTTCTACCTGCTGCCTCCTGTGAATGGGCGAAATCAGCGGAGACGTGGTAGAGAAATACCTTGAGGAGAACCCTCGCTTTGCCAAGGAGTACTTTGACAAGAAGCTGCGGGTGGAGGTGCTGGGAGAAGTCTTTCAGAACAGCTCGTTGTCCATCAA------------GGACAGCGCCTCCTTCGCTGAGCTGACGCAGGTGGAAGAGTCGGCCGTGTGCTTGGAGCTGCTGCGGACGATGCAGGAGGAGGCGGGCAGCGTGGAGCCCGTGGCGCACAGGGCCCTGCAGAGGCTGGCCCAGCTGCTGGGGGCCGACCGCTGCAGCATGTTCATATGCCGCGCTCGCAACGGGACGCCGGAGGTGGCCTCCAAGCTGCTGGATGTCACCTCCACCTCCAAGCTTGAGGAAAACTTGGTGGTCCCTGAGAAAGAAGTTGTGTTCCCACTGGACATTGGGATTGTGGGCTGGGTTGCTCACACAAAGAAAGCCCTTAATGTCCCAGATGTGAAAAAGAACAGCCATTTTTCGGACTTCATGGACAAGCACACCGGATACACCACTAAAAACCTGCTGGCAACCCCGATCGTGATGGGCAAGGAGGTTCTTGCTGTGGTCATGGCGCTTAACAAAGTAAATGCATCTGAATTTTCCAAACAGGATGAAGAGGTCTTTTCCATATATCTCAATTTTGTTTCTATCGTCCTAAAGCTGCATCATACCAATTACCTCTACAGTGTTGAATCTCGAAGAAGCCAGATCCTGATGTGGTCAGCCAATAAAGTATTTGAAGAGCTCACAGATGTTGAGAGACAGTTTCACAAAGCCCTTTATACAGTTAGAACATATCTCAACTGTGAACGATACTCCATTGGACTACTGGACATGACCAAAGAGAAGGAATTCTATGATGAATGGCCAATCAAGCTTGGAGAAGTGGAGCCTTATAAAGGTCCAAAGACACCAGATGGCAGAGAAATCATCTTTTATAAAGTCATTGACTATATTTTACATGGAAAAGAAGAGATCAAAGTGATTCCGACACCTCCTGCAGACCACTGGACTTTTGTTAGTGGGTTGCCTACGTATGTTGCTGAAAATGGATTTATATGTAATATGCTGAATGCCCCAG----CAGATGAGTACTTCACATTTCAGAAAGGACCTGTAGATGAAACTGGCTGGGTCATTAGAAACGTCCTGTCCCTGCCTATTGTCAACAAAAAAGAAGAGATTGTGGGAGTGGCTACGTTTTATAACAGGAAGGATGGAAAACCTTTTGATGAGTATGATGAACACATTATTGAGACTCTCACACAATTTCTTGGATGGTCTCTTTTAAATACTGACACCTATGACAAAATGAATAAACTAGAAAACAAAAAAGACATTGCTCAGGAAATGCTCATGAACCACACCAAAGCCACTGCTGGTGAAATTGAGTCTATATTGAAATTTAAAGAGAAGTTAAATATAAATGTAATTGAAGACTGTGAAGAGAAACAACTTGTCACGATTTTAAAAGAGGACTTGCCAGACCCAAAGACAGTAGAACTGTATGAATTCCACTTCAGCGACCTCCCAGTTACCGAGCATGAGTTGATTAAGTGTGGACTACGACTGTTCTTTGAAATAAATGTGGTGGAGAAATTCAAAGTGCCTGTAGAGGTCCTTACCAGGTGGATGTACACTGTGAGAAAAGGGTACCGCTCCATCACTTACCACAACTGGCGGCACGGGTTCAACGTGGGGCAGACCATGTTTACTTTGCTGATGACAGGAAGACTGAAGAAATACTATACAGATCTTGAAGCCTTTGCCATGCTGGCTGCTGCTTTCTGCCATGATATCGACCACCGGGGGACCAACAATTTGTATCAGATGAAATCGGCATCTCCTCTGGCAAAGCTTCATGGATCTTCCATTCTGGAGAGGCACCACCTGGAGTACAGTAAGACTCTGCTACAGGATGAGACTTTAAACATCTTCCAGAACCTAAATAAACGCCAGTTTGAAACAGTCATTCATTTGTTTGAAGTTGCTATAATAGCCACGGACCTGGCTTTGTATTTCAAGAAGAGAACTATGTTTCAAAAAATTGTTGATGCCTGTGAGAAAATGGAAACTGAAGAAGCAGCCATCAAATATGTAACCGCTGATCCAACCAAAAAAGAGATTATCATGGCAATGATGATGACCGCGTGTGACTTGTCTGCAATAACCAAGCCCTGGGAGGTACAAAGCCAGGTAGCACTGCTGGTTGCAAGTGAATTTTGGGAACAAGGAGATCTGGAGAGAACTGTGCTACAGCAACAACCTATTCCTATGATGGACAGAAACAAAAAAGATGAACTACCTAAGCTGCAAGTTGGATTTATTGATTTTGTTTGTACTTTTGTATATAAGGAGTTCTCACGATTTCACCAAGAAATCACACCTATGCTGAATGGTCTTCAGAATAACAGAGTAGAATGGAAAACCCTAGCTGATGAGTATGATGAA---AAGATGAAGGTAATTGAAGAGGAGGTGAAAAAGCAGGAAGAAGGAAACACAACAGAAAAAGATGCAGGAGGTGGGGGTGAC------------------------------GACAGAAAGTCCAAAACGTGTCTGATGCTCTAAATGAACTTGGAGCCACCCAAGGTGGAGATTCGGTCAGCCACCAGGGTCACTGGGGGACCTGTTACCCCAAGGAAAGGGCCCCCCAAATTTAAGCAGCGGCAAACCAGGCAGTTCAAGAGCAAGCCCCCGAAGAAAGGCGTCCAAGGGTTTGGAGACGACATCCCTGGCATGGAAGGCCTGGGAACAGACATCACAGTCATCTGCCCGTGGGAGGCCTTCAACCACCTGGAGCTGCACGAGCTGGCGCAGTACGGCATCATCTAGATGAGTGACAGTACTACTTTGGCTCCTCCAGCTTCAAGCCAGGGCCCCACCACCCCACGCAAAGGCCCCCCAAAGTTCAAGCAAAGGCAGACCCGCCAATTCAAAAGTAAACCTCCTAAGAAAGGTGTGAAAGGGTTTGGAGATGACATCCCAGGCATGGAAGGGCTAGGAACAGATATCACAGTGATTTGTCCCTGGGAAGCCTTCAGTCACCTGGAATTACACGAGCTGGCTCAGTTTGGGATTATCTGAATGAACGGGACAGAGGGCCCAAATTTCTACATACCTTTCTCCAACAAGACAGGAGTAGTGCGCAGCCCCTTCGAGTACCCGCAGTACTACCTAGCGGAGCCATGGCAGTTCTCCATGCTGGCCGCCTACATGTTCCTGCTCATCATGCTCGGCTTCCCCATCAACTTCCTCACGCTTTACGTGACTGTACAGCACAAGAAGCTGCGCACACCACTCAACTACATCCTGCTCAACCTGGCCTTCGCCAACCACTTCATGGTCTTTGGTGGCTTCACCACCACCTTCTACACCTCTCTGCATGGATACTTCGTCTTTGGGGTCACAGGATGCAACCTGGAGGGCTTCTTTGCCACCCTGGGAGGTGAAATCGCCCTGTGGTCCTTGGTGGTCCTGGCCATTGAGCGGTATGTGGTGGTTTGTAAACCCATGAGCAACTTCCGCTTTGGGGAGAACCATGCCATTATGGGTGTCGCCTTCACTTGGATCATGGCTCTGGCCTGTGCTGTACCACCCCTGGTTGGCTGGTCCAGGTACATCCCAGAAGGCATGCAGTGCTCGTGTGGAATTGACTACTACACGCTCAAGCCTGAGGTCAACAATGAGTCGTTTGTCATCTACATGTTTGTTGTCCACTTCACCATCCCCATGATCATCATCTTCTTCTGCTATGGGCAGCTGGTGTTCACAGTCAAGGAGGCGGCTGCTCAGCAGCAGGAGTCAGCCACTACCCAGAAGGCGGAGAAGGAGGTCACCCGTATGGTCATCATCATGGTCGTCGCGTTCCTGATCTGCTGGGTCCCCTACGCTAGTGTGGCCTTCTATATCTTCACCCACCAAGGCTCCAACTTTGGGCCCATCTTCATGACCCTTCCGGCATTCTTTGCCAAGAGCTCCGCCATCTACAACCCTGTCATCTATATTATGATGAATAAGCAGTTCCGGAACTGCATGCTGACCACGATCTGCTGTGGCAAGAACCCATTCGGTGAAGAAGAGGGCTCCACCACCGTTTCCAAGACGGAGACCAGCCAAGTGGCCCCGGCCTAAATGGCAGCCAGTGGCAAGACAAGTAAATCTTCCCAAAGCCACGTCATCTTCAAGAAAGTCTCCCGGGACAAGTCGGTGACAATCTACCTGGGGAAGAGAGACTATGTAGACCACATCAGCCAAGTAGAACCTGTGGATGGAGTCGTATTGGTGGATCCACAGCTGGTCAAGGGGAAGAAAGTTTACGTCTCTCTGACCTGTGCCTTCCGCTACGGCCAGGAAGACATCGACGTGATTGGCCTGACCTTCCGCAGGGACCTGTATTTCTCGCGGGTCCAGGTGTACCCTCCTGTGGGGGCTGCCAGTGCCCCCACAAAACTGCAGGACAGTCTCCTCAAGAAGCTGGGGGCCAACACCTACCCCTTCCTGCTCACGTTTCCTGACTACTTGCCTTGTTCAGTGATGTTGCAGCCTGCTCCGCAAGATGTGGGAAAGTCCTGTGGTGTCGACTTTGAAGTCAAAGCATTCGCCACCGACAGCGCAGATGTGGAGGAGGACAAAATTCCCAAAAAGAGCTCCGTGCGTCTGCTGATCCGTAAAGTCCAGCATGCGCCGTCAGAGATGGGCCCTCAGCCCCGGGCCGAGTCCGCCTGGCAGTTCTTCATGTCGGACAAGCCCCTGCACGTCACAGTGTCCCTCAGCAAGGAGATCTATTTCCACGGGGAGCCCATTCCTGTGACCGTGACCGTGACCAACAACACAGAGAAAACAGTGAAGAAGATCAAAGCGTTGGTGGAACAAGTGGCCAATGTGGTCCTCTACTCCAGTGACTACTATGTCAAGCCGGTGGCTGTGGAAGAAACTCAAGAGAAAGTGCCCCCAAACAGCACTCTGACCAAGACACTAACCCTGCTGCCCTTGCTGGCCAACAACCGCGAGAGGCGGGGCATCGCGCTGGACGGGAAGATCAAGCACGAGGACACCAACCTGGCCTCCAGCACCATCATTAAGGACGGCATAGATCGCACGGTGCTGGGGATCCTGGTCTCCTACCAGATCAAGGTGAAGCTCACGGTATCAGGCTTTCTGGGAGAGCTCACCTCCAGTGAAGTGGCCACTGAGGTGCCATTCCGACTCATGCACCCCCAGCCTGAGGACCCAGCA------AAGGAAAGCTTTCAGGATGAAAATTTGGTTTTCGAAGAGTTTGCTCGCCAAAACCTGAAAGATGCACCCGAAACCGAGGAAGGGAAGAAAGAGAAGGACGAA---------GATGAGTGAATGGGGAAACTGATGAGGATCAGGATGCAGGAGAGGCGGTTACTCCGGCCAAAGAGGTTTCACTGGAGTCGCATCCTGTTCCTCTTGGGGTTGTTGCTTGTTGTTTCCATCTTCCAGCACCTGAGTAGCCCCTGGAGTCTCCCTGCACTGTGGGAATCAGTCGCTTCCCAACACCCTGTAAAAATGGCCCTTGAGGACCTCTCCAGTGATGAGATGGTGACGGTGAGCAGCGATCCTCCAGAAGCTAGCTCTAAAATGCGGAGTGAGATGCTGGTGCCTCGAGCCACAGTGGACAGTCATGAAGCAACACCTGGCATAACCAGGGAGGACACCCCTAGTTCATCGAGAAGATCAACCAACATCACTCCAACAAGACCCAGGAATAGCTACAGCCCCACAGCAGCAGACACAGAAAGAGTGAAGGAAAACACCCCAACCATACCCAGCAGGGTATCAAATCATTACACCCTGACTTCAAGCAGACAAACAGTGAAGGATTACACC------------CCGACAACAGCCAGTGGAGAAATGAAGACCACCCACCCAACTCAAGTTAGCAGAGAGGTGGAGAAATACAGTCCATCCCCACCTGGTAGAAGAGAAGACAGTTATGCTTCAACCATATTCATGACAATGAAAACGAATCATGCGATCACCCCCAGGACAGCAGTGAAAGACAGTGAAACT---ATGGTGACCCACAAAACAATGGAGACCAACATGCCAAAGAGAAGAGCAGAGGAAAAGACCCCAGCTACTCTCAAGGGAGTCACTGATAACACCCGAATTTTCTTGACAAATGAAGTAGAAGTGAACACCTTGACTTCTCCAAGGAGTGTAGCGGCAAAGAACACCCTGACTACCCCCAGAGGAATAAAAAGTAATAACTCAACCAAACCCTGGAGGCTAGTGGGAAAGAACAGCCCAACGACTCCCCAGAGAGCAGTCCTAGAGCACACCCCGGCCGTCTCAGAGGGGCAAGTGACCATAAGCATCACGCCAGCCAGCAGCCCAGCAGA---CAAAGCCTCCACTGCGTCCTGGAGTGTTAGGACTTCCTTACCCAGGACCAGTGTACCAACCATGAGAACAGCCTCAGCTGCCCTCCGGGGACTGGTAAAGAAAGCTTCCTTAGCACCCAGGACCTCAGAAACCCCCAGGGTCAGGGCAAACCCAGTCACCCACGTCCCTCAGTGTGTAGTCGTGGAGCCAGTGCCTGCTGAGCCCACCACTCTGCCCCCCAGCCTGACAACAGAGAAGCCCAGTGTTAGCCCCTCA---GTGCTGCCTTCCAGCCCCCCTGGCCACCACCCCAAGGGCGAGTATCCCCCGGACCTGTTCAGTGTGCAGGAGCGGCGACAGGGCTGGGTGGTCCTGCACATCTTTGGCATGATGTACGTGTTTGTAGCCTTGGCCATCGTGTGTGACGAGTACTTCGTCCCAGCCCTGGGTGTCATCACAGACAAGCTGCAGATCTCTGAGGATGTGGCCGGTGCCACGTTCATGGCTGCTGGCGGCTCTGCCCCTGAGCTCTTCACCTCCCTCATCGGCGTCTTCATCTCCCATAGCAACGTGGGCATCGGCACCATCGTCGGCTCTGCTGTGTTCAATATCCTCTTTGTCATTGGCACCTGTGCCCTCTTCTCCCGGGAGATCCTCAATCTCACCTGGTGGCCCTTGTTCCGTGATGTCTCCTTCTACATCCTTGACCTGGTGATGCTCATCCTCTTCTTCCTAGACAGCTTCATTGCCTGGTGGGAGAGCCTGCTGCTGCTGTTGGCCTACGCCCTCTATGTGTTTGCTATGAAATGGAACAAGCGGCTCGAGCTCTGGGTGAAGGAGCAGCTCAGCTGGAGGCCTGTGGTCAAGGTCGTGGCTCTGGGGGACCTCAGCAAGCCGGGCAACGGGGCCGTTGTGACGGACGAGCCACGGGATGTCAAGAAGCTGAAGCTGCCGTCCATGCTGACCCGAGGGAGCAGCTCGGCCTCTCTACACAACAGCACCATCCGGACCACCATCTACCAGCTGATGATCCACAGCCTGGACCCCCTTGGGGAAGCCCGCCCTTCCAAGGACAAGGAGGAGGACTGCTTGAATCAGGAGGCCAGAGCCAATCCCCAGGTCAAAGCAGAAAGCGAAGCAGAAGAGGAGGAGTCTGCTGAGGCCACTGCAGCCACGCCCACACCAGATTCTGCTCCAGACGTTGGGGGAGACGAGCAGGATGACCCTGACTGCCAGGAAGGAGATGTGGCTGAAGCCAAGAGCACAGGTGAAATGACAGTTGGAGAGGTGGAAGCTCCTGGTGAAGATGAAACTAGAGAGCCAAGTGGAAGTGAAGCTCAACTTGAAGGT---------------------------------------------------------------------------------------GAAGGTGAAATCAGGGTAGAAGGAAAAGGAGAC---------------------------------------------------------------------------------------AATGAAAGTGAAGGTGAAATCCAGGTGGGAGGAGAAGACGGTGAAATGAAAGGTGATGAAGGTGAACCTGAAGGTCAAGAGTCTAAC---------------------------------------------------------------------------------------------------------GGTGAACATCAAGGTGATGAGAAGGGTGCAGATGGTGATGAGGGAGGTGATGGAGATGACAGTGAAGAAGATGATGAGGAGGAGGATGAGGACGAC---------------------GAGGAGGAGGAGGACGAGGAGGAGGAAAACGAGGAGCCTCTGTCCCTGGAGTGGCCCAAGACCAGGCAGAAGCAGGCCATCTACCTCTTCCTCCTGCCCATTGTTTTCCCACTGTGGCTGACAGTACCTGATGTCCGGAGGCTGGAGTCTCGGAAGTTTTTTGTTCTCACCTTCCTGGGATCCATCATCTGGATCGCCCTGTTCTCATACCTCATGGTGTGGTGGGCTCACCAGGTGGGGGAAACGATAGGGATTTCTGAAGAGATTATGGGTCTGACAATCCTAGCAGCTGGCACGTCCATTCCTGACCTCATCACCAGCGTGATTGTTGCTCGGAAAGGCTTGGGAGACATGGCCGTGTCAAGCTCTGTGGGCAGTAACATATTTGATATCACTGTGGGCTTGCCTGTCCCCTGGTTGCTTTTCTCGCTCATCAATGGATTACTGCCTGTGCCCGTCAGCAGCAATGGTTTGTTTTGTGCCATTGTTCTGCTTTTTCTCATGCTCCTGTTTGTGATCACTTCAATAGCATTGTGCAAATGGAGAATGAACAAGATCCTGGGCTTCACCATGTTCCTCCTGTATTTTGTGTTCCTGATCATCAGTGTCATGTTAGAAGATCGAATTATATCCTGTCCTGTATCTGTCTGAATGGATTTGCATCAAAGCACTATCATT---AGATTCCTTGAGAAATGGGGTTTGGATGAGTCACTGTCTGGCTGCAAGAGACACTACAATGTCAGGAAAAAACTAAAGTTAATTAGAATCTTAGGCCTTTTC------ATGGGCCTGGTGGCCATCAGCACTGTCCCATTTTCAATCAGTGCCTTTTCCGAGACAGAGACACAGAACACAGGAGACACCATTGGTGTGAGCAATCCTGAGATAATGCACGGTTACCGTCAGAGAACTCTCTTAGATTTAAATGACAAAATACAGGATGACACTCCACAGCCTCCTCTTCCTCAGGAAGGCGAATCTGAGAATACTACTGAGCCTTCCCAAGGAGACTACCCAAGAGACATATTTTCCCTTGAGGACCGAAGAAAAGGCGCCATCATTCTCCACGTCATTGGAATGATCTACATGTTCATAGCGTTAGCCATTGTCTGCGATGAGTTCTTTGTCCCTTCTTTGACTGTTATCACCGAAAAACTTGGTATCTCTGATGATGTGGCTGGTGCCACCTTTATGGCGGCAGGAGGCTCAGCCCCCGAACTCTTCACATCCCTTATAGGGGTATTCATAGCCCACAGCAACGTTGGCATAGGCACGATAGTGGGCTCAGCAGTGTTCAACATCCTCTTTGTTATTGGCATGTGTGCCCTTTTTTCTAGAGAAATCTTAAACCTGACGTGGTGGCCACTCTTTCGAGATGTGTCTTTCTACATTGTTGACTTGATCATGCTGATCATTTTTTTCCTGGATAATGTCATTATGTGGTGGGAAAGCTTGCTTCTATTAGCAGCTTATTTTAGCTATGTGGTTTTCATGAAATTCAACGTCCAAGTAGAAAGATGGGTGAAGCAAATGCTAAACCGCAATAAAGTCGTCAAAGTGACTGCACCGGAGGCCCAAGCAAAGTCACCTACAGCCAGGGACAATGATGAGCAGGCTCTACCGGCTAAGCCCCGTCTCCAGCGAGGAGGAAGCTCTGCCTCTCTCCACAACAGTCTCATGAGGAATAGCATTTTCCAGCTCATGATACATACCCTGGACCCACTTGCTGAAGAACTTGGATCATATGGAAAACTAAAATATTATGACACAATGACTGAAGAAGGGCGGTTCAGAGAAAAGGCTTCAATTCTCCACAAGATCGCCAAGAAGAAATGCCAGGTGGATGAGAATGAGAGGCAGAACGGGGCTGCCAACCATGTGGAAAAAATCGAGCTCCCAAACAGCACCAGCACAGAAGTTGAGATGACGCCACCCGGTGGAGCTTCTGAGCCTGTACAGAACGGAAACCTCTCCCACAGCATTGAAGCCACCGAAGCCCAGGCAGGGGAAGAGGAGGAGGACCAGCCCCTGAGCCTGGCCTGGCCTCCCAATCTCCGCAAGCAAGTCACGTTTCTGCTTGTTCTCCCGATAGTGTTTCCTCTCTGGATTACCTTACCTGATGTTCGCAAACCTTCATCGAAGAAGTTTTTCCCCATCACATTCTTTGGCGCCATCAGCTGGATTGCAGTATTCTCTTACTTAATGGTCTGGTGGGCACACCAGGTTGGAGAGACAATAGGCATTAGTGAGGAGATTATGGGCCTGACCATCCTGGCTGCTGGGACTTCCATCCCGGATCTCATCACCAGCGTCATCGTGGCCCGAAAGGGGCTTGGGGACATGGCCGTGTCCAGCTCTGTTGGAAGCAATATTTTTGACATCACCGTAGGGCTCCCCCTGCCCTGGCTCCTGTATACCGTCATCCACAGATTCCAGCCCGTGGCCGTCAGCAGCAATGGCCTCTTCTGCGCCATTGTCCTTCTCTTCATCATGCTGCTCTTCGTCATCCTCTCCATTGCCCTCTGCAAGTGGCGGATGAACAAAGTGCTGGGCTTCATCATGTTCGGCCTCTACTTTGTGTTCCTGGTGGTCAGCGTCCTTCTAGAAGACAGAATTCTTGTGTGTCCTGTCTCCATCTAGATGTCA------GAGGAGGAGGAGTTTTATCTGTTTAAGAACATCTCCTCAGTGGGGCCTTGGGATGGGCCTCAGTACCACATTGCCCCTGTCTGGGCCTTCCACTTGCAAGCAGCTTTTATGGGCTTTGTCTTATTTGCAGGGACACCACTCAATGCCCTGGTGCTGGTGGCCACACTGCGCTACAGAAAGTTGCAACAGCCACTTAACTACATTCT-GGTCAACATATCGCTGGGGGGCTTCATCTACTGCATCTTCTCTGTCTCCACTGTCTTCATTGCCAGCTGTCATGGCTACTTTGTCTTAGGTCGCTATGTTTGTGCTTTCGAGGCCTTCATGGGCACTGTGGCAGGTCTAGTGACAGGATGGTCACTGGCTTTCTTGGCCTTCGAGCGTTACATGGTCATCTGTAAGCCCTTCGGCAGCATTCGCTTCACCTCCAAGCACGCACTGACGGTGGTCCTGGCTACTTGGGTCATCGGGATTGGCGTCTCCATCCCACCCTTCTTTGGCTGGAGCCGGTACATCCCTGAAGGCCTGCAGTGTTCCTGCGGCCCCGACTGGTACACCGTGGGCACCAAATACCGCAGCGAGTACTATACCTGGTTCCTCTTCATCTTCTGCTTCATCGTGCCCCTTTCCCTCATATGCTTCTCTTACTCCCAGCTGCTGGGTGCCCTCAGAGCTGTTGCAGCTCAGCAGCAGGAGTCAGCTACGACCCAGAAGGCTGAGCGGGAGGTGAGCCGTATGGTGGTGGTGATGGTGGGGTCCTTTTGTTTCTGCTACGTGCCCTATGCTGCCTTGGCTATGTACATGGTCAACAACCGTAACCACGGTCTGGACTTACGGCTTGTCACCATTCCTGCCTTCTTCTCCAAGAGTGCTTGTGTCTATAATCCCATCATCTACTGCTTCATGAATAAGCAGTTTCGAGCCTGCATCATGGAGATGGTGTGTGGGAAGTCCATGACAGACGAATCTGACATGTCCAGCTCCCAGAAAATAGAAGTTTCTACTGTGTCTTCTAGCCAAGTTGGTCCCAACTAA [50206 bp]
[truncated: 252,833 more chars]
