# Supplementary material for: Three Blind Moles: Molecular Evolutionary Insights on the Tempo and Mode of Convergent Eye Degeneration in Notoryctes typhlops (Southern Marsupial Mole) and Two Chrysochlorids (Golden Moles)
Source: Genes (Basel). 2023 Oct 28;14(11):2018. doi: 10.3390/genes14112018 (PMC10671557; doi:10.3390/genes14112018)
Supplement: Supplementary file 1 [file genes-14-02018-s001.zip › Afrotheria CDS Alignments Nexus/Afrotheria Cone Genes CDS Nexus/CNGA3 alignment CDS.nex]

#NEXUS
begin taxa;
	dimensions ntax=12;
	taxlabels
	Amblysomus_hottentotus[&"At least Q20"=98.86%,Ambiguities=62,"At least Q30"=98.86%,"Rough Temperature (°C)"=89.53776824034335,"At least Q40"=98.86%,Description="Illumina",Modified=Wed Aug 24 20:16:35 PDT 2022,"% GC"=50.7%,Bin="<html><head><1></head><b><font color='#C13D26'>Low</font></b></html>","# Nucleotide Sequences With Quality"=1,"Post-Trim Length"=3495,"Molecular Weight (kDa)"=1081.7268099999717,Topology="linear","% MQ"=0.0%,Created=Wed Aug 24 08:35:25 PDT 2022,"% LQ"=1.1%,"% HQ"=98.9%,"Failed Binning Fields"="Ambiguities","Molecule Type"="DNA"]
	Chrysochloris_asiatica[&country="South Africa","Rough Temperature (°C)"=89.75710165825522,Description="NW_006408668","Genetic Code"="Standard",Modified=Wed Aug 24 20:16:35 PDT 2022,"Annotation Software Version (Genome-Annotation-Data)"="5.2",Taxonomy="Eukaryota; Metazoa; Chordata; Craniata; Vertebrata; Euteleostomi; Mammalia; Eutheria; Afrotheria; Chrysochloridae; Chrysochlorinae; Chrysochloris","Common Name"="Cape golden mole","Filename (Imported From)"="sequence - 2022-08-23T095947.752.gb","Annotation Provider (Genome-Annotation-Data)"="NCBI",Created=Wed Feb 19 00:00:00 PST 2014,"Annotation Method (Genome-Annotation-Data)"="Best-placed RefSeq; Gnomon","Features Annotated (Genome-Annotation-Data)"="Gene; mRNA; CDS; ncRNA",db_xref="taxon:185453",Organism="Chrysochloris asiatica","Annotation Version (Genome-Annotation-Data)"="Chrysochloris asiatica Annotation Release 100","Path (Imported From)"="/Users/pannotia/Downloads",Accession="NW_006408668.1","% GC"=50.3%,chromosome="Unknown",sex="female","Annotation Pipeline (Genome-Annotation-Data)"="NCBI eukaryotic genome annotation pipeline","Molecular Weight (kDa)"=1287.3255399999418,"# Nucleotide Sequences With Quality"=0,Topology="linear","Annotation Status (Genome-Annotation-Data)"="Full annotation",tissue_type="Spleen","Molecule Type"="DNA"]
	Echinops_telfairi[&country="Germany: Ludwig Maximilians University, Munich","Rough Temperature (°C)"=92.78925705410302,Description="NW_022111368","Genetic Code"="Standard",Modified=Wed Aug 24 20:16:35 PDT 2022,"Annotation Software Version (Genome-Annotation-Data)"="9.0",Taxonomy="Eukaryota; Metazoa; Chordata; Craniata; Vertebrata; Euteleostomi; Mammalia; Eutheria; Afrotheria; Tenrecidae; Tenrecinae; Echinops","Common Name"="small Madagascar hedgehog","Genome Coverage (Genome-Assembly-Data)"="78x","Filename (Imported From)"="sequence - 2022-08-23T100217.046.gb","Annotation Provider (Genome-Annotation-Data)"="NCBI",Created=Mon Dec 06 00:00:00 PST 2021,"Genome Representation (Genome-Assembly-Data)"="Full",isolate="266","Annotation Method (Genome-Annotation-Data)"="Best-placed RefSeq; Gnomon","Features Annotated (Genome-Annotation-Data)"="Gene; mRNA; CDS; ncRNA","Assembly Provider (Genome-Assembly-Data)"="Broad Institute","Sequencing Technology (Genome-Assembly-Data)"="Illumina HiSeq",db_xref="taxon:9371",Organism="Echinops telfairi","Annotation Version (Genome-Annotation-Data)"="103","Path (Imported From)"="/Users/pannotia/Downloads",Accession="NW_022111368.1","% GC"=57.7%,chromosome="Unknown",sex="female","Molecular Weight (kDa)"=1193.5385999999585,"# Nucleotide Sequences With Quality"=0,"Annotation Pipeline (Genome-Annotation-Data)"="NCBI eukaryotic genome annotation pipeline",Topology="linear","Assembly Method (Genome-Assembly-Data)"="ALLPATHS v. R37599; Dovetail HiC v. 22-Jul-2017","Annotation Name (Genome-Annotation-Data)"="Echinops telfairi Annotation Release 103","Annotation Status (Genome-Annotation-Data)"="Full annotation","Molecule Type"="DNA","Expected Final Version (Genome-Assembly-Data)"="Yes"]
	Microgale_talazaci[&"Rough Temperature (°C)"=93.58695652173913,Description="PVJH01025922 (E1-4), PVJH01102420 (E5), PVJH01047978 (E6-7)",Modified=Wed Aug 24 20:16:35 PDT 2022,"% GC"=59.8%,"# Nucleotide Sequences With Quality"=0,"Molecular Weight (kDa)"=1207.6603899999573,Topology="linear",Notes="Exon 4 is not included in transcript variant 2 in Homo sapiens","Molecule Type"="DNA",Created=Tue Aug 23 13:00:54 PDT 2022]
	Elephas_maximus[&country="USA: San Diego Zoo",collection_date="2016",Description="NC_064835","Genetic Code"="Standard",Modified=Tue Aug 23 12:48:57 PDT 2022,"Annotation Software Version (Genome-Annotation-Data)"="10.0","Assembly Name (Genome-Assembly-Data)"="mEleMax1 primary haplotype",Taxonomy="Eukaryota; Metazoa; Chordata; Craniata; Vertebrata; Euteleostomi; Mammalia; Eutheria; Afrotheria; Proboscidea; Elephantidae; Elephas","Genome Coverage (Genome-Assembly-Data)"="43.0x","Filename (Imported From)"="sequence - 2022-08-23T095719.767.gb","Annotation Provider (Genome-Annotation-Data)"="NCBI RefSeq",dev_stage="adult",Created=Thu Aug 04 00:00:00 PDT 2022,isolate="mEleMax1","Genome Representation (Genome-Assembly-Data)"="Full","Assembly Date (Genome-Assembly-Data)"="21-MAR-2022","Annotation Method (Genome-Annotation-Data)"="Best-placed RefSeq; Gnomon",cell_type="fibroblast","Features Annotated (Genome-Annotation-Data)"="Gene; mRNA; CDS; ncRNA","Assembly Provider (Genome-Assembly-Data)"="Vertebrate Genomes Project","Sequencing Technology (Genome-Assembly-Data)"="PacBio Sequel II HiFi; Bionano optical mapping; Arima HiC",db_xref="taxon:99487",Organism="Elephas maximus indicus","Annotation Version (Genome-Annotation-Data)"="100","Path (Imported From)"="/Users/pannotia/Downloads",Accession="NC_064835.1",sub_species="indicus","% GC"=47.9%,chromosome="17",sex="male","# Nucleotide Sequences With Quality"=0,"Annotation Pipeline (Genome-Annotation-Data)"="NCBI eukaryotic genome annotation pipeline",Topology="linear","Assembly Method (Genome-Assembly-Data)"="Hifiasm v. 0.16.1; purge_dups v. 07.12.21; Bionano solve v. 3.3; Salsa v. 2.3","Annotation Name (Genome-Annotation-Data)"="Elephas maximus indicus Annotation Release 100","Diploid (Genome-Assembly-Data)"="Principal Haplotype","Annotation Status (Genome-Annotation-Data)"="Full annotation",tissue_type="fibroblast cells from skin","Molecule Type"="DNA","Expected Final Version (Genome-Assembly-Data)"="No"]
	Loxodonta_africana[&country="USA: San Diego Zoo, CA",Description="NW_003573447","Genetic Code"="Standard",Modified=Tue Aug 23 12:48:57 PDT 2022,"Annotation Software Version (Genome-Annotation-Data)"="8.0",Taxonomy="Eukaryota; Metazoa; Chordata; Craniata; Vertebrata; Euteleostomi; Mammalia; Eutheria; Afrotheria; Proboscidea; Elephantidae; Loxodonta","Common Name"="African savanna elephant","Filename (Imported From)"="sequence - 2022-08-23T095603.550.gb","Annotation Provider (Genome-Annotation-Data)"="NCBI",Created=Tue Jan 16 00:00:00 PST 2018,isolate="ISIS603380","Annotation Method (Genome-Annotation-Data)"="Best-placed RefSeq; Gnomon","Features Annotated (Genome-Annotation-Data)"="Gene; mRNA; CDS; ncRNA",db_xref="taxon:9785",Organism="Loxodonta africana","Annotation Version (Genome-Annotation-Data)"="102","Path (Imported From)"="/Users/pannotia/Downloads",Accession="NW_003573447.1","% GC"=48.0%,chromosome="Unknown",sex="female","# Nucleotide Sequences With Quality"=0,"Annotation Pipeline (Genome-Annotation-Data)"="NCBI eukaryotic genome annotation pipeline",Topology="linear","Annotation Name (Genome-Annotation-Data)"="Loxodonta africana Annotation Release 102","Annotation Status (Genome-Annotation-Data)"="Full annotation","Molecule Type"="DNA"]
	Heterohyrax_brucei[&"Sequencing Technology (Genome-Assembly-Data)"="Illumina HiSeq",db_xref="taxon:77598",Organism="Heterohyrax brucei",Description="PVJQ01013617","Genetic Code"="Standard",Modified=Tue Aug 23 21:02:43 PDT 2022,"Assembly Name (Genome-Assembly-Data)"="HetBruBak_v1_BIUU","Path (Imported From)"="/Users/pannotia/Downloads",Accession="PVJQ01013617.1",Taxonomy="Eukaryota; Metazoa; Chordata; Craniata; Vertebrata; Euteleostomi; Mammalia; Eutheria; Afrotheria; Hyracoidea; Procaviidae; Heterohyrax","% GC"=46.2%,"Common Name"="yellow-spotted hyrax","# Nucleotide Sequences With Quality"=0,"Genome Coverage (Genome-Assembly-Data)"="24.4x",Topology="linear","Filename (Imported From)"="sequence - 2022-08-23T205703.813.gb",dev_stage="adult","Assembly Method (Genome-Assembly-Data)"="DISCOVAR de novo v. discovardenovo-52488",Created=Wed Jan 16 00:00:00 PST 2019,"Genome Representation (Genome-Assembly-Data)"="Full",isolate="US064","Molecule Type"="DNA","Expected Final Version (Genome-Assembly-Data)"="Yes"]
	Procavia_capensis[&"Sequencing Technology (Genome-Assembly-Data)"="Illumina HiSeq",db_xref="taxon:9813",Organism="Procavia capensis",Description="PVIO02826433","Genetic Code"="Standard",Modified=Tue Aug 23 21:02:43 PDT 2022,"Assembly Name (Genome-Assembly-Data)"="ProCapCap_v2_BIUU_UCD","Path (Imported From)"="/Users/pannotia/Downloads",Accession="PVIO02826433.1",Taxonomy="Eukaryota; Metazoa; Chordata; Craniata; Vertebrata; Euteleostomi; Mammalia; Eutheria; Afrotheria; Hyracoidea; Procaviidae; Procavia","% GC"=46.6%,"Common Name"="Cape rock hyrax","# Nucleotide Sequences With Quality"=0,"Genome Coverage (Genome-Assembly-Data)"="23.3x",Topology="linear","Filename (Imported From)"="sequence - 2022-08-23T205537.319.gb",dev_stage="adult","Assembly Method (Genome-Assembly-Data)"="Discovar de novo v. 52494 + Dovetail HiC",Created=Mon Jul 15 00:00:00 PDT 2019,"Genome Representation (Genome-Assembly-Data)"="Full",isolate="US060","Molecule Type"="DNA","Expected Final Version (Genome-Assembly-Data)"="No"]
	Dugong_dugon[&Description="CAJQER010000587.1","Genetic Code"="Standard",Modified=Tue Aug 23 09:50:10 PDT 2022,"% GC"=50.4%,"# Nucleotide Sequences With Quality"=0,Topology="linear","Molecule Type"="DNA",Created=Tue Aug 23 09:49:45 PDT 2022]
	Trichechus_manatus[&Description="AHIN01007267.1","Genetic Code"="Standard",Modified=Tue Aug 23 21:02:43 PDT 2022,"% GC"=51.1%,"# Nucleotide Sequences With Quality"=0,Topology="linear","Molecule Type"="DNA",Created=Tue Aug 23 09:49:50 PDT 2022]
	Elephantulus_edwardii[&country="South Africa",Description="NW_006400041","Genetic Code"="Standard",Modified=Wed Aug 24 14:12:21 PDT 2022,"Annotation Software Version (Genome-Annotation-Data)"="5.2",Taxonomy="Eukaryota; Metazoa; Chordata; Craniata; Vertebrata; Euteleostomi; Mammalia; Eutheria; Afrotheria; Macroscelidea; Macroscelididae; Elephantulus","Common Name"="Cape elephant shrew","Filename (Imported From)"="sequence - 2022-08-23T100340.182.gb","Annotation Provider (Genome-Annotation-Data)"="NCBI",Created=Wed Feb 19 00:00:00 PST 2014,isolate="Elephantulus edwardi_28Jun2011","Annotation Method (Genome-Annotation-Data)"="Best-placed RefSeq; Gnomon","Features Annotated (Genome-Annotation-Data)"="Gene; mRNA; CDS; ncRNA",db_xref="taxon:28737",Organism="Elephantulus edwardii","Annotation Version (Genome-Annotation-Data)"="Elephantulus edwardii Annotation Release 100","Path (Imported From)"="/Users/pannotia/Downloads",Accession="NW_006400041.1","% GC"=41.8%,chromosome="Unknown",sex="female","Annotation Pipeline (Genome-Annotation-Data)"="NCBI eukaryotic genome annotation pipeline","# Nucleotide Sequences With Quality"=0,Topology="linear","Annotation Status (Genome-Annotation-Data)"="Full annotation","Molecule Type"="DNA"]
	Orycteropus_afer[&country="USA: San Diego Zoo",Description="NW_006921604","Genetic Code"="Standard",Modified=Wed Aug 24 14:12:03 PDT 2022,"Annotation Software Version (Genome-Annotation-Data)"="9.0","Assembly Name (Genome-Assembly-Data)"="OryAfe1.0",Taxonomy="Eukaryota; Metazoa; Chordata; Craniata; Vertebrata; Euteleostomi; Mammalia; Eutheria; Afrotheria; Tubulidentata; Orycteropodidae; Orycteropus","Genome Coverage (Genome-Assembly-Data)"="44x","Filename (Imported From)"="sequence - 2022-08-23T095833.621.gb","Annotation Provider (Genome-Annotation-Data)"="NCBI",Created=Thu Jul 29 00:00:00 PDT 2021,isolate="SDZICR_OR568_19922","Annotation Method (Genome-Annotation-Data)"="Best-placed RefSeq; Gnomon","Features Annotated (Genome-Annotation-Data)"="Gene; mRNA; CDS; ncRNA","Assembly Provider (Genome-Assembly-Data)"="Broad Institute","Sequencing Technology (Genome-Assembly-Data)"="Illumina Hi-Seq",db_xref="taxon:1230840",Organism="Orycteropus afer afer","Annotation Version (Genome-Annotation-Data)"="101","Path (Imported From)"="/Users/pannotia/Downloads",Accession="NW_006921604.1",sub_species="afer","% GC"=45.2%,chromosome="Unknown",sex="female","# Nucleotide Sequences With Quality"=0,"Annotation Pipeline (Genome-Annotation-Data)"="NCBI eukaryotic genome annotation pipeline",Topology="linear","Assembly Method (Genome-Assembly-Data)"="allpaths v. R40776 LITTLE_HELPS_BIG=False","Annotation Name (Genome-Annotation-Data)"="Orycteropus afer afer Annotation Release 101","Annotation Status (Genome-Annotation-Data)"="Full annotation","Molecule Type"="DNA"]
;
end;

begin characters;
	dimensions nchar=2082;
	format datatype=dna missing=? gap=-;
	matrix
	Amblysomus_hottentotus	ATGGCCAAGATCAACACCCAATGCTCCTACCCCTCCCAGGCCCACCTCGCAGTAAGGATCATGGACAATGAACTCGAGCAAATTGAAAATGGCATCAGTCGGACCCTCTCACCATGTGAGGAGACATCATCAGAACTGCAGCAAGGGATCGCCATGGAGGCCAGAGGAGGACTGGCTGAATCCCAGAGAAGTTCCTTCACCAGCCAGAGACCCGCCAGGTTATCAAGACTCATCATCTCACTGCAGGCATGGGCARCCAGGCACTTACATCATGAGGACCAGAGACCTGACTCTTTTCTGGATCGTTTCCAGGGAGCTGAGCTCAAGGAGGTGTCCAGCCAAGAAAGCAATGTCCAATGCAATGTGGGCAGCCAGGAGCCACCAGGCGAAGATGAAAG---TGCCTGGCCCCTGACCAGAAACAGTGCCAGCAACTGCAACAACTTGAGGAAGGATAGGAAGAAGGAGGTCATAATGGTGGACCCTTCCAGCAACTTGTACTACCACTGGCTGACCATCATCGCCATACCGATCTTCTACAACTGGTGCATGCTGGTTTGCAGGGCCTGTTTTGATGAGCTTCAATCGGAGCATCTGATGCTGTGGCTGGTCCTGGATTATGCGGCAGATGTCCTCTATGTCCTGGATGTGCTGGTCCGAGCCCGCACAGGCTTCCTTGAGCAAGGTTTAATGGTCAAAGATGCTGACAGGCTTTGGAAGCATTACATGAAGACCATTCACTTCAAGCTGGACGTGTTGGCTCTGGCCCCCGTAGACCTGGCTTATTTAAAGCTGGGCATAAACTACCCAGAACTGAGGTTCAACCGTCTGTTGAAGTTTCCCCGGCTCTTTGAATTCTTTGACCGCACTGAGACAAGGACCAACTACCCCAATGTGTTCAGGATCGGGAACCTCGTCTTGTACATCCTTATCATCATCCACTGGAATGCCTGCATCTACTTTGCCATTTCCAAATTTATTGGTTTCGGGACAGACTCCTGGGTCTACCCAAACATCTCAAACCCAGAATACGGGCGCCTCTCCCGGAAGTACATTTACAGCCTCTACTGGTCTACCTTGACCCTGACCACCATTGGTGAGACGCCAGCCCCAGTCAAAGATGAGGAGTATCTCTTTGTGGTCATAGACTTCCTAGTGGGCGTCCTGATTTTTGCCACCATTGTGGGCAACGTGGGTGCCATGATATCTAACATGAATGCTTCCCGAACAGAATTCCAGGCCAAGATTGACTCCATCAAGCAGTATATGCAGTTCCGAAAGGTAACCAAGGACTTGGAGACACGGGTTATCCGATGGTTCGACTACCTATGGGCCAACAGGAAGACAGTAGATGAGAAGGAGGTACTCAAGAATCTCCCAGACAAGCTGAAGGCTGAGATTGCCATCAACGTGCACCTGGACACTCTGAAGAAGGTTCGCATCTTCCAGGACTGCGAGGCTGGGCTGCTGGTAGAGCTGGTGCTGAAGCTGCGGCCTGCTGTGTTCAGCCCAGGAGATTACATCTGCAAGAAAGGGGACATCGGAAGAGAGATGTACATCATCAAGGAGGGCAAGCTGGCTGTGGTGGCTGACGATGGGGTCACCCAGTTTGTGGTCCTAAGTGATGGGAGTTACTTTGGGGAGATCAGCATTTTAAATATCAAGGGGAGCAAGTCAGGGAACCGCAGGACAGCCAACATCAGGAGCATCGGTTACTCAGACCTGTTCTGCCTCTCAAAGGACGATCTAATGGAGGCCCTGACCGAATATCCGGAAGCCAAGAAGGCCCTGGAGGAGAAGGGACGGCAAATCTTGATGAAGGACAATCTGATCGATGAGGACCTGGCCAACGCTGTGGTGGACCCCAAGGACATTGAGGAAAAGGTGGAGTACCTGGAGTCCTCCCTGGACACCCTGCAGACCAGGTTTGCACGGCTCCTGGCTGAATACAGTGCCACTCAGATGAAGGTGAAGCAGCGTCTCAGCCAGCTGGAGAGCCAGGTGAAGACCTATGGGAGCAGTTTCCTGTCTGATGAAGAGGATCCCAGAGAAGCTACAAAAACAGAGGACAAATAGCAGTGA
	Chrysochloris_asiatica	ATGGCCAAGATCAACACCCAATGTTCCTACCCCTCCCAGGCCCACCTCGCAGTAAGGATCATGGACAATGAACTCGAGCGAATTGAAAATGGCCTCGGTCGGACCCTCTCACCATGTGAAGAGACATCGTCAGAACTGCAGCAAGGGATCGCCATGGAGGCCAGAGGAGGACTGGCTGAATCCCAGAGAAGTTCCTTCACCAGCCAGAGACCCGCCAGGTTATCAAGACTCATCATCTCGCTGCAAGCATGGGCAGCCAGGCACTTACACCATGGGGACCAGACACCTGACTCTTTTCTGGACCGTTTCCAGGGAGGTGAGCTCAAGGAGGTGTCCAGCCAAGAAAGCAATGTCCAATGCAATGTGGGCAGCCAGGAGCCACCAGGTGGAGACGAAGG---TGATTGGCCCCTGACCAGAAACAGTGCCAGCAACTGCAACAACATGAGGAAGGAAAGGAAGAAGGAGGCCATAATGGTGGACCCTTCCAGCAACTTGTACTACCACTGGCTCACCATCATCGCCATGCCGATCTTCTACAATTGGTGCATGCTGGTTTGCAGGGCCTGTTTTGATGAGCTTCAATCGGAGCATTTGATGCTGTGGCTGGTCCTGGACTATGCGGCAGATGTCCTCTATGTCCTGGATGTGCTGGTGCGAGCCCGCACAGGCTTCCTTGAGCAAGGTTTAATGGTCAAAGATGCTGACAGGCTTTGGAAGCATTACATGAAGACCATTCACTTCAAGCTGGACGTGTTGGCTCTGGCCCCCGTAGACCTGGCTTATTTAAAGCTGGGTATGAACTACCCAGAACTGCGGTTCAACCGCCTGTTGAAGTTTCCCCGGCTCTTTGAATTCTTTGACCGCACCGAGACAAGGACCAACTACCCCAATGTGTTCAGGATCGGGAACTTGGTCTTATACATCCTTATCATCATCCACTGGAATGCCTGTATCTACTTTGCCATTTCCAAGTTTATTGGTTTCGGGACAGACTCCTGGGTCTACCCAAACATCTCAAACCCAGAATATGGGCGCCTCTCCCGGAAGTACATTTACAGCCTCTACTGGTCTACCTTGACCCTGACCACCATTGGTGAGACGCCAGCCCCAGTCAAAGATGAGGAGTATCTCTTTGTGGTCATAGACTTCCTAGTGGGCGTCCTGATTTTTGCCACCATTGTGGGCAACGTGGGTGCCATGATCTCTAACATGAATGCTTCCCGTACAGAATTCCAGGCCAAGATTGACTCTATCAAGCAGTATATGCAGTTCCGAAAGGTAACCAAGGACTTAGAGACACGGGTTATCCGATGGTTCGACTACCTATGGGCCAACAGGAAGACAGTAGATGAGAAGGAGGTACTCAAGAATCTCCCAGACAAGCTGAAGGCTGAGATTGCCATCAACGTGCACCTGGACACTCTGAAGAAGGTTCGCATCTTCCAGGACTGCGAGGCGGGGTTGCTGATAGAGCTGGTGCTGAAGCTGCGGCCTGCTGTGTTCAGCCCAGGGGATTACATCTGCAAGAAAGGGGACATCGGAAGAGAGATGTACATCATCAAGGAGGGCAAGCTGGCTGTGGTGGCTGACGATGGGGTCACCCAATTTGTGGTCCTAAGTGATGGGAGTTACTTTGGGGAGATCAGCATCTTAAACATCAAGGGGAGCAAGTCAGGGAACCGCAGGACAGCCAACATCAGGAGCATCGGTTACTCAGACCTGTTCTGCCTCTCAAAGGACGATCTCATGGAGGCCCTGACCGAATACCCTGAAGCCAAGAAGGCCCTGGAGGAGAAGGGACGGCAAATCTTAATGAAGGACAATTTGATCGATGAGGACCTGGCCAACGCTGTGGTGGACCCCAAGGACATTGAGGAAAAGGTGGAATACCTGGAGTCCTCCCTGGACACCCTGCAGACCAGGTTTGCACGGCTCCTGGCTGAATACAGTGCCACTCAGATGAAGGTGAAGCAGCGTCTCAGCCAGCTGGAGAGCCAGGTGAAGACCTATGGGAGCAGTTTCCTGTCTGATGAAGAGGATCCCAGGGAAGCTACAAAAACAGAGGACAAACAGCAGTGA
	Echinops_telfairi	ATGGCCAAGATCAACACCCAATGCTCCCACCCCTCCCAGGCCCGCCTGGCGATAAGCAGCGCAGAAGGTGATCTGGATCGTGTCGAAAATGGCCTCAGCCGGACCCTCTCAGGCTGTGAGGAGCCCTCGTCCGCACCCCAGCAAGCAGCCACCATGGAGGCCAGA---GGACTGGCCAGGTCCCGGAGAAGCTCCTTCACCAGCCAGAGGCCAGCCAGGTTGTCCCGCCTGATCATCTCGCTGCATGCATGGGCAGCCAGGCACTTGCACCATGAGGACCAGACGCCGGACTCTTTCCTAGACCGTTTCCAGGGAGCCGAGCTCAAGGAGGTAACCAGTCGGGAAAGCAATGCCCCGTCCAGC---------GAGGAGCCGCCTGGCAGAGACAGCAG---TGGCTGGCCCCTGGCCAGAAACAATGCTAACAGCTGCAACAACTCAGACGAGGTGAAGAAGAGAGAGGCCATCGTGGTGGACCCCTCCAGCAGTGTGTACTACCACTGGCTGGCTGCCATCGCCGCTCCTGTCTTCTACAACTGGTGCATGCTGGTTTGCAGGGCCTGCTTTGATGAGCTGCAGTCCGAGCATCTGATGCTGTGGCTGGTCCTGGACTATTCGGCAGACATTGTCTATGGCCTGGATGTGCTGGTGCGAGCCCGGACAGGCTTCCTGGAACAAGGCTTAATGGTCAAAGATGCCGAGAGGCTGTGGAAACACTACACAAAGACCATTCACTTCAAGCTCGACGTGTTGTCTCTGGTCCCCACCGACCTGGGTTACTTCAAGCTGGGCATGAACTATCCCGAGCTGAGGTTCAACCGCCTTTTGAAGCTTCCCCGGCTCTTTGAATTCTTTGACCGCACAGAGACGAGAACCAACTACCCTAACGTGTTTAGGATCGGGAACCTGGTCTTGTACATCCTCATCATCATCCACTGGAATGCCTGCATCTACTTTGCCATCTCCAAATTCATTGGTTTTGGGACAGACTCCTGGGTCTACCCAAACGTCTCGATCCCAGAGTATGGGCGCCTCTCTAGGAAGTACATTTACAGTCTCTACTGGTCTACTTTGACCCTGACCACCATCGGGGAGACCCCGCCGCCCGTCAAAGACGAGGAGTATCTTTTTGTGGTCATAGACTTCCTGGTGGGCGTCTTGATTTTTGCCACCATCGTGGGCAACGTGGGCTCCATGATCTCCAATATGAACGCCTCGCGGGCCGAGTTCCAGGCCAAGATCGATTCCATCAAGCAGTACATGCACTTCCGAAAGGTGACCAAGGACCTGGAGACTCGGGTCATCAGGTGGTTCGACTACCTGTGGGCCAACAGGAAGACAGTGGATGAGAAAGAGGTGCTCAAGAACCTCCCGGACAAGCTGAAGGCCGAGATCGCCATCAACGTGCACCTGGACACCCTGAAGAAGGTCCGCATCTTCCAGGATTGTGAAGCAGGCCTGCTGGTGGAGCTGGTGCTGAAGCTGCGGCCTGCTGTGTTCAGCCCTGGGGATTACATCTGCAAGAAGGGCGATATCGGGAGGGAAATGTACATCATCAAGGAGGGCAAGCTGGCTGTGGTCGCTGAGGATGGGGTCACCCAGTTTGTGGTCCTCAGTGATGGGAGTTACTTTGGGGAGATCAGTATCTTAAACATCAAGGGGAGCAAGTCAGGGAACCGCAGAACAGCCAACATCAGGAGCATCGGTTACTCTGACCTCTTCTGCCTCTCGAAGGACGACCTCATGGAGGCCCTGACGGAATACCCAGAAGCTAAGAAGGCGCTGGAGGAGAAGGGACGGCAGATCCTCATGAAGGACAACCTGATCGACGAGGACCTGGCTGCGGCTGGGGCAGACCCCAAGGACATCGAGGAGAAGGTGGAGTGCCTGGAGTCCTCCCTGGACACGCTGCAGACCAGGTTCGCGCGGCTGCTGGCCGAGTACAGTGCCGCCCAGATGAAGGTGAAGCAGCGGCTCAGCCGGCTGGAGAGCCAGCTGAAGACTTGTGGCAACAGCTTCCCATCTGCTGGGGCTGCTGCCGGGGATGCTACCGAAACAGAGGGCATGCTCCAGTGA
	Microgale_talazaci	ATGGCCAAGATCAACACCCAGTGCTCCCACCCCTCCCAGGGCCGCCGGGCGATACGCAGCCGAGGAGACGACCTGGATCGTGTTGAAAATGGCCTCAGCGGGACCCTCTCCGGCAGTGAGGAGCCCTCGTCCGCACCCCTGCCAGCAGCCGCCATGGAGACCAGA---CGACCGGCTGAGTCCAGGAGCAGCTCCTTCCCCAGTCAGAGGCCGGCCAGGTTGTCCCGACTGATCATCTCGCTGCATGCATGGGCAGCCAGGCACTTACACCAGGAGGAACAGCCGCCCGACTCTTTCCTGGACCGTTTCCAGGGAGCCGAGCTCAAGGAGGTGTCCAGCCGGGAAAGCAATGCTGCATCCAGC---------GAGGAGCCACCGGGCAGAGAGAGCAGTGAGGGCTGGCCCCTGGCCAGAAACAATGCCCGCAGCTGCGACAACTCAGACAAAGCGAAGAAGAGAGAGGCCATTGTGGTGGACCCCTCCAGCAACGTGTACTACCACTGGCTGACCATCATCGCCACTCCGGTCTTCTACAACTGGTGCATGCTGGTGTGCAGGGCCTGTTTTGATGAGCTGCAGTCTGAGCATCTGATGCTGTGGCTGGTCCTGGACTACTCGGCAGATGTTGTCTACGGCCTGGATGTGCTGGTGCGAGCCCGTACAGGCTTCCTGGAACAAGGCTTAATGGTCAAAGATGCAGCGAGGCTGTGGAAACACTACACAAAGACCATTCACTTCAAGCTCGACGTGCTGTCTCTGGTCCCCACAGACCTGGGTTACTTAAAGCTGGGCATGAACTATCCGGAGCTGAGGTTCAACCGCCTTTTGAAGCTCCCCCGGCTCTTTGAATTCTTTGACCGCACAGAGACGAGAACCAACTACCCCAACATGTTTAGGATAGGGAACCTGGTCTTGTACATCCTCATCATCATCCACTGGAACGCCTGCATCTACTTTGCCATTTCCAAGTTCATTGGTTTTGGGACCGACTCCTGGGTCTACCCAAACGTCTCCATCCCAGAGTATGGGCGCCTCTCTAGGAAGTACATTTACAGCCTCTACTGGTCCACGTTGACCCTGACCACCATCGGGGAGACCCCACCGCCGGTCAAAGACGAGGAGTATCTCTTCGTGGTCATCGACTTCCTGGTGGGTGTCTTGATTTTTGCCACCATCGTGGGCAACGTGGGTTCCATGATCTCCAACATGAACGCCTCGCGGACCGAGTTCCAGGCCAAGATCGACTCCATCAAGCAGTACATGCACTTCCGAAAGGTGACCAAGGACCTGGAGACCCGGGTCATCCGGTGGTTTGACTACCTGTGGGCCAACAGGAAGACGGTGGATGAGAAAGAAGTGCTCAAGAACCTCCCGGACAAGCTGAAGGCCGAGATCGCCATCAACGTGCACCTGGACACCCTGAAGAAGGTGCGCATCTTCCAGGATTGCGAAGCAGGCCTGCTGGTGGAGCTGGTGCTCAAGCTGCGGCCTGCCGTGTTCAGCCCTGGGGATTACATCTGCAAGAAGGGAGACATCGGGAGGGAGATGTACATCATCAAGGAGGGCAAGCTGGCGGTGGTCGCGGAGGACGGGGTCACCCAGTTTGTGGTCCTCAGCGACGGTAGTTACTTTGGGGAGATCAGCATCTTAAACATCAAGGGGAGCAAGTCGGGGAACCGCAGGACCGCCAACATCAGGAGCATCGGGTACTCCGACCTCTTCTGCCTCTCCAAGGACGACCTCATGGAGGCCCTGACGGAATACCCGGAAGCCAAGAAGGCGCTGGAGGAGAAGGGACGGCAGATCCTCATGAAGGACAACCTGATCGACGAGGAACTGGCCGGGGCGGGGCCGGACCCCAAGGACATCGAGGAGAAGGTGGAGTACCTGGAGTCCTCCCTGGACACGCTGCAGACCAGGTTCGCCCGGCTGCTGGCCGAGTACAGTGCCGCCCAGATGAAGGTGAAGCAGCGTCTCAGTCAGCTGGAGAGCCAGCTGAAGACCTGTGGGAACAGCGGCCCCTCGGAGGGGGCTGCTCCCGGGGACACTGACGAACCAGAGGGCCAGCACCAGTGA
	Elephas_maximus	ATGGCCAAGATCAACACTCAATACTCCCATCCCTCCCAGGCCCAGCTGGCAATAAGGATCACGGACAGAGATCGCCACCATGTTGAAAATGGCATCACCAGCACCCTCTCGCCGTGTGAGGAGACAGCGTCAGAACCGCAGCAAGGGATCGCCATGGAGACCAGA---GGACCGGCCGCATCCCTGCAAAGTTCTTTCACCAGCCGGCAGCCCGCCAGGTGGTCACGACTCATCATCTGGATGCGAGCTTGGGCGGCCAGGAATTTACACCACGAGGACCGGAGGCCTGACTCTTTCCTGGACCGTTTCCACGGGGCTGAGCTCAAGGAGGTGTCCAGCCAAGAAAGCACCACGCAGCCCAGCCTGGACAGCCAGGAGCCGCTGGGCAGAGAGAGAAG---TGTCTGGCCCCTGGCCAGAAGCAATGTCAACACCTGCAACAACTCGGAGAAGGAAAAGAAGAAGGAGGCCATGGTGGTGGACCCCTCCAGCACCCTGTACTACCACTGGCTGACTGTCATTGCTCTGCCGGTCTTCTACAACTGGTGTCTGCTGGTTTGCAGGGCCTGTTTTGATGAGCTTCAGTCCGAGCATCTGATGATGTGGCTGGTCCTGGACTACTCAGCAGATGTCCTCTATGGCCTGGATGTGCTGGTGCGAGCTCGCACAGGCTTTCTTGAGCAAGGCTTAATGGTCAGGGATGCCGAGAGGCTGTGGAAGCATTACATGAAGACCATTCACTTCAAGCTGGACCTGTTGTCTCTGGTCCCCACGGACCTGGCTTATTTAAAGCTGGGCATGAACTACCCAGAACTGAGGTTCAATCGCCTGTTGAAGTTTGCCCGGCTCTTTGAGTTCTTTGACCGCACGGAGACAAGGACCAACTACCCCAACTTGTTCAGGATCGGGAACCTGGTCTTGTACATCCTCACCATCATCCATTGGAATGCCTGCATCTACTTTGCCATTTCCAAGTTCATTGGTTTTGGGACAGACTCCTGGGTCTACCCAAACATCTCGAACCCAGAGTATGGGCGGCTCTCCAGGAAGTACATTTACAGCCTCTACTGGTCCACCTTGACCCTGACCACCATCGGTGAGACCCCAGCCCCCGTCAAAGACGAGGAGTATCTCTTTGTGGTCATAGACTTCCTGGTGGGCGTCCTGATTTTTGCCACCATTGTGGGCAATGTGGGCTCCATGATCTCTAACATGAACGCTTCTCGGGCAGAGTTCCAGGCCAAGATTGACTCTATCAAGCAGTACATGCAGTTCCGCAAGGTGACCAAGGACTTGGAGACGCGGGTTATCCGGTGGTTCGACTACCTGTGGGCCAACAGGAAGACGGTGGATGAGAAGGAGGTGCTCAAGAACCTCCCAGACAAGCTGAAGGCTGAGATTGCCATCAATGTGCACCTGGACACTCTGAAGAAGGTGCGCATTTTCCAGGACTGCGAGGCGGGGCTGCTGGTGGAGCTGGTGCTGAAGCTGCGGCCCGCTGTGTTCAGCCCTGGGGATTACATCTGCAAGAAGGGGGACATCGGGAGAGAGATGTACATCATCAAGGAGGGCAAGCTGGCTGTGGTGGCTGATGATGGGCTCACCCAGTTCGTGGTCCTAAGTGACGGGAGCTACTTTGGGGAGATCAGCATATTAAACATCAAGGGCAGCAAGTCGGGGAACCGGAGGACAGCCAACATCAGGAGCATTGGTTACTCAGACCTTTTCTGCCTCTCGAAGGATGACCTGATGGAGGCCCTGACCGAATACCCTGAAGCCAAGAAGGCCCTGGAGGAGAAGGGACGGCAGATCCTGATGAAGGACAATCTAATCGATGAGGACCTGGTCAAGGCTGGTGCAGACCCCAAGGACATTGAAGAGAAGGTAGAGTACCTAGAGTCCTCCCTGGACACCCTGCAGACGAGGTTTGCACGGCTTCTAGCCGAGTACAATGCCACTCAGATGAAGGTGAAGCAGCGTCTCAGCCAGCTGGAGAGCCAGGTGAAGACCTTTGGGAGCAGCTTCCTATCTGATAGGGAGGTTCCCGGGGATGCCACAAAAACAGAGGACAAACAACAGTGA
	Loxodonta_africana	ATGGCCAAGATCAACACTCAATACTCCCATCCCTCCCAGGCCCAGCTGGCAATAAGGATCACGGACAGAGATAGCCACCATGTTGAAAATGGCATCACCAGCACCCTCTCGCCGTGTGAGGAGACAACGTCAGAACCGCAGCAAGGGATCGCCATGGAGACCAGA---GGACCGGCCGCATCCCTGCAAAGTTCTTTCACCAGCCGGCAGCCCGCCAGGTGGTCACGACTCATCATCTGGATGCGAGCTTGGGCGGCCAGGAATTTACACCACGAGGACCGGAGGCCCGACTCTTTCCTGGACCGTTTCCACGGGGCTGAGCTCAAGGAGGTGTCCAGCCAAGAAAGCACCACGCAGCCCAGCCTGGGCAGCCAGGAGCCGCTGGGCAGAGAGAGAAG---TGTCTGGCCCCTGGCCAGAAGCAATGTCAACACCTGCAACAACTCGGAGAAGGAAAAGAAGAAGGAGGCCATGGTGGTGGACCCCTCCAGCACCCTGTACTACCACTGGCTGACTGTCATTGCTCTGCCGGTCTTCTACAACTGGTGTCTGCTGGTTTGCAGGGCCTGTTTTGATGAGCTTCAGTCCGAGCATCTGATGATGTGGCTGGTCCTGGACTACTCAGCAGATGTCCTCTATGGCCTGGATGTGCTGGTGAGAGCTCGCACAGGCTTTCTTGAGCAAGGCTTAATGGTCAGGGATGCCGAGAGGCTGTGGAAGCATTACATGAAGACCATTCACTTCAAGCTGGACCTGTTGTCTCTGGTCCCCACGGACCTGGCTTATTTAAAGCTGGGCATGAACTACCCAGAACTGAGGTTCAATCGCCTGTTGAAGTTTGCCCGGCTCTTTGAGTTCTTTGACCGCACGGAGACGAGGACCAACTACCCCAACTTGTTCAGGATCGGGAACCTGGTCTTGTACATCCTCACCATCATCCATTGGAATGCCTGCATCTACTTTGCCATTTCCAAGTTCATTGGTTTTGGGACAGACTCCTGGGTCTACCCAAACATCTCGAACCCAGAGTATGGGCGGCTCTCCAGGAAGTACATTTACAGCCTCTACTGGTCCACCTTGACCCTGACCACCATCGGTGAGACCCCAGCCCCCGTCAAAGATGAGGAGTATCTCTTTGTGGTCATAGACTTCCTGGTGGGCGTCCTGATTTTTGCCACCATTGTGGGCAATGTGGGCTCCATGATCTCTAACATGAACGCTTCTCGGGCAGAGTTCCAGGCCAAGATTGACTCTATCAAGCAGTACATGCAGTTCCGCAAGGTGACCAAGGACTTGGAGACGCGGGTTATCCGGTGGTTCGACTACCTGTGGGCCAACAGGAAGACGGTGGATGAGAAGGAGGTGCTCAAGAACCTCCCAGACAAGCTGAAGGCTGAGATTGCCATCAATGTGCACCTGGACACTCTGAAGAAGGTGCGCATCTTCCAGGACTGCGAGGCGGGGCTGCTGGTGGAGCTGGTGCTGAAGCTGCGGCCCGCTGTGTTCAGCCCTGGGGATTACATCTGCAAGAAGGGGGACATCGGGAGAGAGATGTACATCATCAAGGAGGGCAAGCTGGCTGTGGTGGCTGATGATGGGCTCACCCAGTTCGTGGTCCTAAGTGACGGGAGCTACTTTGGGGAGATCAGCATATTAAACATCAAGGGCAGCAAGTCGGGGAACCGGAGGACAGCCAACATCAGGAGCATTGGTTACTCAGACCTTTTCTGCCTCTCGAAGGATGACCTGATGGAGGCCCTGACCGAATACCCTGAAGCCAAGAAGGCCCTGGAGGAGAAGGGACGGCAGATCCTGATGAAGGACAATCTAATCGATGAGGACCTGGTCAAGGCTGGGGCAGACCCCAAGGACATTGAAGAGAAGGTAGAGTACCTAGAGTCCTCCCTGGACACCCTACAGACGAGGTTTGCACGGCTTCTAGCCGAGTACAATGCCACTCAGATGAAGGTGAAGCAGCGTCTCAGCCAGCTGGAGAGCCAGGTGAAGACCTTTGGGAGCAGCTTCCTATCTGATGGGGAGGTTCCCGGGGATGCCACAAAAACAGAGGACAAACAACAGTGA
	Heterohyrax_brucei	ATGGCCAAGATCAACACCCAGTACTCTCACTCCTCCCAGACCCACCAGCCAGTAAAGATCACAGGCAGAGATCTCCATTGTGCTGAAAATGGCATCAGCCGCACCCTCTCACCCTGTGAGGAGACATCGGCAGAACTGCAGCGAAGGATCGCCATGGAGACCAGA---GGACTGTCTGAATCCCGGGGAAGTTCTTTCACCAGCCAGAGGCCCGCCAGGTTGTCACGACTCATCATCTCACTTCGAGCTTGGGCAGCCAGGCATTTACACCACAAGGACCGGAGATCTGACTCTTTCCTGGACCGTTTTCACGAGACTGAGCTCAAAGAGGTGTCCAGTCGAGAAAGCAACAACCAGTCCAACCTAGGCAGCCAGGAGCCACCGGGCAGAGAGAGAAG---TGTCTGGCCACTGGCCAGAAGCAATGTCAACACCTCGAACAACGCAGAGAAGGAG---AAGAAGGATGCGGTGGTGATGGACCCCTCCAGCAATGTGTACTACCACTGGCTGACGGTCATCGCGCTGCCCGTCTTCTACAACTGGTGTATGCTGGTGTGCAGGGCCTGTTTTGATGAGCTTCAGTCCGAGCACCTGATGATGTGGCTGGTCCTGGACTACTCGGCAGATGTCCTCTATGGCCTGGATGTGCTGGTGAGAGCCCGCACAGGCTTCCTTGAGCAAGGCTTAATGGTCAGAGATGCTGAGCGTCTGTGGAAGCATTACTTAAAGACCATTCACTTTAAGCTGGATATGTTGTCTCTGGTCCCTACGGACCTGGCTTATTTAAAGTTGGGCATGAACTTCCCAGAACTGAGGTTCAACCGCCTGTTGAAATTTTCCCGGCTCTTCGAATTCTTTGACCGCACAGAGACAAGGACCAACTACCCCAATGTGTTCAGAATTGGGAACCTCGTCTTGTACATCCTCATCATCATCCATTGGAATGCCTGCATCTACTTTGCCATTTCCAAGTTCATTGGCTTTGGTACAGACTCCTGGGTCTACCCAAACATCTCGAACCCAGAGTATGGGCGACTCTCCAGAAAGTACATTTATAGCCTCTACTGGTCCACCTTGACTCTGACCACCATCGGCGAAACCCCACCCCCCGTCAAAGATGAAGAATATCTCTTTGTGGTCATAGACTTCCTGGTGGGTGTCCTGATTTTTGCCACCATTGTGGGCAATGTGGGCTCCATGATTTCTAACATGAATGCTTCACGGGCAGAGTTCCAGGCCAAGATTGATTCCATCAAGCAATACATGCAGTTCCGTAAGGTGACCAAGGACTTGGAGACACGTGTCATCCGGTGGTTTGACTACCTGTGGGCCAACAGGAAGACAGTGGATGAGAAGGAGGTGCTCAAGAACCTGCCAGACAAGCTGAAGGCTGAGATTGCCATCAATGTGCACCTGGACACTCTGAAGAAGGTACGCATCTTTCAGGACTGTGAGGCAGGGTTGCTGGTGGAGTTGGTGCTGAAGCTGAGGCCTGCTGTGTTCAGCCCTGGGGATTACATCTGCAAGAAGGGGGACATTGGAAGAGAGATGTACATCATCAAGGAAGGCAAGCTGGCTGTGGTTGCTGATGATGGGGTCACCCAGTTCGTGGTCCTAAGTGATGGGAGTTACTTTGGGGAGATCAGCATCTTAAACATCAAAGGGAGCAAGTCAGGGAACCGCAGGACAGCCAATATCAGGAGCATTGGTTACTCGGACCTGTTCTGCCTCTCGAAGGATGACCTGATGGAGGCCCTGACAGAATACCCTGAAGCCAAGAAGGCCTTGGAGGAGAAGGGACGGCAGATCCTGATGAAAGACAACCTGATCGATGAGGACATGGCCAAGGCTGGGGCAGACCCCAAGGACATCGAGGAGAAGGTAGAGTACCTGGAGTCCTCTCTGGACACTCTGCAGACCAGGTTTGCAAGGCTCCTGGCCGAGTACAGCGCCACTCAGATGAAGGTGAAACAGCGGCTCAGCCAGCTGGAGAGCCAGGTGAAGAACTGTGGGAGCAGCTTCCTGTCTAACTGGGAGGCTCCTGGGGATGCTACAAAAACAGAGGACCAACAGCAGTGA
	Procavia_capensis	ATGGCCAAGATCAGCACCCAGTACTCTCACCCCTCCCAGACCCACCTGCCAGTAAAGATCACAGGCAGAGATCTCCATTGTGCTGAAAATGGCATCAGCCGCACCCTCTCACCCTGTGAGGAGACATCAGCAGAACTGCAGCAAAGGATCGCCATGGAGACCAGA---GGACTGTCCGAATCCCGGGGAAGTTCTTTCACCAGCCAGAGGCCCGCCAGGTTGTCACGACTCATCATCTCACTTCGAGCTTGGACAGCCAGGCATTTACACCACGAGGACCGGAGATCTGACTCTTTCCTGGACCGTTTTCACGAGACTGAGCTCAAAGAGGTGTCCAGTCGAGAAAGCAACAACCAGTCCAACCTAGGCAGCCGGGAGCCACCGGGCAGAGAGAGAAG---TGTCTGGCCACTGGCCAGAAGCAATGTCAACACCTCGAACAACTCAGAGAAGGAG---AAGAAGGATGCGGTGGTGATGGACCCCTCCAGCAATGTGTACTACCACTGGCTGACCGTCATCGCCCTGCCCGTCTTCTACAACTGGTGTATGCTGGTGTGCAGGGCCTGTTTTGATGAGCTTCAGTCCGAGCACCTGATGATGTGGCTAGTCCTGGACTACTCAGCAGATGTCCTCTATGGCCTGGATGTGCTGGTGAGGGCCCGCACAGGCTTCCTTGAGCAAGGCTTAATGGTCAGAGATGCTGAGCGTCTGTGGAAGCATTACTTAAAGACCATTCACTTCAAGCTGGATATGTTGTCTCTGGTCCCTACGGACCTGGCTTATTTAAAGTTGGGCATGAACTTCCCAGAACTGAGGTTCAACCGCCTGTTGAAATTTTCCCGGCTCTTCGAATTCTTTGACCGCACAGAGACAAGGACCAACTACCCCAATGTGTTCAGGATTGGGAACCTCGTCTTGTATATCCTCATCATCATCCATTGGAATGCCTGCATCTACTTTGCCATTTCCAAGTTCATTGGCTTTGGTACAGACTCCTGGGTCTACCCAAACATCTCAAACCCAGAGTATGGGCGACTCTCCAGAAAGTACATTTATAGCCTCTACTGGTCCACCTTGACTCTGACCACCATCGGCGAAACCCCACCCCCCGTCAAAGATGAAGAATATCTCTTTGTGGTCATAGACTTCCTGGTGGGTGTCCTGATTTTTGCCACCATTGTGGGCAATGTGGGCTCCATGATTTCTAACATGAATGCTTCACGGGCAGAGTTCCAGGCCAAGATTGATTCCATCAAGCAATACATGCAGTTCCGTAAGGTGACCAAGGACTTGGAGACACGTGTCATCCGGTGGTTTGACTACCTGTGGGCCAACAGGAAGACAGTGGATGAGAAGGAGGTGCTCAAGAACCTGCCAGACAAGCTGAAGGCTGAGATTGCCATCAATGTGCACCTGGACACTCTGAAGAAGGTACGCATCTTTCAGGACTGTGAGGCAGGGTTGCTGGTGGAGTTGGTGCTGAAGCTGAGGCCTGCTGTGTTCAGCCCTGGGGACTACATCTGCAAGAAGGGGGACATTGGAAGAGAGATGTACATCATCAAGGAAGGCAAGCTGGCTGTGGTTGCTGATGATGGGGTCACCCAGTTCGTGGTCCTAAGTGATGGGAGTTACTTTGGGGAGATCAGCATCTTAAACATCAAAGGGAGCAAGTCAGGGAACCGCAGGACAGCCAACATCAGGAGCATTGGTTACTCGGACCTGTTCTGCCTCTCGAAGGATGACCTGATGGAGGCCCTGACAGAATACCCTGAAGCCAAGAAGGCCTTGGAGGAGAAGGGACGGCAGATCCTGATGAAAGACAACCTGATCGATGAGGACATGGCCAAGGCCGGGGCAGACCCCAAGGACATCGAGGAGAAGGTAGAGTACCTGGAGTCCTCTCTGGACACTCTGCAGACCAGGTTTGCAAGGCTCCTGGCCGAGTACAGCGCCACTCAGATGAAGGTGAAACAGCGGCTCAGCCAGCTGGAGAGCCAGGTGAAGAACTGTGGGAGCAGCTTCCTGTCTAACTGGGAGGCTCCTGGGGATGCTACAAAAACAGAGGACCAACAGCAGTGA
	Dugong_dugon	ATGGCCAAGATCAACACCCAATACTCCCACCCCTCCCAAGACCAGCTGGCGGTAAGGATCATGGATGGAGATCTCGATCACATTGAAAATGGCATCAGCCGTACCCTCTCGCTGCGTGAGGAGACATTGTCAGAACTGCAGCAAGGGTTTGCCATGGAGACCAGG---CGACTGGCTAAATCCCAGAGAAGTTCTTTCAGCAGCCAGAGGCCTGCCAGGGTGTCGCGACTCATCATCTCGCTGCGAGCTTGGGCGGCCAGGCATTTACACCACGAGGACCAGCAACCTGACTCTTTCCTGGACCATTTCCAGGGGGCTGAGCTCAAGGAGGTGTCCAGCCAAGAGAGCACCGCCCAGTCCAACCTGGGCAGCCAGGAGCCACCAAGCAGAGAGAAAAG---CATCTGGCCGCTGGTCAGAAGCAATGCCAACACCTCCAACAACTCAGGGAAGGAGAGGAAGAAGGAGGCAGTGGTCGTGGACCCCTCCAGCAATCTGTACTACCACTGGCTGACCATCATTGCCTTGCCTGTCTTCTACAACTGGTGTATGCTGGTGTGCAGGGCCTGTTTTGATGAGCTTCAGTCCGAGCATCTGATGATGTGGCTGGTCCTGGACTACTTGGCAGATGTCCTCTATGGCCTGGATGTGCTGGTTCGAGCCCGCACAGGCTTCCTTGAGCAAGGCCTAATGGTCAAGGATGCTGAGAGGCTATGGAAGCATTACATGAAGACCATTCACTTCAAGCTGGACGTGTTGTCTCTGGTCCCCACGGACCTGGCTTATTTAAGGCTGGGCATGAACTACCCAGAAGTGAGGTTCAACCGCCTACTGAAGTTTGCCCGACTCTTTGAATTCTTTGACCGCACGGAGACAAGGACCAACTACCCCAATGTGTTCAGGATCGGGAACCTGGTCTTGTACATCCTCATCATCATCCATTGGAATGCCTGCATCTACTTTGCCATTTCCAAGTTCATTGGTTTTGGGACAGACTCCTGGGTCTACCCAAACATCTCGAACCCAGAGTATGGGCGGCTCTCCAGGAAGTACATTTACAGCCTTTACTGGTCCACCTTGACCCTGACCACCATCGGTGAGACCCCAGCCCCTGTCAAAGATGAGGAGTATCTCTTTGTGGTCATAGATTTCCTGGTGGGTGTCCTAATTTTTGCCACCATTGTGGGCAATGTGGGCTCCATGATCTCTAACATGAATGCTTCGCGGGCAGAGTTCCAGGCCAAGATTGACTCCATCAAGCAGTACATGCAGTTCCGCAAGGTGACCAAGGACTTGGAGACGCGGGTTATCCGCTGGTTTGACTACCTGTGGGCCAACAGGAAGACAGTGGATGAGAAGGAGGTGCTCAAGAACCTCCCAGACAAGCTGAAGGCTGAGATCGCCATCAACGTGCACCTGGACACTCTGAAGAAAGTGCGCATCTTCCAGGACTGCGAGGCGGGGCTGCTGGTGGAGCTGGTGCTGAAGCTGCGGCCCGCTGTGTTCAGCCCTGGGGATTACATCTGCAAGAAGGGGGACATTGGGAGAGAGATGTACATCATCAAGGAGGGCAAGCTGGCAGTGGTGGCTGACGATGGAGTCACCCAGTTCGTGGTCCTAAGTGATGGGAGTTACTTTGGGGAGATCAGCATCTTAAACATCAAGGGAAGCAAGTCGGGGAACCGCAGGACAGCCAACATCAGGAGCATCGGTTACTCGGACCTCTTCTGCCTCTCCAAGGATGACCTGATGGAGGCCCTGACTGAATACCCTGAAGCCAAGAAGGCCCTGGAAGAGAAGGGACGGCAGATCCTGATGAAGGACAACCTGATCGATGAGGACCTGGCCAAGGCTGGGTCGGACCCCAAGGACATTGAGGAGAAGGTGGAGTACCTGGAGTCCTCCCTAGACACCCTGCAGACCAGGTTTGCACGGCTCTTGGCTGAGTACAATGCCACTCAGATGAAGGTGAAGCAGCGTCTCAGCCAGCTGGAGAGCCAGGTGAAGACCTGTGGGAGAAGCTTCCAGTCTGATGGGGAGGCTTCTGGGGATGCTACAAAAATAGAGGACAAACAACAGTGA
	Trichechus_manatus	ATGGCCAAGATCAACACCCAATACTCCCACCCCTCCCAAGACCAGCTGGCGGTAAGGATCATGGACAGAGATCTCGATCACGTTGAAAATGGCATCAGCCGTACCCTCTCGCTGGGTGAGGAGACATTGTCAGAACTGCAGCAAGGGATTGTCATGGAGACCAGG---CGACTGGCTAAATCCCAGAGAAGTTCTTTCAGCAGCCAGAGGTCTGCCAGGGTGTCGCGACTCATCGTCTCGCTGCGAGCTTGGGCGGCCAGGCATTTACACCACGAGGACCAGCGACCTGACTCTTTCCTGGACCATTTCCAGGGGGCTGAGCTCAAGGAGGTGTCCAGCCGAGATAGCACCGCCCAGTCCAACCTGGGCAGCCAGGAGCCACCAAGCAGAGAGAAAAG---CGTCTGGCCGCTGGCCAGAAGCAATGCCAACACCTCCAACAACTCAGGGAAGGAGAGGAAAAAGGAGGCCGTGGTCGTGGACCCCTCCAGCAACCTGTACTACCACTGGCTGACCATCATTGCCTTGCCCGTCTTCTACAACTGGGGTATGCTGGTGTGCAGGGCCTGTTTTGATGAGCTTCAGTCCGAGCATCTGATGATGTGGCTGGTCCTGGACTACTCGGCAGATGTCCTCTATGGCCTGGATGTTCTGGTTCGAGCCCGCACAGGCTTCCTCGAGCAAGGCCTAATGGTCAAGGATGCTGAGAGGCTATGGAAGCATTACACGAAGACCATTCACTTCAAGCTGGACGTGTTGTCTCTGGTCCCCACGGACCTGGCTTATTTAAGGCTGGGCATGAACTACCCAGAACTGAGGTTCAACCGCCTACTGAAGTTTGCCCGACTCTTTGAATTCTTTGACCGCACGGAGACAAGGACCAACTACCCCAATGTGTTCAGGATCGGGAACCTGGTCTTGTACATCCTCATCATCATCCATTGGAATGCCTGCATCTACTTTGCCATTTCCAAGTTCATTGGTTTCGGGACAGACTCCTGGGTCTACCCAAACATCTCGAACCCAGAGTACGGGCGGCTCTCCAGGAAGTACATTTACAGCCTTTACTGGTCCACCTTGACCCTGACCACCATCGGTGAGACCCCAGCCCCCGTCAAAGATGAGGAGTATCTCTTTGTGGTCATAGATTTCCTGGTGGGCGTCCTGATTTTTGCCACCATTGTGGGCAACGTGGGCTCCATGATCTCTAACATGAATGCTTCGCGGGCAGAGTTCCAGGCCAAGATTGACTCCATCAAGCAGTACATGCAGTTCCGCAAGGTGACCAAGGACTTGGAGATGCGGGTTATCCGCTGGTTCGACTACCTGTGGGCCAACAGGAAGACAGTGGATGAGAAGGAGGTGCTCAAGAACCTCCCAGACAAGCTGAAGGCTGAGATCGCCATCAACGTGCACCTGGACACTCTGAAGAAAGTGCGCATCTTCCAGGACTGCGAGGCGGGGCTGCTGGTGGAGCTGGTGCTGAAGCTGCGGCCCGCTGTGTTCAGCCCTGGGGATTACATCTGCAAGAAGGGGGACATCGGGAGAGAGATGTACATCATCAAGGAGGGCAAGCTGGCAGTGGTGGCTGACGATGGGGTCACCCAGTTCGTGGTCCTAAGTGATGGGAGTTACTTTGGGGAGATCAGCATCTTAAACATCAAGGGAAGCAAGTCGGGGAACCGCAGGACAGCCAACATCAGGAGCATCGGTTACTCGGACCTCTTCTGCCTCTCCAAGGATGACCTGATGGAGGCCCTGACCGAATACCCTGAAGCCAAGAAGGCCCTGGAGGAGAAGGGACGGCAGATCCTGATGAAGGACAACCTGATCGATGAGGACCTGGCCAAGGCCGGGTCGGACCCCAAGGACATCGAGGAGAAGGTGGAGTACCTGGAGTCCTCCCTGGACACCCTGCAGACCAGGTTTGCACGGCTCCTGGCCGAGTACAATGCCACTCAGATGAAGGTGAAGCAGCGTCTCAGCCAGCTGGAGAGCCAGGTGAAGACCTGTGGGAGAAGCTTCCAGTCTGATGGGGAGGCTCCTGGGGATGCTACAAAAACAGAGGACAAACAACAGTGA
	Elephantulus_edwardii	ATGGCCAAAATCAATACTCAATTCTCTCACTCCTCTCAGGCCCACCATGCAGTAAGAATAGTGGACAATGATCCCGATCACGTTGAAAATGGTGTCCTGCGGACCCTCTCACCATGCGGGGAGACATCTCCAGAAGTGCAGCAAGCAATCACCATGGACACCACA---GGACTGGCCGAATCGCCAAGAAATTCTCTCATCAGCCAGAGGCCTGCCAGGTTATCACGACTCATCATCTCCCTGCAAGCGTGGGCAGCCAGGCATGCGCACCAGGAGAACCAGAGACCAGACTCTTTTCTGGATCGTTTCCAGGGAGCTGAGCTCAAGGAAGTGTCTAGCCAAGAAAGCAATGCCCAATCCAGTGGAGACAGTCAGGATCCACCAGGCAGAGAGAAAAG---T------------GCCAGAAACAACATCAATGCCTGCAACAACTCGGAGAAGGAA---AAGAAGGAGGCAACAGTGATAGACCCCTCTAGCAACATGTACTACCACTGGCTGACTGCCATTGCCCTGCCCGTTTTCTACAACTGGTGCTTGCTGGTCTGCAGGGCCTGTTTTGATGAGCTTCAGTCTGAACATCTGATGCTGTGGCTGGTCCTGGACTACTCAGCAGATGTCCTCTATGGCCTGGATCTGCTGGTGCGAGCCCGCACAGGTTTCCTTGAGCAAGGCTTAATGGTCAAGGATGCTGAGAGGCTGTGGAAGCACTACGCCAAGACCATTCATTTCAAGCTGGATCTGTTGTCGCTGGTCCCCACGGACCTGGCTTATCTAAAGCTGGGTATGAACTATCCAGAACTGAGGTTCAACCGCCTATTGAAAATTTCCCGGCTCTTTGAATTCTTTGACCGCACAGAAACGAGGACCAACTATCCCAATGTGTTCAGGATTGGGAATCTTGTTTTGTACATCCTCATTATCATCCACTGGAATGCCTGCATCTACTTTGCCATTTCCAAATTCATTGGTTTTGGGACAGACTCCTGGGTCTACCCAAACATTTCAATTCCAGAGTACGGACGCCTCTCCAGGAAGTACATTTACAGCCTCTACTGGTCTACCTTGACCTTGACGACCATCGGTGAGACCCCACCCCCAGTCAAAGATGAGGAGTATCTCTTTGTGGTCATTGACTTTCTGGTGGGTGTCTTGATTTTTGCTACCATTGTGGGTAATGTGGGCTCAATGATCTCCAACATGAATGCTTCTCGGGCAGAATTCCAAGCCAAGATCGACTCCATCAAGCAGTACATGAAGTTCCGCAAGGTGACAAAGGACTTGGAGACGCGAGTTATCCGCTGGTTTGACTACCTGTGGGCCAACAGGAAGACAGTAGATGAGAAGGAGGTGCTCAAGAACCTCCCGGACAAGCTGAAGGCTGAGATTGCCATCAATGTACACTTGGACACTTTAAAAAAGGTTCGCATCTTTCAGGATTGTGAGGCAGGGCTGCTGGTGGAACTGGTGCTGAAGCTGCGGCCTGCCGTATTCAGCCCTGGAGATTACATCTGCAAGAAAGGGGACATTGGGAGGGAGATGTACATCATCAAGGAGGGCAAGCTGGCTGTGGTGGCTGATGATGGAGTCACCCAGTTTGTGGTCCTAAGTGATGGGAGTTACTTTGGGGAGATCAGCATCTTAAACATCAAGGGGAGCAAGTCAGGGAATCGCAGGACGGCCAACATTAAGAGCATCGGTTACTCAGACTTGTTCTGCCTCTCGAAGGATGACCTAATGGAGGCTCTGACCGAGTATCCTGAGGCCAAGAAGGCCCTGGAGGATAAGGGACGGCAGATCCTCATGAAGGACAATCTGATCGACGAGGACCTGGCCGGGCCTGCAGGAGACCCTAAGGACATTGAGGAGAAGGTGGAATACCTGGAGTCCTCCCTTGACAACCTCCAGACAAGGTTTGCAAGACTCCTGGCTGAGTACAATGCCATGCAGCTGAAGGTGAAGCAACGTCTCAGCCAGCTGGAGAGCCAGATGAAGGCCAGTGGGGGCAGTGTCCTCTCGGATGGGGATCCTCCTGAGAATGCTACAAAACCAGAGGATAAA---CAGTGA
	Orycteropus_afer	ATGGCCAAGATCACCACCCAATATTCCCACCCTTCCCAGGCCCACCTCGCAGTAAGAATCATGGACAGTGATCTCGATCACATTGAAAATGGCATCAGCCGGACCCTCTCTCCTTGTGAGGAGACATCATCAGAACTGCAGCAAGGGATCGCCATGGAGACCAGA---GGACTGGCTGAATCCCGACGAAGTTCCTTCACCAGCCAGCGGCCCGCCAGGTTGTCACGACTCATCATCTCTCTGCAAGCATGGGCGGCCAGGCACTTACACCGTGAGGATCAGAGATCGGACTCTTTTCTGGATCGTTTCCGTGGAACTGAGCTCAAGGAGGTATCCAGCCGAGAAAGCAATGCCCAGTCCAATGTGGGCAGCCAGGAGCCACCTGGCAGAGAAAGAAG---TGGCTGGCCTTTGGCCAGAAACAATGTCAACACCTGCAACAACTCAGAGAAGGAAAGGAAGAAGGAGGCCATGATGGTAGACCCCTCTAGCAACATGTACTACCACTGGCTGACCATCATCACCGTGCCTGTCTTCTACAACTGGTGCCTGCTGGTTTGCAGGGCCTGTTTTGATGAGCTTCAGTCTGAGCATCTGATGCTGTGGCTGGTCCTGGACTACTCAGCAGACGTCCTCTACGGCCTGGATGTGCTGGTGCGAGCCCGCACAGGCTTCCTTGAGCAAGGCTTGATGGTCAAGGATGCTGAGAGGCTATGGAAACATTACATGAAGACCATTCACTTCAAGTTGGATGTGTTGTCTCTGGTCCCCACGGACCTGGCTTATTTAAAGCTGGGCATGAACTACCCAGAACTGAGGTTCAACCGCCTACTGAAGTTTTCCCGGCTCTTTGAATTCTTTGACCGCACGGAGACAAGGACTAACTACCCCAATGTGTTCAGGATTGGGAACCTGGTCTTATACATCCTCATCATCATCCACTGGAATGCCTGCATCTACTTTGCCATTTCCAAGTTCATTGGTTTCGGGACAGACTCCTGGGTCTACCCAAACATCTCAAACCCAGAGTATGGGCGCCTCTCCAGGAAGTACATTTACAGCCTCTACTGGTCCACCTTGACCCTGACCACCATCGGTGAGACGCCGCCTCCCATCAAAGATGAGGAGTATCTCTTTGTTGTCATAGACTTCCTGGTGGGTGTCTTGATTTTTGCCACCATTGTGGGCAACGTGGGCTCCATGATCTCTAACATGAATGCTTCACGAACAGAGTTCCAAGCCAAGATCGACTCCATCAAACAGTACATGCAGTTCCGCAAGGTGACCAAGGACTTGGAGACTCGGGTTATCCGGTGGTTCGACTACCTGTGGGCCAACAGGAAGACAGTGGATGAGAAGGAGGTGCTCAAGAGCCTTCCAGACAAGCTGAAGGCTGAGATCGCCATCAATGTGCACCTGGACACTCTAAAGAAGGTCCGCATCTTCCAAGACTGTGAGGCAGGGCTGCTGGTGGAGCTGGTACTGAAGCTTCGACCCACTGTGTTCAGCCCTGGGGATTATATCTGCAAGAAAGGGGACATTGGGAGGGAGATGTACATCATCAAAGAAGGCAAGCTGGCTGTAGTGGCCGACGATGGGGTCACCCAGTTCGTAGTCCTAAGTGATGGGAGTTACTTTGGGGAGATCAGCATCTTAAACATAAAGGGGAGCAAGTCAGGCAACCGCAGGACAGCCAACATCAGGAGCATTGGTTACTCGGACCTGTTCTGCCTCTCAAAGGACGACCTGATGGAGGCCCTGACCGAATACCCTGATGCCAAGAGAGCCCTGGAGGAGAAGGGACGGCAGATCCTGATGAAGGACAACCTGATTGATGAGGACCTGGCCAAGGCCGGGGCAGACCCCAAGGACATCGAGGAGAAGGTGGAGTACCTGGAGTCCTCCCTGGACACCCTGCAGACCAGGTTTGCACGGCTCCTGGCTGAGTATAACGCCACCCAGATGAAGATGAAACAGCGTCTCAGCCAGCTGGAAAGCCAGATGAAGACCTGTGGGAGCAGCTTCCTGTCTGATGGGGAGGCTCCTAGGGATGCTCCTAAAACAGAGGACAAAGAACAGTGA

;
end;
