# Supplementary material for: Three Blind Moles: Molecular Evolutionary Insights on the Tempo and Mode of Convergent Eye Degeneration in Notoryctes typhlops (Southern Marsupial Mole) and Two Chrysochlorids (Golden Moles)
Source: Genes (Basel). 2023 Oct 28;14(11):2018. doi: 10.3390/genes14112018 (PMC10671557; doi:10.3390/genes14112018)
Supplement: Supplementary file 1 [file genes-14-02018-s001.zip › Afrotheria CDS Alignments Nexus/Afrotheria Cone Genes CDS Nexus/CNGB3 alignment CDS.nex]

#NEXUS
begin taxa;
	dimensions ntax=12;
	taxlabels
	Amblysomus_hottentotus[&Description="Concatenation of 3 sequences",Created=Tue Oct 25 14:36:21 PDT 2022]
	Chrysochloris_asiatica[&Description="Concatenation of 3 sequences",Created=Tue Oct 25 14:36:21 PDT 2022]
	Dugong_dugon[&Description="Concatenation of 3 sequences",Created=Tue Oct 25 14:36:21 PDT 2022]
	Trichechus_manatus[&Description="Concatenation of 3 sequences",Created=Tue Oct 25 14:36:21 PDT 2022]
	Elephas_maximus[&Description="Concatenation of 3 sequences",Created=Tue Oct 25 14:36:21 PDT 2022]
	Loxodonta_africana[&Description="Concatenation of 3 sequences",Created=Tue Oct 25 14:36:21 PDT 2022]
	Heterohyrax_brucei[&Description="Concatenation of 3 sequences",Created=Tue Oct 25 14:36:21 PDT 2022]
	Procavia_capensis[&Description="Concatenation of 3 sequences",Created=Tue Oct 25 14:36:21 PDT 2022]
	Orycteropus_afer[&Description="Concatenation of 3 sequences",Created=Tue Oct 25 14:36:21 PDT 2022]
	Elephantulus_edwardii[&Description="Concatenation of 3 sequences",Created=Tue Oct 25 14:36:21 PDT 2022]
	Echinops_telfairi[&Description="Concatenation of 3 sequences",Created=Tue Oct 25 14:36:21 PDT 2022]
	Microgale_talazaci[&Description="Concatenation of 3 sequences",Created=Tue Oct 25 14:36:21 PDT 2022]
;
end;

begin characters;
	dimensions nchar=2555;
	format datatype=dna missing=? gap=-;
	matrix
	Amblysomus_hottentotus	ATGCTTAAGTCACTGACAGTAAAATTCAACAAGGTAAAGCCAGAAGACGAAAACAATGAAAATGAAGAGAGTCCTCATCCAAGCAATCAGTCTCTTTCAAACGCAAGGGAGGAAGAAAACAAAAATGAAGAGAAATCTATCAAAACCAAGATGTCTCCAGTAACATTTGAAGAATCACACACCAAAATACAAGATAAAATAGCCAAGAAAAATATCCTCAGCAATATGACCACAAATCCTGACTTTCAAAATTCAGCAAAAGTAACAGAA---ATGCCAGAGCAGAAAGACACAGAGGTTGCAAAAGAAAACAGAATAAGTCCAAGAAGCAAACTGCTCCGAGCTCCTGTAATAAGTGAGTATGCCGATGTGCAGCTACAGAACCTAGTGAAAAGGATGCATCAAAGAACAGCGCTCTATAAGAGAAAACTGGTAGAAGGAGGCATAACTTAACCTGAAGGTAGTCCCCAAGCTGCAAAG---------CCCACAGCTATATCATCAGCACAAGAAAGTGATGCTCATCTAAAAGAAGAGCTTTACTATGGCATGTTATGTTGCAAATTCCGGATGTTGCCACAGACAGATTACCTAAAGCAAATCAGACTTTCAAGAAGCACTGATTCATACACAGATTGATTCTATCTCCGGTGGCTCCTGCTTGTTACGATAGCCTATAACCAGAACTGCTGGCTAATCCCACTGCGCCTAGTGTTTCCATATCAAACAACGGACAACATATACTACTGGTTGATTATGGACTTCATATGTGATGTCATCTACCTTTGTGATATGCTGTTAGTCCTACCCAGACTCCAGTTTATAACAGGAAGAGAAATAATAATGGATTCAAATGAGCTAAAGAGGTACTACAGGAGTTCCACAAAATTTCAGTTGGATCTCATATCAATAATATCATTTGATGTTTCCTATCTCTTCTTTGGGTTTAATCCAATATTTAGAACAAATAGGATATTAAAGTATACCTCATTTTTTGAGTTTAATCACCACCTAGAATCTATACTGGATAAAGCATATATCTACAGAGTCATTCTAACAACTGGCTACTTGCTGTTTACTCTGCACATTAATTCCTGTATATATTACTGGGCTTCAAACTATGAAGGAATTGGCACTACTAAATGGGTGTCTAATAGTGAAGGAAACAAGTATCTGAGATGTTACTACTGGGCAGTCCAAACTTTAATTACCTTTGGAGGCCTTCCAGAACCACAAACCACATTTGAAATTGTGTTTCAACTCTTGAATTTTTGG------GGGGGAATTTTTGTGTTTTCCAGTTTAATTGGTCAGATGCGAGATGTAATTGGGGCTGCCACAGCCAATCAGAACCACTTCCGAGTCTGCATGGATCGTACTATTGTCTACATGAACAC----TCCGTTACCAAAACTGTGCAGAATCGGGTTCGGACTTGGTATGAATATACATGGGACTCTCAAAGAATGCTAGATGAGTTCAATCTTCTTGAGAAACTGCTCTCTACAATACAGTTAGCCCTCGCCATTGATGAAAACTTCAGCAGCATCAGCAACGTCGACTTGTTCAAGGGTTGTGATACACAGATGATTTATGACATGTTACTAAAGATGAAATCCACTATCTATTTACCTGGTGACTTTGTCTGCAA-AAGGGAGAAATTGGCAAAGAAATGTATATAATCAAGCAAGGAGAAGTCCAAGTTCTTGGAGGCCCCAATGGTACTCTAGTTCTGGTTACTCTGAAAGCTGGGGGCTGTGTTTGGAGAAATCAGCCTTCTAGCAGCAAGTGGAGGAAACCGCTGAACTGCCATTGTGGTGGCTCATGGTTTTGCCAATCCCTTAACATTGAACAAAAAGACCCTCCAAGAAATTCTACTGCACTATCCAGATTCTGAAAAGCTCTTCATAAAGAAAGCCAGAGTGCTTCTAAGGCAGAAGGCTAAACCCACAGAAGCAGCCCCTCCAAGAAAAGGACTTACCTTTCTCTTCCCACCTAATGAAGGGACACCAAAAATGTTTAAAACTCTACCTGGAGGTACAGGGAAAGCAGGGCTTGCATGACTACTCAAACTGA----AGAGAGAAGAGCTCAGAAACGAAGTGAAAACTCTGAAGGAAGACAGGGTAAAAGAAAAGAATGCAAAGATAAAGGAAGAAAGCCAGCAGAGAAACCACTGGACAGACCCAAATGTGAAGCAAAT--------------------GCCTCAGTCAATTGTTGTTGTTGTTGTTAAGTGCTGTCAAGTCGGTTCCGACCCATAGCGACCCTGTACAGGGTTTCCGAGGGTGTAAATCTTTACGGGAGTAGAAAGCCTCATCTTTCTTCTGCAGAGCGGCTGGTAGTTTCGAACCGCTGACCTTAAGGTTCGCAGCCCGATTCGTAACCACTACGCTGCCAGAGCTAGAAGGGCAGTTTTATTACCCAGAGGAA-CTACCCATCAATCACTCATCATCAGCATGGCACCTTCTGCTGAGGCAGGAGAGGAAGTTCTAACGACTAAAGTCAAAGAAAAGACTAAGCAATAA
	Chrysochloris_asiatica	ATGCTTAAGTCACTGACAGTAAAATTCAACAAGGTAAAGCCAGGAGACAAAAACAATGAAAATGAAGAGAGTCCTCATCCAAGCAATCAGTCTCTTCCAATCATGAGGGAG----------------------------------------------------------------------------------ATAAAATCACCAAGAAAAATTTCCTCAGTAATATGATCACATATCCTGACTTTCAAAATCCAGCAAAAGTAACAGAA---ATGCCAGAGCAGAGAGACACAGAGGTTGGTAAAGAAAACAGAATAAGTACAAGACGCAAACTGCTCCGAGCTCCTGTCATAAGTGAGTATGCTGATGCGCAGCTACATAACCCAGTGAAAAGGATGCATCAAAGAACAGCGCTCTGGAAGAGAAAACCAGTAGAAGGAGGCATAACTTCACCTGAAGGTAATCCCCAAGCTGCAAAG---------CCCCCAGCTATATCATCAGCACAAGACAGTGATGCTCATCTAAAAGAAGAGCTTTACTATGTCATGTTGTGTTGCAAATTCTGGATGTTGCCACTGACAGATTACCTAAAGCGAATCAGACTTTCGAGAAGCATTGATTCATACACAGATCGATTCTATCTCCCGTAGCTCCTGCTTGTCACCATGGCCTATAACTGGAATTGCTGGCTAATCCCACTGCATCTAGTGTTTCCATATCAAACAATGGACAACATATACTACTAGTTGATTATGGACTTCATATGTGATAACTTCTACCTTTGTGATACGCTGTTAGTCCAGCCCAGACTCCAGTTTATAACAGGGAGAGAAATAATAATGGATTCAAATGAGCTAAAGAGATACTACAGGAATTCCACAAAATTTACGTTAGATCTCATATCAATAATATCATTTGATGTTTCCTACCTCTTCTTTGGGTTTAATCCAATATTTAGAGCAAATAGGATATTAAGGTATACCTCATTTTTTTAGTTTAATCACCACCCAGAATCTATATTGGATAAAGCATATATCTACAGAGTCGTTCTAACAACTGGCTACTTGCTGTTTACTCTGCACATTAATTCCTGTATTTATTACTGGGCTTCAAACTATGAAGGAATTGGCACTACTAAGTGAGTGTATAATGGTGAAGGAAACAAGTATCTGAGATGTTACTACTGAGCAGTCCGAACTTTAATTACCATTGGAGGCCTTCCAGGACCACAAACAACATTTGAAATTGTTTTCCAACTCTTGAATTTTTGGGGGGGAGGGGGAGTTTTTGTGTTTTCCAGTTTAATTGGTCAGAGGCGAGATGTAATTGGGGCTGCCACAGCCAATCAGAACCACTTCCGCGTCTGCGTGGATCGTACTACTGTCTACTTGAACACTTACTCCGTTACCAAAACTGTGCGGAATTGGGTTTGGACTTGGTATGAATATACGTGGGACTCTCAAAGAATGCTAGATGAGTCCAATCTTCTTGAGAAACTGCCCTCTACAATACAGTTAGCCCTCGCCATTGATGAAAACTTCAGCATCATCAGCAAAGTCAACTTGTTCAAGGGTTGTGATACACAGATGATTTACGACATGTTACTGAAGTTGAAATCTACTATCTATTCACCTGGTGACTTTGTCTGCAAGAAGGGAGAAATTGGCAAAGAAATGTATATTATCAAGCAAGGAGAAGTCCAAGTTCTTGGAGGTCCTAAGGTTGCTCAAGTTCTGGTTACTCTGAAAGCT-GGGGCTGTGTTTGGAGAAATCAGCCTTCTAGCAGCAGGTGGAGGAAACCGCTGAACTGCCAATGTGGTGGCTCATGGTTTTGCCAATCTCTTAACATTGAACAAAAAGACCCGCTAAGAAATTCTACTACACTATCCAGATTCTGAAAAGCTCTTCATAAAGAAAGCCAGAGCGCTTCTAAGGCAGAAGGCTAAA-CCATAGAAGCAACCCCTCCAAGAAAAGGACTTGCCTTTCTCTTCCCACCTAATGAAGAGACACCATGAATGTTTAACGCTCTACCTGGAGGTACAGGAAAAGCAGGGCTTGCTTGACTACTCAAACTGAA-AGAGAACAAACAACTCAGAA--GAAGTGAAAACTCCGAAGGAAGACAGGGTAAAAGAAAAGAATGCAAAGATAAAGGAAGAAAGCCAGCAGAGAAACCACTGGGCAGACCCAAATATGAAGCAAGTCCGATTACAACACGCTAAATGCCTCAGTC------------------------------------------------------------------------------------------------------------------------------------------------------------------------------------------AATTAGAAGGGCAGTTTTATTACCCAGAGAAACCTACCCATCAATCACTCATCATCAGCATGGCACCTTCTGCTGAGGCTGGAGAGGAAGTTCTAACGATTGAAGTCAAAGAAAAGACTAAGCAATAA
	Dugong_dugon	ATGTTTAAATCGCTGACAGTAAAATTCAACAAGGTAAAGCCGAGAGAAGAAAACAATGAGAATGAAGAGAATTCTCATCCAAGCAATCAGTCTCAGCCATCCACAAGGCAGGGAGAAAACAAAAATGAAATGAAATCTCTCAAAACCAAGAAGTCTCCAGTCGCATTTAAAGACCCACACACCAAAATACAAGATAAAATCGCCAAGAAAAATTCCCTCGGCAATCTGACCATAAACGCTGACTTTCAAAATTCAACCGAAGCAATAGGAACAATGCCAGAGCAGAAAGAAACAGAGACTGGGAAAGAAGGCAGAGTCAGTCCAAAGAGCAAACCACCCAGAGGTACTGTTATAAATGAGTATGCTGATGCCCACCTACACAACCTAGTGGAAAGGATGCGTCAAAGAACAGCCCTCTACAAGAGAAAGTTGGCAGAGGGAGCTATATCCTCACCTGAAGGCAGCCCCCAAGCTGCAAAG---------CCCACAGCTATACCATCTACACAAGGAAGCGATGCTAAGCCAAAAGAAGAGCATTACTACGGCATGTTGTGTTGTAAATTCCGGAAGTTGCCTCTGACAGATTACTTAAAGCGAATCAGACTTTCAAGAAGCATAGATTCATACACAGATCGATTCTATCTCCTGTGGCTCCTGCTTGTCACCATTGCCTATAACTGGAACTGCTGGCTTATCCCACTGCGCCTAGTCTTTCCATATCAAACACCGGACAACACACACTACTGGTTTATTACAGACATCGTATGTGATATCATCTACTTTTGTGACATGCTATTAGTCCAGCCCAGACTCCAGTTTATAAGAGGAGGAGAAATAATAGTGGATCTAAAGGAGCTAAAGCGATACTACAGGAGTTCCACAAAATTTCAGTTGGATCTCATATCAGTAATACCATTTGATGTTTTCTACCTCTTCTTTGGGTTTAATCCAATATTTAGAACAAATAGGATATTAAAGTACACCTCATTTTTTGAGTTTAATCACCACCTAGAGTCTATAATGGACAAGGCATACATCTACAGGGTCATTCGAACAACTGGATACTTGCTGTTTATTCTGCACATTAATACCTGTATTTATTACTGGGCTTCAAACTATGAAGGAATTGGCACCACTAAGTGGGTTTATAATGGTGAAGGAAATAAGTATCTGAGATGTTATTATTGGGCAGTTCGAACTTTAATTACCATTGGGGGACTTCCAGAACCACAAACTTCATTTGAAATTGTTTTTCAACTCTTGAATTTTTTT------TCTGGAGTTTTTGTGTTCTCCAGCCTAATTGGTCAGATGCGAGATGTGATTGGGGCAGCCACAGCCAATCAGAACCACTTCCGCGGCTGCATGGATCACACCACTGCCTATATGAACACTTACTCCATTCCCAAAAAAGTGCAGAATCGGGTTCGGACATGGTATGAATATACGTGGGACTCTCAAAGAATGCTAGATGAGTCCGATCTGCTTGAGAACCTGCCCTCTACAATGCAGTTAGCCCTCGCCATTGATATGAACTTCAGCATCATCAGCAAAGTCGACTTGTTCAAGGGTTGTGATATGCAGATGATTTATGATATGTTGCTAAGATTGAAATCCACTCTCTATTTACCTGGTGACTTTGTCTGCAAAAAGGGAGAAATTGGCAAAGAAATGTATATAATCAAGCAAGGAGCAGTCCAAGTTCTCGGAGGCCCTGATGGTACTCAAGTTCTGGTTACTCTGAAAGGT-GGGGCAGTGTTTGGAGAAATCAGTCTTCTAGCAGCAGGTGGAGGAAATCGTCGAACTGCCAATGTGGTGGCTCATGGTTTTGCCAATCTTTTAACACTAGACAAAAAGACCCTCCAAGAAATTCTAGCGCACTATCCAGATTCTGAAAAGCTCCTTATGAAGAAAGCCAGAGTTCTTCTAAAGCAGAAGGCTAAGGCCACAGGGGCAACCCCTCCCAGGAAAGGATGTACCTTTCTCTTCCCACCTAAAGAAGAGACACCCAAAATGTTTAAAGCTCTACTTGGAGGTACAGGAAAAACAGGTCTTGCAAGACTACTCAAATTGAAGAGAGAACAAACAGCTCAGAAAAAAAGTGAAGACTCTGAA---GGAGAGAGTAAAGGAAAAGAATATGAAGATGAAGGAAGGGAGCCAGCAGAGAAACCATGGGATACACCCAAATGTGGAGCAAGTCCTATTACAGCGGAGGAAATGCTCCAGTT------------------------------------------------------------------------------------------------------------------------------------------------------------------------------------------GGGTGGCAGGGCAGTT---TTACCCAGAGGAA-CTACCGGTCAATCACTCATCATCAGCATGGCTCCTTCTGCTGAGGCTGGAGAAGAGGTTCTGACAATTGAAGTCAAAGAAAAGGCTAAGCAATAA
	Trichechus_manatus	ATGTTTAAATCGCTGACAGTAAAATTCAACAAGGTAAAGCCGAGAGAAGAGAACAATGAGAATGAAGAGAATTCTCATCCAAGCAATCAGTCTCAGCCATCCACAAGGCAGGGAGAAAACAAAAATGAAATGAAATCTCTCAAAACCAAGAAGTCTCCAGTCGCATTTGAAGACCCACACACCAAAATACAAGATAAAATCGCCAAGAAAAACTCCCTTGGCAATCTGACCATAAACGCTGACTTTCAAAATTCAACCGAAGCAATAGGAACAATGCCAGAGCAGAAAGAAACAGAGACTGGGAAAGAAGGCGGAGTCAGTCCAAAGAGCAAACCACCCAGAGGTACTGTTATAAATGAGTATGCTGATGCCCACCTACACAACCTAGTGGAAAGGATGCGTCAAAGAACAGCCCTCTACAGGAGAAAGTTGGCAGAGGGAGATATATCCTCACCTGAAGGCAGCCCCCAAGCTGCAAAG---------CCCACAGCTATACCATCTACACAAGGAAGCGATGCTAAGCCAAAAGAAGAGCATTACTACGGCATGTTGTGTTGTAAATTCCGGAAGTTGCCTCTGACAGATTACTTAAAGCGAATCAGACTTTCAAGAAGCATAGATTCATACACAGATCGATTCTATCTCCTGTGGCTCCTGCTTGTCACCATTGCCTATAACTGGAACTGCTGGCTTATCCCACTGCGCCTTGTCTTTCCATATCAAACACCGGACAACACACACTACTGGTTTATTATAGACATCGTATGTGATATCATCTACTTTTGTGACATGCTATTAGTCCAGCCCAGACTCCAGTTTATAAGAGGAGGAGAAATAATAGTGGATCTAAATGAGCTAAAGAGATACTACAGGAGTTCCACAAAATTTCAGTTGGATCTCATATCAGTAATACCATTTGATGTTTTCTACCTCTTCTTTGGGTTTAATCCAATATTTAGAACAAATAGGATATTAAAGTACACCTCATTTTTTGAGTTTAATCACCACCTAGAGTCTATAATGGACAAGGCATACATCTACAGGGTCATTCGAACAACTGGATACTTGCTGTTTATTCTGCACATTAATACCTGTATTTATTACTGGGCTTCAAACTATGAAGGAATTGGCACCACTAAGTGGGTTTATAATGGTGAAGGAAATAAGTATCTGAGATGTTATTATTGGGCAGTTCGAACTTTAATTACCATCGGGGGCCTTCCAGAACCACAAACTTCATTTGAAATTGTTTTTCAACTCTTGAATTTTTTT------TCTGGAGTTTTTGTGTTCTCCAGCCTAATTGGTCAGATGCGAGACGTAATTGGGGCAGCCACAGCCAATCAGAACCACTTCCGCGGCTGCATGGATCACACCACTGCCTATATGAACACTTACTCCATTCCCAAAAAAGTGCAGAATCGGGTTCGGACGTGGTATGAATATACATGGGACTCTCAAAGAATGCTAGATGAGTCCGATCTGCTTGAGAACCTGCCCTCTACAATGCAGTTAGCCCTCGCCATTGATATGAACTTCAGCATCATCAGCAAAGTCGACTTGTTCAAGGGTTGTGATATGCAGATGATTTATGATATGTTGCTAAGATTGAAATCCACTCTCTATTTACCTGGTGACTTTGTCTGCAAAAAGGGAGAAATTGGCAAAGAAATGTATATAATCAAGCAAGGAGCAGTCCAAGTTCTCGGAGGCCCTGATGGTACTCAAGTTCTGGTTACTCTGAAAGGT-GGGGCAGTGTTTGGAGAAATCAGTCTTCTAGCAGCAGGTGGAGGAAATCGTCGAACTGCCAATGTGGTGGCTCATGGTTTTGCCAATCTTTTAACACTAGACAAAAAGACCCTCCAAGAAATTCTAGCACACTATCCAGATTCTGAAAAGCTCCTTATGAAGAAAGCCAGAGTTCTTCTAAAACAGAAGGCTAAGGCCACAGGGGCAACCCCTCCCAGAAAAGGATGTGCCTTTCTCTTCCCACCTAAAGAAGAGACACCCAAAATGTTTAAAGCTCTACTTGGAGGTACAGGAAAAACAGGTCTTGCAAGACTACTCAAATTGAAGAGAGAACAAACAGCTCAGAAAAAAAGTGAAGACTCTGAA---GGAGAGGGTAAAGGAAAAGAATATGAAGATGAAGGAAGGGAGCCAGCAGAGAAACCATGGGATACACCCAAATGTGGAGCAAGTCCTATTACAGTGGAGGAAATGCTCCAGTT------------------------------------------------------------------------------------------------------------------------------------------------------------------------------------------GGGTGGCAGGGCAGTT---TTACCCAGAGGAA-CTACAGGTCAATCACTCATCATCAGCATGGCTCCTTCTTCTGAGGCTGGAGAAGAGGTTCTGACAATTGAAGTCAAAGAAAAGGCTAAGCAATAA
	Elephas_maximus	ATGTTTAAATCACTGAGAGTAAAATTCAACAAGGTAAAGCCGAGAGAAGAGAACAATGAGAATGAAGAGAGTTCTCATCCGAGCAATCAGTCCCAGCCATCCACGAGGCAGGGAGAAAACAAAAATGAAAAGAAATCTCTCAAAACCAAGATGTCTCCAGTCACATTTGAAGAACTACACACCAAAATACAAGATAAAATCTCCAAGAAAAATTCTCTCAACAATCTGACCACAAACCCTGACTCTCAAAATCCAGCTGAAGCAACAGGAACCATGCCAGAACAGAAAGAAACAGAGACTGGGAAAGAAGGCGGACTGAGTCCAAAGAGCAAACCACTCAGAGCTCCAGTTATAAATGAGTATGCCGATGCGCAGCTACACAACCTAGTGGAAAGGATGCGTCAAAGAACAGCGCTCTACAAGAAAAAGTTGGCAGAGGGAGATATATCCTCACCTGAAGGCAGCCCCCAAGCTGCAAAG---------CCCACAGCTATACCATCAACACAAGCAAGCGACGCTCAGCCAAACGAAGAACATTACTACGGCGCGTTGCTTTGTAAATTCCGGAAGTTGCCTCTGACAGATTACCTAAAGCGAATCAGACTTTCAAGAAGCGTAGATTCATACACAGATCGATTCTATCTCCTGTGGCTCCTGCTTGTCACCATTGCCTATAACTGGAACTGCTGGCTTATCCCACTGCGCCTAGTCTTTCCATATCAGACACCGGACAACGTGCACTACTGGTTTATTACAGACATCGTATGTGATATCATCTACTTTTGTGACATGCTATTAGTCCAGCCCAGGCTCCAGTTTATAAGAGGAGGAGAAATAATAGTGGATTTAAATGAGCTAAAGAGACACTACAGGAGTTCCACAAAATTTCAGTTGGATCTCCTATCAGTAATACCTTTTGATGTTTTCTACCTCTTCTTTGGGTTTAATCCAATATTTAGAGCAAATAGGATATTAAAGTACACCTCATTTTTTGAGTTTAATCACCACCTAGAGTCTATAATGGACAAGGCATACATCTACAGGGTCATTCGAACAACTGGATACTTGCTGTTTACTCTGCACATTAATACCTGTATTTATTACTGGGCTTCAAACTATGAAGGAATTGGCACTACTAAGTGGGTGTATAATGGTGAAGGAAACAAGTATCTGAGATGTTATTATTGGGCAGTTCGAACTTTAATTACCATCGGGGGCCTTCCAGAACCACAAACTTCATTTGAAATTGTTTTTCAACTCTTGAATTTTTTT------TCTGGAGTTTTTGTGTTCTCCAGCCTAATTGGTCAGATGCGAGATGTAATTGGGGCAGCCACAGCCAATCAGAACCATTTCCGCGCCTGCATGGATCACACCATTGCCTACATGAACACTTACTCCATTCCCAGAAACGTGCAGAATCGGGTTCGGACTTGGTATGACTATACATGGGACTCTCAAAGGATGCTAGATGAGTCCGATCTACTTGAGAACCTCCCGTCTACAATGCAGTTAGCCCTGGCCATGGACATGAACTTCAACATCATCAGCAAAGTCAGCTTGTTCAAGGGTTGTGATATGCAGATGATTTATGACATGTTGCTAAGATTGAAATCCACTGTCTATTTACCTGGTGACTTTGTCTGCAAAAAGGGAGAAATTGGCAAAGAAATGTATATAATCAAGCAAGGAGCAGTCCAAGTTCTCGGAGGCCCCGATGGTACTCAAGTTCTGGTTACTCTGAAAGCT-GGGGCAGTGTTTGGAGAAATCAGCCTTTTAGCAGCAGGTGGAGGAAACCGTCGAACTGCCAATGTGGTGGCTCATGGTTTTGCCAATCTTTTAACGCTGGACAAGAAGACCCTCCAAGAAATTCTAGTGCACTATCCAGATTCTGAAAAGCTCCTCATGAAGAAAGCCAGAGTGCTCCTAAAGCAGAAAGCTAATGCCACAGAGTCAACCTCTCCAAGAAAAGGACATGCCTTTCTCTTCCCACCTAAGAAAGAGACACCCAAAATGTTTAAAGCCCTACTTGGAGGTACAGGAAAAGCAGGTCTTGCAACGCTGCTCAAATTGAAGAGAGAACAAACAGCTCAGAAAAAAAGTGAAAACTCTGAGGGAGGAGAAGGAAAAGGAAAAGAATATGAAGATAAAGGAAGGGAGCCAGCAGAGAAACCACAGGACACATCCAAATGTAGAGCAAGTCCTGTTACTCTGGAGGAAACACCCCCGCC------------------------------------------------------------------------------------------------------------------------------------------------------------------------------------------GATCAGCCGGGCAGTT---TTACTCAGAGGAG-CTACGGATCAATCGCTCATCATCAGCATGGCTCCTTCTGCTGAGGCTGGAGAAGAGGTTCTGACAATTGAAGTCAAAGAAAAGGCTAAGCAATAA
	Loxodonta_africana	ATGTTTAAATCACTGAGAGTAAAATTCAACAAGGTAAAGCCGAGAGAAGAGAACAATGAGAATGAAGAGAGTTCTCATCCGAGCAATCAGTCCCAGCCATCCACGAGGCAGGGAGAAAACAAAAATGAAAAGAAATCTCTCAAAACCAAGATGTCTCCAGTCACATTTGAAGAACCACACACCAAAATACAAGATAAAATCTCCAAGAAAAATTCTCTCAACAATCTGACCACAAACCCTGACTCTCAAAATCCAGCTGAAGCAACAGGAACCATGCCAGAACAGAAAGAAACAGAGACTGGGAAAGAAGGCGGACTGAGTCCAAAGAGCAAACCACTCAGAGCTCCGGTTATAAATGAGTATGCCGATGCGCAGCTACACAACCTAGTGGAAAGGATGCGTCAAAGAACAGCGCTCTACAAGAAAAAGTTGGCAGAGGGAGATATATCCTCACCTGAAGGCAGCCCCCAAGCTGCAAAG---------CCCACAGCTATACCATCAACACAAGCAAGCGACGCTCAGCCAAACGAAGAACATTACTACGGCGCGTTGCGTTGTAAATTCCGGAAGTTGCCTCTGACAGATTACCTAAAGCGAATCAGACTTTCAAGAAGCGTAGATTCATACACAGATCGATTCTATCTCCTGTGGCTCCTGCTTGTCACCATTGCCTATAACTGGAACTGCTGGCTTATCCCACTGCGCCTAGTCTTTCCATATCAGACACCGGACAACGTGCACTACTGGTTTATTACAGACATCGTATGTGATATCATCTACTTTTGTGACATGCTATTAGTCCAGCCCAGGCTCCAGTTTATAAGAGGAGGAGAAATAATAGTGGATTTAAATGAGCTAAAGAGATACTACAGGAGTTCCACAAAATTTCAGTTGGATCTCCTATCAGTAATACCTTTTGATGTTTTCTACCTCTTCTTTGGGTTTAATCCAATATTTAGAGCAAATAGGATATTAAAGTACACCTCATTTTTTGAGTTTAATCACCACCTAGAGTCTATAATGGACAAGGCATACATCTACAGGGTCATTCGAACAACTGGATACTTGCTGTTTACTCTGCACATTAATACCTGTATTTATTACTGGGCTTCAAACTATGAAGGAATTGGCACTACTAAGTGGGTGTATAATGGTGAAGGAAACAAGTATCTGAGATGTTATTATTGGGCAGTTCGAACTTTAATTACCATCGGGGGCCTTCCAGAACCACAAACTTCATTTGAAATTGTTTTTCAACTCTTGAATTTTTTT------TCTGGAGTTTTTGTGTTCTCCAGCCTAATTGGTCAGATGCGAGATGTAATTGGGGCAGCCACAGCCAATCAGAACCATTTCCGCGCCTGCATGGATCACACCATTGCCTACATGAACACTTACTCCATTCCCAGAAACGTGCAGAATCGGGTTCGGACTTGGTATGACTATACATGGGACTCTCAAAGGATGCTAGATGAGTCCGATCTACTTGAGAACCTGCCGTCTACAATGCAGTTAGCCCTGGCCATGGACATGAACTTCAACATCATCAGCAAAGTCAGCTTGTTCAAGGGTTGTGATATGCAGATGATTTATGACATGTTGCTAAGATTGAAATCCACTGTCTATTTACCTGGTGACTTTGTCTGCAAAAAGGGAGAAATTGGCAAAGAAATGTATATAATCAAGCAAGGAGCAGTCCAAGTTCTCGGAGGCCCCGATGGTACTCAAGTTCTGGTTACTCTGAAAGCT-GGGGCAGTGTTTGGAGAAATCAGCCTTTTAGCAGCAGGTGGAGGAAACCGTCGAACTGCCAATGTGGTGGCTCATGGTTTTGCCAATCTTTTAACGCTGGACAAGAAGACCCTCCAAGAAATTCTAGTGCACTATCCAGATTCTGAAAAGCTCCTCATGAAGAAAGCCAGAGTGCTCCTAAAGCAGAAAGCTAATGCCACAGAGGCAACCTCTCCAAGAAAAGGACATGCCTTTCTCTTCCCACCTAAGAAAGAGACACCCAAAATGTTTAAAGCCCTACTTGGAGGTACAGGAAAAGCAGGTCTTGCAACGCTGCTCAAATTGAAGAGAGAACAAACAGCTCAGAAAAAAAGTGAAAACTCTGAGGGAGGAGAAGGAAAAGGAAAAGAATATGAAGATAAAGGAAGGGAGCCAGCAGAGAAACCACAGGACACATCCAAATGTAGAGCAAGTCCTGTTACTCTGGAGGAAACACCCCCGCC------------------------------------------------------------------------------------------------------------------------------------------------------------------------------------------GATCAGCCGGGCAGTT---TTACTCAGAGGAG-CTACGGATCAATCGCTCATCATCAGCATGGCTCCTTCTGCTGAGGCTGGAGAAGAGGTTCTGACAATTGAAGTCAAAGAAAAGGCTAAGCAATAA
	Heterohyrax_brucei	ATGTTTAAATCACTCACAGTGAAATTCAACAAGGTAAAGCCAAGAGAAGAGAATAATGAGAATGAAGAGAATTCTCATCCAAGCAATCAGTCTCAGCCATCCAGCAGGCAGGGAGAAAACAAAAATGAAAATAAATCTCCCAAAACCAAGACATCTCAAGTCTCGTCTGAAGAACTACACAGCGAAATACAAGACAAAATCTCCAAGAAGAATTCCATCAACAATCTAATCAGAAACCCTGGTTCTCGAAATCCAGCTGAACCAACAGGAACTGTTCCAAAGCATGAGGAAACAGAGACTGGACAGGAAGGCGGAGTCAGTCCAAAGAGCAAATCACTCAAAACACCTATTATAAATGAGTATGCTGATGCCTACCTACACAACCTGGTAGAAAGGATGCGTCAAAGAACAGCCCTCTACAAGAGAAAGTTGGTAGAGGGAGATCTATCCTCACCTGAAGGCAGCCCCCAAGCAGCAAAG---------CCCACAGCTATACCACCAACACAAGTCAGTGATGCTAAGCCAAAAGAAGAACAGTACTATGGAATATTGTGTTGCAAATTCCGGAAGTTGCCTCTGAAGGATTACCTGAAGCAATTCAGTCTTTCAAGAAGCATAGATTCATACACAGATCGATTCTATCTTCTGTGGCTTCTGCTTGTCACCCTTGCCTATAACTGGAACTGCTGGTTTATCCCACTGCGCCTAGTCTTTCCATATCAAACACCGGACAACACACACTACTGGTTTATTACAGACATCGTCTGTGATATCATCTACCTTTGTGACTTGCTTTTAGTCCAGCCCAGACTCCAGTTTGTAGAAGGAGGAGACATAATAGTGGATTTAAATGAGCTAAAGAGACATTACAGGAGTTCCACAAAATTCCAGCTGGATCTTGTATCAATAATCCCGTTTGATGTTTTCTACCTCTTCTTTGGGTTTAATCCAATATTTAGAGCAAATAGGATGTTAAAGTACACCTCATTTTTTGAGTTTAATCACCATCTAGAGTCTACAATGGACAAGGCATACATCTACAGGGTCATTCGAACGACTGGATACCTACTGTTTACTCTGCACCTTAATACCTGTATTTATTACTGGGCTTCAAACTATGAAGGAATTGGCACTACCAAGTGGGTGTATAATGGTGAAGGAAACAAGTATCTGAGATGTTATTATTGGGCTGTTCGAACTTTAATTACCATTGGTGGACTTCCAGAACCACAAACTTCATTTGAAATTGTTTTTCAACTCTTGAATTTTTTT------TCTGGAGTTTTTGTGTTCTCCAGCCTAATTGGTCAGATGCGAGATGTGATTGGGGCAGCCACGGCCAATCAGAACCACTTCCGCGCTTCCCAGGATGATACCATTGCCTACATGAATACGTATTCCATTCCCAAAACCGTGCAGACAAGAGTTCGGATTTGGTATGAACATACATGGGACTCTCAAAGAATGCTAGATGAGTCTGATCTGCTTGACAATTTGCCCTCTACGATGCAGCTAGCCCTGGCCATTGATATGAACCTCAGCATCATCAGCAAAGTCGACTTGTTCAAGGGTTGTGATAATCAGATGATTTATGACATGTTGCTAAGATTGAAATCCACCGTCTATTTACCTGGTGACTTTGTCTGCAAAAAGGGAGAAATTGGTAAAGAAATGTATATAATCAAGCAAGGAGAAGTCCAAGTTCTCGGAGGCCCTGATGGTACTCAAGTTCTGGTTACTCTAAAAGCT-GGAGCAGTGTTTGGAGAAATCAGCCTTCTAGCAGCAGGTGGAGGAAACCGACGAACGGCCAATGTGGTGGCTCATGGTTTTGCCAATCTTTTAACACTGGACAAGAAGACCCTCCAAAAAATTCTAGTGCACTATCCAGATTCTGAAAAGCTCCTCATGAAGAAAGCCAGAGTGCTTCTAAAGCAGAAGGGCAAGGCCACAGAGGCAACCCCTCCGAGAAAAGGATGTGCCTTTCTCTTCCCACCTAAAGAAGAGACACCCAAAATGTTTAAAGCTCTTTTTGGAGGTACACGAAAGGCAGGCCTTGCAAGACTACTCAAATTGAAGAGAGAACAAACAGCTCAGAAACAAGATGAAAATTCTGATGGAGGAGAGAGTCAAGGAAAAGAATCCGAAGAGAAAGAAAGAGACTCAGCAGAGAAACCACAGGATACACTCAAAACTGGAACGAGTCCTATCACAGTGAAGGAAATGGCCCAATC------------------------------------------------------------------------------------------------------------------------------------------------------------------------------------------AGTTAACAAGGCAGTT---TTACCCAAGAGAA-CTAGCCGTGAATCACTCATTATCAGCATGGCTCCTTCTGCTGAGGCTGGAGAAGAGGTTTTGACAATTGAAGTGAAAGAGAAAGCTAAGCAATAA
	Procavia_capensis	ATGTTTAAATCACTCACAGTGAAATTCAACAAGGTAAAGCCAAGAGAAGAGAATAATGAGAATGAAGAGAATTCTCATCCAAGCAATCAGTCTCAGCCATCCAGCAGGCAGGGAGAAAACAAAAATGAAAATAAATCTCCCAAAACCAAGACATCTCAAGTCTCGTCTGAAGAACTACACAACGAAATACAAGACAAAATCTCCAAGAAGAATTCCATCAACAATCTAATCAGAAACCCTGATTCTCGAAATCCAGCTGAACCAACAGGAACAGTTCCAAAGCATGAGGAAACAGAGACTGGGCAGGAAGGCAGAGTCAGTCCAAAGAGCAAATCACTCAAAACACCTATTATAAATGAGTATGCTGATGCCTACCTACACAACCTGGTAGAAAGGATGCGTCAAAGAACAGCCCTCTACAAGAGAAAGCTGATAGAGGGAGATCTATCCTCACCTGAAGGCAGCCCCCAAGCAGCAAAG---------CCCACAGCTATACCACCAACACAAGTCAGTGATGCTAAGCCAAAAGAAGAACAGTACTATGGAATATTGTGTTGCAAATTCCGGAAGTTGCCTCTGAAGGATTACCTGAAGCAATTCAGTCTTTCAAGAAGCATAGATTCATACACAGATCGATTCTATCTTCTGTGGCTTCTGCTTGTCACCCTTGCCTATAACTGGAACTGCTGGTTTATCCCACTGCGCCTAGTCTTTCCATATCAAACACCGGACAACACACACTACTGGTTTATTACAGACATCGTCTGTGATACCATCTACCTTTGTGACTTGCTTTTAGTCCAGCCCAGACTCCAGTTTATAGAAGGAGGAGACATAATAGTGGATTTAAATGAGCTAAAGAGACATTACAGGAGTTCCACAAAATTCCAGCTGGATCTTGTATCAATAATCCCGTTTGATGTTTTCTACCTCTTCTTTGGGTTTAATCCAATATTTAGAGCAAATAGGATGTTAAAGTACACCTCATTTTTTGAGTTTAATCACCATCTAGAGTCTACAATGGACAAGGCATACATCTACAGGGTCATTCGAACGACTGGATACCTACTGTTTACTCTGCACCTTAATACCTGTGTTTATTACTGGGCTTCAAACTATGAAGGAATTGGCACTACCAAGTGGGTGTATAATGGTGAAGGAAACAAATATCTGAGATGTTATTATTGGGCTGTTCGAACTTTAATTACCATTGGTGGACTTCCAGAACCACAAACTTCATTTGAAATTGTTTTTCAACTCTTGAATTTTTTT------TCTGGAGTTTTTGTGTTCTCCAGCCTAATTGGTCAGATGCGAGATGTGATTGGGGCAGCCACGGCCAATCAGAACCACTTCCGCGCTTCCCAGGATGATACCATTGCCTACATGAATACGTATTCCATTCCCAAAACCGTGCAGACAAGAGTTCGGATTTGGTATGAACATACATGGGACTCTCAAAGAATGCTAGACGAGTCTGATCTGCTTGACAATTTGCCCTCTACGATGCAGCTAGCCCTGGCCATTGATATGAACCTCAGCATCATCAGCAAAGTCGACTTGTTCAAGGGTTGTGATAATCAGATGATTTATGACATGTTGCTAAGATTGAAATCCACTGTCTATTTACCTGGTGACTTTGTCTGCAAAAAGGGAGAAATTGGTAAAGAAATGTATATAATCAAGCAAGGAGAAGTCCAAGTTCTCGGAGGCCCTGATGGTACTCAAGTTCTGGTTACTCTAAAAGCT-GGAGCAGTGTTTGGAGAAATCAGCCTTCTAGCAGCAGGTGGAGGAAACCGACGAACGGCCAATGTGGTGGCTCATGGTTTTGCCAATCTTTTAACACTGGACAAGAAGACCCTCCAAAAAATTCTAGTGCACTATCCAGATTCTGAAAAGCTCCTCATGAAGAAAGCCAGAGTGCTTCTAAAGCAGAAGGGCAAGGCCACAGAGGCAACCCCTCCGAGAAAAGGATGTGCCTTTCTCTTCCCACCTAAAGAAGAGACACCCAAAATGTTTAAAGCTCTTTTTGGAGGTACACAAAAGGCAGGCCTTGCAAGACTACTGAAATTGAAGAGAGAACAAACAGCTCAGAAACAAGAGGAAAATTCTGATGGAGGAGAGAGTCAAGGAAAAGAATCCGAAGAGAAAGGAAGAGACTCAGCAGAGAAACCACAGGATACACTCAAAACTGGAACGAGTCCTATCACAGTGAAGGAACTGGCCCCGTC------------------------------------------------------------------------------------------------------------------------------------------------------------------------------------------AGTTAACAAGGCAGTT---TTACCCAAGGGAA-CTAGCCGAGAATCACTCATTATCAGCATGGCTCCTTCTGCTGAGGCTGGAGAAGAGGTTTTGACAATTGAAGTGAAAGAGAAAGCTAAGCAATAA
	Orycteropus_afer	ATGTTTAAAACAATGACAGTAAAATTCAACAAGGTAAAACCAATAGAAAAGAATGATGAAAATGAAGACAGCCTTCATCCAACCAACCAGTCTCAGTCATCTACTAGACAGGGAGAAAATAAAATTGAAAAGAAATCTCTCAAAACCAAGATGCCTGCAGTCACATTTGAAGAATCACACACCCAAATACCAGATAAAATATCCAAGAAAACTTTCCTCAGCAATCAGACCACAAACCCTGCCTCTCAAAATCCAGCAGAAGCAACAGGATCAATGCCAGAGCTAGAAGAGACAGAGACTGGGAAAGAAGGCAGAGTCAGTCCAAAAAGCAAACCATCCAGAACTCCTGTTATAAATGAGTATGCTGATGCCCACCTACACAACCTGGTGAACAGAATGCGTCAGAGAACAGCCCTCTATAAGAAAAAGTTGGCAGAGGAAGATGTATCCTCACCTGAAGGCAGCCCTCAACTTGCAAAG---------CCCACAGCTATGTCATCAACACAGAGAAGTGAAGCCAAACTACAAGAAGATGATTACTATGGCATGTTGTGTTGTAAATTCCGGAAGTTGCCTCTGACAGATTATCTAAAGCAAATTAGACTTTCAAGAAGCATAGATTCATACACAGATCGGTTCTACCTCCTGTGGCTCCTGCTCGTCACCATTGCCTACAACTGGAATTGCTGGTTTATTCCACTGCGTCTAGTCTTTCCATATCAAACACCAGACAACATGCACTACTGGTTTATAACAGACATCGTATGTGATATCATCTACCTTTGTGATATGCTATTAATCCAACCCAGACTCCAGTTTACAAGAGGAGGAGAAATAATAGAGGATTCAAATGAGCTAAAGAGACACTACAGGAGTTCCACAAAATTTCAGTTGGATCTCGTATCAGTAATACCATTTGATGTATTCTACCTCTTCTTTGGGTTTAATCCAATATTTAGAGCAAATAGGATATTAAAGTATACCTCATTTTTTGAGTTTAATCACCACCTAGAGTCTATAATGGACAAGGCATACATCTACAGAGTCATTCGAACAACTGGATACTTGCTGTTTACTCTGCATATTAATGCCTGTATTTATTACTGGGCTTCAAACTATGAAGGAATTGGCACTACTAAATGGGTGTATAGTGGTCAAGGAAACAAATACCTGAGATGTTATTATTGGGCAGTTCGAACTTTAATTACCATCGGGGGCCTTCCAGAACCACACACTACGTTTGAAACTGTTTTTCAACTCTTGAATTTTTTT------CTTGGAGTTTTTGTGTTCTCCAGCTTAATTGGTCAGATGCGAGATGTAATTGGGGCAGCAACAGCCAATCAGAACCACTTCCGTGTCTGCATGGATCATACCATTGCCTACATGAACACTTACTCCATTCCCAAAAGTGTACAGGAACGGGTTCGGACTTGGTATGAATATACGTGGGACTCTCAAAGAATGCTAGATGAGTCCGATCTGCTTGCGAACCTGCCCTCTACCATGCGGTTGGCCCTGGCCATTGATATGAACTTCAGCATCATCAGCAAAGTCGACTTGTTCAAGGGTTGTGATATGCAGATGATTTATGACATGTTGCTAAGATTGAAATCCACTGTCTATCTACCTGGTGATTTTGTCTGCAAAAAAGGGGAAGTTGGCAAAGAAATGTATATCATCAAGCAAGGAGAAGTCCAAGTTCTCGGAGGCCCTGATGGTACTAAAGTTCTGGTTACTCTGAAAGCT-GGGGCAGTGTTCGGGGAAATCAGCCTTCTAGCAGCAGGTGGAGGAAACCGTCGAACTGCCAATGTGGTGGCACATGGTTTTGCCAATCTTTTAACACTGGACAAAAAGACCCTCCAAGAAATTCTACTGCACTATCCAGATTCTGAAAAGCTCCTCATGAAGAAAGCCAGAGTGCTTCTGAAGCAGAAAGCTCAGGCCACAGAGGCAACCCTTCCAAGAAAAGGATTTGCTTTTCTTTTCCCCCCTAAAGAAGAGACACCCAAAATATTTAAAGCTCTACTTGGAGGTACAGGAAAAGCAGGTCTTGCAAGACTACTCAAATTGAAGAGAGAACAAACAGCTCAGAAGAAAAGTGGAAACTCCAAC---ACAGAGTGTGACGGAAAAGGATATGAAGATAAAGGAAGGAAGCCAGCAAAGAAACCAGTGGACAGACCCAACTGTGGAGTAAGTCCTATTACAGTGAAGCAAACGCCCCAATC------------------------------------------------------------------------------------------------------------------------------------------------------------------------------------------GATTGGAAGGGCAGTTTTATTACCCAGAGGAG-CTATCTATCAATCACTCATCATCAGTATGGCTCCT---GCTGAGGCTGGAGAAGAGGTTCTGACTATTGAAGTCACAGAAAAGGTTAAG---TAA
	Elephantulus_edwardii	ATGTTTAAATCACTGACAGTAAAATTCAACAAGGTAAAGCCAGAAGAGGCA---GATGAGAATAAAGAGAATCATCGTCCAAGTGATCCATCTCAGGCATCCACCAGACAGGGAGAAAGTAAAAATGAGAAGAAATCTCACAAAACCAAGATATCTCCAGTCACATATGAAGAAGTGGACACCAAAGTACAAGCTCAAACTTCAAAAAAAACCTCCCCCCACCATGGCACCATAACCCCTGACTCTCAAAACCCACCAAAAGCAACAGAAACAGTGCCAGAGCAGAAGGAAACAGAGACTGCAAAAGAAGACAGCTCAAGTCCAAAAAGCAAACCACCCAGTGCTCCTCTTATTAATGAGTATGCTGATGCCCAAATACACGACTTGGTAAAAAGGATGCGACAACGAACAGCCCTCTACAAGAGAAAGTTAATAGAAGGAACTTTATCCTCACCAGAAGGGAGCCCACAACCTGCAAAGCCCACAGCTCCCACAGCTGCACCGTCAGGACAAGGAATTGATGCTAAGTTA---GAAGACCACTACTACAGAATATTGTGTTTTAAACTCCGGAAGATTCCTCTGACAGATTACCTAAAAAAAATTAGACTTCCGAGAACCATAGATTCATACACAGATCGACTCTATCTCTTCTGGCTCCTGCTTGTCTCCGTGGCCTATAACTGGAACTGCTGGCTTATCCCAGTGCGCATAGTCTTCCCATATCAAACACCAAACACCACACACTACTGGTTTATTACCGATCTCGTGTGTGATATCATCTACTTGTGTGATATGATGCTGATCCAGCCCAGACTCCAGTTTGTAAAAGGAGGAGAGATAATAGTGGATGAAAATGAGCTAAAGAGACACTACAAGAGCTCCACAAAATTTCGGTTGGACTTTGCATCAGTAATACCATTTGATGTTTTCTACTTCTTCTTTGGATTTAATCCAATATTTAGAGCAAATAGGACATTAAAGTATGTCTCATTTTTTGAGTTTAATCACCGCCTAGAGTCTATAATGGACAAGGCATACATCTACAGAGTCATTAGAACAACTGGATACTTGCTGTTTACTCTGCACATCAATGCCTGTATTTATTACTGGGCTTCAAACTATGAAGGAATTGGCACCACTAAGTGGGTGTATGATGGTGAAGGAAACAAATATCTGAGATGCTTTTATTGGGCAGTTCGATCTTTAATTACCATTGGAGGTCTTCCAGAACCACAAACCACATTTGAAATTGTTTTTCAACTCTTGAATTTCTTT------TTGGGAGTTTTTGTGTTCTCCAGCTTGATTGGTCAGATGAGAGATGTAATTGGAGCCGCCACAGCCAATCAGAACCACTTCCGTGCCTGCATGGATGAGACCATTGCCTACATGAACACTTACTCCATTATCAAAAGTGTACAGACCCGGGTTCGGACTTGGTATGATTATACATGGGACTCTCAAAGGATGCTAGATGAGTCTGAACTGCTGGAGAACCTGCCAACCACCATGCAGTTAGCCCTCGCTGTGGACATGAACTTCACCATCATCAGCAAAGTCGACTTGTTCAAGGGTTGTGATACACAGATGATTTATGACATGTTGCTAAGATTGAAATCCACTATCTATTTACCTGGTGACTTTGTCTGCAAAAAGGGAGAAATCGGCAAAGAAATGTACATCATCAAACATGGAGAAGTTCAAGTTCTTGGAGGCCCGGATGGCACTCAAGTTCTAGTTACTCTGAAAGCT-GGGGCAGTGTTTGGAGAAATCAGTCTTCTAGCATCAGGTGGAGGAAACCGCCGAACAGCCAACGTGGCAGCTCATGGTTTTGCCAATCTTTTGACACTGGACAAAAAGACCCTCCAAGAAATTCTAGTCCATTACCCAGATTCGGAAAAACTCCTCATGAAGAAAGCCAGAGTGATTCTAAAACAGAAGGGTAAGACTGCAGAGGCAACTCCTCCAAAAAAAGGGTATGCCTTTCTCTTCCCACCTAAAGAAGAGACACCCAAAATGTTTAAAGCTCTGCTTGGAGGTAAAGGAAAAGCAGGGCTTGCAAGATTACTCAAACTGAAGAAAGAACAAACAGTTCAGAGAAAAAGTGAAGACTCTGAAGAAGGAGAGGATAAAGGAAAAGCACATGAAGATAAAGGAACGGAGCAAGCAGAAAAAGCACCGGATGAACCCAACTGTGGAGCAAGTCCTTCTCCTAAGGAGCAAGTGCCCAAGTC------------------------------------------------------------------------------------------------------------------------------------------------------------------------------------------AAGTCCGAAAAAGGAGTCATTACCTAGAGGGA-CTACCTGTCAGTCACTCATCATCAGCATGGCTCCCTCTGCTGAGGCCGGAGAAGAGATTCTGACCATCGAAGTCAAGGAGAAGAGACTC---TGA
	Echinops_telfairi	ATGCTTAAATCACTGACAGCTAAATCCAACAAGGTACAGCCG------------AATGAAAAGGCACTGAGCCTTCATCGGAGCCCGAAGCCTGTACCAACCGCAAGGCAGGACAAGAACACAAATGAAAATAAACCTTTCAAAACCAAGACGTCTCCAGTCCCATGCGAGGAATCACACACCGAAATAGAAGATAAAGTCTTCAAGAAAAATGTCCCCAGCAATCCGATCGCAAAGCCGGACTCTCAAAATGCAGCAGAAGCACCAGGACCAAGGCTGGTGCTGAAAGAAACACAGATTGGGACAGAAGGCAGAGTCAG---------------------AGCTCCAGTTATAAGTGACTATGCTGACGCTCAGCTACACAATGTGGTGAAAAGAATGCATCAAAGAACAGCCCTCTACAAGAGAAAGCTGGTAGAGGGAGATGTATCCTCACCAGAAGGCAGCCCCCAAACTGCAAAG---------CCCCAAGCAGGAGCATCAGCACATGACAGTGGCGCTAAGCTCACAGAAGAACGTGAGTACAACGTGCTGTGCTGCAAATTCCAGAAGTTGCCCCTGACCGGCTACCTAAAGCAAATTGGGCTCGCAAAAAGCATAGACTCATACACAGATCGAGTCTATCTCCTGTGGCTCCTCCTTGTCACCATTGCCTACAACTGGAACTGCTGGCTTATCCCACTGCGCATTGTCTTCCCATATCAAACAGCAGACAACATGCACTACTGGCTCATTACAGACATCGTGTGCGATACCGTCTACCTTTGTGATATGCTATTGGTCCAGCCCAGGCTCCAGTTTGTAAGAGGAGGAGAAATAATAGTGGACTCAAATGAGCTCAAGAGATACTACAGGAGTTCCACAAAATTTCAGTTGGATCTTGTATCAATAATACCATTTGATGTTTTCTACCTCTTCTTTGGGTTTAATCCGATATTTAGAGCGAATAGGATGTTAAAGTATACCTCATTTTTTGCATTTAATCATCACCTCGAGTCTATGATGGGCAAGGCATATATCTACAGAGTCATTCGGACAACTGGATACTTGATGTTTACCCTGCACATTAACGCCTGTGTTTATTACTGGGCTTCAACCTATGAAGGATTTGGCACAACCAAGTGGGTGTATAATGGTGAAGGAAACAAGTACCTGAGATGCTATTATTGGGCAGTTCGGAGTTTAATTACCATCGGGGGCCTTCCAGAACCACAAAATACATTTGAAATTGCTTTTCAGCTCTTGAATTATTTC------CTGGGAGTCTTCGTGTTCTCGAGCTTAATTGGTCAGATGCGAGATGTCATTGGGGCTGCCAGAGCCAATCAGAATAACTTCCGGGTCTGCATGGATCAGACCATTGCCTACATGAACACCTACTCCATTATCAAAACTGTGCAGAACCGGGTTCGGATTTGGTATGAATACACGTGGGACTCTCAAAGAATGCTGGATGAGTCTGATCTGCTGGAGACCCTGCCCTCTACAATGCAGTCTGCCCTCGCCATTGATGTGAACTTCAGCATCATCAGCCAAGTCGACTTGTTCAAGGGCTGTGACACGCAGATGATTTACGACATGCTGCTAAGATTAAAATCGACTATCTATTTACCTGGTGATTTTGTCTGCAAAAAGGGAGAAATTGGCAAAGAAATGTATATCATCAAGCAAGGAGAAGTCCAAGTTCTCGGGGGCCCTGACGGTACTCAAGTCCTGGTGACTCTGAAAGCC-GGGGCGGTCTTGGGAGAAATCAGCCTTCTAGCAGCGGGTGGAGGGAACCGTCGAACTGCCAGTGTGGTAGCGCATGGCTTTGCCAACCTTCTAACACTGGACAAAAAGACCCTCCAAGATATTCTCCGGCACTATCCAGATTCTGAAAAGCTCCTCATGAAGAAAGCAAGAGTGCTTCTAAAGCATCGGGCTCATACCACAGAGACAACACCTCCTAGAAAAGGACTCGCCTTTCTCTTCTCGGCTAAAGAAGACACACCCAAAATGTTTAAAGCTCTGCTTGGAGGCTCGGGGAAAGCAGGTCTTGCAAGACTACTCAAATTGAAGAAAGAGCAAATGGCACAGAAAAAAAGTGAGAACTCTGAC---AGAGAGGGTAATGGAAAAGAAGATGAAGATAAAGAAAGAGAGGCAGCAGAGAAATCACTGGACAGACCCAACTGTGAGGCGAGTCATATTAAAATGGAGGAAATGCCCCAGTC------------------------------------------------------------------------------------------------------------------------------------------------------------------------------------------AACTGGAAAAGCAATTTTATTACCCAGAGGAA-CTACCCGTCAATCACTCGTCATCAGCATGACTCCTTCTACTGAGGGTGGAGAAGAGGTTCTGACGATTGAAGTCAAAGAAAAGGCTAAGCAATAA
	Microgale_talazaci	ATGTTTAAATCACTGATGGTTAAATCCAACAAGGTGCAGCCG------------GAAGAAAAGGGAGGGGGCCTTCAGCCGAGCATGAAGTCTCTGCCAACCACAAGGCTGGGTGAGAACAAAAATGAAAATAAACCTTTCAAAACGAAGACATTTCCAGGCATATGTGAGGAGTCACACACCAAAATAGAAGATAAAACCTCCAAGAAAAATGTCCCCAGCAGTCCAATCACAAACCCTGACTCTCAGTATCCTGCGACAGCATCTGGAACAAGGCAA---------GAATCAGAGACTGGGAAAGAAGGCAGCGTCAG---------------------ATCCCCTGTTATAAGTGACTATGTTGATGCTCGGCTACACAGTGTGGTGAAAAGAATGCGTCAAAGAACAGCCCTCTACAAGAGAAAGTTGGTGGAGGGAGATATATCCTCACCAGAAGGCAGTCCCCAGACAGCAAAG---------CCCACGGCAGAAGCATCAGCACATGACAGTGGCACGAAGCCAAAAGAAGAACGTGACGATAACGTGCTGTGTTGCAAATTTCAGAAGTTGCCTCTGACCAGCTACCTAAAGCAAATTAGGCTCGCCAAAAGCATCAACTCATACACTGATCGCGTCTACCTCCTGTGGCTCCTCCTGGTCACCATGGCCTTTCACTGGAACTGCTGGCTTCTCCCACTGCGCATAGTCTTCCCATACCAAACAGCAGACACCACGCACTACTGGCTTATCACAGACAGCGTGTGCGATATTGTCTACCTTTGTGACATGCTGTTGGTCCAGCCCAGGCTCCAGTTTGTAAGAGGTGGAGAAATAATAGTGGATTCAAATGAGCTCAAGAGATACTACAGGAGTTCGACAAAATTTCAGTTGGATCTCCTATCAATAATTCCATTTGATGTTTTCTATCTCTTCTTTGGGGTTAATCCAATATTTAGAGTGAACAGGATGTTAAAGTATACCTCATTTTTTGCATTTAGTCATCACCTAGAATCTATGATGGACAAGGCATACATCTACAGGGTCATTCGAACAACTGGATACTTGCTGTTTACCCTGCATATTAATGCCTGTATCTATTACTGGGCTTCAGCCTATGAAGGATTTGGCACAACAAAGTGGGTGTATAATGGTGAAGGAAACAAGTATCTGAGATGTTATTATTGGGCAGTTCGGAGTTTAATTACCATCGGGGGCCTTCCAGAACCACAAAACATATTTGAAATTGTTTTTCAACTCTTGAATTTTTTT------CTGGGAGTCTTCGTGTTCTCTGGCTTAATTGGTCAGATGCGAGATATAATTGGGGCTGCCAGAGCCAATCAGAACAACTTCCGTGTCTGCATGGATCACACCATTGCCTACATGAACACCTACTCCATTATCAAAACTGTGCAGAATCGGGTTCGGATTTGGTATAAACACACGTGGGACTCTCAAAGAATGCTGGATGAGTCTCATCTGCTGGAGACGCTGCCCTCGACAATGCAGCTGGCCCTTGCCATTGATGTGAACTTCAGCATCATCAGCAAAGTCGACTTATTCAAGGGCTGTGACACACAGATGATTTATGATATGCTGCTAAGATTAAAATCAACTATCTACTTACCTGGTGATTTTGTCTGCAAAAAGGGAGAAATTGGCAAAGAAATGTATATCATCAAGCAAGGAGAAGTCCAAGTTCTCGGGGGCTCGGATGGTTCTCAAGTTCTGGTGACTTTGAAAGCA-GGGGCAGTCTTGGGAGAAATCAGCCTTCTGGCCGCAGGCGGGGGGAACCGTCGAACGGCCAATGTGGTGGCACATGGTTTCGCCAACCTTCTTACCCTGGACAAAAAGACCCTCCAAGACATTCTACAGCACTATCCAGACTCTGAAAAGCTCCTCATGAAGAAAGCAAGACTGCTGCTAAGACATAAGGCTAACCCCACTGGGGCAAGTCCTCCAAGAAAAGGACTTGCCTTTCTCTTCTCTGCGAAGGAAGACACACCCAAAATGTTTAAGTCTCTGCTCGGAGGCTCGGGAAAAGCAGGTCTTGCCAGACTACTCAAAATGAAGAAAGAACAAACAGCACAGAAAAAAAGTGAGAACTCAGAA---AGAGAGTATAATGGAAAAGAATATGAAGATAAAGAAAGAGAGACGGCAGAGAATTCACTGGACAGACCCAACTGTGAAGCGAGTCATATTAAAATGGAGGAAATGCCCCAGTC------------------------------------------------------------------------------------------------------------------------------------------------------------------------------------------ACCTGGAAAAGCAATTTTATTACCGAGAGGT----ACCCATCAGTCTCTCGTGATCAGCATGACTCCTACTGCTGAGGGCGGAGAAGAGATTCTGATGATTGAAGTCACAGAAAAGGCTAAGCAATAA

;
end;
