# Supplementary material for: Three Blind Moles: Molecular Evolutionary Insights on the Tempo and Mode of Convergent Eye Degeneration in Notoryctes typhlops (Southern Marsupial Mole) and Two Chrysochlorids (Golden Moles)
Source: Genes (Basel). 2023 Oct 28;14(11):2018. doi: 10.3390/genes14112018 (PMC10671557; doi:10.3390/genes14112018)
Supplement: Supplementary file 1 [file genes-14-02018-s001.zip › Afrotheria CDS Alignments Nexus/Afrotheria Cone Genes CDS Nexus/GNAT2 alignment CDS.nex]

#NEXUS
begin taxa;
	dimensions ntax=12;
	taxlabels
	Amblysomus_hottentotus[&"At least Q20"=97.77%,Ambiguities=70,"At least Q30"=97.77%,"Rough Temperature (°C)"=87.05071724577623,"At least Q40"=97.77%,Description="Illumina",Modified=Wed Aug 24 13:43:07 PDT 2022,"% GC"=44.8%,Bin="<html><head><1></head><b><font color='#C13D26'>Low</font></b></html>","# Nucleotide Sequences With Quality"=1,"Post-Trim Length"=3137,"Molecular Weight (kDa)"=970.3115099999794,Topology="linear","% MQ"=0.0%,Created=Wed Aug 24 13:31:29 PDT 2022,"% LQ"=2.2%,"% HQ"=97.8%,"Failed Binning Fields"="Ambiguities","Molecule Type"="DNA"]
	Chrysochloris_asiatica[&Description="AMDV01162966.1","Genetic Code"="Standard",Modified=Wed Aug 24 13:43:07 PDT 2022,"% GC"=40.7%,"# Nucleotide Sequences With Quality"=0,Topology="linear","Molecule Type"="DNA",Created=Tue Aug 23 21:08:14 PDT 2022]
	Dugong_dugon[&"Rough Temperature (°C)"=87.60170777988614,Description="CAJQER010000448.1","Genetic Code"="Standard",Modified=Wed Aug 24 07:16:40 PDT 2022,"% GC"=44.8%,"# Nucleotide Sequences With Quality"=0,"Molecular Weight (kDa)"=2766.928279999973,Topology="linear","Molecule Type"="DNA",Created=Tue Aug 23 21:07:32 PDT 2022]
	Trichechus_manatus[&"Rough Temperature (°C)"=87.56413427561837,Description="AHIN01130231.1","Genetic Code"="Standard",Modified=Wed Aug 24 13:43:07 PDT 2022,"% GC"=44.7%,"# Nucleotide Sequences With Quality"=0,"Molecular Weight (kDa)"=2796.659609999981,Topology="linear","Molecule Type"="DNA",Created=Tue Aug 23 21:07:51 PDT 2022]
	Orycteropus_afer[&country="USA: San Diego Zoo",Description="NW_006921597","Genetic Code"="Standard",Modified=Wed Aug 24 13:43:07 PDT 2022,"Annotation Software Version (Genome-Annotation-Data)"="9.0","Assembly Name (Genome-Assembly-Data)"="OryAfe1.0",Taxonomy="Eukaryota; Metazoa; Chordata; Craniata; Vertebrata; Euteleostomi; Mammalia; Eutheria; Afrotheria; Tubulidentata; Orycteropodidae; Orycteropus","Genome Coverage (Genome-Assembly-Data)"="44x","Filename (Imported From)"="sequence - 2022-08-23T212322.291.gb","Annotation Provider (Genome-Annotation-Data)"="NCBI",Created=Thu Jul 29 00:00:00 PDT 2021,isolate="SDZICR_OR568_19922","Annotation Method (Genome-Annotation-Data)"="Best-placed RefSeq; Gnomon","Features Annotated (Genome-Annotation-Data)"="Gene; mRNA; CDS; ncRNA","Assembly Provider (Genome-Assembly-Data)"="Broad Institute","Sequencing Technology (Genome-Assembly-Data)"="Illumina Hi-Seq",db_xref="taxon:1230840",Organism="Orycteropus afer afer","Annotation Version (Genome-Annotation-Data)"="101","Path (Imported From)"="/Users/pannotia/Downloads",Accession="NW_006921597.1",sub_species="afer","% GC"=43.2%,chromosome="Unknown",sex="female","# Nucleotide Sequences With Quality"=0,"Annotation Pipeline (Genome-Annotation-Data)"="NCBI eukaryotic genome annotation pipeline",Topology="linear","Assembly Method (Genome-Assembly-Data)"="allpaths v. R40776 LITTLE_HELPS_BIG=False","Annotation Name (Genome-Annotation-Data)"="Orycteropus afer afer Annotation Release 101","Annotation Status (Genome-Annotation-Data)"="Full annotation","Molecule Type"="DNA"]
	Elephantulus_edwardii[&Description="PVJW010014090.1","Genetic Code"="Standard",Modified=Tue Aug 23 21:27:01 PDT 2022,"% GC"=43.0%,"# Nucleotide Sequences With Quality"=0,Topology="linear","Molecule Type"="DNA",Created=Tue Aug 23 21:07:06 PDT 2022]
	Echinops_telfairi[&country="Germany: Ludwig Maximilians University, Munich","Rough Temperature (°C)"=88.11672097988537,Description="NW_022104341","Genetic Code"="Standard",Modified=Wed Aug 24 13:43:07 PDT 2022,"Annotation Software Version (Genome-Annotation-Data)"="9.0",Taxonomy="Eukaryota; Metazoa; Chordata; Craniata; Vertebrata; Euteleostomi; Mammalia; Eutheria; Afrotheria; Tenrecidae; Tenrecinae; Echinops","Common Name"="small Madagascar hedgehog","Genome Coverage (Genome-Assembly-Data)"="78x","Filename (Imported From)"="sequence - 2022-08-23T212455.038.gb","Annotation Provider (Genome-Annotation-Data)"="NCBI",Created=Mon Dec 06 00:00:00 PST 2021,"Genome Representation (Genome-Assembly-Data)"="Full",isolate="266","Annotation Method (Genome-Annotation-Data)"="Best-placed RefSeq; Gnomon","Features Annotated (Genome-Annotation-Data)"="Gene; mRNA; CDS; ncRNA","Assembly Provider (Genome-Assembly-Data)"="Broad Institute","Sequencing Technology (Genome-Assembly-Data)"="Illumina HiSeq",db_xref="taxon:9371",Organism="Echinops telfairi","Annotation Version (Genome-Annotation-Data)"="103","Path (Imported From)"="/Users/pannotia/Downloads",Accession="NW_022104341.1","% GC"=53.9%,chromosome="Unknown",sex="female","Molecular Weight (kDa)"=2756.757389999978,"# Nucleotide Sequences With Quality"=0,"Annotation Pipeline (Genome-Annotation-Data)"="NCBI eukaryotic genome annotation pipeline",Topology="linear","Assembly Method (Genome-Assembly-Data)"="ALLPATHS v. R37599; Dovetail HiC v. 22-Jul-2017","Annotation Name (Genome-Annotation-Data)"="Echinops telfairi Annotation Release 103","Annotation Status (Genome-Annotation-Data)"="Full annotation","Molecule Type"="DNA","Expected Final Version (Genome-Assembly-Data)"="Yes"]
	Microgale_talazaci[&"Sequencing Technology (Genome-Assembly-Data)"="Illumina HiSeq",db_xref="taxon:176115",Organism="Microgale talazaci",Description="PVJH01034362","Genetic Code"="Standard",Modified=Wed Aug 24 13:43:07 PDT 2022,"Assembly Name (Genome-Assembly-Data)"="MicTal_v1_BIUU","Path (Imported From)"="/Users/pannotia/Downloads",Accession="PVJH01034362.1",Taxonomy="Eukaryota; Metazoa; Chordata; Craniata; Vertebrata; Euteleostomi; Mammalia; Eutheria; Afrotheria; Tenrecidae; Oryzorictinae; Microgale","% GC"=56.2%,"Common Name"="Talazac's shrew tenrec","# Nucleotide Sequences With Quality"=0,"Genome Coverage (Genome-Assembly-Data)"="27.8x",Topology="linear","Filename (Imported From)"="sequence - 2022-08-24T071114.492.gb",dev_stage="adult","Assembly Method (Genome-Assembly-Data)"="DISCOVAR de novo v. discovardenovo-52488",Created=Wed Jan 16 00:00:00 PST 2019,"Genome Representation (Genome-Assembly-Data)"="Full",isolate="US118","Molecule Type"="DNA","Expected Final Version (Genome-Assembly-Data)"="Yes"]
	Elephas_maximus[&country="USA: San Diego Zoo",collection_date="2016","Rough Temperature (°C)"=87.8282300697822,Description="NC_064821","Genetic Code"="Standard",Modified=Wed Aug 24 13:43:07 PDT 2022,"Annotation Software Version (Genome-Annotation-Data)"="10.0","Assembly Name (Genome-Assembly-Data)"="mEleMax1 primary haplotype",Taxonomy="Eukaryota; Metazoa; Chordata; Craniata; Vertebrata; Euteleostomi; Mammalia; Eutheria; Afrotheria; Proboscidea; Elephantidae; Elephas","Genome Coverage (Genome-Assembly-Data)"="43.0x","Filename (Imported From)"="sequence - 2022-08-23T212223.259.gb","Annotation Provider (Genome-Annotation-Data)"="NCBI RefSeq",dev_stage="adult",Created=Thu Aug 04 00:00:00 PDT 2022,isolate="mEleMax1","Genome Representation (Genome-Assembly-Data)"="Full","Assembly Date (Genome-Assembly-Data)"="21-MAR-2022","Annotation Method (Genome-Annotation-Data)"="Best-placed RefSeq; Gnomon",cell_type="fibroblast","Features Annotated (Genome-Annotation-Data)"="Gene; mRNA; CDS; ncRNA","Assembly Provider (Genome-Assembly-Data)"="Vertebrate Genomes Project","Sequencing Technology (Genome-Assembly-Data)"="PacBio Sequel II HiFi; Bionano optical mapping; Arima HiC",db_xref="taxon:99487",Organism="Elephas maximus indicus","Annotation Version (Genome-Annotation-Data)"="100","Path (Imported From)"="/Users/pannotia/Downloads",Accession="NC_064821.1",sub_species="indicus","% GC"=45.4%,chromosome="3",sex="male","Molecular Weight (kDa)"=2920.3833900000004,"# Nucleotide Sequences With Quality"=0,"Annotation Pipeline (Genome-Annotation-Data)"="NCBI eukaryotic genome annotation pipeline",Topology="linear","Assembly Method (Genome-Assembly-Data)"="Hifiasm v. 0.16.1; purge_dups v. 07.12.21; Bionano solve v. 3.3; Salsa v. 2.3","Annotation Name (Genome-Annotation-Data)"="Elephas maximus indicus Annotation Release 100","Diploid (Genome-Assembly-Data)"="Principal Haplotype","Annotation Status (Genome-Annotation-Data)"="Full annotation",tissue_type="fibroblast cells from skin","Molecule Type"="DNA","Expected Final Version (Genome-Assembly-Data)"="No"]
	Loxodonta_africana[&country="USA: San Diego Zoo, CA","Rough Temperature (°C)"=87.6318447634237,Description="NW_003573431","Genetic Code"="Standard",Modified=Wed Aug 24 13:43:07 PDT 2022,"Annotation Software Version (Genome-Annotation-Data)"="8.0",Taxonomy="Eukaryota; Metazoa; Chordata; Craniata; Vertebrata; Euteleostomi; Mammalia; Eutheria; Afrotheria; Proboscidea; Elephantidae; Loxodonta","Common Name"="African savanna elephant","Filename (Imported From)"="sequence - 2022-08-23T212119.623.gb","Annotation Provider (Genome-Annotation-Data)"="NCBI",Created=Tue Jan 16 00:00:00 PST 2018,isolate="ISIS603380","Annotation Method (Genome-Annotation-Data)"="Best-placed RefSeq; Gnomon","Features Annotated (Genome-Annotation-Data)"="Gene; mRNA; CDS; ncRNA",db_xref="taxon:9785",Organism="Loxodonta africana","Annotation Version (Genome-Annotation-Data)"="102","Path (Imported From)"="/Users/pannotia/Downloads",Accession="NW_003573431.1","% GC"=45.4%,chromosome="Unknown",sex="female","Molecular Weight (kDa)"=2903.730509999995,"# Nucleotide Sequences With Quality"=0,"Annotation Pipeline (Genome-Annotation-Data)"="NCBI eukaryotic genome annotation pipeline",Topology="linear","Annotation Name (Genome-Annotation-Data)"="Loxodonta africana Annotation Release 102","Annotation Status (Genome-Annotation-Data)"="Full annotation","Molecule Type"="DNA"]
	Heterohyrax_brucei[&"Rough Temperature (°C)"=87.71911194773557,Description="PVJQ01017809","Genetic Code"="Standard",Modified=Wed Aug 24 13:43:08 PDT 2022,"Assembly Name (Genome-Assembly-Data)"="HetBruBak_v1_BIUU",Taxonomy="Eukaryota; Metazoa; Chordata; Craniata; Vertebrata; Euteleostomi; Mammalia; Eutheria; Afrotheria; Hyracoidea; Procaviidae; Heterohyrax","Common Name"="yellow-spotted hyrax","Genome Coverage (Genome-Assembly-Data)"="24.4x","Filename (Imported From)"="sequence - 2022-08-24T070753.350.gb",dev_stage="adult",Created=Wed Jan 16 00:00:00 PST 2019,"Genome Representation (Genome-Assembly-Data)"="Full",isolate="US064","Sequencing Technology (Genome-Assembly-Data)"="Illumina HiSeq",db_xref="taxon:77598",Organism="Heterohyrax brucei","Path (Imported From)"="/Users/pannotia/Downloads",Accession="PVJQ01017809.1","% GC"=45.1%,"Molecular Weight (kDa)"=2789.115369999978,"# Nucleotide Sequences With Quality"=0,Topology="linear","Assembly Method (Genome-Assembly-Data)"="DISCOVAR de novo v. discovardenovo-52488","Molecule Type"="DNA","Expected Final Version (Genome-Assembly-Data)"="Yes"]
	Procavia_capensis[&"Rough Temperature (°C)"=87.87729549248748,Description="ABRQ02177831","Genetic Code"="Standard",Modified=Wed Aug 24 13:43:08 PDT 2022,"Assembly Name (Genome-Assembly-Data)"="Pcap_2.0",Taxonomy="Eukaryota; Metazoa; Chordata; Craniata; Vertebrata; Euteleostomi; Mammalia; Eutheria; Afrotheria; Hyracoidea; Procaviidae; Procavia","Common Name"="Cape rock hyrax","Genome Coverage (Genome-Assembly-Data)"="107x Illumina; 2.3x Sanger","Filename (Imported From)"="sequence - 2022-08-24T070906.435.gb",Created=Mon Dec 15 00:00:00 PST 2014,"Genome Representation (Genome-Assembly-Data)"="Full",isolate="Dallas Zoo Isis #01D731","Assembly Date (Genome-Assembly-Data)"="SEP-2013","Sequencing Technology (Genome-Assembly-Data)"="Illumina; Sanger dideoxy sequencing",db_xref="taxon:9813",Organism="Procavia capensis","Path (Imported From)"="/Users/pannotia/Downloads",Accession="ABRQ02177831.1","% GC"=45.5%,sex="female","Molecular Weight (kDa)"=2774.0021399999737,"# Nucleotide Sequences With Quality"=0,Topology="linear","Assembly Method (Genome-Assembly-Data)"="AllPaths v. 41070; Atlas Link v. 2.0; Atlas GapFill v. 2.0",tissue_type="Kidney","Molecule Type"="DNA","Expected Final Version (Genome-Assembly-Data)"="Yes"]
;
end;

begin characters;
	dimensions nchar=1066;
	format datatype=dna missing=? gap=-;
	matrix
	Amblysomus_hottentotus	ATGGGGAGTGGAGTCAGTGCTGAAGACAAGGAACTGGCCAAGAGGTCCAAGGAGCTGGAAAAGAAGCTGCAAGAGGATGCTGACAAGGAAGCCAAGACAGTCAAGCTGCTATTGCTGGGTGCTGGGGAGTCAGGAAAGAGCACTATCGTCAAACAGATGAAGATCATTCACCAGGATGGCTATTCGCCAGAAGAATGCCTAGAGTTCAAGGCCATCATCTATGGGAATGTGCTGCAGTCCATCCTGGCCATCATCCGGGCCATGTCCACACTGGGCATCCTTTATGCTGACCCAAGCCATGCGGGTGATGGGCAGCAGCTCAACAACTTAGCTGACTCTATTGAGGAAGGAACTATGCCTCCCGAGTTGGTGGAGGTCATCAAGAACTTGTGGAAGGATAGTGGGGTACAAGCCTCCTTCGACAGAGCTGCCGAGTACCAACTCAATGACTCTGCATCTTACTACCTGAACCAATTAGACCGGATTACAGCTCCTGACTACCTTCCTAATGAGCAAGATGTGCTACGGTCTAGAGTGAAAACCACAGGCATCATTGAGACCAACTTTTCAGTCAAAGACTTGAACTTCAGGATGTTTGATGTTGGAGGACAGAGATCTGAGAGAAAGAAGTGGATCCACTGTTTTGAGGGAGTCACCTGCATCATTTTCTGTGCGGCCCTCAGTGCTTATGATATGGTGCTGGTAGAAGATGACGAGGTGAATCGTATGCATGAATCTTTGCACCTGTTCAACAGCATCTGTAACCACAAATTCTTTGCGGCTACTTCCATTGTCCTCTTTCTCAACAAGAAGGATCTCTTCGAGG-AAAAAATCAAGAAAGTGCATCTCAGCATTTGTTTTCCAGAGTATGATGGGAACAACTCTTTTGATGATGCAGGGAATTACATCAAGAGCCAGTTCCTTGACCTCAATATGCGAAAAGATGTCAAAGAAATCTACAGCCATATGACCTGTGCTACAGACACACAGAATGTCAAATTTGTGTTTGATGCAGTTACAGATATTATCATCAAAGAAAATCTCAAGGACTGTGGGCTCTTCTAA
	Chrysochloris_asiatica	----------------------------------------------------------------------------------------------------------------------GTGCTGGAGAGTCAGGAAAGAGCACTATCGTCAAACAGATGAAGATCATTCACCAGGATGGCTATTCGCCAGAAGAATGCCTAGAGTTCAAGGCCATTATCTATGGGAATGTGCTGCAGTCCGTCCTGGCCATCATCTGGGCCATGTCCACACTGGGCATCCTTTATGCTGACCCAAGCCATGTGTATGATGGGCAGCAGCTCAACAACCTGGCTGACCCTGTTGAGGAAGGAACT--GGTTCCCGAGCTGGTGGAGGTCATCAAGAACTTGTGGGAGGATAGTGGGGTGCAAGCCTCCTTCGACAGAGCTGCTGCGTACCAGCTAAATGACTCTGCATCTTACTACCTGAATCAATTAGACCAGATTACAGCTCTGGACTACCTTCCTAATGAGCAAGATGTGCTCCGGTCTATAGTGAAAACCACAGGCATCATTGAGACCAAGTTTTCAGTCAAAGACTTGAACTTCAGGATGTTTGATGTTGGAGGACAGAGATCTGAGAGA---AAGTGGATCCACTGTTTTGAGGGAGTCACCTGCATCATTTTCTGTGCGGCCCTCAGTGCTTATGATATGGTGCTGGTAGAAGAT---GAGGTGAATCATATGCATGAATCTTTGCACCTGTTCAACAGCATATGTAACCACAAATTCTTTGCGGCTACTTCCATTGTCCTCTTTCTCAACAAGAAGGATCTCTTTGAGGAAAAAAATCAAGAAAGTGCATCTCAGCATTTGTTTTCTAGAGTATGATGGGAACAACTCT--TGATGATGCAGGGAATTACATCAAGAACCAGTTCCTTGACCTCAATATGCGAAACGATGTCAAAGAAATCTACAGCCACATGACCTGAGCTATAGACACGCAGAATGTCAAATTTGTGTTTGATGCAGTTACAGATATTATCATCAAAGAAAATCTCAAGGACTCTGGGCTCTTCTAA
	Dugong_dugon	ATGGGGAGTGGAGCCAGTGCTGAGGACAAAGAACTGGCCAAGAGGTCCAAAGAGCTAGAAAAGAAGCTGCAAGAGGACGCTGACAAGGAAGCCAAGACGGTCAAGCTGCTATTGCTGGGTGCTGGGGAGTCAGGAAAGAGCACTATCGTCAAACAGATGAAGATCATTCATCAGGATGGTTATTCACCAGAAGAATGCCTAGAGTTCAAGTCCATCATATATGGGAATGTGCTGCAGTCCATCCTGGCTATCATCCGGGCCATGTCCACACTGGGCATTGACTATGCTGAACCAAGCCATGCGGATGACGGGAGACAGCTCAACAACCTGGCTGACTCCACTGAGGAAGGCACCATGCCTCCTGAGCTGGTGGAGGTCATTAGGAAGTTGTGGAAGGATGGTGGGGTGCAAGCCTGCTTCGACAGAGCTGCAGAGTACCAGCTCAGTGACTCCGCATCTTACTACCTGAACCAGTTAGACCGGATTACAGCTCCTGACTACCTTCCTAATGAGCAAGATGTGCTACGGTCCAGAGTGAAAACCACAGGAATCATTGAAACCAAGTTTTCAGTCAAAGACTTGAACTTCAGGATGTTTGATGTGGGAGGGCAGAGATCAGAGAGAAAGAAGTGGATCCACTGCTTTGAGGGAGTCACCTGCATCATTTTCTGTGCAGCCCTCAGTGCCTATGATATGGTGCTGGTGGAAGACGACGAGGTGAATCGTATGCATGAGTCTTTGCACCTGTTCAACAGTATATGTAACCATAAGTTCTTTGCGGCAACTTCCATTGTCCTCTTTCTCAACAAGAAGGACCTCTTTGAGG-AAAAAATCAAGAAAGTGCACCTTAGCATTTGTTTTCCAGATTATGACGGGAACAACTCTTTTGAGGATGCAGGGAATTATATCAAGAGCCAGTTCCTTGACCTCAATATGCGAAAAGATGTCAAAGAAATCTACAGTCACATGACCTGTGCTACAGACACGCAGAATGTCAAATTTGTGTTTGATGCAGTTACTGACATTATCATCAAAGAAAATCTCAAGGACTGCGGGCTCTTCTAA
	Trichechus_manatus	ATGGGGAGTGGAGCCAGTGCTGAGGACAAAGAACTGGCCAAGAGGTCCAAAGAGCTAGAAAAGAAGCTGCAAGAGGACGCTGACGAGGAAGCCAAGACGGTCAAGCTGCTATTGCTGGGTGCTGGGGAGTCAGGAAAGAGCACTATCGTCAAACAGATGAAGATCATTCACCAGGACGGTTATTCACCAGAAGAATGCCTAGAGTTCAAGTCCATCATATATGGGAATGTGCTGCAGTCCATCCTGGCTATCATCCGGGCCATGTCCACACTGGGCATTGACTATGCTGAACAAAGCCATGCGGATGATGGGAGACAGCTCAACAACCTGGCTGACTCCACTGAGGAAGGCACCATGCCTCCTGAGCTGGTGGAGGTCATTAGGAAGTTGTGGAAGGATGGTGGGGTGCAAGCCTGCTTCGACAGAGCTGCAGAGTACCAGCTCAATGACTCCGCATCTTACTACCTGAACCAGTTAGACCGGATTACAGCTCCTGACTACCTTCCTAATGAGCAAGATGTGCTGCGGTCCAGAGTGAAAACCACAGGCATCATTGAAACCAAGTTTTCAGTCAAAGACTTGAACTTCAGGATGTTTGATGTGGGAGGGCAGAGATCAGAGAGAAAGAAGTGGATCCACTGCTTTGAGGGAGTCACCTGCATCATTTTCTGTGCGGCCCTCAGTGCCTATGATATGGTGCTGGTGGAAGACGACGAGGTGAATCGTATGCATGAGTCTTTGCACCTGTTCAACAGTATATGTAACCATAAGTTCTTTGCGGCAACTTCCATTGTCCTCTTTCTCAACAAGAAGGACCTCTTTGAGG-AAAAAATCAAGAAAGTGCACCTTAGCATTTGTTTTCCAGATTATGACGGGAACAACTCTTTTGAGGATGCAGGGAATTATATCAAGAGCCAGTTCCTTGACCTCAATATGCGAAAAGATGTCAAAGAAATCTACAGTCACATGACCTGTGCTACAGACACGCAGAATGTCAAATTTGTGTTTGATGCAGTTACTGACATTATCATCAAAGAAAATCTCAAGGACTGCGGGCTCTTCTAA
	Orycteropus_afer	ATGGGGAGTGGCATCAGCGCTGAGGACAAAGAGCTGGCCAAGAGGTCCAAGGAGCTAGAAAAGAAACTGCAAGAGGATGCTGATAAGGAAGCCAAGACCGTCAAGCTGCTATTGCTGGGTGCTGGAGAGTCAGGAAAGAGCACTATTGTCAAACAGATGAAGATCATCCACCAAGATGGCTATTCGCCAGAAGAATGCCTGGAGTTCAAGTCCATCATCTATGGGAATGTGCTGCAGTCCATCCTGGCTATCATCCGGGCCATGTCCACACTGGGCATTGACTATGCCGAACCAAGCCATGCGGATGATGGGAGACAGCTCAACAACCTGGCTGACTCCACTGAGGAAGGCACCATGCCTCCTGAGCTGGTGGAGGTTATCAGGAAGCTGTGGAAAGACAGTGGAGTGCAAGCCTGCTTCGACAGAGCTGCAGAGTACCAGCTCAATGACTCCGCATCATACTACTTGAACCAATTAGACCGGATTACAGCTCCTGACTACCTTCCTAATGAGCAAGATGTACTACGGTCCAGAGTGAAAACCACAGGCATCATTGAGACCAAGTTTTCAGTCAAAGACTTGAACTTCAGGATGTTTGATGTGGGAGGGCAGAGATCGGAGAGAAAGAAGTGGATCCATTGCTTTGAAGGAGTCACTTGCATCATTTTCTGTGCAGCCCTCAGTGCCTACGATATGGTTCTGGTGGAAGATGACGAGGTGAATCGTATGCATGAATCTCTGCACCTGTTCAACAGCATATGTAACCACAAGTTCTTTGCGGCTACTTCCATTGTTCTCTTTCTCAACAAGAAGGACCTCTTTGAGG-AAAAAATCAAGAAAGTGCATCTCAGCATTTGTTTTCCAGAGTATGATGGGAACAACTCTTTTGAGGATGCAGGGAATTATATCAAGAGCCAGTTCCTTGACCTCAATATGCGAAAAGATGTCAAAGAAATCTACAGTCACATGACCTGTGCTACAGACACGCAGAATGTCAAATTTGTGTTTGATGCAGTTACAGATATTATCATCAAAGAAAATCTCAAGGACTGCGGGCTCTTCTAA
	Elephantulus_edwardii	ATGGGGAGTGGAGCCAGCGCTGAAGACAAAGAACTGGCCAAGAGGTCCAAGGAGCTAGAAAAGAAGCTGCAAGAGGATGCTGACAAAGAAGCCAAGACCGTCAAGCTGCTCTTGCTGGGCGCTGGAGAGTCAGGAAAGAGTACTATCGTCAAACAGATGAAGATCATTCACCAGGATGGCTACACCGAGGAAGAATGCCTGGAGTTCAAGTCCATCATCTATGGGAATGTGCTGCAGTCCATCCTGGCTATCATCCGGGCCATGTCCACCCTGGGCATTGACTATGCTGACTCCAGCCGTGCAGATGACGGGAGACAGCTCAACAACTTGGCAGACTCCATTGAGGAAGGCACCATGCCTCCGGAGCTGGTAGAAGTCATCAAGAAGTTGTGGAAGGACGGCGGGGTGCAAGCCTGCTTCGAAAGAGCTGCAGAGTACCAACTTAATGACTCCGCCTCTTACTATCTGAACCAATTAGACCGGATTACAGCACCTGACTACCTTCCTAATGAGCAAGACGTGCTACGGTCCAGAGTGAAAACCACAGGCATCATTGAGACCAAGTTTTCCGTCAAAGACTTGAACTTCAGGATGTTTGATGTGGGAGGGCAGAGGTCGGAGAGAAAGAAGTGGATCCATTGTTTTGAAGGCGTCACCTGCATAATTTTCTGCGCAGCCCTCAGTGCCTATGACATGGTGCTGGTAGAAGATGACGAGGTGAATCGGATGCATGAGTCTTTGCACCTCTTCAACAGCATATGCAACCACAAGTTCTTTGCGGCTACTTCCATTGTTCTCTTTCTCAACAAGAAGGATCTCTTTGAGG-AAAAAATCAAGAAAGTGCACCTCAGCATTTGTTTTCCAGACTATGACGGGAACAACTCTTTTGAGGATGCAGGGAGTTACATCAAGAACCAGTTCCTTGACCTCAATATGCGAAAAGATGTCAAAGAAATCTACAGTCACATGACCTGTGCTACAGACACGCAGAATGTCAAGTTTGTGTTTGATGCAGTTACAGATATCATCATTAAAGAAAATCTAAAGGACTGTGGGCTCTTCTAA
	Echinops_telfairi	ATGGGCAGTGGAGCCAGTGCGGAGGACAAGGAGCTGGCCAAGAGGTCCAAGGAGCTGGAGAAAAAGCTGCAGGAGGGTGCTGACAAGGAGGCGAAGACCATCAAGCTGCTGTTGCTGGGCGCCGGCGAGTCAGGCAAGAGCACAATCGTCAAGCAGATGAAGATCATCCACCAGGACGGCTACACGCCGGAGGAGTGCCTGGAGTTCAAGTCCATCATCTACGGCAACGTGCTGCAGTCGATCCTGGCCATCATCCGGGCCATGTCTACATTGGGCATCGACTATGCCAACACAGGCCGCGCGGATGATGGGCGACAGCTCGGCAACCTGGCGGATTCCATCGAGGAGGGCACCATGCCTCCGGAGCTGGTGGACGTCATCAAGAAGTTGTGGAAGGATGACGGCGTGCAAGCCTGCTTCGACAGAGCCGCGGAGTACCAGCTCAATGACTCCGCCTCTTACTACCTGAACCAATTAGACCGGATTACAGATCCTGACTACCTCCCTAATGAGCAGGATGTGCTACGGTCCAGAGTGAAAACCACGGGCATCGTTGAGACCAAGTTTTCAGTCAAAGACTTGAACTTCAGGATGTTTGACGTGGGAGGACAGAGGTCGGAGAGGAAGAAGTGGATCCACTGCTTCGAGGGGGTCACCTGCATCATATTCTGTGCAGCCCTCAGCGCCTACGACATGGTGCTGGTGGAAGATGACGAGGTG----------------------------------------------------------------------------------------------------------------------------------------------------------------------------------------------------------------------------------------------------------------------------------------------------------------------------------------------------------
	Microgale_talazaci	ATGGGCAGTGGAGCCAGTGCGGAGGACAAGGAGCTGGCCAAGCGGTCCAAGGAGCTGGAAAAGAAGCTGCAAGAGGATGCTGACAAGGAGGCGAAGACGGTCAAGCTGCTGTTGCTGGGTGCAGGGGAGTCGGGTAAGAGCACGATCGTCAAACAGATGAAGATCATCCACCAGGACGGCTATACGCCAGAAGAGTGCCTGGAGTTCAAGTCCATCATCTACGGCAACGTGCTGCAGTCCATCCTGGCCATCACTCGGGCCATGTCCACCCTGGGCATCGACTATGCCGAGGCTGGCCGCACAGAAGATGGGCGGCAGCTGGGCAACCTGGCGGACTCCATCGAGGAGGGCACCATGCCCCCCGAGCTGGTGGATGTCATCAAGAAGCTCTGGAAGGACGGCGGGGTGCAAGCCTGCTTCGACAGAGCGGCAGAGTACCAGCTCAATGACTCCGCCTCTTACTACCTGAACCAATTAGACCGGATTACAGATCCAGAGTACCTCCCTAACGAGCAGGACGTGCTGCGGTCCAGAGTGAAAACCACCGGCATCATCGAGACCAAGTTTTCAGTCAAAGACTTGAACTTCAGGATGTTTGACGTGGGAGGTCAGAGGTCGGAGAGGAAGAAGTGGATCCACTGCTTTGAGGGGGTCACCTGCATCATTTTCTGCGCGGCCCTCAGCGCCTACGACATGGTGCTGGTGGAAGATGATGAGGTGAATCGGATGCACGAGTCTCTGCACCTGTTCAACAGCATCTGCAACCACAAGTTCTTCGCGGCCACCTCCATCGTCCTCTTTCTCAACAAGAAGGACCTCTTTGGGG-AGAAGATCAAGAAAGTGCACCTGAGCATCTGCTTTCCTGAGTATGATGGCAACAACTCGTTTGAGGATGCAGGGAATTACATCAAGAGCCAGTTTCTGGACCTCAACTTGCGCAAAGACGTGAAAGAGATCTACAGTCACCTGACCTGTGCGACAGACACCCAGAATGTCAAGTTCGTGTTCGATGCCGTGACAGACATCATCATCAAAGAGAATCTCAAGGACTGCGGGCTCTTCTAG
	Elephas_maximus	ATGGGGAGTGGAGTCAGTGCTGAGGACAAAGAACTGGCCAAGAGGTCCAAGGAGCTAGAAAAGAAACTGCAAGAGGACGCTGACAAGGAAGCCAAGACGGTCAAGCTGCTATTGCTGGGTGCTGGGGAGTCAGGAAAGAGCACTATCGTCAAACAGATGAAGATCATTCACCAGGATGGCTATTCACCAGAAGAATGCCTAGAGTTCAAGTCCATCATCTATGGGAATGTGCTGCAGTCCATCCTGGCTATCATTCGGGCCATGTCCACACTGGGCATTGACTACGCTGAACCAAGCCATGCGGATGATGGGAGACAGCTCAACAACCTGGCTGACTCCATTGAGGAAGGCACCATGCCTCCTGAGCTGGTGGAGGTCATCAGGAAGTTGTGGAAGGATGGTGGGGTGCAAGCCTGCTTCGACAGAGCTGCAGAGTACCAGCTCAATGACTCCGCATCTTACTACCTGAACCAATTAGACCGGATTACAGCTCCTGACTACCTTCCTAACGAGCAAGATGTGCTACGGTCCAGAGTGAAAACCACAGGCATCATTGAGACCAAGTTTTCAGTCAAAGACTTAAACTTCAGGATGTTTGACGTGGGAGGGCAGAGATCAGAGAGAAAGAAGTGGATCCACTGCTTTGAGGGAGTCACCTGCATCATTTTCTGTGCGGCCCTCAGCGCCTATGATATGGTGCTGGTGGAAGACGACGAGGTGAATCGTATGCATGAGTCTTTGCACCTGTTCAACAGCATATGTAACCACAAGTTCTTTGCGGCTACTTCCATCGTCCTCTTCCTCAACAAGAAGGACCTCTTTGAGG-AAAAAATCAAGAAAGTGCACCTCAGCATTTGTTTTCCAGAATATGATGGGAACAACTCCTTTGAGGATGCAGGGAATTATATCAAGAGCCAGTTCCTTGACCTCAATATGCGAAAAGATGTCAAAGAAATCTACAGTCACATGACCTGTGCTACAGACACGCAGAATGTCAAATTTGTGTTTGATGCAGTTACAGATATTATCATCAAAGAAAATCTCAAGGACTGCGGGCTCTTCTAA
	Loxodonta_africana	ATGGGGAGTGGAGTCAGTGCTGAGGACAAAGAACTGGCCAAAAGGTCCAAGGAGCTAGAAAAGAAACTGCAAGAGGACGCTGACAAGGAAGCCAAGACGGTCAAGCTGCTATTGCTGGGTGCTGGGGAGTCAGGAAAGAGCACTATCGTCAAACAGATGAAGATCATTCACCAGGATGGCTATTCACCAGAAGAATGCCTAGAGTTCAAGTCCATCATCTATGGGAATGTGCTGCAGTCCATCCTGGCTATCATTCGGGCCATGTCCACATTGGGCATTGACTACGCTGAACCAAGCCACGCGGATGATGGGAGACAGCTCAACAACCTGGCTGACTCCATTGAGGAAGGCACCATGCCTCCTGAGCTGGTGGAGGTCATCAGGAAGTTGTGGAAGGATGGTGGGGTGCAAGCCTGCTTCGACAGAGCTGCAGAGTACCAGCTCAATGACTCCGCATCTTACTACCTGAACCAATTAGACCGGATTACAGCTCCTGACTACCTTCCTAACGAGCAAGATGTGCTACGGTCCAGAGTGAAAACCACAGGCATCATTGAGACCAAGTTTTCAGTCAAAGACTTAAACTTCAGGATGTTTGACGTGGGAGGGCAGAGATCAGAGAGAAAGAAGTGGATCCACTGCTTTGAGGGAGTCACCTGCATCATTTTCTGTGCGGCCCTCAGCGCCTATGATATGGTGCTGGTGGAAGACGACGAGGTGAATCGTATGCATGAGTCTTTGCACCTGTTCAACAGCATATGTAACCACAAGTTCTTTGCGGCTACTTCCATCGTCCTCTTCCTCAACAAGAAGGACCTCTTTGAGG-AAAAAATCAAGAAAGTGCACCTCAGCATTTGTTTTCCAGAATATGATGGGAACAACTCCTTTGAGGATGCAGGGAATTATATCAAGAGCCAGTTCCTTGACCTCAATATGCGAAAAGATGTCAAAGAAATCTACAGTCACATGACCTGTGCTACAGACACGCAGAATGTCAAATTTGTGTTTGATGCAGTTACAGATATTATCATCAAAGAAAATCTCAAGGACTGCGGGCTCTTCTAA
	Heterohyrax_brucei	ATGGGGAGTGGAGCCAGTGCTGAGGACAAAGAACTGGCCAAGAGGTCCAAGGAGCTAGAGAAGAAGCTGCAAGAAGATGCTGACAAGGAAGCCAAGACAGTCAAGCTGCTATTGCTGGGTGCTGGGGAGTCAGGAAAGAGCACTATCGTCAAACAGATGAAGATCATTCACCAGGACGGCTATTCACCGGAAGAATGCCTGGAGTTCAAGGCCATCATCTATGGGAACGTGCTGCAGTCCATCCTGGCTATCATTCGAGCCATGTCCACACTGGGCATTGACTATGCTGAACCAAGCCATGCGGATGATGGGAGACAACTCAACAACCTGGCTGACTCCATTGAGGAAGGCACCATGCCTCCTGAGCTGGTGGAGGTCATCCGGAAGTTGTGGAAGGATGGAGGCGTGCAAGCCTGCTTCGAAAGAGCTGCAGAGTATCAGCTCAACGACTCTGCGTCTTACTACCTGAACCAATTAGACCGGATCACAGCTCCTGACTACCTTCCTAATGAGCAAGATGTGCTGCGATCCAGAGTGAAAACCACAGGCATCATTGAGACCAAGTTTTCAGTCAAAGACTTGAACTTCAGGATGTTTGATGTGGGAGGGCAGAGGTCAGAGAGGAAGAAGTGGATCCACTGCTTTGAGGGAGTCACCTGCATCATTTTCTGCGCGGCCCTCAGTGCCTATGATATGGTGCTGGTGGAAGACGACGAGGTGAATCGCATGCATGAGTCTTTGCACCTGTTCAACAGCATATGTAACCACAAGTTCTTTGCTGCTACTTCCATTGTCCTATTTCTCAACAAGAAGGACCTCTTTGAAG-AAAAAATCAAGAAAGTGCACCTCAGTATTTGTTTTCCAGAATATGATGGGAACAACTCTTTTGAGGATGCAGGGAATTATATCAAGAACCAGTTCCTTGACCTCAATATGCGAAAAGATGTCAAAGAAATCTACAGTCACATGACCTGTGCTACAGACACGCAGAATGTCAAATTTGTGTTTGATGCAGTTACAGATATCATCATCAAAGAAAATCTCAAGGACTGTGGGCTCTTCTAA
	Procavia_capensis	ATGGGGAGTGGAGCCAGTGCTGAGGACAAAGAACTGGCCAAGAGGTCCAAGGAGCTAGAAAAGAAGCTGCAAGAAGACGCTGACAAGGAAGCCAAGACAGTCAAGCTGCTATTGCTGGGTGCTGGGGAGTCAGGAAAGAGCACTATCGTCAAACAGATGAAGATCATTCACCAGGACGGCTATTCACCGGAAGAATGCCTGGAGTTCAAGGCCATCATCTATGGGAACGTGCTGCAGTCCATCCTGGCTATCATTCGAGCCATGTCCACACTGGGCATTGACTATACTGAACCAAGCCATGCGGATGATGGGAGACAACTCAACAACCTGGCTGACTCCATTGAGGAAGGCACCATGCCTCCTGAGCTGGTGGAGGTCATCCGGAAGTTGTGGAAGGATGGAGGCGTGCAAGCCTGCTTCGAAAGAGCTGCAGAGTATCAGCTCAACGACTCTGCGTCTTACTACCTGAACCAATTAGACCGTATCACAGCTCCTGACTACCTTCCTAATGAGCAAGATGTGCTGCGATCCAGAGTGAAAACCACAGGCATCATTGAGACCAAGTTTTCAGTCAAAGACTTGAACTTCAGGATGTTTGATGTGGGAGGGCAGAGGTCAGAGAGGAAGAAGTGGATCCACTGCTTTGAGGGAGTCACCTGCATCATTTTCTGCGCGGCCCTCAGTGCCTATGATATGGTGCTGGTGGAAGACGACGAGGTGAATCGCATGCATGAGTCTTTGCACCTGTTCAACAGCATATGTAACCACAAGTTCTTTGCTGCTACTTCCATTGTCCTATTTCTCAACAAGAAGGACCTCTTTGAAG-AAAAAATCAAGAAAGTGCACCTCAGTATTTGTTTTCCAGAATATGATGGGAACAACTCTTTTGAGGATGCAGGGAATTATATCAAGAACCAGTTCCTTGACCTCAATATGCGAAAAGATGTCAAAGAAATCTACAGTCACATGACCTGTGCTACAGACACGCAGAATGTCAAATTTGTGTTTGATGCAGTTACAGATATCATCATCAAAGAAAATCTCAAGGACTGTGGGCTCTTCTAA

;
end;
