# Supplementary material for: Three Blind Moles: Molecular Evolutionary Insights on the Tempo and Mode of Convergent Eye Degeneration in Notoryctes typhlops (Southern Marsupial Mole) and Two Chrysochlorids (Golden Moles)
Source: Genes (Basel). 2023 Oct 28;14(11):2018. doi: 10.3390/genes14112018 (PMC10671557; doi:10.3390/genes14112018)
Supplement: Supplementary file 1 [file genes-14-02018-s001.zip › Afrotheria CDS Alignments Nexus/Afrotheria Cone Genes CDS Nexus/GNB3 alignment CDS.nex]

#NEXUS
begin taxa;
	dimensions ntax=12;
	taxlabels
	Amblysomus_hottentotus[&"At least Q20"=98.72%,Ambiguities=53,"At least Q30"=98.72%,"Rough Temperature (°C)"=91.71869398207426,"At least Q40"=98.72%,Description="Illumina",Modified=Thu Aug 25 12:46:53 PDT 2022,"% GC"=56.5%,Bin="<html><head><1></head><b><font color='#C13D26'>Low</font></b></html>","# Nucleotide Sequences With Quality"=1,"Post-Trim Length"=2343,"Molecular Weight (kDa)"=722.162019999998,Topology="linear","% MQ"=0.0%,Created=Thu Aug 25 11:36:16 PDT 2022,"% LQ"=1.3%,"% HQ"=98.7%,"Failed Binning Fields"="Ambiguities","Molecule Type"="DNA"]
	Chrysochloris_asiatica[&"Rough Temperature (°C)"=88.81606487148102,Description="AMDV01115233.1","Genetic Code"="Standard",Modified=Thu Aug 25 12:46:53 PDT 2022,"% GC"=47.8%,"# Nucleotide Sequences With Quality"=0,"Molecular Weight (kDa)"=2012.9374099998329,Topology="linear","Molecule Type"="DNA",Created=Wed Aug 24 12:29:51 PDT 2022]
	Dugong_dugon[&"Rough Temperature (°C)"=89.96395714021799,Description="CAJQER010001728.1","Genetic Code"="Standard",Modified=Thu Aug 25 12:46:53 PDT 2022,"% GC"=50.7%,"# Nucleotide Sequences With Quality"=0,"Molecular Weight (kDa)"=1668.2690499998916,Topology="linear","Molecule Type"="DNA",Created=Wed Aug 24 08:42:06 PDT 2022]
	Trichechus_manatus[&"Rough Temperature (°C)"=89.94160029635118,Description="AHIN01124458.1","Genetic Code"="Standard",Modified=Thu Aug 25 12:46:53 PDT 2022,"% GC"=50.6%,"# Nucleotide Sequences With Quality"=0,"Molecular Weight (kDa)"=1664.4366699998927,Topology="linear","Molecule Type"="DNA",Created=Wed Aug 24 12:29:29 PDT 2022]
	Elephas_maximus[&country="USA: San Diego Zoo",collection_date="2016","Rough Temperature (°C)"=90.20422417398578,Description="NC_064822","Genetic Code"="Standard",Modified=Thu Aug 25 12:46:53 PDT 2022,"Annotation Software Version (Genome-Annotation-Data)"="10.0","Assembly Name (Genome-Assembly-Data)"="mEleMax1 primary haplotype",Taxonomy="Eukaryota; Metazoa; Chordata; Craniata; Vertebrata; Euteleostomi; Mammalia; Eutheria; Afrotheria; Proboscidea; Elephantidae; Elephas","Genome Coverage (Genome-Assembly-Data)"="43.0x","Filename (Imported From)"="sequence - 2022-08-24T123253.434.gb","Annotation Provider (Genome-Annotation-Data)"="NCBI RefSeq",dev_stage="adult",Created=Thu Aug 04 00:00:00 PDT 2022,isolate="mEleMax1","Genome Representation (Genome-Assembly-Data)"="Full","Assembly Date (Genome-Assembly-Data)"="21-MAR-2022","Annotation Method (Genome-Annotation-Data)"="Best-placed RefSeq; Gnomon",cell_type="fibroblast","Features Annotated (Genome-Annotation-Data)"="Gene; mRNA; CDS; ncRNA","Assembly Provider (Genome-Assembly-Data)"="Vertebrate Genomes Project","Sequencing Technology (Genome-Assembly-Data)"="PacBio Sequel II HiFi; Bionano optical mapping; Arima HiC",db_xref="taxon:99487",Organism="Elephas maximus indicus","Annotation Version (Genome-Annotation-Data)"="100","Path (Imported From)"="/Users/pannotia/Downloads",Accession="NC_064822.1",sub_species="indicus","% GC"=51.3%,chromosome="4",sex="male","Molecular Weight (kDa)"=1473.4286999999138,"# Nucleotide Sequences With Quality"=0,"Annotation Pipeline (Genome-Annotation-Data)"="NCBI eukaryotic genome annotation pipeline",Topology="linear","Assembly Method (Genome-Assembly-Data)"="Hifiasm v. 0.16.1; purge_dups v. 07.12.21; Bionano solve v. 3.3; Salsa v. 2.3","Annotation Name (Genome-Annotation-Data)"="Elephas maximus indicus Annotation Release 100","Diploid (Genome-Assembly-Data)"="Principal Haplotype","Annotation Status (Genome-Annotation-Data)"="Full annotation",tissue_type="fibroblast cells from skin","Molecule Type"="DNA","Expected Final Version (Genome-Assembly-Data)"="No"]
	Loxodonta_africana[&country="USA: San Diego Zoo, CA","Rough Temperature (°C)"=90.16135508155583,Description="NW_003573435","Genetic Code"="Standard",Modified=Thu Aug 25 12:46:53 PDT 2022,"Annotation Software Version (Genome-Annotation-Data)"="8.0",Taxonomy="Eukaryota; Metazoa; Chordata; Craniata; Vertebrata; Euteleostomi; Mammalia; Eutheria; Afrotheria; Proboscidea; Elephantidae; Loxodonta","Common Name"="African savanna elephant","Filename (Imported From)"="sequence - 2022-08-24T123327.884.gb","Annotation Provider (Genome-Annotation-Data)"="NCBI",Created=Tue Jan 16 00:00:00 PST 2018,isolate="ISIS603380","Annotation Method (Genome-Annotation-Data)"="Best-placed RefSeq; Gnomon","Features Annotated (Genome-Annotation-Data)"="Gene; mRNA; CDS; ncRNA",db_xref="taxon:9785",Organism="Loxodonta africana","Annotation Version (Genome-Annotation-Data)"="102","Path (Imported From)"="/Users/pannotia/Downloads",Accession="NW_003573435.1","% GC"=51.2%,chromosome="Unknown",sex="female","Molecular Weight (kDa)"=1473.468789999914,"# Nucleotide Sequences With Quality"=0,"Annotation Pipeline (Genome-Annotation-Data)"="NCBI eukaryotic genome annotation pipeline",Topology="linear","Annotation Name (Genome-Annotation-Data)"="Loxodonta africana Annotation Release 102","Annotation Status (Genome-Annotation-Data)"="Full annotation","Molecule Type"="DNA"]
	Heterohyrax_brucei[&"Rough Temperature (°C)"=89.83984522066514,Description="PVJQ01001135","Genetic Code"="Standard",Modified=Thu Aug 25 12:46:53 PDT 2022,"Assembly Name (Genome-Assembly-Data)"="HetBruBak_v1_BIUU",Taxonomy="Eukaryota; Metazoa; Chordata; Craniata; Vertebrata; Euteleostomi; Mammalia; Eutheria; Afrotheria; Hyracoidea; Procaviidae; Heterohyrax","Common Name"="yellow-spotted hyrax","Genome Coverage (Genome-Assembly-Data)"="24.4x","Filename (Imported From)"="sequence - 2022-08-24T202956.023.gb",dev_stage="adult",Created=Wed Jan 16 00:00:00 PST 2019,"Genome Representation (Genome-Assembly-Data)"="Full",isolate="US064","Sequencing Technology (Genome-Assembly-Data)"="Illumina HiSeq",db_xref="taxon:77598",Organism="Heterohyrax brucei","Path (Imported From)"="/Users/pannotia/Downloads",Accession="PVJQ01001135.1","% GC"=50.4%,"Molecular Weight (kDa)"=1475.2975499999166,"# Nucleotide Sequences With Quality"=0,Topology="linear","Assembly Method (Genome-Assembly-Data)"="DISCOVAR de novo v. discovardenovo-52488","Molecule Type"="DNA","Expected Final Version (Genome-Assembly-Data)"="Yes"]
	Procavia_capensis[&"Rough Temperature (°C)"=89.33200508690123,Description="PVIO02826352","Genetic Code"="Standard",Modified=Thu Aug 25 12:46:53 PDT 2022,"Assembly Name (Genome-Assembly-Data)"="ProCapCap_v2_BIUU_UCD",Taxonomy="Eukaryota; Metazoa; Chordata; Craniata; Vertebrata; Euteleostomi; Mammalia; Eutheria; Afrotheria; Hyracoidea; Procaviidae; Procavia","Common Name"="Cape rock hyrax","Genome Coverage (Genome-Assembly-Data)"="23.3x","Filename (Imported From)"="sequence - 2022-08-24T203053.544.gb",dev_stage="adult",Created=Mon Jul 15 00:00:00 PDT 2019,"Genome Representation (Genome-Assembly-Data)"="Full",isolate="US060","Sequencing Technology (Genome-Assembly-Data)"="Illumina HiSeq",db_xref="taxon:9813",Organism="Procavia capensis","Path (Imported From)"="/Users/pannotia/Downloads",Accession="PVIO02826352.1","% GC"=50.3%,"Molecular Weight (kDa)"=1456.3854499999193,"# Nucleotide Sequences With Quality"=0,Topology="linear","Assembly Method (Genome-Assembly-Data)"="Discovar de novo v. 52494 + Dovetail HiC","Molecule Type"="DNA","Expected Final Version (Genome-Assembly-Data)"="No"]
	Orycteropus_afer[&country="USA: San Diego Zoo","Rough Temperature (°C)"=89.37899663047547,Description="NW_006921627","Genetic Code"="Standard",Modified=Thu Aug 25 12:46:53 PDT 2022,"Annotation Software Version (Genome-Annotation-Data)"="9.0","Assembly Name (Genome-Assembly-Data)"="OryAfe1.0",Taxonomy="Eukaryota; Metazoa; Chordata; Craniata; Vertebrata; Euteleostomi; Mammalia; Eutheria; Afrotheria; Tubulidentata; Orycteropodidae; Orycteropus","Genome Coverage (Genome-Assembly-Data)"="44x","Filename (Imported From)"="sequence - 2022-08-24T123404.282.gb","Annotation Provider (Genome-Annotation-Data)"="NCBI",Created=Thu Jul 29 00:00:00 PDT 2021,isolate="SDZICR_OR568_19922","Annotation Method (Genome-Annotation-Data)"="Best-placed RefSeq; Gnomon","Features Annotated (Genome-Annotation-Data)"="Gene; mRNA; CDS; ncRNA","Assembly Provider (Genome-Assembly-Data)"="Broad Institute","Sequencing Technology (Genome-Assembly-Data)"="Illumina Hi-Seq",db_xref="taxon:1230840",Organism="Orycteropus afer afer","Annotation Version (Genome-Annotation-Data)"="101","Path (Imported From)"="/Users/pannotia/Downloads",Accession="NW_006921627.1",sub_species="afer","% GC"=49.3%,chromosome="Unknown",sex="female","Molecular Weight (kDa)"=1646.5459499998915,"# Nucleotide Sequences With Quality"=0,"Annotation Pipeline (Genome-Annotation-Data)"="NCBI eukaryotic genome annotation pipeline",Topology="linear","Assembly Method (Genome-Assembly-Data)"="allpaths v. R40776 LITTLE_HELPS_BIG=False","Annotation Name (Genome-Annotation-Data)"="Orycteropus afer afer Annotation Release 101","Annotation Status (Genome-Annotation-Data)"="Full annotation","Molecule Type"="DNA"]
	Elephantulus_edwardii[&"Rough Temperature (°C)"=88.60916884084979,Description="PVJW010016814.1","Genetic Code"="Standard",Modified=Thu Aug 25 12:46:53 PDT 2022,"% GC"=47.4%,"# Nucleotide Sequences With Quality"=0,"Molecular Weight (kDa)"=1655.7879699998873,Topology="linear","Molecule Type"="DNA",Created=Wed Aug 24 08:41:43 PDT 2022]
	Microgale_talazaci[&"Rough Temperature (°C)"=94.43573033707864,Description="PVJH01021434","Genetic Code"="Standard",Modified=Thu Aug 25 12:46:53 PDT 2022,"Assembly Name (Genome-Assembly-Data)"="MicTal_v1_BIUU",Taxonomy="Eukaryota; Metazoa; Chordata; Craniata; Vertebrata; Euteleostomi; Mammalia; Eutheria; Afrotheria; Tenrecidae; Oryzorictinae; Microgale","Common Name"="Talazac's shrew tenrec","Genome Coverage (Genome-Assembly-Data)"="27.8x","Filename (Imported From)"="sequence - 2022-08-24T203154.511.gb",dev_stage="adult",Created=Wed Jan 16 00:00:00 PST 2019,"Genome Representation (Genome-Assembly-Data)"="Full",isolate="US118","Sequencing Technology (Genome-Assembly-Data)"="Illumina HiSeq",db_xref="taxon:176115",Organism="Microgale talazaci","Path (Imported From)"="/Users/pannotia/Downloads",Accession="PVJH01021434.1","% GC"=61.7%,"Molecular Weight (kDa)"=1373.2693899999392,"# Nucleotide Sequences With Quality"=0,Topology="linear","Assembly Method (Genome-Assembly-Data)"="DISCOVAR de novo v. discovardenovo-52488","Molecule Type"="DNA","Expected Final Version (Genome-Assembly-Data)"="Yes"]
	Echinops_telfairi[&country="Germany: Ludwig Maximilians University, Munich","Rough Temperature (°C)"=89.32037677816224,Description="NW_022111256","Genetic Code"="Standard",Modified=Thu Aug 25 12:46:53 PDT 2022,"Annotation Software Version (Genome-Annotation-Data)"="9.0",Taxonomy="Eukaryota; Metazoa; Chordata; Craniata; Vertebrata; Euteleostomi; Mammalia; Eutheria; Afrotheria; Tenrecidae; Tenrecinae; Echinops","Common Name"="small Madagascar hedgehog","Genome Coverage (Genome-Assembly-Data)"="78x","Filename (Imported From)"="sequence - 2022-08-25T123747.877.gb","Annotation Provider (Genome-Annotation-Data)"="NCBI",Created=Mon Dec 06 00:00:00 PST 2021,"Genome Representation (Genome-Assembly-Data)"="Full",isolate="266","Annotation Method (Genome-Annotation-Data)"="Best-placed RefSeq; Gnomon","Features Annotated (Genome-Annotation-Data)"="Gene; mRNA; CDS; ncRNA","Assembly Provider (Genome-Assembly-Data)"="Broad Institute","Sequencing Technology (Genome-Assembly-Data)"="Illumina HiSeq",db_xref="taxon:9371",Organism="Echinops telfairi","Annotation Version (Genome-Annotation-Data)"="103","Path (Imported From)"="/Users/pannotia/Downloads",Accession="NW_022111256.1","% GC"=58.7%,chromosome="Unknown",sex="female","Molecular Weight (kDa)"=1605.8058899998803,"# Nucleotide Sequences With Quality"=0,"Annotation Pipeline (Genome-Annotation-Data)"="NCBI eukaryotic genome annotation pipeline",Topology="linear","Assembly Method (Genome-Assembly-Data)"="ALLPATHS v. R37599; Dovetail HiC v. 22-Jul-2017","Annotation Name (Genome-Annotation-Data)"="Echinops telfairi Annotation Release 103","Annotation Status (Genome-Annotation-Data)"="Full annotation","Molecule Type"="DNA","Expected Final Version (Genome-Assembly-Data)"="Yes"]
;
end;

begin characters;
	dimensions nchar=1023;
	format datatype=dna missing=? gap=-;
	matrix
	Amblysomus_hottentotus	ATGGGCGAGATGGAGCAACTGCAGCAGGAGGCGGAGCAGCTCAAGAAGCAGATTGCAGATGCCAGGAAAGCCTGTGCTGATAGTACTCTGGCAGAGCTGGTGTCTGGCCTAGAAGCCGTGGGACGAGTCCAGATGCGGACGCGGCGGACGCTAAGGGGACACCTGGCCAAGATCTATGCCATGCACTGGGCCACTGACTCCAAGCTGCTGGTAAGTGCTTCGCAAGATGGAAAGCTGATTGTATGGGATACCTACACCACCAATAAGGTGCACGCCATTCCACTGCGCTCCTCCTGGGTCATGACCTGTGCCTATGCCCCATCAGGGAACTTTGTGGCATGTGGGGGACTGGACAACATGTGCTCCATCTACAGCCTTAAATCCCGTGAGGGCAACGTCAAGGTCAGCCGGGAGCTCTCTGCTCACACAGGTTATCTCTCCTGCTGTCGCTTCCTGGATGACAACAACATTGTGACCAGCTCTGGAGACACCACGTGTGCTCTGTGGGATATTGAGACCGGGCAGCAGAAGACTGTGTTTGTGGGACACACCGGTGACTGTATGAGCCTGGCTGTCTCTCCTGACTTCCAGCTCTTCATTTCCGGGGCTTGTGATGCCAGCGCCAAACTCTGGGACGTGCGGGAGGGGACCTGCCGTCAGACTTTCACAGGCCATGAGTCGGATATCAATGCCATCTGCTTCTTCCCCAATGGAGAGGCCATCTGCACAGGCTCAGACGACGCCTCCTGTCGCCTCTTTGACCTGCGGGCTGACCAGGAGCTGATTGCCTATTCCCAGGAGAGCATCATCTGTGGCATCACATCTGTGGCCTTCTCCCTCAGTGGCCGCCTGCTCTTCGCAGGCTATGACGACTTCAACTGCAATGTCTGGGACTCCATGAAGGGCGAGCGTGTGGGCATCCTCTCTGGACATGACAACAGGGTCAGCTGCCTGGGGCTCACAGCTGATGGAATGGCTATGGCCACTGGTTCCTGGGACAGCTTCCTCAAGATTTGGAACTGA
	Chrysochloris_asiatica	ATGGGCGAGATGGAGCAACTGAGGCAGGAGGCGGAGCAGCTCAAGAAGCAGATTGCAGATGCCAGGAAAGCGTGTGCTGATAGTACTCTGGCAGAGCTGGTGTCTGGCCTAGAAGTCGTGGGACGAGTCCAGATGCGGACTCGGCGGACGCTAAGGGGACACCTGGCCAAGATCTATGCTATGCACTGGGCCACTGACTCCAAGCTGCTGGTAAGTGCTTCACAAGACGGAAAGCTGATTGTTTGGGATACCTACACCACCAATAAGGTGCACGCCATTCCACTGCGCTCCTCCTGGGTCATGACCTGTGCCTATGCCCCATCAGGGAATTTTGTGGCATGTGGGGGACTGGACAACATGTGCTCCATCTACAGCCTTAAATCCCATGAGGGCAACGTCAAGGTCAGCCGGGAGCTTTCTGCTCACACAGGTTATCTCTCCTGCTGTCGCTTCCTAGATGACAACAACATTGTGACCAGCTCTGGAGACACCACGTGTGCTCTGTGGGATATTGAGACCGGGCAGCAGAAGACTGTGTTTGTGGGACACACCGGTGACTGTATGAGCCTGGCTGTCTCTCCTGACTTCCAGCTCTTCATTTCGGGGGCTTGTGATGCCAGCGCCAAACTCTGGGATGTGCGGGAGGGGACCTGCCGTCAGACTTTCACAGGCCATGAGTCGGATATCAATGCCATCTGCTTCTTCCCCAATGGAGAGGCCATCTGCACAGGCTCAGACGACGCCTCCTGCCGCCTCTTTGATCTGCGGGCTGACCAGGAGCTGATTGCCTATTCCCAGGAGAGCATCATCTGTGGCATCACATCTGTGGCCTTCTCCCTCAGTGGCCGCCTGCTCTTAGCAGGCTATGACGACTTCAACTGCAATGTCTGGGACTCCATGAAGGGCGAGCGTGTGGGCATCCTCTCTGGACACAACAACAGGGTCAGCTGCCTGGGGCTCACAGCTGATGGAATGGCTATGGCCACTGGTTCCTGGGACAGCTTCCTCAAGATTTGGAACTGA
	Dugong_dugon	ATGGGGGAGATGGAACAACTGCGGCAGGAGGCGGAGCAGCTCAAGAAGCAGATTTCAGATGCCAGGAAAGCTTGTGCTGATATTACTCTGGCAGAGCTGGTGTCTGGCCTAGAGGTCGTGGGACGAGTCCAGATGCGAACGCGGCGGACGCTAAGGGGGCACCTGGCCAAGATCTATGCCATGCACTGGGCCACTGACTCCAAGCTGCTGGTAAGTGCCTCACAAGATGGGAAGCTGATCGTATGGGACACCTACACCACCAATAAGGTGCATGCCATCCCACTGCGCTCCTCCTGGGTCATGACCTGTGCCTACGCCCCATCAGGGAACTTTGTGGCATGTGGGGGGCTGGACAACATGTGTTCCATCTATAGCCTCAAATCCCGTGAAGGCAATGTCAAGATCAGCAGGGAGCTCTCTGCTCACACAGGTTATCTCTCCTGCTGCCGCTTCCTGGATGACAACAACATTGTGACCAGCTCTGGGGACACCACATGTGCCCTGTGGGATATTGAGACCGGGCAGCAGAAGACTGTGTTTGTGGGACACACGGGTGACTGCATGAGCCTGGCTGTCTCTCCCGACTTCAAATTCTTCATTTCGGGGGCTTGTGATGCCAGCGCCAAGCTCTGGGATGTGCGGGAGGGGACCTGCCGTCAGACTTTCACAGGACATGAGTCAGACATCAATGCCATCTGCTTCTTCCCCAACGGAGATGCCATCTGCACAGGCTCAGACGATGCCTCCTGCCGCCTGTTTGACCTGCGGGCAGACCAGGAGCTGACTGCCTACTCCCACGAGAGCATCATCTGTGGCATCACATCTGTGGCCTTCTCCCTCAGTGGCCGCCTGCTCTTTGCAGGCTACGATGACTTCAACTGCAATGTCTGGGACTCCATGAAGTGCGAGCGCGTGGGCATCCTCTCTGGCCATGACAACAGGGTCAGCTGTCTGGGGATCACAGCTGATGGAATGGCTATGGCTACTGGTTCCTGGGACAGCTTCCTTAAGATTTGGAACTGA
	Trichechus_manatus	ATGGGGGAGATGGAGCAATTGCGGCAGGAGGCGGAGCAGCTCAAGAAGCAGATTGCAGATGCCAGGAAAGCTTGTGCTGATATTACTCTGGCAGAGCTGGTGTCTGGCCTAGAGGTCGTAGGACGAGTCCAGATGCGGACGCGGCGGACACTAAGGGGGCACCTGGCCAAGATATATGCCATGCACTGGGCCACTGACTCCAAGCTGCTGGTAAGTGCCTCGCAAGATGGGAAGCTGATCGTGTGGGACACCTACACCACCAATAAGGTGCATGCCATCCCACTGCGCTCCTCCTGGGTCATGACCTGTGCCTACGCCCCATCAGGGAACTTTGTGGCATGTGGGGGGCTGGACAACACGTGTTCCATCTATAGCCTCAAATCCCGTGAGGGCAATGTCAAGATCAGCCGGGAGCTCTCTGCTCACACAGGTTATCTCTCCTGCTGCCGCTTCCTGGATGACAACAACATTGTGACCAGCTCTGGGGACACCACATGTGCCCTGTGGGATATTGAGACCGGGCAGCAGAAGACTGTGTTTGTGGGACACACGGGTGACTGCATGAGCCTGGCTGTCTCTCCCGACTTCAAATTCTTCATTTCGGGGGCTTGTGATGCCAGCGCCAAGCTCTGGGATGTGCGGGAGGGGACCTGCCGTCAGACTTTCACAGGACATGAGTCAGACATCAATGCCATCTGCTTCTTCCCCAACGGAGATGCCATCTGCACAGGCTCAGACGATGCCTCCTGCCGCCTGTTTGACCTGCGGGCAGACCAGGAGCTGACTGCCTACTCCCACAAGAGCATCATCTGTGGCATCACATCTGTGGCCTTCTCCCTCAGTGGCCGCCTGCTCTTCGCAGGCTACGATGACTTCAACTGCAATGTCTGGGACTCCATGAAGTGCGAGCGCGTGGGCATCCTCTCTGGCCATGACAACAGGGTCAGCTGTCTGGGGATCACAGCTGATGGAATGGCTATGGCTACTGGTTCCTGGGACAGCTTCCTTAAGATTTGGAACTGA
	Elephas_maximus	ATGGGGGAGATGGAGCAACTACGGCAGGAGGCAGAGCAGCTCAAGAAGCAGATTGCAGATGCCAGGAAAGCCTGTGCTGATATTACTCTGGCAGAGCTGGTGTCTGGCCTAGAGGTTGTGGGACGAGTTCAGATGCGGACACGGCGGACGCTAAGGGGGCATCTGGCCAAGATCTATGCCATGCACTGGGCCACTGACTCCAAGCTGCTGGTAAGTGCTTCGCAAGACGGGAAGCTTATCGTGTGGGACACCTACACCACCAATAAGGTGCATGCCATCCCGCTGCGCTCCTCCTGGGTCATGACCTGTGCCTACGCCCCGTCAGGGAACTTTGTGGCATGTGGGGGGCTGGACAACATGTGTTCCATCTACAGTCTCAAATCCCGTGAGGGCAGCGTCAAGGTCAGCCGGGAGCTCTCTGCCCACACAGGTTATCTCTCCTGCTGCCGCTTCCTGGACGACAACAACATTGTGACCAGCTCTGGGGACACCACATGTGCCCTGTGGGATATTGAGACCGGGCAGCAGAAGACTGTGTTTGTGGGCCACACGGGTGACTGCATGAGCCTGGCTGTCTCTCCCGACTTCAGACTCTTCATTTCGGGGGCTTGTGATGCCAGCGCCAAACTCTGGGATGTGCGGGAGGGGACCTGCCGTCAGACTTTCACAGGACATGAGTCGGACATCAACGCCATCTGCTTTTTCCCCAACGGAGAGGCCATCTGCACAGGTTCAGACGATGCCTCCTGCCGCCTTTTTGACCTGCGGGCAGACCAGGAGCTGACCGCCTACTCCCACGAGAGCATCATTTGTGGCATCACATCTGTGGCCTTCTCCCTCAGTGGCCGCCTGCTCTTCGCAGGCTACGATGACTTCAACTGCAATGTCTGGGATTCTATGAAGTGCGAGCGCGTGGGGATCCTCTCTGGCCATGACAACAGGGTCAGCTGCCTGGGGATCACAGCTGATGGAATGGCTATGGCTACTGGTTCCTGGGACAGCTTCCTCAAGATTTGGAACTGA
	Loxodonta_africana	ATGGGGGAGATGGAGCAACTACGGCAGGAGGCAGAGCAGCTCAAGAAGCAGATTGCAGATGCCAGGAAAGCCTGTGCTGATATTACTCTGGCAGAGCTGGTGTCTGGCCTAGAGGTTGTGGGACGAGTTCAGATGCGGACACGGCGGACGCTAAGGGGGCATCTGGCCAAGATCTATGCCATGCACTGGGCCACTGACTCCAAGCTGCTGCTAAGTGCTTCGCAAGACGGGAAGCTTATCGTGTGGGACACCTACACCACCAATAAGGTGCATGCCATCCCGCTGCGCTCCTCCTGGGTCATGACCTGTGCCTATGCCCCGTCAGGGAACTTTGTGGCATGTGGGGGGCTGGACAACATGTGTTCCATCTACAGTCTCAAATCCCGTGAGGGCAGCGTCAAGGTCAGCCGGGAGCTCTCTGCCCACACAGGTTATCTCTCCTGCTGCCGCTTCCTGGACGACAACAACATTGTGACCAGCTCTGGGGACACCACATGTGCCCTGTGGGATATTGAGACCGGGCAGCAGAAGACTGTGTTTGTGGGCCACACGGGTGACTGCATGAGCCTGGCTGTCTCTCCCGACTTCAGACTCTTCATTTCGGGGGCTTGTGATGCCAGCGCCAAACTCTGGGATGTGCGGGAGGGGACCTGCCGTCAGACTTTCACAGGACATGAGTCGGACATCAACGCCATCTGCTTTTTCCCCAACGGAGAGGCCATCTGCACAGGTTCAGACGATGCCTCCTGCCGCCTTTTTGACCTGCGGGCAGACCAGGAGCTGACCGCCTACTCCCACGAGAGCATCATTTGTGGCATCACATCTGTGGCCTTCTCCCTCAGTGGCCGCCTGCTCTTCGCAGGCTACGATGACTTCAACTGCAATGTCTGGGATTCTATGAAGTGCGAGCGCGTGGGGATCCTCTCTGGCCATGACAACAGGGTCAGCTGCCTGGGGATCACAGCTGATGGAATGGCTATGGCTACTGGTTCCTGGGACAGCTTCCTCAAGATTTGGAACTGA
	Heterohyrax_brucei	ATGGGGGAGATGGAACAACTGCGGCAGGAGGCAGAGCAGCTCAAGAAGCAGATTGCGGATGCCAGGAAAGCCTGTGCTGATATGACTCTGGCAGAGCTGGTGTCTGGCCTAGAGGTCGTGGGACGAGTCCAAATGCGGACACGGCGGACGCTAAGGGGGCACCTGGCCAAGATCTATGCCATGCACTGGTCTACTGACTCCAAGCTGCTGGTAAGTGCCTCGCAAGATGGGAAGCTGATCGTGTGGGACACCTACACCACTAATAAGGTGCATGCCATCCCACTGCGCTCCTCCTGGGTCATGACCTGTGCCTACGCCCCATCAGGGAACTTTGTGGCATGTGGGGGCCTGGACAACATGTGTTCCATCTACAGCCTCAAATCCCGTGAGGGCAATGTCAAGGTCAGCCGTGAGCTCTCTGCTCACACAGGCTATCTCTCCTGCTGCCGTTTCCTGGACGACAACAACATTGTGACCAGCTCAGGGGATACCACGTGTGCCCTGTGGGATATTGAGACCGGGCAGCAGAAGACTGTCTTTGTGGGACACACGGGTGACTGCATGAGCCTGGCTGTCTCTCCAGACTTCAAACTCTTCATTTCGGGGGCTTGTGATGCCAGCGCCAAGCTATGGGATGTGCGGGAGGGGACCTGCCGTCAGACTTTCACTGGACATGAGTCGGACATCAATGCCATCTGCTTCTTCCCCAATGGGGAGGCCATCTGCACAGGTTCAGACGATGCTTCCTGCCGCTTGTTTGACCTGCGGGCAGACCAGGAGCTGACTGCCTACTCCCATGAGAGCATCATCTGCGGCATCACATCTGTGGCCTTCTCCCTCAGTGGCCGCCTGCTCTTTGCAGGCTACGATGACTTCAACTGCAATGTCTGGGACTCCATGAAGTGCGAGCGCGTGGGCATCCTCTCTGGCCATGACAATAGGGTCAGCTGCCTGGGGATAACAGCTGATGGAATGGCTATGGCTACTGGCTCCTGGGACAGCTTCCTCAAGGTTTGGAACTGA
	Procavia_capensis	ATGGGGGAGATGGAACAACTGCGGCAGGAGGCAGAGCAGCTCAAGAAGCAGATTGCGGATGCCAGGAAAGCCTGTGCTGATATGACTCTGGCAGAGCTGGTGTCTGGCCTAGAGGTCGTGGGACGAGTCCAAATGCGGACACGGCGGACGCTAAGGGGGCACCTGGCCAAGATCTATGCCATGCACTGGTCTACTGACTCCAAGCTGCTGGTAAGTGCCTCGCAAGATGGGAAGCTGATCGTGTGGGACACCTACACCACTAATAAGGTGCATGCCATCCCACTGCGCTCCTCCTGGGTCATGACCTGTGCCTACGCCCCATCAGGGAACTTTGTGGCATGTGGGGGTCTGGACAACATGTGTTCCATCTACAGCCTCAAATCCCGTGAGGGCAATGTCAAGGTCAGCCGTGAGCTCTCTGCTCACACAGGCTATCTCTCCTGCTGCCGTTTCCTGGACGACAACAACATTGTGACCAGCTCAGGGGATACCACGTGTGCCCTGTGGGATATTGAGACCGGGCAGCAGAAGACTGTCTTTGTGGGACACACGGGTGACTGCATGAGCCTGGCTGTCTCTCCGGACTTCAAACTCTTCATTTCGGGGGCTTGTGATGCCAGCGCCAAGCTATGGGATGTGCGGGAGGGGACCTGCCGTCAGACTTTCACCGGACATGAGTCGGACATCAATGCCATCTGCTTCTTCCCCAATGGGGAGGCCATCTGCACAGGTTCAGACGACGCTTCCTGCCGCTTGTTTGACCTGCGGGCAGACCAGGAGCTGACTGCCTACTCCCATGAGAGCATCATCTGCGGCATCACATCTGTGGCCTTCTCCCTCAGTGGCCGCCTGCTCTTTGCAGGCTACGATGACTTCAACTGCAATGTCTGGGACTCCATGAAGTGCGAGCGCGTGGGCATCCTCTCTGGCCATGACAATAGGGTCAGCTGCCTGGGGATAACAGCTGATGGAATGGCTATGGCTACTGGCTCCTGGGACAGCTTCCTCAAGGTTTGGAACTGA
	Orycteropus_afer	ATGGGGGAGATGGAGCAACTGCGGCAGGAGGCAGAACAGCTCAAGAAGCAGATTGCAGATGCCAGGAAAGCCTGTGCTGATAGTACTCTGGGAGAGCTGGTGTCTGGCTTGGAAGTTGTGGGACGAGTCCAGATGCGGACACGGCGGACGCTAAGGGGACACCTGGCCAAGATCTATGCCATGCACTGGGCCACTGACTCCAAGCTGCTGGTAAGTGCCTCACAAGATGGGAAGCTGATCGTGTGGGACACCTACACCACCAATAAGGTACACGCCATCCCGCTCCGATCCTCCTGGGTCATGACCTGTGCCTATGCCCCATCAGGGAACTTTGTGGCGTGTGGGGGGCTGGACAACATGTGTTCCATCTACAACCTCAAATCCCGTGAGGGTAACGTCAAGGTCAGCCGGGAGCTCTCTGCTCACACAGGTTATCTCTCCTGCTGCCGCTTCCTGGATGACAACAACATTGTGACCAGCTCTGGGGACACCACATGTGCCCTGTGGGATATTGAGACCGGGCAGCAGAAGACTGTGTTTGTGGGACACACAGGTGACTGCATGAGCCTGGCTGTCTCTCCTGACTTCAAACTGTTCATTTCGGGGGCTTGTGATGCCAGTGCCAAGCTCTGGGACGTGCGGGAGGGGACCTGCCGTCAGACTTTCACAGGCCATGAGTCGGATATCAACGCCATCTGCTTCTTCCCCAACGGAGAGGCCATCTGCACAGGCTCAGACGACGCCTCTTGCCGCTTGTTTGACCTGCGGGCAGACCAGGAGCTGACCGCCTACTCCCATGAGAGCATCATCTGTGGCATCACATCTGTGGCCTTCTCCCTCAGTGGCCGCCTGCTCTTCGCAGGCTATGACGACTTCAACTGCAATGTCTGGGACTCCATGAAGGGCGAGCGTGTGGGCATTCTCTCTGGCCATGACAACAGGGTCAGCTGCCTGGGGATCACAGCTGATGGAATGGCTATGGCCACTGGTTCCTGGGACAGCTTCCTCAAGATTTGGAACTGA
	Elephantulus_edwardii	ATGGGAGAGATGGAGCAACTGCGGCAGGAGGCGGAGCAGCTCAAGAAGCAGATTGCAGATGCCAGGAAAGCTTGTGCTGATACTACTTTGGCAGAGCTGGTGTCTGGCCTAGAAGTCGTGGGAAGAGTACAGATGAGGACCCGGAGGACGCTAAGGGGACATCTGGCCAAGATCTATGCCATGCACTGGGCCACTGACTCCAAGCTGCTAGTAAGTGCCTCACAAGATGGGAAGCTGATTGTGTGGGACACCTACACCACCAATAAGGTGCATGCTATCCCACTGCGCTCCTCCTGGGTCATGACCTGTGCCTATGCCCCATCAGGGAACTTTGTGGCATGTGGGGGGCTAGACAACATGTGCTCCATCTACAGCCTCAAATCCCGTGAGGGCAATGTCAAGGTCAGCCGGGAGCTGTCTGCCCACACAGGTTATCTCTCCTGCTGCCGCTTCCTAGATGACAACAACATTGTGACCAGTTCTGGGGACACCACGTGTGCCCTATGGGATATTGAAACCGGGCAGCAGAAGACTGTGTTTGTGGGACACACGGGTGACTGCATGAGCCTGGCTGTCTCTCCTGACTTCAAACTCTTCATCTCGGGGGCCTGTGATGCCAGTGCCAAGCTCTGGGATGTACGGGAAGGGACTTGCCGTCAGACTTTCACGGGCCACGAGTCAGATATCAACGCCATCTGCTTCTTCCCCAATGGAGAGGCCATCTGCACAGGCTCAGACGATGCATCCTGCCGCCTCTTCGATCTGAGGGCAGACCAGGAGCTGACTGCCTACTCCCATGAAAGCATCATCTGTGGCATTACATCTGTGGCCTTCTCCCTCAGTGGCCGCCTGCTTTTCGCAGGCTATGATGACTTCAACTGCAATGTCTGGGATTCCATGAAGGGAGAACGTGTGGGCATCCTTTCTGGCCATGACAACAGGGTCAGCTGCCTGGGGATCACAGCTGATGGAATGGCTATGGCCACTGGTTCCTGGGACAGCTTCCTCAAGATTTGGAACTAA
	Microgale_talazaci	ATGGGGGAGATGGAGCAGCTGCGGCAGGAGGCAGAACAGCTCAAGAAGCAGATTGCAGGTGCCAGGAAAGCCTGCGCAGACAGCACGCTGGCAGAGTTGGTGTCTGGCCTGGAGGTGGTGGGACGAGTCCAGATGCGGACGCGGCGGACACTAAGGGGCCACCTGGCCAAGATCTACGCCATGCACTGGGCCACTGACTCCAAGCTGCTGGTGAGTGCCTCGCAGGACGGGAAGCTGATCGTGTGGGACACCTACACCACCAATAAGGTGCACGCCATCCCGCTGCGCTCCTCCTGGGTCATGACCTGTGCCTACGCCCCCTCGGGGAACTTTGTGGCCTGCGGGGGCCTGGACAACATGTGCTCCATCTACAGCCTCAAATCCCGGGAGGGCAGCGTCAAGGTCAGCCGGGAGCTCTCCGCGCACACAGGTTATCTCTCCTGCTGCCGCTTCCTGGACGACAACAACATTGTGACCAGCTCAGGGGACACCACATGTGCCCTGTGGGACATAGAGACGGGGCAGCAGAAGACGGTGTTCGTGGGCCACACGGGCGACTGCATGAGCCTGGCGGTATCTCCCGACTTCAAACTCTTCATCTCGGGGGCTTGTGACGCCAGCGCCAAGCTCTGGGACGTGCGGGAGGGGACCTGCCGTCAGACCTTCACAGGCCACGAGTCGGACATCAACGCCATCTGCTTCTTCCCCAACGGAGAGGCCATCTGCACGGGCTCCGACGACGCCTCCTGCCGCCTCTTTGACCTGCGGGCGGACCAGGAGCTGACGGCCTATGCCCACGAGAGCGTCATCTGTGGCATCACGTCGGTGGCCTTCTCGCTCAGTGGCCGCCTGCTCTTCGCAGGCTACGACGACTTCAATTGCAATGTCTGGGACTCCATGAAGAGCGAGCGTGTGGGCATCCTCTCTGGCCATGACAACAGGGTCAGCTGTCTGGGGATCACGGCGGATGGCATGGCTATGGCCACGGGCTCCTGGGACAGCTTCCTCAAAGTCTGGAACTGA
	Echinops_telfairi	ATGGGAGAGATGGAGCAACTGCGGCAGGAGGCAGAGCAGCTCAAGAAGCAGATTGCAGGTGCCAGGAAAGCCTGTGCGGATAGCACGCTGGCAGAGTTGGTGTCTGGCCTGGAGGTCGTGGGGCGAGTCCAGATGCGGACGAGGCGGACACTAAGGGGGCACCTGGCCAAGATCTATGCCATGCATTGGGCCACTGACTCCAAGCTGCTGGTAAGCGCCTCGCAGGACGGGAAGCTGATCGTATGGGACACCTACACCACCAATAAGGTGCACGCCATCCCACTGCGCTCCTCCTGGGTCATGACCTGTGCCTACGCCCCCTCGGGGAACTTTGTGGCATGCGGGGGACTGGACAACATGTGCTCCATCTATAGCCTCCGATCCCGGGAGGGCAGCGTCAAGGTCAGCCGGGAGCTCTCCGCGCACACAGGTTACCTCTCCTGCTGCCGGTTCCTGGACGACAACAACATCGTGACCAGCTCCGGGGACACCACGTGTGCGCTGTGGGATATAGAGACGGGGCAGCAGAAGACGGTGTTTGTGGGCCACACGGGTGACTGCATGAGCCTGGCCGTTTCTCCCGACTTCAAACTCGTCATCTCGGGGGCTTGTGACGCCAGCGCCAAGCTCTGGGACGTGCGGGAGGGGACCTGCCGTCAGACCTTCACGGGCCACGAGTCGGACATCAACGCCATCTGTTTTTTCCCCAACGGAGAGGCCATCTGCACGGGCTCGGACGACGCCTCTTGCCGCCTCTTTGACCTGCGGGCGGACCAGGAGCTGACGGCCTATGCCCACGAGAGCATCATCTGTGGCATCACCTCCGTGGCCTTCTCGCTCAGCGGCCGCCTGCTCTTCGCAGGCTACGACGACTTCAACTGCAATGTCTGGGACTCCATGAAGAGCGAGCGCGTGGGCATCCTGTCTGGCCATGACAACAGGGTCAGCTGCCTGGGGATCACGGCGGATGGGATGGCGATGGCCACAGGTTCCTGGGACAGCTTCCTCAAGGTCTGGAACTGA

;
end;
