# Supplementary material for: Three Blind Moles: Molecular Evolutionary Insights on the Tempo and Mode of Convergent Eye Degeneration in Notoryctes typhlops (Southern Marsupial Mole) and Two Chrysochlorids (Golden Moles)
Source: Genes (Basel). 2023 Oct 28;14(11):2018. doi: 10.3390/genes14112018 (PMC10671557; doi:10.3390/genes14112018)
Supplement: Supplementary file 1 [file genes-14-02018-s001.zip › Afrotheria CDS Alignments Nexus/Afrotheria Cone Genes CDS Nexus/GNGT2 alignment CDS.nex]

#NEXUS
begin taxa;
	dimensions ntax=12;
	taxlabels
	Amblysomus_hottentotus[&"Rough Temperature (°C)"=89.60731707317073,Description="A new nucleotide sequence entered manually",Modified=Fri Aug 26 10:53:06 PDT 2022,"% GC"=51.5%,"# Nucleotide Sequences With Quality"=0,"Molecular Weight (kDa)"=253.72421999999887,Topology="linear","Molecule Type"="DNA",Created=Fri Aug 26 10:43:52 PDT 2022]
	Chrysochloris_asiatica[&"Rough Temperature (°C)"=90.0320341047503,Description="AMDV01025056.1","Genetic Code"="Standard",Modified=Thu Aug 25 06:35:32 PDT 2022,"% GC"=52.5%,"# Nucleotide Sequences With Quality"=0,"Molecular Weight (kDa)"=253.99631999999872,Topology="linear","Molecule Type"="DNA",Created=Thu Aug 25 06:35:08 PDT 2022]
	Dugong_dugon[&"Rough Temperature (°C)"=89.88045292014303,Description="CAJQER010001225.1","Genetic Code"="Standard",Modified=Thu Aug 25 06:34:35 PDT 2022,"% GC"=52.1%,"# Nucleotide Sequences With Quality"=0,"Molecular Weight (kDa)"=259.7110499999988,Topology="linear","Molecule Type"="DNA",Created=Thu Aug 25 06:33:11 PDT 2022]
	Trichechus_manatus[&"Rough Temperature (°C)"=90.22252681764004,Description="AHIN01062045.1","Genetic Code"="Standard",Modified=Thu Aug 25 06:34:16 PDT 2022,"% GC"=52.9%,"# Nucleotide Sequences With Quality"=0,"Molecular Weight (kDa)"=259.7830199999988,Topology="linear","Molecule Type"="DNA",Created=Thu Aug 25 06:33:42 PDT 2022]
	Elephas_maximus[&country="USA: San Diego Zoo",collection_date="2016","Rough Temperature (°C)"=89.42295081967214,Description="NC_064837","Genetic Code"="Standard",Modified=Fri Aug 26 10:52:45 PDT 2022,"Annotation Software Version (Genome-Annotation-Data)"="10.0","Assembly Name (Genome-Assembly-Data)"="mEleMax1 primary haplotype",Taxonomy="Eukaryota; Metazoa; Chordata; Craniata; Vertebrata; Euteleostomi; Mammalia; Eutheria; Afrotheria; Proboscidea; Elephantidae; Elephas","Genome Coverage (Genome-Assembly-Data)"="43.0x","Filename (Imported From)"="sequence - 2022-08-25T063800.589.gb","Annotation Provider (Genome-Annotation-Data)"="NCBI RefSeq",dev_stage="adult",Created=Thu Aug 04 00:00:00 PDT 2022,isolate="mEleMax1","Genome Representation (Genome-Assembly-Data)"="Full","Assembly Date (Genome-Assembly-Data)"="21-MAR-2022","Annotation Method (Genome-Annotation-Data)"="Best-placed RefSeq; Gnomon",cell_type="fibroblast","Features Annotated (Genome-Annotation-Data)"="Gene; mRNA; CDS; ncRNA","Assembly Provider (Genome-Assembly-Data)"="Vertebrate Genomes Project","Sequencing Technology (Genome-Assembly-Data)"="PacBio Sequel II HiFi; Bionano optical mapping; Arima HiC",db_xref="taxon:99487",Organism="Elephas maximus indicus","Annotation Version (Genome-Annotation-Data)"="100","Path (Imported From)"="/Users/pannotia/Downloads",Accession="NC_064837.1",sub_species="indicus","% GC"=50.9%,chromosome="19",sex="male","Molecular Weight (kDa)"=264.327129999999,"# Nucleotide Sequences With Quality"=0,"Annotation Pipeline (Genome-Annotation-Data)"="NCBI eukaryotic genome annotation pipeline",Topology="linear","Assembly Method (Genome-Assembly-Data)"="Hifiasm v. 0.16.1; purge_dups v. 07.12.21; Bionano solve v. 3.3; Salsa v. 2.3","Annotation Name (Genome-Annotation-Data)"="Elephas maximus indicus Annotation Release 100","Diploid (Genome-Assembly-Data)"="Principal Haplotype","Annotation Status (Genome-Annotation-Data)"="Full annotation",tissue_type="fibroblast cells from skin","Molecule Type"="DNA","Expected Final Version (Genome-Assembly-Data)"="No"]
	Loxodonta_africana[&country="USA: San Diego Zoo, CA","Rough Temperature (°C)"=89.47096018735363,Description="NW_003573451","Genetic Code"="Standard",Modified=Fri Aug 26 10:52:45 PDT 2022,"Annotation Software Version (Genome-Annotation-Data)"="8.0",Taxonomy="Eukaryota; Metazoa; Chordata; Craniata; Vertebrata; Euteleostomi; Mammalia; Eutheria; Afrotheria; Proboscidea; Elephantidae; Loxodonta","Common Name"="African savanna elephant","Filename (Imported From)"="sequence - 2022-08-25T063735.691.gb","Annotation Provider (Genome-Annotation-Data)"="NCBI",Created=Tue Jan 16 00:00:00 PST 2018,isolate="ISIS603380","Annotation Method (Genome-Annotation-Data)"="Best-placed RefSeq; Gnomon","Features Annotated (Genome-Annotation-Data)"="Gene; mRNA; CDS; ncRNA",db_xref="taxon:9785",Organism="Loxodonta africana","Annotation Version (Genome-Annotation-Data)"="102","Path (Imported From)"="/Users/pannotia/Downloads",Accession="NW_003573451.1","% GC"=51.1%,chromosome="Unknown",sex="female","Molecular Weight (kDa)"=264.281089999999,"# Nucleotide Sequences With Quality"=0,"Annotation Pipeline (Genome-Annotation-Data)"="NCBI eukaryotic genome annotation pipeline",Topology="linear","Annotation Name (Genome-Annotation-Data)"="Loxodonta africana Annotation Release 102","Annotation Status (Genome-Annotation-Data)"="Full annotation","Molecule Type"="DNA"]
	Orycteropus_afer[&country="USA: San Diego Zoo","Rough Temperature (°C)"=89.61367924528301,Description="NW_006921672","Genetic Code"="Standard",Modified=Fri Aug 26 10:52:45 PDT 2022,"Annotation Software Version (Genome-Annotation-Data)"="9.0","Assembly Name (Genome-Assembly-Data)"="OryAfe1.0",Taxonomy="Eukaryota; Metazoa; Chordata; Craniata; Vertebrata; Euteleostomi; Mammalia; Eutheria; Afrotheria; Tubulidentata; Orycteropodidae; Orycteropus","Genome Coverage (Genome-Assembly-Data)"="44x","Filename (Imported From)"="sequence - 2022-08-25T063824.786.gb","Annotation Provider (Genome-Annotation-Data)"="NCBI",Created=Thu Jul 29 00:00:00 PDT 2021,isolate="SDZICR_OR568_19922","Annotation Method (Genome-Annotation-Data)"="Best-placed RefSeq; Gnomon","Features Annotated (Genome-Annotation-Data)"="Gene; mRNA; CDS; ncRNA","Assembly Provider (Genome-Assembly-Data)"="Broad Institute","Sequencing Technology (Genome-Assembly-Data)"="Illumina Hi-Seq",db_xref="taxon:1230840",Organism="Orycteropus afer afer","Annotation Version (Genome-Annotation-Data)"="101","Path (Imported From)"="/Users/pannotia/Downloads",Accession="NW_006921672.1",sub_species="afer","% GC"=51.4%,chromosome="Unknown",sex="female","Molecular Weight (kDa)"=262.374799999999,"# Nucleotide Sequences With Quality"=0,"Annotation Pipeline (Genome-Annotation-Data)"="NCBI eukaryotic genome annotation pipeline",Topology="linear","Assembly Method (Genome-Assembly-Data)"="allpaths v. R40776 LITTLE_HELPS_BIG=False","Annotation Name (Genome-Annotation-Data)"="Orycteropus afer afer Annotation Release 101","Annotation Status (Genome-Annotation-Data)"="Full annotation","Molecule Type"="DNA"]
	Heterohyrax_brucei[&"Rough Temperature (°C)"=90.3453460620525,Description="PVJQ01004395","Genetic Code"="Standard",Modified=Fri Aug 26 10:53:06 PDT 2022,"Assembly Name (Genome-Assembly-Data)"="HetBruBak_v1_BIUU",Taxonomy="Eukaryota; Metazoa; Chordata; Craniata; Vertebrata; Euteleostomi; Mammalia; Eutheria; Afrotheria; Hyracoidea; Procaviidae; Heterohyrax","Common Name"="yellow-spotted hyrax","Genome Coverage (Genome-Assembly-Data)"="24.4x","Filename (Imported From)"="sequence - 2022-08-25T064245.974.gb",dev_stage="adult",Created=Wed Jan 16 00:00:00 PST 2019,"Genome Representation (Genome-Assembly-Data)"="Full",isolate="US064","Sequencing Technology (Genome-Assembly-Data)"="Illumina HiSeq",db_xref="taxon:77598",Organism="Heterohyrax brucei","Path (Imported From)"="/Users/pannotia/Downloads",Accession="PVJQ01004395.1","% GC"=53.2%,"Molecular Weight (kDa)"=259.33769999999885,"# Nucleotide Sequences With Quality"=0,Topology="linear","Assembly Method (Genome-Assembly-Data)"="DISCOVAR de novo v. discovardenovo-52488","Molecule Type"="DNA","Expected Final Version (Genome-Assembly-Data)"="Yes"]
	Procavia_capensis[&"Rough Temperature (°C)"=90.24749403341288,Description="PVIO02826294","Genetic Code"="Standard",Modified=Fri Aug 26 10:52:45 PDT 2022,"Assembly Name (Genome-Assembly-Data)"="ProCapCap_v2_BIUU_UCD",Taxonomy="Eukaryota; Metazoa; Chordata; Craniata; Vertebrata; Euteleostomi; Mammalia; Eutheria; Afrotheria; Hyracoidea; Procaviidae; Procavia","Common Name"="Cape rock hyrax","Genome Coverage (Genome-Assembly-Data)"="23.3x","Filename (Imported From)"="sequence - 2022-08-25T064357.649.gb",dev_stage="adult",Created=Mon Jul 15 00:00:00 PDT 2019,"Genome Representation (Genome-Assembly-Data)"="Full",isolate="US060","Sequencing Technology (Genome-Assembly-Data)"="Illumina HiSeq",db_xref="taxon:9813",Organism="Procavia capensis","Path (Imported From)"="/Users/pannotia/Downloads",Accession="PVIO02826294.1","% GC"=53.0%,"Molecular Weight (kDa)"=259.42977999999886,"# Nucleotide Sequences With Quality"=0,Topology="linear","Assembly Method (Genome-Assembly-Data)"="Discovar de novo v. 52494 + Dovetail HiC","Molecule Type"="DNA","Expected Final Version (Genome-Assembly-Data)"="No"]
	Elephantulus_edwardii[&"Rough Temperature (°C)"=89.49876868953386,Description="PVJW010013407.1","Genetic Code"="Standard",Modified=Fri Aug 26 10:53:06 PDT 2022,"% GC"=50.7%,"# Nucleotide Sequences With Quality"=0,"Molecular Weight (kDa)"=350.676930000002,Topology="linear","Molecule Type"="DNA",Created=Wed Aug 24 20:34:14 PDT 2022]
	Echinops_telfairi[&country="Germany: Ludwig Maximilians University, Munich","Rough Temperature (°C)"=92.94902506963787,Description="NW_022111358","Genetic Code"="Standard",Modified=Fri Aug 26 10:53:06 PDT 2022,"Annotation Software Version (Genome-Annotation-Data)"="9.0",Taxonomy="Eukaryota; Metazoa; Chordata; Craniata; Vertebrata; Euteleostomi; Mammalia; Eutheria; Afrotheria; Tenrecidae; Tenrecinae; Echinops","Common Name"="small Madagascar hedgehog","Genome Coverage (Genome-Assembly-Data)"="78x","Filename (Imported From)"="sequence - 2022-08-25T063931.854.gb","Annotation Provider (Genome-Annotation-Data)"="NCBI",Created=Mon Dec 06 00:00:00 PST 2021,"Genome Representation (Genome-Assembly-Data)"="Full",isolate="266","Annotation Method (Genome-Annotation-Data)"="Best-placed RefSeq; Gnomon","Features Annotated (Genome-Annotation-Data)"="Gene; mRNA; CDS; ncRNA","Assembly Provider (Genome-Assembly-Data)"="Broad Institute","Sequencing Technology (Genome-Assembly-Data)"="Illumina HiSeq",db_xref="taxon:9371",Organism="Echinops telfairi","Annotation Version (Genome-Annotation-Data)"="103","Path (Imported From)"="/Users/pannotia/Downloads",Accession="NW_022111358.1","% GC"=59.9%,chromosome="Unknown",sex="female","Molecular Weight (kDa)"=221.72779999999858,"# Nucleotide Sequences With Quality"=0,"Annotation Pipeline (Genome-Annotation-Data)"="NCBI eukaryotic genome annotation pipeline",Topology="linear","Assembly Method (Genome-Assembly-Data)"="ALLPATHS v. R37599; Dovetail HiC v. 22-Jul-2017","Annotation Name (Genome-Annotation-Data)"="Echinops telfairi Annotation Release 103","Annotation Status (Genome-Annotation-Data)"="Full annotation","Molecule Type"="DNA","Expected Final Version (Genome-Assembly-Data)"="Yes"]
	Microgale_talazaci[&"Rough Temperature (°C)"=94.03037037037038,Description="PVJH01195052 (E1), PVJH01058493 (E2)","Genetic Code"="Standard",Modified=Tue Dec 06 13:13:32 PST 2022,"Assembly Name (Genome-Assembly-Data)"="MicTal_v1_BIUU",Taxonomy="Eukaryota; Metazoa; Chordata; Craniata; Vertebrata; Euteleostomi; Mammalia; Eutheria; Afrotheria; Tenrecidae; Oryzorictinae; Microgale","Common Name"="Talazac's shrew tenrec","Genome Coverage (Genome-Assembly-Data)"="27.8x","Filename (Imported From)"="sequence - 2022-08-25T065130.096.gb",dev_stage="adult",Created=Wed Jan 16 00:00:00 PST 2019,"Genome Representation (Genome-Assembly-Data)"="Full",isolate="US118","Sequencing Technology (Genome-Assembly-Data)"="Illumina HiSeq",db_xref="taxon:176115",Organism="Microgale talazaci","Path (Imported From)"="/Users/pannotia/Downloads",Accession="PVJH01195052.1","% GC"=62.7%,"Molecular Weight (kDa)"=209.5248799999991,"# Nucleotide Sequences With Quality"=0,Topology="linear","Assembly Method (Genome-Assembly-Data)"="DISCOVAR de novo v. discovardenovo-52488","Molecule Type"="DNA","Expected Final Version (Genome-Assembly-Data)"="Yes"]
;
end;

begin characters;
	dimensions nchar=210;
	format datatype=dna missing=? gap=-;
	matrix
	Amblysomus_hottentotus	ATGGCCCAGGATCTCAGTGACAAGGAGCTACTGAAGATGGAGGTGGAGCAGTTGAAGAAGGAAGTGAGGAACCCAAGAGCTCTGATTTCCAAGACAGGAAAAGAAATCAAGGATTACGTGGAGGCTCAAGCAGGAAATGATCCTCTTCTCAAAGGTATCCCTGAGGACAAGAATCCCTTCAAGGAGCATGGCGCCTGTGTGATAAACTGA
	Chrysochloris_asiatica	ATGGCCCAGGATCTCAGTGACAAGGAGCTACTGAAGATGGAGGTGGAGCAGTTGAAGAAGGAAGTGAGGAACCCAAGAGCTCTGATTTCTAACACAGGAAAAGAAATCGAGGATTACGTGGAAACTCAAGCAGGAAATGATCCTCTTCTCAAAGGTATCCCCGAGGACAAGAATCCCTTCAAGGAGCAAGGCGCCTGTGTGATACACTGA
	Dugong_dugon	ATGGCCCAGGATCTCAGCGAGAAGGAGCTACTGAAGATGGAGGTAGAGCAGTTGAAGAAGGAAGTGAGGAACACAAGAGCTCCGATTTCCAAGACAGGAAAAGAAATCAAGGATTTTGTGGAAGCCCAAGCAGGAAATGATCCTCTTCTCAAAGGCATCCCTGAAGACAAGAATCCCTTCAAGGAGAAAGGCACCTGTGTGATAAACTGA
	Trichechus_manatus	ATGGCCCAGGATCTCAGCGAGAAGGAGCTACTGAAGATGGAGGTAGAGCAGTTGAAGAAGGAAGTGAGGAACACAAGAGCTCCGATTTCCAAGACAGGAAAAGAAATCAAGGATTTTGTGGAAGCCCAAGCAGGAAATGATCCTCTTCTCAAAGGCATCCCTGAAGACCAGAATCCCTTCAAGGAGAAAGGCACCTGTGTGATAAACTGA
	Elephas_maximus	ATGGCTCAGGACCTCAGCGAGAAGGAGCTACTGAAAATGGAGGTGGAACAGTTGAAGAAGGAAGTGACGAACCCAAGAGCTCCAATTTCCAAGACAGGAAAAGAAATCAAGGATTTTGTGGAGGCCCAAGCAGTAAACGATCCCCTTCTCAAAGGCATCCCTGAGGACAAGAATCCCTTCAAGGAGAAAGGCGCCTGTGTGATAAACTGA
	Loxodonta_africana	ATGGCTCAGGACCTCAGCGAGAAGGAGCTACTGAAAATGGAGGTGGAACAGTTGAAGAAGGAAGTGACGAACCCAAGAGCTCCAATTTCCAAGACAGGAAAAGAAATCAAGGATTTTGTGGAGGCCCAAGCAGTAAACGATCCCCTTCTCAAAGGCATCCCTGAGGACAAGAATCCCTTCAAGGAGAAAGGCGCCTGTGTGATAAACTGA
	Orycteropus_afer	ATGGCCCAGGATCTCAGTGAGAAGGAGCTACTGAAGATGGAGGTGGAGCAGTTGAAGAAGGAAGTGAGGAACCCAAGAACTCCAATTTCCAAGACAGGAAAAGAAATAAAGGATTATGTAGAGGCCCAAGCAGGAAACGATCCTCTTCTCAAAGGCATCCCTGAGGACAAGAATCCCTTCAAGGAGAAAGGCACCTGTGTGATAAACTGA
	Heterohyrax_brucei	ATGGCTCAGGACCTCAGTGAGAAGGAGCTGCTGCAGATGCAGGTAGAGCAGTTGAAGAAGGAAGTGAGTAACCCAAGAGCTCCGATTTCCAAGACAGGAAAAGAAATCATGGATTTTGTGGAGGCCCAAGCAGCGAACGATCCTCTTCTCAAAGGCGTCCCCGAGGACAAGAATCCCTTCAAGGAGAAAGGCGGCTGTGTGATAAACTGA
	Procavia_capensis	ATGGCTCAGGACCTCAGTGAGAAGGAGCTGCTGCAGATGCAGGTAGAGCAGTTGAAGAAGGAAGTGAGTAACCCAAGAGCTCCGATTTCCAAGACAGGAAAAGAAATCATGGATTTTGTGGAGGCCCAAGCGGCGAACGATCCTCTTCTCAAAGGCGTCCCCGAGGACAAGAATCCCTTCAAGGAGAAAGGCGGCTGTGTGATAAACTGA
	Elephantulus_edwardii	ATGGCCCAGGATCTCAGCGAAAAGGAGCTCCTGAAGATGGAGGTGGAACAGTTGAAGAAGGAAGTGAGGAATACAAGAGAGCCGATTTCCAAGACAGGAAAAGAAATTAAAAATTTTGTGGAGGCCCAAGCAGGAAACGACCCTCTTCTGAAAGGCATCCCTGAGGACAAAAATCCCTTCAAGGAGAAAGGCGGCTGTGTGATACACTGA
	Echinops_telfairi	ATGGCCCAGGATCTCAGTGACAAGGAGCTGCTGAAGATGGAGGTGGAGCAGCTGAGGAAGGAAGTGACGAACCCCAGAGACCTGGTGTCCAAGACAGGAAAAGAAATCAAGGCATATGTGGAGGCCCAGGCAGGAAACGATCCTCTTCTTCAAGGCATCCCCGAGGACAAGAATCCCTTCAAGGAGAAAGGTCCCTGTGTGATCAGCTGA
	Microgale_talazaci	ATGGCGCAGGATCTCAGGGAGAAGGAACTCCTGAAGATGGAGGTGGAGCAGCTGAGGAAGGAAGTGAGGACTCCAAGAAATCCCGTTTCCAAGACGGGAAGAGACATCAGGGCGTACGTGGAGGCCCAGGCAGGAAGTGACCCTCTTCTCAGAGGCATCCCCGAGGACAAGAACCCCTTCAAGGGGAAAGGGTCCTGTGTGACCAGCTGA

;
end;
