# Supplementary material for: Three Blind Moles: Molecular Evolutionary Insights on the Tempo and Mode of Convergent Eye Degeneration in Notoryctes typhlops (Southern Marsupial Mole) and Two Chrysochlorids (Golden Moles)
Source: Genes (Basel). 2023 Oct 28;14(11):2018. doi: 10.3390/genes14112018 (PMC10671557; doi:10.3390/genes14112018)
Supplement: Supplementary file 1 [file genes-14-02018-s001.zip › Afrotheria CDS Alignments Nexus/Afrotheria Cone Genes CDS Nexus/GRK7 alignment CDS.nex]

#NEXUS
begin taxa;
	dimensions ntax=12;
	taxlabels
	Amblysomus_hottentotus[&"At least Q20"=100.00%,Ambiguities=0,"At least Q30"=100.00%,"Rough Temperature (°C)"=88.75390524967989,"At least Q40"=100.00%,Description="Illumina",Modified=Wed Dec 14 17:52:19 PST 2022,"% GC"=48.5%,Bin="<html><head><3></head><b><font color='#49993F'>High</font></b></html>","# Nucleotide Sequences With Quality"=1,"Post-Trim Length"=1562,"Molecular Weight (kDa)"=483.18822000000773,Topology="linear","% MQ"=0.0%,Created=Wed Nov 23 09:18:58 PST 2022,URN="urn:local:.:2ly-gc66vix","% LQ"=0.0%,"% HQ"=100.0%,"Molecule Type"="DNA"]
	Chrysochloris_asiatica[&country="South Africa","Rough Temperature (°C)"=85.52473867595819,Description="NW_006408654","Genetic Code"="Standard",Modified=Fri Nov 25 10:15:58 PST 2022,"Annotation Software Version (Genome-Annotation-Data)"="5.2",Taxonomy="Eukaryota; Metazoa; Chordata; Craniata; Vertebrata; Euteleostomi; Mammalia; Eutheria; Afrotheria; Chrysochloridae; Chrysochlorinae; Chrysochloris","Common Name"="Cape golden mole","Filename (Imported From)"="sequence (9).gb","Annotation Provider (Genome-Annotation-Data)"="NCBI",Created=Wed Feb 19 00:00:00 PST 2014,URN="urn:local:.:2lw-gc66vix","Annotation Method (Genome-Annotation-Data)"="Best-placed RefSeq; Gnomon","Features Annotated (Genome-Annotation-Data)"="Gene; mRNA; CDS; ncRNA",db_xref="taxon:185453",Organism="Chrysochloris asiatica","Annotation Version (Genome-Annotation-Data)"="Chrysochloris asiatica Annotation Release 100","Path (Imported From)"="/Users/pannotia/Downloads",Accession="NW_006408654.1","% GC"=42.3%,chromosome="Unknown",sex="female","Annotation Pipeline (Genome-Annotation-Data)"="NCBI eukaryotic genome annotation pipeline","Molecular Weight (kDa)"=177.8857499999997,"# Nucleotide Sequences With Quality"=0,Topology="linear","Annotation Status (Genome-Annotation-Data)"="Full annotation",tissue_type="Spleen","Molecule Type"="DNA"]
	Dugong_dugon[&"Rough Temperature (°C)"=91.10846007604562,note="contig: scaffold618",db_xref="taxon:29137",Organism="Dugong dugon",Description="CAJQER010000618","Genetic Code"="Standard",Modified=Wed Nov 23 09:22:04 PST 2022,"Path (Imported From)"="/Users/pannotia/Downloads",Taxonomy="Eukaryota; Metazoa; Chordata; Craniata; Vertebrata; Euteleostomi; Mammalia; Eutheria; Afrotheria; Sirenia; Dugongidae; Dugong",Accession="CAJQER010000618.1","% GC"=53.9%,"Common Name"="dugong","# Nucleotide Sequences With Quality"=0,"Molecular Weight (kDa)"=651.1558200000005,Topology="linear","Filename (Imported From)"="sequence (10).gb",Created=Thu Feb 17 00:00:00 PST 2022,"Molecule Type"="DNA"]
	Trichechus_manatus[&"Rough Temperature (°C)"=90.73028624192058,Description="NW_004444068","Genetic Code"="Standard",Modified=Wed Nov 23 09:23:46 PST 2022,"Annotation Software Version (Genome-Annotation-Data)"="8.0","Assembly Name (Genome-Assembly-Data)"="TriManLat1.0",Taxonomy="Eukaryota; Metazoa; Chordata; Craniata; Vertebrata; Euteleostomi; Mammalia; Eutheria; Afrotheria; Sirenia; Trichechidae; Trichechus","Common Name"="Florida manatee","Genome Coverage (Genome-Assembly-Data)"="150x","Filename (Imported From)"="sequence (3).gb","Annotation Provider (Genome-Annotation-Data)"="NCBI",Created=Thu Jan 25 00:00:00 PST 2018,isolate="Lorelei","Annotation Method (Genome-Annotation-Data)"="Best-placed RefSeq; Gnomon","Features Annotated (Genome-Annotation-Data)"="Gene; mRNA; CDS; ncRNA","Assembly Provider (Genome-Assembly-Data)"="Broad Institute","Sequencing Technology (Genome-Assembly-Data)"="Illumina HiSeq",db_xref="taxon:127582",Organism="Trichechus manatus latirostris","Annotation Version (Genome-Annotation-Data)"="102","Path (Imported From)"="/Users/pannotia/Downloads",Accession="NW_004444068.1",sub_species="latirostris","% GC"=53.0%,chromosome="Unknown",sex="female","Molecular Weight (kDa)"=669.7699899999994,"# Nucleotide Sequences With Quality"=0,"Annotation Pipeline (Genome-Annotation-Data)"="NCBI eukaryotic genome annotation pipeline",Topology="linear","Assembly Method (Genome-Assembly-Data)"="AllPaths v. R38542","Annotation Name (Genome-Annotation-Data)"="Trichechus manatus latirostris Annotation Release 102","Annotation Status (Genome-Annotation-Data)"="Full annotation","Molecule Type"="DNA"]
	Elephas_maximus[&country="USA: San Diego Zoo",collection_date="2016","Rough Temperature (°C)"=90.03152920962198,Description="NC_064841","Genetic Code"="Standard",Modified=Wed Nov 23 09:23:46 PST 2022,"Annotation Software Version (Genome-Annotation-Data)"="10.0","Assembly Name (Genome-Assembly-Data)"="mEleMax1 primary haplotype",Taxonomy="Eukaryota; Metazoa; Chordata; Craniata; Vertebrata; Euteleostomi; Mammalia; Eutheria; Afrotheria; Proboscidea; Elephantidae; Elephas","Genome Coverage (Genome-Assembly-Data)"="43.0x","Filename (Imported From)"="sequence (4).gb","Annotation Provider (Genome-Annotation-Data)"="NCBI RefSeq",dev_stage="adult",Created=Thu Aug 04 00:00:00 PDT 2022,isolate="mEleMax1","Genome Representation (Genome-Assembly-Data)"="Full","Assembly Date (Genome-Assembly-Data)"="21-MAR-2022","Annotation Method (Genome-Annotation-Data)"="Best-placed RefSeq; Gnomon",cell_type="fibroblast","Features Annotated (Genome-Annotation-Data)"="Gene; mRNA; CDS; ncRNA","Assembly Provider (Genome-Assembly-Data)"="Vertebrate Genomes Project","Sequencing Technology (Genome-Assembly-Data)"="PacBio Sequel II HiFi; Bionano optical mapping; Arima HiC",db_xref="taxon:99487",Organism="Elephas maximus indicus","Annotation Version (Genome-Annotation-Data)"="100","Path (Imported From)"="/Users/pannotia/Downloads",Accession="NC_064841.1",sub_species="indicus","% GC"=51.2%,chromosome="23",sex="male","Molecular Weight (kDa)"=720.8075699999958,"# Nucleotide Sequences With Quality"=0,"Annotation Pipeline (Genome-Annotation-Data)"="NCBI eukaryotic genome annotation pipeline",Topology="linear","Assembly Method (Genome-Assembly-Data)"="Hifiasm v. 0.16.1; purge_dups v. 07.12.21; Bionano solve v. 3.3; Salsa v. 2.3","Annotation Name (Genome-Annotation-Data)"="Elephas maximus indicus Annotation Release 100","Diploid (Genome-Assembly-Data)"="Principal Haplotype","Annotation Status (Genome-Annotation-Data)"="Full annotation",tissue_type="fibroblast cells from skin","Molecule Type"="DNA","Expected Final Version (Genome-Assembly-Data)"="No"]
	Loxodonta_africana[&country="USA: San Diego Zoo, CA","Rough Temperature (°C)"=89.9397489539749,Description="NW_003573461","Genetic Code"="Standard",Modified=Wed Nov 23 09:23:46 PST 2022,"Annotation Software Version (Genome-Annotation-Data)"="8.0",Taxonomy="Eukaryota; Metazoa; Chordata; Craniata; Vertebrata; Euteleostomi; Mammalia; Eutheria; Afrotheria; Proboscidea; Elephantidae; Loxodonta","Common Name"="African savanna elephant","Filename (Imported From)"="sequence (5).gb","Annotation Provider (Genome-Annotation-Data)"="NCBI",Created=Tue Jan 16 00:00:00 PST 2018,isolate="ISIS603380","Annotation Method (Genome-Annotation-Data)"="Best-placed RefSeq; Gnomon","Features Annotated (Genome-Annotation-Data)"="Gene; mRNA; CDS; ncRNA",db_xref="taxon:9785",Organism="Loxodonta africana","Annotation Version (Genome-Annotation-Data)"="102","Path (Imported From)"="/Users/pannotia/Downloads",Accession="NW_003573461.1","% GC"=51.0%,chromosome="Unknown",sex="female","Molecular Weight (kDa)"=739.3755299999949,"# Nucleotide Sequences With Quality"=0,"Annotation Pipeline (Genome-Annotation-Data)"="NCBI eukaryotic genome annotation pipeline",Topology="linear","Annotation Name (Genome-Annotation-Data)"="Loxodonta africana Annotation Release 102","Annotation Status (Genome-Annotation-Data)"="Full annotation","Molecule Type"="DNA"]
	Orycteropus_afer[&country="USA: San Diego Zoo","Rough Temperature (°C)"=89.79343594386599,Description="NW_006921775","Genetic Code"="Standard",Modified=Wed Nov 23 09:23:46 PST 2022,"Annotation Software Version (Genome-Annotation-Data)"="9.0","Assembly Name (Genome-Assembly-Data)"="OryAfe1.0",Taxonomy="Eukaryota; Metazoa; Chordata; Craniata; Vertebrata; Euteleostomi; Mammalia; Eutheria; Afrotheria; Tubulidentata; Orycteropodidae; Orycteropus","Genome Coverage (Genome-Assembly-Data)"="44x","Filename (Imported From)"="sequence (6).gb","Annotation Provider (Genome-Annotation-Data)"="NCBI",Created=Thu Jul 29 00:00:00 PDT 2021,isolate="SDZICR_OR568_19922","Annotation Method (Genome-Annotation-Data)"="Best-placed RefSeq; Gnomon","Features Annotated (Genome-Annotation-Data)"="Gene; mRNA; CDS; ncRNA","Assembly Provider (Genome-Assembly-Data)"="Broad Institute","Sequencing Technology (Genome-Assembly-Data)"="Illumina Hi-Seq",db_xref="taxon:1230840",Organism="Orycteropus afer afer","Annotation Version (Genome-Annotation-Data)"="101","Path (Imported From)"="/Users/pannotia/Downloads",Accession="NW_006921775.1",sub_species="afer","% GC"=50.7%,chromosome="Unknown",sex="female","Molecular Weight (kDa)"=683.098159999999,"# Nucleotide Sequences With Quality"=0,"Annotation Pipeline (Genome-Annotation-Data)"="NCBI eukaryotic genome annotation pipeline",Topology="linear","Assembly Method (Genome-Assembly-Data)"="allpaths v. R40776 LITTLE_HELPS_BIG=False","Annotation Name (Genome-Annotation-Data)"="Orycteropus afer afer Annotation Release 101","Annotation Status (Genome-Annotation-Data)"="Full annotation","Molecule Type"="DNA"]
	Heterohyrax_brucei[&"Rough Temperature (°C)"=91.07270610153702,Description="PVJQ01003404","Genetic Code"="Standard",Modified=Wed Nov 23 09:22:04 PST 2022,"Assembly Name (Genome-Assembly-Data)"="HetBruBak_v1_BIUU",Taxonomy="Eukaryota; Metazoa; Chordata; Craniata; Vertebrata; Euteleostomi; Mammalia; Eutheria; Afrotheria; Hyracoidea; Procaviidae; Heterohyrax","Common Name"="yellow-spotted hyrax","Genome Coverage (Genome-Assembly-Data)"="24.4x","Filename (Imported From)"="sequence (11).gb",dev_stage="adult",Created=Wed Jan 16 00:00:00 PST 2019,"Genome Representation (Genome-Assembly-Data)"="Full",isolate="US064","Sequencing Technology (Genome-Assembly-Data)"="Illumina HiSeq",db_xref="taxon:77598",Organism="Heterohyrax brucei","Path (Imported From)"="/Users/pannotia/Downloads",Accession="PVJQ01003404.1","% GC"=53.8%,"Molecular Weight (kDa)"=664.2623500000014,"# Nucleotide Sequences With Quality"=0,Topology="linear","Assembly Method (Genome-Assembly-Data)"="DISCOVAR de novo v. discovardenovo-52488","Molecule Type"="DNA","Expected Final Version (Genome-Assembly-Data)"="Yes"]
	Procavia_capensis[&"Rough Temperature (°C)"=91.0918025151374,Description="PVIO02826327","Genetic Code"="Standard",Modified=Wed Nov 23 09:22:04 PST 2022,"Assembly Name (Genome-Assembly-Data)"="ProCapCap_v2_BIUU_UCD",Taxonomy="Eukaryota; Metazoa; Chordata; Craniata; Vertebrata; Euteleostomi; Mammalia; Eutheria; Afrotheria; Hyracoidea; Procaviidae; Procavia","Common Name"="Cape rock hyrax","Genome Coverage (Genome-Assembly-Data)"="23.3x","Filename (Imported From)"="sequence (15).gb",dev_stage="adult",Created=Mon Jul 15 00:00:00 PDT 2019,"Genome Representation (Genome-Assembly-Data)"="Full",isolate="US060","Sequencing Technology (Genome-Assembly-Data)"="Illumina HiSeq",db_xref="taxon:9813",Organism="Procavia capensis","Path (Imported From)"="/Users/pannotia/Downloads",Accession="PVIO02826327.1","% GC"=53.9%,"Molecular Weight (kDa)"=664.3093700000012,"# Nucleotide Sequences With Quality"=0,Topology="linear","Assembly Method (Genome-Assembly-Data)"="Discovar de novo v. 52494 + Dovetail HiC","Molecule Type"="DNA","Expected Final Version (Genome-Assembly-Data)"="No"]
	Elephantulus_edwardii[&country="South Africa","Rough Temperature (°C)"=90.21804788213628,Description="NW_006399908","Genetic Code"="Standard",Modified=Wed Nov 23 09:23:46 PST 2022,"Annotation Software Version (Genome-Annotation-Data)"="5.2",Taxonomy="Eukaryota; Metazoa; Chordata; Craniata; Vertebrata; Euteleostomi; Mammalia; Eutheria; Afrotheria; Macroscelidea; Macroscelididae; Elephantulus","Common Name"="Cape elephant shrew","Filename (Imported From)"="sequence (7).gb","Annotation Provider (Genome-Annotation-Data)"="NCBI",Created=Wed Feb 19 00:00:00 PST 2014,isolate="Elephantulus edwardi_28Jun2011","Annotation Method (Genome-Annotation-Data)"="Best-placed RefSeq; Gnomon","Features Annotated (Genome-Annotation-Data)"="Gene; mRNA; CDS; ncRNA",db_xref="taxon:28737",Organism="Elephantulus edwardii","Annotation Version (Genome-Annotation-Data)"="Elephantulus edwardii Annotation Release 100","Path (Imported From)"="/Users/pannotia/Downloads",Accession="NW_006399908.1","% GC"=51.7%,chromosome="Unknown",sex="female","Annotation Pipeline (Genome-Annotation-Data)"="NCBI eukaryotic genome annotation pipeline","Molecular Weight (kDa)"=670.9550499999998,"# Nucleotide Sequences With Quality"=0,Topology="linear","Annotation Status (Genome-Annotation-Data)"="Full annotation","Molecule Type"="DNA"]
	Echinops_telfairi[&country="Germany: Ludwig Maximilians University, Munich","Rough Temperature (°C)"=90.94272474513438,Description="NW_022103913","Genetic Code"="Standard",Modified=Wed Nov 23 09:23:46 PST 2022,"Annotation Software Version (Genome-Annotation-Data)"="9.0",Taxonomy="Eukaryota; Metazoa; Chordata; Craniata; Vertebrata; Euteleostomi; Mammalia; Eutheria; Afrotheria; Tenrecidae; Tenrecinae; Echinops","Common Name"="small Madagascar hedgehog","Genome Coverage (Genome-Assembly-Data)"="78x","Filename (Imported From)"="sequence (16).gb","Annotation Provider (Genome-Annotation-Data)"="NCBI",Created=Mon Dec 06 00:00:00 PST 2021,"Genome Representation (Genome-Assembly-Data)"="Full",isolate="266","Annotation Method (Genome-Annotation-Data)"="Best-placed RefSeq; Gnomon","Features Annotated (Genome-Annotation-Data)"="Gene; mRNA; CDS; ncRNA","Assembly Provider (Genome-Assembly-Data)"="Broad Institute","Sequencing Technology (Genome-Assembly-Data)"="Illumina HiSeq",db_xref="taxon:9371",Organism="Echinops telfairi","Annotation Version (Genome-Annotation-Data)"="103","Path (Imported From)"="/Users/pannotia/Downloads",Accession="NW_022103913.1","% GC"=53.5%,chromosome="Unknown",sex="female","Molecular Weight (kDa)"=667.2272600000001,"# Nucleotide Sequences With Quality"=0,"Annotation Pipeline (Genome-Annotation-Data)"="NCBI eukaryotic genome annotation pipeline",Topology="linear","Assembly Method (Genome-Assembly-Data)"="ALLPATHS v. R37599; Dovetail HiC v. 22-Jul-2017","Annotation Name (Genome-Annotation-Data)"="Echinops telfairi Annotation Release 103","Annotation Status (Genome-Annotation-Data)"="Full annotation","Molecule Type"="DNA","Expected Final Version (Genome-Assembly-Data)"="Yes"]
	Microgale_talazaci[&"Rough Temperature (°C)"=90.55,Description="PVJH01022631 (E1-2), PVJH01019563 (E3-4)",Modified=Wed Nov 23 09:22:04 PST 2022,"% GC"=52.5%,"# Nucleotide Sequences With Quality"=0,"Molecular Weight (kDa)"=712.4727099999973,Topology="linear","Molecule Type"="DNA",Created=Mon Nov 21 09:37:05 PST 2022]
;
end;

begin characters;
	dimensions nchar=1677;
	format datatype=dna missing=? gap=-;
	matrix
	Amblysomus_hottentotus	ACGATTGACACGGGGTGGGGGCTTGGACAACTTGATTGTCAATACCATCTACCTGCAGGCCCTGAAGACCTCAACAGGAGATAGCAGGGAGTTGCGGCGGTGCCTACGGAGCCTGGTTCTGCCCAGCCCCCAGCTCAGCTGCATTGAGTTTTGCCAGGCTCTGGCCCCTGACTTGGACAACCTGTGTGAGCAGCAGCCCATCAGCCACC---------------------------TGCCTATGTATCAAGAGGCTATAACCTTTCTTGAAGAGGTGCAGACTTGGGAGTTGGCTGAGGATGATTCCACCAAGAACAGCGTCTTGCAGGGGCTGGTGGCCACCTATGTAAGTAGCACTGTCTCAGGGCACCCATACCCCTTCCTCAGCCCAGCTCTGGCCACCAAGTGCCAAGCA---ACCACGGAAGAAGAAAAATTGGCTCTGGTGATCCTGGCCAAAGTTGAGACCATGGTCTTCTTGCAGGACCTGCACTTCTGAGATTTCCTGGCCAGCTCTTTCTATGACAAGTTCCTGCAGTGGAAACTCTTTGAGATGCAGCCAGTATTAAACAAGTACTTCACCGAGTTCCAAGTGCTGGAGAAAGGTGGTTTGGGGGAGGTCTGTACCATCCATGCAAAAAACTCTGATAAGATGTATGCCTGTAAGAAACTGGACAAGAAGCGATTGAAAAAGAAAAATGGTGAGAAGATGACCTTCTCAGAAAAGGGAATCTTGGAGAAGGTCAGCAGTCCTTTCATCATCTCTCTGGCCTCTCTGACCTTCGAGAGCAAGTCATATCTCTGCCTGGTCATGAGCCTGATGAATGAAGGAGAG------TTCCACCTATACAGCGTGGGCATCCGGGACCTGGCCATGAACTGGGTTGTCTTCTACTCA---------ACCTGCAGAGTGCTGCACCTCCACT-CCTCAGCATTCTCAACTGGGACCTG-AGCCTGAGAGTGTGTTTCTGGACAACCCTAACAACTGCCGG------------------------CAGGTCCAGGATGGAAAGCCCTTCACCCAGAAGGCTGGAACCAATGGGTACATGGCTCCTGAAATCCTAATGGAAGAAGTAAGCTATTCCTATCCTGTGAACTGGTTTGCAATGGGATGTAGAATTTGTGAACTGGTTGCTGGACAAACACCATTCAAAGATTACAAGGAAAAGATCAGTAAGGAGGAACTAAAACAAAGAACCCT--GAGAAAGAGGAGGTCAAATTCCAGTATGATAACTTCACAGGGGAAGCAAATGATATTTGCAGACTCTTCTTGGCTAAGAAACCAGAGCAACACTTAAGGAGAAGAGAAAAGTCTGGTGGTCCCAGTAAACCCCCTTTCTTCAAAACCATCAACTTTCCTTGCCTGAAAGCAAGTCTTGTTGAACCCCCATTTACGCCAGACTCATCTGTGGTTTATGCCAAAGACATTGCTGACATC----------TCTGAGGTTCCGGAAGATGATTTTGATGACAAATATAAGAAGTTCATCCAAAGATTTGCAACAGGTGCTGTCCCCATATCATGGTAGGAAGAGATTATGGAAACCGGACTATTTGAAGAACTCAAGGACCCCAACAGGCCCACAGGTT--------------------------------TGTTTGTTATTGTAA
	Chrysochloris_asiatica	----------------------------------------------------------------------------------------------------------------------------------------------------------------------------------------------------------------------------------------------------------------------------------------------------------------------------------------------------------------------------------------------------------------------------------------------------------------------------------------------------------------------------------------------------------------------------------------------------------------------------------------------------------------------------------------------------------------------------------------------------------------------------------------------------------------------------------------------------------------------------------------------------------------------------------------------------------------------------------------------------------------------------------------------------------------------------------------------------GCTGGAACCAATGGGTACATGGCTCCCGAAATCCTAATGGAAGAAGTGAGCTATTCCTATCCTGTGAACTGGTTTGCGGTGGGATGTAGTATTTGTGAACTGGTTGCTGCACAAACACCATTCAAAGATTACAAGGAAAAGATCAGTAAAGAGGAACTAAAGCAAAGAACCCCCTGAGAAAGAGAAGGTCAAATTCCAGTATGATAACTTCACAGGGGAAGCAAAGGATATTTGTAGACTCTTCTTGGCTAAGAAACCAGAGCAACACTTAGAGAGAAGAGAAAAGTCTGGTAGTCCCAGGAAA-ACCCTTTCTTCAAAACCATCAACTTTCCTTGCCTGGAAGCAAGTCTTGTTGAACCCCCATATGCACCAGACCCATCTGTGGTTTATGCCAAAGACATTGCTGACATC----------TCTGAGGTTCTGGAAGATGATTTTGATGACAAATATAAGAAGGTCATCCAAAGATTTGCAACAGGTGCTGTCCCCATAATATGGTAGGAAGATATTATGGAAACAGGACTATTTGAAGAACTCAAGGACCCCAACAGGCCCACAGGTT--------------------------------TGTTTGTTATTGTAA
	Dugong_dugon	ATGGTTGACATG----GGGGGCTTGGACAACCTGATCGCCAATACGGCCTACCTGCAGGCCCGGAAGACCTCGGAAGGAGACTGCAGGGAGCTGCAGCGGCGACGGCGGAGCCTGGCGCTGCCTGGCCTGCAG---GGCTGCACGGAGCTCCGCCAGGCCCTGGCCCCCAACTTCGAGAGCCTGTGTGAACAGCAGCCCATCGGCCGCCGCCTCTTCCGGGGCTTCCTAGCCACAGTGCCGATGTACCGACAGGCCGTGGCCTTCCTCGAGGACTTGCAGAACTGGGAGCTGGCTGAGGAGGGCCCCACCAAGGGCAGCACCCTGCAGGGGCTGGTAGCCACTTGTGCGGGTGGCCCTGCCTCAGGGCACCCACACCCCTTCCTCAGCCAAGCTCTGGCCACCAAGGGCCAAGCAGCCACCACCGAGGCAGAGCGAGTGGCCCTGGTGGCGCTGGCCAAGGCTGAGGCCATGGCCTTCTTGCGGGACCAGCCGTTCAGGGACTTCCTGGCCAGCCCCTTCTACGACAAGTTCCTGCAGTGGAAACGCTTTGAGATGCAGCCGGTGTCAGACAAGTACTTCAACGAGTTCCGAGTGCTGGGGAAAGGTGGTTTTGGGGAGGTATGTGCCGTTCAGGTGAAAAACACTGGTAAGATGTACGCCTGTAAGAAACTGGACAAGAAGCGGCTGAAGAAGAAAAACGGCGAGAAGATGGCTCTCTCGGAAAAGGAAATCTTGGAGAAGGTCAGCAGCCCTTTCATCGTCTCTCTGGCCTAT---GCCTTTGAGAGCAAGTCACATCTCTGCCTGGTCATGAGCCTGATGAATGGGGGAGACCTCAAGTTCCACATCTACAGGGTGGGCGATAGGGGCCTGGCCATGAGCCGGGTCATCTTCTACTCGGCCCAGATGACCTGTGGGGTGCTGCACCTCCACTCCCTCGGCATCCTCTACCGGGACCTGAAGCCTGAGAATGTGCTTCTGGACGACCTTGGCAACTGCAGGCTGTCTGACCTGGGGCTGGCCGTGCAGATGCAGGATGGCAAGCCCGTCACCCAGAAGGCTGGAACCAATGGTTACATGGCTCCTGAAATCCTAATGGAAGAAGTGAGTTATTCCTATCCTGTGGACTGGTTTGCAATGGGATGCAGTATTTACGAAATGATTGCTGGAAGGACACCATTCAAAGATTACAAGGAAAAGATCAGCAAAGAGGAGCTAAAGCAAAGAACCCT----GAAACAGGAGGTCATATTTGAGCATGATAACTTCACAGAAGAAGCAAAAGATGTTTGCAGACTCTTCTTGGCTAAGAAACCAGAGCAACGCTTAGGAAGCAGAGAAGAATCTGATGATCCCAGGAAACACGCTTTCTTCAAAACCATCAACTTTCCTCGCTTGGAAGCTGGCCTTGTTGAACCCCCATTTGTGCCAGACCCATCTGTGGTTTATGCCAAAGACATTGCTGACATTGAAG-ATTTCTCCGAGGTTCGGGGGGTTGAGTTTGATGACAAAGATAAGAAGTTCTTCCAAAGATTTGCAACAGGTGCTGTCCCTGTAGCGTGGCAGGAAGAGATTATAGAAACGGGACTCTTTGAAGAACTCAATGACCCCAACAGGCCTGCAAATTGTGGGGAAGGTAATTCATCCAAATCTGGAGTGTGTTTATTATTGTAA
	Trichechus_manatus	ATGGTTGACATG----GGGGGCTTGGACAACCTGATCGCCAACACAGCCTACCTGCAGGCCCGGAAGACCTCGGAAGGAGACTGCAGGGAGCTGCAGCGGCGACGGCGGAGCCTGGCGCTGCCTGGCCTGCAG---GGCTGCACGGAACTCCGCCAGGCCCTGGCCCCCAACTTCGAGAGCCTGTGTGAGCAGCAGCCCATCGGCCGCCGCCTCTTCCGGGACTTCCTAGCCACAGTGCCGACGTACCGACAGGCCGTGGCCTTCCTCGAGGACTTGCAGAACTGGGAGCTGGCTGAGGAGGGCCCCACCAAGGGCAGCACCCTGCAGGGGCTGGTAGCCACTTGTGCGGGTGGCCCTGCCTCAGGGCACCCACACCCCTTCCTCAGCCAAGCTCTGGCCACCAAGGGCCAAGCAGCCACCACCGAGGCAGAGCGAGTGGCCCTGGTGGCGCTGGCCAAGGCTGAGGCCATGGCCTTCTTGCGGGACCAGCCGTTCAGGGACTTCCTGGCCAGCCCCTTCTACGACAAGTTCCTGCAGTGGAAACGCTTTGAGATGCAGCCGGTGTCAGACAAGTACTTCGACGAGTTCCGAGTGCTGGGGAAAGGTGGTTTTGGGGAGGTATGTGCCGTTCAGGTGAAGAACACTGGTAAGATGTACGCCTGTAAGAAACTGGACAAGAAGCGGCTGAAGAAGAAAAACGGCGAGAAGATGGCTCTCTCAGAAAAGGAAATCTTGGAGAAGGTCAGCAGCCCTTTCATCGTCTCTCTGGCCTAT---GCCTTTGAGAACAAGTCACATCTCTGCCTGGTCATGAGCCTGATGAATGGGGGAGACCTCAAGTTCCACATCTACAGGGTGGGCGATAGGGGCCTGGCCATGAGCCGGGTCATCTTCTACTCGGCCCAGATGACCTGCGGGGTGCTGCACCTCCACTCCCTCGGCATCCTCTACCGGGACCTGAAGCCTGAGAACGTGCTTCTGGACGACCTCGGCAACTGCAGGCTGTCTGACCTGGGGCTGGCCGTGCAGATGCAGGATGGCAAGCCCGTCACCCAGAAGGCTGGAACCAATGGTTACATGGCTCCTGAAATCCTAATGGAAGAAGTGAGTTATTCCTATCCTGTGGACTGGTTTGCAATGGGATGCAGTATTTACGAAATGATTGCTGGACGAACACCATTCAAAGATTACAAGGAAAAGATCAGCAAAGAGGAGCTAAAGCAAAGAACCCT----GAAACAGGAGGTCATATTTGAGCACGATAACTTCACAGAAGAAGCAAAAGATATTTGCAGACTCTTCTTGGCTAAGAAACCAGAGCAACGCTTAGGAAGCAGAGAAGAATCTGATGATCCCAGGAAACACCCTTTCTTCAAAACCATCAACTTTCCTCGCTTGGAAGCCGGCCTTGTTGAACCCCCATTTGTGCCAGACCCATCTGTGGTTTACGCCAAAGACATTGCTGACATTCAAG-ATTTCTCCGAGGTTCGGGGTGTTGAATTTGATGACAAAGATAAGAAGTTCTTCCAAAGATTTGCAACAGGTGCTGTCCCTGTAGTGTGGCAGGAAGAGATTATAGAAACGGGACTCTTTGAAGAACTCAATGACCCCAACAGGTCCGCAAATTGTGGGGAAGGTAATTCATTCAAATCTGGAGTGTGTTTATTATTGTAA
	Elephas_maximus	ATGGTTGACATG----GGGGGCTTGGACAACCTGATCGCCAACACAGCCTACCTGCAGGCCCGGAAGACATTGGAAGGAGACAGCAGGGAGCTGCAGCGGCGCCGGCGAAGCCTGGCGCTGCCTGGCCTGCAG---TGCTGTGCTGAGCTCCGCCAGGCCCTGACCCCCAACTTTGACAGCCTGTGTGAGCAGCAGCCCATTGGCCGCCGCCTCTTCCGGGACTTCCTAGCCACAGTGCCCATGTACCGAGAGGCCGTGGCCTTCCTTGAGGAAGTGCAGAGCTGGGAGCTGGCTGAGGAGGGCCCCACCAAGGGCAGCACCCTGCAGGGGCTGGTGTCTACTTGTGCAGGTGGCCCTGCCTCAGGACACCCATACCCCTTCCTCAGCCAAGCTCTGGCCACCAAGTGCCAAGCAGCCACCACTGAGGAAGAGCGAGTGGCTGCGGTGGCTCTGGCCAAGACCGAGGCCATGGCCTTCTTGCAGGACCAGCCGTTCCGGGACTTCCTGGCCAGCCCCTTCTATGACAAGTTCCTGCAGTGGAAACTCTTTGAGATGCAGCCGGTGTCAGAAAAGTACTTCACTGAGTTCCGAGTGCTGGGGAAAGGTGGTTTTGGGGAGGTATGTGCCGTTCAGGTGAAAAACACTGGGAAAATGTATGCCTGTAAGAAACTGGACAAGAAGCGGCTGAAGAAGAAAAATGGCGAGAAGATGGCTCTCTCGGAAAAGGAAGTCTTGGAAAAGGTCAGCAGCCCTTTCATCGTCTCTCTGGCCTAT---GCCTTTGAGAGCAAGTCACATCTCTGCCTGGTCATGAGCCTGATGAATGGGGGAGACCTCAAATTCCACATCTACAGGGTGGGCGATCGGGGCCTGGCCATGAGCCGAGTCATCTTCTACTCGGCCCAGATGACCTGCGGAGTGCTGCACCTCCACTCCCTTGGCATCCTCTACCGGGACCTGAAGCCTGAGAATGTGCTTCTGGACGACCTCGGCAACTGCAGGCTGTCCGACTTGGGGCTGGCCGTGCAGATGCAGGATGGCAAGTCCGTCACCCAGAAGGCTGGAACCAATGGTTATATGGCTCCTGAAATCCTAATGGAAGAAGTGAGTTATTCCTATCCTGTGGACTGGTTTGCAATGGGGTGCAGTATTTATGAAATGATTGCTGGACGAACGCCATTCAAAGATTACAAGGAAAAGGTCAGCAAAGAGGATCTAAAGCAAAGAACCCT----GAAAGAGGAGGTCATATTCGAGCATGATAACTTCACAGAGGAAGCAAAAGATATTTGCAGACTCTTCTTGGCTAAGAAACCAGAGCAACGCTTAGGAAGCAGAGAAAAGTCTGATGATCCCAGGAAACACCCTTTCTTCAAAACCATCAACTTTCCTCGCCTAGAAGCCGGACTTGTTGAACCTCCATTTGTTCCAGACCCATCAGTAGTTTATGCCAAAGACATCGCTGACATTGAAG-ATTTCTCTGAGGTTCGGGGGGTTGAATTTGATGACAAAGACAAGAAGTTCTTCCAAAGATTTGCGACAGGTGCTGTGCCTGTAGCATGGCAGGAAGAGATTATAGAAACGGGACTATTTGAAGAACTCAATGACCCCAACAGGCCTGCAAGTTGTGGAGAGGGTAATTCAGCCAAGTCTGGGGTGTGTTTGTTATTGTAA
	Loxodonta_africana	ATGGTTGACATG----GGGGGCTTGGACAACCTGATCGCCAACACAGCCTACCTGCAGGCCCGGAAGACATTGGAAGGAGACAGCAGGGAGCTGCAGCGGCGCCGGCGAAGCCTGGCGCTGCCTGGCCTGCAG---TGCTGTGCTGAGCTCCGCCAGGCCCTGACCCCCAACTTTGACAGCCTGTGTGAGCAGCAGCCCATTGGCCGCCGCCTCTTCCGGGACTTCCTAGCCACAGTGCCCATGTACCGAGAGGCCGTGGCCTTCCTTGAAGAAGTGCAGAGCTGGGAGCTGGCTGAGGAGGGCCCCACCAAGGGCAGCACCCTGCAGGGGCTGGTGTCTACTTGTGCAGGTGGCCCTGCCTCAGGACACCCATACCCCTTCCTCAGCCAAGCTCTGGCCACCAAGTGCCAAGCAGCCACCACTGAGGAAGAGCGAGTGGCTGCGGTGGCTCTGGCCAAGACCGAGGCCATGGCCTTCTTGCAGGACCAGCCGTTCCGGGACTTCCTGGCCAGCCCCTTCTATGACAAGTTCCTGCAGTGGAAACTCTTTGAGATGCAGCCGGTGTCAGACAAGTACTTCACTGAGTTCCGAGTGCTGGGGAAAGGTGGTTTTGGGGAGGTATGTGCCGTTCAGGTGAAAAACACTGGGAAAATGTATGCCTGTAAGAAACTGGACAAGAAGCGGCTGAAGAAGAAAAATGGCGAGAAGATGGCTCTCTCGGAAAAGGAAGTCTTGGAAAAGGTCAGCAGCCCTTTCATCGTCTCCCTGGCCTAT---GCCTTTGAGAGCAAGTCACATCTCTGCCTGGTCATGAGCCTGATGAATGGGGGAGACCTCAAATTCCACATCTACAGGGTGGGCGATCGGGGCCTGGCCATGAGCCGAGTCATCTTCTACTCGGCCCAGATGACCTGCGGAGTGCTGCACCTCCACTCCCTTGGCATCCTCTACCGGGACCTGAAGCCTGAGAATGTGCTTCTGGACGACCTCGGCAACTGCAGGCTGTCCGACTTGGGGCTGGCCGTGCAGATGCAGGATGGCAAGTCTGTCACCCAGAAGGCTGGAACCAATGGTTACATGGCTCCTGAAATCCTAATGGAAGAAGTGAGTTATTCCTATCCTGTGGACTGGTTTGCAATGGGGTGCAGTATTTATGAAATGATTGCTGGACGAACGCCATTCAAAGATTACAAGGAAAAGGTCAGCAAAGAGGATCTAAAGCAAAGAACCCT----GAAAGAGGAGGTCATATTCGAGCATGATAACTTCACAGAGGAAGCAAAAGATATTTGCAGACTCTTCTTGGCTAAGAAACCAGAGCAACGCTTAGGAAGCAGAGAAAAGTCTGATGATCCCAGGAAACACCCTTTCTTCAAAACCATCAACTTTCCTCGCCTAGAAGCCGGACTTGTTGAACCTCCATTTGTTCCAGACCCATCAGTAGTTTATGCCAAAGACATCGCTGACATTGAAG-ATTTCTCTGAGGTTCGGGGGGTTGAATTTGATGACAAAGACAAGAAGTTCTTCCAAAGATTTGCGACAGGTGCTGTGCCTGTAGCATGGCAGGAAGAGATTATAGAAACGGGACTATTTGAAGAACTCAATGACCCCAACAGGCCTGCAAGTTGTGGAGAGGGTAATTCAGCCAAGTCTGGGGTGTGTTTGTTATTGTAA
	Orycteropus_afer	ATGGTCGACATG----GGGGGCTTGGACAACCTGATCGCCAACACAGCCTACCTACAGGCCCGGAACTCCTCGGAAGGAGACAGCAGGGAGTTGCAGCGGCGTCGACGGAGCCTGGCGCTGCCCAGTCTGCAG---TGCTGCACCGAGCTCCGCCAGGTCCTGGCTCTGGATTTCAACAACCTGTGTCAGCAGCAGCCCATCGGCCGCCGCCTCTTCCAGGACTTCCTAGCGACAGTGCCTGTGTACCAAGAGGCCATGGCCTTCCTTGAGGATGTGCAGAGCTGGGAACTGGCTGAGGAGGGCTCCACCAAGGACAGTACCCTGCAGCAGCTAGTAGCCACTTGTGCAAGTGGCCCTGCCTCAGAGTGCCCATACCTCTTCCTCAGCCCAGCTCTAGTCACCAAGTGCCAGGCAGCCACCACCAAGGAAGAGCAAGTGGCTCTGGTGGCACTGGCCAAGGCCGAGGCTATGGCTTTCTTGCAGGACCAGCCATTCCGGGATTTCCTGGCCAGCCCTTTCTACAACAAGTTCCTGCAGTGGAAACTCTTTGAGATGCAGCCAGTGTCAGAGAAGTACTTCACGGAATTCCGAGTGCTGGGGAAAGGTGGTTTTGGGGAGGTATGTGCCATCCAGGTAAAAAACACTGGCAAGATGTATGCCTGTAAGAAACTAGACAAAAAACGGCTAAAGAAGAAAAATGGTGAGAAGCTGGCTCTCTCAGAAAAGGAAATCCTGGAGAAAGTCAGCAGCCCTTTCATCGTCTCTCTGGCCTAT---GCCTTTGAGAGCAAGTCACATCTCTGCTTGGTCATGAGCCTGATGAATGGGGGAGACCTCAAGTTCCACATCTACAGGGTGGGCATGCGGGGCCTGGCCATGAACCGGGTCATCTTCTACTCAGCCCAGATGACCTGCGGAGTGCTGCACCTCCACTCCCTTGGCATCCTCTACCGGGATCTGAAGCCTGAGAACGTGCTTCTGGACGACCTCGGCAACTGCAGGCTGTCTGACCTGGGGTTGGCCGTGCAGATCCACGATGGCAAGCCCATCACCCTGAAGGCTGGAACCAATGGTTATATGGCTCCTGAAATCCTAATGGAAGAAGTGAGTTATTCCTATCCTGTTGACTGGTTTGCAATGGGATGTAGTATTTATGAAATGGTTGCTGGACGAACACCATTCAAAGATTACAAGGAAAAGATCAACAAAGAGGAACTAAAACAAAGAACCCT----GAAAGAGGAGGTCAGATTCCAGCATGATAACTTCACTGAAGAAGCAAAAGATATTTGCAGACTCTTCTTGGCTAAGAAACCAGAGCAACGCTTAGGAAGCAGAGAAAAGTCTGATGATCCCAGGAAACACCCTTTCTTCAAAACCATCAACTTTCATCGCCTGGAAGCCAGGCTTGTTGAACCCCCATTTGTGCCAGACCCATCTGTGGTTTATGCCAAAGACATTGCTGACATCGAAG-ATTTCTCCGAGGTTCGGGGGGTTGAATTTGATGACAAAGATAAGAAGTTCTTCGAAAGATTTGCAACAGGTGCTGTCCCCGTAGCGTGGCAGGCAGAGATTATAGAAACGGGACTGTTTGAAGAACTCAACGACCCTAACAGGCCCACAAGTTGTGGGGAGGGTAATTCATCCAAGTCTGGGGTGTGTTTGTTATTATAA
	Heterohyrax_brucei	ATGGTCGACCTG----GGGGGCTTGGACAACCTGATCGCCAACACGGCCTACCTGCAGGCCCGAAAGACCTCGGAAGGAGACAACAGGGAGCTGCAGCGGCGCCGGCGGAGCCTGGCCCTGCCCGGCCTGCAG---AGCTGCGCCGAGCTCCGCCAGACGCTGGCCCCCGACTTCGACAGCCTGTGTGAGCAGCAGCCCATCGGCCGCCGTCTCTTCCGGGACTTCCTTGCCACAATGCCCGTGTACCAAGAGGCTGCAGCCTTCCTTGAGCAGGTGCAGAGCTGGGAGCTGGCTGAGGAGGACTCGACCAAGGGCAGCACTCTGCAGGGGCTGCTGGCCAGTTGTGTCAGTGTCCCCGCAGATGGGCAGCCACACCCCTTCCTCAGCCAAGCTCTGGCCACCAAGTGCCAAACTGCCACCACCGAGGAAGACCGAGTGGCTCTGGTGGCACAGGCTAAGGCTGAGACCATGGCCTTCTTGCAGGGCCAACCATTCCAGGACTTTCTAGCCAGTCCCTTCTATGACAAGTTCCTGCAGTGGAAGCAGTTTGAGATGCAGCCAGTGTCAGACAAGTACTTCGATGAGTTCCGAGTCCTGGGGAAAGGTGGTTTTGGGGAGGTATGTGCTGTTCAGGTTAGAAACACTGGCAAGATGTATGCCTGTAAGAAACTGGACAAGAAAAGACTGAAGAAGAAAAGAGGTGAGAAGATGGCGCTCTCAGAGAAGGAGATCTTGGAGAAGGTCAACAGCCCTTTCATCGTCTCTCTGGCTTAT---GCCTTCGAGAACAAGTCCCATCTCTGCCTGGTCATGAGCCTGATGAATGGGGGAGACCTCAAGTTCCACATCTACAGGGTGGGCGAGCGGGGGCTGGACATGGACAGGGTCATCTTCTACTCGGCCCAGATGACATGTGGGGTGCTACACCTTCACTCTCTCAGCATCCTCTACCGGGACATGAAGCCCGAGAACGTGCTCCTGGACGACCTCGGCAACTGTAGGCTGTCTGACCTGGGGCTGGCTGTGCAGATGCAGGATGGCAAGCCCATCACCCAGAAGGCAGGAACCAATGGTTACATGGCTCCTGAAATCCTCATGGAAGAAATCAGTTATTCCTATCCTGTGGACTGGTTTGCAATGGGATGCAGTATTTATGAAATGATTGCTGGAAGAACCCCATTTAAAGACTACAAGGAAAAGATCAACAAAGAGGAACTAAAGCAAAGAACCCT----GAAAGATGAGGTTGTATTCCACCATGACAACTTCACAGAGGAGGCAAAAGATATTTGCAGACTGTTCTTGGCTAAGAAACCAGAGCATCGCTTAGGAAGCAGAGAAAAGTCTGATGATCCCAGGAAACACCCTTTCTTCAAAACCATCAACTTTGCTCGCCTGGAAGCTGGTCTCATCGACCCGCCGTTTGTGCCAGACCCGTCTGTGGTTTACGCCAAAGACGTCGCTGACATCGAAG-ACTTCTCCGAGGTTCGGGGGATTGAGTTTGACGACAAAGATAAAAAGTTCTTCCAAAGATTTGCGACAGGCGCTGTCCCCGTAGCGTGGCAGGAGGAGATTATAGAAACGGGACTGTTTGAAGAACTCAGCGACCCTAACAGACCTACAGGCTGTGGGGAGGGTAACTCGTCCAAGTCCGGAGTGTGTTTGTTGTTGTAA
	Procavia_capensis	ATGGTCGACCTG----GGGGGCTTGGACAACCTGATCGCCAACACGGCCTACCTGCAGGCCCGAAAGACCTCGGAAGGAGACAACAGGGAGCTGCAGCGGCGCCGGCGGAGCCTGGCCCTGCCCGGCCTGCAG---AGCTGCGCCGAGCTCCGCCAGACGCTGGCCCCCAACTTCGACAGTCTGTGTGAGCAGCAGCCCATCGGCCGCCGTCTCTTCCGGGACTTCCTTGCCACCATGCCCGTGTACCAAGAGGCTGCAGCCTTCCTTGAGCAGGTGCAGAGCTGGGAGCTGGCTGAGGAGGACTCGACCAAGGGCAGCACTCTGCAGGGGCTGCTGGCCAGTTGTGTCAGTGTCCCCGCAGACGGGCAGCCACACCCCTTCCTCAGCCAAGCTCTGGCCACCAAGTGCCAAACTGCCACCACCGAGGAAGACCGAGTGGCTCTGGTGGCACAGGCTAAGGCTGAGACCATGGCCTTCTTGCAGGGCCAACCATTCCAGGACTTTCTAGCCAGTCCCTTCTATGACAAGTTCCTGCAGTGGAAGCAGTTTGAAATGCAGCCGGTGTCAGACAAGTACTTCGATGAGTTCCGAGTCCTGGGGAAAGGTGGTTTTGGGGAGGTATGTGCTGTTCAGGTTAGAAACACTGGCAAGATGTATGCCTGTAAGAAACTGGACAAGAAAAGACTGAAGAAAAAAAGAGGTGAGAAGATGGCGCTCTCAGAGAAGGAGATCTTGGAGAAGGTCAACAGCCCTTTCATCGTCTCTCTGGCTTAC---GCCTTCGAGAACAAGTCCCATCTCTGCCTGGTCATGAGCCTGATGAATGGGGGAGACCTCAAGTTCCACATCTACAGGGTGGGCGAGCGGGGGCTGGACATGGACAGGGTCATCTTCTACTCGGCCCAGATGACATGTGGGGTGCTACACCTTCACTCTCTCAGCATCCTCTACCGGGACATGAAGCCCGAGAACGTGCTCCTGGACGACCTCGGCAACTGCAGGCTGTCTGACCTGGGGCTGGCTGTGCAGATGCAGGATGGCAAGCCCATCACCCAGAAGGCAGGAACCAATGGTTACATGGCTCCTGAAATCCTCATGGAAGAAATCAGTTATTCCTATCCTGTGGACTGGTTTGCAATGGGATGCAGTATTTATGAAATGATTGCTGGAAGAACCCCATTTAAAGACTACAAGGAAAAGATCAACAAAGAGGAACTAAAGCAAAGAACCCT----GAAAGATGAGGTTGTTTTCCACCATGACAACTTCACAGAGGAGGCAAAAGATATTTGCAGACTGTTCTTGGCTAAGAAACCAGAGCATCGCTTAGGAAGCAGAGAAAAGTCTGATGATCCCAGGAAACACCCTTTCTTCAAAACCATCAACTTTGCTCGCCTGGAAGCTGGCCTCATCGACCCGCCGTTTGTGCCAGACCCGTCTGTGGTTTATGCCAAAGACGTCGCCGACATCGAAG-ACTTCTCCGAGGTTCGGGGGATTGAGTTTGACGACAAAGATAAAAAGTTCTTCCAAAGATTTGCGACAGGCGCTGTCCCTGTAGCGTGGCAGGAGGAGATTATAGAAACAGGACTGTTTGAAGAACTCAGCGACCCTAACAGGCCTACAGGTTGTGGGGAGGGTAACTCGTCCAAGTCCGGAGTGTGTTTGTTGTTGTAA
	Elephantulus_edwardii	ATGGTTGACATC----GGGGGCTTGGACAACCTGATCGCCAACACTGCCTACCTGCAGGCCAGGAAGACGTCAGACGGGGACTGTAAGGAGCTGCAGAAGCGCCGGCGGAGCCTGATGCTGCCCAGCCCGCAG---TGCTGCGCCGAGCTCCGCCAGGCCCTGGCCCCGGACTTCGACAGCCTGTGTGAGCAGCAGCCCATCGGCCGCCGCCTCTTCCGGGACTTCCTGGCCACCATGCCCAAGTACAGAGAGGCCGTGGATTTCCTTGAAGAGGTGCAGAACTGGAAGCTGGCTGAAGAGGGTCCCGCCAAGGCCAGCATCCTGCAAGGGCTACTGGCCACTTGTTCTGGTAGTGCTACCCCCGAGAAACCACATCCCTTCCTCAGCTCAGCTCTGCGGGCCAAGAGCCAAGAAGCCAGCACCAACGAAGAGAAGGTGGCTGCGGTGGCACTGGCCAAGGCCGAGACCATGACCTTCTTGCAAGGCCAGCCTTTTCGGGACTTTCTGGCCAGCCCCTTCTATGAGAAGTTCCTGCAGTGGAAACTCTTCGAGATGCAACCAGTATCAGACAAGTACTTCACTGAATTCAGAGTGCTGGGGAAAGGTGGCTTTGGGGAGGTCTGTGCCATCCAAGTGAAAAACACTGGCAAGATGTACGCCTGTAAGAAACTGGATAAGAAGCGGCTCAAGAAGAAAAATGGCGAGAAGATGGCTCTATCCGAAAAGGAAATCTTGGAGAAGGTCAGCAGCCCTTTCATCGTCTCCCTGGCCTAT---GCCTATGAGAACAAGACACATCTCTGCCTGGTCATGAGCCTGATGAATGGAGGAGACCTCAAGTTCCACATCTATAGGGTGGGCGTGCACGGCCTGGCCATGAGCCGGGTCATCTTCTACTCTGCCCAGATGACCTGTGGTGTGCTGCACCTCCACTCCCTCGGCATCCTGTACAGGGACCTGAAGCCTGAGAACGTGCTTCTGGATGACCTTGGCAACTGCAGGCTATCTGACCTGGGCCTGGCTGTGCAGATGCAGGATGGCAAGCCCTTAACCCAGAAGGCTGGAACCAACGGTTACATGGCTCCCGAAATCCTGATGGAAGGCGTAAGTTACTCGTATCCTGTAGACTGGTTTGCAATGGGATGCAGTATTTACGAAATGATTGCTGGACGAACACCATTCCGAGATTACAAGGAAAAGATCAGCAAAGAGGAACTGAAGCAAAGAACCTT----GAAAGAGGAGGTTGTATTTCAACATGAAAACTTCACAGAGGAAGCTAAAGATATTTGTAAACTCTTCTTGGCTAAGAAACCCGAGCAACGCTTAGGAAGCAGAGGAAAGTCTGATGATCCCAGGAAACACCCTTTCTTCAATACCATCAACTTTCCTCGCCTGGAAGCCAACCTGGTGGAGCCCCCATTTGTGCCAGACCCGTCTGTAGTTTATGCCAAAGACGTTGCTGACATTGAAG-ATTTTTCCGAGATTCGAGGGATTGAGTTTGATGACAAAGATAAGAAGTTCTTCCAAAGATTTGCAACAGGTGCCGTCCCCATAGCATGGCAGGAAGAGATCATAGAAACGGGACTATTTGAAGAACTCAATGACCCCAACCGAACCTCAGTTTGTGGAAACGGTAACTCATCCAAGTCTGGGGTCTGTTTGTTGTTATAA
	Echinops_telfairi	ATGGTCGACATG----GGGGGCTTGGTCATCCTGATCGCCGACACAACCTACCTGCAGGTCCGAAGGAGCCCAGAAGGAGACAGCCGGAAGCTGCAGCGGCGCTGGCGGAGCCTGGTACTGCCCAGCCCGCAG---AGGTGCACCGAGCTCCGCCAGGCCCTCACCCCAGACTTCCACAGCCTGTGTGAGCAGCAACCCATCGGCCGGCGCCTCTTCCGGGACAGCCTCGCCACCGTGCCCCTCTACCAGGAGGCCGCGGCCTT-CTTGAGGAGGTGCAGACCTGGGAGCTGGCTGAGGAGGGCTCCTCCAAGAGCAGC-CCCTGCAGAGGCTGGGGGCCACGTGTGCAGATGGC------------CAGTCACACCCCTTCCTCAGTCCAGTGCT---------------AGCAGCCACCACCGAGGAAAAGCAAGAGGCTCTGGTGGCCCAGGCCAAGGGTGCAGCCAGGGCATTCTTGCAGGTCTCACCATTTCGGGATTTCTGGGCCAGCCCTTTCCA---CAAGTTCCTGCAGTGGAAAC--TCCGCGAGGCAGCCGGTATCAGACAAGTACTTCACCGAGTTCTGGGTGCTGGGGAGA---------------GTATGTGCCATCCAAGTGAGAAACACTGGTGAAATGTATGCCTGTAAGAAACTGGACAAGAAGCGACTGAAGAAGAAACATGGCGAGAAGATGGTTCTGTCGGAAAAGGAAATCTTAGAGAAGGTCACCAGTCCTTTCGTCGTGTCCCTGGCCTAC---GCCTACGAGAGCAAGTCCCACCTCTGCCTGGTCAGGAGCCTCATGAACGGAGGTGACCTCCAGCTCCACATCTACAAGGTGCACGAGCGGGGCCTGGCCATGGACCGTGTGGTCTTCTACTCAGCCCAGATAGTCCGCGGGGTGCTGTACCTCCGCTCTTGGGGCATGCTCTGCCGAGACCTAAAGCCTGAGAGCGTGCTTCTGGACGGCCTGGGCAACTGCAGGCTCTCTGATCTGGGGCTGGCCGTGCAGGTCCA-GATGGCAAGCCCATCACTCAGAAGGCTGGAACCAATGGTTATATGGCCCCAGAAATCCTAATGGAAGGAGCAAGTTATTCCTATCCTGTGGACTGGTTTGC--------------------AAATGATGGCTGGGAGGACACCATTCAAAGATTACAAGGAAAAGATCAACAAAGAGGAACTAAAACAAAGAACCCT----GAAAGAGGAGGTCAAATTTCATCATGATTACTTCACAGTGGAATCAAAGGATATTTGCAGACTCTTCTTGGCTAAGAAACCGGAGCCACGCTTAGGAAGCAGAGAAAAGTCTGATGAACCCAGGAAACACTCTTTCTTCAAAACTATCAACTTTCCTCGCCTGGAAGCCAGCCTTCTTGAACCCCCATTTGTGCCAGACCCGTTTGTGGTTTATGCCAGAGAGGTCGCTGACATTGAAGTTTTTTTCTGAGATTTGGGGAGTGGAATTTGATGAGAAAGATAAGAAGTTCTTTCAAAAATTTGCAACAGGTGCTGTCCCCATCCCGTGGCAGGAAGAAATCATAGACACGGGACTGTTTGATGAACTCAATGACCCCAACAGGCCCACAGGTTGTGAGGAGTGTAATTCATCCGAGTCTGGAGTGTGTTTGTTATTGTAA
	Microgale_talazaci	ATGGTCGACATG----GGGGGCTTGGACAACCTGATCGCCAACACAGCCTACCTGCAGGCCCGACAGAGCTCAGAAGGGGACAACCCGGAGCTGCAGCGGCGCCGGCGGGGCCTGGTGCTGCCCAGCCCGCAG---AGCTGCGCTGAGCTCCGTGGGGTCCTCACCCCCGACTTCCACAGCCTGTGTGAGCGGCAGCCCATCGGCCGGCGCCTCTTCCGGGACTTCCTGGCCACCGTGCCCATCTACCAAGAGGCCGTGGCCTTCCTTGAGGAGGTGCAGACCTGGGAGCTGGCTGAAGAGGGTCCCTCCAAGAGCAGCCCCCTGCAGAGGCTGGTGGCCTCTTGTGCAGATGGC------------CAGTCACACCCCTTCCTCAGCCCAGTGCTGGCCGCCAAGTGTCAAGCGACCACCCCTGAGGAAGAGCAGGAGGCTATGCTGGCGCTGGCCAAGGTTACAGCCATGGCCTTCCTGCAGGAGCAGCCGTTTCGGGATTTCCTGGCCAGCCCTTTCTACGTCAAGTTCTTGCAGTGGAAACTTTTTGAGAGGCAGCCCGTATCAGACAAGTCCTTCACTGAGTTCCGGGTGCTGGGGAAAGGTGGTTTTGGGGAGGTATGTGCCATCCAAGTGAGAAACACTGGTAAGATGTACGCCTGTAAGAAACTGGACAAGAAGCGACTGAAGAAGAAACATGGTGAGCAGATGGCTCTGTCCGAAAAGGAAATCTTGGAGAAGATCAGCAGTCCTTTCGTGGTGTCCCTGGCCTAC---GCCTACGAGAGCAAGTCCCACCTCTGCCTGGTCATGAGCCTCATGAATGGAGGCGACCTCAAGTTCCACATCTACAAGGTGAATGGGCCGGGCCTGGCCATGGACCGGGTGATCTTCTACTCAGCCCAGATGATCTGTGGGGTGCTGCACCTCCACTCCCTCGGCATTCTCTACCGAGACCTCAAGCCGGAGAACGTGCTTCTGGATGACGCGGGCAACTGCAGGCTCTCAGACCTGGGGCTGGCTGTGCAGGTCCACGAGGGCAAGCCCATCACCCAGAAGGCTGGAACCAATGGTTACATGGCCCCAGAAATTCTAATGGAAGGAGTGAGTTATTCCTATCCTGTGGACTGGTTTGCAATGGGATGTAGTATTTATGAAATGATTGCTGGGAGAACACCATTCAAAGATTACAAGGAAAAAATCAGCAAAGAGGAACTGAAGCAAAGAACTCT----GAAAGAGGAGGTCAAATTTCATCATGAGAACTTCTCAGAGGAAGCAAAGGAGATTTGCAGACTTCTCTTGGCTAAAAAACCAGAGCGACGCTTAGGAAGCAGAGAAAAGTCTGATGATCCCAGGAAACACTCTTTCTTCAGAACTATCAACTTTCCTCGCCTGGAAGCCAGCCTTGTCGAACCGCCATTTGTGCCAGACCCATCTGTGGTTTATGCCAAAGATGTTGCTGACATTGAAG-ATTTTTCTGAGATTCGGGGAGTTGAATTTGATGAGAAAGATAAGCAGTTCTTTCAAAAATTTGCAACAGGTGCTATCCCCATACCGTGGCAGGAAGAAATCATAGAAACAGGGCTGTTTGATGAACTCAATGACCCCAAAAGGTCCACAGGTTGTGGGAAGTGTAATTCATCCAAGTCTGGAGTATGTTTGTTATTATAA

;
end;
