# Supplementary material for: Three Blind Moles: Molecular Evolutionary Insights on the Tempo and Mode of Convergent Eye Degeneration in Notoryctes typhlops (Southern Marsupial Mole) and Two Chrysochlorids (Golden Moles)
Source: Genes (Basel). 2023 Oct 28;14(11):2018. doi: 10.3390/genes14112018 (PMC10671557; doi:10.3390/genes14112018)
Supplement: Supplementary file 1 [file genes-14-02018-s001.zip › Afrotheria CDS Alignments Nexus/Afrotheria Cone Genes CDS Nexus/OPN1LW alignment CDS.nex]

#NEXUS
begin taxa;
	dimensions ntax=12;
	taxlabels
	Amblysomus_hottentotus[&"At least Q20"=50.69%,Ambiguities=52,"At least Q30"=50.69%,"Rough Temperature (°C)"=91.65730698529411,"At least Q40"=50.69%,Description="Illumina",Modified=Tue Aug 23 08:13:02 PDT 2022,"% GC"=55.6%,Bin="<html><head><1></head><b><font color='#C13D26'>Low</font></b></html>","# Nucleotide Sequences With Quality"=1,"Post-Trim Length"=4352,"Molecular Weight (kDa)"=1344.8625749999348,Topology="linear","% MQ"=0.0%,Created=Tue Aug 23 08:10:15 PDT 2022,"% LQ"=49.3%,"% HQ"=50.7%,"Failed Binning Fields"="% HQ, % LQ, Ambiguities","Molecule Type"="DNA"]
	Chrysochloris_asiatica[&country="South Africa",Description="NW_006408963","Genetic Code"="Standard",Modified=Tue Aug 23 08:19:52 PDT 2022,"Annotation Software Version (Genome-Annotation-Data)"="5.2",Taxonomy="Eukaryota; Metazoa; Chordata; Craniata; Vertebrata; Euteleostomi; Mammalia; Eutheria; Afrotheria; Chrysochloridae; Chrysochlorinae; Chrysochloris","Common Name"="Cape golden mole","Filename (Imported From)"="sequence - 2022-08-21T065658.639.gb","Annotation Provider (Genome-Annotation-Data)"="NCBI",Created=Wed Feb 19 00:00:00 PST 2014,"Annotation Method (Genome-Annotation-Data)"="Best-placed RefSeq; Gnomon","Features Annotated (Genome-Annotation-Data)"="Gene; mRNA; CDS; ncRNA",db_xref="taxon:185453",Organism="Chrysochloris asiatica","Annotation Version (Genome-Annotation-Data)"="Chrysochloris asiatica Annotation Release 100","Path (Imported From)"="/Users/pannotia/Downloads",Accession="NW_006408963.1","% GC"=49.2%,chromosome="Unknown",sex="female","Annotation Pipeline (Genome-Annotation-Data)"="NCBI eukaryotic genome annotation pipeline","# Nucleotide Sequences With Quality"=0,Topology="linear","Annotation Status (Genome-Annotation-Data)"="Full annotation",tissue_type="Spleen","Molecule Type"="DNA"]
	Dugong_dugon[&Description="CAJQER010002006.1","Genetic Code"="Standard",Modified=Tue Aug 23 08:17:16 PDT 2022,"% GC"=51.4%,"# Nucleotide Sequences With Quality"=0,Topology="linear","Molecule Type"="DNA",Created=Sat Aug 20 10:54:38 PDT 2022]
	Trichechus_manatus[&Description="NW_004444245","Genetic Code"="Standard",Modified=Tue Aug 23 08:17:16 PDT 2022,"Annotation Software Version (Genome-Annotation-Data)"="8.0","Assembly Name (Genome-Assembly-Data)"="TriManLat1.0",Taxonomy="Eukaryota; Metazoa; Chordata; Craniata; Vertebrata; Euteleostomi; Mammalia; Eutheria; Afrotheria; Sirenia; Trichechidae; Trichechus","Common Name"="Florida manatee","Genome Coverage (Genome-Assembly-Data)"="150x","Filename (Imported From)"="sequence - 2022-08-20T110102.263.gb","Annotation Provider (Genome-Annotation-Data)"="NCBI",Created=Thu Jan 25 00:00:00 PST 2018,isolate="Lorelei","Annotation Method (Genome-Annotation-Data)"="Best-placed RefSeq; Gnomon","Features Annotated (Genome-Annotation-Data)"="Gene; mRNA; CDS; ncRNA","Assembly Provider (Genome-Assembly-Data)"="Broad Institute","Sequencing Technology (Genome-Assembly-Data)"="Illumina HiSeq",db_xref="taxon:127582",Organism="Trichechus manatus latirostris","Annotation Version (Genome-Annotation-Data)"="102","Path (Imported From)"="/Users/pannotia/Downloads",Accession="NW_004444245.1",sub_species="latirostris","% GC"=52.2%,chromosome="Unknown",sex="female","# Nucleotide Sequences With Quality"=0,"Annotation Pipeline (Genome-Annotation-Data)"="NCBI eukaryotic genome annotation pipeline",Topology="linear","Assembly Method (Genome-Assembly-Data)"="AllPaths v. R38542","Annotation Name (Genome-Annotation-Data)"="Trichechus manatus latirostris Annotation Release 102","Annotation Status (Genome-Annotation-Data)"="Full annotation","Molecule Type"="DNA"]
	Elephantulus_edwardii[&Description="PVJW010037589.1","Genetic Code"="Standard",Modified=Tue Aug 23 08:17:16 PDT 2022,"% GC"=51.0%,"# Nucleotide Sequences With Quality"=0,Topology="linear","Molecule Type"="DNA",Created=Sat Aug 20 10:54:45 PDT 2022]
	Elephas_maximus[&country="USA: San Diego Zoo",collection_date="2016",Description="NC_064846","Genetic Code"="Standard",Modified=Tue Aug 23 08:19:18 PDT 2022,"Annotation Software Version (Genome-Annotation-Data)"="10.0","Assembly Name (Genome-Assembly-Data)"="mEleMax1 primary haplotype",Taxonomy="Eukaryota; Metazoa; Chordata; Craniata; Vertebrata; Euteleostomi; Mammalia; Eutheria; Afrotheria; Proboscidea; Elephantidae; Elephas","Genome Coverage (Genome-Assembly-Data)"="43.0x","Filename (Imported From)"="sequence - 2022-08-20T110749.695.gb","Annotation Provider (Genome-Annotation-Data)"="NCBI RefSeq",dev_stage="adult",Created=Thu Aug 04 00:00:00 PDT 2022,isolate="mEleMax1","Genome Representation (Genome-Assembly-Data)"="Full","Assembly Date (Genome-Assembly-Data)"="21-MAR-2022","Annotation Method (Genome-Annotation-Data)"="Best-placed RefSeq; Gnomon",cell_type="fibroblast","Features Annotated (Genome-Annotation-Data)"="Gene; mRNA; CDS; ncRNA","Assembly Provider (Genome-Assembly-Data)"="Vertebrate Genomes Project","Sequencing Technology (Genome-Assembly-Data)"="PacBio Sequel II HiFi; Bionano optical mapping; Arima HiC",db_xref="taxon:99487",Organism="Elephas maximus indicus","Annotation Version (Genome-Annotation-Data)"="100","Path (Imported From)"="/Users/pannotia/Downloads",Accession="NC_064846.1",sub_species="indicus","% GC"=49.4%,chromosome="X",sex="male","# Nucleotide Sequences With Quality"=0,"Annotation Pipeline (Genome-Annotation-Data)"="NCBI eukaryotic genome annotation pipeline",Topology="linear","Assembly Method (Genome-Assembly-Data)"="Hifiasm v. 0.16.1; purge_dups v. 07.12.21; Bionano solve v. 3.3; Salsa v. 2.3","Annotation Name (Genome-Annotation-Data)"="Elephas maximus indicus Annotation Release 100","Diploid (Genome-Assembly-Data)"="Principal Haplotype","Annotation Status (Genome-Annotation-Data)"="Full annotation",tissue_type="fibroblast cells from skin","Molecule Type"="DNA","Expected Final Version (Genome-Assembly-Data)"="No"]
	Loxodonta_africana[&Description="NW_003573540 (E1-5), SRR11869865-SRR11869866 (E6)",Modified=Sat Aug 20 11:48:54 PDT 2022,"% GC"=51.1%,"# Nucleotide Sequences With Quality"=0,Topology="linear","Molecule Type"="DNA",Created=Sat Aug 20 11:48:17 PDT 2022]
	Echinops_telfairi[&country="Germany: Ludwig Maximilians University, Munich","Rough Temperature (°C)"=91.07961711711711,Description="NW_022111376","Genetic Code"="Standard",Modified=Tue Aug 23 08:17:16 PDT 2022,"Annotation Software Version (Genome-Annotation-Data)"="9.0",Taxonomy="Eukaryota; Metazoa; Chordata; Craniata; Vertebrata; Euteleostomi; Mammalia; Eutheria; Afrotheria; Tenrecidae; Tenrecinae; Echinops","Common Name"="small Madagascar hedgehog","Genome Coverage (Genome-Assembly-Data)"="78x","Filename (Imported From)"="sequence - 2022-08-20T111125.241.gb","Annotation Provider (Genome-Annotation-Data)"="NCBI",Created=Mon Dec 06 00:00:00 PST 2021,"Genome Representation (Genome-Assembly-Data)"="Full",isolate="266","Annotation Method (Genome-Annotation-Data)"="Best-placed RefSeq; Gnomon","Features Annotated (Genome-Annotation-Data)"="Gene; mRNA; CDS; ncRNA","Assembly Provider (Genome-Assembly-Data)"="Broad Institute","Sequencing Technology (Genome-Assembly-Data)"="Illumina HiSeq",db_xref="taxon:9371",Organism="Echinops telfairi","Annotation Version (Genome-Annotation-Data)"="103","Path (Imported From)"="/Users/pannotia/Downloads",Accession="NW_022111376.1","% GC"=53.3%,chromosome="Unknown",sex="female","Molecular Weight (kDa)"=2747.44514,"# Nucleotide Sequences With Quality"=0,"Annotation Pipeline (Genome-Annotation-Data)"="NCBI eukaryotic genome annotation pipeline",Topology="linear","Assembly Method (Genome-Assembly-Data)"="ALLPATHS v. R37599; Dovetail HiC v. 22-Jul-2017","Annotation Name (Genome-Annotation-Data)"="Echinops telfairi Annotation Release 103","Annotation Status (Genome-Annotation-Data)"="Full annotation","Molecule Type"="DNA","Expected Final Version (Genome-Assembly-Data)"="Yes"]
	Heterohyrax_brucei[&"Sequencing Technology (Genome-Assembly-Data)"="Illumina HiSeq",db_xref="taxon:77598",Organism="Heterohyrax brucei",Description="PVJQ01038090","Genetic Code"="Standard",Modified=Mon Aug 22 08:36:11 PDT 2022,"Assembly Name (Genome-Assembly-Data)"="HetBruBak_v1_BIUU","Path (Imported From)"="/Users/pannotia/Downloads",Accession="PVJQ01038090.1",Taxonomy="Eukaryota; Metazoa; Chordata; Craniata; Vertebrata; Euteleostomi; Mammalia; Eutheria; Afrotheria; Hyracoidea; Procaviidae; Heterohyrax","% GC"=50.1%,"Common Name"="yellow-spotted hyrax","# Nucleotide Sequences With Quality"=0,"Genome Coverage (Genome-Assembly-Data)"="24.4x",Topology="linear","Filename (Imported From)"="sequence - 2022-08-20T115309.088.gb",dev_stage="adult","Assembly Method (Genome-Assembly-Data)"="DISCOVAR de novo v. discovardenovo-52488",Created=Wed Jan 16 00:00:00 PST 2019,"Genome Representation (Genome-Assembly-Data)"="Full",isolate="US064","Molecule Type"="DNA","Expected Final Version (Genome-Assembly-Data)"="Yes"]
	Procavia_capensis[&"Sequencing Technology (Genome-Assembly-Data)"="Illumina HiSeq",db_xref="taxon:9813",Organism="Procavia capensis",Description="PVIO02825918","Genetic Code"="Standard",Modified=Sat Aug 20 11:52:25 PDT 2022,"Assembly Name (Genome-Assembly-Data)"="ProCapCap_v2_BIUU_UCD","Path (Imported From)"="/Users/pannotia/Downloads",Accession="PVIO02825918.1",Taxonomy="Eukaryota; Metazoa; Chordata; Craniata; Vertebrata; Euteleostomi; Mammalia; Eutheria; Afrotheria; Hyracoidea; Procaviidae; Procavia","% GC"=50.2%,"Common Name"="Cape rock hyrax","# Nucleotide Sequences With Quality"=0,"Genome Coverage (Genome-Assembly-Data)"="23.3x",Topology="linear","Filename (Imported From)"="sequence - 2022-08-20T115201.613.gb",dev_stage="adult","Assembly Method (Genome-Assembly-Data)"="Discovar de novo v. 52494 + Dovetail HiC",Created=Mon Jul 15 00:00:00 PDT 2019,"Genome Representation (Genome-Assembly-Data)"="Full",isolate="US060","Molecule Type"="DNA","Expected Final Version (Genome-Assembly-Data)"="No"]
	Orycteropus_afer[&"Sequencing Technology (Genome-Assembly-Data)"="Illumina HiSeq",db_xref="taxon:9818",Organism="Orycteropus afer",Description="RJWU010079675","Genetic Code"="Standard",Modified=Sat Aug 20 11:51:27 PDT 2022,"Assembly Name (Genome-Assembly-Data)"="OryAfe_v1_BIUU","Path (Imported From)"="/Users/pannotia/Downloads",Accession="RJWU010079675.1",Taxonomy="Eukaryota; Metazoa; Chordata; Craniata; Vertebrata; Euteleostomi; Mammalia; Eutheria; Afrotheria; Tubulidentata; Orycteropodidae; Orycteropus","% GC"=55.4%,"Common Name"="aardvark","# Nucleotide Sequences With Quality"=0,"Genome Coverage (Genome-Assembly-Data)"="35.2x",Topology="linear","Filename (Imported From)"="sequence - 2022-08-20T115104.477.gb",dev_stage="adult","Assembly Method (Genome-Assembly-Data)"="DISCOVAR de novo v. discovardenovo-52488",Created=Fri Mar 22 00:00:00 PDT 2019,"Genome Representation (Genome-Assembly-Data)"="Full",isolate="BS58","Molecule Type"="DNA","Expected Final Version (Genome-Assembly-Data)"="Yes"]
	Microgale_talazaci[&"Rough Temperature (°C)"=92.60378810298906,Description="PVJH01038072","Genetic Code"="Standard",Modified=Sat Aug 20 11:54:30 PDT 2022,"Assembly Name (Genome-Assembly-Data)"="MicTal_v1_BIUU",Taxonomy="Eukaryota; Metazoa; Chordata; Craniata; Vertebrata; Euteleostomi; Mammalia; Eutheria; Afrotheria; Tenrecidae; Oryzorictinae; Microgale","Common Name"="Talazac's shrew tenrec","Genome Coverage (Genome-Assembly-Data)"="27.8x","Filename (Imported From)"="sequence - 2022-08-20T115406.636.gb",dev_stage="adult",Created=Wed Jan 16 00:00:00 PST 2019,"Genome Representation (Genome-Assembly-Data)"="Full",isolate="US118","Sequencing Technology (Genome-Assembly-Data)"="Illumina HiSeq",db_xref="taxon:176115",Organism="Microgale talazaci","Path (Imported From)"="/Users/pannotia/Downloads",Accession="PVJH01038072.1","% GC"=57.1%,"Molecular Weight (kDa)"=2086.858919999822,"# Nucleotide Sequences With Quality"=0,Topology="linear","Assembly Method (Genome-Assembly-Data)"="DISCOVAR de novo v. discovardenovo-52488","Molecule Type"="DNA","Expected Final Version (Genome-Assembly-Data)"="Yes"]
;
end;

begin characters;
	dimensions nchar=1101;
	format datatype=dna missing=? gap=-;
	matrix
	Amblysomus_hottentotus	ATGGCCCAGCGATGGAGTGCACACAGATTCCCAGGTCGGCAGGCGCAGGATGCCTATGAGGATAGCACCCAGGCCAGCCGCGTCATTTAC---ACCAACAGTAACAGCACTAGAG-------------TCCCAATTACCAC-TAGCCCCGCGGTGGGTGTACCACACATCACCAGCGCCTGACGGCTGTTCGTGGTCCTTGCCTCTGTCTTAACCAAGGKGCTCGTGCTGATGGCCACCA-AAAGTTCAAAAAGTTGTGCCACCCTTTGAACTGGATCCTGGTGA-----------------------------------------ACCGTTAGTGTGGTGAATCAGCTCTCCGGCCACTTCATGCTCGGCCACCCTCTGTGTGTCCTGGAGGGCTATACTGTCTCCCTCTGTGGGATCACGGGCCTCTGCTCGCTGGCCATCTATTCCTGGGAGAGATGGCTTGTTGTCTGCAAGCC-TTTGGCAACATGAGATTTGACGCCAAACTGGCCATCATGGTTATTGCCTTCTCCTGGGTGTGGACCGCCATCTGGACGGYCCCTCCCACCTTTGGATGGAGCAGGTACTGGCCCCACGGCCTGAAGACTTGGTGGGGCCCTGATGTGTTCAGCAGCAGCTCGTACCCCGGGGTGACATCGTACATGATTGTCCTCATGGTCACGTGCTGC------------AGTATCATTGTGCTCTGCTACCTGCACCTGTGGCTGGCCATCAGAGCA----------------------CTGAGTCCACCCAGAAGGCTGAGAAGGAGGGGACGCGAATGGTAACGGTCATGCTCTTCGCCTCCTGTCTCTGCTGGGGGCCCTACACCTTCTTTGCATGTTTTGCTGCTGCTCACCCTGGCTACGCTTTCCACCCTCTGGTGGCAGCCTTGCCAGCCTACTTCGCCAAAAGTGCTACTATCTACAACCCCATCAGCTATGGCTTTATGAACCGGCAGTTTCGGAACTGCATCTCGCAGCTTTTTGGGAAGAAG--TGGATGATGGCTCTG-ACTCTCTAGTACCTCCAGAATAGAGGCCTCATCCGTCTCCTCGGTCTCACCAGCATCA
	Chrysochloris_asiatica	GTGGCCCAGCGATGGAGCGCACACAGATTCCCAGGTTGGCAGGCGCAGGATGCCTACGAAGACAGCACCCAGGCCAGCCTCTTCGTTTAC------------------ACTAAAGGCCCCTTTGAAGGTCCCAATTACCACATAGCCCCGCGGTGGGTGTAC--CACATCACCAGCGCCTAAATGCTGTTCGTGGTCCTTGCCTCTGTCTTAACCAATGGGCTTGTGCTGATGGCCACCA-AAAGTTCAAGAAGTTGCGCCACCCTTTGAACAGAAACCTGGTGAACCTGGCAGTGGCTGATCTGGCAGAAACCATCATCGCCAGCACCATTAGTGTGGTGAATCAGCTCTCCGGCTACTTCATCCTCGGCCACCCTATGTGTGTCCTGGACGGCTACACTATCTCCCTCTGTGGGATCACGGGCCTCTGGTCGTTGGCCATCCTTTCCTGGGAGAGATGGCTTGTTGTCTGCAAGCCTTTTGGCAATATGAGATTTGACGCCAAACTGGCCATCATGGGTATTGCCGTCTCCTGGGTGTGGTCCGCCATCTGGA-----CCTCCCAACTTTGGATGGAGCAGGTACTGGCCCCACGGC------------------------------------AGCTCGTACCCTGGGGTGACATCGTACATGATTGTCCTC------------------------------ATCATTGTGCTCTGCTACCTGCACGTGTGGCTGGCCATTGGAGCA-TGGCAAAGCAGCAGAAGGAATCTGAGTCCACCCAGAAGGCTGAGAAGGAGGGGCCGCGAATGGTGACGGTCATGCTCTTCACCTACTGTCTCTGCTGGAGGCCCTACACCTTCTTTGCATGTTTTGCTGCTGCTCACCCTGGCTACGCTTTCCACCCCCTGGTGGCAGCCTTGCCAGCCTACTTCACCAAAAGTGCCACTATCTACAACCCCATCATCTATGGCTTTATGAAC------TTTCGGAACTGCATCTTGCAGCTTTTTGGGAAGAAGGTGGGTGGATGGCTCTG-ACTCTCTAGGACCTCCAGAACAGAGGCCTCATCTGTCTCCTCGGTCTCACCAGCATGA
	Dugong_dugon	ATGGCCCAGCAGTGGGGCACCCACAGGCTCACAGGCGGGCAGCCACAGGATGCCTATGAGGACAGCACCCAGGCCAGCATCTTTGTTTAC---ACCAATACCAACACTACCAGAGGCCCCTTTGAAGGCCCCAATCACCACATTGCCCCACGGTGGGTGTAC--CACCTCACCAGCGCCTGGATGCTCTTCGTTGTCCTGGCCTCCCTCCTCACCAACGGGCTGGTGCTGGCGGCCACTGTGAGGTTCAAGAAGCTGCGCCACCCTTTGAACTGGATCCTGGTGAACTTGGCAGTGGCTGACCTGGTGGAGACTGTCATCGCCAGCACCATCAGTGTGGTGAATCAGATCTACGGCTACTTCATCCTCGGCCACCCTCTTTGTGTAGTGGAGGGCTACACTGTCTCCCTCTGTGGGATCACAGGACTCTGGTCACTGGCCATCATTTCCTGGGAGAGATGGCTGGTGGTCTGCAAACCCTTCGGCAACGTGAGATTTGATGCCAAACTGGCCATTGCGGGTATTGCCTTCTCCTGGATCTGGGCCGCCATCTGGACAGCCCCTCCCATCTTTGGTTGGAGCAGGTACTGGCCCCATGGCCTGAAGACCTCGTGCGGCCCCGACGTGTTCAGCGGCAGCTCCTACCCCGGGGTTCAGTCTTACATGATGGTCCTCATGATCACGTGCTGCATCATCCCCCTCAGCATCATTGTGCTCTGCTACCTCCATGTGTGGCTGGCCATCCGAGCGGTGGCGAAACAGCAGAAAGAATCTGAGTCCACCCAGAAGGCTGAGAAGGAGGTGACACGCATGGTGATGGTAATGATCCTCGCCTTCTGCCTCTGCTGGGGGCCCTACACCTTCTTTGCATGCTTTGCTGCTGCCCACCCTGGCTACACCTTCCACCCTCTGGTGGCAGCCTTGCCAGCCTACTTTGCCAAAAGTGCCACTATCTACAACCCCATCATCTATGTCTTTATGAACCGGCAGTTTCGCAACTGCATCTTGCAGCTTTTTGGGAAGAAGG-TGGATGATGGTTCTGAACTCTCTAGCGCCTCCAGAACAGAGGCCTCATCTGTCTCTTCGGTATCACCTGCATGA
	Trichechus_manatus	ATGGCCCAGCAGTGGGGCACCCACAGGCTCACAGGCGGGCAGCCACAGGATGCCTATGAGGACAGCACCCAGGCCAGCATCTTTGTTTAC---ACCAATACCAACACTACCAGAGGCCCCTTTGAAGGCCCCAATCACCATATCGCCCCGCGGTGGGTGTAC--CACCTCACCAGCTCCTGGATGCTCTTCGTGGTCATGGCCTCCCTCCTCACTAACGGGCTGGTGCTGGCGGCCACTGTGAGGTTCAAGAAGCTGCGCCACCCTTTGAACTGGATCCTGGTGAACTTGGCAGTGGCTGACCTGTTGGAGACTGTCATCGCCAGCACCATCAGTGTGGTGAATCAGATCCATGGCTACTTCATCCTCGGCCACCCTCTGTGTGTCCTGGAGGGCTACACTGTCTCCCTCTGTGGGATCACGGGACTCTGGTCACTGGCCATCATTTCCTGGGAGAGATGGCTGGTGGTCTGCAAACCCTTCGGCAATGTGAGATTTGATGCCAAACTGGCCATTGTGGGTATTGCCTTCTCCTGGATCTGGTCCGCCATCTGGACGGCCCCTCCCATCTTTGGTTGGAGCAGGTACTGGCCCCATGGCCTGAAGACTTCGTGCGGCCCCGACGTGTTCAGCGGCAGCTCCTACCCCGGGGTTCAGTCTTACATGATGGTCCTCATGATCACATGCTGCATCATCCCCCTCGGCATCATTGTGCTCTGCTACCTCCACGTGTGGCTGGCCATCCGAGCGGTGGCGAAACAGCAGAAAGAATCTGAGTCCACCCAGAAGGCTGAGAAGGAGGTGACACGCATGGTGCTGGTAATGATCCTCGCCTACTGCTTCTGCTGGGGGCCCTACACCTTCTTCGCATGCTTTGCTGCTGCCCACCCTGGCTATGCCTTCCACCCTCTGGTGGCAGCCTTGCCAGCCTACTTTGCCAAAAGTGCCACTATCTACAACCCCATCATCTATGTCTTTATGAACCGGCAGTTTCGCAACTGCATATTGCAGCTTTTTGGGAAGAAGG-TGGATGATGGTTCTGAACTCTCTAGCGCCTCCAAAACAGAGGCCTCATCTGTCTCTTCGGTGTCACCTGCATGA
	Elephantulus_edwardii	ATGGCCCAGCAGTGGGGGGCCCACAGGCTCACAGCCAGGCAGCTACATGAGGCCCATGAGGACAGCACCCGGGCCAGCATCTTTGTTTAC---ACCAACAGCAACGCCACCCGAGACCCCTTTGAAGGCCCCAATTACCACATCACCCCACGGTGGATATAC--CACCTCACCACTGCCTGGATGCTGTTCGTGGTGGTGGCCTCTGTCTTCACCAATGGGCTCGTGCTGGTGGCCACCATGAGGTTCAAGAAGCTGCGCCACCCTTTAAACTGGATCCTGGTGAACTTGGCTGTGGCCGACATGGCAGAGACTGTCATTGCCAGCACCATCAGTGTGGTGAATCAGTTCTACGGCTACTTCATCCTTGGCCACCCTTTGTGTGTCATCGAGGGCTACACCGTCTCCCTCTGTGGGATCACAGGGCTCTGGTCCCTGGCCATCATCTCCTGGGAACGGTGGCTGGTGGTCTGCAAGCCTTTTGGCAACGTGAGATTTGACGCCAAACTGGCCATCGCAGGCATTGCCTTCTCCTGGATCTGGGCTGCCAGCTGGACAGCACCTCCCATCTTCGGGTGGAGCAGGTACTGGCCCCATGGCCTGATGACTTCGTGCGGGCCTGATGTGTTCAGTGGCAGCGCGTATCCCGGGGTGCGCTCCTACATGATTGTCCTGATGACCACGTGCTGCATCATTCCCCTCAGCATCATTGTGCTCTGCTATCTCCACGTGTGGCTGGCAATCCGAGCGGTGGCAAAGCAGCAAAAGGAGTCAGAATCCACCCAGAAGGCGGAGAAGGAGGTGACACGCATGGTCATGGTGATGATCCTTGCCTACTGCCTCTGCTGGGGGCCCTACACCTTCTTCGCATGCTTTGCTGCTGCCTACCCTGGTTACGCCTTCCACCCTCTGGTGGCAGCAATGCCATCCTACTTTGCCAAAAGTGCCACTATCTACAACCCCATCATCTATGTCTTTATGAACCGTCAGTTTCGGAACTGCATCTTGCAGCTTTTTGGGAAGAAGG-TAGAAGATAGTTCTGAACTCTCCAGTGTCTCCAGAACGGAGGCCTCATCTGCTTCTTCAGTGTCACCTGCATGA
	Elephas_maximus	ATGGCCCAGCAGTGGGGCCCCCACAGGCTCACAGGTGCACGGCTGCAGGATGCCTCTGAGGACAGCACCCAGGCCAGCATCTTCGTTTAC---ACCAATACCAACACTACCAGAGGCCCCTTCGAAGGCCCCAATTACCACATCGCCCCACGGTGGGTGTAC--CACCTCACCAGTGCCTGGATGCTCTTCGTGGTCTTGGCCTCCGTCTTCACCAATGGGCTGGTGCTGGTGGCCACCATGAGGTTCAAGAAGCTGCGCCACCCTTTGAACTGGATCCTGGTGAACTTGGCAGTGGCTGACCTGGCAGAGACGGTCATCGCCAGCACCATCAGTGTGGTGAATCAGATCTATGGCTACTTCATCCTCGGCCACCCTCTGTGTGTCGTGGAAGGCTATACTGTCTCCCTCTGTGGGATCACGGGCCTCTGGTCGCTGGCCATCATTTCCTGGGAGAGATGGCTGGTGGTCTGCAAACCTTTTGGCAATGTCAGATTTGATGCCAAACTGGCCATTGCGGGTATTGCCTTCTCCTGGATCTGGGCTGCCATCTGGACAGCCCCTCCCATCTTTGGTTGGAGCAGGTACTGGCCCCACGGCCTGAAGACTTCCTGTGGCCCTGACGTGTTCAGTGGCAGCTCATACCCCGGGGTACAGTCATACATGATCGTCCTCATGACCACGTGCTGCATCATTCCCCTCAGCATCATCGTGCTCTGCTACCTCCATGTGTGGCTGGCCATCCGAGCGGTGGCAAAGCAGCAGAAAGAATCTGAGTCCACCCAGAAGGCTGAGAAGGAGGTGACCCGCATGGTGGTAGTAATGATCCTTGCCTACTGCCTCTGCTGGGGGCCCTACACCTTCTTTGCATGCTTTGCTACTGCCCACCCTGGCTACGCCTTCCACCCTCTGATGGCAGCCTTGCCAGCCTACTTTGCCAAAAGTGCCACTATCTACAACCCCATCATCTATGTCTTCATGAACCGGCAGTTTCGGAACTGCATCTTGCAGCTTTTTGGAAAGAAGG-TGGATGATAGTTCTGAACTCTCTAGTGCCTCTAAAACGGAGGCCTCATCTGTCTCTTCAGTGTCACCTGCATGA
	Loxodonta_africana	ATGGCCCAGCAGTGGGGCCCCCACAGGCTCACAGGTGCACGGCTGCAGGATGCCTCTGAGGACAGCACCCAGGCCAGCATCTTCGTTTAC---ACCAATACCAACACTACCAGAGGCCCCTTCGAAGGCCCCAATTACCACATCGCCCCACGGTGGGTGTAC--CACCTCACCAGTGCCTGGATGCTCTTCGTGGTCTTGGCCTCCGTCTTCACCAATGGGCTGGTGCTGGTGGCCACCATGAGGTTCAAGAAGCTGCGCCACCCTTTGAACTGGATCCTGGTGAACTTGGCAGTGGCTGACCTGGCAGAGACGGTCATCGCCAGCACCATCAGTGTGGTGAATCAGATCTATGGCTACTTCATCCTCGGCCACCCTCTGTGTGTCGTGGAAGGCTATACTGTCTCCCTCTGTGGGATCACGGGCCTCTGGTCGCTGGCCATCATTTCCTGGGAGAGATGGCTGGTGGTCTGCAAACCTTTTGGCAATGTCAGATTTGATGCCAAACTGGCCATTGCGGGTATTGCCTTCTCCTGGATCTGGGCTGCCATCTGGACAGCCCCTCCCATCTTTGGTTGGAGCAGGTACTGGCCCCACGGCTTGAAGACTTCCTGTGGCCCTGACGTGTTCAGTGGCAGCTCATACCCCGGGGTACAGTCATACATGATCGTCCTCATGACCACGTGCTGCATCATTCCCCTCAGCATCATCGTGCTCTGCTACCTCCATGTGTGGCTGGCCATCCGAGCGGTGGCAAAGCAGCAGAAAGAATCTGAGTCCACCCAGAAGGCTGAGAAGGAGGTGACCCGCATGGTGGTAGTAATGATCCTTGCCTACTGCCTCTGCTGGGGGCCCTACACCTTCTTTGCATGCTTTGCTACTGCCCACCCTGGCTACGCCTTCCACCCTCTGATGGCAGCCTTGCCAGCCTACTTTGCCAAAAGTGCCACTATCTACAACCCCATCATCTATGTCTTCATGAACCGGCAGTTTCGGAACTGCATCTTGCAGCTTTTTGGAAAGAAGG-TGGATGATAGTTCTGAACTCTCTAGTGCCTCTAAAACGGAGGCCTCATCTGTCTCTTCAGTGTCACCCGCATGA
	Echinops_telfairi	ATGGCCCAGCGGTGGGGCGCGCACAGGCTCACAGGTGGGCAACTGCAGGACACCTATGAGGGCAGCACCCGCACTAGCATTTTCGTGTAC---ACCAACAGCACCAGCACCAGAGGCCCCTTTGAAGGTCCCAACTACCACATCGCCCCACCGTGGGTGTAC--CACCTCACCAGCACCTGGATGATCTTCGTGGTCTTTGCCTCTGTCTTCACCAACGGGCTCGTGTTGGTGGCCACCATGAGGTTCAAGAAGCTGCGCCACCCTCTGAACTGGATCCTGGTGAACCTGGCGGTGGCTGACCTGGCAGAGACCATCATCGCCAGCACCATCAGCGTGGTGAACCAGATCTATGGCTACTTCGTGTTTGGCCACCCTCTGTGTGTCCTGGAGGGCTATACCGTCTCCCTCTGTGGGATCACAGGCCTCTGGTCACTGGCCATTATTTCTTGGGAGCGATGGCTGGTGGTCTGCAAACCCTTCGGCAATGTGAGATTTGACGCCAAGCTGGCCATCGTGGGGATCACATTCTCCTGGGTCTGGTCTGCCATCTGGACGGCCCCGCCCATCTTTGGTTGGAGCAGGTACTGGCCCCACGGCCTGAAGACCTCGTGCGGTCCGGATGTGTTCAGCGGCAGCTCGTACCCCGGGGTGCGATCCTACATGATCGTCCTCATGATCACATGCTGCATCATCCCCCTCAGCATCATCGTGCTGTGCTACCTCCAAGTGTGGCTGGCCATCCGAGCAGTGGCAAAGCAGCAGAAAGAATCGGAGTCTACCCAGAAAGCTGAGAAGGAGGTGACACGCATGGTGATGGTGATGATCTTTGCCTACTGCCTCTGTTGGGGGCCCTACACCATCTTCGCGTGCTTCGCCGCTGCCCACCCTGGCTACTCATTCCACCCTCTGATGGCAGCCTTGCCAGCTTACTTTGCCAAAAGTGCCACTATCTATAACCCCGTCATCTATGTCTTTATGAACCGACAGTTCCGGAACTGCATCTTGCAGCTTTTCGGCAAGAAGG-TGGATGACAGCTCCGAACTCTCTAGCACTTCCAGAACAGAGGCCTCATCTGTCTCTTCTGTGTCGCCTGCCTAA
	Heterohyrax_brucei	ATGGCCGAGCCGTGGGGGACACACAGGCTCACAGGCAGGCAGCTGCCAGATGCCTCAGAAGACAGCACCCAGGCCAGCATCTTCGTTTAC---ACCAATAGCAATGCTACCAGAGGCCCTTTTGAAGGCCCCAATTACCACATCGCCCCACGGTGGGTGTAC--CACGTGACCAGTGCCTGGATGATCTTCGTGGTCCTGGCCTCTGTCTTTACCAATGGGCTGGTGCTGGTGGCCACCATGAGGTTCAAGAAGCTGCGCCACCCTCTTAACTGGATCCTGGTGAACCTGGCAGTGGCTGACCTGGCAGAGACTGTCATCGCTAGCACCATCAGCGTGGTGAATCAGATCTATGGCTACTTCATCCTCGGCCACCCTATGTGTGTCTTGGAGGGCTACACTGTCTCCCTCTGTGGGATCACAGGCCTCTGGTCGCTGGCCATCATTTCCTGGGAGAGATGGCTGGTAGTCTGCAAACCTTTTGGCAACGTGAGATTTGACGCCAAACTGGCCATCGCAGGTATCGCCTTCTCCTGGATCTGGGCTGCCGTCTGGACAGCCCCTCCCATCTTTGGTTGGAGCAGGTACTGGCCCCATGGCCTGAAGACTTCCTGCGGCCCCGATGTGTTCAGTGGCAGCTCGTACCCCGGGGTGCAGTCATACATGATCGTTCTGATGATCACGTGCTGCATCATCCCCCTCAGCATCATCGTCCTCTGCTACCTCCACGTGTGGCTGGCCATCCGAGCGGTGGCGAAGCAGCAGAAAGAATCGGAGTCCACCCAGAAGGCTGAGAAGGAGGTGACGCGCATGGTGATGGTGATGATTTTTGCCTACTGCGTCTGCTGGGGGCCCTACACCTTCTTTGCCTGCTTTGCTGCTGCCCACCCTGGCTACGCCTTCCACCCTCTGATGGCAGCCTTGCCAGCCTACTTTGCCAAAAGTGCCACTATCTACAACCCCATCATCTATGTCTTTATGAACCGGCAGTTTCGAAACTGCATCTTGCAGCTTTTTGGGAAGAAGG-TAGATGACAGTTCTGAACTCTCAAGCACCTCTAAAATGGAGGCCTCATCTGCCTCTTCGGTGTCACCAGCATGA
	Procavia_capensis	ATGGCCGAGCCGTGGGGGACACACAGGCTCACAGGCAGGCAGCTGCCAGATGCCTCAGAAGACAGCACCCAGGCCAGCATCTTCGTTTAC---ACCAATAGCAATGCTACCAGAGGCCCTTTTGAAGGCCCCAATTACCACATCGCCCCACGGTGGGTGTAC--CACCTGACTAGTGCCTGGATGATCTTCGTGGTCCTGGCCTCTGTCTTTACCAATGGGCTGGTGCTGGTGGCCACCATGAGGTTCAAGAAGCTGCGCCACCCTCTTAACTGGATCCTGGTGAACCTGGCAGTGGCTGACCTGGCAGAGACTGTCATCGCTAGCACCATCAGCGTGGTGAATCAGATCTATGGCTACTTCATCCTCGGCCACCCTATGTGTGTCTTGGAGGGCTACACTGTCTCCCTCTGTGGGATCACAGGCCTCTGGTCACTGGCCATCATTTCCTGGGAGAGATGGCTGGTAGTCTGCAAACCTTTTGGCAACGTGAGATTTGACGCCAAACTGGCCATCGCAGGTATCGCCTTCTCCTGGATCTGGGCTGCCGTCTGGACAGCCCCTCCCATCTTTGGTTGGAGCAGGTACTGGCCCCATGGCCTGAAGACTTCCTGCGGCCCCGATGTGTTCAGCGGCAGCTCGTACCCCGGGGCGCAGTCATACATGATCGTTCTGATGATCACGTGCTGCATCATCCCCCTCAGCATCATCGTCCTCTGCTACCTCCACGTGTGGCTGGCCATCCGAGCGGTGGCGAAGCAGCAGAAAGAATCGGAGTCCACCCAGAAGGCTGAGAAGGAGGTGACGCGCATGGTGATGGTGATGATTTTTGCCTACTGCGTCTGCTGGGGGCCCTACACCTTCTTTGCCTGCTTTGCTGCTGCCCACCCTGGCTACGCCTTCCACCCTCTGATGGCAGCCTTGCCAGCCTACTTTGCCAAAAGTGCCACTATCTACAACCCCATCATCTATGTCTTTATGAACCGGCAGTTTCGAAACTGCATCTTGCAGCTTTTTGGGAAGAAGG-TGGATGACAGTTCTGAACTCTCAAGCACCTCTAAAATGGAGGCCTCATCTGCCTCTTCGGTGTCACCAGCATGA
	Orycteropus_afer	ATGGCCCAGCAGTGGGGGCCCCACAGGCTCACAGGTGGGCAGCCGCAGGGTGCCTATGAGGACAGCACTGGGGCCAGCGTCCTTGTGTACACCACCAGCAGCAACACCACCAGAGGCCCCTTCGAAGGCCCCAATTACCACATTGCCCCCCGGTGGGTGTAT--CACCTCACCAGCGCCTGGATGCTCTTCGTGGTCCTTGCCTCCGTCTTCACCAACGGGCTTGTGCTGGTGGCCACCATGAGGTTCAAGAAGCTGCGCCACCCTTTGAACTGGATCCTGGTGAACTTGGCAGTGGCTGACCTGATAGAGACCGTCATCGCCAGCAGCATCAGCGTGGTGAATCAGATCTACGGCTACTTTGTCCTCGGCCACCCTTTGTGTGTCGTGGAGGGCTACACTGTCTCCCTCTGCGGGATCACAGGCCTCTGGTCGCTGGCCATCATTTCCTGGGAGAGATGGTTGGTGGTCTGCAAACCTTTTGGCAATGTGAGATTTGATGCCAAACTGGCGACCGCAGGTATTGCCTTCTCGTGGGTCTGGGCTGCCATCTGGACTGCCCCGCCCATCTTTGGTTGGAGCAGGTACTGGCCTCACGGCCTGAAGACCTCGTGCGGGCCCGACGTGTTCAGCGGCAGCTCGTACCCCGGGGGGCAGTCCTACATGATCGTCCTCATGACCACGTGCTGCATCATCCCTCTCAGCATCATCGTGCTCTGCTACCTGCACGTGTGGCTGGCCATCCGTGCGGTGGCGAAGCAGCAGAAAGAATCCGAGTCCACGCAGAAGGCTGAGAAGGAGGTGACGCGCATGGTGGCGGTGATGATCCTGGCCTTCTGCTTCTGCTGGGGCCCCTACGCGTTCTTCGCGTGCTTCGCCACTGCCCACCCTGGCTACGCTTTCCACCCTCTGGCGGCAGCCTTGCCAGCCTACTTTGCCAAAAGTGCCACTATCTACAATCCCATCATCTATGTCTTTATGAACCGGCAGTTTCGGAACTGCATCTTGCAGCTTTTTGGGAAGAAGG-TGGAGGATAGTTCTGAACTCTCCAGCATCTCCAAAACGGAGGCCTCATCTATCTCTTCAGTTTCACCTGCATGA
	Microgale_talazaci	ATGGCCCAACGGTGGGGTGCGCACAGGCTCACAGGCGGGCAACCACAAGATGCATCTGAGGCCAGCACCCACACCAGCATCTTCGTGTAC---ACCAACAGCAACAGCACCAGAGGCCCCTTTGAAGGTCCCAATTACCACATTGCCCCTCGGTGGGTGTAC--CATCTCACGAGCACCTGGATGATCTTCGTGGTCTTCGCCTCCGTCTTCACCAACGGGCTCGTGTTGGTGGCCACCATGAGATTCAAGAAGCTGCGCCACCCTCTGAACTGGATCCTGGTGAACCTGGCGGTGGCTGACTTGGCAGAGACCATCCTCGCCAGCACCATCAGCGTGGTGAACCAGATCTACGGCTACTTCGTGCTCGGCCACCCTCTCTGTGTCCTGGAGGGCTACACTGTGTCCCTCTGTGGGATCACGGGCCTCTGGTCACTGGCCATTATTTCTTGGGAGCGCTGGCTGGTGGTCTGCAAACCCTTTGGCAATGTGAGATTTGACGCCAAGCTGGCCATCGCGGGCATCGCCTTCTCCTGGCTCTGGTCTGCCATCTGGACGGCCCCACCTATCTTTGGTTGGAGCAGGTACTGGCCTCACGGCCTGAAGACGTCGTGCGGCCCCGACGTGTTCAGCGGCAGCTCGTACCCCGGGGTGCGGTCCTACATGATCGTCCTCATGGTCACGTGCTGCGTCATCCCCCTCAGCATCATCGTGCTCTGCTACCTCCACGTGTGGCTGGCCATCCGGGCAGTGGCGAAGCAGCAGAGAGAATCAGAGTCTACCCAGAAGGCTGAGAAGGAGGTGACGCGCATGGTGATGGTGATGATCTTTGCCTACTGCCTCTGCTGGGGGCCCTACACCATCTTCGCGTGCTTCGCTGCTGCCCACCCTGGCTACTCATTCCACCCTCTGATGGCAGCCTTGCCAGCCTACTTTGCCAAAAGTGCCACTATCTATAACCCCGTCATCTACGTCTTTATGAACCGGCAGTTCCGGAACTGCATCCTGCAGCTTTTCGGCAAGAAGG-TGGACGACAGCTCCGAACTCTCTAGCACTTCCAGAACAGAGGCCTCATCTGTCTCTTCTGTGTCACCTGCCTGA

;
end;
