# Supplementary material for: Three Blind Moles: Molecular Evolutionary Insights on the Tempo and Mode of Convergent Eye Degeneration in Notoryctes typhlops (Southern Marsupial Mole) and Two Chrysochlorids (Golden Moles)
Source: Genes (Basel). 2023 Oct 28;14(11):2018. doi: 10.3390/genes14112018 (PMC10671557; doi:10.3390/genes14112018)
Supplement: Supplementary file 1 [file genes-14-02018-s001.zip › Afrotheria CDS Alignments Nexus/Afrotheria Cone Genes CDS Nexus/OPN1SW alignment CDS.nex]

#NEXUS
begin taxa;
	dimensions ntax=12;
	taxlabels
	Amblysomus_hottentotus[&"At least Q20"=90.03%,Ambiguities=356,"At least Q30"=90.03%,"Rough Temperature (°C)"=86.99131832797427,"At least Q40"=89.83%,Description="Illumina",Modified=Sat Aug 20 07:43:02 PDT 2022,"% GC"=48.7%,Bin="<html><head><1></head><b><font color='#C13D26'>Low</font></b></html>","# Nucleotide Sequences With Quality"=1,"Post-Trim Length"=3421,"Molecular Weight (kDa)"=1058.0075199999724,Topology="linear","% MQ"=0.2%,Created=Sat Aug 20 07:32:59 PDT 2022,"% LQ"=10.0%,"% HQ"=89.8%,"Failed Binning Fields"="Ambiguities","Molecule Type"="DNA"]
	Chrysochloris_asiatica[&"Rough Temperature (°C)"=89.30174216027874,Description="AMDV01100167.1","Genetic Code"="Standard",Modified=Sat Aug 20 07:43:02 PDT 2022,"% GC"=49.2%,"# Nucleotide Sequences With Quality"=0,"Molecular Weight (kDa)"=1065.6251299999738,Topology="linear","Molecule Type"="DNA",Created=Fri Aug 19 09:23:05 PDT 2022]
	Dugong_dugon[&"Rough Temperature (°C)"=89.1230593607306,Description="CAJQER010001533.1","Genetic Code"="Standard",Modified=Sat Aug 20 07:43:02 PDT 2022,"% GC"=48.8%,"# Nucleotide Sequences With Quality"=0,"Molecular Weight (kDa)"=1084.9138299999693,Topology="linear","Molecule Type"="DNA",Created=Fri Aug 19 09:24:00 PDT 2022]
	Trichechus_manatus[&"Rough Temperature (°C)"=89.07227440933674,Description="AHIN01089882.1","Genetic Code"="Standard",Modified=Fri Aug 19 09:24:38 PDT 2022,"% GC"=48.7%,"# Nucleotide Sequences With Quality"=0,"Molecular Weight (kDa)"=1087.767729999969,Topology="linear","Molecule Type"="DNA",Created=Fri Aug 19 09:24:24 PDT 2022]
	Elephas_maximus[&country="USA: San Diego Zoo",collection_date="2016","Rough Temperature (°C)"=89.13482893998878,Description="JAMZQV010000304","Genetic Code"="Standard",Modified=Fri Aug 19 09:51:17 PDT 2022,"Assembly Name (Genome-Assembly-Data)"="mEleMax1 alternate haplotype",Taxonomy="Eukaryota; Metazoa; Chordata; Craniata; Vertebrata; Euteleostomi; Mammalia; Eutheria; Afrotheria; Proboscidea; Elephantidae; Elephas","Genome Coverage (Genome-Assembly-Data)"="43.0x","Filename (Imported From)"="sequence - 2022-08-19T093512.587.gb",dev_stage="adult",Created=Tue Jul 05 00:00:00 PDT 2022,isolate="mEleMax1","Genome Representation (Genome-Assembly-Data)"="Full","Assembly Date (Genome-Assembly-Data)"="21-MAR-2022",cell_type="fibroblast","Sequencing Technology (Genome-Assembly-Data)"="PacBio Sequel II HiFi; Bionano optical mapping; Arima HiC",db_xref="taxon:99487",Organism="Elephas maximus indicus","Path (Imported From)"="/Users/pannotia/Downloads",Accession="JAMZQV010000304.1",sub_species="indicus","% GC"=48.8%,sex="male","Molecular Weight (kDa)"=1103.461779999968,"# Nucleotide Sequences With Quality"=0,Topology="linear","Assembly Method (Genome-Assembly-Data)"="Hifiasm v. 0.16.1; purge_dups v. 07.12.21; Bionano solve v. 3.3; Salsa v. 2.3","Diploid (Genome-Assembly-Data)"="Alternate Haplotype",tissue_type="fibroblast cells from skin","Molecule Type"="DNA","Expected Final Version (Genome-Assembly-Data)"="No"]
	Heterohyrax_brucei[&"Rough Temperature (°C)"=89.02499999999999,Description="PVJQ01003014","Genetic Code"="Standard",Modified=Fri Aug 19 09:51:17 PDT 2022,"Assembly Name (Genome-Assembly-Data)"="HetBruBak_v1_BIUU",Taxonomy="Eukaryota; Metazoa; Chordata; Craniata; Vertebrata; Euteleostomi; Mammalia; Eutheria; Afrotheria; Hyracoidea; Procaviidae; Heterohyrax","Common Name"="yellow-spotted hyrax","Genome Coverage (Genome-Assembly-Data)"="24.4x","Filename (Imported From)"="sequence - 2022-08-19T093647.710.gb",dev_stage="adult",Created=Wed Jan 16 00:00:00 PST 2019,"Genome Representation (Genome-Assembly-Data)"="Full",isolate="US064","Sequencing Technology (Genome-Assembly-Data)"="Illumina HiSeq",db_xref="taxon:77598",Organism="Heterohyrax brucei","Path (Imported From)"="/Users/pannotia/Downloads",Accession="PVJQ01003014.1","% GC"=48.5%,"Molecular Weight (kDa)"=1224.6172699999493,"# Nucleotide Sequences With Quality"=0,Topology="linear","Assembly Method (Genome-Assembly-Data)"="DISCOVAR de novo v. discovardenovo-52488","Molecule Type"="DNA","Expected Final Version (Genome-Assembly-Data)"="Yes"]
	Procavia_capensis[&"Rough Temperature (°C)"=89.01725361033697,Description="PVIO02000049","Genetic Code"="Standard",Modified=Fri Aug 19 09:51:17 PDT 2022,"Assembly Name (Genome-Assembly-Data)"="ProCapCap_v2_BIUU_UCD",Taxonomy="Eukaryota; Metazoa; Chordata; Craniata; Vertebrata; Euteleostomi; Mammalia; Eutheria; Afrotheria; Hyracoidea; Procaviidae; Procavia","Common Name"="Cape rock hyrax","Genome Coverage (Genome-Assembly-Data)"="23.3x","Filename (Imported From)"="sequence - 2022-08-19T093753.179.gb",dev_stage="adult",Created=Mon Jul 15 00:00:00 PDT 2019,"Genome Representation (Genome-Assembly-Data)"="Full",isolate="US060","Sequencing Technology (Genome-Assembly-Data)"="Illumina HiSeq",db_xref="taxon:9813",Organism="Procavia capensis","Path (Imported From)"="/Users/pannotia/Downloads",Accession="PVIO02000049.1","% GC"=48.5%,"Molecular Weight (kDa)"=1220.7097599999504,"# Nucleotide Sequences With Quality"=0,Topology="linear","Assembly Method (Genome-Assembly-Data)"="Discovar de novo v. 52494 + Dovetail HiC","Molecule Type"="DNA","Expected Final Version (Genome-Assembly-Data)"="No"]
	Elephantulus_edwardii[&"Rough Temperature (°C)"=89.72824219568405,Description="PVJW010102788.1","Genetic Code"="Standard",Modified=Sat Aug 20 07:43:02 PDT 2022,"% GC"=50.2%,"# Nucleotide Sequences With Quality"=0,"Molecular Weight (kDa)"=1475.9884499999148,Topology="linear","Molecule Type"="DNA",Created=Fri Aug 19 09:23:32 PDT 2022]
	Microgale_talazaci[&"Rough Temperature (°C)"=93.55919388055311,Description="PVJH01017791 (E1-3), PVJH01088171 (E4-5)",Modified=Sat Aug 20 07:43:02 PDT 2022,"% GC"=59.8%,"# Nucleotide Sequences With Quality"=0,"Molecular Weight (kDa)"=1051.1374099999855,Topology="linear","Molecule Type"="DNA",Created=Fri Aug 19 09:43:25 PDT 2022]
	Orycteropus_afer[&country="USA: San Diego Zoo","Rough Temperature (°C)"=89.48106995884774,Description="NW_006922088","Genetic Code"="Standard",Modified=Sat Aug 20 07:43:02 PDT 2022,"Annotation Software Version (Genome-Annotation-Data)"="9.0","Assembly Name (Genome-Assembly-Data)"="OryAfe1.0",Taxonomy="Eukaryota; Metazoa; Chordata; Craniata; Vertebrata; Euteleostomi; Mammalia; Eutheria; Afrotheria; Tubulidentata; Orycteropodidae; Orycteropus","Genome Coverage (Genome-Assembly-Data)"="44x","Filename (Imported From)"="sequence - 2022-08-19T105522.425.gb","Annotation Provider (Genome-Annotation-Data)"="NCBI",Created=Thu Jul 29 00:00:00 PDT 2021,isolate="SDZICR_OR568_19922","Annotation Method (Genome-Annotation-Data)"="Best-placed RefSeq; Gnomon","Features Annotated (Genome-Annotation-Data)"="Gene; mRNA; CDS; ncRNA","Assembly Provider (Genome-Assembly-Data)"="Broad Institute","Sequencing Technology (Genome-Assembly-Data)"="Illumina Hi-Seq",db_xref="taxon:1230840",Organism="Orycteropus afer afer","Annotation Version (Genome-Annotation-Data)"="101","Path (Imported From)"="/Users/pannotia/Downloads",Accession="NW_006922088.1",sub_species="afer","% GC"=49.7%,chromosome="Unknown",sex="female","Molecular Weight (kDa)"=1127.5591199999644,"# Nucleotide Sequences With Quality"=0,"Annotation Pipeline (Genome-Annotation-Data)"="NCBI eukaryotic genome annotation pipeline",Topology="linear","Assembly Method (Genome-Assembly-Data)"="allpaths v. R40776 LITTLE_HELPS_BIG=False","Annotation Name (Genome-Annotation-Data)"="Orycteropus afer afer Annotation Release 101","Annotation Status (Genome-Annotation-Data)"="Full annotation","Molecule Type"="DNA"]
	Echinops_telfairi[&country="Germany: Ludwig Maximilians University, Munich","Rough Temperature (°C)"=91.34027818023762,Description="NW_022103920","Genetic Code"="Standard",Modified=Sat Aug 20 07:43:02 PDT 2022,"Annotation Software Version (Genome-Annotation-Data)"="9.0",Taxonomy="Eukaryota; Metazoa; Chordata; Craniata; Vertebrata; Euteleostomi; Mammalia; Eutheria; Afrotheria; Tenrecidae; Tenrecinae; Echinops","Common Name"="small Madagascar hedgehog","Genome Coverage (Genome-Assembly-Data)"="78x","Filename (Imported From)"="sequence - 2022-08-19T095212.447.gb","Annotation Provider (Genome-Annotation-Data)"="NCBI",Created=Mon Dec 06 00:00:00 PST 2021,"Genome Representation (Genome-Assembly-Data)"="Full",isolate="266","Annotation Method (Genome-Annotation-Data)"="Best-placed RefSeq; Gnomon","Features Annotated (Genome-Annotation-Data)"="Gene; mRNA; CDS; ncRNA","Assembly Provider (Genome-Assembly-Data)"="Broad Institute","Sequencing Technology (Genome-Assembly-Data)"="Illumina HiSeq",db_xref="taxon:9371",Organism="Echinops telfairi","Annotation Version (Genome-Annotation-Data)"="103","Path (Imported From)"="/Users/pannotia/Downloads",Accession="NW_022103920.1","% GC"=56.5%,chromosome="Unknown",sex="female","Molecular Weight (kDa)"=1067.9028199999746,"# Nucleotide Sequences With Quality"=0,"Annotation Pipeline (Genome-Annotation-Data)"="NCBI eukaryotic genome annotation pipeline",Topology="linear","Assembly Method (Genome-Assembly-Data)"="ALLPATHS v. R37599; Dovetail HiC v. 22-Jul-2017","Annotation Name (Genome-Annotation-Data)"="Echinops telfairi Annotation Release 103","Annotation Status (Genome-Annotation-Data)"="Full annotation","Molecule Type"="DNA","Expected Final Version (Genome-Assembly-Data)"="Yes"]
	Loxodonta_africana[&country="USA: San Diego Zoo, CA","Rough Temperature (°C)"=89.11135844748858,Description="NW_003573425","Genetic Code"="Standard",Modified=Sat Aug 20 07:43:02 PDT 2022,"Annotation Software Version (Genome-Annotation-Data)"="8.0",Taxonomy="Eukaryota; Metazoa; Chordata; Craniata; Vertebrata; Euteleostomi; Mammalia; Eutheria; Afrotheria; Proboscidea; Elephantidae; Loxodonta","Common Name"="African savanna elephant","Filename (Imported From)"="sequence - 2022-08-19T105417.597.gb","Annotation Provider (Genome-Annotation-Data)"="NCBI",Created=Tue Jan 16 00:00:00 PST 2018,isolate="ISIS603380","Annotation Method (Genome-Annotation-Data)"="Best-placed RefSeq; Gnomon","Features Annotated (Genome-Annotation-Data)"="Gene; mRNA; CDS; ncRNA",db_xref="taxon:9785",Organism="Loxodonta africana","Annotation Version (Genome-Annotation-Data)"="102","Path (Imported From)"="/Users/pannotia/Downloads",Accession="NW_003573425.1","% GC"=48.8%,chromosome="Unknown",sex="female","Molecular Weight (kDa)"=1083.6969299999707,"# Nucleotide Sequences With Quality"=0,"Annotation Pipeline (Genome-Annotation-Data)"="NCBI eukaryotic genome annotation pipeline",Topology="linear","Annotation Name (Genome-Annotation-Data)"="Loxodonta africana Annotation Release 102","Annotation Status (Genome-Annotation-Data)"="Full annotation","Molecule Type"="DNA"]
;
end;

begin characters;
	dimensions nchar=1048;
	format datatype=dna missing=? gap=-;
	matrix
	Amblysomus_hottentotus	ATGTCTGGG------GAGGAGGAGTTTGATCTGTTCGAGAACATCTCCTCAGTGGGGCCTTGGGATGGGCCTCAGTACCACATTGCTCTAGTCTGGGCTTTCCACGTCCAAGCAGCCTTCATGGGCTTTGTCTTCTTTGCAGGGACCCCACTCAATGCCGTGTTGTTGGTGGCCACACTGTGCTACAGAAAGTTACGGCAGCCATTCAACTACATTCTGGGTCAATGTATCCCTGGCGTGCTTCCTCTTCTACATCTTCTCT---------ATCTTCACCGCCAGCTGTCAGGGATACTTTATCTTTGGTCGCTACATGTGTCCTTTGGAGGACTTCCTGGGTTCCATAGCAGGGCTGGTGACAGGATTGTCACTGGCCTTCCTGGC--TCGAGTGCTACATTGTCATCTGTAAACCTTTTGGCAACATCCGCTTCAGCTCCAAGCACGCACTGATGGTGGTCCTGGCTACTTGGACCATCAGTATTGGCATCTCCATCCCACCCTTCTTTGGCTGGAGCCAGTTCATTCCAGAGGGTCTGCAGTGTTACTGTGGGCCTGACTGGTACACCGTGGGCATCAGATATCGCAGCGAGTACTATCCTTGGTTCCTCTTCATCTTTTGCTTCATTGTGCCCCTTTCTCTCATATGCTTCTCCTACTCCCAGCTGCTGGGGGCTCTCAGAGCTGTTGCAGCTCAGCAGCAGCAGTGAGCTACAACCCAAAAGGCTGAGCGGGAGGTGAGCCACATGGTGGTGGTGATGGTGGGATCCTTTTGTCTTTGTTACGCGCCCTATGCTGCCTTGGCCATGTACATGGTCAACAACCATAACCACGGGCTGGACTTAAGGCTTGTCACTATCCCTGTTTTCTTCTCCACAAGTGCTTGCGCCAACAATCCCATCATCTACTGCTTCCTGAATAAGCAGTTCTGAGCCTGCATCATGGACATGTTGTGTGGGGAATCCATGGCAGACAAACCTGACACGTCCAGCTCCCAGAAAATAGAAATCTCTACTT---------GCCAAGTTAGCCCCAACTAA
	Chrysochloris_asiatica	ATGTCTGGG------GAGGAGGAGTTTGATCTGTTCGAGAACATCTCCTCAGTGCGGCCTTGGGATGGGCCTCAGTACCACATTGCTCCGGTCTGGGCTTTCCACTTCCAAGCAGCCTTCATGGGCTTTGTCTTCTTTGCAGGGACCCCACTCAATGCCGTGGTGTTGGTGGCCACACTGTGCTACAGAAAGTTACGGCAGCCATTCAACTACATTCT-GGTCAACGTACCCCTGGTGGGCTTCCTCTTCTGCATCTTCTCT---------GTCTTCATTGCCAGCTGTCAGGGATACTTCATCTTTGGTCACTACATGTGTGCTTTGGAGGCCTTCCTAGGTTCCGTAGCAGGGCTGGTGACAGGATCCTCACTGGCCTTCCTGGCTCTTGAGCGCTACATTGTCATCTGTAAACCTTTTGGCAACATCCGCTTCAGCTCCAAGCATGCACTGATGGTGGTCCTGGCTACTTGGATCATCAGTATTGGGATCTCCATCCCACCCTTCTTTGGCTGGAGCCGGTTCACTCCAGAGGGTCTGCAGTGTTCCTGTGGGCCCGACTGGTACACCATGGGCACCAAATATCACAGCGAGTACTATACTTGGTTCCTCTTCATCTGTTGCTTCATCGTGCCCCTTTCTCTCATATGCTTCTCCTACTCCCAGCTGCTGGGGGCTTTTAGAGCTGATGTAGCTCAGCAGCAGCAGTCAGCTACAACCCAGAAGGCTGAGCGGGTGGTGAGCCACATGGTGGTGGTGATGGTGGGATCC--TTGTCTTTGTTACATGCCCTATGCTGCCTTGGCCATGTACATGGTCAACAACCGTAACCACGGGCTGGACTCAGGGCTTGCCACTATTCCTGCTTTCTTCTCCAAGAGTGCTTGCGTCTACAATCCCATCATCTACTGCTTCATGAATAAGCAGTTCCAAGCCTGTATCATAGACATGTTGTGTGGGGAATCCACAGTAGACGAACCTGACACATCCAGCTCCCAGAAAATAGAAATCTCTACTT---------GCCAAGTTAGCCCCAACTAA
	Dugong_dugon	ATGTCAGGGGAGGAGGAGGAGGAGTTTTATCTGTTCAAGAACATCTCCTCAGTGGGGCCTTGGGATGGGCCTCAGTACCACATTGCCCCTGTCTGGGCCTTCCGCTTACAAGCAGCTTTCATGGGCTTTGTCTTCTTCGCAGGGACACCACTCAATGCCATGGTGCTAGTGGCCACACTGCGCTACAGGAAGTTGCGGCAGCCACTCAACTACATTCT-GGTCAACATATCCCTGGGGGGCTTCCTCTACTGCATCTTCTCTGTCTTCATTGTCTTCATCGCTAGCTGTCATGGATATTTCATCTTTGGTCGCTATGTTTGTGCTTTGGAGGCCTTCCTGGGCTGTGCAGCAGGTCTGGTGACAGGATGGTCACTGGCCTTCTTGGCCTTTGAGCGCTACATTGTCATCTGTAAGCCCTTCGGCAACATCCGCTTCAGCTCCAAGCACGCACTGATGGTGGTCCTGGCTACTTGGGCCATCGGTATTGGCGTCTCCATCCCACCCTTCTTTGGCTGGAGCCGGTTCATGCCTGAAGGCCTGCAGTGTTCCTGTGGCCCTGACTGGTATACGGTGGGCACCAAATATCGCAGCGAGCACTATACATGGTTCCTCTTCATCTTCTGCTTCATCGTGCCCCTTTCCCTCATATGCTTCTCCTACTCCCAGCTGCTGGGGGCCCTCAGAGCTGTTGCAGCTCAGCAGCAGGAGTCAGCTACAACCCAGAAGGCTGAGCGGGAAGTGAGCCGCATGGTGATTGTGATGGTGGGATCCTTTTGTCTTTGTTACGTGCCCTATGCTGCCTTGGCCATGTACATGGTCAACAACCGTAACCACGGGCTGGACTTAAGGCTTGTCACCATTCCTGCCTTCTTCTCCAAGAGTGCTTGTGTCTATAATCCCATCATCTACTGCTTCATGAATAAGCAGTTTCGCGCCTGCATCATGGAGATGGTGTGTGGGAAGTCCATGGCAGACGAATCTGACGTGTCCAGCTCCCAGAAAATGGAAGTTTCTACTCTTTCTTCTAGCCAAGTTGGCCCCAACTGA
	Trichechus_manatus	ATGTCAGGGGAGGAGGAGGAGGAGTTTTATCTGTTCAAGAACATCTCCTCAGTGGGGCCTTGGGATGGGCCTCAGTACCACATTGCCCCTGTCTGGGCCTTCCGCTTACAAGCAGCTTTCATGGGCTTTGTCTTCTTCGCAGGGACACCACTCAATGCCATGGTGCTAGTGGCCACACTGCGCTACAGGAAGTTGCGGCAGCCACTCAACTACATTCT-GGTCAACATATCCCTGGGGGGCTTCCTCTACTGCATCTTCTCTGTCTTCATTGTCTTCATCACTAGCTGTCATGGATATTTCATCTTTGGTCGCTATGTTTGTGCTTTGGAGGCCTTCCTGGGCTGTGCGGCAGGTCTTGTGACAGGATGGTCACTGGCCTTCTTGGCCTTTGAGCGCTACATTGTCATCTGTAAGCCCTTCGGCAACATCCGCTTCAGCTCCAAGCACGCACTGATGGTGGTCCTGGCTACTTGGGCCATCGGTATTGGCGTCTCCATCCCACCCTTCTTTGGCTGGAGCCGGTTCATGCCTGAAGGCCTGCAGTGTTCCTGTGGCCCTGACTGGTATACGGTGGGCACCAAATATCACAGCGAGCACTATACATGGTTCCTCTTCATCTTCTGCTTCATCGTGCCCCTTTCCCTCATATGCTTCTCCTACTCCCAGCTGCTGGGGGCCCTCAGAGCTGTTGCAGCTCAGCAGCAGGAGTCAGCTACAACCCAGAAGGCTGAGCGGGAAGTGAGCCGCATGGTGATTGTGATGGTGGGATCCTTTTGTCTTTGTTACGTGCCCTATGCTGCCTTGGCCATGTACATAGTCAACAACCGTAACCACGGGCTGGACTTGAGGCTTGTCACCATTCCTGCCTTCTTCTCCAAGAGTGCTTGTGTCTATAATCCCATCATCTACTGCTTCATGAATAAGCAGTTCCGCGCCTGCATCATGGAGATGGTGTGTGGGAAGTCCATGGCAGATGAATCTGACGTGTCCAGCTCCCAGAAAATGGAAGTTTCTACTCTTTCTTCTAGCCAAGTTGGCCCCAACTGA
	Elephas_maximus	ATGTCAGGG---GAGGAGGAGGAGTTTTATCTGTTCAAGAACATCTCCTCAGTGGGGCCTTGGGGTGGGCCTCAGTACCACATTGGCCCTGTCTGGGCCTTCCACTTACAAGCAGCTTTCATGGCCTTTGTCTTCTTTGTAGGGACACCACTCAATGCCCTAGTGCTGGTGGCCACACTTCGTTACAGAAAGTTGCGGCAGCCACTCAACTACATCCT-GGTCAACATATCCCTGGGGGGCTTCCTCTCCTGCATCTTCTCTGTCTTCATTGTCTTCATCTCCAGCTGTAAGGGATACTTCATTTTTGGTCGCTATGTTTGTGCTTTGGAGGCCTTCGTGGGCTCTGTGGCAGGTCTGGTAACAGGATGGTCACTGGCCTTCTTGGCCTTTGAGCGCTACATTGTCATCTGTAAGCCATTCGGCAACATCCGCTTCAGCTCCAAGCATGCACTGATGGTTGTCCTGGCTACCTGGACCATTGGTATTGGTGTCTCCATCCCACCCTTCTTTGGCTGGAGCCGGTTCCTCCCTGAAGGCCTGCAGTGTTCCTGTGGCCCTGACTGGTACACTGTGGGCACCAAATATCGCAGCGAGTACTACACCTGGTTCCTCTTCATCTTCTGCTTCATCGTGCCCCTTTCCCTCATATGCTTCTCTTACTCCCAGCTGCTGGGGGCCCTCAGAGCTGTTGCAGCTCAGCAGCAGGAGTCAGCTACCACCCAGAAGGCCGAGCGGGAGGTGAGCCGCATGGTGGTGGTGATGGTGGCATCCTTTTGTCTTTGTTATGTGCCCTATGCTGCCTTGGCCATGTACATGGTCAACAACCGTAACCACGGGCTGGACTTAAGGCTTGTCACCATTCCTGCCTTCTTCTCCAAGAGTGCTTGTGTCTATAATCCCATCATCTACTGCTTCATGAATAAGCAGTTTCGAGGCTGCATCATGGAGATGGTGTGTGGGAAGTCCGTGGCAGATGAATCTGACATGTCCAGCTCCCAGAAAATGGAAGTTTCTACTGTCTCTTCTAGCCAAGTTGGCCCCAACTAA
	Heterohyrax_brucei	ATGTCA------GAGGAGGAGGAGTTTTATCTGTTTAAGAACATCTCCTCAGTGGGGCCTTGGGATGGGCCTCAGTACCACATTGCCCCTGTCTGGGCCTTCCACTTGCAAGCAGCTTTTATGGGCTTTGTCTTATTTGCAGGGACACCACTCAATGCCCTGGTGCTGGTGGCCACACTGCGCTACAGAAAGTTGCAACAGCCACTTAACTACATTCT-GGTCAACATATCGCTGGGGGGCTTCATCTACTGCATCTTCTCTGTCTCCACTGTCTTCATTGCCAGCTGTCATGGCTACTTTGTCTTAGGTCGCTATGTTTGTGCTTTCGAGGCCTTCATGGGCACTGTGGCAGGTCTAGTGACAGGATGGTCACTGGCTTTCTTGGCCTTCGAGCGTTACATGGTCATCTGTAAGCCCTTCGGCAGCATTCGCTTCACCTCCAAGCACGCACTGACGGTGGTCCTGGCTACTTGGGTCATCGGGATTGGCGTCTCCATCCCACCCTTCTTTGGCTGGAGCCGGTACATCCCTGAAGGCCTGCAGTGTTCCTGCGGCCCCGACTGGTACACCGTGGGCACCAAATACCGCAGCGAGTACTATACCTGGTTCCTCTTCATCTTCTGCTTCATCGTGCCCCTTTCCCTCATATGCTTCTCTTACTCCCAGCTGCTGGGTGCCCTCAGAGCTGTTGCAGCTCAGCAGCAGGAGTCAGCTACGACCCAGAAGGCTGAGCGGGAGGTGAGCCGTATGGTGGTGGTGATGGTGGGGTCCTTTTGTTTCTGCTACGTGCCCTATGCTGCCTTGGCTATGTACATGGTCAACAACCGTAACCACGGTCTGGACTTACGGCTTGTCACCATTCCTGCCTTCTTCTCCAAGAGTGCTTGTGTCTATAATCCCATCATCTACTGCTTCATGAATAAGCAGTTTCGAGCCTGCATCATGGAGATGGTGTGTGGGAAGTCCATGACAGACGAATCTGACATGTCCAGCTCCCAGAAAATAGAAGTTTCTACTGTGTCTTCTAGCCAAGTTGGTCCCAACTAA
	Procavia_capensis	ATGTCA------GAGGAGGAGGAGTTTTATCTGTTTAAGAACATCTCCTCAGTGGGGCCTTGGGATGGGCCTCAGTACCACATTGCCCCTGTCTGGGCCTTCCACTTGCAAGCAGCTTTTATGGGCTTTGTCTTATTTGCAGGGACACCACTCAATGCCCTCGTGCTGGTGGCCACACTGCGCTACAGAAAGTTGCAACAGCCACTCAACTACATTCT-GGTCAACATATCGCTGGGGGGCTTCATCTACTGCATCTTCTCTGTCTCCACTGTCTTCATTGCCAGCTGTCATGGCTACTTTGTCTTAGGTCGCTATGTTTGTGCTTTCGAGGCCTTCATGGGCACTGTGGCAGGTCTAGTGACAGGATGGTCACTGGCCTTCTTGGCCTTTGAGCGTTACATGGTCATCTGTAAGCCCTTCGGCAACATTCGCTTCACCTCCAAGCACGCACTGACGGTGGTCCTGGCTACTTGGGTCATCGGGATTGGTGTCTCCATCCCACCCTTCTTTGGCTGGAGCCGGTACATCCCTGAAGGCCTGCAGTGTTCCTGCGGCCCCGACTGGTACACCGTGGGCACCAAATACCGCAGCGAGTACTATACCTGGTTCCTCTTCATCTTCTGCTTCATCGTGCCCCTTTCCCTCATATGCTTCTCTTACTCCCAGCTGCTGGGTGCCCTCAGAGCTGTCGCAGCTCAGCAGCAGGAGTCAGCTACGACCCAGAAGGCTGAGCGGGAGGTGAGCCGTATGGTGGTGGTGATGGTGGGGTCCTTTTGTTTCTGCTACGTGCCCTATGCTGCCTTGGCTATGTACATGGTCAACAACCGTAACCACGGTCTGGACTTACGGCTTGTCACCATTCCTGCCTTCTTCTCCAAGAGTGCTTGTGTCTATAATCCCATCATCTACTGCTTCATGAATAAGCAGTTTCGAGCCTGCATCATGGAGATGGTGTGTGGGAAGTCCATGACAGACGAATCTGACATGTCCAGCTCCCAGAAAATAGAAGTTTCTACTGTGTCTTCTAGCCAAGTTGGTCCCAACTAA
	Elephantulus_edwardii	ATGTCAGGGGAGGAGGAGGAGGAGTTTTATTTGTTCAAGAACATCTCCTCAGTGGGACCTTGGGACGGGCCCCAGTACCACATCGCCCCAGCCTGGGCCTTCCACTTCCAAGCAGCCTTCATGGGCTTTGTCTTCTTCGTGGGGACCCCCCTCAATGCCATCGTGCTTGTGGCCACTCTGCGCTACAGGAAGTTACGTCAGCCCCTCAACTACATCTT-GGTCAACATATCCCTGGCTGGCTTCCTCTTCTGTATCTTCTCTGTCTCCACGGTCTTCATCGCCAGCTGTCATGGATACTTCCTCTTTGGTCGAACTGTGTGTGCTTTGGAGGCCTTTCTGGGATCCGTGGCAGGTCTGGTGACAGGATGGTCACTGGCCTTCCTGGCCTTCGAGCGCTACTTGGTCATCTGTAAGCCCTTTGGTAACTTCCGCTTCAGCTCCAAGCATGCGCTGATGGTGGTCCTGGCTACCTGGACCATTGGTATTGGTGTCTCCATCCCTCCCTTCTTCGGCTGGAGCCGGTTCATCCCAGAAGGCCTGCAGTGCTCCTGTGGCCCTGACTGGTACACCGTGGGGACCAAGTACCGCAGCGAGTATTACACGTGGTTTCTCTTCATCTTCTGCTTCATCGTACCCCTCTCCCTCATATGTTTCTCCTACTCCCAGCTGCTGGGAGCCCTCAGAGCTGTCGCGGCCCAGCAGCAGGAGTCTGCGACGACGCAGAAGGCTGAGCGCGAAGTGAGCCGCATGGTGGTGGTGATGGTGGGATCCTTTTGTCTCTGTTACGTGCCCTACGCTGCCTTGGCTATGTACATGGTCAACAACCGTGACCATGGGCTGGACTTACGGGTCGTCACCATTCCTGCCTTCTTCTCCAAGAGTGCTTGCGTCTACAATCCCATCATCTACTGCTTCATGAACAAGCAGTTTCGAGCCTGCATCATGGAGATGGTGTGTGGGAAGCCCATGGCAGAGGAATCGGACATATCCAGCTCCCAGAAGATGGAAGTTTCTACTCTTTCCTCCAGCCAAGTTGGCCCCAACTAA
	Microgale_talazaci	ATGTCAGGA------GAAGAGGAGTTTTATCTCTTCAAGAACATGTCCTCGGTGGGACCTTGGGAGGGGCCTCAGTATCACCTGGCCCCTGTCTGGGCCTTCCACCTCCAGGCAGCCTTCATGGGCTTCGTCTTCTTGGCCGGGACGCCGCTCAACGCCATGGTGCTGGTGGCCACACTGCGCTACAGGAAGTTGCGGCAGCCGCTCAACTACATTCT-GGTCAATGTGTCCTTGGCAGGTTTCCTCTTCTGCGGCTTCTCTGTCTTCACCGTCTTCGTTGCCAGCTGTCACGGGTACTTCTTCTTTGGTCGCCACGTGTGTGCTCTGGAGGCCTTCCTGGGCTCTGTGGCAGGTCTGGTGACAGGATGGTCCCTGGCCTTCCTGGCCCTGGAACGCTACCTTGTCATCTGTAAACCCTTTGGCAACGTCCGCTTCAGCTCCCAGCATGCCCTGATGGTGGTCTTGGCCACTTGGACCCTGGGGATTGGTGTCTCCATCCCACCCTTCTTTGGCTGGAGCCGGTTCATCCCGGAGGGGCTGCAGTGCTCCTGTGGCCCGGACTGGTACACTGTGGGCACCAAGTATCGCAGCGAGTACTACACCTGGTTCCTCTTTGTCTTCTGCTTCATTGTGCCCCTGACTCTCATATGCTTCTCCTACTCCCAGCTGCTCAGAACCCTCCGAGCTGTCGCAGCTCAGCAGCAGGAGTCGGCTACGACCCAGAAGGCCGAGCGCGAGGTGAGCCGCATGGTGGTGGTGATGGTGGGATCCTTTTGCCTCTGTTACGTGCCCTATGCTGCCTTGGCTATGTACATGGTCAACCGCCGTAACCACGGGCTGGACTTACGGCTCGTCACCGTCCCTGCCTTCTTCTCCAAGAGCGCGTGTGTCTACAACCCCATCATCTACTGCTTCATGAACAAGCAGTTCCGTGCCTGCATCATGGAGATGGTGTGTGGGAGGTCCCTGGTGGGTGAAGCCGACAGCCCTAGCTCCCGGAAAACCGAAGTTCATACTCTCTCGGCCAGCCAGGTCGGCCCCAACTAA
	Orycteropus_afer	ATGTCA------GAGGAGGAAGAATTTTATCTGTTCAGGAACATCTCTTCAGTGGGACCTTGGGATGGGCCTCAGTACCACATTGCCCCTGTTTGGGCCTTCTACTTCCAAGCAGCCTTCATGGGCTTTGTTTTCTTTGCAGGGACACCACTCAATGCCATGGTGCTGGTGGCCATGCTGCGCTACAAAAAGCTGCGGCAGCCACTCAACTACATTCT-GGTCAACATATCGCTGGGGGGCTTCCTTTTCTGCATCTTCTCTGTCTTCGCTGTCTTCATTGCCAGCTGTCATGGATACTTCATCTTTGGTCGCTATGTTTGTGCTTTGGAGGCCTTCCTGGGCTCTGTAGCAGGTCTGGTGACAGGATGGTCACTGGCCTTCCTGGCCTTTGAGCGCTACGTTGTCATCTGTAAGCCCTTCGGCAACATCCGCTTCAGCTCCAAGCACGCACTGATGGTGGTCTTAGCTACTTGGATCATTGGTATTGGCGTCTCCATCCCACCCTTCTGTGGCTGGAGCCGGTTCATCCCCGAAGGCCTGCAGTGCTCCTGCGGCCCTGACTGGTACACCGTGGGCACCAAGTATCACAGCGAGTACTATACCTGGTTCCTCTTCATCTTCTGCTTCATCATCCCCCTTTCCCTCATATGCTTCTCCTACTCCCAGCTGCTGGGGGCCCTCAGAGCTGTTGCAGCTCAGCAACAAGAGTCTGCTACGACCCAGAAGGCAGAGCGGGAGGTGAGCCGCATGGTGGTGGTGATGGTGGGATCCTTCTGTCTTTGTTATGTGCCCTATGCTGCCTTGGCCATGTACATGGTCAACAATCGTAACCATGGGCTGGACTTACGGCTTGTCACCATTCCTGCCTTCTTTTCCAAGAGTGCTTGTGTCTACAATCCCATCATCTACTGCTTCATGAACAAGCAGTTTCGAGTCTGCATCGAGAACATGGTTTGTGGGAAATCCATGGCAGGCGAATCTGACACATCCAGCTTCCAGAAAACGGAAGTTCCTACTAGCTCTTCTACCCAAGTGGGCCCCAACTAA
	Echinops_telfairi	ATGTCAGGG------GACGAGGAGTTTTATCTCTTCAAGAACATCTCCTCGGTGGGGCCTTGGGATGGGCCTCAGTACCACATTGCCCCCGTCTGGGCCTTCCACCTCCAGGCCGCCTTCATGGGCCTCGTCTTCTTTGTTGGGACACCACTCAACGCTGTGGTGCTGGTGGCCACACTGCGCTACAGAAAGTTGCGGCAGCCGCTCAACTACATTCT-GGTCAATGTGTCCTTGGCGAGTGTCCTCTTCTGTGTCATCTCTGTCTTCACCGTCTTCGTTGCCAGCTGTCATGGGTACTTCATCTTTGGTCGCCATGTTTGCGCGTTGGAGGCCTTCCTGGGCTCTGTAGCAGGTCTGGTGACAGGATGGTCCCTGGCCTTCCTGGCCCTTGAACGCTACCTCATCATCTGTAAACCCTTGGGCAACGTCCGCTTCAGCTCCCAGCATGCACTGTTGGTGGTCTTGGCCACTTGGACCCTCGGGATTGGTGTCTCCGTTCCGCCCTTCTTTGGCTGGAGCCGGTTCATCCCAGAGGGGCTGCAGTGCTCCTGTGGCCCTGACTGGTACACCGTGGGCACCAAGTATCGCAGTGAGCACTACACCTGGTTCCTCTTTATCTTCTGCTTCATCGTGCCCCTGTCCCTCATATGCTTCTCCTACTTCCAGCTGCTGAGAGCCCTCCGAGCTGTTGCAGCTCAGCAGCAGGAGTCAGCTTCGACCCAGAAGGCCGAGCGGGAGGTGAGCCGCATGGTGGTGGTGATGGTGGGATCCTTTTGTCTCTGTTACGTGCCCTATGCTGCCTTGGCCATGTACATGGTCAACCACCGTAACCACGGGTTGGACTTAAGGCTCGTCACCATTCCTGCCTTCTTCTCCAAGAGCGCTTGTGTCTACAACCCCATCATCTACTGTTTCATGAACAAGCAGTTCCGTGCCTGCATCCTGGAGATGGTGTGTGGGAGGTCCCTGGTAGATGAATCTGACATGTCCAGCTCCCAGAAAACGGAAGTCAATACTCTCTCGTCCAGCCAAGTTGGCCCCAACTAA
	Loxodonta_africana	ATGTCAGGG---GAGGAGGAGGAGTTTTATCTGTTCAAGAACATCTCCTCAGTGGGGCCTTGGGGTGGGCCTCAGTACCACATTGGCCCTGTCTGGGCCTTCCACTTACAAGCAGCTTTCATGGCCTTTGTCTTCTTTGTAGGGACACCACTCAATGCCCTAGTGCTCGTGGCCACACTTCGTTACAGAAAGTTGCGGCAGCCACTCAACTACATCCT-GGTCAACATATCCCTGGGGGGCTTCCTCTCCTGCATCTTCTCTGTCTTCATTGTCTTCATCTCCAGCTGTAAGGGATACTTCATTTTTGGTCGCTATGTTTGTGCTTTGGAGGCCTTCGTGGGCTCTGTGGCAGGTCTGGTAACAGGATGGTCACTGGCCTTCTTGGCCTTTGAGCGCTACATTGTCATCTGTAAGCCATTCGGCAACATCCGCTTCAGCTCCAAGCATGCACTGATGGTTGTCCTGGCTACTTGGACCATTGGTATTGGCGTCTCCATCCCACCCTTCTTTGGCTGGAGCCGGTTCCTCCCTGAAGGCCTGCAGTGTTCCTGTGGCCCTGACTGGTACACTGTGGGCACCAAATATCGCAGCGAGTACTACACCTGGTTCCTCTTCATCTTCTGCTTCATCGTGCCCCTTTCCCTCATATGCTTCTCTTACTCCCAGCTGCTGGGGGCCCTCAGAGCTGTTGCAGCTCAGCAGCAGGAGTCAGCTACCACCCAGAAGGCCGAGCGGGAGGTGAGCCGCATGGTGGTGGTGATGGTGGCATCCTTTTGTCTTTGTTATGTGCCCTATGCTGCCTTGGCCATGTACATGGTCAACAACCGTAACCACGGGCTGGACTTAAGGCTTGTCACCATTCCTGCCTTCTTCTCCAAGAGTGCTTGTGTCTATAATCCCATCATCTACTGCTTCATGAATAAGCAGTTTCGAGGCTGCATCATGGAGATGGTGTGTGGGAAGTCCGTGGCAGATGAATCTGACATGTCCAGCTCCCAGAAAATGGAAGTTTCTACTGTCTCTTCTAGCCAAGTTGGCCCCAACTAA

;
end;
