# Supplementary material for: Three Blind Moles: Molecular Evolutionary Insights on the Tempo and Mode of Convergent Eye Degeneration in Notoryctes typhlops (Southern Marsupial Mole) and Two Chrysochlorids (Golden Moles)
Source: Genes (Basel). 2023 Oct 28;14(11):2018. doi: 10.3390/genes14112018 (PMC10671557; doi:10.3390/genes14112018)
Supplement: Supplementary file 1 [file genes-14-02018-s001.zip › Afrotheria CDS Alignments Nexus/Afrotheria Cone Genes CDS Nexus/PDE6C alignment CDS.nex]

#NEXUS
begin taxa;
	dimensions ntax=12;
	taxlabels
	Amblysomus_hottentotus[&"At least Q20"=90.32%,Ambiguities=161,"At least Q30"=90.31%,"Rough Temperature (°C)"=84.85865701119157,"At least Q40"=90.26%,Description="Illumina",Modified=Mon Aug 29 08:34:21 PDT 2022,"% GC"=39.0%,Bin="<html><head><1></head><b><font color='#C13D26'>Low</font></b></html>","# Nucleotide Sequences With Quality"=1,"Post-Trim Length"=7595,"Molecular Weight (kDa)"=2347.5919599998656,Topology="linear","% MQ"=0.1%,Created=Fri Aug 26 10:38:29 PDT 2022,"% LQ"=9.7%,"% HQ"=90.3%,"Failed Binning Fields"="Ambiguities","Molecule Type"="DNA"]
	Chrysochloris_asiatica[&country="South Africa",Description="NW_006408521","Genetic Code"="Standard",Modified=Mon Aug 29 08:20:38 PDT 2022,"Annotation Software Version (Genome-Annotation-Data)"="5.2",Taxonomy="Eukaryota; Metazoa; Chordata; Craniata; Vertebrata; Euteleostomi; Mammalia; Eutheria; Afrotheria; Chrysochloridae; Chrysochlorinae; Chrysochloris","Common Name"="Cape golden mole","Filename (Imported From)"="sequence - 2022-08-25T214203.066.gb","Annotation Provider (Genome-Annotation-Data)"="NCBI",Created=Wed Feb 19 00:00:00 PST 2014,"Annotation Method (Genome-Annotation-Data)"="Best-placed RefSeq; Gnomon","Features Annotated (Genome-Annotation-Data)"="Gene; mRNA; CDS; ncRNA",db_xref="taxon:185453",Organism="Chrysochloris asiatica","Annotation Version (Genome-Annotation-Data)"="Chrysochloris asiatica Annotation Release 100","Path (Imported From)"="/Users/pannotia/Downloads",Accession="NW_006408521.1","% GC"=41.0%,chromosome="Unknown",sex="female","Annotation Pipeline (Genome-Annotation-Data)"="NCBI eukaryotic genome annotation pipeline","# Nucleotide Sequences With Quality"=0,Topology="linear","Annotation Status (Genome-Annotation-Data)"="Full annotation",tissue_type="Spleen","Molecule Type"="DNA"]
	Dugong_dugon[&Description="CAJQER010000462.1","Genetic Code"="Standard",Modified=Mon Aug 29 08:20:38 PDT 2022,"% GC"=40.3%,"# Nucleotide Sequences With Quality"=0,Topology="linear","Molecule Type"="DNA",Created=Thu Aug 25 21:52:57 PDT 2022]
	Heterohyrax_brucei[&Description="PVJQ01000234 (E1), PVJQ01025855 (E2-21), PVJQ01012803 (E22)",Modified=Mon Aug 29 08:20:38 PDT 2022,"% GC"=41.9%,"# Nucleotide Sequences With Quality"=0,Topology="linear","Molecule Type"="DNA",Created=Sun Aug 28 11:23:29 PDT 2022]
	Echinops_telfairi[&country="Germany: Ludwig Maximilians University, Munich",Description="NW_022103968","Genetic Code"="Standard",Modified=Mon Aug 29 08:20:38 PDT 2022,"Annotation Software Version (Genome-Annotation-Data)"="9.0",Taxonomy="Eukaryota; Metazoa; Chordata; Craniata; Vertebrata; Euteleostomi; Mammalia; Eutheria; Afrotheria; Tenrecidae; Tenrecinae; Echinops","Common Name"="small Madagascar hedgehog","Genome Coverage (Genome-Assembly-Data)"="78x","Filename (Imported From)"="sequence - 2022-08-26T105851.449.gb","Annotation Provider (Genome-Annotation-Data)"="NCBI",Created=Mon Dec 06 00:00:00 PST 2021,"Genome Representation (Genome-Assembly-Data)"="Full",isolate="266","Annotation Method (Genome-Annotation-Data)"="Best-placed RefSeq; Gnomon","Features Annotated (Genome-Annotation-Data)"="Gene; mRNA; CDS; ncRNA","Assembly Provider (Genome-Assembly-Data)"="Broad Institute","Sequencing Technology (Genome-Assembly-Data)"="Illumina HiSeq",db_xref="taxon:9371",Organism="Echinops telfairi","Annotation Version (Genome-Annotation-Data)"="103","Path (Imported From)"="/Users/pannotia/Downloads",Accession="NW_022103968.1","% GC"=45.3%,chromosome="Unknown",sex="female","# Nucleotide Sequences With Quality"=0,"Annotation Pipeline (Genome-Annotation-Data)"="NCBI eukaryotic genome annotation pipeline",Topology="linear","Assembly Method (Genome-Assembly-Data)"="ALLPATHS v. R37599; Dovetail HiC v. 22-Jul-2017","Annotation Name (Genome-Annotation-Data)"="Echinops telfairi Annotation Release 103","Annotation Status (Genome-Annotation-Data)"="Full annotation","Molecule Type"="DNA","Expected Final Version (Genome-Assembly-Data)"="Yes"]
	Trichechus_manatus[&Description="NW_004443943","Genetic Code"="Standard",Modified=Mon Aug 29 08:20:38 PDT 2022,"Annotation Software Version (Genome-Annotation-Data)"="8.0","Assembly Name (Genome-Assembly-Data)"="TriManLat1.0",Taxonomy="Eukaryota; Metazoa; Chordata; Craniata; Vertebrata; Euteleostomi; Mammalia; Eutheria; Afrotheria; Sirenia; Trichechidae; Trichechus","Common Name"="Florida manatee","Genome Coverage (Genome-Assembly-Data)"="150x","Filename (Imported From)"="sequence - 2022-08-26T105644.624.gb","Annotation Provider (Genome-Annotation-Data)"="NCBI",Created=Thu Jan 25 00:00:00 PST 2018,isolate="Lorelei","Annotation Method (Genome-Annotation-Data)"="Best-placed RefSeq; Gnomon","Features Annotated (Genome-Annotation-Data)"="Gene; mRNA; CDS; ncRNA","Assembly Provider (Genome-Assembly-Data)"="Broad Institute","Sequencing Technology (Genome-Assembly-Data)"="Illumina HiSeq",db_xref="taxon:127582",Organism="Trichechus manatus latirostris","Annotation Version (Genome-Annotation-Data)"="102","Path (Imported From)"="/Users/pannotia/Downloads",Accession="NW_004443943.1",sub_species="latirostris","% GC"=40.4%,chromosome="Unknown",sex="female","# Nucleotide Sequences With Quality"=0,"Annotation Pipeline (Genome-Annotation-Data)"="NCBI eukaryotic genome annotation pipeline",Topology="linear","Assembly Method (Genome-Assembly-Data)"="AllPaths v. R38542","Annotation Name (Genome-Annotation-Data)"="Trichechus manatus latirostris Annotation Release 102","Annotation Status (Genome-Annotation-Data)"="Full annotation","Molecule Type"="DNA"]
	Microgale_talazaci[&Description="PVJH01020781 (E1), PVJH01043921 (E2-9), PVJH01148207 (E10), PVJH01057147 (E11-14), PVJH01070996 (E15), PVJH01015057 (E16-22)",Modified=Mon Aug 29 08:20:38 PDT 2022,"% GC"=43.8%,"# Nucleotide Sequences With Quality"=0,Topology="linear","Molecule Type"="DNA",Created=Fri Aug 26 12:06:31 PDT 2022]
	Elephas_maximus[&country="USA: San Diego Zoo",collection_date="2016",Description="NC_064834","Genetic Code"="Standard",Modified=Mon Aug 29 08:23:30 PDT 2022,"Annotation Software Version (Genome-Annotation-Data)"="10.0","Assembly Name (Genome-Assembly-Data)"="mEleMax1 primary haplotype",Taxonomy="Eukaryota; Metazoa; Chordata; Craniata; Vertebrata; Euteleostomi; Mammalia; Eutheria; Afrotheria; Proboscidea; Elephantidae; Elephas","Genome Coverage (Genome-Assembly-Data)"="43.0x","Filename (Imported From)"="sequence - 2022-08-25T221624.268.gb","Annotation Provider (Genome-Annotation-Data)"="NCBI RefSeq",dev_stage="adult",Created=Thu Aug 04 00:00:00 PDT 2022,isolate="mEleMax1","Genome Representation (Genome-Assembly-Data)"="Full","Assembly Date (Genome-Assembly-Data)"="21-MAR-2022","Annotation Method (Genome-Annotation-Data)"="Best-placed RefSeq; Gnomon",cell_type="fibroblast","Features Annotated (Genome-Annotation-Data)"="Gene; mRNA; CDS; ncRNA","Assembly Provider (Genome-Assembly-Data)"="Vertebrate Genomes Project","Sequencing Technology (Genome-Assembly-Data)"="PacBio Sequel II HiFi; Bionano optical mapping; Arima HiC",db_xref="taxon:99487",Organism="Elephas maximus indicus","Annotation Version (Genome-Annotation-Data)"="100","Path (Imported From)"="/Users/pannotia/Downloads",Accession="NC_064834.1",sub_species="indicus","% GC"=40.5%,chromosome="16",sex="male","# Nucleotide Sequences With Quality"=0,"Annotation Pipeline (Genome-Annotation-Data)"="NCBI eukaryotic genome annotation pipeline",Topology="linear","Assembly Method (Genome-Assembly-Data)"="Hifiasm v. 0.16.1; purge_dups v. 07.12.21; Bionano solve v. 3.3; Salsa v. 2.3","Annotation Name (Genome-Annotation-Data)"="Elephas maximus indicus Annotation Release 100","Diploid (Genome-Assembly-Data)"="Principal Haplotype","Annotation Status (Genome-Annotation-Data)"="Full annotation",tissue_type="fibroblast cells from skin","Molecule Type"="DNA","Expected Final Version (Genome-Assembly-Data)"="No"]
	Loxodonta_africana[&country="USA: San Diego Zoo, CA",Description="NW_003573430","Genetic Code"="Standard",Modified=Mon Aug 29 08:23:30 PDT 2022,"Annotation Software Version (Genome-Annotation-Data)"="8.0",Taxonomy="Eukaryota; Metazoa; Chordata; Craniata; Vertebrata; Euteleostomi; Mammalia; Eutheria; Afrotheria; Proboscidea; Elephantidae; Loxodonta","Common Name"="African savanna elephant","Filename (Imported From)"="sequence - 2022-08-26T105722.183.gb","Annotation Provider (Genome-Annotation-Data)"="NCBI",Created=Tue Jan 16 00:00:00 PST 2018,isolate="ISIS603380","Annotation Method (Genome-Annotation-Data)"="Best-placed RefSeq; Gnomon","Features Annotated (Genome-Annotation-Data)"="Gene; mRNA; CDS; ncRNA",db_xref="taxon:9785",Organism="Loxodonta africana","Annotation Version (Genome-Annotation-Data)"="102","Path (Imported From)"="/Users/pannotia/Downloads",Accession="NW_003573430.1","% GC"=40.5%,chromosome="Unknown",sex="female","# Nucleotide Sequences With Quality"=0,"Annotation Pipeline (Genome-Annotation-Data)"="NCBI eukaryotic genome annotation pipeline",Topology="linear","Annotation Name (Genome-Annotation-Data)"="Loxodonta africana Annotation Release 102","Annotation Status (Genome-Annotation-Data)"="Full annotation","Molecule Type"="DNA"]
	Orycteropus_afer[&country="USA: San Diego Zoo",Description="NW_006921880","Genetic Code"="Standard",Modified=Mon Aug 29 08:23:30 PDT 2022,"Annotation Software Version (Genome-Annotation-Data)"="9.0","Assembly Name (Genome-Assembly-Data)"="OryAfe1.0",Taxonomy="Eukaryota; Metazoa; Chordata; Craniata; Vertebrata; Euteleostomi; Mammalia; Eutheria; Afrotheria; Tubulidentata; Orycteropodidae; Orycteropus","Genome Coverage (Genome-Assembly-Data)"="44x","Filename (Imported From)"="sequence - 2022-08-26T105757.089.gb","Annotation Provider (Genome-Annotation-Data)"="NCBI",Created=Thu Jul 29 00:00:00 PDT 2021,isolate="SDZICR_OR568_19922","Annotation Method (Genome-Annotation-Data)"="Best-placed RefSeq; Gnomon","Features Annotated (Genome-Annotation-Data)"="Gene; mRNA; CDS; ncRNA","Assembly Provider (Genome-Assembly-Data)"="Broad Institute","Sequencing Technology (Genome-Assembly-Data)"="Illumina Hi-Seq",db_xref="taxon:1230840",Organism="Orycteropus afer afer","Annotation Version (Genome-Annotation-Data)"="101","Path (Imported From)"="/Users/pannotia/Downloads",Accession="NW_006921880.1",sub_species="afer","% GC"=40.6%,chromosome="Unknown",sex="female","# Nucleotide Sequences With Quality"=0,"Annotation Pipeline (Genome-Annotation-Data)"="NCBI eukaryotic genome annotation pipeline",Topology="linear","Assembly Method (Genome-Assembly-Data)"="allpaths v. R40776 LITTLE_HELPS_BIG=False","Annotation Name (Genome-Annotation-Data)"="Orycteropus afer afer Annotation Release 101","Annotation Status (Genome-Annotation-Data)"="Full annotation","Molecule Type"="DNA"]
	Procavia_capensis[&"Sequencing Technology (Genome-Assembly-Data)"="Illumina HiSeq",db_xref="taxon:9813",Organism="Procavia capensis",Description="PVIO02005754","Genetic Code"="Standard",Modified=Mon Aug 29 08:23:30 PDT 2022,"Assembly Name (Genome-Assembly-Data)"="ProCapCap_v2_BIUU_UCD","Path (Imported From)"="/Users/pannotia/Downloads",Accession="PVIO02005754.1",Taxonomy="Eukaryota; Metazoa; Chordata; Craniata; Vertebrata; Euteleostomi; Mammalia; Eutheria; Afrotheria; Hyracoidea; Procaviidae; Procavia","% GC"=42.2%,"Common Name"="Cape rock hyrax","# Nucleotide Sequences With Quality"=0,"Genome Coverage (Genome-Assembly-Data)"="23.3x",Topology="linear","Filename (Imported From)"="sequence - 2022-08-28T110325.476.gb",dev_stage="adult","Assembly Method (Genome-Assembly-Data)"="Discovar de novo v. 52494 + Dovetail HiC",Created=Mon Jul 15 00:00:00 PDT 2019,"Genome Representation (Genome-Assembly-Data)"="Full",isolate="US060","Molecule Type"="DNA","Expected Final Version (Genome-Assembly-Data)"="No"]
	Elephantulus_edwardii[&country="South Africa",Description="NW_006399757","Genetic Code"="Standard",Modified=Mon Aug 29 08:23:30 PDT 2022,"Annotation Software Version (Genome-Annotation-Data)"="5.2",Taxonomy="Eukaryota; Metazoa; Chordata; Craniata; Vertebrata; Euteleostomi; Mammalia; Eutheria; Afrotheria; Macroscelidea; Macroscelididae; Elephantulus","Common Name"="Cape elephant shrew","Filename (Imported From)"="sequence - 2022-08-26T105928.078.gb","Annotation Provider (Genome-Annotation-Data)"="NCBI",Created=Wed Feb 19 00:00:00 PST 2014,isolate="Elephantulus edwardi_28Jun2011","Annotation Method (Genome-Annotation-Data)"="Best-placed RefSeq; Gnomon","Features Annotated (Genome-Annotation-Data)"="Gene; mRNA; CDS; ncRNA",db_xref="taxon:28737",Organism="Elephantulus edwardii","Annotation Version (Genome-Annotation-Data)"="Elephantulus edwardii Annotation Release 100","Path (Imported From)"="/Users/pannotia/Downloads",Accession="NW_006399757.1","% GC"=41.0%,chromosome="Unknown",sex="female","Annotation Pipeline (Genome-Annotation-Data)"="NCBI eukaryotic genome annotation pipeline","# Nucleotide Sequences With Quality"=0,Topology="linear","Annotation Status (Genome-Annotation-Data)"="Full annotation","Molecule Type"="DNA"]
;
end;

begin characters;
	dimensions nchar=2626;
	format datatype=dna missing=? gap=-;
	matrix
	Amblysomus_hottentotus	ATGGGTGACATCAGTCGAGACGCTGTAGAGAAATACCTCAAGGAGAACCCTCACTTTGCCAAGGAGTACTTTGACAAGAAGCTGCGGGTGGAGGTACTGAGAGAAATCTTCCAGAACAGTCCATTGTCTGCAGA------------GACCAGTGCCTCCTTCGCTGAGCTGACGCAGGTAGAGGAGGCCTCAGTGTGCTTGGAGCTTCTACGGACGGTGCAGGAGGAGACAAGCAGCATGGAGCTGGTGGCTCACAGGGTCATTCAGAGGCTGACCCAGCTGCTGCAGGCAGACCGTTGCAGCCTGTTCATATGCCGCGTCCGCAACGGTACACCCGAGGTGGCCTCTAGGCTGCTGAATGTCACCCCAACCTCCATGTTTGAGGACAACCTGGTGGTTCCCAACAGAGAAGTTGTATTTCCACTGGACGTTGGGATTGTGGGCTGGGTTGCTCACACAAAGAAAGCCCTTAATGTCCCAGATGTCAGAAAGAACACTCATTTTTCAGACTACATGGACAAGCAGACTGGATACATCACTAAGAACCTGCTAGCAACCCCAATAGTGATGGGCAAGGAGGTTCTTGCTGTGGTTATGGCACTTAACAAAGTAAACGCACCTGCATTTCCCAAGCAGGATGAAGAGGTGTTTTCCAAATACCTCAATTTTGTTTCTATCATCCTAAAACTTCATCATACCAACTACCTGTACAGTGTTGAATCCCGCAGAAGCCAGATCCTTATGTGGTCAGCCAATAAAGTATTTGAAGAGCTTACAGATGTTGAACGACAGTTTCACAAAGCCCTCTACACAGTTAGAACATACCTCAACTGTGATCGATATTCCATCGGACTGCTGAACATGAACAAAGAGAAGGAATTCTATGATGAATGGCCAGTCAAGCTTGGAGAAGTCAAACCTTATGAAGGCCCAAAGACACCAGATGGCAGAGAAATCATCTTCTACAAAATCATTGATTACATTTTACACGGAACAGAAGAGATCAAAGTGATTCCAACACCTCCTGCAGACCACTGGACTCTTGTTAGTGGGTTGCCTACTTATGTTGCTGAAAATGGATTTATTTGTAACATGCTGAACGCCCCAG----CAGATGAATACTTCACTTTTCAGAAAGGACCTGTAGATGAAACTGGCTGGGTCATTAAAAATGTCCTGTCCCTGCCAATTGTCAACAAGAAAGAAGACATAGTGGGAGTAGTTACGTTTTACAACAGGAAAGATGGAAAACCTTTTGACGAATATGACGAACACATTACTGAGACTCTCACACAATTTCTTGGATGGTCTCTTTTAAATACTGACACCTATGAGAGAATGATTAAACTAGAAAGCAGAAAAGACATTGCTCAGGAAATGCTCATGAACCAGACCAAAGCCACTCCTGATGAAATTAAATCGATATTGAAATTTAAAGAGAAGCTAAATATAGATGTAATTGAAGACTGTGAAGAAAAACAACTTGTCACAATTTTAAAAGAGGACTTGCCAGACCCAAACAAAGAAGAACTGTATGAATTCTGCTTTAGTGACTTCCCCATTACTGAGCATGGATTGATTAAGTGTGGGCTACGACTATTCTTTGAAATAAATGTGGTGGAGAAATTCAAAGTGCCCGTAGAGGTTCTCACCAGATGGATGTACACTGTGAGAAAAGGGTACCGCTCCGTCACATACCACAACTGGAGGCACGGATTCAATGTGGGGCAGACCATGTTCGCTCTGCTGATGACAGGAAGACTCAAGAAATACTACACAGATCTTGAAGCGTTTGCCATGCTCGCTGCTGCTTTCTGTCATGACATGGACCACAGAGGCACCAATAATTTGTATCAAATGAAGTCCACCTCTCCCCTGGCAAAGCTTCATGGATCTTCCATTTTGGAGAGGCATCACTTGGAGTACAGTAAGACTCTGCTGCAGGATGAGACTTTAAACATCTTCCAGAACCTAAATAAACGCCAGTTTGAAACAGTCATTCATTTGTTTGAAGTTGCAATAATAGCAACTGATCTGGCTTTGTATTTCAAAAAAAGAACCATGTTTCAAAAAATTGTTGATGCCTGTGTAAAAATGGAGACTGAAGAACAGGCCATCAAATATGTTACCACTGATCCAACCAAAAAAGAGATTATCATGGCAATGATGATGACAGCATGTGACTTATCTGCTATAACCAAGCCCTGGGAGGTACAAAGCCAAGTAGCCCTTCTGGTTGCCAGTGAATTTTGGGAGCAAGGAGACCTGGAGAGAACAGTACTACAGCAACAACCTATTCCTATGATGGACAGAAACAAAAAAGATGAGCTACCTAAACTTCAAGTTGGATTTATTGACTTCGTTTGTACTTTTGTATATAAGGAGTTCTCACGGTTTCACAAAGAAATTACACCTATGCTGAATGGTCTTCAAAATAACAGAATGGAATGGCAATCCCTAGCTGACGAATATGAGGAAAAGAAGAAGAAGGTAATTGAAGAGGAGGTGAAAAAGAAGGAAGAAGAAAACACAATAGTAAAAGGTTCAGGACAAGGTGGTGTC------------------------------AACAGAAAGTCCAAAACATGTCTAATGTTATAA
	Chrysochloris_asiatica	AT-GGTGACATCAGTCGAGAAGCTGTAGAGAAATACCTCGAGGAAAACCCTCACTTTGCCAAGGAGTACTTTAATAAGAAGCTGCGGGTGGAGGTACTGAGAGAAATCTTCCAGAACTGTCCATTGTCTGCAGA------------GACCAGTGCCTCCTTCGCTGAGCTGACG-AGGCAGAGGAGGCCTCCGTGTGCTTGGAGCTGCTAGGGATGGTGCAGGAG---------------GAGCTGGTGGCTCACAGGGTCCTTCAGAGGCTGACCCAGCTGCTGCAGGCAGACCGCTGCAGCCTGTTCATATGCCGCGTCTGCAATGGTACACCCGAGGTGGCCTCTAGGCTGCTGAATGTCACCCCAACCTCCATGTTTGAGGACAACCTCGTGGTTCCCAATAGAGAAGTTGTATTTCCACTGGACGTTGGGATTGTGGGCTGGGTTGCTCACACAAAGAAAGCCCTTAATGTCCCAGATGTCAAAAAGAACAGTCATTTTTCAGACTACACGGACAAGCAGACTGGATACATCACTAAGAACCTGCTAGCAACCCCAATAGTGATGGGCAAGGAGGTTCTTGCTGTGGTTATGGTACTTAACAAAGTAAACGCATCTACATTTCTCAAGTAGGATGAAGAGGTGTTTTCCAAATACCTCAATTTTGTTTCTATCATCCTAAAACTTCATCATACCAACTACCTGTGCAGTGTTGAATCCCGCAGAAGCCAGATCCTTATGTGGTCAGCCAATAAAGTATTTGAAAAGCTTACAGATGTTGAACGACAGTTTCACAAAGCCCACTACACAGTTAGAACATACCTCAACTGTGATTGGTATTCTATTGGACTGCTGGACATGAGCAAAGAGAAGGAATTCTATGATGAATGGCCAGTCAAGCTTGGAGAAGTCGAAACTTATGAAGGCCCAAAGACACCAGATGGCCGAGAAATCATCTTGTTTAAAATCACTGATTACATTTTACACGGAACAGAAGAGATCAAAGTGATTCCTACACCTCCTGCAGACCACTGGACTCTTGTTAGTGGGTTGCTTACTTATGTTGCTGAAAATGGATTTATTTGTAACATGCTGAATGCCCCAGCAGACAGACGAATACTTCACTTTTCAGAAAGGACCTGTAGATGAAACTGGCTGGATCATTAAAAATGTCCTGTCCCTGCCAATTGTCAACAAGAAAGACAACATAGTAGGAGTAGCTACGTTTTACAACAGGAAAGATGGAAAACCTTTTGACGAATATGCCGAACACATTACTGAGACTCTCACACAATTTCTTGGATGGTCTTTTTTAAATACTGACACCTATGAGAGAATGAATAAACTAGAAAGCAGAAAAGGCATTGCTCAAGAAATGCTCATGAACCAGACCAAAGCCACTCCTGATGAAATTAAATCTATACTGAAATTTAAAGAGAAGCTAAATATAGATGTAATTGAAGGCTGTGAAGAAAAACACCTTGTCACAATTTTAAAAAAGGCCTTGCCAGACCCAAACAAAGAAGAACTGTATGAATTCTGCTGTAGTGACTTCACCATTACTGAGCATGGATTGATTAAGTGTGGCCTACGACTATTCTTTGAAATAAATGTGGTGGAGAAATTCAAAGTGCCCCTAGAGGTTCTCACCAGATGGATGTACACTGTGAGAAAAGGGTGCCGCTCCGTCACATACCACAACTGGAGGCACAGATTCAGTGTGGGACAGACCATGTTCGCTTTGCTGATGNNNNNNNNNNNNNNNNNNNNNNNNNNNNNNNNNNNNNNNNNNNNNNNNNNNNNNNNNNNNNNNNNNNNNNNNNNNNNNNNNNNNNNNNNNNNNNNNNNNNNNNNNNNNNNGTCCACATCTCCCCTGGCAAAGCTTCATGGATCTTCCATTTTGGAGAGGTACCACTTGGAGTACAGTAAGACTGTGCTGTAGGATGAGACTTTAAACATCTCCCAGAACCCAAATAAATGCCAGTTTGAAACAGTCATTCATTTGTTTGAAGTTGCAATAATAGCAACTGATCTGGCTTTATATTTCAAAAAGAGAACCATGTTTCAAAACATTGTTGATGCCTGTGTAAAAATGGAGACTGAAGAACAGGTCATCAATTATGTTAGCACTGATCCAACCAAAAAAGAGATTATCATGGCAATGATGATGACAGCATGTGACTTGTCTGCTATAACCAAGCCCTGGGAGGTACAAAGCCAAGTAGCCTTTCTGGTTGCAAGTGAATTTTGGGAGCAAGGAGATCTGGAGAGAACAGTGCTACAGCAACAACCTATTCCTATGATGGACAGAAACAAAAAAGACGAGCTACCTAAACTTCAAGTTGGATTTATTGACTTTGTTTGTACTTTTGTATATAAGGAGTTCTCACGGTTTCACAAAGAAATCACACCCATGCTGAATGGTCTTCAAAATAACAGAATGGAATGGCAATCCCTAGCTGATGAATATGAGGAA---AAGAAGAAGGTAATTGAAGAGGAGGTGAAAAAGCAGGAAGAAGAAAACACAATAAAAAAAGGTTCAGGACAAGATGGTGTC------------------------------GACAGAAAGTCCACAACATGTCTAATGTTAGAA
	Dugong_dugon	ATGGGTGAGATCAGCCAAGAGGCTGTAGAGAAATACCTTGAGGAGAACCCTCGCTTTGCCAAGGAGTACTTTGACAAGAAGCTGCGAGTGGAGGCACTGGGAGAAATCTTCCAAAACAGCCCGTTGTCCATCAA------------GGACAGTGCCTCCTTCACTGAGCTAACCCAGGTGGAGGAGTCGGCTGTGTGCTTGGAGCTGCTGCGGACAGTGCAGGAAGAGGCGGGCAGCGTGGAGGTGATGGTGCACAAGGCCCTGCAGAGGCTGGCCCAGCTACTGTGGGCCGACCGCTGCAGCATGTTCATATGCCGGGCCCGCAATGGCACGCCGGAAGTGGCCTCCAGGCTACTGAACGTCACCTCGACCTCCAAGTTTGAGGACAACCTGGTGGTCCCTGACAAAGAAATTGTGTTTCCACTGGACATTGGGATTGTGGGCTGGGTTGCTCACACGAAGAAAGCCCTTAATGTCCCAGATGTGAAAAAGAACAGCCATTTTTCGGACTTCATGGACAAGCAAACTGGATATACCACTAGAAACTTGCTGGCAACCCCAGTCCTGATGGGCAAGGAGGTTCTTGCTGTAGTTATGGCACTTAACAAAGTAAACACATCTGAATTTTCCAAACAGGATGAAGAGGTCTTTTCCAGATATCTCAATTTTATTTCTATCGTCCTAAAACTGCATCATACCAACTACCTCTACAGTGTTGAATCCCGAAGAAGCCAGATCCTTATGTGGTCAGCCAATAAAGTATTTGAAGAGCTCACAGATGTTGAGCGACAGTTTCACAAAGCCCTCTACACAGTTAGAACATATCTCAACTGTGAACGATACTCCATTGGACTACTGGACATGACCAAAGAGAAGGAATTCTATGATGAATGGCCAGTCAAGCTTGGAGAAGTGGAGCCTTATAAAGGTCCAAAGACACCAGACGGCAGAGAAATCATCTTTTACAAAGTCATTGATTACATTTTACACGGAAAAGAAGAGATCAAAGTGATTCCGACACCTCCTGCAGACCACTGGACTTTTGTTAGTGGGTTGCCTACATATGTTGCTGAAAATGGATTTATATGTAACATGCTGAATGCCCCGG----CGGATGAATACTTCACATTTCAGAAAGGACCTGTAGATGAAACTGGTTGGGTCATTAAAAACGTCCTGTCCCTGCCTATTGTCAACAAGAAAGAAGACATTGTGGGAGTAGCTACGTTTTACAACAGGAAGGATGGAAAACCTTTTGACGAATATGATGAACACATTACTGAGACTCTCACACAATTTCTTGGATGGTCTCTTTTAAATACTGACACCTATGAGAAAATGAATAAACTGGAAAACAAAAAAGACGTTGCTCAGGAAATGCTCATGAACCACACCAAAGCCACTCCTGATGAAATTGAGTCTATATTGAAATTTAAAGAGAAGTTAAATATAGATGTAATTGAAGACTGTGAAGAAAAACCACTTGTCACAATTTTAAAAGAGGACTTGCCAGACCCAAAGAAAGTAGAACTGTATGAATTTCACTTTAGTGACTTCCCCATTACCGAGCACGGATTGATTAAGTGTGGACTACGACTATTCTTTGAAATAAATGTGGTGGAGAAATTCAAAGTGCCCATAGAGGTTCTTACCAGATGGATGTACACTGTGAGAAAAGGGTACCGCTCTGTCACTTACCACAACTGGCGGCATGGATTCAACGTGGGGCAGACCATGTTTACTTTGCTGATGACAGGAAGACTAAAGAAATACTATACGGATCTTGAAGCCTTTGCCATGCTTGCTGCTGCTTTCTGCCATGACATCGACCACAGAGGCACCAATAATTTGTATCAGATGAAATCTGCATCTCCATTGGCAAGGCTTCATGGATCTTCCATTTTGGAGAGGCACCACCTGGAGTACAGTAAGACTCTACTGCAGGATGAGACTTTAAACATCTTCCAGAACCTAAATAAACGCCAGTTTGAAACAGTCATGCATTTGTTTGAAGTTGCAATAATAGCAACCGACCTGGCTTTGTACTTCAAGAAGAGAATGATGTTTCAAAAAATTGTTGATGCCTGTGAAAAAATGGAAACTGAAGAAGCAACCATCAAATACGTAACCACTGATCCAACCAAAAAAGAGATCATCATGGCAATGATGATGACTGCATGTGACCTGTCTGCTATAACCAAGCCCTGGGAGGTACAAAGCCAGGTAGCACTTCTGGTTGCAAATGAATTTTGGGAACAAGGAGATCTGGAGAGAACAGTGCTACAGCAACAACCTATTCCTATGATGGACAGAAACAAAAAAGATGAACTACCTAAACTGCAAGTTGGATTTATTGATTTTGTTTGTACTTTTGTATATAAGGAGTTCTCACGGTTTCACAAAGAAATCACACCTATGCTGAATGGTCTTCAAAATAACAGAACAGAATGGAAAACACTAGCCGATGAGTATGATGAA---AAGATGAAGGTAATAGAAGAGGAGGTGAAAAAGCAGGAAGAAGGAAACACAATAGAAAAAGATTCAGGAGGTGGTGGTGAT------------------------------GACAGGAAGTCCAAAACATGTCTAATGTTGTAA
	Heterohyrax_brucei	ATGGGCGAAATCAGCGGAGACGTGGTAGAGAAATACCTTGAGGAGAACCCTCGCTTTGCCAAGGAGTACTTTGACAAGAAGCTGCGGGTGGAGGTGCTGGGAGAAGTCTTTCAGAACAGCTCGTTGTCCATCAA------------GGACAGCGCCTCCTTCGCTGAGCTGACGCAGGTGGAAGAGTCGGCCGTGTGCTTGGAGCTGCTGCGGACGATGCAGGAGGAGGCGGGCAGCGTGGAGCCCGTGGCGCACAGGGCCCTGCAGAGGCTGGCCCAGCTGCTGGGGGCCGACCGCTGCAGCATGTTCATATGCCGCGCTCGCAACGGGACGCCGGAGGTGGCCTCCAAGCTGCTGGATGTCACCTCCACCTCCAAGCTTGAGGAAAACTTGGTGGTCCCTGAGAAAGAAGTTGTGTTCCCACTGGACATTGGGATTGTGGGCTGGGTTGCTCACACAAAGAAAGCCCTTAATGTCCCAGATGTGAAAAAGAACAGCCATTTTTCGGACTTCATGGACAAGCACACCGGATACACCACTAAAAACCTGCTGGCAACCCCGATCGTGATGGGCAAGGAGGTTCTTGCTGTGGTCATGGCGCTTAACAAAGTAAATGCATCTGAATTTTCCAAACAGGATGAAGAGGTCTTTTCCATATATCTCAATTTTGTTTCTATCGTCCTAAAGCTGCATCATACCAATTACCTCTACAGTGTTGAATCTCGAAGAAGCCAGATCCTGATGTGGTCAGCCAATAAAGTATTTGAAGAGCTCACAGATGTTGAGAGACAGTTTCACAAAGCCCTTTATACAGTTAGAACATATCTCAACTGTGAACGATACTCCATTGGACTACTGGACATGACCAAAGAGAAGGAATTCTATGATGAATGGCCAATCAAGCTTGGAGAAGTGGAGCCTTATAAAGGTCCAAAGACACCAGATGGCAGAGAAATCATCTTTTATAAAGTCATTGACTATATTTTACATGGAAAAGAAGAGATCAAAGTGATTCCGACACCTCCTGCAGACCACTGGACTTTTGTTAGTGGGTTGCCTACGTATGTTGCTGAAAATGGATTTATATGTAATATGCTGAATGCCCCAG----CAGATGAGTACTTCACATTTCAGAAAGGACCTGTAGATGAAACTGGCTGGGTCATTAGAAACGTCCTGTCCCTGCCTATTGTCAACAAAAAAGAAGAGATTGTGGGAGTGGCTACGTTTTATAACAGGAAGGATGGAAAACCTTTTGATGAGTATGATGAACACATTATTGAGACTCTCACACAATTTCTTGGATGGTCTCTTTTAAATACTGACACCTATGACAAAATGAATAAACTAGAAAACAAAAAAGACATTGCTCAGGAAATGCTCATGAACCACACCAAAGCCACTGCTGGTGAAATTGAGTCTATATTGAAATTTAAAGAGAAGTTAAATATAAATGTAATTGAAGACTGTGAAGAGAAACAACTTGTCACGATTTTAAAAGAGGACTTGCCAGACCCAAAGACAGTAGAACTGTATGAATTCCACTTCAGCGACCTCCCAGTTACCGAGCATGAGTTGATTAAGTGTGGACTACGACTGTTCTTTGAAATAAATGTGGTGGAGAAATTCAAAGTGCCTGTAGAGGTCCTTACCAGGTGGATGTACACTGTGAGAAAAGGGTACCGCTCCATCACTTACCACAACTGGCGGCACGGGTTCAACGTGGGGCAGACCATGTTTACTTTGCTGATGACAGGAAGACTGAAGAAATACTATACAGATCTTGAAGCCTTTGCCATGCTGGCTGCTGCTTTCTGCCATGATATCGACCACCGGGGGACCAACAATTTGTATCAGATGAAATCGGCATCTCCTCTGGCAAAGCTTCATGGATCTTCCATTCTGGAGAGGCACCACCTGGAGTACAGTAAGACTCTGCTACAGGATGAGACTTTAAACATCTTCCAGAACCTAAATAAACGCCAGTTTGAAACAGTCATTCATTTGTTTGAAGTTGCTATAATAGCCACGGACCTGGCTTTGTATTTCAAGAAGAGAACTATGTTTCAAAAAATTGTTGATGCCTGTGAGAAAATGGAAACTGAAGAAGCAGCCATCAAATATGTAACCGCTGATCCAACCAAAAAAGAGATTATCATGGCAATGATGATGACCGCGTGTGACTTGTCTGCAATAACCAAGCCCTGGGAGGTACAAAGCCAGGTAGCACTGCTGGTTGCAAGTGAATTTTGGGAACAAGGAGATCTGGAGAGAACTGTGCTACAGCAACAACCTATTCCTATGATGGACAGAAACAAAAAAGATGAACTACCTAAGCTGCAAGTTGGATTTATTGATTTTGTTTGTACTTTTGTATATAAGGAGTTCTCACGATTTCACCAAGAAATCACACCTATGCTGAATGGTCTTCAGAATAACAGAGTAGAATGGAAAACCCTAGCTGATGAGTATGATGAA---AAGATGAAGGTAATTGAAGAGGAGGTGAAAAAGCAGGAAGAAGGAAACACAACAGAAAAAGATGCAGGAGGTGGGGGTGAC------------------------------GACAGAAAGTCCAAAACGTGTCTGATGCTCTAA
	Echinops_telfairi	ATGAGTGAGATAAGCCAAGATGCTGTAGAGAAATACCTTGAGGAAAACCCTTGCTTTGCCAAGGAATACTTCAATAAGAAGCTGCGGGTGGAGGTGCTGGGAGGAATCTTCCAGAACAGCCCGTTGGCCATCAC------------GACCAGTGCCTCCTTCTCAGAACTCAGCCAGGTGGAGGAGTCGGCTGTGTGCTGGGAGCTGCTCCTTTTGATGCAGGAGGAGGCCAGCAGCATGGAGTCGGTGGTGCACAGGGCCCTGCAGAGGCTGGCCCAGCTGCTGGGGGCTGACCGCTGCAGCATGTTCCTGTGCCGGGCCCGCAACGGCACACCTGAGGTGGCCTCCAGGCTGCTGAACGTCACCCCAGCCTCCAAGTTTGAGGACAGCCTGGTGGGCCCCGGAAAAGAAGTGGTATTTCCATTGGACATTGGGATTGTGGGCTGGGTTGCTCACACGAAGAAAGCCCTCAATGTCCCAGATGTGAAAAAGAACAGTCATTTTTCGGACTACATGGATAAGCGCACTGGATACACCACCAGGAACCTGCTGGCAACCCCGATCGTGATGGGCAAGGAGGTGCTTGCTGTGGTCATGGCACTGAACAAAGAAAACACATCTGAATTCCTCAAACAGGATGAAGTGGTCTTTTCCAAATACCTCAATTTTGTTTCCATCGTCCTAAAGCTGCATCATACCAACTACCTGTATAGTGTGGAGTCCCGAAGAAGTCAGATCCTGATGTGGTCAGCCAGTAAAGTATTTGAAGAGCTCACCGACATTGAGCGGCAGTTTCACAAAGCCCTCTACACAGTTAGGACCTATCTCAACTGTGAACGATACTCCATTGGACTGCTGGACATGACCAAAGAGAAGGAATTCTATGATGAATGGCCAATCAAGCTTGGAGAAGCTGAACCTTATAAAGGCCCAAAGACACCGGATGGCAGAGAAATTATCTTTTATAAAATCATTGATTACATTTTACATGGGAAAGAAGAGATCAAAGTGATCCCGACACCTCCTGCAGACCACTGGACTCTTGTTAGTGGGTTGCCTACCTATGTTGCTGAAAACGGATTCATTTGTAACATGCTGAATGCCCCAG----AAGATGAATACTTCACGTTTCAGAAAGGGCCCGTGGATGAAACTGGCTGGGCCATTCAAAACGTCCTGTCCCTGCCCATTGTCAACAAGAAAGAAGACATTGTGGGAGTAGCCACGTTTTACAACAGGAAGGATGGAAAACCGTTTGATGAATATGATGAGCACATCACTGAGACTCTCACACAATTTCTTGGATGGTCTCTTTTAAATACGGACACCTATGATAAAATGAATAAACTAGAAAACAGAAAAGACATTGCTCAGGAAATGCTCATGAACCACACCAAAGCTACTCCTGAAGAAATTGAGTCTATATTGAAATTTAAAGAGAAGCTAAATATAGATGTAATTGAAGACTGTGAAGAAAAACAACTCATCACAACCTTAAAGGAAGACTTGCCAGATGCAAAGCAAGTCGAGCTGTACGAATTCCACTTCAGCGACTTCCCCATGACCGAGCACAGTTTGGTTCAGTGTGGACTGCGCCTGTTCTTTGAAATCAATGCAGTGGAGAAATTCAAAGTGCCCGTAGAGGTTCTTACCAGATGGATGTACACGGTGAAAAAAGGCTACCGCTCCGTCACGTACCACAACTGGAGGCACGGATTCAACGTTGGGCAGACCATGTTTACTTTGCTGATGACAGGAAGACTGAAGAAATACTACACGGACCTTGAAGCCTTTGCCATGCTCGCTGCTGCTTTCTGCCATGACATTGACCACCGAGGCACCAACAATTTGTATCAGATGAAATCCACATCTGCACTGGCCAGGCTTCACGGCTCGTCCATCCTGGAGCGCCACCACCTAGAATACAGTAGGACTCTCCTGCAGGATGAGACTTTAAACATCTTCCAGAACCTAAATAAACGCCAGTTTGAAACAGTCATTCATTTGTTTGAAGTTGCAATAATAGCAACTGACCTGGCTTTGTATTTCAAGAAGAGAACCATGTTTCAAAAACTTGTTGATGCCTGTGAAAAAATGGAAACGGAAGAA---GCCATCAAATACATAACCGTCGATCCAACCAAAAAAGAGGTCATCATGGCAATGATGATGACTGCGTGCGACTTATCTGCTATCACCAAGCCCTGGGAGGTACAAAGCCAGGTTGCCCTTCTGGTCGCAAGTGAATTTTGGGAGCAAGGAGATCTGGAGAGGATGGTGCTACAGCAACAACCCATTCCTATGATGGACAGAAACAAAAAAGATGAACTGCCTAAACTTCAAGTTGGATTTATTGACTTTGTCTGTACTTTTGTATACAAGGAATTCTCCCGGCTTCACAAAGAAATCGCACCTATGCTGGATGGTCTTCAGAAGAACCGAGCCGAATGGAAATCCCTAGCGGATGAGTATGATGAA---AAGATGAAGGCGATTGAAGAGGAAGTGAAGAAGCAGGAAGATGGAAAAACAATAGGAAAAGATTCAGGAGGAGGTGGTGGTGGTGGTGGCAGTGGCGGTGGTGTTGGTGAAGACAGAAAGTCTAAAACATGTCTAATGCTGTAA
	Trichechus_manatus	ATGGGTGAGATCAGCCAAGAGGCTGTAGAGAAATACCTTGAGGAGAACCCTCGCTTTGCCAAGGAGTACTTTGACAAGAAGCTGCGAGTGGAGGCACTGGGAGAAATCTTCCAAAACAGCCCGTTGTTCATCAA------------GGACAGTGCCTCCTTCGCTGAGCTAACCCAGGTGGAGGAGTCGGCTGTGTGCTTGGAGCTGCTGCGGACAGTGCAGGAAGAGGCGGGCAGCGTGGAGGTGGTGGTGCACAAGGCCCTGCAGAGGCTGGCCCAGCTACTGTGGGCCGACCGCTGCAGCATGTTCATATGCCGGGCCCGCAATGGCACGCCGGAGGTGGCCTCCAGGCTACTGAACGTCACCTCGACCTCCAAGTTTGAGGACAACCTGGTGGTCCCTGACAAAGAGACTGTGTTTCCACTGGACATTGGGATTGTGGGCTGGGTTGCTCACACGAAGAAAGCCCTTAATGTCCCAGATGTGAAAAAGAACAGCCATTTTTCGGACTTCATGGACAAGCAGACTGGATATACCACTAGAAACCTGCTGGCAACCCCAATCCTGATGGGCAAGGAGGTTCTTGCTGTAGTTATGGCACTTAACAAAGTAAACGCATCTGAATTTTCCAAACAGGATGAAGAGGTCTTTTCCAAATATCTCAGTTTTATTTCTATCGTCCTAAAACTGCATCATACCAACTACCTCTACAGTGTTGAATCCCGAAGAAGCCAGATCCTTATTTGGTCAGCCAATAAAGTATTTGAAGAGCTCACAGATGTTGAGCGACAGTTTCACAAAGCCCTCTACACAGTTAGAACATATCTCAACTGTGAACGATACTCCATTGGACTACTGGACATGACCAAAGAGAAGGAATTCTATGATGAATGGCCAGTCAAGCTTGGAGAAGTGGAGCCTTATAAAGGTCCAAAGACACCAGATGGCAGAGAAATCATCTTTTATAAAGTCATTGATTACATTTTACATGGAAAAGAAGAGATCAAAGTGATTCCGACACCTCCTGCAGACCACTGGACTTTTGTTAGTGGGTTGCCTACATATGTTGCTGAAAATGGATTGATATGTAACATGCTGAATGCCCCGG----CGGATGAATACTTCACATTTCAGAAAGGACCTGTAGATGAAACTGGTTGGGTCATTAAAAACGTCCTGTCCCTGCCTATTGTCAACAAGAAAGAAGACATTGTGGGAGTAGCTACGTTTTACAACAGGAAGGATGGAAAACCTTTTGACGAATATGATGAACACATTACTGAGACTCTCACACAATTTCTTGGATGGTCTCTTTTAAATACTGACACCTATGAGAAAATGAATAAACTGGAAAACAAAAAAGACATTGCTCAGGAAATGCTCATGAACCACACCAAAGCCACTCCTGATGAAATTGAGTCTATATTGAAATTTAAAGAGAAGTTAAATATAGATGTAATTGAAGACTGTGAAGAAAAACCACTTGTCACAATTTTAAAAGAGGACTTGCCAGACCCAAAGAAAGTAGAACTGTATGAATTTCACTTTAGTGACTTCCCCATTACCGAGCATGGATTGATTAAGTGTGGACTACGACTATTCTTTGAAATAAATGTGGTGGAGAAATTCAAAGTGCCCATAGAGGTTCTTACCAGATGGATGTACACCGTGAGAAAAGGGTACCGCTCTGTCACTTACCACAACTGGCGGCATGGATTCAACGTGGGGCAGACCATGTTTACTTTGCTGATGACAGGAGGACTAAAGAAATACTATACGGATCTTGAAGCCTTTGCCATGCTCGCTGCTGCTTTCTGCCATGACATCGACCACAGAGGCACCAATAATTTGTATCAGATGAAATCCGCATCTCCATTGGCAAGGCTTCATGGATCTTCCATTTTGGAGAGGCACCACCTGGAGTACAGTAAGACTCTACTGCAGGATGAGACTTTAAACATCTTCCAGAACCTAAATAAACGCCAGTTTGAAACAGTCATGCATTTGTTTGAAGTTGCAATAATAGCAACCGACCTGGCTTTGTATTTCAAGAAGAGAATGATGTTTCAAAAAATTGTTGATGCCTGTGAAAAAATGGAAACTGAAGAAGCAACCATCAAATACGTAACCACTGATCCAACCAAAAAAGAGATCATCATGGCAATGATGATGACTGCATGTGACCTGTCTGCTATAACCAAGCCCTGGGAGGTACAAAGCCAGGTAGCACTTCTGGTTGCAAATGAATTTTGGGAACAAGGAGATCTGGAGAGAACAGTGCTACAGCAACAACCTATTCCTATGATGGACAGAAACAAAAAAGATGAACTACCCAAACTGCAAGTTGGATTTATTGATTTTGTTTGTACTTTTGTATATAAGGAGTTCTCACGGTTTCACAAAGAAATCACACCTATGCTGAATGGTCTTCAAAATAACAGAACAGAATGGAAAACACTAGCCGATGAGTATGATGAA---AAGATGAAAGTAATAGAAGAGGAGGTGAAAAAGCAGAAAGAAGGAAACACAATAGAAAAAGATTCAGGAGGTGGTGGTGAT------------------------------GACAGGAAGTCCAAAACATGTCTAATGTTATAA
	Microgale_talazaci	ATGAGCGGGATAAGCCAAGATGCTGTAGAGAAATACCTCGAGGAAAACCCTCGCTTTGCCAAGGAGTACTTCAATAAGAAGCTGCGGGTGGAGGTGCTGGGAGAAATCTTCCAGAAGAGACCTTTGTCCACCAC------------AACCAGCGCCTCCTTCACAGAACTGAGTCAGGTGGAGGAGTCGGCCGTGTGCTTGGAGCTGCTGCTCCTGACGCAGGAGGAGGGAAGCAGCATGGAGCTGGTGATGCACAGGGCCCTGCAGAGGCTGGCCCAGCTGCTGGGGGCTGACCGCTGCAGCATGTTCCTATGCCGGGCCCGTAATGGCACGCCTGAGGTGGCCTCCAGGCTGCTGAACGTCACCCCAGCCTCCAAGTTTGAGGACGACCTTGTGGGCCCTGAAAAAGAAGTGGTATTTCTGCTGGACATCGGGATCGTGGGCTGGGTTGCTCACACGAAGAAAGCCCTCAATGTCCCAGATGTGAGAAAGAACAGCCACTTTTCAGACTACATGGACAAGCATACCGGGTACACCACCAGGAACCTGCTGGCCACCCCGATTGTGATGGGCAAGGAGGTTCTTGCTGTGGTCATGGCACTGAACAAAGGAAACGCATCGGAATTCCTCCAACAGGATGAAGAGGTCTTTTCCAAATACCTCAATTTTGTTTCTATCGTCCTAAAGCTGCATCATACCAACTACCTGTACAGTGTTGAGTCCCGAAGAAGTCAGATCCTTATGTGGTCAGCCAACAAAGTGTTCGAAGAACTCACCGATGTCGAGCGGCAGTTTCACAAAGCCCTCTACACCATCAGAACATATCTCAACTGTGAGCGGTACTCCATTGGACTGCTGGACATGACCAAAGAGAAGGAATTCTATGATGAATGGCCAATAAAACTTGGAGAAGCTGAACCTTATAAAGGACCAAAAACACAAGATGGCAGAGAAATTATCTTTTATAAAATCATTGATTACATTTTACATGGGAAAGAAGAGATCAAAGTGATTCCGACACCTCCTACAGACCATTGGACTCTTGTTAGTGGGTTGCCTACCTATGTTGCTGAAAACGGATTTATCTGTAACATGCTGAATGCCCCTG----AGGACGAATACTTCACGTTTCAGAAAGGGCCCGTGGATGAAACTGGTTGGGTCATTAAGAATGTCCTGTCCCTGCCTATTGTCAACAAGAAAGAAGACATTGTGGGAGTAGCCACGTTTTACAACAGGAAGGATGGAAAACCATTTGATGAATATGATGAGCACATCACTGAGACTCTCACACAATTTCTTGGATGGTCTCTTTTAAATACGGACACCTACGATAAAATGAATAAGCTAGAAAACAGAAAAGACATTGCTCAGGAAATGCTCATGAACCATACGAAAGCCACTCCTGAAGAAATTAAATCTATATTGAAATTTAAAGAGAAGCTAAATATAGATGTAATTGAAGACTGTGAAGAAAAACAACTCGTCACAATTTTAAAGGAAGACTTGCCAGATGCAAAGCAAGTCGAACTGTACGATTTCCGCTTCAGCGACTTTGCCATGACCGAGCACGGACTGGTTGAGTGTGGGCTGCGACTGTTCTTTGAAATCAACGTGGTGGAGAAATTCAAAGTGCCTGTAGAGGTTCTTACCAGATGGATGTACACCGTGAAGAAAGGGTACCGCGCTGTCACGTACCACAACTGGAGGCACGGCTTCAATGTGGGGCAAACCATGTTTGCTCTGCTGATGACTGGAAGACTGAAGAAATACTACACGGACCTGGAAGCCTTTGCCATGCTCGCTGCTGCTTTCTGCCATGACATTGATCATCGAGGCACCAACAATTTGTATCAGATGAAATCCACATCTGCACTGGCCAGGCTTCACGGGTCGTCCATCCTGGAGCGGCACCACCTGGAGTACAGCCGCACTCTGCTGCAGGATGAGACTTTAAACATCTTCCAGAATCTAAATAAACGCCAGTTTGAAACAGTCATTCATTTGTTTGAAGTTGCAATAATAGCAACTGACCTGGCTTTGTATTTCAAGAAGAGAACCATGTTTCAAAAAATTGTTGATGCCTGTGAGAAAATGGAAAACGAAGAAGAAGCCATCAAGTACATAACCGTTGATCCAACCAAAAAAGAGGTCATCATGGCAATGATGATGACTGCATGTGACTTATCTGCTATCACCAAGCCCTGGGAGGTACAAAGCCAGGTTGCCCTTCTGGTTGCAAATGAATTTTGGGAACAAGGAGATCTGGAGAGGATGGTGCTACAGCAACAACCCATTCCTATGATGGACAGAAACAAAAAAGATGAACTGCCTAAACTTCAAGTTGGATTTATTGATTTTGTCTGTACTTTTGTATACAAGGAATTCTCCCGGTTTCACAAAGAAACCACACCTATGCTGAATGGTCTTCAGAATAACCGAGTAGAATGGAAATCCCTAGCTGATGAGTATGATGAA---AAGGTGAAGGCAATTGAAGAGGAAGAGGAAAAGCAGGAAGATGGTAACACAATAGGAAAAGATTCAGGAGGAGGAGGAGGA---------GGTGGCGGTGGTGGTGGTGAATACAAAAAGTCTAAAACATGTCTAATGCTGTAA
	Elephas_maximus	ATGGGTGAGATCAGTCAAGGTGTCGTAGAGAAATACCTTGAGGAGAACCCTCGCTTTGCCAAGGAGTACTTTGACAAGAAGCTTCGGGTGGAGGTGCTGGGAGAGATATTTCAGAACAGCCCGTTGTCCATCAA------------GGACAGCGCCTCCTTTGCTGAACTAACACAGGTGGAAGAGTCGGCCGTGTGCTTGGAGTTGCTGCGGACAATGCAGGAGGAGGCAGGGAGCATGGAGCTGATGGTGCACAAGGCTCTGCAGAGGCTGGCCCAGCTACTGTGGGCTGACCGCTGCAGCATGTTCATATGCCGGGCCCGCAACGGCACGCCGGAGGTGGCCTCCAGGCTACTGAACATCACCTCAGCCTCTAAGTTTGAGGACAACCTGGTGGTCCCTGACAGAGAAATTGTGTTTCCATTGGACATTGGGATTGTGGGCTGGGTTGCTCACACGAAGAAAGCCCTTAATGTCCCAGATGTGAAAAAGAATAGCCATTTTTCAGACTTCATGGACAAGCAAACCGGATATACCACTAGAAACCTGCTGGCAACCCCGATCGTGATGGGCAAGGAGGTGCTTGCTGTGGTTATGGCACTTAACAAAGCAAACGCATCTGAATTTTCCAAACAGGACGAAGAGGTCTTTTCCAAATACCTCAATTTTGTTTCTATCGTCCTAAAGCTGCATCACACCAATTACCTGTACAGTGTTGAATCCCGAAGAAGCCAGATCCTTATGTGGTCAGCCAATAAAGTATTTGAAGAGCTCACAGATGTTGAGAGACAGTTTCACAAAGCCCTCTACACAGTTAGAACATATCTCAACTGTGAACGATACTCCATCGGACTACTAGACATGACCAAAGAGAAGGAATTCTTTGATGAATGGCCAGTCAAGCTTGGAGAAGTGGAGCCCTATAAAGGTCCAAAGACACCAGATGGCAGAGAAATCATCTTTTATAAAGTCATTGATTACATTTTACATGGAAAAGAAGAAATCAAAGTGATTCCGACACCTCCTGCAGACCACTGGACTTTTGTTAGTGGGTTGCCTACATACGTTGCTGAAAATGGACTTATATGTAACATGCTGAATGCCCCGG----CGGATGAATACTTCACATTTCAGAAAGGACCTATAGATGAAACTGGTTGGGTCATTAAAAACGTCCTGTCCCTGCCTATTGTCAACAAGAAAGAAGACATTGTGGGAGTAGCTACATTTTACAACAGAAAGGATGGAAAACCTTTTGACGAGTATGATGAACACATTACTGAGACTCTCACACAATTTCTTGGATGGTCCCTTTTAAATACTGACACCTATGAGAAAATGAATAAACTAGAAAACAAAAAAGACATTGCTCAGGAAATGCTCATGAACCACACCAAAGCCACTCCTGATGAAATTAAGTCTATATTGAAATTTAAAGAGAAGTTAAATATAGATGTAATTGAAGACTGTGAAGAAAAGCAACTTGTCACCATTTTAAAAGAGGACTTGCCAGACCCAAAGCAAGCAGAGCTGTATGAATTCCGCTTTAGCGACTTGCCCATAACCGAGCACGAGTTGATTAAGTGTGGACTACGACTATTCTTTGAAATAAATGTGGTGGAGAAATTCAAAGTGCCTGTAGAGGTTCTTACCAGGTGGATGTACACTGTGAGAAAAGGGTACCGCTCTGTCACTTACCACAACTGGCGGCATGGATTCAATGTGGGGCAGACCATGTTTACTTTGCTGATGACAGGAAGACTAAAGAAATACTATACGGATCTTGAAGCCTTTGCCATGCTTGCTGCTGCTTTTTGCCATGACATTGACCACAGAGGCACCAATAATTTGTTTCAGATGAAATCTGCATCTCCATTGGCAAAGCTTCATGGATCTTCCATTTTGGAGAGGCACCACCTGGAGTACAGTAAGACTCTACTGCAGGATGAGACTTTAAACATCTTCCAGAACCTAAATAAACGCCAGTTTGAAACAGTCATTCATTTGTTTGAAGTTGCAATAATAGCAACTGACCTGGCTTTGTATTTCAAGAAGAGAACCATGTTTCAAAAAATTGTTGATGCCTGTGAAAAAATGGAAACTGAAGGAGAGGCTATCAAATACGTAACCACTGATCCAACCAAAAAAGAGATTATCATGGCAATGATGATGACTGCATGTGACTTGTCTGCCATAACCAAGCCCTGGGAGGTACAAAGCCAGGTAGCTCTTCTGGTTGCAAATGAATTTTGGGAACAAGGAGATCTGGAGAGAACAGTGCTACAGCAACAACCTATTCCTATGATGGACAGAAACAAAAAAGATGAACTACCTAAACTGCAAGTTGGATTTATTGATTTTGTTTGTACTTTTGTATATAAGGAGTTCTCACGGTTTCACAAAGAAATCACACCTATGCTGAATGGTCTTCAGTGTAACAGAATAGAATGGAAAACTCTAGCCGATGAGTATGATGAA---AAAATGAAGGTAATTGAAGAGGAGGTGAAAAAGCAGGAAGAAAGAAACACAACAGAAAAAGATTCAGGAGGTGGTGGTGAT------------------------------GACAGAAAGTCCAAAACATGTCTAATGTTGTAA
	Loxodonta_africana	ATGGGTGAGATCAGTCAAGGTGTCGTAGAGAAATACCTTGAGGAGAACCCTCGCTTTGCCAAGGAGTACTTTGACAAGAAGCTTCGGGTGGAGGTGCTGGGAGAGATATTTCAGAACAGCCCGTTGTCCATCAA------------GGACAGCGCCTCCTTTGCTGAACTAACACAGGTGGAAGAGTCGGCCGTGTGCTTGGAGTTGCTGCGGACAATGCAGGAGGAGGCAGGGAGCATGGAGCTGATGGTGCACAAGGCTCTGCAGAGGCTGGCCCAGCTACTGTGGGCTGACCGCTGCAGCATGTTCATATGCCGGGCCCGCAACGGCACGCCGGAGGTGGCCTCCAGGCTACTGAACATCACCTCAGCCTCCAAGTTTGAGGACAACCTGGTGGTCCCTGACAGAGAAATTGTGTTTCCATTGGACATTGGGATTGTGGGCTGGGTTGCTCACACGAAGAAAGCCCTTAATGTCCCAGATGTGAAAAAGAATAGCCATTTTTCAGACTTCATGGACAAGCAAACCGGATATACCACTAGAAACCTGCTGGCAACCCCGATCGTGATGGGCAAGGAGGTGCTTGCTGTGGTTATGGCACTTAACAAAGCAAACGCATCTGAATTTTCCAAACAGGACGAAGAGGTCTTTTCCAAATACCTCAATTTTGTTTCTATCGTCCTAAAGCTGCATCACACCAATTACCTGTACAGTGTTGAATCCCGAAGAAGCCAGATCCTTATGTGGTCAGCCAACAAAGTATTTGAAGAGCTCACAGATGTTGAGAGACAGTTTCACAAAGCCCTCTACACAGTTAGAACATATCTCAACTGTGAACGATACTCCATCGGACTACTAGACATGACCAAAGAGAAGGAATTCTTTGATGAATGGCCAGTCAAGCTTGGAGAAGTGGAGCCCTATAAAGGTCCAAAGACACCAGATGGCAGAGAAATCATCTTTTATAAAGTCATTGATTACATTTTACATGGAAAAGAAGAAATCAAAGTGATTCCGACACCTCCTGCAGACCACTGGACTTTTGTTAGTGGGTTGCCTACATACGTTGCTGAAAATGGACTTATATGTAACATGCTGAATGCCCCGG----CGGATGAATACTTCACATTTCAGAAAGGACCTGTAGATGAAACTGGTTGGGTCATTAAAAACGTCCTGTCCCTGCCTATTGTCAACAAGAAAGAAGACATTGTGGGAGTAGCTACATTTTACAACAGAAAGGATGGAAAACCTTTTGACGAGTATGATGAACACATTACTGAGACTCTCACACAATTTCTTGGATGGTCCCTTTTAAATACTGACACCTATGAGAAAATGAATAAACTAGAAAACAAAAAAGACATTGCTCAGGAAATGCTCATGAACCACACCAAAGCCACTCCTGATGAAATTAAGTCTATATTGAAATTTAAAGAGAAGTTAAATATAGATGTAATTGAAGACTGTGAAGAAAAGCAACTTGTCACCATTTTAAAAGAGGACTTGCCAGACCCGAAGCAAGCAGAGCTGTATGAATTCTGCTTTAGCGACTTGCCCATAACCGAGCACGAATTGATTAAGTGTGGACTACGACTATTCTTTGAAATAAATGTGGTGGAGAAATTCAAAGTGCCTGTAGAGGTTCTTACCAGGTGGATGTACACTGTGAGAAAAGGGTACCGCTCTGTCACTTACCACAACTGGCGGCATGGATTCAATGTGGGGCAGACCATGTTTACTTTGCTGATGACAGGAAGACTAAAGAAATACTATACGGATCTTGAAGCCTTTGCCATGCTTGCTGCTGCTTTTTGCCATGACATTGACCACAGAGGCACCAATAATTTGTTTCAGATGAAATCTGCATCTCCATTGGCAAAGCTTCATGGATCTTCCATTTTGGAGAGGCACCACCTGGAGTACAGTAAGACTCTACTGCAGGATGAGACTTTAAACATCTTCCAGAACCTAAATAAACGCCAGTTTGAAACAGTCATTCATTTGTTTGAAGTTGCAATAATAGCAACTGACCTGGCTTTGTATTTCAAGAAGAGAACCATGTTTCAAAAAATTGTTGATGCCTGTGAAAAAATGGAAACTGAAGGAGAGGCTATCAAATACGTAACCACTGATCCAACCAAAAAAGAGATTATCATGGCAATGATGATGACTGCATGTGACTTGTCTGCCATAACCAAGCCCTGGGAGGTACAAAGCCAGGTAGCTCTTCTGGTTGCAAATGAATTTTGGGAACAAGGAGATCTGGAGAGAACAGTGCTACAGCAACAACCTATTCCTATGATGGACAGAAACAAAAAAGATGAACTACCTAAACTGCAAGTTGGATTTATTGATTTTGTTTGTACTTTTGTATATAAGGAATTCTCACGGTTTCACAAAGAAATCACACCTATGCTGAATGGTCTTCAGTGTAACAGAATAGAATGGAAAACTCTAGCCGATGAGTATGATGAA---AAAATGAAGGTAATTGAAGAGGAGGTGAAAAAGCAGGAAGAAAGAAACACAACAGAAAAAGATTCAGGAGGTGGTGGTGAT------------------------------GACAGAAAGTCCAAAACATGTCTAATGTTGTAA
	Orycteropus_afer	ATGGGTGAGATCAGCCGAGACACTGTAGAGAAATACCTCGAGGAGAACCCTCGTTTTGCCAAGGAGTACTTTGACAAGAAGCTGCGGGTGGAAGTACTGGGAGAAATCTTCCAAAACAGCCCGTTGTCCATCAA------------GGGCAGCGCCTCCTTTGCTGAGCTAACACAGGTGGAGGGGTCAGCCGTGTGCTTGGAGCTGCTGCGGGCAGTGCAGGAGGCGGCAGGTAGCATGGAACCGGTGGCACACAGGGCCCTGCAGAGGGTGGCCTGGCTGCTGCGGGCTGACTGCTGCAGCATGTTCATATGCCGGTCACGCAATGGCACACCAGAGGTGGCCTCCAAGCTGCTGAACGTCACCCCAACCTCCAAGTTTGAGGACAACTTTGTGATCCCTGATAGAGAAGTTGTGTTTCCACTGGACATCGGAATCGTGGGCTGGGTTGCTCACACAAAGAAAGCCCTTAATGTCCCAGATGTGAAAAAGAACAGTCATTTTTCGGACTATATGGATAAACAAACTGGATATATCACTAGGAACCTGCTGGCAACCCCGATTGTGATGGGCAAGGAGGTTCTTGCTGTGATTATGGCACTCAACAAAGTAAATGCATCTGAATTTTCCCAACAGGATGAAGAGGTCTTTTCTAAGTACCTCGATTTTGTTTCTGTCATCCTAAAGCTGCATCATACCAACTACCTATACAATGTTGAATCCCGAAGAAGCCAGATCCTTATGTGGTCAGCCAATAAAGTATTTGAAGAGCTCACAGATGTTGAACGACAGTTTCACAAAGCACTCTACACAGTTAGAACATACCTCAACTGTGAACGATACTCCATTGGACTGCTGGACATGACCAAAGAGAAGGAATTCTATGATGAATGGCCAGTCAAGCTTGGAGAAGCTGAGCCTTACAAAGGTCCAAAGACACCAGACGGCAGAGAAATCATCTTTTATAAAATCATTGATTACATTTTACATGGAAAAGAAGAGATCAAAGTGATTCCGACACCTCCTGCAGACCACTGGACTCTTGTTAGCAGGCTGCCTACATATGTTGCTGAAAATGGATTTATATGTAACATGTTGAATGCCCCGG----CGGACGAATACTTCACATTTCAGAAAGGACCTGTAGATGAAACTGGTTGGGTCATTAAAAACGTCCTGTCCCTTCCTATTGTCAACAAGAAAGAAGACATTGTAGGAGTAGTTACATTTTACAACAGGAAGGATGGAAAACCTTTTGACGAATATGATGAACACATTACTGAGACTCTCACACAGTTTCTTGGATGGTCTCTTTTAAATACTGACACCTATGAGAAAATGAATAAACTAGAAAACAGAAAAGACATTGCTCAGGAAATGCTCATGAACCAGACCAAAGCCACTCCTAATGAAATTACGTCTATATTGAAATTTAAAGAGAAGTTAAATATAGATGTAATTGAAGACTGTGAAGAAAAACAACTTGTGGCAATTTTAAAAGAGGACTTGCCAGACCCAAAGAAAGTAGAACTATATGAATTCCACTTTAGTGACCTGCCCATTACTGAGCATGGATTGATTCAGTGTGGACTACGACTATTCTTCGAAATAAATGTGGTGGAGAAATTTAAAGTGCCCGTAGAGGTTCTTACGAGATGGATGTACACCGTGAGAAAAGGGTACCGCTCTGTCACATACCACAACTGGCGGCATGGATTTAATGTGGGGCAGACCATGTTCACTTTGCTGCTGACAGGAAGACTAAAGAAGTACTTCACAGACCTTGAAGCCTTTGCCATGCTCGCTGCTGCTTTCTGCCATGACATTGACCACAGAGGCACCAATAATTTGTATCAGATGAAATCTACATCTCCACTGGCAAAGCTTCATGGATCTTCCATTTTGGAGAGGCACCATCTGGAGTACAGTAAGACCCTACTGCAAGATGAGACTTTAAACATCTTCCAGAACCTAAATAAACGCCAGTTTGAAGCAGTCATTCATTTGTTTGAAGTTGCAATTATAGCAACTGATCTGGCTTTGTATTTCAAGAAAAGAACCATGTTTCAAAAAATTGTTGAGTCCTGTGAAAAAATGGAAACTGAAGAAGAAATTATCAAATACATAACCATCGACCCAACCAAAAAAGAGATTATCATGGCAATGATGATGACTGCATGTGACTTGTCTGCTATAACCAAGCCCTGGGAAGTACAAAGCCAGGTAGCACTTCTGGTTGCAAATGAATTTTGGGAACAAGGAGATCTGGAGAGAACAGTACTACAGCAGCAACCTATTCCTATGATGGACAGAAGCAAAAAAGATGAACTACCTAAACTTCAAGTTGGGTTTATTGACTTTGTTTGTACTTTTGTATATAAGGAGTTCTCACGGTTCCACAAAGAAATCACACCGATGCTGCAGGGTCTTCAGAATAACAGAATCCAATGGAAATCTCTAGCTGATGAGTATGATGAA---AAGATGAAGGTAATTGAAGAGGAGGTGAAAAAGCAGGAAGAAGGAAATGCAACAGAAAAAGATTCAAGCGGTGGCGATGAT------------------------------GACAGAAAGTCCAAAACATGTCTAGTGTTGTAA
	Procavia_capensis	ATGGGCGAAATCAGCGGAGACGTGGTAGAGAAGTACCTTGAGGAGAACCCTCGCTTTGCCAAGGAGTACTTTGACAAGAAGCTGCGGGTGGAGGTGCTGGGAGAAGTCTTTCAGAACAGCTCGTTGTCCATCAA------------GGACAGCGCCTCCTTCGCTGAGCTGACGCAGGTGGAAGAGTCGGCCGTGTGCTTGGAGCTGCTGCGGACGATGCAGGAGGAGGCGGGCAGCGTGGAGCCCGTGGCGCACAGGGCCCTGCAGAGGCTGGCCCAGCTGCTGGGGGCCGACCGCTGCAGCATGTTCATATGCCGCGCTCGCAATGGGACACCGGAGGTGGCCTCCAAGCTGCTGGATGTCACCTCCACCTCCAAGCTTGAGGAAAACTTGGTGGTCCCTGAGAAAGAAGTTGTGTTCCCACTGGACATTGGGATTGTGGGCTGGGTTGCTCACACAAAGAAAGCCCTTAATGTCCCAGATGTGAAAAAGAACAGCCATTTTTCGGACTTCATGGACAAACACACCGGATATACCACTAAAAACCTGCTGGCAACCCCGATCGTGATGGGCAAGGAGGTTCTTGCTGTGGTTATGGCGCTTAACAAAGTAAATGCATCTGAATTTTCCAAACAGGATGAAGAGGTCTTTTCCATATACCTCAATTTTGTTTCTATCGTCCTAAAGCTGCATCATACCAATTACCTCTACAGTGTTGAATCTCGAAGAAGCCAGATCCTGATGTGGTCAGCCAATAAAGTATTTGAAGAGCTCACAGATGTTGAGAGACAGTTTCACAAAGCCCTTTATACAGTTAGAACATATCTCAACTGTGAACGATACTCCATTGGACTACTGGACATGACCAAAGAGAAGGAATTCTATGATGAATGGCCAATCAAGCTTGGAGAAGTGGAGCCTTATAAAGGTCCAAAGACACCAGATGGCAGAGAAATCATCTTTTATAAAGTCATTGACTATATTTTACATGGAAAAGAAGAGATCAAAGTGATTCCGACACCTCCTGCAGACCACTGGACTTTTGTTAGTGGGTTGCCTACGTATGTTGCTGAAAATGGATTTATATGTAACATGCTGAATGCCCCAG----CAGATGAGTACTTCACATTTCAGAAAGGACCTGTAGATGAAACTGGCTGGGTCATTAGAAACGTCCTGTCCCTGCCTATTGTCAACAAAAAAGAAGAGATTGTGGGAGTGGCTACGTTTTATAACAGGAAGGATGGAAAACCTTTTGATGAGTATGATGAACACATTACTGAGACTCTCACACAATTTCTTGGATGGTCTCTTTTAAATACTGACACCTATGACAAAATGAATAAACTAGAAAACAAAAAAGACATTGCTCAGGAAATGCTCATGAACCACACCAAAGCCACTGCTGGTGAAATTGAGTCTATATTGAAATTTAAAGAGAAGTTAAATATAAATGTAATTGAAGACTGTGAAGAGAAACAACTTGTCACGATTTTAAAAGAGGACTTGCCAGACCCAAAGACAGTAGAACTGTATGAATTCCACTTCAGCGACCTCCCAGTTACCGAGCATGAGTTGATTAAGTGTGGACTACGACTGTTCTTTGAAATAAATGTGGTGGAGAAATTCAAAGTGCCTGTAGAGGTCCTTACCAGGTGGATGTACACTGTGAGAAAAGGGTACCGCTCCATCACTTACCACAACTGGCGGCACGGGTTCAACGTGGGGCAGACCATGTTTACTTTGCTGATGACAGGAAGACTGAAGAAATACTATACAGACCTTGAAGCCTTTGCCATGCTGGCTGCCGCGTTCTGCCATGATATCGACCACCGGGGCACCAACAACTTGTATCAGATGAAATCGGCATCTCCTCTGGCAAAGCTTCATGGATCTTCCATTCTGGAGAGGCACCACCTGGAGTACAGTAAGACTCTGCTACAGGATGAGACTTTAAACATCTTCCAGAACCTAAATAAACGCCAGTTTGAAACAGTCATTCATTTGTTTGAAGTTGCTATAATAGCCACGGACCTGGCTTTGTATTTCAAGAAGAGAACTATGTTTCAAAAAATTGTTGATGCCTGTGAGAAAATGGAAACTGAAGAAGCAGCCATCAAATATGTAACCGCTGATCCAACCAAAAAAGAGATTATCATGGCAATGATGATGACCGCGTGTGACTTGTCTGCAATAACCAAGCCCTGGGAGGTACAAAGCCAGGTAGCACTGCTGGTTGCAAGTGAATTTTGGGAACAAGGAGATCTGGAGAGAACTGTGCTACAGCAACAACCTATTCCTATGATGGACAGAAACAAAAAAGATGAACTACCTAAGCTGCAAGTTGGATTTATTGATTTTGTTTGTACTTTTGTATATAAGGAGTTCTCACGATTTCACCAAGAAATCACACCTATGCTGAATGGTCTTCAGAATAACAGAGTAGAATGGAAAACCCTAGCTGATGAGTATGATGAA---AAGATGAAGGTAATTGAAGAGGAGGTGAAAAAGCAGGAAGAAGGAAACACAACAGAAAAAGATGCAGGAGGTGGGGGTGAC------------------------------GACAGAAAGTCCAAAACGTGTCTGATGCTCTAA
	Elephantulus_edwardii	ATGAGCACGATCAGCCAAGATGCCGTGGAGAAATACCTCGAGGACAACCCTGGCTTTGCCAAGGACTACTTTGACCGGAAGCTGCGGGTGGAGGTGTTGGGAGAAATGTTCCAGAACAGCCCAGGGTCGGGGACTGGGCCTGGGCCGGTCAGCGCCTCGCTGGCCGAGCTCACCCGGGTGGAGGAGGCCGCCGTGTGCTGGGAGCTGCTGTGCCTGGTGCAGGAGGAGGCGTGCGCCATGGAGCTGGTGGCCCACCGGGCCCTGCAGAGGTTGGCGCAGCTGCTGTCCGCTGACCGCTGCAGCATGTTCATCTGCAGGTCCCGCAACGGCACGCCCGAGGTGGCCTCCCGTCTGCTCAACGTCACGGCCACCTCCAAATTCGAGGAGGACCTGGTGACTCCTGACAGAGAAGTGGTGTTTCCGCTGGAAACTGGGATTGTGGGCTGGGCGGCTCACACAAAGAAAACCTTTAATGTTCCAGATGTGACAAAGAACAACCATTTTTCGGATTCCATGGACAAGCAAACTGGCTATGTCACTAAGAATCTGCTGGCAACTCCCATCGTGATGGGCAAGGAGGTTCTTGCTGTAATCATGGCTCTCAACAAAGTAAACGCATCTGAATTCTCTAAACAGGATGAAGAGGTCTTCGCCAAATACCTAAATATTGTCGCTATGGTCCTAAAACATCATCATATCAACTACCTGTACAGTGTTGAATCTCGAAGAAGCCAGATCCTTATGTGGTCAGCCAACAAAGTCTTTGAAGAGCTCACTGACGTTGAGCGACAGTTTCACAAAGCCCTCTACACAGTTAGAACGTACCTCAACTGTGAGCGGTACTCCATCGGACTGCTGGACATGACCAAAGAGAAGGAATTCTATGATGAATGGCCAATCAAACTTGGAGAAGCTGAGCCTTATAAAGGGCCAAAGACACCAGATGGCAGAGAAATAAACTTTTATAAAGTCATTGACTACATTTTACATGGAAAAGAAGAGATCAAAGTGATCCCGACACCCCCTGCGGACCACTGGACTTTCGTTAGTGGGTTGCCTACGTATGTTGCTGAAAATGGATTTATCTGTAACATGATGAATGCTCCCG----AGGATGAATACTTCACATTTCAGAAAGGACCTGTGGATGAAACTGGTTGGGTCATTAAAAATGTCCTGTCCTTACCTATTGTCAACAAGAAAGAAGATATTGTGGGAGTGGCTACATTTTACAACAGGAAGGATGGAAAACCTTTTGACGAATATGATGAACACATTACAGAGACTCTCACACAATTTCTTGGATGGTCTCTTTTAAATACTGACACCTATGAGAAGATGAATAAACTAGAAAACAGAAAAGACATTGCTCAGGAAATGCTCATGAACCATACCAAGGCCACTCCTGAGGAACTGGAGTCCATACTGAAACTTAAAGAGAAATTAAATATAGATGTAATTGAAGACTGTGATGAGAAACAACTTGTCACACTTTTGAAAGAGAATTTACCAGACCCAATGACAGCAGAGCTGTACGAATTCCGCTTCAGTGACCTTCCGGTTACAGAGCACGAGTTGATAAAATGTGGACTACGCCTTTTCTTTGAAATAAATGTGGTAGAGAAATTCAAAGTGCCTGTAGAGGTTCTTACCCGATGGATGTACACGGTGAGTAAAGGTTACCGCTCTGTGACTTACCACAACTGGCGGCACGGATTCAACGTGGGCCAGACCATGTTCACTTTGCTGATGACAGGAAGACTGAAGAAATACTATACGGATCTAGAAGCCTTTGCCATGCTCGCTGCTGCTTTCTGCCATGACATTGACCACAGAGGCACCAATAACCTGTTTCAGATGAAATCTGCATCTCCACTGGCAAGGCTCCATGGCTCTTCCATTCTGGAGAGGCACCACCTGGAGTACAGTAAGACCCTGCTACAGGATGAGACTTTAAACATCTTCCAGAACCTAAATAAACGCCAGTTTGAAACAGTCATTCATTTGTTTGAAGTTGCAATAATAGCAACTGACCTGGCTTTATATTTCAAGAAGAGAACGATGTTTCAAAAAATTGTTGATGCCTGTGAGAAGATGGAAACTGAAGAGGAGGCCATCAAATATATAACCATTGATCCAACAAAAAAAGAAGTTATCATGGCAATGATGATGACTGCCTGTGACTTATCCGCTATAACCAAGCCCTGGGAGGTACAAAGCCAGGTAGCTCTTCTGGTTGCCAATGAATTCTGGGAACAAGGAGACCTGGAGAGAACAGTGCTACAGCAACAACCGATCCCAATGATGGACAGAAACAAAAAAGATGAACTACCTAAACTTCAAGTTGGATTTATTGATTTTGTTTGCACTTTTGTATATAAGGAGTTCTCACGGTTTCATAAAGAAATCACACCCATGCTGAACGGTCTTCAGAACAACAGAGTGGAATGGAAATCTCTAGCTGATGAGTATGAAGAA---AAGATGAAGGTAATTGAAGAGGAGGCCAAAAAGCAGGAAGAGGAAAACCCAGTAGAAAAAGAGCCAAAGGATTGTGTTGAT------------------------------GACAAAAAGTCCAAAACCTGTCTAATGTTGTAA

;
end;
