# Supplementary material for: Three Blind Moles: Molecular Evolutionary Insights on the Tempo and Mode of Convergent Eye Degeneration in Notoryctes typhlops (Southern Marsupial Mole) and Two Chrysochlorids (Golden Moles)
Source: Genes (Basel). 2023 Oct 28;14(11):2018. doi: 10.3390/genes14112018 (PMC10671557; doi:10.3390/genes14112018)
Supplement: Supplementary file 1 [file genes-14-02018-s001.zip › Afrotheria CDS Alignments Nexus/Afrotheria Cone Genes CDS Nexus/PDE6H alignment CDS.nex]

#NEXUS
begin taxa;
	dimensions ntax=12;
	taxlabels
	Amblysomus_hottentotus[&"At least Q20"=99.36%,Ambiguities=20,"At least Q30"=99.36%,"Rough Temperature (°C)"=84.57565328234544,"At least Q40"=99.36%,Description="Illumina",Modified=Wed Sep 14 14:05:21 PDT 2022,"% GC"=38.0%,Bin="<html><head><2></head><b><font color='#E9A02D'>Medium</font></b></html>","# Nucleotide Sequences With Quality"=1,"Post-Trim Length"=3138,"Molecular Weight (kDa)"=968.5937199999745,Topology="linear","% MQ"=0.0%,Created=Wed Sep 14 14:03:47 PDT 2022,"% LQ"=0.6%,"% HQ"=99.4%,"Failed Binning Fields"="Ambiguities","Molecule Type"="DNA"]
	Chrysochloris_asiatica[&"Rough Temperature (°C)"=85.84139753376394,Description="AMDV01164017.1","Genetic Code"="Standard",Modified=Mon Sep 12 07:00:14 PDT 2022,"% GC"=40.8%,"# Nucleotide Sequences With Quality"=0,"Molecular Weight (kDa)"=1051.7829299999707,Topology="linear","Molecule Type"="DNA",Created=Sun Aug 28 11:28:00 PDT 2022]
	Dugong_dugon[&"Rough Temperature (°C)"=86.87425426702822,Description="CAJQER010000255.","Genetic Code"="Standard",Modified=Fri Sep 02 09:30:49 PDT 2022,"% GC"=43.1%,"# Nucleotide Sequences With Quality"=0,"Molecular Weight (kDa)"=1934.1450799998418,Topology="linear","Molecule Type"="DNA",Created=Sun Aug 28 11:27:14 PDT 2022]
	Trichechus_manatus[&"Rough Temperature (°C)"=86.76271025071405,Description="AHIN01125224.1","Genetic Code"="Standard",Modified=Sun Aug 28 11:27:56 PDT 2022,"% GC"=42.8%,"# Nucleotide Sequences With Quality"=0,"Molecular Weight (kDa)"=1943.9256199998401,Topology="linear","Molecule Type"="DNA",Created=Sun Aug 28 11:27:39 PDT 2022]
	Elephas_maximus[&country="USA: San Diego Zoo",collection_date="2016","Rough Temperature (°C)"=86.07200608563356,Description="NC_064822","Genetic Code"="Standard",Modified=Wed Sep 14 14:05:21 PDT 2022,"Annotation Software Version (Genome-Annotation-Data)"="10.0","Assembly Name (Genome-Assembly-Data)"="mEleMax1 primary haplotype",Taxonomy="Eukaryota; Metazoa; Chordata; Craniata; Vertebrata; Euteleostomi; Mammalia; Eutheria; Afrotheria; Proboscidea; Elephantidae; Elephas","Genome Coverage (Genome-Assembly-Data)"="43.0x","Filename (Imported From)"="sequence - 2022-09-02T091810.875.gb","Annotation Provider (Genome-Annotation-Data)"="NCBI RefSeq",dev_stage="adult",Created=Thu Aug 04 00:00:00 PDT 2022,isolate="mEleMax1","Genome Representation (Genome-Assembly-Data)"="Full","Assembly Date (Genome-Assembly-Data)"="21-MAR-2022","Annotation Method (Genome-Annotation-Data)"="Best-placed RefSeq; Gnomon",cell_type="fibroblast","Features Annotated (Genome-Annotation-Data)"="Gene; mRNA; CDS; ncRNA","Assembly Provider (Genome-Assembly-Data)"="Vertebrate Genomes Project","Sequencing Technology (Genome-Assembly-Data)"="PacBio Sequel II HiFi; Bionano optical mapping; Arima HiC",db_xref="taxon:99487",Organism="Elephas maximus indicus","Annotation Version (Genome-Annotation-Data)"="100","Path (Imported From)"="/Users/pannotia/Downloads",Accession="NC_064822.1",sub_species="indicus","% GC"=41.3%,chromosome="4",sex="male","Molecular Weight (kDa)"=1419.880029999916,"# Nucleotide Sequences With Quality"=0,"Annotation Pipeline (Genome-Annotation-Data)"="NCBI eukaryotic genome annotation pipeline",Topology="linear","Assembly Method (Genome-Assembly-Data)"="Hifiasm v. 0.16.1; purge_dups v. 07.12.21; Bionano solve v. 3.3; Salsa v. 2.3","Annotation Name (Genome-Annotation-Data)"="Elephas maximus indicus Annotation Release 100","Diploid (Genome-Assembly-Data)"="Principal Haplotype","Annotation Status (Genome-Annotation-Data)"="Full annotation",tissue_type="fibroblast cells from skin","Molecule Type"="DNA","Expected Final Version (Genome-Assembly-Data)"="No"]
	Loxodonta_africana[&country="USA: San Diego Zoo, CA","Rough Temperature (°C)"=86.05043668122269,Description="NW_003573422","Genetic Code"="Standard",Modified=Fri Sep 02 09:30:49 PDT 2022,"Annotation Software Version (Genome-Annotation-Data)"="8.0",Taxonomy="Eukaryota; Metazoa; Chordata; Craniata; Vertebrata; Euteleostomi; Mammalia; Eutheria; Afrotheria; Proboscidea; Elephantidae; Loxodonta","Common Name"="African savanna elephant","Filename (Imported From)"="sequence - 2022-09-02T092152.863.gb","Annotation Provider (Genome-Annotation-Data)"="NCBI",Created=Tue Jan 16 00:00:00 PST 2018,isolate="ISIS603380","Annotation Method (Genome-Annotation-Data)"="Best-placed RefSeq; Gnomon","Features Annotated (Genome-Annotation-Data)"="Gene; mRNA; CDS; ncRNA",db_xref="taxon:9785",Organism="Loxodonta africana","Annotation Version (Genome-Annotation-Data)"="102","Path (Imported From)"="/Users/pannotia/Downloads",Accession="NW_003573422.1","% GC"=41.2%,chromosome="Unknown",sex="female","Molecular Weight (kDa)"=1413.2707799999166,"# Nucleotide Sequences With Quality"=0,"Annotation Pipeline (Genome-Annotation-Data)"="NCBI eukaryotic genome annotation pipeline",Topology="linear","Annotation Name (Genome-Annotation-Data)"="Loxodonta africana Annotation Release 102","Annotation Status (Genome-Annotation-Data)"="Full annotation","Molecule Type"="DNA"]
	Heterohyrax_brucei[&"Rough Temperature (°C)"=85.97772020725388,Description="PVJQ01009242","Genetic Code"="Standard",Modified=Fri Sep 02 09:30:49 PDT 2022,"Assembly Name (Genome-Assembly-Data)"="HetBruBak_v1_BIUU",Taxonomy="Eukaryota; Metazoa; Chordata; Craniata; Vertebrata; Euteleostomi; Mammalia; Eutheria; Afrotheria; Hyracoidea; Procaviidae; Heterohyrax","Common Name"="yellow-spotted hyrax","Genome Coverage (Genome-Assembly-Data)"="24.4x","Filename (Imported From)"="sequence - 2022-09-02T092424.076.gb",dev_stage="adult",Created=Wed Jan 16 00:00:00 PST 2019,"Genome Representation (Genome-Assembly-Data)"="Full",isolate="US064","Sequencing Technology (Genome-Assembly-Data)"="Illumina HiSeq",db_xref="taxon:77598",Organism="Heterohyrax brucei","Path (Imported From)"="/Users/pannotia/Downloads",Accession="PVJQ01009242.1","% GC"=41.1%,"Molecular Weight (kDa)"=1191.4116699999481,"# Nucleotide Sequences With Quality"=0,Topology="linear","Assembly Method (Genome-Assembly-Data)"="DISCOVAR de novo v. discovardenovo-52488","Molecule Type"="DNA","Expected Final Version (Genome-Assembly-Data)"="Yes"]
	Procavia_capensis[&"Rough Temperature (°C)"=85.99457485654668,Description="ABRQ02113617","Genetic Code"="Standard",Modified=Fri Sep 02 09:30:49 PDT 2022,"Assembly Name (Genome-Assembly-Data)"="Pcap_2.0",Taxonomy="Eukaryota; Metazoa; Chordata; Craniata; Vertebrata; Euteleostomi; Mammalia; Eutheria; Afrotheria; Hyracoidea; Procaviidae; Procavia","Common Name"="Cape rock hyrax","Genome Coverage (Genome-Assembly-Data)"="107x Illumina; 2.3x Sanger","Filename (Imported From)"="sequence - 2022-09-02T092349.355.gb",Created=Mon Dec 15 00:00:00 PST 2014,"Genome Representation (Genome-Assembly-Data)"="Full",isolate="Dallas Zoo Isis #01D731","Assembly Date (Genome-Assembly-Data)"="SEP-2013","Sequencing Technology (Genome-Assembly-Data)"="Illumina; Sanger dideoxy sequencing",db_xref="taxon:9813",Organism="Procavia capensis","Path (Imported From)"="/Users/pannotia/Downloads",Accession="ABRQ02113617.1","% GC"=41.1%,sex="female","Molecular Weight (kDa)"=1183.0711799999497,"# Nucleotide Sequences With Quality"=0,Topology="linear","Assembly Method (Genome-Assembly-Data)"="AllPaths v. 41070; Atlas Link v. 2.0; Atlas GapFill v. 2.0",tissue_type="Kidney","Molecule Type"="DNA","Expected Final Version (Genome-Assembly-Data)"="Yes"]
	Orycteropus_afer[&country="USA: San Diego Zoo","Rough Temperature (°C)"=85.58080599328338,Description="NW_006921713","Genetic Code"="Standard",Modified=Fri Sep 02 09:30:49 PDT 2022,"Annotation Software Version (Genome-Annotation-Data)"="9.0","Assembly Name (Genome-Assembly-Data)"="OryAfe1.0",Taxonomy="Eukaryota; Metazoa; Chordata; Craniata; Vertebrata; Euteleostomi; Mammalia; Eutheria; Afrotheria; Tubulidentata; Orycteropodidae; Orycteropus","Genome Coverage (Genome-Assembly-Data)"="44x","Filename (Imported From)"="sequence - 2022-09-02T092229.737.gb","Annotation Provider (Genome-Annotation-Data)"="NCBI",Created=Thu Jul 29 00:00:00 PDT 2021,isolate="SDZICR_OR568_19922","Annotation Method (Genome-Annotation-Data)"="Best-placed RefSeq; Gnomon","Features Annotated (Genome-Annotation-Data)"="Gene; mRNA; CDS; ncRNA","Assembly Provider (Genome-Assembly-Data)"="Broad Institute","Sequencing Technology (Genome-Assembly-Data)"="Illumina Hi-Seq",db_xref="taxon:1230840",Organism="Orycteropus afer afer","Annotation Version (Genome-Annotation-Data)"="101","Path (Imported From)"="/Users/pannotia/Downloads",Accession="NW_006921713.1",sub_species="afer","% GC"=40.1%,chromosome="Unknown",sex="female","Molecular Weight (kDa)"=1194.567869999949,"# Nucleotide Sequences With Quality"=0,"Annotation Pipeline (Genome-Annotation-Data)"="NCBI eukaryotic genome annotation pipeline",Topology="linear","Assembly Method (Genome-Assembly-Data)"="allpaths v. R40776 LITTLE_HELPS_BIG=False","Annotation Name (Genome-Annotation-Data)"="Orycteropus afer afer Annotation Release 101","Annotation Status (Genome-Annotation-Data)"="Full annotation","Molecule Type"="DNA"]
	Elephantulus_edwardii[&"Rough Temperature (°C)"=85.12298850574713,Description="PVJW010002585.1","Genetic Code"="Standard",Modified=Fri Sep 02 09:31:04 PDT 2022,"% GC"=39.1%,"# Nucleotide Sequences With Quality"=0,"Molecular Weight (kDa)"=939.4852399999802,Topology="linear","Molecule Type"="DNA",Created=Sun Aug 28 11:26:54 PDT 2022]
	Echinops_telfairi[&country="Germany: Ludwig Maximilians University, Munich","Rough Temperature (°C)"=87.23701689092469,Description="NW_022103918","Genetic Code"="Standard",Modified=Fri Sep 02 09:30:49 PDT 2022,"Annotation Software Version (Genome-Annotation-Data)"="9.0",Taxonomy="Eukaryota; Metazoa; Chordata; Craniata; Vertebrata; Euteleostomi; Mammalia; Eutheria; Afrotheria; Tenrecidae; Tenrecinae; Echinops","Common Name"="small Madagascar hedgehog","Genome Coverage (Genome-Assembly-Data)"="78x","Filename (Imported From)"="sequence - 2022-09-02T092309.959.gb","Annotation Provider (Genome-Annotation-Data)"="NCBI",Created=Mon Dec 06 00:00:00 PST 2021,"Genome Representation (Genome-Assembly-Data)"="Full",isolate="266","Annotation Method (Genome-Annotation-Data)"="Best-placed RefSeq; Gnomon","Features Annotated (Genome-Annotation-Data)"="Gene; mRNA; CDS; ncRNA","Assembly Provider (Genome-Assembly-Data)"="Broad Institute","Sequencing Technology (Genome-Assembly-Data)"="Illumina HiSeq",db_xref="taxon:9371",Organism="Echinops telfairi","Annotation Version (Genome-Annotation-Data)"="103","Path (Imported From)"="/Users/pannotia/Downloads",Accession="NW_022103918.1","% GC"=44.2%,chromosome="Unknown",sex="female","Molecular Weight (kDa)"=1075.9931699999706,"# Nucleotide Sequences With Quality"=0,"Annotation Pipeline (Genome-Annotation-Data)"="NCBI eukaryotic genome annotation pipeline",Topology="linear","Assembly Method (Genome-Assembly-Data)"="ALLPATHS v. R37599; Dovetail HiC v. 22-Jul-2017","Annotation Name (Genome-Annotation-Data)"="Echinops telfairi Annotation Release 103","Annotation Status (Genome-Annotation-Data)"="Full annotation","Molecule Type"="DNA","Expected Final Version (Genome-Assembly-Data)"="Yes"]
	Microgale_talazaci[&"Rough Temperature (°C)"=86.95186915887851,Description="PVJH01002170","Genetic Code"="Standard",Modified=Fri Sep 02 09:30:49 PDT 2022,"Assembly Name (Genome-Assembly-Data)"="MicTal_v1_BIUU",Taxonomy="Eukaryota; Metazoa; Chordata; Craniata; Vertebrata; Euteleostomi; Mammalia; Eutheria; Afrotheria; Tenrecidae; Oryzorictinae; Microgale","Common Name"="Talazac's shrew tenrec","Genome Coverage (Genome-Assembly-Data)"="27.8x","Filename (Imported From)"="sequence - 2022-09-02T092457.185.gb",dev_stage="adult",Created=Wed Jan 16 00:00:00 PST 2019,"Genome Representation (Genome-Assembly-Data)"="Full",isolate="US118","Sequencing Technology (Genome-Assembly-Data)"="Illumina HiSeq",db_xref="taxon:176115",Organism="Microgale talazaci","Path (Imported From)"="/Users/pannotia/Downloads",Accession="PVJH01002170.1","% GC"=43.5%,"Molecular Weight (kDa)"=1055.437189999975,"# Nucleotide Sequences With Quality"=0,Topology="linear","Assembly Method (Genome-Assembly-Data)"="DISCOVAR de novo v. discovardenovo-52488","Molecule Type"="DNA","Expected Final Version (Genome-Assembly-Data)"="Yes"]
;
end;

begin characters;
	dimensions nchar=252;
	format datatype=dna missing=? gap=-;
	matrix
	Amblysomus_hottentotus	ATGAGTGACAATACTGCTTTGGTTCCTCCAACTTCAAACCAGGGTCCCACCACCCCACGTAAAGGCCCGCCGAAGTTCAAGCAGAGACAAACCCGTCAATTCAAAAGCAAACCTCCTAAAAAAGGTGTGAAAGGGAGTGGTGATGACATTCCAGGCATGGAGGGACTAGGAACAGATATTACAGTGATTTGTCCCTGGGAAGCTTTCAGTCACCTGGAATTGCATGAGCTAGCTCAGTTTGGAATTGTTTAG
	Chrysochloris_asiatica	ATGAGTGACAATACTGCTTTGGTTCCTCCAACTTCAAACCAGGGTCCCACCACCCCACGCAAAGGCCCACCAAAGTTCAAGCAGAGACAAACCCGTCAATTCAAAAGCAAACCTTCTAAAAAAGGTGTGAAAGGGTTTGGTGATGACATTCCAGGCATGGAGGGACTAGGAACAGACATTACGGTGATTTGTCCCTGGGAAGCTTTCAGTCACCTGGAATTGCATGAACTAGCTCAGTT-------------
	Dugong_dugon	ATGAGTGACACCACTACTCTGGCTCCTCCAGCTTCAAGCCAGGGTCCCACCACCCCACGCAAAGGCCCCCCGAAGTTCAAGCAGAGGCAAACTCGCCAGTTCAAAAGCAAACCTCCTAAGAAAGGTGTGAAAGGGTTTGGAGATGACATCCCAGGCATGGAGGGGCTAGGAACAGATATCACGGTGATTTGTCCCTGGGAAGCTTTCAGTCACCTGGAATTACACGAGCTGGCTCAGTTTGGGATTATCTGA
	Trichechus_manatus	ATGAGTGACACCACTACTCTGGCTCCTCCAGCTTCAAGCCAGGGTCCCACCACCCCACGCAAAGGTCCCCCGAAGTTCAAGCAGAGGCAAACTCGCCAGTTCAAAAGCAAACCTCCTAAGAAAGGTGTGAAAGGGTTTGGAGATGACATCCCAGGCATGGAGGGGCTAGGAACAGATATCACGGTGATTTGTCCCTGGGAAGCTTTCAGTCACCTGGAATTACATGAGCTGGCTCAGTTTGGGATTATCTGA
	Elephas_maximus	ATGAGTGACAGTACTACTTTGGTTCCTCCAGCTTCAAGCCAGGGTCCTACCACCCCATGCAAGGGCCCCCCGAAGTTCAAGCAGAGGCAGACCCGCCAATTCAAAAGCAAACCTCCTAAGAAAGGTGTGAAAGGGTTCGGAGATGACATCCCAGGCATGGAGGGGCTAGGAACAGATATCACCGTGATTTGTCCCTGGGAAGCTTTCAGTCACCTGGAATTACACGAGCTGGCTCAGTTTGGTATTATCTGA
	Loxodonta_africana	ATGAGTGACAGCACTACTTTGGTTCCTCCAGCTTCAAGCCAGGGTCCTACCACCCCACGCAAGGGCCCCCCGAAGTTCAAGCAGAGGCAGACCCGCCAATTCAAAAGCAAACCTCCTAAGAAAGGTGTGAAAGGGTTCGGAGATGACATCCCAGGCATGGAGGGGCTAGGAACAGATATCACCGTGATTTGTCCCTGGGAAGCTTTCAGTCACTTGGAATTACACGAGCTGGCTCAGTTTGGTATTATCTGA
	Heterohyrax_brucei	ATGAGTGACAGTACTACTTTGGCTCCTCCAGCTTCAAGCCAGGGCCCCACCACCCCACGCAAAGGCCCCCCAAAGTTCAAGCAAAGGCAGACCCGCCAATTCAAAAGTAAACCTCCTAAGAAAGGTGTGAAAGGGTTTGGAGATGACATCCCAGGCATGGAAGGGCTAGGAACAGATATCACAGTGATTTGTCCCTGGGAAGCCTTCAGTCACCTGGAATTACACGAGCTGGCTCAGTTTGGGATTATCTGA
	Procavia_capensis	ATGAGTGACAGTACTACTTTGGCTCCTCCAGCTTCAAGCCAGGGTCCCACCACCCCACGCAAAGGCCCCCCAAAGTTCAAGCAAAGGCAGACCCGCCAATTCAAAAGTAAACCTCCTAAGAAAGGTGTGAAAGGGTTTGGAGATGACATCCCAGGCATGGAAGGGCTAGGAACAGATATCACAGTGATTTGTCCCTGGGAAGCCTTCAGTCACCTGGAATTACACGAGCTGGCTCAGTTTGGGATTATCTGA
	Orycteropus_afer	ATGAGTGACAGCACTACTTTGGTTCCTCCAGTTTCAAGCCAGGGTCCCACCACCCCACGCAAAGGTCCCCCAAAGTTCAAGCAGAGGCAGACACGCCAATTCAAAAGTAAACCTCCTAAGAAAGGTGTGAAAGGGTTTGGAGATGACATCCCAGGCATGGAAGGGCTAGGAACAGATATCACTGTGATTTGTCCCTGGGAAGCTTTCAGTCACCTGGAATTACATGAGCTGGCTCAGTTTGGGATTATTTGA
	Elephantulus_edwardii	ATGAGTGACAACTCTAATTTGGCTCCTCCAGCTTCAAACCAGGGTTCCACTACCCCCCGCAAAGGTCCTCCAAAGTTCAAGCAGAGGCAAACCCGCCAATTCAAAAGCAAACCTCCTAAGAAAGGTGTGAAAGGGTTTGGAGATGATATACCAGGCATGGAGGGCCTAGGAACAGATATCACTGTGATTTGTCCCTGGGAAGCTTTCAGTCACCTGGAATTACATGAGCTGGCTCAGTTTGGGATTATCTGA
	Echinops_telfairi	ATGAGTGACCGCAGAGCTTTAGCTCCTCCAGCGTCCAGCCAGGGTCCTGCCACACCACGCCAGGGCCCCCCAAAGTTCAAGCAGCGGCAGACCCGCCAATTCAAAAGCAAACCCCCTAAGAAAGGGGTGAAAGGGTTTGGAGATGACATTCCAGGCATGGAGGGGCTAGGAACAGATATCACAGTGATTTGTCCCTGGGAAGCTTTCAGCCACCTGGAATTACACGAGCTGGCTCAGTTTGGGATTATCTGA
	Microgale_talazaci	ATGAGTGACACCACCTCTTTAGCTCCGCCAGTTTCAAGCCAGGGTTCTGCCACCCCACGCAAGGGCCCCCCAAAGTTCAAGCAGAGACAGACTCGCCAATTCAAGAGCAAACCTCCTAAGAAAGGGGTGAAAGGGTTTGGAGATGACATTCCAGGCATGGAGGGGCTGGGAACAGATATCACAGTGATTTGTCCCTGGGAAGCTTTCAGCCACCTGGAATTGCACGAGCTGGCTCAGTTTGGGATTATCTGA

;
end;
