# Supplementary material for: Three Blind Moles: Molecular Evolutionary Insights on the Tempo and Mode of Convergent Eye Degeneration in Notoryctes typhlops (Southern Marsupial Mole) and Two Chrysochlorids (Golden Moles)
Source: Genes (Basel). 2023 Oct 28;14(11):2018. doi: 10.3390/genes14112018 (PMC10671557; doi:10.3390/genes14112018)
Supplement: Supplementary file 1 [file genes-14-02018-s001.zip › Afrotheria CDS Alignments Nexus/Afrotheria Cone Genes CDS Nexus/SLC24A2 alignment CDS.nex]

#NEXUS
begin taxa;
	dimensions ntax=12;
	taxlabels
	Amblysomus_hottentotus[&"At least Q20"=100.00%,Ambiguities=1,"At least Q30"=100.00%,"Rough Temperature (°C)"=88.64692849949647,"At least Q40"=100.00%,Description="Illumina",Modified=Mon Sep 12 08:19:57 PDT 2022,"% GC"=48.0%,Bin="<html><head><3></head><b><font color='#49993F'>High</font></b></html>","# Nucleotide Sequences With Quality"=1,"Post-Trim Length"=1986,"Molecular Weight (kDa)"=612.7134600000061,Topology="linear","% MQ"=0.0%,Created=Mon Sep 12 08:14:05 PDT 2022,"% LQ"=0.0%,"% HQ"=100.0%,"Molecule Type"="DNA"]
	Chrysochloris_asiatica[&country="South Africa","Rough Temperature (°C)"=88.66757301107755,Description="NW_006408583","Genetic Code"="Standard",Modified=Mon Sep 12 08:19:57 PDT 2022,"Annotation Software Version (Genome-Annotation-Data)"="5.2",Taxonomy="Eukaryota; Metazoa; Chordata; Craniata; Vertebrata; Euteleostomi; Mammalia; Eutheria; Afrotheria; Chrysochloridae; Chrysochlorinae; Chrysochloris","Common Name"="Cape golden mole","Filename (Imported From)"="sequence - 2022-09-02T154224.702.gb","Annotation Provider (Genome-Annotation-Data)"="NCBI",Created=Wed Feb 19 00:00:00 PST 2014,"Annotation Method (Genome-Annotation-Data)"="Best-placed RefSeq; Gnomon","Features Annotated (Genome-Annotation-Data)"="Gene; mRNA; CDS; ncRNA",db_xref="taxon:185453",Organism="Chrysochloris asiatica","Annotation Version (Genome-Annotation-Data)"="Chrysochloris asiatica Annotation Release 100","Path (Imported From)"="/Users/pannotia/Downloads",Accession="NW_006408583.1","% GC"=48.0%,chromosome="Unknown",sex="female","Annotation Pipeline (Genome-Annotation-Data)"="NCBI eukaryotic genome annotation pipeline","Molecular Weight (kDa)"=612.7409600000061,"# Nucleotide Sequences With Quality"=0,Topology="linear","Annotation Status (Genome-Annotation-Data)"="Full annotation",tissue_type="Spleen","Molecule Type"="DNA"]
	Orycteropus_afer[&country="USA: San Diego Zoo","Rough Temperature (°C)"=88.3166163141994,Description="NW_006921932","Genetic Code"="Standard",Modified=Mon Sep 12 08:19:57 PDT 2022,"Annotation Software Version (Genome-Annotation-Data)"="9.0","Assembly Name (Genome-Assembly-Data)"="OryAfe1.0",Taxonomy="Eukaryota; Metazoa; Chordata; Craniata; Vertebrata; Euteleostomi; Mammalia; Eutheria; Afrotheria; Tubulidentata; Orycteropodidae; Orycteropus","Genome Coverage (Genome-Assembly-Data)"="44x","Filename (Imported From)"="sequence - 2022-09-02T154113.755.gb","Annotation Provider (Genome-Annotation-Data)"="NCBI",Created=Thu Jul 29 00:00:00 PDT 2021,isolate="SDZICR_OR568_19922","Annotation Method (Genome-Annotation-Data)"="Best-placed RefSeq; Gnomon","Features Annotated (Genome-Annotation-Data)"="Gene; mRNA; CDS; ncRNA","Assembly Provider (Genome-Assembly-Data)"="Broad Institute","Sequencing Technology (Genome-Assembly-Data)"="Illumina Hi-Seq",db_xref="taxon:1230840",Organism="Orycteropus afer afer","Annotation Version (Genome-Annotation-Data)"="101","Path (Imported From)"="/Users/pannotia/Downloads",Accession="NW_006921932.1",sub_species="afer","% GC"=47.2%,chromosome="Unknown",sex="female","Molecular Weight (kDa)"=613.1044200000058,"# Nucleotide Sequences With Quality"=0,"Annotation Pipeline (Genome-Annotation-Data)"="NCBI eukaryotic genome annotation pipeline",Topology="linear","Assembly Method (Genome-Assembly-Data)"="allpaths v. R40776 LITTLE_HELPS_BIG=False","Annotation Name (Genome-Annotation-Data)"="Orycteropus afer afer Annotation Release 101","Annotation Status (Genome-Annotation-Data)"="Full annotation","Molecule Type"="DNA"]
	Dugong_dugon[&"Rough Temperature (°C)"=88.95659617321249,Description="CAJQER010000091","Genetic Code"="Standard",Modified=Mon Sep 12 08:19:57 PDT 2022,"% GC"=48.7%,"# Nucleotide Sequences With Quality"=0,"Molecular Weight (kDa)"=612.885930000006,Topology="linear","Molecule Type"="DNA",Created=Fri Sep 02 09:42:30 PDT 2022]
	Trichechus_manatus[&"Rough Temperature (°C)"=88.89466263846928,Description="NW_004443961","Genetic Code"="Standard",Modified=Mon Sep 12 08:19:57 PDT 2022,"Annotation Software Version (Genome-Annotation-Data)"="8.0","Assembly Name (Genome-Assembly-Data)"="TriManLat1.0",Taxonomy="Eukaryota; Metazoa; Chordata; Craniata; Vertebrata; Euteleostomi; Mammalia; Eutheria; Afrotheria; Sirenia; Trichechidae; Trichechus","Common Name"="Florida manatee","Genome Coverage (Genome-Assembly-Data)"="150x","Filename (Imported From)"="sequence - 2022-09-02T095107.895.gb","Annotation Provider (Genome-Annotation-Data)"="NCBI",Created=Thu Jan 25 00:00:00 PST 2018,isolate="Lorelei","Annotation Method (Genome-Annotation-Data)"="Best-placed RefSeq; Gnomon","Features Annotated (Genome-Annotation-Data)"="Gene; mRNA; CDS; ncRNA","Assembly Provider (Genome-Assembly-Data)"="Broad Institute","Sequencing Technology (Genome-Assembly-Data)"="Illumina HiSeq",db_xref="taxon:127582",Organism="Trichechus manatus latirostris","Annotation Version (Genome-Annotation-Data)"="102","Path (Imported From)"="/Users/pannotia/Downloads",Accession="NW_004443961.1",sub_species="latirostris","% GC"=48.6%,chromosome="Unknown",sex="female","Molecular Weight (kDa)"=612.8779600000062,"# Nucleotide Sequences With Quality"=0,"Annotation Pipeline (Genome-Annotation-Data)"="NCBI eukaryotic genome annotation pipeline",Topology="linear","Assembly Method (Genome-Assembly-Data)"="AllPaths v. R38542","Annotation Name (Genome-Annotation-Data)"="Trichechus manatus latirostris Annotation Release 102","Annotation Status (Genome-Annotation-Data)"="Full annotation","Molecule Type"="DNA"]
	Elephas_maximus[&country="USA: San Diego Zoo",collection_date="2016","Rough Temperature (°C)"=88.56435045317221,Description="NC_064827","Genetic Code"="Standard",Modified=Mon Sep 12 08:19:57 PDT 2022,"Annotation Software Version (Genome-Annotation-Data)"="10.0","Assembly Name (Genome-Assembly-Data)"="mEleMax1 primary haplotype",Taxonomy="Eukaryota; Metazoa; Chordata; Craniata; Vertebrata; Euteleostomi; Mammalia; Eutheria; Afrotheria; Proboscidea; Elephantidae; Elephas","Genome Coverage (Genome-Assembly-Data)"="43.0x","Filename (Imported From)"="sequence - 2022-09-02T154000.525.gb","Annotation Provider (Genome-Annotation-Data)"="NCBI RefSeq",dev_stage="adult",Created=Thu Aug 04 00:00:00 PDT 2022,isolate="mEleMax1","Genome Representation (Genome-Assembly-Data)"="Full","Assembly Date (Genome-Assembly-Data)"="21-MAR-2022","Annotation Method (Genome-Annotation-Data)"="Best-placed RefSeq; Gnomon",cell_type="fibroblast","Features Annotated (Genome-Annotation-Data)"="Gene; mRNA; CDS; ncRNA","Assembly Provider (Genome-Assembly-Data)"="Vertebrate Genomes Project","Sequencing Technology (Genome-Assembly-Data)"="PacBio Sequel II HiFi; Bionano optical mapping; Arima HiC",db_xref="taxon:99487",Organism="Elephas maximus indicus","Annotation Version (Genome-Annotation-Data)"="100","Path (Imported From)"="/Users/pannotia/Downloads",Accession="NC_064827.1",sub_species="indicus","% GC"=47.8%,chromosome="9",sex="male","Molecular Weight (kDa)"=612.981200000006,"# Nucleotide Sequences With Quality"=0,"Annotation Pipeline (Genome-Annotation-Data)"="NCBI eukaryotic genome annotation pipeline",Topology="linear","Assembly Method (Genome-Assembly-Data)"="Hifiasm v. 0.16.1; purge_dups v. 07.12.21; Bionano solve v. 3.3; Salsa v. 2.3","Annotation Name (Genome-Annotation-Data)"="Elephas maximus indicus Annotation Release 100","Diploid (Genome-Assembly-Data)"="Principal Haplotype","Annotation Status (Genome-Annotation-Data)"="Full annotation",tissue_type="fibroblast cells from skin","Molecule Type"="DNA","Expected Final Version (Genome-Assembly-Data)"="No"]
	Loxodonta_africana[&country="USA: San Diego Zoo, CA","Rough Temperature (°C)"=88.62628398791541,Description="NW_003573426","Genetic Code"="Standard",Modified=Mon Sep 12 08:19:57 PDT 2022,"Annotation Software Version (Genome-Annotation-Data)"="8.0",Taxonomy="Eukaryota; Metazoa; Chordata; Craniata; Vertebrata; Euteleostomi; Mammalia; Eutheria; Afrotheria; Proboscidea; Elephantidae; Loxodonta","Common Name"="African savanna elephant","Filename (Imported From)"="sequence - 2022-09-02T153838.200.gb","Annotation Provider (Genome-Annotation-Data)"="NCBI",Created=Tue Jan 16 00:00:00 PST 2018,isolate="ISIS603380","Annotation Method (Genome-Annotation-Data)"="Best-placed RefSeq; Gnomon","Features Annotated (Genome-Annotation-Data)"="Gene; mRNA; CDS; ncRNA",db_xref="taxon:9785",Organism="Loxodonta africana","Annotation Version (Genome-Annotation-Data)"="102","Path (Imported From)"="/Users/pannotia/Downloads",Accession="NW_003573426.1","% GC"=47.9%,chromosome="Unknown",sex="female","Molecular Weight (kDa)"=612.9581500000058,"# Nucleotide Sequences With Quality"=0,"Annotation Pipeline (Genome-Annotation-Data)"="NCBI eukaryotic genome annotation pipeline",Topology="linear","Annotation Name (Genome-Annotation-Data)"="Loxodonta africana Annotation Release 102","Annotation Status (Genome-Annotation-Data)"="Full annotation","Molecule Type"="DNA"]
	Heterohyrax_brucei[&"Rough Temperature (°C)"=88.99788519637463,Description="PVJQ01000938 (E1), PVJQ01045257 (E2-3), PVJQ01000583 (E4-10)",Modified=Mon Sep 12 08:19:57 PDT 2022,"% GC"=48.8%,"# Nucleotide Sequences With Quality"=0,"Molecular Weight (kDa)"=612.6997600000059,Topology="linear","Molecule Type"="DNA",Created=Wed Sep 07 08:11:17 PDT 2022]
	Procavia_capensis[&"Rough Temperature (°C)"=89.16304128902316,Description="PVIO02825640","Genetic Code"="Standard",Modified=Mon Sep 12 08:19:58 PDT 2022,"Assembly Name (Genome-Assembly-Data)"="ProCapCap_v2_BIUU_UCD",Taxonomy="Eukaryota; Metazoa; Chordata; Craniata; Vertebrata; Euteleostomi; Mammalia; Eutheria; Afrotheria; Hyracoidea; Procaviidae; Procavia","Common Name"="Cape rock hyrax","Genome Coverage (Genome-Assembly-Data)"="23.3x","Filename (Imported From)"="sequence - 2022-09-07T075952.978.gb",dev_stage="adult",Created=Mon Jul 15 00:00:00 PDT 2019,"Genome Representation (Genome-Assembly-Data)"="Full",isolate="US060","Sequencing Technology (Genome-Assembly-Data)"="Illumina HiSeq",db_xref="taxon:9813",Organism="Procavia capensis","Path (Imported From)"="/Users/pannotia/Downloads",Accession="PVIO02825640.1","% GC"=49.2%,"Molecular Weight (kDa)"=612.703680000006,"# Nucleotide Sequences With Quality"=0,Topology="linear","Assembly Method (Genome-Assembly-Data)"="Discovar de novo v. 52494 + Dovetail HiC","Molecule Type"="DNA","Expected Final Version (Genome-Assembly-Data)"="No"]
	Elephantulus_edwardii[&country="South Africa","Rough Temperature (°C)"=90.12448153768335,Description="NW_006399764","Genetic Code"="Standard",Modified=Mon Sep 12 08:19:58 PDT 2022,"Annotation Software Version (Genome-Annotation-Data)"="5.2",Taxonomy="Eukaryota; Metazoa; Chordata; Craniata; Vertebrata; Euteleostomi; Mammalia; Eutheria; Afrotheria; Macroscelidea; Macroscelididae; Elephantulus","Common Name"="Cape elephant shrew","Filename (Imported From)"="sequence - 2022-09-02T154433.685.gb","Annotation Provider (Genome-Annotation-Data)"="NCBI",Created=Wed Feb 19 00:00:00 PST 2014,isolate="Elephantulus edwardi_28Jun2011","Annotation Method (Genome-Annotation-Data)"="Best-placed RefSeq; Gnomon","Features Annotated (Genome-Annotation-Data)"="Gene; mRNA; CDS; ncRNA",db_xref="taxon:28737",Organism="Elephantulus edwardii","Annotation Version (Genome-Annotation-Data)"="Elephantulus edwardii Annotation Release 100","Path (Imported From)"="/Users/pannotia/Downloads",Accession="NW_006399764.1","% GC"=51.6%,chromosome="Unknown",sex="female","Annotation Pipeline (Genome-Annotation-Data)"="NCBI eukaryotic genome annotation pipeline","Molecular Weight (kDa)"=609.5851300000058,"# Nucleotide Sequences With Quality"=0,Topology="linear","Annotation Status (Genome-Annotation-Data)"="Full annotation","Molecule Type"="DNA"]
	Echinops_telfairi[&country="Germany: Ludwig Maximilians University, Munich","Rough Temperature (°C)"=90.34927099044745,Description="NW_022103922","Genetic Code"="Standard",Modified=Mon Sep 12 08:19:58 PDT 2022,"Annotation Software Version (Genome-Annotation-Data)"="9.0",Taxonomy="Eukaryota; Metazoa; Chordata; Craniata; Vertebrata; Euteleostomi; Mammalia; Eutheria; Afrotheria; Tenrecidae; Tenrecinae; Echinops","Common Name"="small Madagascar hedgehog","Genome Coverage (Genome-Assembly-Data)"="78x","Filename (Imported From)"="sequence - 2022-09-02T154325.770.gb","Annotation Provider (Genome-Annotation-Data)"="NCBI",Created=Mon Dec 06 00:00:00 PST 2021,"Genome Representation (Genome-Assembly-Data)"="Full",isolate="266","Annotation Method (Genome-Annotation-Data)"="Best-placed RefSeq; Gnomon","Features Annotated (Genome-Annotation-Data)"="Gene; mRNA; CDS; ncRNA","Assembly Provider (Genome-Assembly-Data)"="Broad Institute","Sequencing Technology (Genome-Assembly-Data)"="Illumina HiSeq",db_xref="taxon:9371",Organism="Echinops telfairi","Annotation Version (Genome-Annotation-Data)"="103","Path (Imported From)"="/Users/pannotia/Downloads",Accession="NW_022103922.1","% GC"=52.1%,chromosome="Unknown",sex="female","Molecular Weight (kDa)"=613.390530000006,"# Nucleotide Sequences With Quality"=0,"Annotation Pipeline (Genome-Annotation-Data)"="NCBI eukaryotic genome annotation pipeline",Topology="linear","Assembly Method (Genome-Assembly-Data)"="ALLPATHS v. R37599; Dovetail HiC v. 22-Jul-2017","Annotation Name (Genome-Annotation-Data)"="Echinops telfairi Annotation Release 103","Annotation Status (Genome-Annotation-Data)"="Full annotation","Molecule Type"="DNA","Expected Final Version (Genome-Assembly-Data)"="Yes"]
	Microgale_talazaci[&"Rough Temperature (°C)"=90.39049773755656,Description="PVJH01006176 (E1), PVJH01011429 (E2-3), PVJH01005643 (E4-10)",Modified=Mon Sep 12 08:19:58 PDT 2022,"% GC"=52.2%,"# Nucleotide Sequences With Quality"=0,"Molecular Weight (kDa)"=613.5916600000056,Topology="linear","Molecule Type"="DNA",Created=Wed Sep 07 11:49:40 PDT 2022]
;
end;

begin characters;
	dimensions nchar=1995;
	format datatype=dna missing=? gap=-;
	matrix
	Amblysomus_hottentotus	ATGGATCTGCATCAGAGCACTACCACC---ACATTCCTTGAGAACTGGGGTTTGGATGAATCACCATCTGGCTGCAGGAGACATTATAATGTCAGGAAAAAACTGAAATTCATTAGAATCTTAGGCCTTTTC------ATGGGCCTGGTGGCCATCAGCACTGTCCCATTTACAATCAGTGCCTTTTCTGAGACAGAGCCACAGAGCACAGGAGAAGCCAATAGTGTAAGTGACCCTAAGGAAGCACATGGTTACCGTCAAAGAACTCTCTTAGATTTAAATGACAAGATTCGGGATTATACACCCAAGCCCCCTCATCCTCAGGACAGCAAAACTGAGAATACTACAGAGCAAGCCCAAGGAGACTACCCAAGAGACATCTTTTCCCTTGAAGACCGAAGGAAAGGAGCCATCATTCTCCATGTCATTGGAATGATCTACATGTTCATAGCCTTAGCCATTGTCTGCGATGAGTTCTTTGTCCCCTCTCTGACTGTCATCACTGAAAAGCTGGGCATTTCTGATGATGTGGCTGGAGCCACATTTATGGCTGCGGGGGGTTCCGCCCCAGAACTTTTCACATCTCTCATAGGGGTCTTTATTGCCCATAGCAACGTTGGCATAGGCACGATCGTGGGCTCAGCAGTGTTCAATATCCTCTTTGTTATTGGCATGTGTGCTCTGTTTTCTAGAGAAATCTTAAACCTGACATGGTGGCCACTCTTTCGGGATGTGTCCTTCTACATTGTTGACTTGATCATGCTGATCATTTTTTTCCTGGATAATGTTATTATGTGGTGGGAAAGCTTGCTTCTATTAACATCTTATTTTGCCTATGTGATTTTCATGAAATTCAACGTCCAAGTCGAAAGATGGGYGAAGCAAATGATAAACCGCAATAAAGTCATCAAAGTGACAGCACCAGAGGCCCAAGAAAAGTCATCTACAACCAGGGACAAGGATGAGCAGGCGCTCCCGGCTAAGCCCCGTCTTCAGCGAGGTGGAAGTTCTGCATCTCTCCACAACAGTCTCATGAGAAATAGCATCTTCCAGCTCATGATACACACTCTGGACCCACTCGCTGAAGAACTTGGATCATATGGAAAACTAAAATATTATGACACAATGACTGAAGAAGGGCGGTTCAGAGAAAAGGCTTCAATTCTCCACAAGATTGCCAAGAAGAAATGCCAGGTGGATGAGAACGAGAGGCAGAACGGGGCTGCCAACCACGTGGAAAAAATTGAGCTCCCAAACAGCACCAGCACTGAAGTTGAGATGACGCCAACCAGTGATGCTTCGGAGCCTGTGCAAAATGGAAACCTCTCCCACAACATTGAAGCTGCAGAAGCCCAGGCAGGGGAAGAGGAAGAGGACCAGCCCCTGAGCCTGGCCTGGCCTCCCAACGCCCGAAAACAAGTCACTTTCCTGATTGTTTTCCCCATAGTGTTTCCTCTCTGGATTACTTTACCTGATGTTCGCAAATCTTCATCCAAGAAGTTTTTTCCCATCACGTTCTTCGGTGCCATTACCTGGATTGCAGTTTTCTCTTACTTGATGGTGTGGTGGGCCCACCAGGTGGGAGAGACAATTGGCATCAGTGAGGAGATTATGGGCCTGACCATCTTGGCTGCTGGCACTTCCATTCCTGATCTTATAACCAGCGTCATAGTAGCCCGGAAGGGGCTCGGGGACATGGCCGTGTCCAGCTCTGTTGGAAGCAATATTTTTGACATCACTGTAGGGCTCCCGCTGCCCTGGCTCCTGTTTACCATCATCCACCGATTCCAGCCAGTGGCCGTCAGCAGCAACGGCCTCTTCTGCGCCATCGTCCTGCTCTTCATCATGCTGCTGTTCGTCATCCTCTCTATCGCCCTCTGCAAATGGCGGATGAACAAAATACTGGGCTTCATCATGTTTGGCCTCTACTTTGTGTTCCTGGTGGTCAGCGTCCTTCTAGAAGACAGAATTCTTATGTGCCCTGTCTCCATCTAG
	Chrysochloris_asiatica	ATGGATCTCCATCCGAACACTACTACC---ACATTCCTTGAGAACTGGGGTTTGGATGAGTCACCATCTGGCTGTAGGAGACGTTATAATGTCAGGAAAAAACTGAAGTTCATTAGAATCTTAGGCCTTTTC------ATGGGCCTGGTGGCCATCAGCACTGTCCCATTTACAATCAGTGCCTTTTCTGAGACAGAGCCACAGAGCACAGGAGAAGCCAATAGTGTAAGTGACCCTAAGGAAGCACATGGTTACCGTCAAAGAACTCTCTTAGATTTAAATGACAAGATTCGGGATTATACACCCCAGCCCCCTCTTCCTCAGGACAGCAAAACTGAGAATACTACAGAGCATGCCCAAGGAGACTACCCAAGAGACATCTTTTCCCTTGAGGACCGAAGGAAAGGAGCCATCATTCTCCATGTCATTGGAATGATCTACATGTTCATAGCCTTAGCCATTGTCTGCGATGAATTCTTTGTCCCCTCTCTGACTGTCATCACTGAAAAGCTGGGCATTTCTGATGATGTGGCTGGAGCCACATTTATGGCTGCGGGGGGTTCAGCCCCAGAACTTTTCACATCTCTCATAGGGGTCTTTATTGCCCACAGCAACGTTGGCATAGGCACGATCGTGGGCTCAGCAGTGTTCAATATCCTCTTTGTTATTGGCATGTGTGCTCTGTTTTCTAGAGAAATCTTAAACCTGACATGGTGGCCACTCTTTCGGGATGTGTCTTTCTACATTGTTGACTTGATCATGCTGATCATTTTTTTCCTGGATAATGTTATTATGTGGTGGGAAAGCTTGCTTCTATTAACATCTTATTTTGCCTATGTGATTTTCATGAAATTCAACGTCCAAGTAGAAAGATGGGTGAAGCAAATGATAAACCGCAATAAAGTCATCAAAGTGACAGCGCCAGAGGCCCAAGAAAAGTCATCTACAACCAGGGACAAGGATGAGCAGGCGCTCCCGGCTAAGCCCCGTCTTCAACGAGGTGGAAGTTCTGCATCTCTCCACAACAGTCTCATGAGGAATAGCATCTTCCAGCTCATGATACACACCCTGGACCCACTCGCTGAAGAACTTGGATCATATGGAAAACTAAAATATTATGACACAATGACTGAAGAAGGGCGGTTCAGAGAAAAGGCTTCAATTCTCCACAAGATCGCCAAGAAGAAATGCCATGTGGATGAGAACGAGAGGCAGAACGGGGCTGCCAACCACGTGGAAAAAATTGAGCTCCCAAACAGCAGCAGCACTGAAGTTGAGATGACACCAACCAGTGATGCTTCGGAGCCTGTGCAAAATGGAAACCTCTCCCACAACATTGAAGCTGCAGAAGCCCAGGCGGGGGAAGAGGAAGAGGACCAGCCCCTGAGCCTGGCCTGGCCTCCCAACGCCCGAAAACAAGTCACTTTCCTGATTGTTTTCCCGATAGTGTTTCCTCTCTGGATTACTTTACCTGATGTTCGCAAATCTTCATCCAAGAAGTTTTTTCCCATCACGTTCTTCGGTGCCATTACCTGGATTGCAGTTTTCTCTTACTTGATGGTGTGGTGGGCCCACCAGGTGGGAGAGACAATTGGCATCAGTGAGGAGATTATGGGCCTGACCATCCTGGCTGCTGGCACTTCCATTCCTGATCTTATAACCAGCGTCATAGTAGCCCGGAAGGGGCTTGGGGACATGGCCGTGTCCAGCTCTGTTGGAAGCAATATTTTTGACATCACTGTAGGGCTCCCGCTGCCCTGGCTCCTGTTTACCATCATCCACCGATTCCAGCCAGTGGCCGTCAGCAGCAACGGCCTCTTCTGCGCCATCGTCCTGCTCTTCATCATGCTGCTCTTCGTCATCCTCTCTATTGCTCTCTGCAAATGGCGGATGAACAAAATACTGGGCTTCATCATGTTCGGCCTCTACTTTGTGTTCCTGGTGGTCAGCGTCCTTCTAGAAGACAGAATTCTTATGTGCCCTGTCTCCATCTAG
	Orycteropus_afer	ATGGATCTGCATCAAAGCACTATCATC---ACATTCCTTGAGAAATGGGGTTTGGATGAGTCACCATCTGGCTGCAGGAGACATTATAATGTCAGGAAAAAACTGAAATTAATTCGAATCTTAGGCCTTTTC------ATGGGCTTGGTGGCTGTTAGCACTGTCCCATTTTCAATCGGTGCCTTTTCTGAGACAGAGACACAGAGCACAGGAGAGGCCAGTGGTATAAGTGACCCTAGGGCAGCACATGGTTACCGTCAAAGAACTCTCTTAGATTTAAATGACAAGATCCGGGATTATACTCCACAGCCCCCTCTTCCTCAGGAAGGCAAATCTGAGAATAACACAGAGCATGCCCAAGGAGACTACCCCAGAGACATCTTTTCCCTTGAGCAGCGGAGAAAAGGCGCCATCATTCTCCATGTCATTGGAATGATCTACATGTTCATAGCCTTAGCTATTGTCTGCGATGAGTTCTTTGTCCCTTCTTTAACAGTCATCACGGAAAAACTGGGCATCTCTGATGATGTGGCTGGAGCCACATTTATGGCTGCAGGGGGCTCAGCCCCAGAACTTTTCACATCTCTCATAGGGGTATTTATTGCCCACAGCAACGTTGGCATAGGCACAATTGTGGGCTCAGCAGTGTTCAATATCCTCTTTGTTATTGGCATGTGTGCTCTATTTTCTAGAGAAATCTTAAACCTGACATGGTGGCCACTCTTTCGGGATGTGTCCTTCTATATTGTTGACTTGATCATGCTGATCATTTTTTTCCTGGATAATGTTATTATGTGGTGGGAAAGCTTGCTTCTATTAACAGCTTATTTTGGCTATGTGATTTTCATGAAATTCAACGTCCAAGTAGAAAGATGGGTGAAGAAAATGATAAACCGCAATAAAGTCATCAAAGTGACAGCACCAGAGGCACAAGCAAAGTCATCTACAGCCAGGGACAAGGATGAGCAGGCTTTACCGGCTAAGCCACGTCTGCAGCGAGGTGGAAGCTCTGCCTCTCTTCACAACAGTCTCATGAGGAATAGCATCTTCCAGCTCATGATACACACCCTGGACCCACTCGCTGAAGAACTTGGATCATATGGAAAACTAAAATATTATGACACAATGACTGAAGAAGGGAGGTTCAGAGAAAAGGCTTCAATTCTCCATAAGATCGCCAAGAAGAAATGCCAGGTGGATGAGAATGAGAGGCAGAATGGGGCTGCCAACCATGTGGAAAAAATCGAGCTCCCAAACAGCACCAGCACAGAAGTTGAGATGACACCAACCAGCGATGCTTCAGAGCCTGTACAAAATGGAAACCTCTCCCACAGCATTGAAGCTGCAGAAGCCCAGACAGGGGAAGAGGAAGAAGATCAGCCCCTAAGCCTGGCCTGGCCTTCCAGTGCCCGCAAGCAAGTCACATTCCTGATTGTTCTCCCCATAGTGTTTCCTCTCTGGATTACTTTACCTGATGTTCGCAAACCTTCATCAAAGAAGTTTTTTCCCATCACGTTCTTTGGTGCCATCACCTGGATTGCAGTATTCTCTTACTTGATGGTATGGTGGGCCCACCAGGTTGGAGAAACAATTGGCATCAGCGAGGAGATTATGGGCCTCACCATCTTGGCTGCTGGGACCTCCATCCCTGATCTTATCACCAGCGTCATAGTGGCCCGGAAGGGGCTGGGGGACATGGCTGTGTCCAGCTCTGTTGGAAGCAATATTTTTGACATAACCGTAGGGCTTCCCATGCCCTGGCTCCTGTATACCGTCATCCACAGATTCCAACCAGTGGCTGTCAGCAGCAATGGCCTCTTCTGCGCCATCGTCCTTCTCTTCATCATGCTGCTCTTCGTCATCCTCTCCATTGCCCTCTGCAAATGGCGGATGAACAAAGTGCTGGGCTTCATTATGTTCGGCCTCTACTTTGTGTTCCTGGTGGTCAGTGTCCTTCTGGAAGACAGAATTCTTATATGTCCTGTCTCCATCTAG
	Dugong_dugon	ATGGATCTGCATCAAAGCACTACCATC---ACATTACTTGAAAAGTGGGGTTTGGATGAGTTACCCTCTGGCTGCAGGAGACATTGTAATGTCAGGAAAAAACTGAGATTAATTAGAATCTTAGGCCTTTTC------ATCGGCCTGGTGGCTGTTAGCACTGTCCCATTTCCAATCAGTGCCTTTTCTGAGATAGAGACACAGAGCACAGGAGAAGCCAGTCGTGTAAGTGGTCCTAGGATAGTGCAAGGTTACCGTCAAAGAACTCTCTTAGATTTAAATGACAAGATTCGGGATTACACTCCACAGCCTCCTCTTCCTCAGGAAGGCAAATCTGAGAATAACACAGACCATGCCCAAGGAGACTACCCAAGAGACATCTTTTCCCTTGAGGATCGAAGAAAAGGCGCCATCATTCTCCATGTCATTGGAATGATCTACATGTTCATAGCCTTAGCCATTGTCTGCGATGAGTTCTTTGTCCCTTCTTTGACTGTCATCACTGAAAAACTGGGCATCTCTGATGATGTGGCTGGAGCCACTTTTATGGCTGCAGGAGGCTCAGCCCCAGAACTTTTCACATCTCTCATAGGGGTATTTATTGCCCACAGCAACGTTGGCATAGGCACAATAGTGGGCTCAGCAGTGTTCAACATCCTCTTTGTTATTGGCATGTGTGCTCTGTTTTCCAGAGAAATCTTAAACCTGACGTGGTGGCCACTCTTTCGGGATGTGTCCTTCTACATTGTTGACTTGATCATGCTGATCATTTTTTTCCTGGATAATGTTATCACGTGGTGGGAGAGCTTGCTTCTATTAACAGCCTATTTCAGCTATGTGCTTTTCATGAAATTCAATGTCCAAGTAGAAGGATGGGTGAAGGAAATGATAAACCGCAATAAAGTCGTCAAAGTGACCGCACCAGAGGCCCAAGCAAAGTCATCTACAGCCAGGGACAAGGATGAGCAGGCTCTACCGGCTAAGCCACGTCTCCAGCGAGGTGGAAGCTCTGCCTCACTCCACAACAGTCTCATGAGGAATAGCATCTTCCAGCTCATGATCCACACCCTGGACCCGCTCGCTGAAGAACTTGGATCATATGGAAAACTAAAATATTATGACACAATGACAGAAGAAGGGAGGTTCAGAGAAAAGGCTTCAATTCTCCACAAGATCGCCAAGAAGAAATGCCAGGTGGATGAGAATGAGAGGCAGAACGGGGCTGCCAACCACATGGAAAAAATCGAGCTCCCGAACAGCACCAGCATGGAAGTTGAGATGATGCCACCCAGCGGAGCTTCGGAGCCTGTACAAAATGGAAACATCTCCCATAGCATTGAAGCTGCGGAAGCCCAGACAGGGGAAGAGGAGGAGGACCAGCCCCTGAGCCTGGCCTGGCCGCCCAATGCCCGCAAGCAAGTCACGTTCCTGATTGTTCTCCCCATAGTGTTTCCTCTCTGGGTTACCTTACCTGATGTTCGCAAACCTTCGTCGAAGAAGTTTTTTCCCATCACATTCTTCGGCGCCATCACCTGGATTGCAGTATTCTCTTACTTGATGGTCTGGTGGGCACACCAGGTTGGAGAGACAATTGGCATCAGTGAGGAGATTATGGGCCTGACCATCTTGGCTGCTGGGACTTCCATCCCTGATCTTATCACCAGCGTCATAGTGGCCCGAAAGGGACTTGGGGACATGGCCGTGTCCAGCTCTGTTGGAAGCAATATTTTTGACATCACCGTAGGGCTCCCCCTGCCCTGGCTCTTGTACACCATCATCCACAGATTCCAACCAGTGGCTGTCAGCAGCAATGGCCTTTTCTGTGCTATCGTCCTCCTCTTCATCATGCTGCTCTTCGTCATCCTCTCCATCGCCCTCTGCAAATGGCGGATGAACAAAGTCCTCGGCTTCATCATGTTCGGCCTCTACTTTGTGTTCCTGGTGGTCAGCGTCCTTCTAGAAGACAGAATTCTTGTGTGCCCTGTCTCCATCTAG
	Trichechus_manatus	ATGGATCTGCATCAAAGCACTACCATC---ACATTACTTGAAAAGTGGGGTGTGGATGAGTTACCCTCTGGCTGCAGGAGACATTGTAATGTTAGGAAAAAACTGAGATTAATTAGAATCTTAGGCCTTTTC------ATCGGCCTGGTGGCTGTTAGCACTGTCCCATTTCCAATCAGTGCCTTTTCTGAGATAGAGACACAGAGCACAGGAGAAGCCAGTCGTGTAAGTGGTCCTAGGATAGTGCAAGGTTACCGTCAAAGAACTCTCTTAGATTTAAATGACAAGATTCGGGATTACACTCCACAGCCTCCTCTTCCTCAGGAAGGCAAATCTGAGAATAACACAGACCATGCCCAAGGAGACTACCCAAGAGACATCTTTTCCCTTGAGGATCGAAGAAAAGGCGCCATCATTCTCCATGTCATTGGAATGATCTACATGTTCATAGCCTTAGCCATTGTCTGCGATGAGTTCTTTGTCCCTTCTTTGACTGTCATCACTGAAAAACTGGGCATCTCTGATGATGTGGCTGGAGCCACTTTTATGGCTGCAGGAGGCTCAGCCCCAGAACTTTTCACATCTCTCATAGGGGTATTTATTGCGCACAGCAACGTTGGCATAGGCACAATAGTGGGCTCAGCAGTGTTCAACATCCTCTTTGTTATTGGCATGTGTGCTCTGTTTTCCAGAGAAATCTTAAACCTGACATGGTGGCCACTCTTTCGGGATGTGTCCTTCTACATTGTTGACTTGATCATGCTGATCATTTTTTTCCTGGATAATGTTATCACGTGGTGGGAGAGCTTGCTTCTATTAACAGCCTATTTCAGCTATGTGCTTTTCATGAAATTCAATGTCCAAGTAGAAAGATGGGTGAAGCAAATGATAAACCGCAATAAAGTCGTCAAAGTGACCGCACCAGAGGCCCAAGCAAAGTCATCTACAGCCAGGGACAAGGATGAGCAGGCTCTACCGGCTAAGCCACGTCTCCAGCGAGGTGGAAGCTCTGCCTCACTCCACAACAGTCTCATGAGGAATAGCATCTTCCAGCTCATGATCCACACCCTGGACCCACTCGCTGAAGAACTTGGATCATATGGAAAACTAAAATATTATGACACAATGACTGAAGAAGGGAGGTTCAGAGAAAAGGCTTCAATTCTCCACAAGATCGCCAAGAAGAAATGCCAGGTGGATGAGAACGAGAGGCAGAACGGGGCTGCCAACCACATGGAAAAAATCGAGCTCCCAAACAGCACCAGCATGGAAGTTGAGATGACGCCACCCAGTGGAGCTTCGGAGCCTGTACAAAATGGAAACATCTCCCATAGCATTGAAGCTGCGGAAGCCCAGACAGGGGAAGAGGAGGAGGACCAGCCCCTGAGCCTGGCTTGGCCACCCAATGCCCGCAAGCAAGTCACGTTCCTGATTGTTCTCCCCATAGTGTTTCCTCTCTGGGTTACCTTACCTGATGTTCGCAAACCTTCGTCGAAGAAGTTTTTTCCCGTCACATTCTTCGGCGCCATCACCTGGATTGCAGTATTCTCTTACTTGATGGTCTGGTGGGCACACCAGGTTGGAGAGACAATTGGCATCAGTGAGGAGATTATGGGCCTGACCATCTTGGCTGCTGGGACTTCCATCCCTGATCTTATCACCAGCGTCATAGTGGCCCGAAAGGGACTTGGGGACATGGCCGTGTCCAGCTCTGTTGGAAGCAATATTTTTGACATCACCGTAGGGCTCCCCCTGCCCTGGCTCTTGTACACCATCATCCACAGATTCCAACCAGTGGCTGTCAGCAGCAATGGCCTGTTCTGTGCTATCGTCCTCCTCTTCATCATGCTGCTCTTCGTCATCCTCTCCATCGCCCTCTGCAAATGGCGGATGAACAAAGTCCTCGGCTTCATCATGTTCGGCCTCTACTTTGTGTTCCTGGTGGTCAGCGTCCTTCTAGAAGACAGAATTCTTGTGTGCCCTGTCTCCATCTAG
	Elephas_maximus	ATGGATCTGCATCAAAGTACTACCATC---AAGTTCCTTGAGAAATGGGGTTTGGATGAGTCACCGTCTGGCTGCAGGAGACATTATAATATCAGGAAAAAACTGAAATTAATTAGAATCTTAGGCCTTTTC------ATGGGCCTGATGGCCGTTAGCACTGTCTCGTTTTCAACCAGTGCCTTTTCTGAGATAGAAACACAGAGCACAGGAGGAGCCAATAGTGTAAGTGGCCCTAGGATAGTACAAGGTTACCGTCAAAGAACTCTCTTAGATTTAAATGACAAGATTTGGGATTATACTCCACAGCCCCCTCTTCCTCAGGAAGACAAATCTGAGAATAATACAGAGCATGCCCAGGGAGACTACCCAAGAGACATCTTTTCCCTCGAGGATCGAAGAAAAGGCGCCATCATTCTCCATGTCATTGGAATGATCTACATGTTCATAGCATTAGCCATCGTCTGTGATGAGTTCTTTGTCCCTTCTTTGACTGTCATCACCGAAAAACTGGGCATCTCTGACGATGTTGCTGGAGCCACTTTTATGGCTGCCGGAGGCTCAGCCCCAGAACTTTTCACATCTCTCATAGGGGTATTTATTGCCCACAGCAACGTTGGCATAGGCACAATAGTGGGCTCAGCAGTGTTCAACATCCTCTTTGTTATTGGCATGTGTGCTCTGTTTTCTAGAGAAATCTTAAACCTGACGTGGTGGCCGCTCTTTCGGGATGTGTCCTTCTACATTGTTGACTTGATCATGCTGATCATTTTTTTCCTGGATAATGTTATTATGTGGTGGGAAAGCTTGCTTCTATTAACAGCTTATTTTAGCTATGTGGTATTCATGAAGTTCAACGTCCAAGTAGAAAGATGGGTGAAACAAGTGATAAACCGCAATAAAGTCGTCAAAGTGACCGCACCAGAGGCCCAAGCAAAGTCATCTACAGCCAGGGACAAGGATGAGCAGGCTCTACCGGCTAAGCCACGTCTCCAGCGAGGTGGAAGTTCTGCCTCTCTCCACAACAGTCTCATGAGGAATAGCATCTTCCAGCTCATGATACACACCCTGGACCCACTCGCTGAAGAACTTGGATCATATGGAAAACTAAAATATTATGACACAATGACTGAAGAAGGGCGGTTCAGAGAAAAGGCTTCAATTCTCCACAAGATCGCTAAGAAGAAATGTCAGGTGGATGAGAATGACAGGCAAAACGGGGCTGCCAACCATGTGGAAAAAATTGAGCTCCCAAACAGCACCAGCACAGAAGTTGAGATGACGCCACCCAGTGGAGCTTCAGAGCCTGTACAGAATGGAAACCTCTCCCACAGCATTGAAGCTGCGGAAGCCCAGACGGGGGAAGAGGAGGAGGACCAGCCCCTGAGCTTAGCCTGGCCTCCCAATGTCCGCAAGCAAATCACGTTCCTGATTGTTCTCCCCATAGTATTTCCTCTCTGGGTTACGTTACCTGATGTCCGCAAACCTTCATCAAAGAAGTTTTTTCCCATCACATTCTTTGGCGCCATCACCTGGATTGCAGTATTCTCTTACTTGATGGTCTGGTGGGCACACCAGGTTGGAGAGACAATTGGCATCAGTGAGGAGATCATGGGCCTGACCATCTTGGCTGCTGGGACCTCCATCCCTGATCTTATCACCAGTGTCATAGTGGCCCGAAAGGGGCTTGGGGACATGGCCGTGTCCAGCTCTGTTGGAAGCAATATTTTTGACATCACAGTAGGGCTCCCCCTGCCCTGGCTCCTGTATACCATCATCCACAGATTCCAACCAGTGGCCGTCAGCAGCAACGGCCTCTTCTGCGCCATTGTCCTCCTCTTCATCATGCTGCTCTTCGTCATCCTCTCCATTGCCTTCTGCAAATGGCGGATGAACAAAGTGCTGGGCTTCATCATGTTTGGCCTCTACTTTGTGTTCCTGGTGGTCAGCGTCCTTCTAGAAGACAGAATTCTTGTGTGTCCTGTCTCCATCTAG
	Loxodonta_africana	ATGGATCTGCATCAAAGCACTACCATC---ACGTTCCTTGAGAAATGGGGTTTGGATGAGTCACCGTCTGGCTGCAGGAGACATTATAATATCAGGAAAAAACTGAAATTAATTAGAATCTTAGGCCTTTTC------ATGGGCCTGATGGCCGTTAGCACTGTCTCGTTTTCAACCAGTGCCTTTTCTGAGATAGAAACACAGAGCACAGGAGGAGCCAATAGTGTAAGTGGCCCTAGGATAGTACAAGGTTACCGTCAAAGAACTCTCTTAGATTTAAATGACAAGATTTGGGATTATACTCCACAGCCCCCTCTTCCTCAGGAAGACAAATCTGAGAATAATACAGAGCATGCCCAGGGAGACTACCCAAGAGACATCTTTTCCCTCGAGGATCGAAGAAAAGGCGCCATCATTCTCCATGTCATTGGAATGATCTACATGTTCATAGCATTAGCCATCGTCTGTGATGAGTTCTTTGTCCCTTCTTTGACTGTCATCACCGAAAAACTGGGCATCTCTGACGATGTTGCTGGAGCCACTTTTATGGCTGCCGGAGGCTCAGCCCCAGAACTTTTCACATCTCTCATAGGGGTATTTATTGCCCACAGCAACGTTGGCATAGGCACAATAGTGGGCTCAGCAGTGTTCAACATCCTCTTTGTTATTGGCATGTGTGCTCTGTTTTCTAGAGAAATCTTAAACCTGACGTGGTGGCCGCTCTTTCGGGATGTGTCCTTCTACATTGTTGACTTGATCATGCTGATCATTTTTTTCCTGGATAATGTTATTATGTGGTGGGAAAGCTTGCTTCTATTAACAGCTTATTTTAGCTATGTGGTATTCATGAAGTTCAACGTCCAAGTAGAAAGATGGGTGAAACAAGTGATAAACCGCAATAAAGTCGTCAAAGTGACCGCACCAGAGGCCCAAGCAAAGTCATCTACAGCCAGGGACAAGGATGAGCAGGCTCTACCGGCTAAGCCACGTCTCCAGCGAGGTGGAAGTTCTGCCTCTCTCCACAACAGTCTCATGAGGAATAGCATCTTCCAGCTCATGATACACACCCTGGACCCACTCGCTGAAGAACTTGGATCATATGGAAAACTAAAATATTATGACACAATGACTGAAGAAGGGCGGTTCAGAGAAAAGGCTTCAATTCTCCACAAGATCGCTAAGAAGAAATGTCAGGTGGATGAGAATGACAGGCAAAACGGGGCTGCCAACCATGTGGAAAAAATCGAGCTCCCAAACAGCACCAGCACAGAAGTTGAGATGACGCCACCCAGTGGAGCTTCAGAGCCTGTACAGAATGGAAACCTCTCCCACAGCATTGAAGCTGCGGAAGCCCAGACGGGGGAAGAGGAGGAGGACCAGCCCCTGAGCTTGGCCTGGCCTCCCAATGTCCGCAAGCAAATCACGTTCCTGATTGTTCTCCCCATAGTATTTCCTCTCTGGGTTACGTTACCTGATGTCCGCAAACCTTCATCAAAGAAGTTTTTTCCCATCACATTCTTTGGCGCCATCACCTGGATTGCAGTATTCTCTTACTTGATGGTCTGGTGGGCACACCAGGTTGGAGAGACAATTGGCATCAGTGAGGAGATCATGGGCCTGACCATCTTGGCTGCTGGGACCTCCATCCCTGATCTTATCACCAGTGTCATAGTGGCCCGAAAGGGGCTTGGGGACATGGCCGTGTCCAGCTCTGTTGGAAGCAATATTTTTGACATCACAGTAGGGCTCCCCCTGCCCTGGCTCCTGTATACCATCATCCACAGATTCCAACCAGTGGCCGTCAGCAGCAACGGCCTTTTCTGCGCCATTGTCCTCCTCTTCATCATGCTGCTCTTCGTCATCCTCTCCATTGCCTTCTGCAAATGGCGGATGAACAAAGTGCTGGGCTTCATCATGTTTGGCCTCTACTTTGTGTTCCTGGTGGTCAGCGTCCTTCTAGAAGACAGAATTCTTGTGTGTCCTGTCTCCATCTAG
	Heterohyrax_brucei	ATGGATTTGCATCAAAGCACTATCATT---AGATTCCTTGAGAAATGGGGTTTGGATGAGTCACTGTCTGGCTGCAAGAGACACTACAATGTCAGGAAAAAACTAAAGTTAATTAGAATCTTAGGCCTTTTC------ATGGGCCTGGTGGCCATCAGCACTGTCCCATTTTCAATCAGTGCCTTTTCCGAGACAGAGACACAGAACACAGGAGACACCATTGGTGTGAGCAATCCTGAGATAATGCACGGTTACCGTCAGAGAACTCTCTTAGATTTAAATGACAAAATACAGGATGACACTCCACAGCCTCCTCTTCCTCAGGAAGGCGAATCTGAGAATACTACTGAGCCTTCCCAAGGAGACTACCCAAGAGACATATTTTCCCTTGAGGACCGAAGAAAAGGCGCCATCATTCTCCACGTCATTGGAATGATCTACATGTTCATAGCGTTAGCCATTGTCTGCGATGAGTTCTTTGTCCCTTCTTTGACTGTTATCACCGAAAAACTTGGTATCTCTGATGATGTGGCTGGTGCCACCTTTATGGCGGCAGGAGGCTCAGCCCCCGAACTCTTCACATCCCTTATAGGGGTATTCATAGCCCACAGCAACGTTGGCATAGGCACGATAGTGGGCTCAGCAGTGTTCAACATCCTCTTTGTTATTGGCATGTGTGCCCTTTTTTCTAGAGAAATCTTAAACCTGACGTGGTGGCCACTCTTTCGAGATGTGTCTTTCTACATTGTTGACTTGATCATGCTGATCATTTTTTTCCTGGATAATGTCATTATGTGGTGGGAAAGCTTGCTTCTATTAGCAGCTTATTTTAGCTATGTGGTTTTCATGAAATTCAACGTCCAAGTAGAAAGATGGGTGAAGCAAATGCTAAACCGCAATAAAGTCGTCAAAGTGACTGCACCGGAGGCCCAAGCAAAGTCACCTACAGCCAGGGACAATGATGAGCAGGCTCTACCGGCTAAGCCCCGTCTCCAGCGAGGAGGAAGCTCTGCCTCTCTCCACAACAGTCTCATGAGGAATAGCATTTTCCAGCTCATGATACATACCCTGGACCCACTTGCTGAAGAACTTGGATCATATGGAAAACTAAAATATTATGACACAATGACTGAAGAAGGGCGGTTCAGAGAAAAGGCTTCAATTCTCCACAAGATCGCCAAGAAGAAATGCCAGGTGGATGAGAATGAGAGGCAGAACGGGGCTGCCAACCATGTGGAAAAAATCGAGCTCCCAAACAGCACCAGCACAGAAGTTGAGATGACGCCACCCGGTGGAGCTTCTGAGCCTGTACAGAACGGAAACCTCTCCCACAGCATTGAAGCCACCGAAGCCCAGGCAGGGGAAGAGGAGGAGGACCAGCCCCTGAGCCTGGCCTGGCCTCCCAATCTCCGCAAGCAAGTCACGTTTCTGCTTGTTCTCCCGATAGTGTTTCCTCTCTGGATTACCTTACCTGATGTTCGCAAACCTTCATCGAAGAAGTTTTTCCCCATCACATTCTTTGGCGCCATCAGCTGGATTGCAGTATTCTCTTACTTAATGGTCTGGTGGGCACACCAGGTTGGAGAGACAATAGGCATTAGTGAGGAGATTATGGGCCTGACCATCCTGGCTGCTGGGACTTCCATCCCGGATCTCATCACCAGCGTCATCGTGGCCCGAAAGGGGCTTGGGGACATGGCCGTGTCCAGCTCTGTTGGAAGCAATATTTTTGACATCACCGTAGGGCTCCCCCTGCCCTGGCTCCTGTATACCGTCATCCACAGATTCCAGCCCGTGGCCGTCAGCAGCAATGGCCTCTTCTGCGCCATTGTCCTTCTCTTCATCATGCTGCTCTTCGTCATCCTCTCCATTGCCCTCTGCAAGTGGCGGATGAACAAAGTGCTGGGCTTCATCATGTTCGGCCTCTACTTTGTGTTCCTGGTGGTCAGCGTCCTTCTAGAAGACAGAATTCTTGTGTGTCCTGTCTCCATCTAG
	Procavia_capensis	ATGGATTTGCATCAAAGCACTATCATT---AGATTCCTTGAGAAATGGGGTTTGGATGAGTCACCGTCTGGCTGCAAGAGACACTACAATGTCAGGAAAAAACTAAAGTTAATTAGAATCTTAGGCCTTTTC------ATGGGCCTGGTGGCCATCAGCACTGTCCCATTTTCAATCAGTGCCTTTTCCGAGACAGAGACACAGAACACAGGAGACACCATTGGTGTGAGCAATCCTGAGATGATGCACGGTTACCGTCAGAGAACTCTCTTAGATTTAAATGACAAAATACAGGATGACACTCCACAGCCTCCTCTTCCTCAGGAAGGCGAATCTGAGAATACTACTGAGCCTTCCCAAGGAGACTACCCAAGAGACATATTTTCCCTTGAGGACCGAAGAAAAGGCGCCATCATTCTCCACGTCATTGGAATGATCTACATGTTCATAGCGTTAGCCATTGTCTGCGATGAGTTCTTTGTCCCTTCTTTGACTGTTATCACTGAAAAACTCGGTATCTCTGATGATGTGGCTGGTGCCACCTTTATGGCGGCAGGAGGCTCAGCCCCTGAGCTCTTCACATCCCTTATAGGGGTATTCATAGCCCACAGCAACGTTGGCATAGGCACGATAGTGGGCTCAGCAGTGTTCAACATCCTCTTTGTTATTGGCATGTGTGCCCTTTTTTCTAGAGAAATCTTAAACCTGACGTGGTGGCCACTCTTTCGAGATGTGTCTTTCTACATTGTTGACTTGATCATGCTGATCATTTTTTTCCTGGATAATGTCATTATGTGGTGGGAAAGCTTGCTTCTATTAGCAGCTTATTTTAGCTATGTGGTTTTCATGAAATTCAACGTCCAAGTAGAAAGATGGGTGAAGCAAATGCTAAACCGCAATAAAGTCGTCAAAGTGACTGCACCGGAGGCCCAAGCAAAGTCACCTACAGCCAGGGACAATGATGAGCAGGCTCTACCGGCTAAGCCCCGTCTCCAGCGAGGAGGAAGCTCTGCCTCTCTCCACAACAGTCTCATGAGGAATAGCATTTTCCAGCTCATGATACATACCCTGGACCCACTCGCTGAAGAACTTGGATCATATGGAAAACTAAAATATTATGACACAATGACTGAAGAAGGGCGGTTCAGAGAAAAGGCTTCAATTCTCCACAAGATCGCCAAGAAGAAATGCCAGGTGGATGAGAATGAGAGGCAGAACGGGGCTGCCAACCACGTGGAAAAAATCGAGCTCCCAAACAGCACCAGCACAGAAGTTGAGATGACGCCACCCGGTGGAGCTTCTGAGCCTGTACAGAACGGAAACCTCTCCCACAGCATTGAAGCCGCCGAAGCCCAGGCAGGGGAAGAGGAGGAGGACCAGCCCCTGAGCCTGGCCTGGCCTCCCAATCTCCGCAAGCAAGTCACGTTTCTGCTTGTTCTCCCGATAGTGTTTCCTCTCTGGATTACCTTACCTGATGTTCGCAAACCTTCATCGAAGAAGTTTTTCCCCATCACATTCTTTGGCGCCATCAGCTGGATTGCAGTATTCTCTTACTTAATGGTCTGGTGGGCACACCAGGTTGGAGAGACAATTGGCATCAGTGAGGAGATTATGGGCCTGACCATCCTGGCTGCTGGGACTTCCATCCCGGATCTCATCACCAGCGTCATCGTGGCCCGAAAGGGGCTTGGGGACATGGCCGTGTCCAGCTCTGTTGGAAGCAATATTTTTGACATCACCGTAGGGCTGCCCCTGCCCTGGCTCCTGTACACCGTCATCCACAGATTCCAGCCCGTGGCCGTCAGCAGCAATGGCCTCTTCTGCGCCATTGTCCTCCTCTTCATCATGCTGCTCTTCGTCATCCTCTCCATTGCCCTCTGCAAGTGGCGGATGAACAAAGTGCTGGGCTTCATCATGTTCGGCCTCTACTTTGTGTTCCTGGTGGTCAGCGTCCTTCTAGAAGACAGAATTCTTGTGTGTCCTGTCTCCATCTAG
	Elephantulus_edwardii	ATGGAGCTGCATCCACACACCACCGTT---GACTTCCTTGAGAGATGGGTTTCGGATGAGTCACCGTCTGGCTGCAGGAGACGTTATAATGTCAGGAAAAAACTGAAGTTGATTCGAATCTTGGGCCTTTTCCTGGGCCTGGGCCTGGTGGCTGTTAGCACTGTCCCATTTTCAATCAGTGCCTTTTCTGAGACAGAAATACAGAGCACAGGAGAAGCCGATGGTGTC---------------ATGCCCAGTTACCACCAGAGAACTCTCTTAGATTTAAATGACAAGATCCGGGATTACACTCCCCAGCCTTCTCTTCCTCAGGAAGGCCCGTCTGAGAACAGCACAGAGCATGCCCAAGGCGACTACCCAAGAGACATCTTTTCCCTCGAGGAGCGAAGAAAGGGTGCCATCATCCTCCATGTCGTTGGCATGATCTACATGTTCATAGCTTTAGCCATCGTCTGTGATGAGTTCTTCGTCCCTTCCTTGACTGTCATCACTGAAAAACTGGGCATCTCTGATGATGTGGCCGGGGCCACCTTTATGGCTGCGGGGGGCTCAGCCCCAGAACTTTTCACATCTCTCATCGGGGTTTTTATCGCCCACAGCAACGTTGGTATAGGCACTATCGTGGGCTCAGCAGTGTTCAACATCCTCTTTGTTATTGGCATGTGTGCTCTGTTTTCTAGAGAAATCTTAAACCTGACCTGGTGGCCACTCTTTCGGGATGTGTCCTTCTACATTGTGGACTTGATCATGCTGATCATTTTCTTCCTGGACAATGTGATTAAGTGGTGGGAGAGCTTGCTTCTCTTAACAGCATATTTCGCCTACGTGGTTTTCATGAAATTCAACGTCCAGGTAGAAAAATGGGTGAAGCAAATGATAAACCGCAATAAAGTCGTCAAAGTGACTGCCCCAGAGGCCCAAGCAAAGCCATCTACAACCAGGGACAAGGATGAGCAGGCTCTACCGACTAAGCCACGTCTCCAGCGAGGGGGAAGCTCTGCCTCTCTCCACAACAGTCTCATGCGGAACAGCATCTTCCAACTCATGATACACACTCTGGACCCACTCGCTGAAGAACTTGGATCATATGGAAAACTAAAATATTATGACACAATGACTGAAGAAGGGCGGTTCAGAGAAAAGGCTTCAATTCTCCATAAGATTGCCAAGAAGAAATGCCATGTGGACGAGAACGAGAGGCAGAACGGAGCGGCCAACCACATGGACAAAATCGAGCTCCCAAATAGCACCAGCACAGAAATGGAGATGACGCCCCCTAGTGATGCCTCCGAGCCCGTCCAGAATGGAAACCTCTCCCACACCATCGAAGCTGCCGAAGCCCAGGCCGCGGAGGAGGAGGAGGACCAGCCCCTGAGCCTGGCCTGGCCTTCCAACCGCCGCAAGCAAGTCACCTTCCTGATCGTTCTCCCCATCGTGTTCCCTCTGTGGATTACCTTACCTGACGTGCGCAAACCTACATCGAAGAAGTTTTTCCCCATCACGTTCTTTGGCGCCATCAGCTGGATTGCCGTCTTTTCTTACTTGATGGTCTGGTGGGCACACCAGGTTGGGGAGACAATTGGCATCAGTGAGGAGATTATGGGTCTGACCATCCTGGCTGCTGGGACGTCCATCCCTGATCTTATCACCAGCGTCATAGTGGCCCGGAAGGGGCTTGGAGACATGGCAGTGTCTAGCTCTGTTGGAAGCAATATTTTTGACATCACTGTAGGGCTCCCGCTGCCCTGGCTCCTGTACACCGTGATCCACAGGTTCCAGCCTGTGGCCGTCAGCAGCAACGGCCTCTTCTGCGCCATCGTCCTGCTCTTCATCATGCTGCTCTTCGTCATCCTCTCCATCGCCCTCTGCAAGTGGCGCATGAACAAAGTGCTGGGTTTCATCATGTTCGGCCTCTACTTCGTGTTCCTGGTGGTCAGCGTCCTTCTAGAAGACAGAATTCTGACGTGTCCTGTCTCCATCTAG
	Echinops_telfairi	ATGGATCGGCTTCAAAGCACGACCATCCCGATATTCCTTGAGAAGTGGGGCTTGGGGGAGTCACCATCTGGCTGCAGGAGACATTATAACGTCAGAAAAAAACTGAAGTTCATTAGAATCATAGGACTTTTC------CTGGGCCTGCTAGCCATCAGCACTGTCCCATTTTCAATCAGTGCCTTTTCTGAGACAGAGACTCAGAGCCCAGGAGAAGCCAATGGTCTAAGTGGCCCAGGGGTAGTACACGGTTACCGTCAAAGAACTCTCTTAGACCTAAATGGCAAGATTCTGGATTCCACTGAACAGCCCCCTGTGATTCAGGAAGGCAAACTGGAGAACACTACAGAGCATGCCGAAGGGGACTACCCCAAAGACATCTTCTCCCTTGAGGAGCGAAGAAAAGGAGCCATCGTTCTCCATGTCATTGGCATGATCTACATGTTCATAGCCTTAGCCATTGTCTGTGATGAGTTCTTTGTCCCTTCTTTGACTGTCATCACCGAAAAACTGGGCATCTCTGATGATGTGGCCGGAGCCACCTTCATGGCTGCGGGGGGCTCAGCCCCAGAACTCTTCACGTCTCTCATTGGGGTCTTTATTGCCCACAGCAATGTTGGCATAGGCACAATCGTGGGCTCCGCAGTGTTCAACATCCTCTTCGTGATTGGCATGTGTGCACTGTTTTCTAGAGAAATCTTAAACCTGACCTGGTGGCCACTCTTTCGGGATGTGTCCTTCTACATTGTCGACTTGATCATGCTGATCATTTTTTTCCTGGATAATGTTATCATGTGGTGGGAGAGCTTGCTTCTATTATCGGCTTATTTTGCCTATGTGATTTTCATGAAATTCAACGTCCAAGTCGAAAAATGGGCGAAGAAAATGATAAGCCGCAACAAAGTCGTCAAGGTGACAGCGCCAGAGGCCCAAGCCAAGTCATCTACAACCAGGGACAAGGATGAGCAGGCTCTACCGACTAAGCCACGTCTCCAGCGGGGTGGAAGCTCTGCCTCTCTCCACAACAGTCTCATGAGGAATAGCATCTTCCAGCTCATGATACATACCCTGGACCCACTCGCTGAAGAACTTGGATCATACGGAAAGCTAAAATATTATGACACAATGACTGAAGAAGGGCGCTTCCGAGAAAAGGCTTCCATTCTCCATAAGATCGCCAAGAAGAAATGCCAGGGGGATGAGAACGAGAGGCAGAACGGGGCTGCCAACCACGTGGAAAAAATCGAGCTGCCAAACAGCACCAGCACCGAAGTCGAGCTGACTCCACCCAGCGATGCTTCGGAGCCTGTACAAAACGGGAACCTCTCGCACAGCATCGAGCCTGCGGAAGCCCAGGCAGTGGAGGAGGAGGATGACCAGCCACTGAGCCTGGCCTGGCCCACCAACCCCCGCAAGCAAGTCACGTTCCTGATCGTCCTCCCCATCGTGTTCCCTCTCTGGATCACCCTACCGGATGTTCGCAAACCTTCCATGAAGAAGTTCTTTCCTATCACGTTCTTCGGCGCCATCTCCTGGATTGCGGTGTTCTCCTACTTGATGGTCTGGTGGGCACACCAGGTTGGAGAGACCATTGGCATCAGTGAGGAGATTATGGGCCTGACCATCCTGGCTGCTGGCACTTCCATCCCTGATCTGATCACCAGCGTCATCGTGGCCCGGAAGGGGCTGGGGGACATGGCCGTGTCCAGCTCTGTGGGAAGCAATATTTTCGACATCACGGTAGGGCTCCCCCTGCCCTGGCTTCTGTACACCATCATCCACAGGTTCCAGCCAGTGGCCGTGAGCAGCAACGGCCTCTTCTGCGCCATCGTCCTCCTCTTCATCATGCTGCTCTTCGTCATCCTCTCCATCGCCCTCTGCAAATGGCGGATGAACAAAGTGCTGGGCTTCATCATGTTCGGCCTCTACTTTGTGTTCCTGGTGGTCAGCGTCCTTCTAGAAGACAGAATCCTCACGTGCCCTGTCTCCATCTAG
	Microgale_talazaci	ATGGATCGACTGCAAAGCACCACCATCCCGATGTTCCTTGAGAAGTGGGGCTTGGGTGAGTCGCCATCCGGCTGCAGGAGACTTTATAATGTCAGAAAAAAACTGAAGTTCATTAGAATCGTGGGCCTCTTC------CTGGGCCTGGTGGCCATCAGCACTGTCCCGTTTTCAAGCAGTGCCTTTTCTGAGACAGAGACTCAGAGTGCAGGAGAAGCCGATGGTCTCAGTGGCCCGGGGGTAGTACACGGTCACCGTCAAAGAACTCTCTTAGATTTAAATGACAAGATTCTGGATTCCACTCCACAGCCCCCTGTGATTCAGGAAGGAAAACTGGAGAATACGACAGAGCATGCCGAAGGGGACTACCCAAAAGACATCTTCTCCCTTGCGGAGCGAAGAAAAGGAGCCATCGTCCTCCATGTCATTGGGATGATCTACATGTTCATAGCCTTAGCCATTGTCTGCGATGAGTTCTTTGTCCCCTCTTTGACTGTCATCACCGAAAAACTGGGCATCTCCGATGATGTGGCTGGGGCCACCTTCATGGCTGCAGGGGGCTCAGCGCCGGAACTCTTCACATCGCTCATCGGGGTCTTCATCGCCCACAGCAATGTTGGCATCGGCACAATCGTGGGCTCGGCGGTGTTCAACATCCTCTTCGTGATTGGCATGTGTGCTCTGTTTTCTAGAGAAATCTTAAACCTGACCTGGTGGCCGCTCTTCCGGGATGTGTCCTTCTACATTGTCGACTTGATCATGCTGATCATTTTTTTCCTGGATAATGTTATCATGTGGTGGGAGAGCTTGCTTCTCTTATCGGCTTATTTCGCCTATGTGATTTTCATGAAATTCAACGTCCAGGTCGAAAAATGGGCGAAGAAAATGATAAGCCGCAACAAAGTCGTCAAGGTGACAGCACCAGAGGCCCAAGCAAAGTCATCTACAACCAGGGACAAGGATGAGCAGGCTGTACCGACGAAGCCACGTCTCCAGCGGGGTGGAAGCTCTGCCTCTCTTCACAACAGTCTCATGAGAAATAGCATCTTCCAGCTCATGATACATACCCTGGACCCACTGGCTGAAGAACTTGGATCATATGGAAAGCTAAAATATTATGACACAATGACTGAAGAAGGCCGATTCCGAGAAAAGGCTTCCATTCTCCATAAGATCGCCAAGAAGAAATGCCAGGTGGATGAGAACGAGAGGCAGAACGGGGCTGCCAACCACGTGGAAAAAATCGAACTGCCAAACAGCACCAGCACAGAAGTGGAGCTGACGCCACCCAGCGATGCTTCGGAGCCTGTACAAAATGGAAACCTCTCACACAGCATTGAACCCGCAGAAGCCCAGGCAGCAGAGGAGGAGGATGACCAGCCCCTGAGCCTGGCCTGGCCCACCAACCCCCGCAAGCAAGTCACATTCCTGATCGTGCTCCCCATCGTGTTCCCTCTCTGGATCACCTTACCAGATGTCCGCAAACCTTCATCAAAGAAGTTCTTTCCCATCACGTTCTTCGGTGCCATCTCCTGGATTGCCGTGTTCTCCTATCTGATGGTCTGGTGGGCACACCAGGTTGGAGAGACCATTGGCATCAGTGAGGAGATTATGGGCCTGACCATCCTGGCAGCTGGCACTTCCATCCCTGATCTGATCACCAGCGTCATCGTGGCCCGGAAGGGGCTGGGGGACATGGCCGTGTCCAGCTCTGTGGGAAGCAATATTTTTGACATCACGGTCGGGCTCCCGCTGCCCTGGCTTCTGTACACCATCATCCACAGGTTCCAGCCAGTGGCTGTTAGCAGCAACGGCCTCTTCTGCGCCATCGTCCTCCTCTTCATCATGCTGCTCTTCGTCATCCTCTCCATCGCCCTCTGCAAATGGCGGATGAACAAAGTGCTGGGCTTCATCATGTTTGGCCTCTACTTTGTGTTCCTGGTGGTCAGCGTCCTTCTAGAAGACAGAATTCTCACATGCCCTGTCTCTATCTAG

;
end;
