# Supplementary material for: Three Blind Moles: Molecular Evolutionary Insights on the Tempo and Mode of Convergent Eye Degeneration in Notoryctes typhlops (Southern Marsupial Mole) and Two Chrysochlorids (Golden Moles)
Source: Genes (Basel). 2023 Oct 28;14(11):2018. doi: 10.3390/genes14112018 (PMC10671557; doi:10.3390/genes14112018)
Supplement: Supplementary file 1 [file genes-14-02018-s001.zip › Afrotheria CDS Alignments Nexus/Afrotheria Lens Genes CDS Nexus/BFSP1 alignment CDS.nex]

#NEXUS
begin taxa;
	dimensions ntax=12;
	taxlabels
	Amblysomus_hottentotus[&"At least Q20"=99.78%,Ambiguities=0,"At least Q30"=99.78%,"Rough Temperature (°C)"=91.36941431670282,"At least Q40"=99.78%,Description="Illumina",Modified=Mon Feb 06 08:38:57 PST 2023,"% GC"=57.3%,Bin="<html><head><3></head><b><font color='#49993F'>High</font></b></html>","# Nucleotide Sequences With Quality"=1,"Post-Trim Length"=461,"Molecular Weight (kDa)"=143.06238000000008,Topology="linear","% MQ"=0.0%,Created=Mon Feb 06 07:21:35 PST 2023,URN="urn:local:.:167-fvpwiwx","% LQ"=0.2%,"% HQ"=99.8%,"Molecule Type"="DNA"]
	Chrysochloris_asiatica[&country="South Africa","Rough Temperature (°C)"=91.16150234741784,Description="NW_006408557","Genetic Code"="Standard",Modified=Mon Feb 06 08:29:04 PST 2023,"Annotation Software Version (Genome-Annotation-Data)"="5.2",Taxonomy="Eukaryota; Metazoa; Chordata; Craniata; Vertebrata; Euteleostomi; Mammalia; Eutheria; Afrotheria; Chrysochloridae; Chrysochlorinae; Chrysochloris","Common Name"="Cape golden mole","Filename (Imported From)"="sequence - 2023-02-03T063558.683.gb","Annotation Provider (Genome-Annotation-Data)"="NCBI",Created=Wed Feb 19 00:00:00 PST 2014,URN="urn:local:.:1g3-fvkpwqf","Annotation Method (Genome-Annotation-Data)"="Best-placed RefSeq; Gnomon","Features Annotated (Genome-Annotation-Data)"="Gene; mRNA; CDS; ncRNA",db_xref="taxon:185453",Organism="Chrysochloris asiatica","Annotation Version (Genome-Annotation-Data)"="Chrysochloris asiatica Annotation Release 100","Path (Imported From)"="/Users/pannotia/Downloads",Accession="NW_006408557.1","% GC"=57.0%,chromosome="Unknown",sex="female","Annotation Pipeline (Genome-Annotation-Data)"="NCBI eukaryotic genome annotation pipeline","Molecular Weight (kDa)"=132.1163200000002,"# Nucleotide Sequences With Quality"=0,Topology="linear","Annotation Status (Genome-Annotation-Data)"="Full annotation",tissue_type="Spleen","Molecule Type"="DNA"]
	Microgale_talazaci[&URN="urn:local:.:xnj-fv87ldz","Rough Temperature (°C)"=91.38978328173373,Description="PVJH01039904 (E1-2), PVJH01034644 (E3-5), PVJH01050271 (E6-7), PVJH01078732 (E8)",Modified=Mon Feb 06 08:29:04 PST 2023,"% GC"=54.7%,"# Nucleotide Sequences With Quality"=0,"Molecular Weight (kDa)"=600.9907000000045,Topology="linear","Molecule Type"="DNA",Created=Thu Feb 02 20:44:12 PST 2023]
	Echinops_telfairi[&country="Germany: Ludwig Maximilians University, Munich","Rough Temperature (°C)"=91.53535510627268,Description="NW_022109491","Genetic Code"="Standard",Modified=Mon Feb 06 08:13:51 PST 2023,"Annotation Software Version (Genome-Annotation-Data)"="9.0",Taxonomy="Eukaryota; Metazoa; Chordata; Craniata; Vertebrata; Euteleostomi; Mammalia; Eutheria; Afrotheria; Tenrecidae; Tenrecinae; Echinops","Common Name"="small Madagascar hedgehog","Genome Coverage (Genome-Assembly-Data)"="78x","Filename (Imported From)"="sequence - 2023-01-24T211439.270.gb","Annotation Provider (Genome-Annotation-Data)"="NCBI",Created=Mon Dec 06 00:00:00 PST 2021,URN="urn:local:.:21-ftzxusf","Genome Representation (Genome-Assembly-Data)"="Full",isolate="266","Annotation Method (Genome-Annotation-Data)"="Best-placed RefSeq; Gnomon","Features Annotated (Genome-Annotation-Data)"="Gene; mRNA; CDS; ncRNA","Assembly Provider (Genome-Assembly-Data)"="Broad Institute","Sequencing Technology (Genome-Assembly-Data)"="Illumina HiSeq",db_xref="taxon:9371",Organism="Echinops telfairi","Annotation Version (Genome-Annotation-Data)"="103","Path (Imported From)"="/Users/pannotia/Downloads",Accession="NW_022109491.1","% GC"=55.1%,chromosome="Unknown",sex="female","Molecular Weight (kDa)"=597.8925800000038,"# Nucleotide Sequences With Quality"=0,"Annotation Pipeline (Genome-Annotation-Data)"="NCBI eukaryotic genome annotation pipeline",Topology="linear","Assembly Method (Genome-Assembly-Data)"="ALLPATHS v. R37599; Dovetail HiC v. 22-Jul-2017","Annotation Name (Genome-Annotation-Data)"="Echinops telfairi Annotation Release 103","Annotation Status (Genome-Annotation-Data)"="Full annotation","Molecule Type"="DNA","Expected Final Version (Genome-Assembly-Data)"="Yes"]
	Elephantulus_edwardii_[&country="South Africa","Rough Temperature (°C)"=91.43219148001756,Description="NW_006400116","Genetic Code"="Standard",Modified=Mon Feb 06 08:13:51 PST 2023,"Annotation Software Version (Genome-Annotation-Data)"="5.2",Taxonomy="Eukaryota; Metazoa; Chordata; Craniata; Vertebrata; Euteleostomi; Mammalia; Eutheria; Afrotheria; Macroscelidea; Macroscelididae; Elephantulus","Common Name"="Cape elephant shrew","Filename (Imported From)"="sequence - 2023-01-24T211647.216.gb","Annotation Provider (Genome-Annotation-Data)"="NCBI",Created=Wed Feb 19 00:00:00 PST 2014,URN="urn:local:.:d28-fv6eo6j",isolate="Elephantulus edwardi_28Jun2011","Annotation Method (Genome-Annotation-Data)"="Best-placed RefSeq; Gnomon","Features Annotated (Genome-Annotation-Data)"="Gene; mRNA; CDS; ncRNA",db_xref="taxon:28737",Organism="Elephantulus edwardii","Annotation Version (Genome-Annotation-Data)"="Elephantulus edwardii Annotation Release 100","Path (Imported From)"="/Users/pannotia/Downloads",Accession="NW_006400116.1","% GC"=54.7%,chromosome="Unknown",sex="female","Annotation Pipeline (Genome-Annotation-Data)"="NCBI eukaryotic genome annotation pipeline","Molecular Weight (kDa)"=706.2238399999978,"# Nucleotide Sequences With Quality"=0,Topology="linear","Annotation Status (Genome-Annotation-Data)"="Full annotation","Molecule Type"="DNA"]
	Orycteropus_afer[&"Rough Temperature (°C)"=90.654609929078,Description="NW_006922087 (E1-5, 7), RJWU010062014 (E6), RJWU010125030 (E8)",Modified=Mon Feb 06 08:13:51 PST 2023,"% GC"=52.9%,"# Nucleotide Sequences With Quality"=0,"Molecular Weight (kDa)"=612.5455800000027,Topology="linear","Molecule Type"="DNA",Created=Thu Feb 02 10:32:32 PST 2023]
	Trichechus_manatus[&"Rough Temperature (°C)"=92.45353535353536,Description="NW_004443978","Genetic Code"="Standard",Modified=Mon Feb 06 08:13:51 PST 2023,"Annotation Software Version (Genome-Annotation-Data)"="8.0","Assembly Name (Genome-Assembly-Data)"="TriManLat1.0",Taxonomy="Eukaryota; Metazoa; Chordata; Craniata; Vertebrata; Euteleostomi; Mammalia; Eutheria; Afrotheria; Sirenia; Trichechidae; Trichechus","Common Name"="Florida manatee","Genome Coverage (Genome-Assembly-Data)"="150x","Filename (Imported From)"="sequence - 2023-01-24T210240.694.gb","Annotation Provider (Genome-Annotation-Data)"="NCBI",Created=Thu Jan 25 00:00:00 PST 2018,URN="urn:local:.:26-ftzxusf",isolate="Lorelei","Annotation Method (Genome-Annotation-Data)"="Best-placed RefSeq; Gnomon","Features Annotated (Genome-Annotation-Data)"="Gene; mRNA; CDS; ncRNA","Sequencing Technology (Genome-Assembly-Data)"="Illumina HiSeq",db_xref="taxon:127582",Organism="Trichechus manatus latirostris","Annotation Version (Genome-Annotation-Data)"="102","Path (Imported From)"="/Users/pannotia/Downloads",Accession="NW_004443978.1",sub_species="latirostris","% GC"=57.3%,chromosome="Unknown",sex="female","Molecular Weight (kDa)"=614.2097100000025,"# Nucleotide Sequences With Quality"=0,"Annotation Pipeline (Genome-Annotation-Data)"="NCBI eukaryotic genome annotation pipeline",Topology="linear","Assembly Method (Genome-Assembly-Data)"="AllPaths v. R38542","Annotation Name (Genome-Annotation-Data)"="Trichechus manatus latirostris Annotation Release 102","Annotation Status (Genome-Annotation-Data)"="Full annotation","Molecule Type"="DNA"]
	Dugong_dugon[&country="Japan:Okinawa",note="original tissue is stored in NIES under the ID 5750A",collection_date="2019-07-17","Rough Temperature (°C)"=92.24646464646464,Description="BMBL01116811","Genetic Code"="Standard",Modified=Mon Feb 06 08:13:51 PST 2023,"Assembly Name (Genome-Assembly-Data)"="D_dugong_scaffold_01",Taxonomy="Eukaryota; Metazoa; Chordata; Craniata; Vertebrata; Euteleostomi; Mammalia; Eutheria; Afrotheria; Sirenia; Dugongidae; Dugong","Common Name"="dugong","Filename (Imported From)"="sequence - 2023-01-25T075134.670.gb","Genome Coverage (Genome-Assembly-Data)"="64X",Created=Tue Sep 01 00:00:00 PDT 2020,URN="urn:local:.:99-fu0amqj","Sequencing Technology (Genome-Assembly-Data)"="Illumina Novaseq6000",db_xref="taxon:29137",Organism="Dugong dugon","Path (Imported From)"="/Users/pannotia/Downloads",Accession="BMBL01116811.1","% GC"=56.8%,"Molecular Weight (kDa)"=614.3068800000024,"# Nucleotide Sequences With Quality"=0,Topology="linear","Assembly Method (Genome-Assembly-Data)"="Genomic Workbench v. 20.02","Molecule Type"="DNA"]
	Elephas_maximus[&country="USA: San Diego Zoo",collection_date="2016","Rough Temperature (°C)"=92.5693856998993,Description="NC_064843","Genetic Code"="Standard",Modified=Mon Feb 06 08:13:51 PST 2023,"Annotation Software Version (Genome-Annotation-Data)"="10.0","Assembly Name (Genome-Assembly-Data)"="mEleMax1 primary haplotype",Taxonomy="Eukaryota; Metazoa; Chordata; Craniata; Vertebrata; Euteleostomi; Mammalia; Eutheria; Afrotheria; Proboscidea; Elephantidae; Elephas","Genome Coverage (Genome-Assembly-Data)"="43.0x","Filename (Imported From)"="sequence - 2023-01-24T205710.480.gb","Annotation Provider (Genome-Annotation-Data)"="NCBI RefSeq",dev_stage="adult",Created=Thu Aug 04 00:00:00 PDT 2022,URN="urn:local:.:23-ftzxusf",isolate="mEleMax1","Genome Representation (Genome-Assembly-Data)"="Full","Assembly Date (Genome-Assembly-Data)"="21-MAR-2022","Annotation Method (Genome-Annotation-Data)"="Best-placed RefSeq; Gnomon",cell_type="fibroblast","Features Annotated (Genome-Annotation-Data)"="Gene; mRNA; CDS; ncRNA","Assembly Provider (Genome-Assembly-Data)"="Vertebrate Genomes Project","Sequencing Technology (Genome-Assembly-Data)"="PacBio Sequel II HiFi; Bionano optical mapping; Arima HiC",db_xref="taxon:99487",Organism="Elephas maximus indicus","Annotation Version (Genome-Annotation-Data)"="100","Path (Imported From)"="/Users/pannotia/Downloads",Accession="NC_064843.1",sub_species="indicus","% GC"=57.6%,chromosome="25",sex="male","Molecular Weight (kDa)"=615.9747700000026,"# Nucleotide Sequences With Quality"=0,"Annotation Pipeline (Genome-Annotation-Data)"="NCBI eukaryotic genome annotation pipeline",Topology="linear","Assembly Method (Genome-Assembly-Data)"="Hifiasm v. 0.16.1; purge_dups v. 07.12.21; Bionano solve v. 3.3; Salsa v. 2.3","Annotation Name (Genome-Annotation-Data)"="Elephas maximus indicus Annotation Release 100","Annotation Status (Genome-Annotation-Data)"="Full annotation",tissue_type="fibroblast cells from skin","Molecule Type"="DNA","Expected Final Version (Genome-Assembly-Data)"="No"]
	Loxodonta_africana[&country="USA: San Diego Zoo, CA","Rough Temperature (°C)"=92.52809667673716,Description="SRR11869865 & SRR11869866 (E1), NW_003573439 (E2-8)","Genetic Code"="Standard",Modified=Mon Feb 06 08:13:51 PST 2023,"Annotation Software Version (Genome-Annotation-Data)"="8.0",Taxonomy="Eukaryota; Metazoa; Chordata; Craniata; Vertebrata; Euteleostomi; Mammalia; Eutheria; Afrotheria; Proboscidea; Elephantidae; Loxodonta","Common Name"="African savanna elephant","Filename (Imported From)"="sequence - 2023-01-24T210602.080.gb","Annotation Provider (Genome-Annotation-Data)"="NCBI",Created=Tue Jan 16 00:00:00 PST 2018,URN="urn:local:.:24-ftzxusf",isolate="ISIS603380","Annotation Method (Genome-Annotation-Data)"="Best-placed RefSeq; Gnomon","Features Annotated (Genome-Annotation-Data)"="Gene; mRNA; CDS; ncRNA",db_xref="taxon:9785",Organism="Loxodonta africana","Annotation Version (Genome-Annotation-Data)"="102","Path (Imported From)"="/Users/pannotia/Downloads",Accession="NW_003573439.1","% GC"=57.5%,chromosome="Unknown",sex="female","Molecular Weight (kDa)"=615.9247500000025,"# Nucleotide Sequences With Quality"=0,"Annotation Pipeline (Genome-Annotation-Data)"="NCBI eukaryotic genome annotation pipeline",Topology="linear","Annotation Name (Genome-Annotation-Data)"="Loxodonta africana Annotation Release 102","Annotation Status (Genome-Annotation-Data)"="Full annotation","Molecule Type"="DNA"]
	Heterohyrax_brucei[&URN="urn:local:.:bf-fu0cvru","Rough Temperature (°C)"=91.77703703703703,Description="PVJQ01030817 (E1-5), PVJQ01046911 (E6-8)",Modified=Mon Feb 06 08:13:51 PST 2023,"% GC"=55.6%,"# Nucleotide Sequences With Quality"=0,"Molecular Weight (kDa)"=628.579420000002,Topology="linear","Molecule Type"="DNA",Created=Wed Jan 25 08:12:37 PST 2023]
	Procavia_capensis[&"Rough Temperature (°C)"=91.89851851851851,Description="PVIO03000016","Genetic Code"="Standard",Modified=Mon Feb 06 08:13:51 PST 2023,"Assembly Name (Genome-Assembly-Data)"="ProCapCap_v3_BIUU_UCD",Taxonomy="Eukaryota; Metazoa; Chordata; Craniata; Vertebrata; Euteleostomi; Mammalia; Eutheria; Afrotheria; Hyracoidea; Procaviidae; Procavia","Common Name"="Cape rock hyrax","Genome Coverage (Genome-Assembly-Data)"="23.3x","Filename (Imported From)"="sequence - 2023-01-25T075920.060.gb",dev_stage="adult",Created=Tue Nov 08 00:00:00 PST 2022,URN="urn:local:.:bg-fu0cvru","Genome Representation (Genome-Assembly-Data)"="Full",isolate="US060","Assembly Date (Genome-Assembly-Data)"="2018","Sequencing Technology (Genome-Assembly-Data)"="DNA Zoo Hi-C",db_xref="taxon:9813",Organism="Procavia capensis","Path (Imported From)"="/Users/pannotia/Downloads",Accession="PVIO03000016.1","% GC"=55.9%,"Molecular Weight (kDa)"=628.5293300000018,"# Nucleotide Sequences With Quality"=0,Topology="linear","Assembly Method (Genome-Assembly-Data)"="Juicer v. 1.6","Molecule Type"="DNA","Expected Final Version (Genome-Assembly-Data)"="No"]
;
end;

begin characters;
	dimensions nchar=2328;
	format datatype=dna missing=? gap=-;
	matrix
	Amblysomus_hottentotus	ATGCACCGGAGCAACGGCCATCTTCCAGACTCCCCAA-----------------------------------------------------------------CGGTCCAGCGTCCGTCTTCCAGACTCCCCAACGGTCCAGCGGCCGGCTAA------ATGTGCAGTGGGGCCGCGCGTTTGAGCGGCAGCACTATGTCCTTGGCAGGCAGCTGGCCGCCTTCCGGAGCCTGGGCAAGCTGGACAGCCGGGAGGAGACCGTTGCCAGGCAGGTCGAGGGACCTGGAGGCGGAGTGCTCCTGGCTGGAGGGACCTGGAGGAGGAGTGCTCCTGGCTGGAGCGATAGAGCCCTGGGG-GCAATGCGC----------TCCCGAAGCAAGTATGAAAATGAGTGTGAATGTCAACTGTTGCTAAAACAAATGCTTGAACAACTGAACAAGGAAGCAGATGAAACTTTACTCCATAAACTTCACCTTCAAATTGAAGCTCAGTGTCTGCAGGATGATGTCAGTGCAGCAAAGGACAGGTACTAAAAG---------------------------------------------------------------------------------------------------------------------------------------------------------------------------------------------------------------------------------------------------------------------------------------------------------------------------------------------------------------------------------------------------------------------------------------------------------------------------------------------------------------------------------------------------------------------------------------------------------------------------------------------------------------------------------------------------------------------------------------------------------------------------------------------------------------------------------------------------------------------------------------------------------------------------------------------------------------------------------------------------------------------------------------------------------------------------------------------------------------------------------------------------------------------------------------------------------------------------------------------------------------------------------------------------------------------------------------------------------------------------------------------------------------------------------------------------------------------------------------------------------------------------------------------------------------------------------------------------------------------------------------------------------------------------------------------------------------------------------------------------------------------------------------------------------------------------------------------------------
	Chrysochloris_asiatica	ATGCACCAGAGCAACGGCCA------------------------------------------------------------------------------------------------TCTTCCAGACTCCCCAACGGTCCAGCGGCCGGCTAA------ATGCGCAGCGGGGCCGCGCGTTTGAGCAGCGGCACTATGTCCTTGGCAGGCAGCTGGCCGCCTTCCGGAGCCTGGGCAAGCTGGACAGCCGGGAGGAGCCCGTTGCCAGGCAGGTCGAGG-----------GCAACTGTCAGCGCTCCCGGGACCTGGAGGCAGAGTGCTCCTGGCTGGAGCGACAGAGCCCTGGAG-GCAATGTGC--TTGGCGAATTCCAAAGCAAGTATGAAAATGAGTGTGAATGTTAACTGCTGCTAAAACAAATGCTTGGACAACTGAACAAGGAAGCAGATGAAGCTTTACTCCATAACCTTCACCTTCAAATTGAAGCCCAGTGTCTGCAGGATGATGTCAGTGCAGCAAAGG-CAGGTACTAAAAG---------------------------------------------------------------------------------------------------------------------------------------------------------------------------------------------------------------------------------------------------------------------------------------------------------------------------------------------------------------------------------------------------------------------------------------------------------------------------------------------------------------------------------------------------------------------------------------------------------------------------------------------------------------------------------------------------------------------------------------------------------------------------------------------------------------------------------------------------------------------------------------------------------------------------------------------------------------------------------------------------------------------------------------------------------------------------------------------------------------------------------------------------------------------------------------------------------------------------------------------------------------------------------------------------------------------------------------------------------------------------------------------------------------------------------------------------------------------------------------------------------------------------------------------------------------------------------------------------------------------------------------------------------------------------------------------------------------------------------------------------------------------------------------------------------------------------------------------------------
	Microgale_talazaci	ATGTTCAAGTGCAGG-TCGGCCTCCGAGAGCCGCCCGCGGCCGTCCCCGCTCCCGGAGCCCAGCCTGCGCTCCCCGGGACCCCGCGGC------------------------------CCGGCGGCCCGGCCTGAGCTCGGGGAGCGGGTGGCGGCCCACGTGCACCGGGCCCGCGTGCTGGAGCGACGCCAGGCCCTCCTCGGCCGGCAGCTGCACGCCATCCGGTGCCTGGGGGACCCTGCCGGCCAGGAGGAGGTCCTGGCTGGGCACAGGGAGG-----------ACAATCGCCAACGCGCCCGAGACCTGGCGGCGGAGCGTGCCTGTCTGGAGCGGCAGGGTGCGGAGGCCCGGCGAACGCTGGACGAGTTCCGCAGCAAGTATGAAAATGAGTGTGAATGTCAATTGCTGCTGAAAGAAATGCTCGAACGGCTTAACAAGGAAGCAGATGAAGCTTTACTAAATAATTTGCACCTTCGAATTGAAGCCCAGTTTCTACAGGATGACATTCGTTCAACAAAGGAGAGATACAAAAAGAATCTCCTGGAAATCCAGACCTATGTAAGCACCATGCAGCAGATCCGACAGATGACTCCTCAAGCGACTACTATCATGAGTGGGATGGCTAAGGAGAAGCTCCTGATCGAACAGAAAGCTGTGGCCCTGAAGAGCCAGCTGAAGGAGAGCCAGAGTACCCTCTCCCACCTACAGATACAGAGGTCCAGGCTGCAGACCGAGACAGCCAGCCTGGAAGAAGCTATTAGAGACGCACACAAGTGTTACAACGATGAGATTCAACTTTATCATGAGCAAATTGACGCTCTGCGGAAGGAGATCGAGGAGACCGAGAGAGTGCTGGAGAAGTCTTCCTATGACTTCCAGCAGCTGGCAGCCGCCCAACACACTCTGAAGAACAAGCTGGACCAGTATCAGTGCATCATCAAGAATGAAGGCAACAGGCTCAGCTTTGTCTTGATGGAAACTCCCACTGTTGTCTTCACCCAGTGCCCAAGAACC---------CCTCATCTGGACAGGAAAGATCTCACCAGGGCTGTGCAGGATATAACAACAGCAAAATCAAGACAAAAAGGCCTCCTTAAGAACATACTAAGGAGAAAGAAGATTATACTTAAAGATCCAGCAGGAAAATCTCTAGAATATGCACCATTTAGCAGCTGGGAAGACACGAAGCAGGCACAGGTG---CTCCAAGAAGATGATGAAATGAAGGATAAATCCGTG---GCTGAAAAATCAAGTCCCCCGATACAAGAAGGGGCTCCAGAGGACACATCTGATGGAGGACAGATGAGCAAAGCCTGTGGAAAGCTCTACAAGATGGTCAAGGAGAGGGTGCAAAGCCCCAGGCAGCCTGAACCAACAGCTGAATGTTACCCCCTTGGGCGGCAGGTGCTGGTCACAGAGGATACCGGTTATATAGATCCTGGCTTCTGTCCCTTCTCTGCCGTGGCCAGAGGTGCGGTGATTGTTTCCACTGAGGAAGACTCTACGCATCCCGAAAACCCCGTGAATTCTGCTTCTGAGCAGCCCAAGTCTCCTTTGGAGAATGGGCAGGGGGAGCCTCAGGGTAGGGAAGCTGGGCATTCTCCCC------------------------------------------------------------------------------------------------------------------------------------------------------------------------------------------------------------------------------------------------------------ATGAGCACGACATGGACAAGGAG---------------------------------AAAGAGATACGTGCTCAAGAGCTGGGAGGGCCCGGGGGGA---------------------------------CACCTGCTGGCAGGAAAGAGGACAAGGTGGCTGAGAGAGCTTCCCTCGTGGTCATTCCTGGGCCCAAGGAACCCTTTCCAACCCAACCTCAAAAGCCTGCCGCCAACCAGGAGAGCTCGGAGGGTCATGAAGCAGGCAGCAGCGACTTACTGGGAAAAAGCCCTGCGAGAGCCTCATCATGTGAGAGGGTGGAAAGAGTGGAATCCATTGAGAAATTATCAGCTGAGATAATCGAGATATATGAAGAAACTGCTATCATCGTGGAAACCACAATCGGAAAGACAAAGGAAAACAAGCAGAAACTGTGA---------------
	Echinops_telfairi	ATGTACCAGCGCAGC-GCCATGCTCCAGACCCTGCGGGGGCAGCA------------------GCCGTGCCCCCCGGAGCCCGACGGC------------------------------CCGGCGGCCCTGCGGGACCTGGGCGAGCGGGTGGCCGCCTACGTGCACCGGGCCCGCGCGCTGGAGCGGCGCCAGGCGGGCCTCGGCCGGCAGCTGGACGCCTGGCGGGGCTGGCGGGACCTGGCCGGCCAGGAGGAGGCCCTGGCTCGGCAAATCGCGG-----------ACAACCGCCAACGCGCCCGAGACCTGGCAGCGGAGGGGGCCCGTCTGCAGCGCCAGGGTGCTGAGGCCCAGAGAACGCTGGCTGAGTTCCGCAGCAAGTATGAAAACGAGTGTGAATGTCAATTGCTGCAGAAAGAAATGCTTGAACGGCTTAACAAGGAAGCAGATGAAGCTTTACTAAATAACTTGCACCTTCAAATTGAAGCCCAGTTTCTACAGGATGATATCCGTTCAACAAAGGACAGGTACAAAAAGAATCTCCTGGAAATCCAGACCTACGTAAGCATCCTGCAGCAGACCATGCAGCTGACTCCTCCGCCGTCTACTTCCATGAGTGGGATGGCTAAGGAGAAGCTCCTGATCAAACAGAAAGCTGTGGCCCTGCAGAGCCAGCTGGAGGAGAGCCAGAGAATCCTCTCCCGCCTGCAGATACAGAGGTCCAGGCTGCAGGCCGAGACAACCAGCCTGGAAGACACTATTACAGATGCGCACGAGTGTTTCAACGATGAGATTCAGCTTTATAACGAACATATTGAAGGCCTGCAGCAGGAGATCGAGGAGACCGAGAGAGTTCTGGAGCAGTCTTCCTATGACTTCCAGCAGCTGGCAGCCGCTCAACACACCCTGAAGAACAAGCTGGACCGGTATCAGGACATCATCAAAAGTGAAGGCCACAGGCTCAACTATGCCTTTGTGGCGACTCCCATCACCTTCTTCACCCAGTGCCCAAGAGCCTCCCTCAGCCTTCATCCAGGCAGGAAAGATCTCACCAGGGCTGTGCACGACATAACAACAGCAAAACCACGACAAAAAGACCTCCCCACGAACGTTCTAAGGAGAAAGAAGATTATAGCTAAAGATCCAGCAGGAGAAACTCTGGGATATGCACCATTTCGCAGCCTGGATGACACAAAGCAGGTGCAGGTG---CTCCAAGAAGATGATGAAATGAAGCTTAAATCAGTG---GCTGAGGGAGCAAGTCCCCCGATACAAGAAGGGGCTCCCGAGGACGTGCCTAACGGAGGACAGATGAGCAAAGCCTTTGGAAAACTCTGCAAGATGGTCACGGAGAGGGTGAAAAGCCCCAGAGAGCCCGAACCTACAGCTGGATGTCACACCAAAGGGCTGTATGTGCTGGTCACAGGGGACACCAGTTATATAGATCCTGGCTTCTGTCCCTTCCCCATCGTGGCCAGAGGTGAGGTGATTGTTTCCACTGAGGAAGACTCTATGCATCCCGAAAGCCCTGTGAATTCAGCTTCTGAGCAGCCCAAGTCCCCTTTGGGGAACGGACAGGGGGACCTTCAGGGTATGGTGCCTGGGCATTCTGCCA------------------------------------------------------------------------------------------------------------------------------------------------------------------------------------------------------------------------------------------------------------TCGAGCACAACATAGACGAGGAG---------------------------------AAAGAGATAAGTGTTAAAGAGCAGGGAGGGCCCGGGGAGA---------------------------------AACCCGCTGACAGGAAAGAGGACAAGGTGGCTGAAAAATCTTGTCTTGTGGTCCTTCCTGGTCCCAAGGAACCAGTTACAACCCCATCTCAAAAGCCTGCCGCCATCCAGGATAGCTCTGAGGGTCCTGGAGCTGGAAGCAGCGACTTACAGGGAAAAAGCCCTGCGGAAGCCTTGTCATATGAGAAGGTGGAAGTAGTGGAATCCATTGAGAAAGTATCAGCTGAGATAATTGAAACATATGAAGAAACTGCTATCATTGTGGAAACCACAATTGGAAAGACAAAGGCAAACAAGAAGAAACTGTGA---------------
	Elephantulus_edwardii_	ATGTACCGGCGGACC-TTCGCCTTCCAGATGCTGCGGGAGCAGCACCAACACTCAGAAGAGCCGCCACGGGCGCCAGAGCCCAGCCGGC---CGGGGAGCGCGGGCGCGGCGCGCGGCCTGGCGGCAGTGCAGGGCCTGGGCGAGCGCGTGGCCACCTTCGTGCAGCGCGCCCGCGCGCTCGAGCAGCGCCACGCCGCCCTCCGCCGACAGGTCTACGCTTTCCGGTGCCTGGGCGACCTGGCAGCCCCCGAGGAGGCGCTTGCCCAGCAGGTAGAGG-----------GCAACCGCCAGCGAGCCCGGGACCTGGCGGTGGAGCGCGGCCGGTTGAAGCGCCAGGGCGCCGAGGCGCAGCGCTCTCGGGACGAATTCCGGTGCAAGTATGAAAATGAGTGTGAATGTCAGCTGCTGCTGAAAGAAGTGCTCGAACGGCTGAACAAGGAAGCAGATGAAGCCTTACTGTATAACCTTCGCCTTCAAATTGAAGCCCAGTTTCTGCAGGAGGACATCAATTTGGCAAAGGATAGGTACAAAAAGAATCTTCTGGAAATGCAGACCTATGTCAACCTCCTGCAACAGATCACACAGAAGGCACCTCAAGCATCATACATTCTTAGTGGGACAGCTGAGGACCCACTGCTGATGGAACAGAGGGTTGCTGCTCTGCAGGGCCAGCTGGAGGAGAGCCGGGGCGCCCTCTCCCTCCTGCAGACACAGAGGTCCAGGCTTCAGGCTGAGACAGCGAGCCTGGAACAAGCTATTAAAGATGCTCATGAGTGTTTTGATGGAGAGATCCAGCTTTACAATGACCAGATTGAAGCCCTGCGGAAGGAGATTGAAGAGACTGAGAAGGTTTTGGAGCGGTCTTCATATGACTGCCGGCAGCTGGTGGTAGCCCAGCACACCTTGAAGAACGAACTGGACCGGTATCAACGCATCATTGAGAATGAAGGAAACAGGCTCAACTCCACCTTCATGGAAACTTCCATCGTCCTCCTCACTGAGTGCCCCAAGGCCTCCCTTAGCCTTCATCCTGATGGGAAAGATCTCACCAGAGTTGTACAGGATATAACAACAGCAAAACCAAGACAAAAAAGCCCCCTCAAGAATGTTCCAAAGAAAAAAGAGATTATAATTAAAGAAAGAGCAGATCAAACTCTAAAAGATGCACCACCAAGCAGTCTGGAAGGCACCAAGCAGGTCCAGGTGATGCTTCAAGAAGAAGATGAATCGAAGCTTGTCTCAAGG---TTTGAGAAAACAAGCCCCCCAATACAAGAAGGGTCTCCAGAGGACGTGCCTGATGGAGGCCAGGTGAGCAAAGCCTTCAGAAAACTATGCAATATGATCAAGGAGCGAGTGAAAAGCCCCAAAGAGCCTGAGCCCCCAGCTGACCTCTTTACCAAAGGACGATATGTGCTGGTCACAGGGGATGCCAGCTATGTGGACCCTGACTTCTGTCCCTCTTCTATCCAGCCCAAAGGTGGGGTGATTGTTTCCATTGAGGAAGACTCTATGCATCAGGACAGTGCTCTGGAGCCCACTCCTGAGGAGCCTAAGCCCCTTTTGGAGAACGGGCAGGGGCATTCCCAGGGAAAGGAAGATGGGCAGAGCCCCACAGACAAGCAGAAGGACACAAATGGTGACCAGCACCCCACAGATAAGCAGGACATAAATGGTGACCAGCACCCCACAGACAAGCAGAAGGACGCAAATGCTGACCAGCTCTCCAGAGACAAGCAGAAGGACACAAATGCTGAACAGTACCCCACAGACAAGCAGAAGGACACAGATGGTGATCAGCACCCTAGAGATAAGCAGGACACAAATGGTGACCAGCACCCCACAGACAAGCAGGACACAGATGGTGACCAGCACCCCAGAGATAAGCAG---------------------------------AAGGACACAAATGCCAAAGAGCAGCAAGGACCTGGGGAGATAAGTGACGAGAAGAGTAGAGGGCCCACGGAGCCACGTGATGAACAGAATGAGGGCCGCAAGGCTGGGGTGCCCTGTCATGTCATCGTTTCTGGTCCAGAAGAACCATCAGCACCCCAACTGCAAAAACCTGGGACCAGCCAGGATAATTCTGAGGGGCGTGGGGCGAGGAGCAGTGGCTTGCTGGGGAAAAGCCCTCCTAAGGCACTGGCGTATGAGAAGGTGGAAGTGGTAGAATCCGTTGAGAAGTTTTCATCAGAGAGCGTTCAGACATATGAAGAGACCGCCATCATTGTGGAGACTACAATTGGAAAGTCAAAGGCAAACAAGAAAAAACTGGGAGAAAAAGGCTGTTAG
	Orycteropus_afer	ATGTACAGGCGTAGC-TATGTTCTCCAGACCCTCAAGGAGCAATACAAGCGCTCTGATGAGGCGCTGCGCTCCCGGGAGCCAGACGGCT------CTAGCTCTGGCACCGCGCAGAGCCTAGCCTCACTGCAGGGGCTCGGCGAACGCGTGGCCGCCTACGTACAGCGGGCCCGCGCGCTAGAGCAGCGCCATGCGGTCCTTCGCCGGCAGCTATACGCCTTTCGGTGCCTGGGCGACTTGGCTGGCCCAGAGGAGGCCCTCGCTCGGCAAGTGGAGA-----------GCAACCGCCAGCGTACTAGGGACCTGGCGGCGGAGCGTTCCCGGCTGGAGCGTCAGGGAGCCGAAGCGCAGCGCGCGCTCGACGAGTATCGGAGCAAGTATGAAAATGAGTGTGAATGTCAACTGCTGCTAAAAGAAATGCTTGAACGGCTTAACAAGGAAGCAGATGAAGCTTTACTGTATAATCTTCGCCTTCAAATCCAAGCCCAGTATCTGCAGGATGATATCAGTGCAGCAAAGGACAGGTACAAAAAGAATCTTCTGGAAATTCAGACCTATGTCAGCATCCTGCAGCAGATCATACAGACGACTCCTCAAGCATCTACCATTATGGGTGGGATGGCCGAGGAGAAGCTTCTGACTGAACAGAAGGTTGCTGTCCTGCAGAGCCAGCTGGATGAGAGCCGAGGCACCCTCTCTCACCTCCAGATGCAGAGGTCCAGGCTGCAGACTGAGACAGTGGGCCTGGAACAAGCTATTAAAGATGCTCAAGAGTGTTACGACGATGAGATCAAGCTTTATAATGAACAGATTGAAGCCCTGCAGAAGGAGATTGAGGAGACTGAGAGAGTTCTGGAGAAGTCTTCCTATGACTGCCGGCAGATGGCAGTCACCCAGCACACCCTGAAGAATGAGCTGAACCGGTATCAACGCATCATTGAAAATGAAGGCAACAGGCTCAACTCTGCCTTCATGGAAACTCCCATCACCCTCTTCACCCAGTATCCCAGAGTCCCCCTCAGCCCTCGTCCTGGTGGGAAAGATCTCAGCAGGGCTGTGCAGGATATAATGACAGCAAAACCAAGACAAAAAGCCCTCCCCAAGAATGTTCCAAGGAGAAAGGAGATTATAGCTAAAGACAGAACAGATGAAACTCTGGAAGATGCACCATTCAGCAGTCTGGAAGACACAAAGCGTGTGCGGGTGGTACTTCCAGAAGACAGTGAATTGAAGCTTGAATCAGAG---GCTGAGAAAACAGGTCCCCCAGTGCAAGAAGAGGCTCCAGAGGACATGCCCGATGGAGGACAGATAAGCAAAGCCTTTGAAAAACTATGCAAGATGGCCAAAGAGAAAGTGAGAAGCTCCAAGGAGCCTGAGCCCCCAGCTGATCTCTATACCAAAGGGCGGTATGTGCTGGTCACAGGGGATGCCAGTTATGTGGATCCTGGGTTCTGTCCTTCCTCTGTCCTGACCAAAGGTAGTGTGATTGTTTCTACCGAGGAAGACTCTACGCACCATGACAGCCCTGTGGAGCCCACTCCTGAGCAGCCCAAGCCCCTTTTGGAGAATGGGCAGGGGGATCTCCAGGGGAAAGAAGATGGGCACTCCCCCA------------------------------------------------------------------------------------------------------------------------------------------------------------------------------------------------------------------------------------------------------------ACCAGCACTCCATAGACAAGGAG---------------------------------AAAGAGATAAATGCCAAAGAGCTGGAAGAGCCAGGGGAGA---------------------------------AACATGATGGTGAGAAGGAGGGCAAGGTGGCCGAGGAACCAAGACGT---------------CCAGAGGAACCGTCTCTACCCCAATCTGGAGAGCCTGAGGCTGACCAGGATAATCCTGAGAGGCACGGGGCTAAGAGCAGTGATGTAGTGGGAAAAAGCCCTCCCAAGGGTTTAGCATATGAGAAGGTAAAAGTGGTGGAATCCATTGAGAAGTTTTCAACTGAGAGCATTGAGACATATGAAGAAACTGCCATAATTGTGGAGACCATAACTGGAAAAACAAAGGCAGACAAGAAGAAACTGGAAGAGAAGGGCTCTTAA
	Trichechus_manatus	ATGTACAGGCGCAGC-TACGTCTTCCAGACCCTCAAGGAGCAGTACAAGCGCTCCGAGGAGACGCCGAGCTCCTCGAAGCCGGATGGCCTGTCCGCGAGCGCAGGCGCGGCGCAGAGCCTGGCGGCGGTGCAGGGGCTCGGCCAGCGCGTGGCCGCCTACGTGCAGCGGGCCCGCGCACTCGAGCAGCGCCACGCCGTCCTCCGCCGGCAGCTGGACGCCTTCCGGTGCCTGGGCAACCTGCCCGACCCGGAGGAGGCCCTCGCCCGGCAAGTTGAGG-----------GTAGCCGCCAGCGCGTCCGGGACCTGGCGGCGGAGCGCGCGCGGCTCGAGCGCCAGGGCGCAGAGGCGCAGCGCGCGCTCGACGAGTTTCGGAGCAAGTATGAAAACGAGTGTGAATGTCAACTGCTGCTAAAAGAAATGCTTGAACGGCTTAACAAGGAAGCAGATGAAGCCTTACTGTATAACCTTGGCCTTCAAATCGAAGCCCAGTTTCTGCAGGACGATATCAGTGCAGCAAAGGACAGGTACAAAAAGAATCTTCTGGAAATTCAGACCTACGTCAGCATCCTGCAGCAGATCGTACAGATGACTCCTCAAGCATCTACCATTCTAGGTGGAACGGCTGAGGAGGAGCTCCTGACAGAACAGAAAGTTGCTGCCCTGCAGAGCCAGCTGGAGGAGAGCCAGGCCACCCTCTCCCACCTGCAGACGCAGAGGTCCAGGCTGCAGGCTGAGACAGCGGACCTGGAACAAGCTATTAAAGATGCTCAAGAGTGTTACGACGGTGAGATCCAGCTTTACAATGAACAGATTGAAGGCCTGCGGAAGGAGATTGAGGAGACCGAGAGGGTCCTGGAGAAGTCTTCCTATGACTGCCGGCAGCTGGCAGTCGCCCAGCACACCCTGAAGAACGAGCTGGACCGGTATCAACGCATCATCGAGAGTGAAGGCAACAGGCTCAACTCCGCCTTCATGGAGACTCCCGTCACCCTCTTCATCCAGTGCCCCAGAACCTCTCTCAGCCCTAGTCTCAGCGGGACAGATCTCACCAGGGCTGTGCAGGATATAACAACAGCAAAACCAAGACAGAAAGGCCTCCCCAAGAATGTTCCAAGGAGAAAGGAGATTATAGCTAAAGACAGAGGAGATGAAACTCTGGAAGACATACCGTTCCGTGGTCTGGAAGACACCAAGCAGGTGCAGGTGGTACTTCAGGAGGAAGGCGAATTGAAGCTTGAATCTGGG---GCTGAGAAAGGAAGTCCCTCAATACAAGAAGGGGCTCCAGAGGATGTGCCTGACGGAGGGCAGATAAGCAGAGCCTTCGGAAAACTATCCAGGATGGTCAAGGAGAGGATGAGAAGCCCCAAAGAGCCCGAGCCCCCAGCTGACCTCTATACCAAAGGGCGCTATGTGCTGGTCACAGGGGATGCCAGTCATGTGGACCCCGGGTTCTGTCCCTCCTCTATCCCGGCCAAAGGTGGGGTGATTGTTTCCACCGAGGAAGACTCTGTGTCTCATGACAGCCCTGTGGAGCCTACTCCTGAGCAGCCCCAGCCCCCTTTGGAGAATGGACAGGGGGTTCCCCAGGAGCAGAAAGATGGGCAGCCCGCCA------------------------------------------------------------------------------------------------------------------------------------------------------------------------------------------------------------------------------------------------------------ACCAGCACACCACAGACGAGGAG------------------------------------GAGATGAATGCCAAAGAGCTGAAAGGGCCCGAGGAGA---------------------------------AGCATGATGACCAGAAGGAGGGTGAGGTGACTGAGAGGCCCTATCCTGTGGTCATT------CCAGAGGGACCGTCTACACCCCAGTCTCAAAAGCCTGAGGCCAACCAGGATAACTCTGAGGGGCATGGGGCTAGGAGCAGTGACCTGATGGGAAAAAGCCCTCCCAAGGCCTTGGCATATGAGAAGGTGGAAGTGGTGGAATCCATTGAGGAGTTTTCAACTGAGAGTATTCAGATGTATGAAGAAACCACCATAATTGTGGAGACC---ATTGGAAAGCCAAAGGGAAAC---AAGCACCTGGAAGAGAAAGGCTCTTGA
	Dugong_dugon	ATGTACAGGCGCAGC-TACGTCTTCCAGACCCTCAAGGAGCAGTACAAGCGCTCCGAGGAGACGCCGAGCTCCTCGAAGCCGGACGGCCTGTCCGCGAGAGCAGGCGCGGCGCAGAGCCTGGCGGCGGTGCAGGGGCTCGGCCAGCGCGTGGCCGCCTACGTGCAGCGGGCCCGCGCACTCGAGCAGCGCCACGCCGTCCTCCGCCGGCAGCTGGACGCCTTCCGGTGCCTGGGCAACCTGCCCGACCCGGAGGAGGCCCTCGCCCGGCAAGTTGAGG-----------GTAGCCGCCAGCGCGTCCGGGACCTGGCGGCGGAGCGCGCGCGGCTCGAGCGCCAGGGCGCAGAGGCGCAGCGCGCCCTCGACGAGTTTCGGAGCAAGTATGAAAACGAGTGTGAATGTCAACTGCTGCTAAAAGAAATGCTTGAACGGCTTAACAAGGAAGCAGATGAAGCCTTACTGTATAACCTTGGCCTTCAAATCGAAGCCCAGTTTCTGCAGGACGATATCAGTGCGGCAAAGGACAGGTACAAAAAGAATCTTCTGGAAATTCAGACCTACGTCAGCATCCTGCAGCAGATCATACAGATGACTCCTCAAGCATCTACCATTCTAGGTGGAATGGCTGAGGAGGAGCTCCTGACAGAACAGAAAGTTGCTGCCCTGCAGAGCCAGCTGGAGGAGAGCCAGGCCACCCTCTCCTACCTGCAGACGCAGAGGTCCAGGCTGCAGGCTGAGACAGCAGACCTGGAACAAGCTATTAAAGATGCTCAAGAGTGTTACGACGGTGAGATCCAGCTTTATAATGAACAGATTGAAGGCCTGCGGAAGGAGATTGAGGAGACCGAGAGGGTCCTGGAGAAGTCTTCCTATGACTGCCGGCAGCTGGCAGTCGCCCAGCACACCCTGAAGAACGAGCTGGACCGGTATCAACGCATCATCGAGAATGAAGGCAACAGGCTCAACTCTGCCTTCATGGAGACTCCTGTCACCCTCTTCATCCAGTGCCCCAGAACCTCCCTCAGCCCTAGTCTCAGCGGGACAGATCTCACCAGGGCTGTGCAGGATATAACGACAGCAAAACCAAGACAGAAAGGCTTCCCCAAGAATGTTCCAAGGAGAAAGGAGATTATAGCTAAAGACAGAGCAGATGAAACTCTGGAAGACATACCGTTCCTTGGTCTGGAAGACACCAAGCAGGTGCAGGTGGTACTTCAGGAGGAAGGCGAATTGAAGCTTGAATCTGGG---GCTGACAAAGGAAGTCCCTCAATACAAGAAGGGGCTCCAGAGGATGTGCCTGACGGAGGGCAGATAAGCAGAGCCTTTGGAAAACTATCCAGGATGGTCAAGGAGAGGATGAGAAGCCCCAAAGAGCCCGAGCCCCCAGCTGACCTCTATACCAAAGGGCGCTATGTGCTGGTCACAGGGGGTGCCAGTCATGTGGACCCCGGGTTCTGTCCCTCATCTATCCCGGCCAAAGGTGGGGTGATTGTTTCCGCCGAGGAAGACTCCGTGTATCATGACAGCCCTGTGGAGCCTACTCCTGAGCAGCCCCAGCCCGCTTTGGAGAATGGACAGGGGGGTCCCCAGGAGCAGGAAGATGGGCACCCCACCA------------------------------------------------------------------------------------------------------------------------------------------------------------------------------------------------------------------------------------------------------------ACCAGCACACCACAGACAAGGAG------------------------------------GAGATGAATGCCGAAGATCTGAAAGGGCCTGAGGAGA---------------------------------AGCATGATGACCAGAAGGAGGGTGAGGTGACTGAGAGGCCCTATCCTGTGGTCATT------CCAGAGGGACCATCTGCACCCCAGTCTCAAAAGCCTGAGGCCAACCAGGATAACTCTGAGGGGCATGGGGCTAGGAGCAGTGACCTGATGGGAAAAAGTCCTCCCAAGGCCTTGGCATATGAGAAGGTGGAAGTGGTGGAATCCATTGAGGAGTTTTCAACTGAGAGTATTCAGATGTATGAAGAAACCGCCATAATTGTGGAGACC---ATTGGAAAGCCAAAGGGAAAC---AAGAAACTGGAAGAGAAAGGCTCTTGA
	Elephas_maximus	ATGTACAGGCGCAGC-TACGTCTTCCAGACCCTCAAGGAGCAGTACAGGCGCTCCGAGGAGGTGCCGCGCTCCCCGAAGCCCGACGGCCTGGCCACGGGCGCAGGCGCGGCGCAGAGCCTGGCGGCGCTGCAGGGGCTCGGCCAGCGCGTGGGTGCCTACGTGCAGCGGGCCCGCGCTCTCGAGCAGCGCCACGCCGTCCTCCGCCGGCAGCTGGATGCCTTCCGGTGCCTGGGCGACCTGCCCGACCCCGAGGAGGCCCTCGCCCGCCAAGTCGAGG-----------GCAACCGCCAGCGCGTCCGGGACCTGGCAGCCGAGCGCGCGCGGCTGGAGCGCCAGGGCGCCGAGGCGCAGCGCGCGCTCGACGAGTTCCGGTGCAAGTATGAAAATGAGTGTGAATGTCAGCTGCTGCTGAAAGAAATGCTCGGACGGCTTAACAAGGAAGCAGATGAAGGCTTACTGTATAACCTTGGCCTTCAAATCGAAGCCCAGTTTCTGCAGGACGATATCTTTGCAGCAAAGGACAGGTTCAAAAAGAATCTTCTGGAAGTTCAGACCTATGTCAGCATCCTGCAGCAGATCGTACAGGTGACCCCTCAAGCATCTACCATGCTGGGTGGAGTGGTGGAGGAGGAGCTCCTGACTGAACAGAAAGTTGCTGCCCTGCAGAGCCGGCTGGAGGAGAGCCAGGCCACCCTCTCCCACCTGCAGACACAGAAGTCCAGGCTGCAAGCTGAGACAGCAGGCCTGGAGCAGGCAATTAAAGATGCTCAGGAGTGTTACGACGGTGAGATCCAGCTTTATAACGAACAGATTGAAGGCCTGCGGAAGGAGATCGAGGAGACCGAGAGGGCTCTGGAGAAGTCTTCCTATGACTGCCGGCAGCTGGCAGTCGCCCAGCACACCCTGAAGGCAGAGCTGGACCGGTATCAGCGCATCATTGAGAATGAGGGCCACAGGCTTAACTCCGCCTTCACGGAAACTCCTGTCACCCTCTTCATCCAGTGCCCCAGAGCGTCCCTCAGCCCTCTTCCTGGCGGGAAAGATCTCACCAGGGCTGTGCAGGATATAACAACAGCCAAGCCAAGACAAAAAGGCCTCCTCAAGAATGTTTCAAGGAGAAAGGAGATCATAGTTAAAGACAGAGCAGATGAAGCTCTGGAAGACATACCATTCAGCGGTCTGGAAGACTCAGAGCAGGTGCAGGTGGTACTTCAAGAAGAAGGTGAATTGAAGCTCGAATCAGGG---GCTGAGAAAGCAAGTTCCTCAATGCAAGAAGGGGCTCCAGAGGACATCCCCGATGGAGGGCAGATAAGCAAAGCCTTCGGAAAACTACACAAGATGGTCAAGGACAGGGTGAGAAGCCCCAAAGAGCCTGAGCCCCCAGCCGACCTCTATACTAAAGGGCGGTATGTGCTGGTCACAGGGGACGCCAGTCATGTGGACCCTGGGTTCTCTCCCTCCTCTATCCCGGCCAAAGGTGGGGTGATTGTTTCTACTGAGGAAGACTCTGTGCATCCTGACAGCCCTGTGGAGCCTACTCCTGAGCAGCCCACGCCCCCTTTGGAGAACGGACAAGGGGATACCCAGGAGAGGGAAGATGGGCACCCTGCCG------------------------------------------------------------------------------------------------------------------------------------------------------------------------------------------------------------------------------------------------------------ACCAACCCACCACAGACGAGGAG---------------------------------AAGGAGATAAATGCTGAAGAGCTTAAAGGGCCTGAGGAGA---------------------------------AACATGATGGCCAG---GAGGGCGAGGAGACTGGGAAGCCCCACGTCGAGGTCATT------CCAGAGGGACCATCTACACCCCAATCTGAAAAGCCTGAGGCCGACCAGGATACCTCTGAGGAGCATGGGTCTACCAGCAGTGACCTGATAGGAAAAAGCCCTCCCAAGGCATTGGCATATGAGAAGGTGGAAGTGATGGAATCCATTGAGAAGTTTTCGTCTGAGAGCATTCAGACATATGAAGAAACTGCCATCATTGTGGAGACCACAGTGGGAAAGACAAAGGCAGACAAGAAGAAACTGGGAGAGAAAGGCTCTTAA
	Loxodonta_africana	ATGTACAGGCGCAGC-TACGTCTTCCAGACCCTCAAGGAGCAGTACAGGCGCTCCGAGGAGGCGCCGCGCTCCCCGAAGCCCGACGGCCTGGCCACGGGCGCAGGCGCGGCGCAGAGCCTGGCGGCGCTGCAGGGGCTCGGCCAGCGCGTGGCTGCCTACGTGCAGCGGGCCCGCGCTCTCGAGCAGCGCCACGCCGTCCTCCGCCGGCAGCTGGATGCCTTCCGGTGCCTGGGCGACCTGCCCGACCCCGAGGAGGCCCTCGCCCGCCAAGTCGAGG-----------GCAACCGCCAGCGCGTCCGGGACCTGGCGGCCGAGCGCGCGCGGCTGGAGCGCCAGGGCGCCGAGGCGCAGCGCGCGCTCGACGAGTTCCGGTGCAAGTATGAAAATGAGTGTGAATGTCAGCTGCTGCTAAAAGAAATGCTTGAACGGCTTAACAAGGAAGCAGATGAAGGCTTACTGTATAACCTTGGCCTTCAAATCGAAGCCCAGTTTCTGCAGGACGATATCTTTGCAGCAAAGGACAGGTTCAAAAAGAATCTTCTGGAAGTTCAGACCTATGTCAGCATCCTGCAGCAGATCGTACAGGTGACCCCTCAAGCATCTACCATGCTGGGTGGAGTGGTGGAGGAGGAGCTCCTGACTGAACAGAAAGTTGCTGCCCTGCAGAGCCGGCTGGAGGAGAGCCAGGCCACCCTCTCCCACCTGCAGACGCAGAAGTCCAGGCTGCAAGCTGAGACAGCAGGCCTGGAGCAGGCAATTAAAGATGCTCAGGAGTGTTACGACGGTGAGATCCAGCTTTATAACGAACAGATTGAAGGCCTGCGGAAGGAGATCGAGGAGACCGAGAGGGCTCTGGAGAGGTCTTCCTATGACTGCCGGCAGCTGGCAGTCGCCCAGCACACCCTGAAGGCAGAGCTGGACCGGTATCAGCGCATCATTGAGAATGAAGGCCACAGGCTTAACTCCGCCTTCACGGAAACTCCCGTCACCCTCTTCATCCAGTGCCCCAGAGCGTCCCTCAGCCCTCTTCCTGGCGGGAAAGATCTCACCAGGGCTGTGCAGGATGTAACAACAGCCAAGCCAAGACAAAAAGGCCTCCTCAAGAATGTTTCAAGGAGAAAGGAGATCATAGTTAAAGACAGAGCAGATGAAGCTCTGGAAGACATACCATTCAGCGGTCTGGAAGACTCAGAGCAGGTGCAGGTGGTACTTCAAGAAGAAGGTGAATTGAAGCTCGAATCAGGG---GCTGAGAAAGCAAGTTCCTCAATGCAAGAAGGGGCTCCAGAGGACATCCCCGATGGAGGGCAGATAAGCAAAGCCTTCGGAAAACTACACAAGATGGTCAAGGACAGGGTGAGAAGCCCCAAAGAGCCTGAGCCCCCAGCCGACCTCTATACTAAAGGGCGGTATGTGCTGGTCACAGGGGACGCCAGTCATGTGGACCCTGGGTTCTCTCCCTCCTCTATCCCGGCCAAAGGTGGGGTGATTGTTTCTACTGAGGAAGACTCTGTGCATCCTGACAGCCCTGTGGAGCCTACTCCTGAGCAGCCCACGCCCCCTTTGGAGAATGGACAAGGGGATACCCAGGAGAGGGAAGATGGGCACCCTGCCG------------------------------------------------------------------------------------------------------------------------------------------------------------------------------------------------------------------------------------------------------------ACCAACCCACCACAGACGAGGAG---------------------------------AAGGAGATAAATGCTGAAGAGCTTAAAGGGCCTGAGGAGA---------------------------------AACATGATGGCCAG---GAGGGTGAGGAGACTGGGAAGCCCCACGTCGAGGTCATT------CCAGAGGGACCATCTACACCCCAATCTGAAAAGCCTGAGGCCGACCAGGATACCTCTGAGGGGCATGGGTCTACCAGCAGTGACCTGATAGGAAAAAGCCCTCCCAAGGCATTGGCATATGAGAAGGTGGAAGTGATGGAATCCATTGAGAAGTTTTCATCTGAGAGCATTCAGACATATGAAGAAACTGCCATCATTGTGGAGACCACAGTTGGAAAGACAAAGGCAAACAAGAAGAAACTGGGAGAGAAAGGCTCTTAA
	Heterohyrax_brucei	ATGTATAGGCGCAGC-TATGTATTCCAGACTCTCAAGGAGCAGTACAAGCGCTCCGAAGAGACGCCGCGCTCCCCGAAGCCTGACGGCGAATCCGCGAGCTCCGGCGCCACGCAGAGCCTGGCGGTGCTGCAGGGGCTCGGCCAGCGCGTGGGCGCCTACGTGCAGCGGGCCCGCGCGCTCGAGCAGCGCCACGCCGTCCTCCGCCGGCAGCTGGACGCCTTCCGGTGCCTGGGCGACCTCCCGGACCCCGAGGAGGCCTTCGCCCGGCAGGTGGAGT-----------GCAACCGCCAGCGCGTCCGGGATCTGGCTGCCGAGCGCGCGCGGCTGGAGCGCCAGGGCGCCGAGGCGCAGCGCGCTCTCGACCAGTTTAGGAGCAAGTATGAAAATGAGTGTGAATGTCAACTGCTGCTAAAAGAAATGCTTGAACGGCTTAACAAGGAAGCAGATGAAGCCTTGCTGTATAACCTTGGCCTTCAAATCGAAGCCCAATTTCTGCAGGATGATATCAGTGCAGCAAAGGACAGGTACAAAAAGAATCTCCTGGAAATTGAGACCTACGTCAGCATCCTCCAGCAGATCATACAGATGACTCCTCAAGCATCTACCATTCTGGGTGGAAGGGCAGAGGAGGAGCTCCTGACAGAACAGAAAGTTGGTGCCTTGCAGAGCCAGCTGGAGGAGAGCCGGGCTACCCTCTCCCACCTGCAGATGCAGAGATCCAGGCTGCAGGCTGAGACAGCGGGCCTGGAACAAGCTATCAAAGATGCTCATGAGTGTTATGACAGTGAAATCCAGCTTTATAATGAACAAATTGAAGGCCTGCGGAAGGAGATTGAAGAGACCGAGAGGGTTCTGGAGAAGTCTTCCTATGACTGCCGGCAGCTGGCAGTCACCCAGCACACCCTGAAGAATGAGCTGGACCGGTATCAGCGCATCATCGAGAACGAAGGCAGCAGGCTCAGCTCTGCCTTCATAGAAACTCCTGTCACCCTCTTCATCCAGTGCCCCAGAGCCTCCCTCAGCCCTCGTCCTGGCGGGAAAGATCTCACCAGGGCTGTGCAGGATATAGCGACAGTAAAACCAAGACAAAAAGGCTTCCCCAAGAATATTCCAAGGAGAAAGGAGATAATGGCTAAAGACAGAGCAGAGGAAATGCTGGAAGACGTACCAGTCAGCTGTCTTGAAGACACAAAGAAAGTGCGGGTGGTACTTCAAGAAGAAGGGGAATTGAAGCTTGAATCAGAGAAAGCTGAGACAGCAAACCCCTTAATACAAGAAGGGGCTCCAGAGGACGTACCTGATGGAGGGCAGATAAGCAAAGCCTTTGGAAAACTATACCAGATGGTGAAGGAGAAGGTGAGAGGCCCCAAAGAGCCTGAGCCCCCAGCTGACCTCTATACCAAAGGGCGGTATGTGCTGGTCACAGGGGATGCCAGTCATGTCGACCCTGGATTCTGTCCCTCCTCTGTCCCGGCCAGAGGTGGGGTGACTGTGTCCACTGAGGAAGACTCTTTGCGTCATGACAGCCCTGCAGAGCCCACTCCTGAGCAGCCCAGACCCCCTGTAGAGAATGGACAGGGGGCTCCTCAGGTGAAGGAAGATGGGCACCCTGCCA------------------------------------------------------------------------------------------------------------------------------------------------------------------------------------------------------------------------------------------------------------ACCAGCACACCGCAGAACAGGAGGAGGAGGAGGAGGAGAAGGGAGAAGAGGAGCAGAAGGAGATAAATGCCAAAGAGCTGACAGGGCCTGGGGAGA---------------------------------AACATGATGACCAGCAGGAGGGTGAGGTGACGGAGAGGCCCTCTCTTGTGGTGATT------CCAGAGGAACCATCTACATCCCAGTCTCAAAAGCCGGAGGCCAGCCAGGATAACTCGGAGGGACATGGAACTAAGAGCAGCGTCCCAACAGGGAAAAGCCCTCCTAAGGCCTTGGCGTATGAGAGGGTGGAAGTGATGGAATCCTTTGAGAAGTTTTCAACTGAGAGTATTCAGACATATGAAGAAACTGCCATCATTGTGGAGACCGTAACTGGAAAGACAAAGACAAACAAGAAAAAACTGGGAGACAAAGGCTCTTAA
	Procavia_capensis	ATGTACAGGCGCAGC-TATGTATTCCAGACTCTCAAGGAGCAGTACAAGCGCTCCGAAGAGGCGCCGCGCTCCCCCAAGCCTGACGGCGACGCCGCGAGCTCCGGCGCCACGCAGAGCCTGGCGGCGCTGCAGGGGCTCGGCCAGCGCGTGGGCGCCTACGTGCAGCGGGCCCGCGCGCTCGAGCAGCGCCACGCCGTCCTCCGCCGGCAGCTGGACGCCTTCCGCTGCCTGGGCGACCTGCCGGACCCCGAGGAGGCCTTCGCCCGGCAGGTGGAGG-----------GCAACCGCCAGCGCGTCCGGGACCTGGCTGCCGAGCGCGCGCGGCTGGAGCGCCAGGGCGCCGAGGCGCAGCGCGCTCTCGACCAGTTCAGGAGCAAGTATGAAAATGAGTGTGAATGTCAACTGCTGCTAAAAGAAATGCTTGAACGGCTTAACAAGGAAGCAGATGAAGCCTTGCTGTATAACCTTGGCCTTCAAATCGAAGCCCAATTTCTGCAGGATGACATCAGTGCAGCAAAGGACAGGTACAAAAAGAATCTCCTGGAAATTGAGACCTACGTCAGCATCCTCCAGCAGATCATACAGATGACTCCTCAAGCATCTACCATTCTGGGTGGAAGGGCAGAGGAGGAGCTCCTGACAGAACAGAAAGTTGGTGCCTTGCAGAGCCAGCTGGAGGAGAGCCGGGCTACCCTCTCGCACCTGCAGATGCAGAGATCCAGGCTGCAGGCTGAGACAGCGGGCCTGGAACAAGCTATCAAAGATGCTCATGAGTGTTATGACAGTGAAATCCAGCTTTATAATGAACAAATTGAAGGCCTGCGGAAGGAGATTGAAGAGACCGAGAGGGTTCTGGAGAAGTCTTCCTATGACTGCCGGCAGCTGGCAGTCACCCAGCACACCCTGAAGAATGAGCTGGACCGGTATCAGCGCATCATTGAGAGCGAAGGCAGCAGGCTCAGCTCTGCCTTCATAGAAACTCCTGTCACCCTCTTCATCCAGTGCCCCAGAGCCTCCCTCAGGCCTCGTCCTGGCGGGAAAGATCTCACCAGGGCCGTGCAGAATATAACGACAGTAAAACCAAGACAAAAAGGCTTCCCCAAGAATATTCCAAGGAGAAAGGAGATAATGGCTAAAGACAGAGCAGAGGAAATGCTGGAAGACTTACCAGTCAGCTGTCTTGAAGACACAAAGAAAGTGCGGGTGGTACTTCAAGAAGAAGGGGAATTGAAGCTTGAATCAGAGAAAGCTGAGGCAGCAAGCCCCTTAATACAAGAAGGCACTCCAGAGGACGTACCTGATGGAGGGCAGATAAGCAAAGCCTTTGGAAAACTATACCAGATGGTGAAGGAGAAGGTGAGAGGCCCCAAAGAGCCTGAGCCCCCAGCTGACCTCTATACCAAAGGGCGGTATGTGCTGGTCACAGGGGATGCCAGTCATGTCGACCCTGGATTCTGTCCCTCCTCTGTCCCGGCCAGAGGTGGGGTGACTGTGTCCACTGAGGAAGACTCTTTGCGTCATGACAGCCCTGCAGAGCCCACTCCTGAGCAGCCCAGACCCCCTGTAGAGAATGGACAGGGGGCTCCACCAGTGAAGGAAGATGGGCACCCTGCCA------------------------------------------------------------------------------------------------------------------------------------------------------------------------------------------------------------------------------------------------------------ACCAGCACGCCGCAGAAAAGGAGGAGGAGGAGGAGGAGAAGGGAGAAGAGGAGCAGAAGGAGATAAATGCCAAAGAGCTGACAGGGCCTGGGGAGA---------------------------------AACATGATGACCAGAGGGAGGGTGAGGTGACGGAGAGGCCCCCTCTTGTGGTGATT------CCAGAGGAACCATCTACATCCCAGTCTCAAAAGCCTGAGGCCAGCCAGGATAACTCGGAGGGACATGGAACTAAGAGAAGTGTCCCAACAGGGCAAAGCCCTCCTAAGGCCTTGGCGTATGAGAAGGTGGAAGTGATGGAATCCTTTGAGAAGTTTTCAACCGAGAGTATTCAGACATATGAAGAAACTGCCATCATTGTGGAGACTGTAACTGGAAAGACAAAGACAAACAAGAAAAAACTGGGAGACAAAGGCTCTTAA

;
end;
