# Supplementary material for: Three Blind Moles: Molecular Evolutionary Insights on the Tempo and Mode of Convergent Eye Degeneration in Notoryctes typhlops (Southern Marsupial Mole) and Two Chrysochlorids (Golden Moles)
Source: Genes (Basel). 2023 Oct 28;14(11):2018. doi: 10.3390/genes14112018 (PMC10671557; doi:10.3390/genes14112018)
Supplement: Supplementary file 1 [file genes-14-02018-s001.zip › Afrotheria CDS Alignments Nexus/Afrotheria Lens Genes CDS Nexus/BFSP2 alignjment CDS.nex]

#NEXUS
begin taxa;
	dimensions ntax=12;
	taxlabels
	Echinops_telfairi[&country="Germany: Ludwig Maximilians University, Munich","Rough Temperature (°C)"=92.68136645962733,Description="NW_022111322","Genetic Code"="Standard",Modified=Wed Feb 15 09:28:30 PST 2023,"Annotation Software Version (Genome-Annotation-Data)"="9.0",Taxonomy="Eukaryota; Metazoa; Chordata; Craniata; Vertebrata; Euteleostomi; Mammalia; Eutheria; Afrotheria; Tenrecidae; Tenrecinae; Echinops","Common Name"="small Madagascar hedgehog","Genome Coverage (Genome-Assembly-Data)"="78x","Filename (Imported From)"="sequence - 2023-02-13T195449.898.gb","Annotation Provider (Genome-Annotation-Data)"="NCBI",Created=Mon Dec 06 00:00:00 PST 2021,"Genome Representation (Genome-Assembly-Data)"="Full",isolate="266","Annotation Method (Genome-Annotation-Data)"="Best-placed RefSeq; Gnomon","Features Annotated (Genome-Annotation-Data)"="Gene; mRNA; CDS; ncRNA","Assembly Provider (Genome-Assembly-Data)"="Broad Institute","Sequencing Technology (Genome-Assembly-Data)"="Illumina HiSeq",db_xref="taxon:9371",Organism="Echinops telfairi","Annotation Version (Genome-Annotation-Data)"="103","Path (Imported From)"="/Users/pannotia/Downloads",Accession="NW_022111322.1","% GC"=58.0%,chromosome="Unknown",sex="female","Molecular Weight (kDa)"=500.3539700000083,"Annotation Pipeline (Genome-Annotation-Data)"="NCBI eukaryotic genome annotation pipeline",Topology="linear","Assembly Method (Genome-Assembly-Data)"="ALLPATHS v. R37599; Dovetail HiC v. 22-Jul-2017","Annotation Name (Genome-Annotation-Data)"="Echinops telfairi Annotation Release 103","Annotation Status (Genome-Annotation-Data)"="Full annotation","Molecule Type"="DNA","Expected Final Version (Genome-Assembly-Data)"="Yes"]
	Microgale_talazaci[&"Rough Temperature (°C)"=92.69898670044331,Description="PVJH01016155 (E1), PVJH01023505 (E2-4), PVJH01033554 (E5), PVJH01218734 (E6), PVJH01029769 (E7)",Modified=Wed Feb 15 09:28:30 PST 2023,"% GC"=58.1%,"Molecular Weight (kDa)"=490.02326000000755,Topology="linear","Molecule Type"="DNA",Created=Tue Feb 14 17:40:59 PST 2023]
	Chrysochloris_asiatica[&country="South Africa","Rough Temperature (°C)"=89.49646799116998,Description="NW_006408546","Genetic Code"="Standard",Modified=Wed Feb 15 09:28:30 PST 2023,"Annotation Software Version (Genome-Annotation-Data)"="5.2",Taxonomy="Eukaryota; Metazoa; Chordata; Craniata; Vertebrata; Euteleostomi; Mammalia; Eutheria; Afrotheria; Chrysochloridae; Chrysochlorinae; Chrysochloris","Common Name"="Cape golden mole","Filename (Imported From)"="sequence - 2023-02-13T140515.396.gb","Annotation Provider (Genome-Annotation-Data)"="NCBI",Created=Wed Feb 19 00:00:00 PST 2014,"Annotation Method (Genome-Annotation-Data)"="Best-placed RefSeq; Gnomon","Features Annotated (Genome-Annotation-Data)"="Gene; mRNA; CDS; ncRNA",db_xref="taxon:185453",Organism="Chrysochloris asiatica","Annotation Version (Genome-Annotation-Data)"="Chrysochloris asiatica Annotation Release 100","Path (Imported From)"="/Users/pannotia/Downloads",Accession="NW_006408546.1","% GC"=52.8%,chromosome="Unknown",sex="female","Annotation Pipeline (Genome-Annotation-Data)"="NCBI eukaryotic genome annotation pipeline","Molecular Weight (kDa)"=140.58300000000023,Topology="linear","Annotation Status (Genome-Annotation-Data)"="Full annotation",tissue_type="Spleen","Molecule Type"="DNA"]
	Amblysomus_hottentotus[&"At least Q20"=100.00%,Ambiguities=1,"At least Q30"=100.00%,"Rough Temperature (°C)"=90.45990990990991,"At least Q40"=100.00%,Description="Illumina",Modified=Wed Feb 15 09:28:30 PST 2023,"% GC"=55.2%,Bin="<html><head><3></head><b><font color='#49993F'>High</font></b></html>","Post-Trim Length"=444,"Molecular Weight (kDa)"=138.01424500000033,Topology="linear","% MQ"=0.0%,Created=Wed Feb 15 08:58:22 PST 2023,"% LQ"=0.0%,"% HQ"=100.0%,"Molecule Type"="DNA"]
	Elephantulus_edwardii[&country="South Africa","Rough Temperature (°C)"=92.29946120689655,Description="NW_006399777","Genetic Code"="Standard",Modified=Wed Feb 15 09:28:30 PST 2023,"Annotation Software Version (Genome-Annotation-Data)"="5.2",Taxonomy="Eukaryota; Metazoa; Chordata; Craniata; Vertebrata; Euteleostomi; Mammalia; Eutheria; Afrotheria; Macroscelidea; Macroscelididae; Elephantulus","Common Name"="Cape elephant shrew","Filename (Imported From)"="sequence - 2023-02-13T195148.791.gb","Annotation Provider (Genome-Annotation-Data)"="NCBI",Created=Wed Feb 19 00:00:00 PST 2014,isolate="Elephantulus edwardi_28Jun2011","Annotation Method (Genome-Annotation-Data)"="Best-placed RefSeq; Gnomon","Features Annotated (Genome-Annotation-Data)"="Gene; mRNA; CDS; ncRNA",db_xref="taxon:28737",Organism="Elephantulus edwardii","Annotation Version (Genome-Annotation-Data)"="Elephantulus edwardii Annotation Release 100","Path (Imported From)"="/Users/pannotia/Downloads",Accession="NW_006399777.1","% GC"=57.0%,chromosome="Unknown",sex="female","Annotation Pipeline (Genome-Annotation-Data)"="NCBI eukaryotic genome annotation pipeline","Molecular Weight (kDa)"=575.7166700000068,Topology="linear","Annotation Status (Genome-Annotation-Data)"="Full annotation","Molecule Type"="DNA"]
	Orycteropus_afer[&country="USA: San Diego Zoo","Rough Temperature (°C)"=91.42879788639365,Description="NW_006921590","Genetic Code"="Standard",Modified=Wed Feb 15 09:28:30 PST 2023,"Annotation Software Version (Genome-Annotation-Data)"="9.0","Assembly Name (Genome-Assembly-Data)"="OryAfe1.0",Taxonomy="Eukaryota; Metazoa; Chordata; Craniata; Vertebrata; Euteleostomi; Mammalia; Eutheria; Afrotheria; Tubulidentata; Orycteropodidae; Orycteropus","Genome Coverage (Genome-Assembly-Data)"="44x","Filename (Imported From)"="sequence - 2023-02-13T194936.266.gb","Annotation Provider (Genome-Annotation-Data)"="NCBI",Created=Thu Jul 29 00:00:00 PDT 2021,isolate="SDZICR_OR568_19922","Annotation Method (Genome-Annotation-Data)"="Best-placed RefSeq; Gnomon","Features Annotated (Genome-Annotation-Data)"="Gene; mRNA; CDS; ncRNA","Assembly Provider (Genome-Assembly-Data)"="Broad Institute","Sequencing Technology (Genome-Assembly-Data)"="Illumina Hi-Seq",db_xref="taxon:1230840",Organism="Orycteropus afer afer","Annotation Version (Genome-Annotation-Data)"="101","Path (Imported From)"="/Users/pannotia/Downloads",Accession="NW_006921590.1",sub_species="afer","% GC"=55.0%,chromosome="Unknown",sex="female","Molecular Weight (kDa)"=470.5562400000071,"Annotation Pipeline (Genome-Annotation-Data)"="NCBI eukaryotic genome annotation pipeline",Topology="linear","Assembly Method (Genome-Assembly-Data)"="allpaths v. R40776 LITTLE_HELPS_BIG=False","Annotation Name (Genome-Annotation-Data)"="Orycteropus afer afer Annotation Release 101","Annotation Status (Genome-Annotation-Data)"="Full annotation","Molecule Type"="DNA"]
	Dugong_dugon[&"Rough Temperature (°C)"=91.96528436018957,note="contig: scaffold5",db_xref="taxon:29137",Organism="Dugong dugon",Description="CAJQER010000005","Genetic Code"="Standard",Modified=Wed Feb 15 09:28:30 PST 2023,"Path (Imported From)"="/Users/pannotia/Downloads",Taxonomy="Eukaryota; Metazoa; Chordata; Craniata; Vertebrata; Euteleostomi; Mammalia; Eutheria; Afrotheria; Sirenia; Dugongidae; Dugong",Accession="CAJQER010000005.1","% GC"=56.2%,"Common Name"="dugong","Molecular Weight (kDa)"=524.5769400000092,Topology="linear","Filename (Imported From)"="sequence - 2023-02-14T095515.864.gb",Created=Thu Feb 17 00:00:00 PST 2022,"Molecule Type"="DNA"]
	Trichechus_manatus[&"Rough Temperature (°C)"=92.32727877578176,Description="NW_004444020","Genetic Code"="Standard",Modified=Wed Feb 15 09:28:30 PST 2023,"Annotation Software Version (Genome-Annotation-Data)"="8.0","Assembly Name (Genome-Assembly-Data)"="TriManLat1.0",Taxonomy="Eukaryota; Metazoa; Chordata; Craniata; Vertebrata; Euteleostomi; Mammalia; Eutheria; Afrotheria; Sirenia; Trichechidae; Trichechus","Common Name"="Florida manatee","Genome Coverage (Genome-Assembly-Data)"="150x","Filename (Imported From)"="sequence - 2023-02-13T194848.488.gb","Annotation Provider (Genome-Annotation-Data)"="NCBI",Created=Thu Jan 25 00:00:00 PST 2018,isolate="Lorelei","Annotation Method (Genome-Annotation-Data)"="Best-placed RefSeq; Gnomon","Features Annotated (Genome-Annotation-Data)"="Gene; mRNA; CDS; ncRNA","Assembly Provider (Genome-Assembly-Data)"="Broad Institute","Sequencing Technology (Genome-Assembly-Data)"="Illumina HiSeq",db_xref="taxon:127582",Organism="Trichechus manatus latirostris","Annotation Version (Genome-Annotation-Data)"="102","Path (Imported From)"="/Users/pannotia/Downloads",Accession="NW_004444020.1",sub_species="latirostris","% GC"=57.2%,chromosome="Unknown",sex="female","Molecular Weight (kDa)"=467.2287400000067,"Annotation Pipeline (Genome-Annotation-Data)"="NCBI eukaryotic genome annotation pipeline",Topology="linear","Assembly Method (Genome-Assembly-Data)"="AllPaths v. R38542","Annotation Name (Genome-Annotation-Data)"="Trichechus manatus latirostris Annotation Release 102","Annotation Status (Genome-Annotation-Data)"="Full annotation","Molecule Type"="DNA"]
	Elephas_maximus[&country="USA: San Diego Zoo",collection_date="2016","Rough Temperature (°C)"=92.6463653023824,Description="NC_064844","Genetic Code"="Standard",Modified=Wed Feb 15 09:28:30 PST 2023,"Annotation Software Version (Genome-Annotation-Data)"="10.0","Assembly Name (Genome-Assembly-Data)"="mEleMax1 primary haplotype",Taxonomy="Eukaryota; Metazoa; Chordata; Craniata; Vertebrata; Euteleostomi; Mammalia; Eutheria; Afrotheria; Proboscidea; Elephantidae; Elephas","Genome Coverage (Genome-Assembly-Data)"="43.0x","Filename (Imported From)"="sequence - 2023-02-13T100338.063.gb","Annotation Provider (Genome-Annotation-Data)"="NCBI RefSeq",dev_stage="adult",Created=Thu Aug 04 00:00:00 PDT 2022,isolate="mEleMax1","Genome Representation (Genome-Assembly-Data)"="Full","Assembly Date (Genome-Assembly-Data)"="21-MAR-2022","Annotation Method (Genome-Annotation-Data)"="Best-placed RefSeq; Gnomon",cell_type="fibroblast","Features Annotated (Genome-Annotation-Data)"="Gene; mRNA; CDS; ncRNA","Assembly Provider (Genome-Assembly-Data)"="Vertebrate Genomes Project","Sequencing Technology (Genome-Assembly-Data)"="PacBio Sequel II HiFi; Bionano optical mapping; Arima HiC",db_xref="taxon:99487",Organism="Elephas maximus indicus","Annotation Version (Genome-Annotation-Data)"="100","Path (Imported From)"="/Users/pannotia/Downloads",Accession="NC_064844.1",sub_species="indicus","% GC"=57.9%,chromosome="26",sex="male","Molecular Weight (kDa)"=508.6423200000083,"Annotation Pipeline (Genome-Annotation-Data)"="NCBI eukaryotic genome annotation pipeline",Topology="linear","Assembly Method (Genome-Assembly-Data)"="Hifiasm v. 0.16.1; purge_dups v. 07.12.21; Bionano solve v. 3.3; Salsa v. 2.3","Annotation Name (Genome-Annotation-Data)"="Elephas maximus indicus Annotation Release 100","Diploid (Genome-Assembly-Data)"="Principal Haplotype","Annotation Status (Genome-Annotation-Data)"="Full annotation",tissue_type="fibroblast cells from skin","Molecule Type"="DNA","Expected Final Version (Genome-Assembly-Data)"="No"]
	Loxodonta_africana[&"Rough Temperature (°C)"=92.62550554468362,Description="NW_003573496 (E1, 3-7), SRX8419855-SRX8419856 (E2)",Modified=Wed Feb 15 09:28:30 PST 2023,"% GC"=57.9%,"Molecular Weight (kDa)"=476.40051000000693,Topology="linear","Molecule Type"="DNA",Created=Tue Feb 14 12:52:00 PST 2023]
	Heterohyrax_brucei[&"Rough Temperature (°C)"=92.81838235294119,Description="PVJQ01000797 (E1), JAQRHU010000626 (E2-7)",Modified=Wed Feb 15 09:28:30 PST 2023,"% GC"=58.3%,"Molecular Weight (kDa)"=506.74705000000813,Topology="linear","Molecule Type"="DNA",Created=Tue Feb 14 13:00:10 PST 2023]
	Procavia_capensis[&"Rough Temperature (°C)"=93.1267973856209,Description="PVIO03000020","Genetic Code"="Standard",Modified=Wed Feb 15 09:28:30 PST 2023,"Assembly Name (Genome-Assembly-Data)"="ProCapCap_v3_BIUU_UCD",Taxonomy="Eukaryota; Metazoa; Chordata; Craniata; Vertebrata; Euteleostomi; Mammalia; Eutheria; Afrotheria; Hyracoidea; Procaviidae; Procavia","Common Name"="Cape rock hyrax","Genome Coverage (Genome-Assembly-Data)"="23.3x","Filename (Imported From)"="sequence - 2023-02-14T095719.549.gb",dev_stage="adult",Created=Tue Nov 08 00:00:00 PST 2022,"Genome Representation (Genome-Assembly-Data)"="Full",isolate="US060","Assembly Date (Genome-Assembly-Data)"="2018","Sequencing Technology (Genome-Assembly-Data)"="DNA Zoo Hi-C",db_xref="taxon:9813",Organism="Procavia capensis","Path (Imported From)"="/Users/pannotia/Downloads",Accession="PVIO03000020.1","% GC"=59.2%,"Molecular Weight (kDa)"=475.2375900000067,Topology="linear","Assembly Method (Genome-Assembly-Data)"="Juicer v. 1.6","Molecule Type"="DNA","Expected Final Version (Genome-Assembly-Data)"="No"]
;
end;

begin characters;
	dimensions nchar=1279;
	format datatype=dna missing=? gap=-;
	matrix
	Echinops_telfairi	ATGGCAGAGGCAGAAGGGGTGAAGAGCGAGAGGCAAGTGGTGGTGGACGCACCCCCCAGTGCCAGCTCCAGCATGTCCCTCCAGAGGTGCCGGATGGCCTTCAGGGGGACTCAACCTTCGTCTCCCTGGGAGAGCTCTCCAGGCTCCAGGGCCAATCCCTGGGGCAGACTGGCCCGGTCACCCGTGGCCTATGTAGGGACAATGCCTATTGGGCTCACAGGCAGCCAGGGTGCCCGAGTGACCTGCCGGGCCCTGGGCATCAGCAGTATCTTCCTGCAGGGCCTGCGGAGCTCAGGCTGGGCCACTGCACCTGTCCCAGACCTGGAGGGGTCCCACGGTGCTGCCAAGGACCTGGGCGCCTGCCTGGTGGAATACATAGCCAAGGTGCACACCCTGGAGCGGGTCAATCGGGATCTGGAAACGCAACTGCGGGAGCTCCTGGGAAGCAAAGCCAAGGCTTCGGGAGGCTGGGGCCCCCTCAAGGCCACTTGGGCCAGCAGCTGCCAGCAGGTGGGCGAGGCTGTCTTGGAAAATGCCCGGCTCGTGCTGCAGAAGGAGAATACCCTGGCGGGTGCAGATGAGCTTAAAAAGAGATATGAAAGTGAGCAGCTATTTCGAAAGGCAGCGGAAGAGGAAATTAAGTCTCTGTATAAAGTGATTGATGAGGCTCATTTAACCAAATTGGATCTGGAGAGTCAAATAGAAGGTCTGAAGGAAGAACTTGACTCCCTGACAAGAAACTACGAAGAGGATGTGAAGGTGCTGTACAAAGAGTTGTCAGGATCTGAGCAGGATCGAGTAGACATGCCCGTTGGCACGGGCCTGGATGACATCCTGGAGACCGTCAGAATTTTCTGGGAGAGAGATGTTGAAAAGAAGCGGATGGAAGCAGAACCCTTACTCCAAGCCAAGCAACATGTGGAGGGGACTCACATGGCCCAGAGCCAAGAAGCGAAGCTGGCCACTGCCCTCAGAGTGGAGTTACACGACACTACCAG----CCAAGTGCAGAGTCTCCGGGCCGAGACGGAATCCTTGCAAGCCCTGAAACGAGGCCTGGAGAATACCCTGCGCGACGCCGAACGCTGGCACGACATGGAGATGCAGAACCTGGGCGC--CGTGGTGGGCAGGCTGGAGGCGGAGCTCGGGGAGGTCCGTGC-GGAGGCGGAGCTGCGCGGGGAGGAGCAGGAGAGGCTGCGGGCGCTCAATTGCCAGCTGCAGAAGGAGGTCGCAGCCTGCCATGCCCTGCTGGACAGGGAGGCGGACCGCTACTGA
	Microgale_talazaci	---------ATGGCCGAGGTGAAGACCAAGAGGCGAGTGGTGGTGGATGCACCTCCCAGCGCCAACGACAGCATGTCCCTCCAGAGACGCCAGATGGCCTTCTGGGGGACCCAGCTGTTGTCTCCCTTGGAGACCTCTCCAAGCTCCAGGGCCAATGCCAGAGGCAGACTGGCCCAGTTGCCTGTGGTCTATGTAGGGACAACACCTACGGCTAGCACAGGCGGCCAGGGTGCCCGAGTGAGCTGCCGGGCCCTGGGCGTCAGCAGCATCTTCCTGCAGGACCTGCGGAGCTCAGGCTCGGCCACTGCCCCTGCCCCAGACCTGGAGGGGGTCCACGGTGCTGCCGAGGACCTGGGCGCCTGCCTGGTGGAATACGCGGCCAAGGTGCACACTCTGGAGAGGGTCAACCAGGATCTGGAAACGCAGCTGCGGGAGCTCCTGGCAAGCAAAGCCAAAGCCTCCGGAGGCTGGCGCCCCCTCAGGGCCACTTGGGCCAGCAGCTGCCAGCAGGTGGGCGTGGCAGTCTTGGAAAATGCCTGGCTCATGCTGCAGAAGGAGAATACCCAGGCAAGTGCCGATGAGTTTAAAAAAAGATATGAAAGTGAGCAGCTCTTTCGAAAGGCAGCGGAAGAGGAAGTTAACTCTCTGTATAAAGTCATTGATGAAGCTCATTTGACCAAATTGGATCTGGAAAGCCAACTAGAACGTCTAAAAGAAGACCTTGACTCGCTGACAAGAACCTACGAGGAGGATGTGAAGGTGCTGTACAAACAGTTGTCAGGATCAGAGCAGGACCAAGTCGACATCCCCATTGGCACTGGCCTGGATGACATCCTTGAGACCATCAGGATTTTCTGGGAGAGAGATGTTGAAAAGAACCGGAGGGAAGCAGAATCCTTGCTCCAAGCCAAGCAACACGTGGAGGTGACTCACATGGCCCAGACCCAAGAAGAGAAGCTGGCTGCTGCCCTCCGAGTGGAGTTACATGACACTGCCAG----CCAAGTGCAGAGTCTCCGGGCCGAGACGGAATCCTTGCAAGCCCTGAAACGCGGCCTGGAGAGGACCCTGCGCGATGCCCAGCACTGGCATGACGTGGAGGTGCAGAACCTGGGCGC--CTTGGTGGGCAGGCTGGAGGCGGAGCTCGGGCAGATGCGAGC-GGAGGCAGAGCTGAGCATGGAGGAGCTGGCCAGGCTTCAGGCGCTCAATGGGCAGCTGCAAAAGGACATCGCAGCTTGCCATGCCCTGCTGGACAGGGAGGAGGCCCGCTGCTAG
	Chrysochloris_asiatica	------------------------------------------------------------------------------------------------------------------------------------------------------------------------------------------------------------------------------------------------------------------------------------------------------------------------------------------------------------------------------------------------------------------------------------------------------------------------------------------------------------------------------------------------------------------------------------------------------------------------------------------------------------------------------------------------------------------------------------------------------------------------------------------------------------------------------------------------------------------------------------------------------------------------------------------------CAACAGGGGGGGGAGGCCCATATGGGCCAGACTCAGGAAGAGAAGCTGACCACCACCCTTGGGATTGAGTTACACAACACTGCATGTCAATCAAGTTCAGAGCCTCCAGGTCCAGATGCAATCCTTACAAGCCCTGAAAAGAAGCCTGGAGAATACCTTTCACGAAGCCAAGCATTGGATTGATATTGAGCTCCAGAATGTGAGCACCACATGGTGGGCAGGCTGGAGGCGGAGCTCAGAGAGGTGCACGCAGGAAGCGGAGCCATATCAGGAGGAGCTC-AGCATCTGCAGGAGAACAAGTACCAGCTGCAGAAAGACATGGCCTCTTGCATCTCCCTGCTGGACAGGGAGGAGTGCAG---CTAA
	Amblysomus_hottentotus	------------------------------------------------------------------------------------------------------------------------------------------------------------------------------------------------------------------------------------------------------------------------------------------------------------------------------------------------------------------------------------------------------------------------------------------------------------------------------------------------------------------------------------------------------------------------------------------------------------------------------------------------------------------------------------------------------------------------------------------------------------------------------------------------------------------------------------------------------------------------------------------------------------------------------------------------CAACAGGCGGGGGAGGCCCGCATGGGCCAGACTCAGGAAGAGAAGCTGACCGCCACCCTTGGGGTTGAGTTACACAACACTGCACG----TCAAGTTCAGAGCCTCCAGGCCCAGATGGAATCCTTACAAGCCCTGAAAAGAGGCCTAGAGAATACCTTGCACGAAGCCAAGCATTGGATTCATGTTGAGCTCCAGAAAGTGGGCGC--CATGGTGGGCAGGCGGGAGGCGGAGCTCAGGGAGATGCASGA-GCTCAGGGAGATGCA--CGCAGGAAGTGGAGCAACGTCAGGAGAACAAGTACCCGCTGCAGAAAAACGTGGCCACTTACATCTCCCTGCTGGACAGGGAGGAGTGCAG---TTAA
	Elephantulus_edwardii	---------------------ATGAGTGAGAGGCGGGTGGTGGTGGAAGCCCCCGCCAGTACCACCTCCAGCATGGCCCTCCAGAGACGCCGGCCATCCTTTGGAGGGACTCCGTCATCATCTCCCCTAGAGAGTACCCCGAGCTCCAGGGTCAATGTCAGGGGTGACCTGATCCGATCACCTGTGACCTACGCAGGGCTGCTGCCCGCTGGGTGCATAGGCAACCCCGGTGCCCGTGTGACCTGCCGGGCGCTGGGCATTAGCAGTGTCTTCTTACAAGGCCTGCAGAGCACGGGCCTGGCCGCTGTGCCCGCGGCGGGTCTCGAAGGGGACCACGGTGCTGTTGAGGACTTGGGGGGCTGCCTGGTGGAATACATGGCCAAGGTGCGCGCCCTGGAGCAGGTCAGCCGGGAGCTGGAAGCGGAGCTCCGGATGCATATGGAGAGCAGGGCCACAGCCTCCGGAGGCTGGGGGGCCCTCCGAACCTCCTGGGCTAGCAGTTGCCAGCAGGTGGGCGAAGCTGTCTTGGAAAACGCCCGGCTCATGCTGCAGACAGACAACATCCAGGCAGCAGCGGATGACTTTAAAGAAAGGTACGAGAATGAACAGCGATTTCGAAAGACGGCCGAAGAGGAAATTAACTCCCTGTATCAAGTCATCGACGAAGCCAATGTGGCCAAAATGGATCTGGAGAGTCAAATTGAAAGCCTGAAGGAAGAACTTGGCTTTCTCTCGAGGAATTATGAAGAGGATGTGAAGGCTCTGTACAAGCAGTTGGCAGGATCTGAGCTGGAGCAAGTCGACGTTCCTATTGGCACTGGTCTGGACAACATTCTCGAGACCATCAGGATTTGCTGGGAGAAAGATGTCGAAAAGAACCGATTGGAGGCAAGAGCCTTGCTTCAGGCCAAGCAGCAGGTTGGAGCGAGCCACAAGGCCCAGACCCAGGAAGAGAAGCTGGCGGCCGGCCTCAGGGTGGATTTACACAACACTTCCTG----CCAAGTCCAGAGCCTTCAAGCCGAGACGGAATCCTTGCAGGCCCTGAAGAGAGGCCTGGAGAACACCTTGCATGACGCCAGGCACTGGCACGACATCGAGCTGCAGAACCTGGGTTC--CGTGGTGCGCAGGCTGGAGGCCGAGCTCCGGGACCTCCACGC-GGAGGCCGAGCAGCGGCAGGAGGAGCGCGCGCAGCTGCTGGCGCACAAGGGCCGGCTGCAGAGGGAAGTGGAGGCCTACCACGGCCTGCTGGACCGCGAGGAGGCCCG---CTAA
	Orycteropus_afer	---------------------ATGAGTGAGAGGCAAGTGGTGGTGGATGCACCCACTGGTGCTAGCCCCAGCATGTCCCTCCCAAGGCGCAGGGCATCTTTCAGGGGAGCTCAGTCATCTTCTCTCCTGGAGAGCAACCCGGGCTCTAGGACCAATGTCGGGGATGGCCTGGCCCAATCACCTGTGATCTATATAGGGCCAACACCAGCAGGAGGCATAGGTGGCCAGGGTGCCCGTGTGACCTGCCGGGCCCTGGGCATCAGCAGTATCTTCTTGCAGGGCCTGCAGAGCTCAGGCCTGGCCACTGCACCTGCTCCAGGCCTGGAAGGGGACCATGGTGCTGCTGAGGACTTGAGGGGCTGCCTGGTGGAATACACAGCCAAGGTGCGTACCCTGGAGCAGGTCAGCCGGGAGCTAGAAACGCAACTGCGGATGCACCTGGAGAGCAAGGCCACTGGCTCCCGAAGCTGGGGTGCCCTCAGGGCAGCCTGGACCAGCAGCTGCCAGCAGGTGGGTGATGCTCTGTTGGAAAATGCCCAGCTCATGCTGCAGAAGGAGAATATCCAGGCGGGCGCAGACAACTTTAAAGAGAGATATGAAAATGAGCAGCCATTTCGAAAGGCAGCTGAAGAGGAAATTAACTCTCTGTATAAAGTCATTGATGAAGCTAATTTGACAAAAATGGATCTGGAGAGTCAAATAGAAAGCCTAAATGAAGAGCTTGACTTTCTGTCAAGAAACTATGAAGAGGATGTGAAGGTGCTGTACAAACAGTTGGCAGGATCTGAGCTGGAACAAGTGGATGTTCCCATTGGCACTGGCCTGGATGACATCCTTGAGACCATCAGAATTTGCTGGGAGAGAGATGTTGAAAAGAACCGGGTGGAAGCAAGAGCGTTGCTCCAAGCCAAGCAACAGGCAGGGGTGGCCCGCGTGGCCCAGACTCAGGAAGAGAAGCTGGCCACTGCCCTCAGAGTGGAGTTACACAACATTTCGTG----CCAAGTCCAGAGCCTCCAGGCAGAGACGGAATCCTTACAGGCCCTGAAACGAGGCCTGGAGAACACCCTGCATGATGCGAAGCACTGGCATGACATGGAGCTCCAGAACCTGGGCAC--CGTGGTGAGCAGGCTGGAGGCAGAGCTCAGGGAGATCCATGA-GGAGGCAGAGCAGCAGTGGAAGGAGCAGGAGCACCTGCTGGCGCACACAAGCCAGCTGCAGAAGGATGTGGCGTCCTACCATGCCCTGCTGGACAGGGAGGAGGGCCG---CTAA
	Dugong_dugon	---------------------ATGAGCGAGAGGCGAGTGGTGGTGGAAGCACCCACAGGTGCCAGCTTCAGCATGTCCCTCCACAGGCGCAGGGCATCCTTCAGGGGGACTCAGTCATCATCTTCCCTGGAGAGCACCCTGGGCTCCAGGGTCAATGTTAGGGGTGGCCTGGCCCAATCACCTGTGATCTATGTAGGGACAACACCCAGTGGGAGCATAGGTGGCCAGGGTGCCCACGTGACCTGCCGGGCCCTGGGTATCAGCAGTGTCTTCCTGCAGGGCCTGCGGAGCTCAGGCCTGGCCTCTGCGCCCACTCCAGGCCTGGAGGGGGACCGTGATGCTGCCGAGGACTTGGGGGGCTGCCTGGTGGAATACACGGCCAAGGTGCGGGCCCTAGAGCAGGTCATCCGGGAGCTGGAAAGGCAACTGCGGACCCACCTGGAGAGCAAGGCTGCGGGCTCCGGAAGCTGGGGCACCCTCAGGGCCTCCTGGACCAGCAGCTGCCAGCAGGTGGGAGAGTCTATCTTGGAAAATGCCCGGCTCATGCTGCTGATGGAGAATACCCAGGCGGGTGCAGACAACTTTAAAGAGAGGTATGAAAATGAGCAGCCTTTTCGAAAGGCAGCAGAAGAGGAAATTAACTCTCTATATAAAGTCATTGATGAAGCTAATTTGACAAAAATGGATCTGGAGAGTCAAATAGAAAGCCTAAAAGAAGAACTTGGCTTTCTGTCAAGGAACTATGAAGAGGATGTGAAGGTGCTCTACAAACAGTTGGCAGGATGTGAGCTGGAACAAGTGGATGTTCCCATTGGCACTGGTCTGGAACACATCCTTGAGACCATCAGAACTTACTGGGAGAGAGATGTTGAAAAGAACCGGGTGGAGGCAGGAGCCTTGCTGCAAGCCAAGCAACAGGCAGGAGCAGCCCGCATGGCCCAGACCCGGGAAGAGAAGCTGGCCACTGCCCTCAGGGTGGAGTTACACAACACTTCGTG----CCAAGTCCAGAGCCTCCAGGCCGAGATGGAATCCTTACAGGCCCTGAAACGAGGCTTGGAGAACACCCTGCAGGATGCCAAGCACTGGCATGACATCGAGCTCCAGAACCTGGGCGC--TGTGGTGGGCAGGCTGGAGGCGGAGCTCAGGGAGATCCACGC-GGAGGCGGAGCAGCAGCGGGAGGAGCGCGAGCATCTGCTGGAGCACAAATGCCAGCTGCAGAAGGAGCTGGCGGCCTACCATGCCCTGCTAGACAGGGAGGAGGGCCG---CTAA
	Trichechus_manatus	---------------------ATGAGCGAGAGGCGAGTGGTGGTGGAAGCACCCACAGGTGCCAGCTTCAGCATGTCCCTCCACAGGCGCAGGGCGTCCTTCAGGGGGACTCAGTCATCATCTACCCTGGAGAGCACCCTGGGCTCCAGGGTCAATGTCAGGGGTGGCCTGGTCCAATCACCTGTGATCTATGTAGGGACAACACCCAGTGGGAGCATAGGTGGCCAGGGTGCCCACGTGACCTGCCGGGCCCTGGGTATCAGCAGTGTCTTCCTGCAGGGCCTGCGGAGCTCAGGCCTGGCCTCTGCGCCCACTCCAGGCCTGGAGGGGGACCATGATGCTGCCGAGGACTTGGGGGGCTGCCTGGTGGAATACACGGCCAAGGTGCGGGCCCTAGAGCAGGTCATCCGGGAGCTGGAAAGGCAACTGCGGACCCACCTGGAGAGCAAGGCCGTGGGCTCCGGAAGCTGGGGCGCCCTCAGGGCCTCCTGGACCAGCAGCTGCCAGCAGGTGGGCGAGTCTATCTTGGAAAATGCCCGGCTCATGCTGCTGATGGAGAATATCCAGGCGGGTGCAGACAACTTTAAAGAGAGGTATGAAAATGAGCAGCCATTTCGAAAGGCAGCAGAAGAGGAAATTAACTCTCTGTATAAAGTCATTGATGAAGCTAATTTGACAAAAATGGATCTGGAGAGTCAAATAGAAAGCCTAAAAGAAGAACTTGGCTTTCTGTCAAGGAACTATGAAGAGGATGTGAAGGTGCTGTACAAACAGTTGGCAGGATGTGAGCTGGAACAAGTGGATGTTCCCATTGGCACTGGTCTGGAACACATCCTTGAGACCATCAGAACTTACTGGGAGAGAGATGTTGAAAAGAACCGAGTGGAGGCAGGAGCCTTGCTGCAAGCCAAGCAACAGGCAGGAGCAGCCCGCATGGCCCAGACCCGTGAAGAGAAGCTGGCCACTGCCCTCAGGGTGGAGTTACACAACACTTCGTG----CCAAGTCCAGAGCCTCCAGGCCGAGATGGAATCCTTACAGGCCCTGAAACGAGGCCTGGAGAACACCCTGCACGATGCCAAGCACTGGCATGACATCGAGCTCCAGAACCTGGGCGC--CGTGGTGGGCAGGCTGGAGGCGGAGCTCAGGGAGATCCACGC-GGAGGCGGAGCAGCAGCGGGAGGAGCGCGAGCATCTGCTGGAGCACAAATGCCAGCTGCAGAAGGAGCTGGCGGCCTACCATGCCCTGCTAGACAGGGAGGAGGGCCG---CTAA
	Elephas_maximus	---------------------ATGAGCGAGAGGCGAGTGGTGGTGGACGCACCCACCGGTGCCAGCTTCAGCATGTCCCTCCACAGGCGCAGGGCGTCCTTCAGGGGGACTCAGTCATCATCTCCCCTGGAGAGCGCCCTGGGCTCCAGGGCCAATGTTGGGGGTAGCCTGGTCCAATCACCTCTGATCTATATAGGCACAACACCCACCGGGTACATAGGTGGCCAGGGTGCCCACGTGACCTGCCGAGCCCTGGGCATCAGCAGTGTCTTCCTACAGGGCCTTCGGAGCTCAGGCCTGCCCTCTGTGCCTGCTCCTGGCCTGGAGGGGGACCACGATGCTGCTGAGGACTTGGGGGGCTGCTTGGTGGAATACACGGCCAAGGTACGTGCCCTGGAGCAGGTCATCCGGGAGCTGGAAAGGCAACTGCGGACGCACCTGGAGAGCAAGGCTGCGGGCTCGGGAAGCTGGGGTGCCCTCAGGGCCTCCTGGACCAGCAGCTGCCAGCAGGTGGGCGAGGCTGTCTTGGAAAATGCCCGGCTCATGCTGCTGACAGAGAATATCCAGGCGGGGGCGGAAGACTTTAAAGAGAGATATGAAAATGAGCAGCCATTTCGAAAGGCAGCGGAAGAGGAAATTAACTGTCTGTATAAAGTCATTGATGAAGCTAATTTGACAAAAATGGATCTGGAGAGTCAAATAGAAAGCCTTAAAGAAGAACTTGGCTTTCTTTCAAGGAACTATGAAGAGGATGTGAAGCTGCTGTACAAACAGCTGGCTGGGTGTGAGCTGGAACAGGTGGAAGTTCCCATTGGCACTGGTCTGGACGACATCCTTGAGACCATCAGAACTTACTGGGAGAGAGATGTCGAAAAGAGCCGGGTAGAGGCAGGAGCCTTGCTGCAAGCCAAGCAACAGGCGGGGGTGGCCCGCATGGCCCAGACCCAGGAAGAGAAGCTGGCCGCTGCCCTCAGGGTGGAGTTACACAACACTTCGTG----CCAAGTCCAGAGCCTCCAGGCCGAGACAGAATCTTTACAGGCCCTGAAACGAGGCCTGGAGAACACCCTGCACGATGCCAAGCACTGGCATGACATCGAGCTCCAGAACCTGGGCGC--CGTGGTGGGCAGGCTGGAGGCGGAGCTCAGGGAGATCCACGC-GGAGGCGGAGCAGCAGCGCGAGGAGCGCGAGCACCTGCTGGAGCTGAAGTGCCAGCTGCAGAAGGAGCTCGCGGCCTACCACGCCCTGCTAGACAGGGAGGAGGGCCG---TTAA
	Loxodonta_africana	---------------------ATGAGCGAGAGGCGAGTGGTGGTGGACGCACCCACCGGTGCCAGCTTCAGCATGTCCCTCCACAGGCGCAGGGCGTCCTTCAGGGGGACTCAGTCATCATCTCCCCTGGAGAGCGCCCTGGGCTCCAGGGCCAATGTTGGGGGTAGCCTGGTCCAATCACCTCTGATCTATATAGGCACAACACCCACCGGGTACATAGGTGGCCAGGGTGCCCACGTGACCTGCCGAGCCCTGGGCATCAGCAGTGTCTTCCTACAGGGCCTTCGGAGCTCAGGCCTGCCCTCTGTGCCTGCTCCTGGCCTGGAGGGGGACCATGATGCTGCTGAGGACTTGGGGGGCTGCTTGGTGGAATACACGGCCAAGGTACGTGCCCTGGAGCAGGTCATCCGGGAGCTGGAAAGGCAACTGCGGACGCACCTGGAGAGCAAGGCTGCAGGCTCGGGAAGCTGGGGTGCCCTCAGGGCCTCCTGGACCAGCAGCTGCCAGCAGGTGGGTGAGGCTGTCTTGGAAAATGCCCGGCTCATGCTGCTGACAGAGAATATCCAGGCGGGGGCGGAAGACTTTAAAGAGAGATATGAAAATGAGCAGCCATTTCGAAAGGCAGCGGAAGAGGAAATTAACTGTCTGTATAAAGTCATTGATGAAGCTAATTTGACAAAAATGGATCTGGAGAGTCAAATAGAAAGCCTTAAAGAAGAACTTGGCTTTCTTTCAAGGAACTATGAAGAGGACGTGAAGCTGCTGTACAAACAGCTGGCTGGGTGTGAGCTGGAACAGGTGGAAGTTCCCATTGGCACTGGTCTGGACGACATCCTTGAGACCATCAGAACTTACTGGGAGAGAGATGTCGAAAAGAGCCGGGTAGAGGCAGGAGCCTTGCTGCAAGCCAAGCAACAGGCGGGGGTGGCCCGCATGGCCCAGACCCAGGAAGAGAAGCTGGCCGCTGCCCTCAGGGTGGAGTTACACAACACTTCGTG----CCAAGTCCAGAGCCTCCAGGCTGAGACAGAATCTTTACAGGCCCTGAAACGAGGCCTGGAGAACACCCTGCACGATGCCAAGCACTGGCATGACATCGAGCTCCAGAATCTGGGCGC--CGTGGTGGGCAGGCTGGAGGCGGAGCTCAGGGAGATCCACGC-GGAGGCGGAGCAGCAGCGCGAGGAGCGCGAGCACCTGCTGGAGCTGAAGTGCCAGCTGCAGAAGGAGCTCGCGGCCTACCACGCCCTGCTAGACAGGGAGGAGGGCCG---TTAA
	Heterohyrax_brucei	---------------------ATGAGTGAGAGGCGGGTGGTGGTGGACGCACCCACCGGTGCTAGCTTCAGCATGTCCCTCCACAGGCGCAGGGCGTCCTTCCGGGGGACTCAGTCATCATCTCCCCTGGAGGGTACCCTGGGCTCCAGGGCCAATGTCGGGGGCGGCCTGGTCCAACCACCTATGATCTACATAGGGACAGCACCCACTGGGAGCATCGGTAGCCAGGGTGCCCACATGACCTGCCGGGCCCTGGGCATCAGCAGTGTCTTCCTGCAGGGCCTCCGGAGCTCAGGCCTGGCCTCTGCACCAGCTCCGGGCCTGGAGGGGGACCGCGACGCTGCAGAGGACTTGGGGGGCTGCCTGGTGGACTACACGGCCAAGGTGCGCACCCTGGAGCAGGTCATCCGGGAGCTGGAACGGCAGCTGCGGTCTCACCTGGAGAGCAAGGCAGCGGGCTCAGGGAGCTGGGGAGCCCTCCGGGCTTCCTGGACCAGCAGCTGCCAGCAGGTTGGGGAGGCTGTCCTGGAAAATGCCCGGCTCATGCTGCTGACAGAAAATCTCCAGGCAGGCGCAGATGACTTTAAAGAGAGATACGAAAATGAACAACCATTTCGGAAGGCGGCAGAAGAGGAAATTAACTCTCTGTATAAAGTCATTGATGAAGCTAATTTGACAAAAATGGATCTGGAGAGTCAAATAGAAAGCCTGAAAGAAGAACTTGGCTTTCTGTCAAGGAGCTATGAAGAGGACGTGAAGGTGCTGTACAAACAGCTGGCAGGGTGTGAACTGGAACAAGTGGACGTTCCTATTGGCACTGGTCTGGATGACATCCTCGAGACCATCAGAACTTACTGGGAGAGAGATGTAGAAAGGAACCGGGTCGAGGCAGGAGCCTTGCTGCAAGCCAAGCAGCAGGCGGGAGTGACCCGCATGGCCCAGACCCAGGAAGAGAAGCTGGCTACTGCCCTCAGGGTGGAGTTACACAACACTGCCTA----CCAAGTCCAGAGCCTCCAGGCCGAGACAGAATCCTTACAGGCGCTGAAACGAGGCCTGGAGAACACCCTGCACGACGCCAAGCACTGGCACGACATCGAGCTGCAGAACCTGGGCGC--CGTGGTGGGCAGGCTGGAGGCGGAGCTCCAGGAGATCCGCGC-GGAGGCGGAGCAGCAGCGGGAGGAGCGAGAGCATCTGCTGGAGCTCAAGTGCCAGCTGCAGCAGGAGCTGGCCGCCTACCACGCCCTGCTGGACAGGGAGGAGGGCCG---CTAA
	Procavia_capensis	---------------------ATGAGTGAGAGGCGGGTAGTGGTGGACGCACCCACCGGTGCTAGCTTCAGCATGTCCCTCCACAGGCGCAGGGCGTCCTTCCGGGGGACTCAGTCGTCATCTCCCCTGGAGGGTACCCTGGGCTCCAGGGCCAATGTCGGGGGCGGCCTGGTCCAACCACCTATGATCTACGTAGGGACAGCACCCACTGGGAGCATAGGTAGCCAGGGTGCCCACATGACCTGCCGGGCCCTGGGCATCAGCAGTGTCTTCCTGCAGGGCCTCCGGAGCTCAGGCCTGGCCTCTGCACCAGCTCCGGGCCTGGAGGGGGACCACGATGCTGCAGAGGACTTGGGGGGCTGCCTGGTGGAATACACAGCCAAGGTGCGCACCCTGGAGCAGGTCATCCGGGAGCTGGAACGGCAGCTGCGGTCTCACCTGGAGAGCAAGGCGGCGGGCTCAGGGAGCTGGGGTGCCCTCCGGGCTTCCTGGACCAGCAGCTGCCAGCAGGTGGGGGAGGCTGTCCTGGAAAATGCCCGGCTCATGCTGCTGACAGAAAATCTCCAGGCAGGTGCAGACGACTTTAAAGAGAGGTACGAAAATGAACAACCATTTCGGAAGGCGGCAGAAGAGGAAATTAACTCTCTGTATAAAGTCATTGATGAAGCTAATTTGACAAAAATGGATCTGGAGAGTCAAATAGAAAGCCTGAAAGAAGAACTTGGCCTTCTGTCAAGGGGCTATGAAGAGGATGTGAAGGTGCTGTACAAACAGCTGGCAGGGTGTGAACTGGAACAAGTGGACGTTCCTATTGGCACTGGTCTGGATGACATCCTCGAGACCATCAGAACTTACTGGGAGAGAGATGTAGAAAAGAACCGGGTCGAGGCAGGAGCCTTGCTGCAAGCCAAGCAGCAGGCGGGAGTGACCCGCATGGCCCAGACCCAGGAAGAGAAGCTGGCTACTGCCCTCAGGGCGGAGTTACACAACACTGCCTA----CCAAGTCCAGAGCCTCCAGGCCGAGACAGAATCCTTACAGGCGCTGAAACGAGGCCTGGAGAACACCCTGCACGACGCCGAGCACTGGCACGACATCGAGCTGCAGAACCTGGGCGC--CGTGGTGGGCAGGCTGGAGGCGGAGCTCCGGGAGATCCGCGC-GGAGGCGGAGCAGCAGCGGGAGGAGCGCGAGCATCTGCTGGAGCTCAAGTGCCAGCTGCAGCAGGAGCTGGCCGCCTACCACGCCCTGCTGGACAGGGAGGAGGGCCG---CTAA

;
end;
