# Supplementary material for: Three Blind Moles: Molecular Evolutionary Insights on the Tempo and Mode of Convergent Eye Degeneration in Notoryctes typhlops (Southern Marsupial Mole) and Two Chrysochlorids (Golden Moles)
Source: Genes (Basel). 2023 Oct 28;14(11):2018. doi: 10.3390/genes14112018 (PMC10671557; doi:10.3390/genes14112018)
Supplement: Supplementary file 1 [file genes-14-02018-s001.zip › Afrotheria CDS Alignments Nexus/Afrotheria Lens Genes CDS Nexus/CRYAA alignment CDS.nex]

#NEXUS
begin taxa;
	dimensions ntax=12;
	taxlabels
	Amblysomus_hottentotus[&Description="Illumina",Created=Thu Jan 26 17:04:44 PST 2023]
	Chrysochloris_asiatica[&country="South Africa","Rough Temperature (°C)"=91.54858757062148,Description="NW_006408672","Genetic Code"="Standard",Modified=Thu Jan 26 17:10:29 PST 2023,"Annotation Software Version (Genome-Annotation-Data)"="5.2",Taxonomy="Eukaryota; Metazoa; Chordata; Craniata; Vertebrata; Euteleostomi; Mammalia; Eutheria; Afrotheria; Chrysochloridae; Chrysochlorinae; Chrysochloris","Common Name"="Cape golden mole","Filename (Imported From)"="sequence (83).gb","Annotation Provider (Genome-Annotation-Data)"="NCBI",Created=Wed Feb 19 00:00:00 PST 2014,URN="urn:local:.:i5a-ft39xyq","Annotation Method (Genome-Annotation-Data)"="Best-placed RefSeq; Gnomon","Features Annotated (Genome-Annotation-Data)"="Gene; mRNA; CDS; ncRNA",db_xref="taxon:185453",Organism="Chrysochloris asiatica","Annotation Version (Genome-Annotation-Data)"="Chrysochloris asiatica Annotation Release 100","Path (Imported From)"="/Users/pannotia/Downloads",Accession="NW_006408672.1","% GC"=57.3%,chromosome="Unknown",sex="female","Annotation Pipeline (Genome-Annotation-Data)"="NCBI eukaryotic genome annotation pipeline","Molecular Weight (kDa)"=162.93193999999946,"# Nucleotide Sequences With Quality"=0,Topology="linear","Annotation Status (Genome-Annotation-Data)"="Full annotation",tissue_type="Spleen","Molecule Type"="DNA"]
	Dugong_dugon[&"Rough Temperature (°C)"=93.34597701149424,note="contig: scaffold1379",db_xref="taxon:29137",Organism="Dugong dugon",Description="CAJQER010001379","Genetic Code"="Standard",Modified=Thu Jan 26 17:10:29 PST 2023,"Path (Imported From)"="/Users/pannotia/Downloads",Taxonomy="Eukaryota; Metazoa; Chordata; Craniata; Vertebrata; Euteleostomi; Mammalia; Eutheria; Afrotheria; Sirenia; Dugongidae; Dugong",Accession="CAJQER010001379.1","% GC"=61.7%,"Common Name"="dugong","# Nucleotide Sequences With Quality"=0,"Molecular Weight (kDa)"=160.21093999999945,Topology="linear","Filename (Imported From)"="sequence - 2023-01-26T070029.698.gb",Created=Thu Feb 17 00:00:00 PST 2022,URN="urn:local:.:46m-fu58oh7","Molecule Type"="DNA"]
	Trichechus_manatus[&"Rough Temperature (°C)"=93.34597701149424,Description="NW_004444064","Genetic Code"="Standard",Modified=Thu Jan 26 17:10:29 PST 2023,"Annotation Software Version (Genome-Annotation-Data)"="8.0","Assembly Name (Genome-Assembly-Data)"="TriManLat1.0",Taxonomy="Eukaryota; Metazoa; Chordata; Craniata; Vertebrata; Euteleostomi; Mammalia; Eutheria; Afrotheria; Sirenia; Trichechidae; Trichechus","Common Name"="Florida manatee","Genome Coverage (Genome-Assembly-Data)"="150x","Filename (Imported From)"="sequence (88).gb","Annotation Provider (Genome-Annotation-Data)"="NCBI",Created=Thu Jan 25 00:00:00 PST 2018,URN="urn:local:.:i8p-ft3cwvn",isolate="Lorelei","Annotation Method (Genome-Annotation-Data)"="Best-placed RefSeq; Gnomon","Features Annotated (Genome-Annotation-Data)"="Gene; mRNA; CDS; ncRNA","Sequencing Technology (Genome-Assembly-Data)"="Illumina HiSeq",db_xref="taxon:127582",Organism="Trichechus manatus latirostris","Annotation Version (Genome-Annotation-Data)"="102","Path (Imported From)"="/Users/pannotia/Downloads",Accession="NW_004444064.1",sub_species="latirostris","% GC"=61.7%,chromosome="Unknown",sex="female","Molecular Weight (kDa)"=160.26898999999946,"# Nucleotide Sequences With Quality"=0,"Annotation Pipeline (Genome-Annotation-Data)"="NCBI eukaryotic genome annotation pipeline",Topology="linear","Assembly Method (Genome-Assembly-Data)"="AllPaths v. R38542","Annotation Name (Genome-Annotation-Data)"="Trichechus manatus latirostris Annotation Release 102","Annotation Status (Genome-Annotation-Data)"="Full annotation","Molecule Type"="DNA"]
	Elephas_maximus[&country="USA: San Diego Zoo",collection_date="2016","Rough Temperature (°C)"=92.71762452107279,Description="NC_064820","Genetic Code"="Standard",Modified=Thu Jan 26 17:10:29 PST 2023,"Annotation Software Version (Genome-Annotation-Data)"="10.0","Assembly Name (Genome-Assembly-Data)"="mEleMax1 primary haplotype",Taxonomy="Eukaryota; Metazoa; Chordata; Craniata; Vertebrata; Euteleostomi; Mammalia; Eutheria; Afrotheria; Proboscidea; Elephantidae; Elephas","Genome Coverage (Genome-Assembly-Data)"="43.0x","Filename (Imported From)"="sequence (82).gb","Annotation Provider (Genome-Annotation-Data)"="NCBI RefSeq",dev_stage="adult",Created=Thu Aug 04 00:00:00 PDT 2022,URN="urn:local:.:i3r-ft38wl4",isolate="mEleMax1","Genome Representation (Genome-Assembly-Data)"="Full","Assembly Date (Genome-Assembly-Data)"="21-MAR-2022","Annotation Method (Genome-Annotation-Data)"="Best-placed RefSeq; Gnomon",cell_type="fibroblast","Features Annotated (Genome-Annotation-Data)"="Gene; mRNA; CDS; ncRNA","Assembly Provider (Genome-Assembly-Data)"="Vertebrate Genomes Project","Sequencing Technology (Genome-Assembly-Data)"="PacBio Sequel II HiFi; Bionano optical mapping; Arima HiC",db_xref="taxon:99487",Organism="Elephas maximus indicus","Annotation Version (Genome-Annotation-Data)"="100","Path (Imported From)"="/Users/pannotia/Downloads",Accession="NC_064820.1",sub_species="indicus","% GC"=60.2%,chromosome="2",sex="male","Molecular Weight (kDa)"=160.17998999999944,"# Nucleotide Sequences With Quality"=0,"Annotation Pipeline (Genome-Annotation-Data)"="NCBI eukaryotic genome annotation pipeline",Topology="linear","Assembly Method (Genome-Assembly-Data)"="Hifiasm v. 0.16.1; purge_dups v. 07.12.21; Bionano solve v. 3.3; Salsa v. 2.3","Annotation Name (Genome-Annotation-Data)"="Elephas maximus indicus Annotation Release 100","Annotation Status (Genome-Annotation-Data)"="Full annotation",tissue_type="fibroblast cells from skin","Molecule Type"="DNA","Expected Final Version (Genome-Assembly-Data)"="No"]
	Loxodonta_africana[&country="USA: San Diego Zoo, CA","Rough Temperature (°C)"=92.6390804597701,Description="NW_003573487","Genetic Code"="Standard",Modified=Thu Jan 26 17:10:29 PST 2023,"Annotation Software Version (Genome-Annotation-Data)"="8.0",Taxonomy="Eukaryota; Metazoa; Chordata; Craniata; Vertebrata; Euteleostomi; Mammalia; Eutheria; Afrotheria; Proboscidea; Elephantidae; Loxodonta","Common Name"="African savanna elephant","Filename (Imported From)"="sequence (87).gb","Annotation Provider (Genome-Annotation-Data)"="NCBI",Created=Tue Jan 16 00:00:00 PST 2018,URN="urn:local:.:i8l-ft3crxz",isolate="ISIS603380","Annotation Method (Genome-Annotation-Data)"="Best-placed RefSeq; Gnomon","Features Annotated (Genome-Annotation-Data)"="Gene; mRNA; CDS; ncRNA",db_xref="taxon:9785",Organism="Loxodonta africana","Annotation Version (Genome-Annotation-Data)"="102","Path (Imported From)"="/Users/pannotia/Downloads",Accession="NW_003573487.1","% GC"=60.0%,chromosome="Unknown",sex="female","Molecular Weight (kDa)"=160.19500999999946,"# Nucleotide Sequences With Quality"=0,"Annotation Pipeline (Genome-Annotation-Data)"="NCBI eukaryotic genome annotation pipeline",Topology="linear","Annotation Name (Genome-Annotation-Data)"="Loxodonta africana Annotation Release 102","Annotation Status (Genome-Annotation-Data)"="Full annotation","Molecule Type"="DNA"]
	Heterohyrax_brucei[&URN="urn:local:.:48h-fu59v2u","Rough Temperature (°C)"=92.32490421455938,Description="PVJQ01039040 (E1-2), PVJQ01017700 (E3)",Modified=Thu Jan 26 17:10:29 PST 2023,"% GC"=59.2%,"# Nucleotide Sequences With Quality"=0,"Molecular Weight (kDa)"=160.2150599999995,Topology="linear","Molecule Type"="DNA",Created=Thu Jan 26 07:09:45 PST 2023]
	Procavia_capensis[&"Rough Temperature (°C)"=92.32490421455938,Description="PVIO03000012","Genetic Code"="Standard",Modified=Thu Jan 26 17:10:29 PST 2023,"Assembly Name (Genome-Assembly-Data)"="ProCapCap_v3_BIUU_UCD",Taxonomy="Eukaryota; Metazoa; Chordata; Craniata; Vertebrata; Euteleostomi; Mammalia; Eutheria; Afrotheria; Hyracoidea; Procaviidae; Procavia","Common Name"="Cape rock hyrax","Genome Coverage (Genome-Assembly-Data)"="23.3x","Filename (Imported From)"="sequence - 2023-01-26T070338.611.gb",dev_stage="adult",Created=Tue Nov 08 00:00:00 PST 2022,URN="urn:local:.:475-fu5932s","Genome Representation (Genome-Assembly-Data)"="Full",isolate="US060","Assembly Date (Genome-Assembly-Data)"="2018","Sequencing Technology (Genome-Assembly-Data)"="DNA Zoo Hi-C",db_xref="taxon:9813",Organism="Procavia capensis","Path (Imported From)"="/Users/pannotia/Downloads",Accession="PVIO03000012.1","% GC"=59.2%,"Molecular Weight (kDa)"=160.22406999999947,"# Nucleotide Sequences With Quality"=0,Topology="linear","Assembly Method (Genome-Assembly-Data)"="Juicer v. 1.6","Molecule Type"="DNA","Expected Final Version (Genome-Assembly-Data)"="No"]
	Orycteropus_afer[&country="USA: San Diego Zoo","Rough Temperature (°C)"=92.16781609195401,Description="NW_006921766","Genetic Code"="Standard",Modified=Thu Jan 26 17:10:29 PST 2023,"Annotation Software Version (Genome-Annotation-Data)"="9.0","Assembly Name (Genome-Assembly-Data)"="OryAfe1.0",Taxonomy="Eukaryota; Metazoa; Chordata; Craniata; Vertebrata; Euteleostomi; Mammalia; Eutheria; Afrotheria; Tubulidentata; Orycteropodidae; Orycteropus","Genome Coverage (Genome-Assembly-Data)"="44x","Filename (Imported From)"="sequence (85).gb","Annotation Provider (Genome-Annotation-Data)"="NCBI",Created=Thu Jul 29 00:00:00 PDT 2021,URN="urn:local:.:i5n-ft3akgl",isolate="SDZICR_OR568_19922","Annotation Method (Genome-Annotation-Data)"="Best-placed RefSeq; Gnomon","Features Annotated (Genome-Annotation-Data)"="Gene; mRNA; CDS; ncRNA","Sequencing Technology (Genome-Assembly-Data)"="Illumina Hi-Seq",db_xref="taxon:1230840",Organism="Orycteropus afer afer","Annotation Version (Genome-Annotation-Data)"="101","Path (Imported From)"="/Users/pannotia/Downloads",Accession="NW_006921766.1",sub_species="afer","% GC"=58.8%,chromosome="Unknown",sex="female","Molecular Weight (kDa)"=160.37020999999947,"# Nucleotide Sequences With Quality"=0,"Annotation Pipeline (Genome-Annotation-Data)"="NCBI eukaryotic genome annotation pipeline",Topology="linear","Assembly Method (Genome-Assembly-Data)"="allpaths v. R40776 LITTLE_HELPS_BIG=False","Annotation Name (Genome-Annotation-Data)"="Orycteropus afer afer Annotation Release 101","Annotation Status (Genome-Annotation-Data)"="Full annotation","Molecule Type"="DNA"]
	Elephantulus_edwardii[&country="South Africa","Rough Temperature (°C)"=93.42452107279692,Description="NW_006399883","Genetic Code"="Standard",Modified=Thu Jan 26 17:10:29 PST 2023,"Annotation Software Version (Genome-Annotation-Data)"="5.2",Taxonomy="Eukaryota; Metazoa; Chordata; Craniata; Vertebrata; Euteleostomi; Mammalia; Eutheria; Afrotheria; Macroscelidea; Macroscelididae; Elephantulus","Common Name"="Cape elephant shrew","Filename (Imported From)"="sequence (90).gb","Annotation Provider (Genome-Annotation-Data)"="NCBI",Created=Wed Feb 19 00:00:00 PST 2014,URN="urn:local:.:i8x-ft3ddkv",isolate="Elephantulus edwardi_28Jun2011","Annotation Method (Genome-Annotation-Data)"="Best-placed RefSeq; Gnomon","Features Annotated (Genome-Annotation-Data)"="Gene; mRNA; CDS; ncRNA",db_xref="taxon:28737",Organism="Elephantulus edwardii","Annotation Version (Genome-Annotation-Data)"="Elephantulus edwardii Annotation Release 100","Path (Imported From)"="/Users/pannotia/Downloads",Accession="NW_006399883.1","% GC"=61.9%,chromosome="Unknown",sex="female","Annotation Pipeline (Genome-Annotation-Data)"="NCBI eukaryotic genome annotation pipeline","Molecular Weight (kDa)"=160.23993999999945,"# Nucleotide Sequences With Quality"=0,Topology="linear","Annotation Status (Genome-Annotation-Data)"="Full annotation","Molecule Type"="DNA"]
	Echinops_telfairi[&country="Germany: Ludwig Maximilians University, Munich","Rough Temperature (°C)"=93.89578544061303,Description="NW_022111372","Genetic Code"="Standard",Modified=Thu Jan 26 17:10:29 PST 2023,"Annotation Software Version (Genome-Annotation-Data)"="9.0",Taxonomy="Eukaryota; Metazoa; Chordata; Craniata; Vertebrata; Euteleostomi; Mammalia; Eutheria; Afrotheria; Tenrecidae; Tenrecinae; Echinops","Common Name"="small Madagascar hedgehog","Genome Coverage (Genome-Assembly-Data)"="78x","Filename (Imported From)"="sequence (84).gb","Annotation Provider (Genome-Annotation-Data)"="NCBI",Created=Mon Dec 06 00:00:00 PST 2021,URN="urn:local:.:i5f-ft3aabe","Genome Representation (Genome-Assembly-Data)"="Full",isolate="266","Annotation Method (Genome-Annotation-Data)"="Best-placed RefSeq; Gnomon","Features Annotated (Genome-Annotation-Data)"="Gene; mRNA; CDS; ncRNA","Assembly Provider (Genome-Assembly-Data)"="Broad Institute","Sequencing Technology (Genome-Assembly-Data)"="Illumina HiSeq",db_xref="taxon:9371",Organism="Echinops telfairi","Annotation Version (Genome-Annotation-Data)"="103","Path (Imported From)"="/Users/pannotia/Downloads",Accession="NW_022111372.1","% GC"=63.0%,chromosome="Unknown",sex="female","Molecular Weight (kDa)"=160.3279599999994,"# Nucleotide Sequences With Quality"=0,"Annotation Pipeline (Genome-Annotation-Data)"="NCBI eukaryotic genome annotation pipeline",Topology="linear","Assembly Method (Genome-Assembly-Data)"="ALLPATHS v. R37599; Dovetail HiC v. 22-Jul-2017","Annotation Name (Genome-Annotation-Data)"="Echinops telfairi Annotation Release 103","Annotation Status (Genome-Annotation-Data)"="Full annotation","Molecule Type"="DNA","Expected Final Version (Genome-Assembly-Data)"="Yes"]
	Microgale_talazaci[&"Rough Temperature (°C)"=94.36704980842912,Description="PVJH01033169","Genetic Code"="Standard",Modified=Thu Jan 26 17:10:29 PST 2023,"Assembly Name (Genome-Assembly-Data)"="MicTal_v1_BIUU",Taxonomy="Eukaryota; Metazoa; Chordata; Craniata; Vertebrata; Euteleostomi; Mammalia; Eutheria; Afrotheria; Tenrecidae; Oryzorictinae; Microgale","Common Name"="Talazac's shrew tenrec","Genome Coverage (Genome-Assembly-Data)"="27.8x","Filename (Imported From)"="sequence - 2023-01-26T064940.863.gb",dev_stage="adult",Created=Wed Jan 16 00:00:00 PST 2019,URN="urn:local:.:45r-fu57agl","Genome Representation (Genome-Assembly-Data)"="Full",isolate="US118","Sequencing Technology (Genome-Assembly-Data)"="Illumina HiSeq",db_xref="taxon:176115",Organism="Microgale talazaci","Path (Imported From)"="/Users/pannotia/Downloads",Accession="PVJH01033169.1","% GC"=64.2%,"Molecular Weight (kDa)"=160.2508399999994,"# Nucleotide Sequences With Quality"=0,Topology="linear","Assembly Method (Genome-Assembly-Data)"="DISCOVAR de novo v. discovardenovo-52488","Molecule Type"="DNA","Expected Final Version (Genome-Assembly-Data)"="Yes"]
;
end;

begin characters;
	dimensions nchar=531;
	format datatype=dna missing=? gap=-;
	matrix
	Amblysomus_hottentotus	ATGGAAGTCACCATCCAGCATCCCTGGGTCAAACGTGCATTGGGGCCCTTCTACCCCAGCCAATTATCTGACCAGTTTTTTGGCGAGGGCTTATTTGAGTACAACCTAGTGCCCTTCCTGTCCTCCACCATCAGCCCCCACTATCGCTTGTCTCTCTTTCGCACCGTGCTCAACTCGGGCATCCCTGAGGTCCGGTCGGACAGGGACCAGTTCCTCATCCTTTTGGACCTGAAGCACTTCTCCCCCGAGGATCTGACAGTGAAGGTACTGGAGGACTTCGTGGAGATCCATGGCAAACACAATGAGAAGCAGGATGACCATGGCTACATCTCCCA---------TGAGTTCCATCGTCGCTACCGCCTGCCCTCCAATGTGGACCAGTCAGCCCTCTCCTGCTCCCTGTCCGCAGATGGCATGCTGACCTTCTTTGGCCCCAAGGTCCACTCTAGCACGGACACCAGCCACAGTGAGCGGGCCATTCCTGTGTCCCGGGAGGAGAAGGCCACCTCTGCACCCTCGTCCTAG
	Chrysochloris_asiatica	ATGGAAGTCACCATCCAGCATCCCTGGGTCAAATGTGCATTGGGGCCCTTCTACCCCAGCCAATTATCTGACCAGTTTTTTGGCGGGGGCTTACTTGAGTACAACCTAGTGCACTTCCTGTCCTCCACCATCAGCCCCCACTATCGCCTGTCTCTCTTCCACACCGTGCTCAACTCGGGCATCTCTGAGGTCCGGTCGGACAGGGACCAGTTCCTCATTCTCTTGGACATGAAGCACTTTCCCCCCAAGGATCTGACAGTGAAGGTACTGGAGGACTTCGTGGAGATCCATGGCAAACACAATGAGAAGCAGGATGACCATGGCTACATCTCCCGTGTCTCCCATGAGTTCCACCGTCACTACTGCCTGCCCTCCAACGTGGACCAGTCAGCCCTCTCCTGCTCCCTGTCCGCGGATGGCATGCTGACCTTCTTTGGCCCCAAGGTCCAGTCTGGCACAGACACAAGCCACAGCGAGCGGGCCATTCCTGTGTCCCGGGAGGAGAAGGCCACCTCTGCACCCTCGTCCTAG
	Dugong_dugon	ATGGACGTCACCATCCAGCATCCCTGGTTCAAACGCGCACTGGGGCACTTCTACCCCAACCGGCTGTTTGACCAGTTCTTTGGTGAGGGCCTTTTCGAGTACGACCTGTTGCCCTTCCTGTCCTCCACCATCAGCCCCTACTACCGCCAGTCCCTTTTCCGCACCGTGCTCGACTCGGGCATCTCGGAGGTCCGGTCCGACCGGGACCAGTTCCTCATCCTCCTGGATGTGAAGCACTTCTCCCCCGAGGACCTGACGGTGAAGGTGTTGGATGACTTCGTGGAGATCCACGGCAAACACAATGAGAGGCAGGATGACCACGGCTACATCTCCCG---------TGAGTTCCACCGCCGCTACCGCCTGCCCTCCAACGTGGACAAATCGGCGCTCTCCTGCTCCCTGTCTGCGGATGGCATGCTGACCTTCTGTGGCCCCAAGGTCCAGTCTGGCATGGATGCCAGCCACAGCGAGCGCGCCATCCCCGTGTCCCGGGAGGAGAAGGCCAGCTCCGCGCCCTCTTCCTAG
	Trichechus_manatus	ATGGACGTCACCATCCAGCATCCCTGGTTCAAACGCGCACTGGGGCACTTCTACCCCAACCGGCTGTTTGACCAGTTGTTTGGTGAGGGCCTTTTCGAGTACGACCTGTTGCCCTTCCTGTCCTCCACCATCAGCCCCTACTACCGCCAGTCCCTTTTCCGCACCGTGCTCGACTCAGGCATCTCGGAGGTCCGGTCCGACAGGGACCAGTTCCTTATCCTCCTGGATGTGAAGCACTTCTCCCCCGAGGACCTGACGGTGAAGGTGCTGGATGACTTCGTGGAGATCCACGGCAAACACAACGAGAGGCAGGACGACCACGGCTACATCTCCCG---------TGAGTTCCACCGCCGCTACCGCCTGCCCTCCAACGTGGACAAATCGGCGCTCTCCTGCTCGCTGTCTGCGGATGGCATGCTGACCTTCTGTGGCCCCAAGGTCCAGTCTGGCATGGATGCCAGCCACAGCGAGCGCGCCATCCCCGTGTCCCGGGAGGAGAAGGCCAGCTCCGCGCCCTCTTCCTAG
	Elephas_maximus	ATGGACGTCACCATCCAGCATCCCTGGTTCAAACGGGCTCTGGGGCCCTTCTACCCTAGCCGGTTGTTTGATCAGTTTTTTGGTGAGGGCCTCTTTGAGTACGACCTGCTGCCCTTCCTGTCCTCCACCATCAGCCCCTACTACCGCCAGTCCCTCTTCCGCACCGTGCTCGACTCCGGCATCTCCGAGGTCCGGTCTGATCGGGACCAGTTCCTCATCCTCCTGGACGTGAAGCACTTCTCCCCTGAGGACCTGACTGTGAAGGTGCAGGATGACTTTGTGGAGATCCATGGCAAACACAATGAGAGGCAGGACGACCACGGCTACATCTCCCG---------TGAGTTCCACCGCCGCTACCGCCTGCCCTCCAACGTGGACCAGTCTGCACTCTCTTGCTCCCTGTCTGCGGACGGCATGCTGACCTTCTGTGGCCCCAAGATCCAGTCTGGCATGGATGCCAGCCACAGTGAGAGAGCCATCCCCGTGTCCCGGGAGGAGAAGCCCAGCTCTGCACCCTCGTCCTAG
	Loxodonta_africana	ATGGACGTCACCATCCAGCATCCCTGGTTCAAACGGGCTCTGGGGCCCTTCTACCCTAGCCGGTTGTTTGATCAGTTTTTTGGTGAGGGCCTCTTTGAGTACGACCTGCTGCCCTTCCTGTCCTCCACCATCAGCCCCTACTACCGCCAGTCCCTCTTCCGCACCGTGCTCGACTCCGGCATCTCCGAGGTCCGGTCTGATCGGGACCAGTTCCTCATCCTCCTGGACGTGAAGCACTTCTCCCCTGAGGACCTGACTGTGAAGGTGCAGGATGACTTTGTGGAGATCCATGGCAAACACAATGAGAGGCAGGATGACCACGGCTACATCTCCCG---------TGAGTTCCACCGCCGCTACCGCCTGCCCTCCAACGTGGACCAGTCTGCACTCTCTTGCTCCCTGTCTGCGGACGGCATGCTGACCTTCTGTGGCCCCAAGATCCAGTCTGGCATGGATGCCAGCCACAGTGAGAGAGCCATCCCCGTGTCCCGGGAGGAGAAGCCCAGCTCTGCACCCTCGTCCTAG
	Heterohyrax_brucei	ATGGACGTCACCATCCAGCATCCCTGGTTCAAACGTGCACTGGGGCCCTTCTACCCCAGCCGCCTGTTTGACCAGTTTTTTGGCGAGGGCCTCTTTGAGTATGACCTGCTGCCCTTCCTATCCTCAACCATCAGCCCCTACTACCGCCAGTCCCTCTTCCGCACCGTGCTCGACTCGGGCATCTCTGAGGTCCGTTCTGACCGGGACCAGTTCCTCATCCTCCTGGATGTGAAGCACTTCTCCCCTGAGGACCTGACAGTGAAGGTGCTGGATGACTTCGTGGAGATTCATGGCAAGCACAACGAGAGGCAGGATGACCATGGCTACATCTCTCG---------TGAGTTCCACCGTCGCTACCGTCTGCCCTCCAACGTGGACCAGTCTGCACTCTCTTGCTCCCTGTCTGCGGATGGCATGCTGACCTTCTGTGGCCCCAAGGTCCAGTCTGGCATGGATGCTAGCCACAGCGAGCGAGCCATCCCTGTGTCCCGGGAGGAGAAGCCCAGCTCTGCACCCTCGTCCTAG
	Procavia_capensis	ATGGACGTCACCATCCAGCATCCCTGGTTCAAACGTGCACTGGGGCCCTTCTACCCCAGCCGCCTGTTTGACCAGTTTTTCGGCGAGGGCCTCTTTGAGTATGACCTGCTGCCCTTCCTATCCTCAACCATCAGCCCCTACTACCGCCAGTCCCTCTTCCGCACCGTGCTCGACTCGGGCATCTCTGAGGTCCGTTCTGACAGGGACCAGTTCCTCATCCTCCTGGATGTGAAGCACTTCTCCCCTGAGGACCTGACAGTGAAGGTGCTGGATGACTTCGTGGAGATTCATGGCAAGCACAACGAGAGGCAGGATGACCATGGCTACATCTCTCG---------TGAGTTCCACCGTCGCTACCGTCTGCCCTCCAACGTGGACCAGTCTGCACTCTCTTGCTCCCTGTCTGCGGATGGCATGCTGACCTTCTGTGGCCCCAAGGTCCAGTCTGGCATGGATGCTAGCCACAGCGAGCGAGCCATCCCTGTGTCCCGGGAGGAGAAGCCCAGCTCTGCACCCTCGTCCTAG
	Orycteropus_afer	ATGGATGTCACCATCCAGCACCCCTGGTTCAAACGTGCGCTGGGGCCCTTCTACCCCAGTCGACTCTTTGACCAGTTTTTTGGCGAGGGCCTCTTTGAGTATGACCTGTTGCCCTTCCTGTCCTCCACCATCAGCCCGTACTACCGCCAGTCTCTCTTCCGCACCGTGCTTGACTCAGGCATCTCTGAGGTCCGGTCTGACCGGGACCAGTTCCTCATCCTCCTGGACGTGAAGCACTTCTCCCCCGAGGAACTGACAGTGAAGGTGCTGGATGAATTTGTGGAGATCCATGGAAAGCACAATGAGAGGCAGGATGACCACGGCTACATCTCCCG---------TGAGTTCCATCGCCGCTACCGCCTGCCCTCCAATGTGGACCAGTCGGCGCTCTCCTGCTCCCTGTCTGCAGATGGCATGCTGACCTTCTGTGGCCCCAAGGTCCAGTCCAGCATGGATGGCAGCCACAATGAGCGAGCCATCCCAGTGTCCCGGGAGGAGAAGCCCAGCTCTGTGCCCTCATCCTAG
	Elephantulus_edwardii	ATGGACGTCACTATCCAGCATCCTTGGTTCAAGCGCGCCCTGGGGCCCTTCTACCCCAGCCGGCTGTTTGACCAGTTTTTCGGCGAGGGCCTCTTTGAGTATGACCTGCTGCCCTTCCTGTCCTCCACCATCAGCCCATACTACCGCCAGTCCCTCTTCCGCACCGTGCTGGACTCTGGCATCTCTGAGGTCCGGTCCGACCGGGACCAGTTCCTCATCCTCCTGGATGTGAAGCACTTCTCCCCCGAGGACCTGACGGTGAAGGTGCTGGATGACTTTGTGGAGATCCACGGCAAGCACAATGAGAGGCAGGATGACCACGGCTACATCTCCCG---------TGAGTTCCACCGCCGCTACCGCCTGCCCTCCAACGTGGACCAGTCGGCGCTCTCCTGCTCCCTGTCTGCGGATGGCATGCTGACCTTCTGTGGCCCCAAGGTCCAGTCTGGCATGGATGCCAGCCACAGCGAGCGGGCCATCCCTGTGTCCCGGGAGGAGAAGCCCAGCTCTGCACCCTCATCCTAG
	Echinops_telfairi	ATGGACGTCACCATCCAGCACCCCTGGTTCAAGCGAGCGCTGGGGCCCTTCTATCCCAGCCGGCTGTTGGACCAGTTTTTTGGCGAGGGCCTCTTGGAGTATGACTTGCTGCCCTTCCTGTCCTCTACCATCAGCCCCTACTACCGCCAGTCCCTCTTACGGACCGTGCTGGACTCCGGCATCTCCGAGGTGAGGTCTGACCGGGACCAGTTCCTCATCCTCCTGGACGTGAAGCACTTCTCCCCCGAGGACCTAACGGTGAAGGTGCTGGAGGACTTTGTGGAGATCCACGGCAAACACAGTGAGCGGCAGGACGACCACGGCTACATCTCCCG---------GGAGTTCCACCGCCGCTACCGCCTGCCCACCAGCGTGGACCAGTCGGCCCTCTCCTGCTCCCTGTCTGCCGACGGCATGCTGACTTTCTGTGGACCCAAGGTCCAGTCCGGCACGGACACCACCCACAGCGAGCGGGCCATCCCCGTGTCTCGGGAGGAGAAGCCCACCTCTGCGCCTTTGTCCTAG
	Microgale_talazaci	ATGGACGTCACCATCCAGCATCCCTGGTTCAAGCGTGCCCTGGGACCCTTCTACCCGAGCCGGCTGCTGGACCAGGTTTTCGGCGAGGGCCTCTTGGAGTACGACCTGCTCCCCTTCCTGTCCTCCACCATCAGCCCCTACTACCGCCACTCCCTCTTACGCACTGTGCTGGACTCCGGCATCTCCGAGGTGAGGTCTGACCGGGACCAGTTCCTCATTCTCCTGGATGTGAAGCACTTCTCCCCCGAGGACCTGACGGTGAAGGTGCTGGAGGACTTTGTGGAGATCCACGGCAAGCACAGCGAGCGGCAGGACGACCACGGCTACATCTCCCG---------GGAGTTCCACCGCCGCTATCGCCTGCCCACCAGCGTGGACCAGTCGGCCCTCTCCTGTTCCCTGTCTGCCGACGGCATGCTGACCTTCTGTGGACCCAAGGTCCAGTCCGGCGCGGACGCCACCCACAGCGAGCGGGCCATCCCCGTGTCTCGGGAGGAGAAGCCCACTTCTGCACCTGCGTCCTAG

;
end;
