# Supplementary material for: Three Blind Moles: Molecular Evolutionary Insights on the Tempo and Mode of Convergent Eye Degeneration in Notoryctes typhlops (Southern Marsupial Mole) and Two Chrysochlorids (Golden Moles)
Source: Genes (Basel). 2023 Oct 28;14(11):2018. doi: 10.3390/genes14112018 (PMC10671557; doi:10.3390/genes14112018)
Supplement: Supplementary file 1 [file genes-14-02018-s001.zip › Afrotheria CDS Alignments Nexus/Afrotheria Lens Genes CDS Nexus/CRYAB alignment CDS.nex]

#NEXUS
begin taxa;
	dimensions ntax=12;
	taxlabels
	Amblysomus_hottentotus[&"At least Q20"=97.83%,Ambiguities=22,"At least Q30"=97.83%,"Rough Temperature (°C)"=88.35971769815417,"At least Q40"=97.83%,Description="Illumina",Modified=Sun Feb 12 09:01:54 PST 2023,"% GC"=49.4%,Bin="<html><head><1></head><b><font color='#C13D26'>Low</font></b></html>","# Nucleotide Sequences With Quality"=1,"Post-Trim Length"=921,"Molecular Weight (kDa)"=282.88892000000004,Topology="linear","% MQ"=0.0%,Created=Sun Feb 12 09:01:30 PST 2023,"% LQ"=2.2%,"% HQ"=97.8%,"Failed Binning Fields"="Ambiguities","Molecule Type"="DNA"]
	Chrysochloris_asiatica[&country="South Africa","Rough Temperature (°C)"=87.18518863530508,Description="NW_006408526","Genetic Code"="Standard",Modified=Sun Feb 12 09:04:26 PST 2023,"Annotation Software Version (Genome-Annotation-Data)"="5.2",Taxonomy="Eukaryota; Metazoa; Chordata; Craniata; Vertebrata; Euteleostomi; Mammalia; Eutheria; Afrotheria; Chrysochloridae; Chrysochlorinae; Chrysochloris","Common Name"="Cape golden mole","Filename (Imported From)"="sequence - 2023-01-19T072112.739.gb","Annotation Provider (Genome-Annotation-Data)"="NCBI",Created=Wed Feb 19 00:00:00 PST 2014,"Annotation Method (Genome-Annotation-Data)"="Best-placed RefSeq; Gnomon","Features Annotated (Genome-Annotation-Data)"="Gene; mRNA; CDS; ncRNA",db_xref="taxon:185453",Organism="Chrysochloris asiatica","Annotation Version (Genome-Annotation-Data)"="Chrysochloris asiatica Annotation Release 100","Path (Imported From)"="/Users/pannotia/Downloads",Accession="NW_006408526.1","% GC"=44.0%,chromosome="Unknown",sex="female","Annotation Pipeline (Genome-Annotation-Data)"="NCBI eukaryotic genome annotation pipeline","Molecular Weight (kDa)"=1324.3484699999294,"# Nucleotide Sequences With Quality"=0,Topology="linear","Annotation Status (Genome-Annotation-Data)"="Full annotation",tissue_type="Spleen","Molecule Type"="DNA"]
	Dugong_dugon[&"Sequencing Technology (Genome-Assembly-Data)"="Illumina Novaseq6000",country="Japan:Okinawa",note="original tissue is stored in NIES under the ID 5750A",collection_date="2019-07-17","Rough Temperature (°C)"=87.58978546269613,db_xref="taxon:29137",Organism="Dugong dugon",Description="BMBL01105788","Genetic Code"="Standard",Modified=Sat Feb 11 19:21:05 PST 2023,"Assembly Name (Genome-Assembly-Data)"="D_dugong_scaffold_01","Path (Imported From)"="/Users/pannotia/Downloads",Accession="BMBL01105788.1",Taxonomy="Eukaryota; Metazoa; Chordata; Craniata; Vertebrata; Euteleostomi; Mammalia; Eutheria; Afrotheria; Sirenia; Dugongidae; Dugong","% GC"=45.1%,"Common Name"="dugong","Molecular Weight (kDa)"=962.5832899999806,"# Nucleotide Sequences With Quality"=0,Topology="linear","Filename (Imported From)"="sequence - 2023-02-11T191014.899.gb","Genome Coverage (Genome-Assembly-Data)"="64X","Assembly Method (Genome-Assembly-Data)"="Genomic Workbench v. 20.02",Created=Tue Sep 01 00:00:00 PDT 2020,"Molecule Type"="DNA"]
	Trichechus_manatus[&"Rough Temperature (°C)"=87.48644607063315,Description="NW_004444030","Genetic Code"="Standard",Modified=Sat Feb 11 19:21:05 PST 2023,"Annotation Software Version (Genome-Annotation-Data)"="8.0","Assembly Name (Genome-Assembly-Data)"="TriManLat1.0",Taxonomy="Eukaryota; Metazoa; Chordata; Craniata; Vertebrata; Euteleostomi; Mammalia; Eutheria; Afrotheria; Sirenia; Trichechidae; Trichechus","Common Name"="Florida manatee","Genome Coverage (Genome-Assembly-Data)"="150x","Filename (Imported From)"="sequence - 2023-02-11T185114.132.gb","Annotation Provider (Genome-Annotation-Data)"="NCBI",Created=Thu Jan 25 00:00:00 PST 2018,isolate="Lorelei","Annotation Method (Genome-Annotation-Data)"="Best-placed RefSeq; Gnomon","Features Annotated (Genome-Annotation-Data)"="Gene; mRNA; CDS; ncRNA","Assembly Provider (Genome-Assembly-Data)"="Broad Institute","Sequencing Technology (Genome-Assembly-Data)"="Illumina HiSeq",db_xref="taxon:127582",Organism="Trichechus manatus latirostris","Annotation Version (Genome-Annotation-Data)"="102","Path (Imported From)"="/Users/pannotia/Downloads",Accession="NW_004444030.1",sub_species="latirostris","% GC"=44.9%,chromosome="Unknown",sex="female","Molecular Weight (kDa)"=968.6262699999799,"# Nucleotide Sequences With Quality"=0,"Annotation Pipeline (Genome-Annotation-Data)"="NCBI eukaryotic genome annotation pipeline",Topology="linear","Assembly Method (Genome-Assembly-Data)"="AllPaths v. R38542","Annotation Name (Genome-Annotation-Data)"="Trichechus manatus latirostris Annotation Release 102","Annotation Status (Genome-Annotation-Data)"="Full annotation","Molecule Type"="DNA"]
	Elephas_maximus[&country="USA: San Diego Zoo",collection_date="2016","Rough Temperature (°C)"=87.9665651644336,Description="NC_064825","Genetic Code"="Standard",Modified=Sat Feb 11 19:21:05 PST 2023,"Annotation Software Version (Genome-Annotation-Data)"="10.0","Assembly Name (Genome-Assembly-Data)"="mEleMax1 primary haplotype",Taxonomy="Eukaryota; Metazoa; Chordata; Craniata; Vertebrata; Euteleostomi; Mammalia; Eutheria; Afrotheria; Proboscidea; Elephantidae; Elephas","Genome Coverage (Genome-Assembly-Data)"="43.0x","Filename (Imported From)"="sequence - 2023-01-19T071638.173.gb","Annotation Provider (Genome-Annotation-Data)"="NCBI RefSeq",dev_stage="adult",Created=Thu Aug 04 00:00:00 PDT 2022,isolate="mEleMax1","Genome Representation (Genome-Assembly-Data)"="Full","Assembly Date (Genome-Assembly-Data)"="21-MAR-2022","Annotation Method (Genome-Annotation-Data)"="Best-placed RefSeq; Gnomon",cell_type="fibroblast","Features Annotated (Genome-Annotation-Data)"="Gene; mRNA; CDS; ncRNA","Assembly Provider (Genome-Assembly-Data)"="Vertebrate Genomes Project","Sequencing Technology (Genome-Assembly-Data)"="PacBio Sequel II HiFi; Bionano optical mapping; Arima HiC",db_xref="taxon:99487",Organism="Elephas maximus indicus","Annotation Version (Genome-Annotation-Data)"="100","Path (Imported From)"="/Users/pannotia/Downloads",Accession="NC_064825.1",sub_species="indicus","% GC"=46.0%,chromosome="7",sex="male","Molecular Weight (kDa)"=1012.7155099999766,"# Nucleotide Sequences With Quality"=0,"Annotation Pipeline (Genome-Annotation-Data)"="NCBI eukaryotic genome annotation pipeline",Topology="linear","Assembly Method (Genome-Assembly-Data)"="Hifiasm v. 0.16.1; purge_dups v. 07.12.21; Bionano solve v. 3.3; Salsa v. 2.3","Annotation Name (Genome-Annotation-Data)"="Elephas maximus indicus Annotation Release 100","Diploid (Genome-Assembly-Data)"="Principal Haplotype","Annotation Status (Genome-Annotation-Data)"="Full annotation",tissue_type="fibroblast cells from skin","Molecule Type"="DNA","Expected Final Version (Genome-Assembly-Data)"="No"]
	Loxodonta_africana[&country="USA: San Diego Zoo, CA","Rough Temperature (°C)"=87.92911084043848,Description="NW_003573455","Genetic Code"="Standard",Modified=Sat Feb 11 19:21:05 PST 2023,"Annotation Software Version (Genome-Annotation-Data)"="8.0",Taxonomy="Eukaryota; Metazoa; Chordata; Craniata; Vertebrata; Euteleostomi; Mammalia; Eutheria; Afrotheria; Proboscidea; Elephantidae; Loxodonta","Common Name"="African savanna elephant","Filename (Imported From)"="sequence - 2023-02-11T184854.624.gb","Annotation Provider (Genome-Annotation-Data)"="NCBI",Created=Tue Jan 16 00:00:00 PST 2018,isolate="ISIS603380","Annotation Method (Genome-Annotation-Data)"="Best-placed RefSeq; Gnomon","Features Annotated (Genome-Annotation-Data)"="Gene; mRNA; CDS; ncRNA",db_xref="taxon:9785",Organism="Loxodonta africana","Annotation Version (Genome-Annotation-Data)"="102","Path (Imported From)"="/Users/pannotia/Downloads",Accession="NW_003573455.1","% GC"=45.9%,chromosome="Unknown",sex="female","Molecular Weight (kDa)"=1012.6805099999763,"# Nucleotide Sequences With Quality"=0,"Annotation Pipeline (Genome-Annotation-Data)"="NCBI eukaryotic genome annotation pipeline",Topology="linear","Annotation Name (Genome-Annotation-Data)"="Loxodonta africana Annotation Release 102","Annotation Status (Genome-Annotation-Data)"="Full annotation","Molecule Type"="DNA"]
	Orycteropus_afer[&country="USA: San Diego Zoo","Rough Temperature (°C)"=87.05967213114754,Description="NW_006921623","Genetic Code"="Standard",Modified=Sat Feb 11 19:21:05 PST 2023,"Annotation Software Version (Genome-Annotation-Data)"="9.0","Assembly Name (Genome-Assembly-Data)"="OryAfe1.0",Taxonomy="Eukaryota; Metazoa; Chordata; Craniata; Vertebrata; Euteleostomi; Mammalia; Eutheria; Afrotheria; Tubulidentata; Orycteropodidae; Orycteropus","Genome Coverage (Genome-Assembly-Data)"="44x","Filename (Imported From)"="sequence - 2023-02-11T190150.348.gb","Annotation Provider (Genome-Annotation-Data)"="NCBI",Created=Thu Jul 29 00:00:00 PDT 2021,isolate="SDZICR_OR568_19922","Annotation Method (Genome-Annotation-Data)"="Best-placed RefSeq; Gnomon","Features Annotated (Genome-Annotation-Data)"="Gene; mRNA; CDS; ncRNA","Assembly Provider (Genome-Assembly-Data)"="Broad Institute","Sequencing Technology (Genome-Assembly-Data)"="Illumina Hi-Seq",db_xref="taxon:1230840",Organism="Orycteropus afer afer","Annotation Version (Genome-Annotation-Data)"="101","Path (Imported From)"="/Users/pannotia/Downloads",Accession="NW_006921623.1",sub_species="afer","% GC"=43.8%,chromosome="Unknown",sex="female","Molecular Weight (kDa)"=940.6144099999788,"# Nucleotide Sequences With Quality"=0,"Annotation Pipeline (Genome-Annotation-Data)"="NCBI eukaryotic genome annotation pipeline",Topology="linear","Assembly Method (Genome-Assembly-Data)"="allpaths v. R40776 LITTLE_HELPS_BIG=False","Annotation Name (Genome-Annotation-Data)"="Orycteropus afer afer Annotation Release 101","Annotation Status (Genome-Annotation-Data)"="Full annotation","Molecule Type"="DNA"]
	Heterohyrax_brucei[&"Rough Temperature (°C)"=87.60027380590203,Description="PVJQ01007759","Genetic Code"="Standard",Modified=Sat Feb 11 19:21:05 PST 2023,"Assembly Name (Genome-Assembly-Data)"="HetBruBak_v1_BIUU",Taxonomy="Eukaryota; Metazoa; Chordata; Craniata; Vertebrata; Euteleostomi; Mammalia; Eutheria; Afrotheria; Hyracoidea; Procaviidae; Heterohyrax","Common Name"="yellow-spotted hyrax","Genome Coverage (Genome-Assembly-Data)"="24.4x","Filename (Imported From)"="sequence - 2023-02-11T191353.846.gb",dev_stage="adult",Created=Wed Jan 16 00:00:00 PST 2019,"Genome Representation (Genome-Assembly-Data)"="Full",isolate="US064","Sequencing Technology (Genome-Assembly-Data)"="Illumina HiSeq",db_xref="taxon:77598",Organism="Heterohyrax brucei","Path (Imported From)"="/Users/pannotia/Downloads",Accession="PVJQ01007759.1","% GC"=45.1%,"Molecular Weight (kDa)"=1014.5231099999756,"# Nucleotide Sequences With Quality"=0,Topology="linear","Assembly Method (Genome-Assembly-Data)"="DISCOVAR de novo v. discovardenovo-52488","Molecule Type"="DNA","Expected Final Version (Genome-Assembly-Data)"="Yes"]
	Procavia_capensis[&"Rough Temperature (°C)"=87.69574468085106,Description="PVIO03000004","Genetic Code"="Standard",Modified=Sat Feb 11 19:21:05 PST 2023,"Assembly Name (Genome-Assembly-Data)"="ProCapCap_v3_BIUU_UCD",Taxonomy="Eukaryota; Metazoa; Chordata; Craniata; Vertebrata; Euteleostomi; Mammalia; Eutheria; Afrotheria; Hyracoidea; Procaviidae; Procavia","Common Name"="Cape rock hyrax","Genome Coverage (Genome-Assembly-Data)"="23.3x","Filename (Imported From)"="sequence - 2023-02-11T191256.306.gb",dev_stage="adult",Created=Tue Nov 08 00:00:00 PST 2022,"Genome Representation (Genome-Assembly-Data)"="Full",isolate="US060","Assembly Date (Genome-Assembly-Data)"="2018","Sequencing Technology (Genome-Assembly-Data)"="DNA Zoo Hi-C",db_xref="taxon:9813",Organism="Procavia capensis","Path (Imported From)"="/Users/pannotia/Downloads",Accession="PVIO03000004.1","% GC"=45.3%,"Molecular Weight (kDa)"=1015.4826599999757,"# Nucleotide Sequences With Quality"=0,Topology="linear","Assembly Method (Genome-Assembly-Data)"="Juicer v. 1.6","Molecule Type"="DNA","Expected Final Version (Genome-Assembly-Data)"="No"]
	Elephantulus_edwardii[&country="South Africa","Rough Temperature (°C)"=87.62026359143327,Description="NW_006399843","Genetic Code"="Standard",Modified=Sat Feb 11 19:21:05 PST 2023,"Annotation Software Version (Genome-Annotation-Data)"="5.2",Taxonomy="Eukaryota; Metazoa; Chordata; Craniata; Vertebrata; Euteleostomi; Mammalia; Eutheria; Afrotheria; Macroscelidea; Macroscelididae; Elephantulus","Common Name"="Cape elephant shrew","Filename (Imported From)"="sequence - 2023-02-11T190038.806.gb","Annotation Provider (Genome-Annotation-Data)"="NCBI",Created=Wed Feb 19 00:00:00 PST 2014,isolate="Elephantulus edwardi_28Jun2011","Annotation Method (Genome-Annotation-Data)"="Best-placed RefSeq; Gnomon","Features Annotated (Genome-Annotation-Data)"="Gene; mRNA; CDS; ncRNA",db_xref="taxon:28737",Organism="Elephantulus edwardii","Annotation Version (Genome-Annotation-Data)"="Elephantulus edwardii Annotation Release 100","Path (Imported From)"="/Users/pannotia/Downloads",Accession="NW_006399843.1","% GC"=45.2%,chromosome="Unknown",sex="female","Annotation Pipeline (Genome-Annotation-Data)"="NCBI eukaryotic genome annotation pipeline","Molecular Weight (kDa)"=936.3133099999817,"# Nucleotide Sequences With Quality"=0,Topology="linear","Annotation Status (Genome-Annotation-Data)"="Full annotation","Molecule Type"="DNA"]
	Echinops_telfairi[&country="Germany: Ludwig Maximilians University, Munich","Rough Temperature (°C)"=89.40109957238852,Description="NW_022111321","Genetic Code"="Standard",Modified=Sat Feb 11 19:21:05 PST 2023,"Annotation Software Version (Genome-Annotation-Data)"="9.0",Taxonomy="Eukaryota; Metazoa; Chordata; Craniata; Vertebrata; Euteleostomi; Mammalia; Eutheria; Afrotheria; Tenrecidae; Tenrecinae; Echinops","Common Name"="small Madagascar hedgehog","Genome Coverage (Genome-Assembly-Data)"="78x","Filename (Imported From)"="sequence - 2023-02-11T190259.915.gb","Annotation Provider (Genome-Annotation-Data)"="NCBI",Created=Mon Dec 06 00:00:00 PST 2021,"Genome Representation (Genome-Assembly-Data)"="Full",isolate="266","Annotation Method (Genome-Annotation-Data)"="Best-placed RefSeq; Gnomon","Features Annotated (Genome-Annotation-Data)"="Gene; mRNA; CDS; ncRNA","Assembly Provider (Genome-Assembly-Data)"="Broad Institute","Sequencing Technology (Genome-Assembly-Data)"="Illumina HiSeq",db_xref="taxon:9371",Organism="Echinops telfairi","Annotation Version (Genome-Annotation-Data)"="103","Path (Imported From)"="/Users/pannotia/Downloads",Accession="NW_022111321.1","% GC"=49.5%,chromosome="Unknown",sex="female","Molecular Weight (kDa)"=1010.6621299999782,"# Nucleotide Sequences With Quality"=0,"Annotation Pipeline (Genome-Annotation-Data)"="NCBI eukaryotic genome annotation pipeline",Topology="linear","Assembly Method (Genome-Assembly-Data)"="ALLPATHS v. R37599; Dovetail HiC v. 22-Jul-2017","Annotation Name (Genome-Annotation-Data)"="Echinops telfairi Annotation Release 103","Annotation Status (Genome-Annotation-Data)"="Full annotation","Molecule Type"="DNA","Expected Final Version (Genome-Assembly-Data)"="Yes"]
	Microgale_talazaci[&"Rough Temperature (°C)"=89.4890376829648,Description="PVJH01023879","Genetic Code"="Standard",Modified=Sat Feb 11 19:21:05 PST 2023,"Assembly Name (Genome-Assembly-Data)"="MicTal_v1_BIUU",Taxonomy="Eukaryota; Metazoa; Chordata; Craniata; Vertebrata; Euteleostomi; Mammalia; Eutheria; Afrotheria; Tenrecidae; Oryzorictinae; Microgale","Common Name"="Talazac's shrew tenrec","Genome Coverage (Genome-Assembly-Data)"="27.8x","Filename (Imported From)"="sequence - 2023-02-11T190703.981.gb",dev_stage="adult",Created=Wed Jan 16 00:00:00 PST 2019,"Genome Representation (Genome-Assembly-Data)"="Full",isolate="US118","Sequencing Technology (Genome-Assembly-Data)"="Illumina HiSeq",db_xref="taxon:176115",Organism="Microgale talazaci","Path (Imported From)"="/Users/pannotia/Downloads",Accession="PVJH01023879.1","% GC"=49.7%,"Molecular Weight (kDa)"=990.6910899999791,"# Nucleotide Sequences With Quality"=0,Topology="linear","Assembly Method (Genome-Assembly-Data)"="DISCOVAR de novo v. discovardenovo-52488","Molecule Type"="DNA","Expected Final Version (Genome-Assembly-Data)"="Yes"]
;
end;

begin characters;
	dimensions nchar=528;
	format datatype=dna missing=? gap=-;
	matrix
	Amblysomus_hottentotus	ATGGACATCGCCATTCACCATCCCTGGATCCGACGCCCATTCTTTCCTTTTCACTCCCCCAGCCGCCTCTTTGATCAGTTCTTCGGAGAGCACCTGTTGGAGTCTGACCTCTTCCCAACTTCTACTTCCCTGAGCCCCTTCTACCTTCGACCATCGTCTTTTCTGCGGGCACCCAGCTGGATTGATACTGGGCTCTCAGAGATGCACCTRGAGAAGGACAGGTTCTCTGTCAACCTGGATGTGAAACACTTCTCCCCAGAAGAACTCAAGGTCAAGGTTCTGGGAGATGTGATCGAGGTGCATGGCAAACATGAAGAACGCCAGGATGAGCATGGCTTTGTCTCTCGGGAGTTCCACAGGAAGTACCGGGTTCCGGCTGATGTGGACCCTCTTGCCATTACTTCATCCCTGTCATCTGATGGGGTCCTTACTGTGAATGGACCAAGGAAACAGGCCCCTTGCCCTGAGCGCACCATTCCTATCACCCGTGAAGAGAAGCCTGCTGTCCCTGCAGCTGCCAGGAAATAG
	Chrysochloris_asiatica	ATGGACATCGCCATTCACCATCCCTGGATCCGACGCCCATTCTTTCCTTTTCACTCCCCGAGCCGCCTCTTTGATCAGTTCTTCGGAGAGCACCTGTTGGAGTCTGATCTCTTCCCAACTTCTACTTCCCTGAGCCCCTTCTACCTTCGACCATCGTCCTTTCTGCGGGCACCCAGCTGGATCGATACTGGGCTCTCAGAGATGCACCTGGAGAAGGACAGGTTCTCTGTCAACCTGGATGTGAAACACTTCTCCCCAGAAGAACTCAAGGTCAAGGTTCTGGGAGATGTGATTGAGGTGCATGGCAAACACGAAGAACGCCAGGATGAGCATGGCTTCGTCTCTCGGGAGTTCCACAGGAAATACCGGGTTCCGGCTGATGTGGACCCTCTTGCTATTACTTCATCCCTGTCATCTGATGGGGTCCTTACTGTGAATGGACCAAGGAAACAGGCCCCTTGCCCTGAGCGCACCATTCCTATCACCCGTGAAGAGAAACCTGCTATCGCTGCAGCTGCCAGGAAATAG
	Dugong_dugon	ATGGACATCGCCATCCACCATCCCTGGATCCGCCGCCCTTTCTTTCCTTTCCACTCCCCCAGCCGCCTCTTTGACCAGTTCTTCGGAGAGCACCTGTTAGAGTCTGATCTCTTCCCAAGTTCTACCTCCCTGAGCCCCTTCTACTTTCGACTGCCCTCTTTTCTTCGTGCACCCAGCTGGATTGACACTGGGCTCTCAGAGATGCGCCTGGAGAAGGACAGGTTCTCTGTCAATCTGGATGTGAAGCATTTCTCCCCAGAGGATCTCAAGGTCAAGGTGCTGGGAGATGTGATTGAGGTGCACGGCAAACATGAAGAGCGTCAGGATGAACATGGTTTCATCTCCCGGGAATTCCACAGGAAATACCGGATCCCAGCTGATGTGGACCCTCTTGCCATCACTTCATCCCTGTCATCTGATGGGGTCCTTACTGTGAATGGACCAAGGAAACAGGCCTCCGGCCCTGAGCGCACCATTCCCATCACCCGGGAAGAGAAGCCTGCTGTCACTGCAGCTCCCAAGAAATAG
	Trichechus_manatus	ATGGACATCGCCATCCACCATCCCTGGATCCGCCGCCCTTTCTTTCCTTTCCACTCCCCCAGCCGCCTCTTTGACCAGTTCTTCGGAGAGCACCTGTTGGAGTCTGATCTCTTCCCAAGTTCTACCTCCCTGAGCCCCTTCTACTTTCGACTGCCCTCTTTTCTTCGTGCACCCAGCTGGATTGACACTGGGCTCTCAGAGATGCGCCTGGAGAAGGACAGGTTCTCTGTCAATCTGGATGTGAAGCATTTCTCCCCAGAGGATCTCAAGGTCAAGGTGCTGGGAGATGTGATTGAGGTGCACGGCAAACATGAAGAGCGCCAGGATGAACATGGTTTCATCTCCCGGGAGTTCCACAGGAAATACCGGATCCCAGCTGATGTGGACCCTCTTGCCATTACTTCATCCCTGTCATCTGATGGGGTCCTTACTGTGAATGGACCAAGGAAACAGGCCTCCGGCCCTGAGCGCACCATTCCCATCACCCGGGAAGAGAAGCCTGCTGTCACTGCAGCTCCCAAGAAATAG
	Elephas_maximus	ATGGACATCGCCATCCACCATCCCTGGATCCGCCGCCCCTTCTTTCCTTTCCACTCCCCTAGCCGCCTCTTTGACCAGTTCTTTGGAGAGCACCTGTTGGAGTCTGATCTCTTCCCAACTGCTACTTCCCTGAGTCCCTTCTATCTTCGACCACCCTCTTTTCTGCGGGCACCCAGCTGGTTTGACACTGGGCTCTCAGAGATGCGCCTGGAGAAGGACAGGTTCTCTGTCAACCTGGATGTGAAGCATTTCTCTCCAGAGGATCTCAAGGTCAAGGTGCTGGGAGATGTGATTGAGGTGCATGGCAAACATGAAGAACGCCAGGATGAACATGGTTTCATCTCCCGGGAGTTCCATAGGAAATACCGGATCCCAGCTGATGTGGACCCTCTTGCCATTACTTCATCCCTGTCATCTGATGGGGTCCTTACTGTGAATGGACCAAGGAAACAGGCCCCTGGCCCTGAGCGCACCATTCCCATCACCCGTGAAGAGAAGCCTGCTGTCACTGCAGCTCCCAAGAAATAG
	Loxodonta_africana	ATGGACATCGCCATCCACCATCCCTGGATCCGCCGCCCCTTCTTTCCTTTCCACTCCCCTAGCCGCCTCTTTGACCAGTTCTTTGGAGAGCACCTGTTGGAGTCTGATCTCTTCCCAACTGCTACTTCCCTGAGTCCCTTCTATCTTCGACCACCCTCTTTTCTGCGGGCACCCAGCTGGTTTGACACTGGGCTCTCAGAGATGCGCCTGGAGAAGGACAGGTTCTCTGTCAACCTGGATGTGAAGCATTTCTCTCCAGAGGATCTCAAGGTCAAGGTGCTGGGAGATGTGATTGAGGTGCATGGCAAACATGAAGAACGCCAGGATGAACATGGTTTCATCTCCCGGGAGTTCCATAGGAAATACCGGATCCCAGCTGATGTGGACCCTCTTGCCATTACTTCATCCCTGTCATCTGATGGGGTCCTTACTGTGAATGGACCAAGGAAACAGGCCCCTGGCCCTGAGCGCACCATTCCCATCACTCGTGAAGAGAAGCCTGCTGTCACTGCAGCTCCCAAGAAATAG
	Orycteropus_afer	ATGGACATCGCCATCCACCATCCCTGGATCCGCCGCCCCCTCTTTTCTTTCCACTCCCCCAGCCGCCTCTTTGACCAGTTCTTCGGAGAGCACCTGTTAGAGTCTGATCTCTTCCCAACTTCTACTTCCCTGAGCCCGTTCTACTTTCGACCGCCCTCTTTCCTGCGGGCACCCAGCTGGATTGACACTGGCCTCTCAGAGATGCACCTGGATAAGGACAGGTTCTCTGTCAACTTGGATGTGAAGCATTTCTCCCCAGAGGAACTCAAAGTCAGGGTGCTGGGAGATGTAATTGAGGTGCATGGCAAACATGAAGAACGCCAGGATGAACATGGGTTCATCTCCCGGGAGTTCCACAGGAAATACAGGATCCCAGCTGATGTGGACCCTCTTGCCATTACTTCATCCCTGTCATCTGATGGGGTCCTTACTGTTAATGGACCAAGGAAACAGGCCGCTGGCCCTGAACGTACCATTCCCATCACCCGTGAAGAGAAGCCTGCTGTTACTGCAGCTCCCAAGAAATAA
	Heterohyrax_brucei	ATGGACATCGCCATCCACCATCCCTGGGTCCGCCGCCCTTTCTTTCCTTTCCATTCCCCCAGCCGCCTCTTTGACCAGTTCTTCGGAGAGCACCTGTTGGAGTCTGATCTCTTCCCAGCTTCTACTTCCCTAAGTCCCTTTTACTTTCGACTGCCTTCTTTCCTGCGTGCACCCAGCTGGATTGACACTGGGCTCTCAGAGATGCGCCTGGAGAAGGACAGGTTCTCTGTCAACCTGGATGTGAAGCATTTCTCCCCAGAGGATCTCAAGGTCAAGGTTCTGGGAGATGTGATTGAGGTGCATGGCAAACATGAAGAGCGCCAGGACGAACATGGTTTCATCTCCCGGGAGTTTCACAGGAAATACCGGATCCCAGCTGATGTGGATCCTCTTGCCATTACTTCATCCCTGTCATCTGATGGGGTCCTTACTGTGAATGGACCAAGGAAACAGGCCCCTGGCCCTGAGCGCACCATTCCCATTACCCGTGAAGAGAAGCCTGCTGTCACTGCAGCGCCCAAGAAATAG
	Procavia_capensis	ATGGACATCGCCATCCACCATCCCTGGGTCCGCCGCCCTTTCTTTCCTTTCCATTCCCCCAGCCGCCTCTTTGACCAGTTCTTCGGAGAGCACCTGTTGGAGTCTGATCTCTTCCCAGCTTCTACTTCCCTAAGTCCCTTTTACTTTCGACTGCCTTCTTTCCTGCGTGCACCCAGCTGGATTGACACTGGGCTCTCAGAGATGCGCCTGGAGAAGGACAGGTTCTCTGTCAACCTGGATGTGAAGCATTTCTCCCCAGAGGATCTCAAGGTCAAGGTTCTGGGAGATGTGATTGAGGTGCATGGCAAACATGAAGAGCGCCAGGACGAACATGGTTTCATCTCCCGGGAGTTTCACAGGAAATACCGGATCCCAGCTGATGTGGATCCTCTTGCCATTACTTCATCCCTGTCATCTGATGGGGTCCTTACTGTGAATGGACCAAGGAAACAGGCCCCTGGCCCTGAGCGCACCATTCCCATTACCCGTGAAGAGAAGCCTGCTGTCACTGCAGCTCCAAAGAAATAG
	Elephantulus_edwardii	ATGGACATCGCCATCCACCATCCCTGGATCCGACGCCCATTCTTTCCTTTCCACTCCCCCAGCCGCCTCTTTGACCAGTTCTTCGGGGAGCACCTGTTGGAATCTGATCTCTTTCCAACTTCTACTTCCCTGAGCCCCTTCTACCTTCGACCGCCCTCTTTCCTGCGGGCACCCAGCTGGATTGACACCGGGCTCTCAGAGATGCACCTGGAGAAGGACAGGTTCTCTGTCAACCTGGATGTGAAGCATTTCTCCCCAGAGGAGCTCAAGGTCAAAGTGTTGGGAGATGTGATTGAGGTGCATGGCAAACATGAAGAGCGCCAGGATGAACATGGCTTCATCTCCCGGGAGTTCCACAGGAAATACCGGGTCCCAGCTGATGTAGACCCTCTTGCAATTACTTCATCCCTGTCATCTGATGGGGTCCTTACTGTGAATGGACCAAGGAAACAGGCCCCTGGCCCTGAGCGTACCATTCCCATCACTCGTGAAGAGAAGCCTGCTGTCACTGCAGCTCCCAAGAAATAG
	Echinops_telfairi	ATGGACATCGCCATCCACCACCCCTGGATCCGCCGCCCCTTCTTTCCTTTCCACTCGCCCAGCCGCCTCTTTGACCAGTTCTTCGGAGAGCACCTGCTGGAATCTGACCTCTTCCCAACTTCCACTTCTCTGAGCCCCTTCTACCTTCGGCCACCCTCTTTCCTGCGGGCCCCCAGCTGGATCGACACTGGCCTCTCAGAGTTGCATCTGGAGAAGGACAGGTTTTCAGTCAACCTGGATGTGAAACATTTTTCGCCTGAGGAGCTCAAGGTCAAGGTGCTGGGAGATGTGATTGAGGTGCATGGCAAACATGAAGAGCGCCAGGATGAACATGGTTTTGTTTCCCGGGAATTCCACAGGAAATACCGGGTCCCAGCTGATGTGGACCCTCTTGCCATTACTTCATCCCTGTCATCTGATGGGGTCCTTACTGTGAACGGACCAAGGAAACAGGCCCCTGGCCCTGAGCGCACCATTCCCATTACCCGCGTAGAGAAACCAGCCGTCACTGCAGCTCCCAAGAAATAG
	Microgale_talazaci	ATGGACATCGCCATCCACCACCCTTGGATCCGCCGGCCCTTCTTTCCTTTCCACTCGCCCAGCCGCCTCTTTGACCAGTTCTTTGGGGAGCACCTGCTGGAGTCTGACCTCTTCCCAACGTCCACTTCTCTGAGCCCCTTCTACCTTCGGCCGCCCTCCTTCCTGCGGGCACCCAGCTGGATCGACACTGGTCTCTCAGAGATGCATCTGGAGAAGGACAGATTTTCAGTCAACCTGGATGTGAAACATTTCTCCCCCGAGGAACTCAAGGTCAAGGTGCTGGGAGATGTGATCGAGGTGCATGGCAAACACGAAGAGCGCCAGGATGAACATGGTTTCATTTCCCGGGAATTCCACAGGAAATACCGAGTCCCAGCTGACGTGGACCCTCTGGCCATTACTTCATCCCTGTCATCTGATGGGGTCCTTACTGTGAACGGACCAAGAAAACAGGCCTCTGGCCCTGAGCGCACCATTCCCATTACCCGTGTAGATAAGCCTGCTGTCACTGCAGCGCCCAAGAAATAG

;
end;
