# Supplementary material for: Three Blind Moles: Molecular Evolutionary Insights on the Tempo and Mode of Convergent Eye Degeneration in Notoryctes typhlops (Southern Marsupial Mole) and Two Chrysochlorids (Golden Moles)
Source: Genes (Basel). 2023 Oct 28;14(11):2018. doi: 10.3390/genes14112018 (PMC10671557; doi:10.3390/genes14112018)
Supplement: Supplementary file 1 [file genes-14-02018-s001.zip › Afrotheria CDS Alignments Nexus/Afrotheria Lens Genes CDS Nexus/CRYBA1 alignment CDS.nex]

#NEXUS
begin taxa;
	dimensions ntax=12;
	taxlabels
	Chrysochloris_asiatica[&country="South Africa","Rough Temperature (°C)"=87.5153846153846,Description="NW_006408784","Genetic Code"="Standard",Modified=Thu Jan 26 17:32:49 PST 2023,"Annotation Software Version (Genome-Annotation-Data)"="5.2",Taxonomy="Eukaryota; Metazoa; Chordata; Craniata; Vertebrata; Euteleostomi; Mammalia; Eutheria; Afrotheria; Chrysochloridae; Chrysochlorinae; Chrysochloris","Common Name"="Cape golden mole","Filename (Imported From)"="sequence (58).gb","Annotation Provider (Genome-Annotation-Data)"="NCBI",Created=Wed Feb 19 00:00:00 PST 2014,"Annotation Method (Genome-Annotation-Data)"="Best-placed RefSeq; Gnomon","Features Annotated (Genome-Annotation-Data)"="Gene; mRNA; CDS; ncRNA",db_xref="taxon:185453",Organism="Chrysochloris asiatica","Annotation Version (Genome-Annotation-Data)"="Chrysochloris asiatica Annotation Release 100","Path (Imported From)"="/Users/pannotia/Downloads",Accession="NW_006408784.1","% GC"=47.9%,chromosome="Unknown",sex="female","Annotation Pipeline (Genome-Annotation-Data)"="NCBI eukaryotic genome annotation pipeline","Molecular Weight (kDa)"=140.52910999999992,"# Nucleotide Sequences With Quality"=0,Topology="linear","Annotation Status (Genome-Annotation-Data)"="Full annotation",tissue_type="Spleen","Molecule Type"="DNA"]
	Amblysomus_hottentotus[&"At least Q20"=100.00%,Ambiguities=0,"At least Q30"=100.00%,"Rough Temperature (°C)"=87.64581497797357,"At least Q40"=100.00%,Description="Illumina",Modified=Thu Jan 26 17:25:58 PST 2023,"% GC"=48.2%,Bin="<html><head><3></head><b><font color='#49993F'>High</font></b></html>","# Nucleotide Sequences With Quality"=1,"Post-Trim Length"=454,"Molecular Weight (kDa)"=139.89762999999988,Topology="linear","% MQ"=0.0%,Created=Thu Jan 26 17:20:10 PST 2023,"% LQ"=0.0%,"% HQ"=100.0%,"Molecule Type"="DNA"]
	Dugong_dugon[&"Rough Temperature (°C)"=87.23762575452716,note="contig: scaffold436",db_xref="taxon:29137",Organism="Dugong dugon",Description="CAJQER010000436","Genetic Code"="Standard",Modified=Wed Jan 18 16:42:58 PST 2023,"Path (Imported From)"="/Users/pannotia/Downloads",Taxonomy="Eukaryota; Metazoa; Chordata; Craniata; Vertebrata; Euteleostomi; Mammalia; Eutheria; Afrotheria; Sirenia; Dugongidae; Dugong",Accession="CAJQER010000436.1","% GC"=44.0%,"Common Name"="dugong","# Nucleotide Sequences With Quality"=0,"Molecular Weight (kDa)"=2149.3687799998343,Topology="linear","Filename (Imported From)"="sequence (67).gb",Created=Thu Feb 17 00:00:00 PST 2022,"Molecule Type"="DNA"]
	Trichechus_manatus[&"Rough Temperature (°C)"=87.2460580912863,Description="NW_004444074","Genetic Code"="Standard",Modified=Wed Jan 18 17:04:22 PST 2023,"Annotation Software Version (Genome-Annotation-Data)"="8.0","Assembly Name (Genome-Assembly-Data)"="TriManLat1.0",Taxonomy="Eukaryota; Metazoa; Chordata; Craniata; Vertebrata; Euteleostomi; Mammalia; Eutheria; Afrotheria; Sirenia; Trichechidae; Trichechus","Common Name"="Florida manatee","Genome Coverage (Genome-Assembly-Data)"="150x","Filename (Imported From)"="sequence (64).gb","Annotation Provider (Genome-Annotation-Data)"="NCBI",Created=Thu Jan 25 00:00:00 PST 2018,isolate="Lorelei","Annotation Method (Genome-Annotation-Data)"="Best-placed RefSeq; Gnomon","Features Annotated (Genome-Annotation-Data)"="Gene; mRNA; CDS; ncRNA","Assembly Provider (Genome-Assembly-Data)"="Broad Institute","Sequencing Technology (Genome-Assembly-Data)"="Illumina HiSeq",db_xref="taxon:127582",Organism="Trichechus manatus latirostris","Annotation Version (Genome-Annotation-Data)"="102","Path (Imported From)"="/Users/pannotia/Downloads",Accession="NW_004444074.1",sub_species="latirostris","% GC"=44.0%,chromosome="Unknown",sex="female","Molecular Weight (kDa)"=2158.7637899998376,"# Nucleotide Sequences With Quality"=0,"Annotation Pipeline (Genome-Annotation-Data)"="NCBI eukaryotic genome annotation pipeline",Topology="linear","Assembly Method (Genome-Assembly-Data)"="AllPaths v. R38542","Annotation Name (Genome-Annotation-Data)"="Trichechus manatus latirostris Annotation Release 102","Annotation Status (Genome-Annotation-Data)"="Full annotation","Molecule Type"="DNA"]
	Elephas_maximus[&country="USA: San Diego Zoo",collection_date="2016","Rough Temperature (°C)"=87.23332401453733,Description="NC_064837","Genetic Code"="Standard",Modified=Wed Jan 18 17:04:22 PST 2023,"Annotation Software Version (Genome-Annotation-Data)"="10.0","Assembly Name (Genome-Assembly-Data)"="mEleMax1 primary haplotype",Taxonomy="Eukaryota; Metazoa; Chordata; Craniata; Vertebrata; Euteleostomi; Mammalia; Eutheria; Afrotheria; Proboscidea; Elephantidae; Elephas","Genome Coverage (Genome-Assembly-Data)"="43.0x","Filename (Imported From)"="sequence (57).gb","Annotation Provider (Genome-Annotation-Data)"="NCBI RefSeq",dev_stage="adult",Created=Thu Aug 04 00:00:00 PDT 2022,isolate="mEleMax1","Genome Representation (Genome-Assembly-Data)"="Full","Assembly Date (Genome-Assembly-Data)"="21-MAR-2022","Annotation Method (Genome-Annotation-Data)"="Best-placed RefSeq; Gnomon",cell_type="fibroblast","Features Annotated (Genome-Annotation-Data)"="Gene; mRNA; CDS; ncRNA","Assembly Provider (Genome-Assembly-Data)"="Vertebrate Genomes Project","Sequencing Technology (Genome-Assembly-Data)"="PacBio Sequel II HiFi; Bionano optical mapping; Arima HiC",db_xref="taxon:99487",Organism="Elephas maximus indicus","Annotation Version (Genome-Annotation-Data)"="100","Path (Imported From)"="/Users/pannotia/Downloads",Accession="NC_064837.1",sub_species="indicus","% GC"=44.0%,chromosome="19",sex="male","Molecular Weight (kDa)"=2210.3012699998485,"# Nucleotide Sequences With Quality"=0,"Annotation Pipeline (Genome-Annotation-Data)"="NCBI eukaryotic genome annotation pipeline",Topology="linear","Assembly Method (Genome-Assembly-Data)"="Hifiasm v. 0.16.1; purge_dups v. 07.12.21; Bionano solve v. 3.3; Salsa v. 2.3","Annotation Name (Genome-Annotation-Data)"="Elephas maximus indicus Annotation Release 100","Diploid (Genome-Assembly-Data)"="Principal Haplotype","Annotation Status (Genome-Annotation-Data)"="Full annotation",tissue_type="fibroblast cells from skin","Molecule Type"="DNA","Expected Final Version (Genome-Assembly-Data)"="No"]
	Loxodonta_africana[&country="USA: San Diego Zoo, CA","Rough Temperature (°C)"=87.20079531184595,Description="NW_003573467","Genetic Code"="Standard",Modified=Wed Jan 18 17:04:22 PST 2023,"Annotation Software Version (Genome-Annotation-Data)"="8.0",Taxonomy="Eukaryota; Metazoa; Chordata; Craniata; Vertebrata; Euteleostomi; Mammalia; Eutheria; Afrotheria; Proboscidea; Elephantidae; Loxodonta","Common Name"="African savanna elephant","Filename (Imported From)"="sequence (73).gb","Annotation Provider (Genome-Annotation-Data)"="NCBI",Created=Tue Jan 16 00:00:00 PST 2018,isolate="ISIS603380","Annotation Method (Genome-Annotation-Data)"="Best-placed RefSeq; Gnomon","Features Annotated (Genome-Annotation-Data)"="Gene; mRNA; CDS; ncRNA",db_xref="taxon:9785",Organism="Loxodonta africana","Annotation Version (Genome-Annotation-Data)"="102","Path (Imported From)"="/Users/pannotia/Downloads",Accession="NW_003573467.1","% GC"=43.9%,chromosome="Unknown",sex="female","Molecular Weight (kDa)"=2214.2478899998496,"# Nucleotide Sequences With Quality"=0,"Annotation Pipeline (Genome-Annotation-Data)"="NCBI eukaryotic genome annotation pipeline",Topology="linear","Annotation Name (Genome-Annotation-Data)"="Loxodonta africana Annotation Release 102","Annotation Status (Genome-Annotation-Data)"="Full annotation","Molecule Type"="DNA"]
	Heterohyrax_brucei[&"Rough Temperature (°C)"=87.32303309492059,Description="PVJQ01014975","Genetic Code"="Standard",Modified=Wed Jan 18 16:42:58 PST 2023,"Assembly Name (Genome-Assembly-Data)"="HetBruBak_v1_BIUU",Taxonomy="Eukaryota; Metazoa; Chordata; Craniata; Vertebrata; Euteleostomi; Mammalia; Eutheria; Afrotheria; Hyracoidea; Procaviidae; Heterohyrax","Common Name"="yellow-spotted hyrax","Genome Coverage (Genome-Assembly-Data)"="24.4x","Filename (Imported From)"="sequence (68).gb",dev_stage="adult",Created=Wed Jan 16 00:00:00 PST 2019,"Genome Representation (Genome-Assembly-Data)"="Full",isolate="US064","Sequencing Technology (Genome-Assembly-Data)"="Illumina HiSeq",db_xref="taxon:77598",Organism="Heterohyrax brucei","Path (Imported From)"="/Users/pannotia/Downloads",Accession="PVJQ01014975.1","% GC"=44.2%,"Molecular Weight (kDa)"=2545.729559999923,"# Nucleotide Sequences With Quality"=0,Topology="linear","Assembly Method (Genome-Assembly-Data)"="DISCOVAR de novo v. discovardenovo-52488","Molecule Type"="DNA","Expected Final Version (Genome-Assembly-Data)"="Yes"]
	Procavia_capensis[&"Rough Temperature (°C)"=87.35679314565483,Description="PVIO03000019","Genetic Code"="Standard",Modified=Wed Jan 18 16:42:58 PST 2023,"Assembly Name (Genome-Assembly-Data)"="ProCapCap_v3_BIUU_UCD",Taxonomy="Eukaryota; Metazoa; Chordata; Craniata; Vertebrata; Euteleostomi; Mammalia; Eutheria; Afrotheria; Hyracoidea; Procaviidae; Procavia","Common Name"="Cape rock hyrax","Genome Coverage (Genome-Assembly-Data)"="23.3x","Filename (Imported From)"="sequence (69).gb",dev_stage="adult",Created=Tue Nov 08 00:00:00 PST 2022,"Genome Representation (Genome-Assembly-Data)"="Full",isolate="US060","Assembly Date (Genome-Assembly-Data)"="2018","Sequencing Technology (Genome-Assembly-Data)"="DNA Zoo Hi-C",db_xref="taxon:9813",Organism="Procavia capensis","Path (Imported From)"="/Users/pannotia/Downloads",Accession="PVIO03000019.1","% GC"=44.2%,"Molecular Weight (kDa)"=2521.302659999918,"# Nucleotide Sequences With Quality"=0,Topology="linear","Assembly Method (Genome-Assembly-Data)"="Juicer v. 1.6","Molecule Type"="DNA","Expected Final Version (Genome-Assembly-Data)"="No"]
	Orycteropus_afer[&country="USA: San Diego Zoo","Rough Temperature (°C)"=86.94725337935002,Description="NW_006921629","Genetic Code"="Standard",Modified=Wed Jan 18 16:42:58 PST 2023,"Annotation Software Version (Genome-Annotation-Data)"="9.0","Assembly Name (Genome-Assembly-Data)"="OryAfe1.0",Taxonomy="Eukaryota; Metazoa; Chordata; Craniata; Vertebrata; Euteleostomi; Mammalia; Eutheria; Afrotheria; Tubulidentata; Orycteropodidae; Orycteropus","Genome Coverage (Genome-Assembly-Data)"="44x","Filename (Imported From)"="sequence (66).gb","Annotation Provider (Genome-Annotation-Data)"="NCBI",Created=Thu Jul 29 00:00:00 PDT 2021,isolate="SDZICR_OR568_19922","Annotation Method (Genome-Annotation-Data)"="Best-placed RefSeq; Gnomon","Features Annotated (Genome-Annotation-Data)"="Gene; mRNA; CDS; ncRNA","Assembly Provider (Genome-Assembly-Data)"="Broad Institute","Sequencing Technology (Genome-Assembly-Data)"="Illumina Hi-Seq",db_xref="taxon:1230840",Organism="Orycteropus afer afer","Annotation Version (Genome-Annotation-Data)"="101","Path (Imported From)"="/Users/pannotia/Downloads",Accession="NW_006921629.1",sub_species="afer","% GC"=43.3%,chromosome="Unknown",sex="female","Molecular Weight (kDa)"=2147.8051399998326,"# Nucleotide Sequences With Quality"=0,"Annotation Pipeline (Genome-Annotation-Data)"="NCBI eukaryotic genome annotation pipeline",Topology="linear","Assembly Method (Genome-Assembly-Data)"="allpaths v. R40776 LITTLE_HELPS_BIG=False","Annotation Name (Genome-Annotation-Data)"="Orycteropus afer afer Annotation Release 101","Annotation Status (Genome-Annotation-Data)"="Full annotation","Molecule Type"="DNA"]
	Elephantulus_edwardii[&country="South Africa","Rough Temperature (°C)"=87.00296036126441,Description="NW_006399844","Genetic Code"="Standard",Modified=Wed Jan 18 16:42:58 PST 2023,"Annotation Software Version (Genome-Annotation-Data)"="5.2",Taxonomy="Eukaryota; Metazoa; Chordata; Craniata; Vertebrata; Euteleostomi; Mammalia; Eutheria; Afrotheria; Macroscelidea; Macroscelididae; Elephantulus","Common Name"="Cape elephant shrew","Filename (Imported From)"="sequence (62).gb","Annotation Provider (Genome-Annotation-Data)"="NCBI",Created=Wed Feb 19 00:00:00 PST 2014,isolate="Elephantulus edwardi_28Jun2011","Annotation Method (Genome-Annotation-Data)"="Best-placed RefSeq; Gnomon","Features Annotated (Genome-Annotation-Data)"="Gene; mRNA; CDS; ncRNA",db_xref="taxon:28737",Organism="Elephantulus edwardii","Annotation Version (Genome-Annotation-Data)"="Elephantulus edwardii Annotation Release 100","Path (Imported From)"="/Users/pannotia/Downloads",Accession="NW_006399844.1","% GC"=43.4%,chromosome="Unknown",sex="female","Annotation Pipeline (Genome-Annotation-Data)"="NCBI eukaryotic genome annotation pipeline","Molecular Weight (kDa)"=2461.492609999907,"# Nucleotide Sequences With Quality"=0,Topology="linear","Annotation Status (Genome-Annotation-Data)"="Full annotation","Molecule Type"="DNA"]
	Echinops_telfairi[&country="Germany: Ludwig Maximilians University, Munich","Rough Temperature (°C)"=88.45381482487103,Description="NW_022111358","Genetic Code"="Standard",Modified=Wed Jan 18 17:04:22 PST 2023,"Annotation Software Version (Genome-Annotation-Data)"="9.0",Taxonomy="Eukaryota; Metazoa; Chordata; Craniata; Vertebrata; Euteleostomi; Mammalia; Eutheria; Afrotheria; Tenrecidae; Tenrecinae; Echinops","Common Name"="small Madagascar hedgehog","Genome Coverage (Genome-Assembly-Data)"="78x","Filename (Imported From)"="sequence (59).gb","Annotation Provider (Genome-Annotation-Data)"="NCBI",Created=Mon Dec 06 00:00:00 PST 2021,"Genome Representation (Genome-Assembly-Data)"="Full",isolate="266","Annotation Method (Genome-Annotation-Data)"="Best-placed RefSeq; Gnomon","Features Annotated (Genome-Annotation-Data)"="Gene; mRNA; CDS; ncRNA","Assembly Provider (Genome-Assembly-Data)"="Broad Institute","Sequencing Technology (Genome-Assembly-Data)"="Illumina HiSeq",db_xref="taxon:9371",Organism="Echinops telfairi","Annotation Version (Genome-Annotation-Data)"="103","Path (Imported From)"="/Users/pannotia/Downloads",Accession="NW_022111358.1","% GC"=46.9%,chromosome="Unknown",sex="female","Molecular Weight (kDa)"=2275.872709999858,"# Nucleotide Sequences With Quality"=0,"Annotation Pipeline (Genome-Annotation-Data)"="NCBI eukaryotic genome annotation pipeline",Topology="linear","Assembly Method (Genome-Assembly-Data)"="ALLPATHS v. R37599; Dovetail HiC v. 22-Jul-2017","Annotation Name (Genome-Annotation-Data)"="Echinops telfairi Annotation Release 103","Annotation Status (Genome-Annotation-Data)"="Full annotation","Molecule Type"="DNA","Expected Final Version (Genome-Assembly-Data)"="Yes"]
	Microgale_talazaci[&"Rough Temperature (°C)"=89.28910426960597,Description="PVJH01017414","Genetic Code"="Standard",Modified=Wed Jan 18 16:42:58 PST 2023,"Assembly Name (Genome-Assembly-Data)"="MicTal_v1_BIUU",Taxonomy="Eukaryota; Metazoa; Chordata; Craniata; Vertebrata; Euteleostomi; Mammalia; Eutheria; Afrotheria; Tenrecidae; Oryzorictinae; Microgale","Common Name"="Talazac's shrew tenrec","Genome Coverage (Genome-Assembly-Data)"="27.8x","Filename (Imported From)"="sequence (63).gb",dev_stage="adult",Created=Wed Jan 16 00:00:00 PST 2019,"Genome Representation (Genome-Assembly-Data)"="Full",isolate="US118","Sequencing Technology (Genome-Assembly-Data)"="Illumina HiSeq",db_xref="taxon:176115",Organism="Microgale talazaci","Path (Imported From)"="/Users/pannotia/Downloads",Accession="PVJH01017414.1","% GC"=49.0%,"Molecular Weight (kDa)"=2439.5701199999057,"# Nucleotide Sequences With Quality"=0,Topology="linear","Assembly Method (Genome-Assembly-Data)"="DISCOVAR de novo v. discovardenovo-52488","Molecule Type"="DNA","Expected Final Version (Genome-Assembly-Data)"="Yes"]
;
end;

begin characters;
	dimensions nchar=649;
	format datatype=dna missing=? gap=-;
	matrix
	Chrysochloris_asiatica	ATGGAGGTCCAGACTGTGCAGCCAGAGCTGGAAACCCTTCCAACCATCAAGATGGCTCAGACCAACCCCATACCAGGGTCCCCGGGGGCCATGGAAGATAACCATTTATGATCAGAAGAACTTCCAGGGCACGAGGACGGAGTACACCAGCTCCTGCCCAAATATCT--GAGC-------------------------------------------CTGGATTGGTCATGAGCATATCAGCTTCTGTGGACAGTAGTTTATCCTGGAGAGAGGAAAATATCCTCGCTGGAATGCCTGGAGCGGGCATAACACCTACCACATTGAGCGTCTCATGTCCTTCCACTCCATCTGTTCAGCTAATCATAAGGAGTCTAAAATAAACATCTCTGAAAAAGAAAATTTTATTGGACACCACTGGG-TATCTGTGATGACTATCCCTCTTTACAAGCTATGGGTTGGTTCAACAATGAAGTCGGTTCCATGAAGACACAATATGGCGC----------------------------------------------------------------------------------------------------------------------------------------------------
	Amblysomus_hottentotus	GTGGAGGTCCAAACTGTGCAGCCGGAGCTAGAAACCCTTCCAACCATCAAGATGGCTCAGACCAACCCCATGCCAGGGTCCCT-GGAACCATGGAAGATAACCATTTATGACCAGGAGAACTTTCAGGGCACAAGGACGGAGTACACCAGCTCCTGCCCAAATATCTCTGAGC-------------------------------------------CTGGATTGGTTGTGAGCATATCAGCTTCTGTGGACAGCAGTTTATCCTGGAGAGAGAAAAATATCCTCGCTGGAATGCCTGGAGCAGGCATAACGCCTACCACATTGAGCGTCTCATGTCCTTCCACCCTATCTGTTCAGCC-----------------------------------------------------------------------------------------------------------------------------------------------TTGGGTTTGCTATCAGTATCCTGGACACCATGGATATCAGTATATCTTGGAATGTGACCATCATCAAG----CTATAAACACTG----GAATTGTGTTCTCATGCCCAGACTTTCCAGATTCAATCAATTCGCCATATTCTACAACAG
	Dugong_dugon	ATGGAGACCCAGAGTGTGCAGCAGGAGCTGGAAACCCTTCCAACCACCAAGATGGCTCAGACCAACCCCATGCCAGGGTCCAT-AGGGCCATGGAAGATTACCATTTATGACCAGGAGAACTTCCAGGGCAAGAGGATGGAGTTCACCAGCTCCTGCTCAAATGTCTCTGAGCGCAATTTTGATAATGTCCGGTCTCTCAAGGTGGAATGTGGCGCCTGGATTGGTTATGAGCATACCAGCTTCTGTGGACAACAGTTTATACTGGAGAGAGGAGAATACCCTCGCTGGGATGCCTGGAGCGGGAGTAATGCCTACCACATTGAGCGTCTCATGTCTTTCCGCCCCATCTGTTCAGCTAACCACAAGGAGTCTAAAATTACCATCTTTGAGAAAGAAAACTTCATTGGACGCCAATGGGAGATCAGCGATGACTACCCCTCTTTACAAGCCATGGGCTGGTTCAACAATGAAGTTGGTTCCATGAAGATACAATGTGGAGCTTGGGTTTGCTACCAGTATCCTGGATACCGTGGGTATCAATATATCTTGGAATGTGACCATCATGGGGGAGACTATAAACACTGGAGAGAGTGGGGTTCTCATGCCCAGACTTCCCAGATCCAATCGATTCGCCGTATCCAGCAATAG
	Trichechus_manatus	ATGGAGACCCAGAGTGTGCCGCAGGAGCTGGAAACCCTTCCAACCACCAAGATGGCTCAGACCAACCCCATGCCAGGGTCCAT-AGGGCCATGGAAGATTACCATCTATGACCAGGAGAACTTCCAGGGCAAGAGGATGGAGTTCACCAGCTCCTGCTCAAATGTCTCTGAGCGCAATTTTGATAATGTCCGGTCTCTCAAGGTGGAATGTGGCGTCTGGATTGGTTATGAGCATACCAGCTTCTGTGGACAACAGTTTATACTGGAGAGAGGAGAATACCCTCGCTGGGATGCCTGGAGCGGGAGTAATGCCTACCACATTGAGCGTCTCATGTCTTTCCGCCCCATCTGTTCAGCTAACCACAAGGAGTCTAAAATTACCATCTTTGAGAAAGAAAACTTCATTGGACGCCAATGGGAGATCAGTGATGACTACCCGTCTTTACAAGCCATGGGCTGGTTCAACAATGAAGTCGGTTCCATGAAGATACGATGTGGAGCTTGGGTTTGCTACCAGTATCCTGGATACCGTGGGTATCAATATATCTTGGAATGTGACCATCATGGAGGAGACTATAAACACTGGAGAGAGTGGGGTTCTCATGCCCAGACCTCCCAGATCCAATCGATTCGCCGTATCCAACAATAG
	Elephas_maximus	ATGGAGACCCAGGCTGTGCAGCAGGAGCTGGAAACCCTTCCAACCACCAAGATGGCTCAGACCAACCCCATGCCAGGGTCCAT-AGGGCCATGGAAGATAACCATCTATGACCAGGAGAATTTCCAGGGCAAGAGGATGGAGTTCACCAGCTCCTGCCCAAATGTCTCTGAGCGCAATTTTGATAATGTCCGGTCTCTCAAGGTGGAATGTGGCGCCTGGATTGGTTATGAGCACACCAGCTTCTGTGGACAACAGTTTATACTGGAGAGAGGAGAATACCCTCGCTGGGATGCCTGGAGCGGGAGTAATGCCTACCACGTCGAGCGTCTCATGTCCTTCCGCCCCATCTGTTCAGCTAACCACAAGGAGTCTAAAATTACCATCTTTGAGAAAGAAAACTTCATTGGGCGCCAGTGGGAGATCTGTGATGATTACCCCTCTTTACAAGCGATGGGCTGGTTCAACAACGAAGTTGGTTCCATGAAGATACAATGTGGGGCTTGGGTGTGCTACCAGTATCCTGGATACCGTGGGTATCAGTATATCTTGGAATGTGACCATCATGGAGGAGACTATAAACACTGGAGAGAGTGGGGTTCTCACGCCCAGACTTCCCAGATTCAATCGATTCGCCGTATCCAACAATAG
	Loxodonta_africana	ATGGAGACCCAGGCTGTGCAGCAGGAGCTGGAAACCCTTCCAACCACCAAGATGGCTCAGACCAACCCCATGCCAGGGTCCAT-AGGGCCATGGAAGATAACCATCTATGACCAGGAGAACTTCCAGGGCAAGAGGATGGAGTTCACCAGCTCCTGCCCAAATGTCTCTGAGCGCAATTTTGATAATGTCCGGTCTCTCAAGGTGGAATGTGGCGCCTGGATTGGTTATGAGCACACCAGCTTCTGTGGACAACAGTTTATACTGGAGAGAGGAGAATACCCTCGCTGGGATGCCTGGAGCGGGAGTAATGCCTACCACGTCGATCGTCTCATGTCCTTCCGCCCCATCTGTTCAGCTAACCACAAGGAGTCTAAAATTACCATCTTTGAGAAAGAAAACTTTATTGGGCGCCAGTGGGAGATCTGTGATGATTACCCCTCTTTACAAGCGATGGGTTGGTTCAACAACGAAGTTGGTTCCATGAAGATACAATGTGGGGCTTGGGTGTGCTACCAGTATCCTGGATACCGTGGGTATCAGTATATCTTGGAATGTGACCATCACGGAGGAGACTATAAACACTGGAGAGAGTGGGGTTCTCACGCCCAGACTTCCCAGATTCAATCGATTCGCCGTATCCAACAATAG
	Heterohyrax_brucei	ATGGAGACCCAGACGGTACAGCAGGAGCTGGAAACCCTTCCAACCACCAAGATGGCTCAGACCAACCCCATGCCAGGGTCCCT-AGGGCCATGGAAGATAACCATCTATGACCAGGAGAATTTCCAGGGCAAGAGGATGGAGTTTACCAGCTCCTGCCCAAATGTCTCCGAGCGCAATTTTGATAATGTTCGGTCGCTCAAGGTGGAATGTGGCGCCTGGATTGGTTATGAGCATACCAGCTTCTGTGGACAACAGTTTATACTGGAGAGAGGAGAATACCCTCGTTGGGATGCCTGGAGCGGGAGTAATGCCTACCACATTGAGCGTCTCATGTCCTTCCGCCCCATCTGTTCAGCTAACCACAAGGAGTCTAAAATAACCATCTTCGAGAAAGAAAATTTTATTGGACGCCAGTGGGAGATTAGTGATGACTACCCCTCTTTACAAGCCATGGGCTGGTTCAACAATGAGGTTGGCTCCATGAAGATACAGTGTGGAGCTTGGGTTTGCTACCAGTATCCTGGATACCGTGGGTATCAATACATCCTGGAATGTGACCACCATGGAGGAGACTATAAACATTGGAGAGAGTGGGGTTCTCATGCCCAGACTTCACAGATCCAATCGATTCGTCGTATCCAACAATAG
	Procavia_capensis	ATGGAGACCCAGACGGTACAGCAGGAGCTGGAAACCCTTCCAACCACCAAGATGGCTCAGACCAACCCCATGCCAGGGTCCCT-AGGGCCATGGAAGATAACCATCTATGACCAGGAGAATTTCCAGGGCAAGAGGATGGAGTTTACCAGCTCCTGCCCAAATGTCTCTGAGCGCAATTTCGATAATGTTCGGTCGCTCAAGGTGGAATGTGGCGCCTGGATTGGTTATGAGCATACCAGCTTCTGTGGACAACAGTTTATACTGGAGAGAGGAGAATACCCTCGTTGGGATGCCTGGAGCGGGAGTAATGCCTACCACATTGAGCGTCTCATGTCCTTCCGCCCCATCTGTTCAGCTAACCACAAGGAGTCTAAAATAACCATCTTCGAGAAAGAAAATTTTATTGGACGCCAGTGGGAGATTAGTGATGACTACCCCTCTTTACAAGCCATGGGCTGGTTCAACAACGAGGTTGGCTCCATGAAGATACAGTGTGGAGCCTGGGTTTGCTACCAGTATCCTGGATACCGTGGGTATCAATACATCCTGGAATGTGACCACCATGGAGGAGACTATAAACATTGGAGAGAGTGGGGTTCTCATGCCCAGACTTCACAGATCCAATCGATTCGTCGTATCCAACAATAG
	Orycteropus_afer	ATGGAGACCCAGACTGTGCAGCAGGAGCTGGAAACCCTTCCAACCACCAAGATGGCTCAGACCAACCCTATGCCAGGGTCCCT-GGGGCCATGGAAGATAACCATCTACGACCAGGAGAACTTCCAAGGCAAGAGGATGGAGTTCACCAGCTCCTGCTCAAATGTATCTGAGCGTAGTTTTGACAACGTCAGGTCTCTCAAGGTGGAATGTGGCGCCTGGATTGGTTACGAGCACACCAGCTTCTGTGGACAACAGTTTATCTTGGAGAGAGGAGAGTATCCTCGCTGGGACGCCTGGAGCGGGAGTAATGCCTACCACATTGAGCGTCTCATGTCCTTCCGCCCCATCTGCTCAGCTAACCATAAGGAGTCTAAAATTACCATCTTTGAAAAAGAAAACTTTATTGGACGCCAGTGGGAGATGTGTGATGACTACCCCTCTTTACAAGCCATGGGTTGGTTCAACAATGAAGTTGGTTCCATGAAGATACAATGTGGGGCTTGGGTTTGCTACCAGTATCCTGGGTACCGTGGGTATCAGTATATCTTGGAATGTGACCACCATGGAGGAGACTACAAACACTGGAGAGAGTGGGGTTCTCATGCCCAGACTTCCCAGATCCAATCGATTCGCCGTATCCAACAATAG
	Elephantulus_edwardii	ATGGAGACCCAGACTGTGCAGCAGGAGCTGGAAACCCTTCCAACCATCAAGATGGCTCAGACCAACCCCATGCCAGGGTCCTT-GGGGCCATGGAAGATAACCATCTATGACCAGGAGAACTTCCAGGGCAAGAGGATGGAGTTCACCAGCTCCTGCCCAAATGTTTCTGAGCGCAGTTTCGATAATGTCCGGTCTCTCAAGGTGGAATGTGGCGCCTGGATTGGTTATGAGCACACCAGCTTCTGTGGACAACAGTTTATCCTGGAAAGAGGAGAATACCCTCGCTGGGATGCCTGGAGTGGGAGTAATGCCTACCACATTGAGCGTCTCATGTCCTTCCGCCCCATCTGCTCAGCTAACCATAAGGAGTCTAAAATTACTATCTTTGAGAAAGAAAACTTTATTGGACGCCAATGGGAGATCTGTGATGACTACCCCTCTTTACAAGCCATGGGTTGGTTCAACAATGAAGTTGGTTCCATGAAGATACAGTGTGGGGCCTGGGTTTGCTACCAGTATCCTGGATACCGTGGGTATCAGTACATCTTGGAATGTGACCACCATGGAGGAGACTATAAACACTGGAGAGAGTGGGGATCTCATGCCCAGACTTCGCAGATCCAGTCAATTCGCCGTATCCAACAATAG
	Echinops_telfairi	NNNNNNNNNNNNNNNATGCAGCAGGAGCTGGAAACCCTTCCATCGGCCAAGATGGCTCACACCAATCCCAAGCCAGGACCCCT-GGGGCCATGGAAGATGACCGTCTATGACCAAGAGAACTTCCAGGGCAAGAGGATGGAGTTCACCAGCTCCTGCCCAAATGTCTCTGAGCGCAGTTTGGATCATGTCCGGTCTCTCAAGGTGGAATGCGGCGCCTGGATTGGTTACGAGCACACCAACCTCTGTGGACAACAGTTTATCTTGGAGCGAGGAGACTACCCTCGCTGGGAGGCCTGGAGTGGGAGTAATGCGTACCCCATCGAGCGCCTCGCGTCCTTCCGCCCCATCTGTTCAGCTAATCATAAAGAGTCCAAGATGACCATCTTTGAGAAAGAAAACTTCATTGGACACCAGTGGGCGCTCTGTGACGACTACCCTTCTTTACAAGCCATGGGTTGGTTCAACAATGAAGTTGGTTCCATGAAGATACAATGTGGAGCTTGGGTCTGCTACCAGTATCCTGGATACCGTGGGTATCAGTATATCTTGGAATGTGACCACCATGGAGGCGACTATAAGCACTGGAGAGAGTGGGGATCTCATGCCCAGACTGCCCAGATCCAATCGATTCGTCGTATCCAACAATAG
	Microgale_talazaci	ATGGAGGCTCAGACTGTGCAGCAGGAGCAGAAAACCCCCCCAACCACCAAGATGGCTCACACCAACCCCAGGCCGGGGCCCCT-GGGGCCGTGGAAGATGACCATCTATGACCAAGAGAACTTCCAAGGCAAGAGGATGGACTTCACCAGCTCCTGCTCAAATATCTCTGAGCGCAGTTTTGATAATGTGCGGTCTCTCAAGGTGGAAGGTGGCGCCTGGATTGGTTACGAGCATACCAACTTCTGTGGACAAGAGTTTATCCTGGAGCGGGGAGACTACCCTCGCTGGGAGGCCTGGAGCGGGAGCAACGCGTACCACGTAGAGCACCTCGCGTCCTTCCGCCCCGTCTGTTCAGCTAACCATAGAGAGTCCAAGATCACCATCTTTGAGAAAGAAGACTTTGTGGGGCACCAGTGGGAGATCTGTGAGGACTACCCTTCTTTACAAGCCATGGGCTGGCTCAACAGTGAAGTTGGTTCCATGAAGATACGATGTGGCGCTTGGGTCTGCTATCAGTATCCCGGTTACCATGGCTATCAGTATATCTTGGAATGTGACCACCACGGAGGAGACTATAAACACTGGAGAGAGTGGGGGTCTCATGCCCAGACCGCCCAGATCCAATCGATTCGCCGTATCCAACAATAG

;
end;
