# Supplementary material for: Three Blind Moles: Molecular Evolutionary Insights on the Tempo and Mode of Convergent Eye Degeneration in Notoryctes typhlops (Southern Marsupial Mole) and Two Chrysochlorids (Golden Moles)
Source: Genes (Basel). 2023 Oct 28;14(11):2018. doi: 10.3390/genes14112018 (PMC10671557; doi:10.3390/genes14112018)
Supplement: Supplementary file 1 [file genes-14-02018-s001.zip › Afrotheria CDS Alignments Nexus/Afrotheria Lens Genes CDS Nexus/CRYBA4 alignment CDS.nex]

#NEXUS
begin taxa;
	dimensions ntax=8;
	taxlabels
	Dugong_dugon[&"Rough Temperature (°C)"=94.0028397565923,note="contig: scaffold211",db_xref="taxon:29137",Organism="Dugong dugon",Description="CAJQER010000211","Genetic Code"="Standard",Modified=Mon Jan 30 08:23:05 PST 2023,"Path (Imported From)"="/Users/pannotia/Downloads",Taxonomy="Eukaryota; Metazoa; Chordata; Craniata; Vertebrata; Euteleostomi; Mammalia; Eutheria; Afrotheria; Sirenia; Dugongidae; Dugong",Accession="CAJQER010000211.1","% GC"=61.1%,"Common Name"="dugong","# Nucleotide Sequences With Quality"=0,"Molecular Weight (kDa)"=611.1235900000041,Topology="linear","Filename (Imported From)"="sequence - 2023-01-28T071015.550.gb",Created=Thu Feb 17 00:00:00 PST 2022,"Molecule Type"="DNA"]
	Trichechus_manatus[&"Rough Temperature (°C)"=94.16916835699797,Description="NW_004444126","Genetic Code"="Standard",Modified=Mon Jan 30 08:23:05 PST 2023,"Annotation Software Version (Genome-Annotation-Data)"="8.0","Assembly Name (Genome-Assembly-Data)"="TriManLat1.0",Taxonomy="Eukaryota; Metazoa; Chordata; Craniata; Vertebrata; Euteleostomi; Mammalia; Eutheria; Afrotheria; Sirenia; Trichechidae; Trichechus","Common Name"="Florida manatee","Genome Coverage (Genome-Assembly-Data)"="150x","Filename (Imported From)"="sequence - 2023-01-27T110804.583.gb","Annotation Provider (Genome-Annotation-Data)"="NCBI",Created=Thu Jan 25 00:00:00 PST 2018,isolate="Lorelei","Annotation Method (Genome-Annotation-Data)"="Best-placed RefSeq; Gnomon","Features Annotated (Genome-Annotation-Data)"="Gene; mRNA; CDS; ncRNA","Assembly Provider (Genome-Assembly-Data)"="Broad Institute","Sequencing Technology (Genome-Assembly-Data)"="Illumina HiSeq",db_xref="taxon:127582",Organism="Trichechus manatus latirostris","Annotation Version (Genome-Annotation-Data)"="102","Path (Imported From)"="/Users/pannotia/Downloads",Accession="NW_004444126.1",sub_species="latirostris","% GC"=61.5%,chromosome="Unknown",sex="female","Molecular Weight (kDa)"=611.1055000000043,"# Nucleotide Sequences With Quality"=0,"Annotation Pipeline (Genome-Annotation-Data)"="NCBI eukaryotic genome annotation pipeline",Topology="linear","Assembly Method (Genome-Assembly-Data)"="AllPaths v. R38542","Annotation Name (Genome-Annotation-Data)"="Trichechus manatus latirostris Annotation Release 102","Annotation Status (Genome-Annotation-Data)"="Full annotation","Molecule Type"="DNA"]
	Elephas_maximus[&country="USA: San Diego Zoo",collection_date="2016","Rough Temperature (°C)"=93.64988962472405,Description="NC_064840","Genetic Code"="Standard",Modified=Mon Jan 30 08:23:05 PST 2023,"Annotation Software Version (Genome-Annotation-Data)"="10.0","Assembly Name (Genome-Assembly-Data)"="mEleMax1 primary haplotype",Taxonomy="Eukaryota; Metazoa; Chordata; Craniata; Vertebrata; Euteleostomi; Mammalia; Eutheria; Afrotheria; Proboscidea; Elephantidae; Elephas","Genome Coverage (Genome-Assembly-Data)"="43.0x","Filename (Imported From)"="sequence - 2023-01-26T102542.466.gb","Annotation Provider (Genome-Annotation-Data)"="NCBI RefSeq",dev_stage="adult",Created=Thu Aug 04 00:00:00 PDT 2022,isolate="mEleMax1","Genome Representation (Genome-Assembly-Data)"="Full","Assembly Date (Genome-Assembly-Data)"="21-MAR-2022","Annotation Method (Genome-Annotation-Data)"="Best-placed RefSeq; Gnomon",cell_type="fibroblast","Features Annotated (Genome-Annotation-Data)"="Gene; mRNA; CDS; ncRNA","Assembly Provider (Genome-Assembly-Data)"="Vertebrate Genomes Project","Sequencing Technology (Genome-Assembly-Data)"="PacBio Sequel II HiFi; Bionano optical mapping; Arima HiC",db_xref="taxon:99487",Organism="Elephas maximus indicus","Annotation Version (Genome-Annotation-Data)"="100","Path (Imported From)"="/Users/pannotia/Downloads",Accession="NC_064840.1",sub_species="indicus","% GC"=60.3%,chromosome="22",sex="male","Molecular Weight (kDa)"=560.4149000000059,"# Nucleotide Sequences With Quality"=0,"Annotation Pipeline (Genome-Annotation-Data)"="NCBI eukaryotic genome annotation pipeline",Topology="linear","Assembly Method (Genome-Assembly-Data)"="Hifiasm v. 0.16.1; purge_dups v. 07.12.21; Bionano solve v. 3.3; Salsa v. 2.3","Annotation Name (Genome-Annotation-Data)"="Elephas maximus indicus Annotation Release 100","Diploid (Genome-Assembly-Data)"="Principal Haplotype","Annotation Status (Genome-Annotation-Data)"="Full annotation",tissue_type="fibroblast cells from skin","Molecule Type"="DNA","Expected Final Version (Genome-Assembly-Data)"="No"]
	Loxodonta_africana[&country="USA: San Diego Zoo, CA","Rough Temperature (°C)"=93.70861402540032,Description="NW_003573488 (CYRBB1 E3-5, CRYBA4), SRR11869865-SRR11869866 (E1-2)","Genetic Code"="Standard",Modified=Mon Jan 30 08:23:05 PST 2023,"Annotation Software Version (Genome-Annotation-Data)"="8.0",Taxonomy="Eukaryota; Metazoa; Chordata; Craniata; Vertebrata; Euteleostomi; Mammalia; Eutheria; Afrotheria; Proboscidea; Elephantidae; Loxodonta","Common Name"="African savanna elephant","Filename (Imported From)"="sequence - 2023-01-27T110708.542.gb","Annotation Provider (Genome-Annotation-Data)"="NCBI",Created=Tue Jan 16 00:00:00 PST 2018,isolate="ISIS603380","Annotation Method (Genome-Annotation-Data)"="Best-placed RefSeq; Gnomon","Features Annotated (Genome-Annotation-Data)"="Gene; mRNA; CDS; ncRNA",db_xref="taxon:9785",Organism="Loxodonta africana","Annotation Version (Genome-Annotation-Data)"="102","Path (Imported From)"="/Users/pannotia/Downloads",Accession="NW_003573488.1","% GC"=60.4%,chromosome="Unknown",sex="female","Molecular Weight (kDa)"=560.0306100000058,"# Nucleotide Sequences With Quality"=0,"Annotation Pipeline (Genome-Annotation-Data)"="NCBI eukaryotic genome annotation pipeline",Topology="linear","Annotation Name (Genome-Annotation-Data)"="Loxodonta africana Annotation Release 102","Annotation Status (Genome-Annotation-Data)"="Full annotation","Molecule Type"="DNA"]
	Heterohyrax_brucei[&"Rough Temperature (°C)"=93.67403216200118,Description="PVJQ01033930 (CRYBB1 E1-3), PVJQ01025701 (CRYBB1 E4-5), PVJQ01028581 (CRYBA4)",Modified=Mon Jan 30 08:23:05 PST 2023,"% GC"=60.4%,"# Nucleotide Sequences With Quality"=0,"Molecular Weight (kDa)"=519.7287400000077,Topology="linear","Molecule Type"="DNA",Created=Sat Jan 28 07:35:13 PST 2023]
	Procavia_capensis[&"Rough Temperature (°C)"=93.62519356759975,Description="PVIO03000014","Genetic Code"="Standard",Modified=Mon Jan 30 08:23:05 PST 2023,"Assembly Name (Genome-Assembly-Data)"="ProCapCap_v3_BIUU_UCD",Taxonomy="Eukaryota; Metazoa; Chordata; Craniata; Vertebrata; Euteleostomi; Mammalia; Eutheria; Afrotheria; Hyracoidea; Procaviidae; Procavia","Common Name"="Cape rock hyrax","Genome Coverage (Genome-Assembly-Data)"="23.3x","Filename (Imported From)"="sequence - 2023-01-28T071212.518.gb",dev_stage="adult",Created=Tue Nov 08 00:00:00 PST 2022,"Genome Representation (Genome-Assembly-Data)"="Full",isolate="US060","Assembly Date (Genome-Assembly-Data)"="2018","Sequencing Technology (Genome-Assembly-Data)"="DNA Zoo Hi-C",db_xref="taxon:9813",Organism="Procavia capensis","Path (Imported From)"="/Users/pannotia/Downloads",Accession="PVIO03000014.1","% GC"=60.3%,"Molecular Weight (kDa)"=519.7587800000078,"# Nucleotide Sequences With Quality"=0,Topology="linear","Assembly Method (Genome-Assembly-Data)"="Juicer v. 1.6","Molecule Type"="DNA","Expected Final Version (Genome-Assembly-Data)"="No"]
	Orycteropus_afer[&"Rough Temperature (°C)"=93.91659436008676,Description="NW_006921784 (CRYBB1 E1, 3-5, CRYBA4), RJWU010060204 (CRYBB1 E2)",Modified=Mon Jan 30 08:23:05 PST 2023,"% GC"=60.9%,"# Nucleotide Sequences With Quality"=0,"Molecular Weight (kDa)"=570.2931400000052,Topology="linear","Molecule Type"="DNA",Created=Fri Jan 27 12:43:28 PST 2023]
	Elephantulus_edwardii[&"Rough Temperature (°C)"=92.90586011342155,Description="CRYBA4: PVJW010184659 (E1), PVJW010233522 (E2), PVJW010109746 (E3-5)",Modified=Mon Jan 30 12:46:26 PST 2023,"% GC"=59.1%,"# Nucleotide Sequences With Quality"=0,"Molecular Weight (kDa)"=327.730190000001,Topology="linear","Molecule Type"="DNA",Created=Mon Jan 30 12:43:07 PST 2023]
;
end;

begin characters;
	dimensions nchar=591;
	format datatype=dna missing=? gap=-;
	matrix
	Dugong_dugon	ATGATGCTGCAGTGTACCAAGTTGGGGGGACCCTGGAAGATGGTGGTGTGGGACGAGGAGGGCTTCCAGGGCCGGAGGCATGAGTTCACGGCCGAGTGCCCTAGCGTACTGGAGCTTGGCTTTGAGACTGTGCGATCCTTGAAAGTGCTGAGTGGAGCGTGGGTGGGCTTTGAGCACGCCAGCTACCAAGGACAGCAGTACGTGCTGGAGCGGGGCGAGTACCCGTGCTGGGATGCCTGGAGTGGCAACACGGCCTACCCCTCTGAGAGGCTCACCTCTTTCCGGCCCTTGGCCTGCACTAACCACCGTGACTCAAAGCTGACCATCTTTGAGCAAGAGAACTTCCTGGGCAGGAAAGGGGAGCTGAGTGATGACTGCCCCTCCCTCCAGGCCATGGGCTGGGAAGGCAATGAAGTAGGCTCCTTCCGTGTCCACTCAGGAGCCTGGGTTTGCTCCCAGTTTCCTGGCTACCGAGGTTTTCAGTATGTGCTGGAGTGCGATCGCCACTCGGGCAACTACAAGCATTTCCGGGAGTGGGGCTCTCACGCCCAGACCTTCCAGGTGCAGAGTATTCGCAGGATCCAGCAGTGA
	Trichechus_manatus	ATGACGCTGCAGTGTACCAAGTTGGGGGGACCCTGGAAGATGGTGGTGTGGGACGAGGAGGGCTTCCAGGGCAGGAGGCATGAGTTCACGGCCGAGTGCCCTAGCGTACTGGAGCTTGGCTTTGAGACGGTGCGATCCTTGAAAGTGCTGAGTGGAGCGTGGGTGGGCTTTGAGCACGCCAGCTACCAAGGACAGCAGTACGTGCTGGAGAGGGGCGAGTACCCGTGCTGGGATGCCTGGAGTGGCAACACGGCCTACCCCTCTGAAAGGCTCACCTCTTTCCGGCCCTTGGCCTGCACTAACCACCGTGACTCAAAGCTGACCATCTTTGAGCAAGAGAACTTCCTGGGCAGGAAAGGGGAGCTGAGTGATGACTGCCCCTCCCTCCAGGCCATGGGCTGGGAAGGCAATGAAGTAGGCTCCTTCCGTGTCCACTCAGGAGCCTGGGTTTGCTCCCAGTTTCCTGGCTACCGAGGTTTTCAGTACGTGCTGGAGTGCGATCGCCCCTCGGGCAACTACAAGCATTTCCGGGAGTGGGGCTCTCATGCCCAGACCTTCCAGGTGCAGAGTATTCGCAGGATCCAGCAGTGA
	Elephas_maximus	ATGACGCTGCAGTGCACCAAGTTGGGGGGACACTGGAAGATGGTGGTGTGGGACGAGGAGGGCTTCCAGGGCCGGCGGCATGAGTTCACAGCTGAGTGTCCCAGCGTACTAGAGCTTGGCTTTGAGACGGTGCGATCCTTGAAAGTGCTGAGTGGAGCCTGGGTGGGCTTTGAGCATGCTGGCTACCAAGGACAGCAGTATGTGCTAGAACGGGGCGAGTACCCATGCTGGGACGCCTGGAGTGGCAACACAGCCTACCCCTCCAAGAGGCTCACCTCCTTCCGGCCCGTGGCCTGCACTAACCACCGTGACTCAAGGCTGACCATCTTTGAGCAAGAGAACTTCCTGGGCAGGAAAGGGGAGCTGAGTGATGACTGCCCTTCCCTCCAGGCCATGGGCTGGGATGGCAATGAAGTGGGCTCCTTCCAAGTCCACTCAGGGGCCTGGGTTTGCTCCCAGTTTCCTGGCTACCGAGGTTTTCAGTATGTGCTGGAGTGCGATCACCACTCAGGCGACTACAAGCATTTCCGGGAGTGGGGCTCTCATGCCCAGACCTTCCAGGTGCAGAGTATCCGCAGGATCCAGCAGTGA
	Loxodonta_africana	ATGACGCTGCGGTGCACCAAGTTGGGGGGACACTGGAAGATGGTGGTGTGGGACGAGGAGGGCTTCCAGGGCCGGCGGCATGAGTTCACAGCTGAGTGTCCCAGCGTACTAGAGCTTGGCTTTGAGACGGTGCGATCCTTGAAAGTGCTGAGTGGAGCCTGGGTGGGCTTTGAGCATGCTGGCTACCAAGGACAGCAGTATGTGCTAGAACGGGGCGAGTACCCATGCTGGGACGCCTGGAGCGGCAACACAGCCTACCCCTCCAAGAGGCTCACCTCCTTCCGGCCCGTGGCCTGCACTAACCACCGTGACTCAAGGCTGACCATCTTTGAGCAAGAGAACTTCCTGGGCAGGAAAGGGGAGCTGAGTGATGACTGCCCTTCCCTCCAGGCCATGGGCTGGGATGGCAATGAAGTGGGCTCCTTCCACGTCCACTCAGGGGCCTGGGTTTGCTCCCAGTTTCCTGGCTACCGAGGTTTTCAGTATGTGCTGGAGTGCGATCACCACTCAGGCGACTACAAGCATTTCCGGGAGTGGGGCTCTCATGCCCAGACCTTCCAGGTGCAGAGTATCCGCAGGATCCAGCAGTGA
	Heterohyrax_brucei	ATGACACTGCAGTGCACCAAGCTGGGGGGACACTGGAAGATGGTGGTGTGGGATGAGGAGGGCTTCCAGGGCCGGCGGCACGAGTTCACTGCTGAGTGCCCCAGCGTACTGGAGCTTGGCTTTGAGACCGTGAGATCCTTGAAAGTGCTGAGTGGAGCGTGGGTGGGCTTTGAGCATGCTGGCTACCAAGGACAGCAGTATGTGTTGGAACGGGGTGAGTACCCATGCTGGGATGCCTGGAGCGGCAACACGGCCTACCCTTCTGAACGGCTAACCTCCTTCCGGCCTGTGGCCTGCACCAACCACCGAGACTCAAAGCTGACCATCTTTGAGCAAGAGAACTTCCTGGGCAGGAAAGGGGAGCTGAGTGATGACTGCCCCTCCCTCCAGGCCATGGGTTGGGATGGCAATGAAGTGGGCTCCTTCCAAGTCCACTCAGGGGCCTGGGTTTGCTCCCAGTTTCCTGGCTACCGAGGTTTTCAGTACGTGCTGGAGTGCGATCACCACTCAGGCGACTACAAGCATTTCCGGGAGTTGGGCTCTCATGCCCAGACGTTCCAGGTGCAGAGTATCCGCAGGATCCATCAGTGA
	Procavia_capensis	ATGACACTGCAGTGCACCAAGCTGGGGGGACACTGGAAGATGGTGGTGTGGGATGAGGAGGGCTTCCAGGGCCGGCGGCACGAGTTCACTGCTGAGTGCCCCAGCGTACTGGAGCTTGGCTTTGAGACCGTGAGATCCTTGAAAGTGCTGAGTGGAGCGTGGGTGGGCTTTGAGCATGCTGGCTACCAAGGACAGCAGTATGTGTTGGAACGGGGTGAGTACCCATGCTGGGATGCGTGGAGCGGCAACACGGCCTACCCTTCTGAACGGCTAACCTCCTTCCGGCCTGTGGCCTGCACCAACCACCGAGACTCAAAGCTGACCATCTTTGAGCAAGAGAACTTCCTGGGCAGGAAAGGGGAGCTGAGTGATGACTGCCCCTCCCTCCAGGCCATGGGTTGGGATGGCAATGAAGTGGGCTCCTTCCAAGTCCACTCAGGGGCCTGGGTTTGCTCCCAGTTTCCTGGCTACCGAGGTTTTCAGTACGTGCTGGAGTGCGATCACCACTCAGGCGACTACAAGCATTTCCGGGAGTTGGGCTCTCATGCCCAGACGTTCCAGGTGCAGAGTATCCGCAGGATCCATCAGTGA
	Orycteropus_afer	ATGACACTGCCGTGCACCAAGCTGGGGGGACACTGGAAGATGGTGGTGTGGGACGAGGAGGGCTTCCAGGGCCGGCGGCACGAGTTCACGGCCGAATGCCCCAGAGTGCTGGAGCTTGGCTTTGAGACAGTGCGATCCTTGAAAGTGCTGAGTGGAGCGTGGGTGGGCTTTGAGCATCCTGGCTATCAAGGGCAGCAATACGTGCTGGAGCGGGGCGACTACCCATGCTGGGACGCCTGGAGCGGCAACACGGCCTACCCCTCCATGAGGCTCACCTCCTTCCGGCCCGTGGCCTGCACGAACCACCGTGACTCGAGGCTGACCATATTTGAGCAAGAGAACTTCCTGGGCAGGAAAGGGGAGCTGAATGATGACTATTCCTCCCTCCAGGCCATGGGCTGGGATGGCAAGGAAGTGGGTTCCTTCCAAGTTCACTCTGGGGCCTGGGTTTGCTCCCAGTTTCCTGGCTACCGAGGTTTTCAGTACGTGCTGGAGTGCGATCACCACTCGGGACACTACAAGCATTTCCGGGAGTGGGGCTCTCACGCCCAGACCTTCCAGGTGCAGAGTATCCGCAGGATCCAGCAGTGA
	Elephantulus_edwardii	ATGGCGCTGCAGTGCACCAAGCTGGGGGGACACTGGAAGATGGTGGTATGGGACGAGGAGGGTTTCCAGGGCCGGCGGCATGAGTTCACAGCCGAGTGCCCCAGAGTGCTGGACCTTGGATTTGAAACAGTTCGATCTTTAAAAGTGCTGAGTGGAGCGTGGGTGGGCTTTGAGCACGCCAGCTACCAAGGACAGCAGTACGTGCTGGAGCGGGGCGAATATCCAAGCTGGGATGCCTGGAGCGGAAACACCGCCTACCCCTCTGACAGGCTCACCTCCTTCCGGCCCTTAGCGTGCACTAACCACCGTGACTCCAGATTGACCATCTTTGAGCAGGAGAACTTCCTGGGCAGGAAAGGGGAGCTGAGCGATGACTACCCTTCTCTCCAAGCCATGGGCTGGGATGGCAACGAAGTGGGCTCTTTCCGTGTTCACTCAGGGGCCTGGGTTTGCTGCCAGTTCCCGGGCTACCGAGGCTTTCAGTATGTGCTGGAGTGCGATCACCACTCAGGAGACTACAAACATTTCCGGGAGTGGGGCTCTCACGCCCAGACCTTCCAGGTCCAGAGCATCCGCCGGATCCAGCAGTGA

;
end;
