# Supplementary material for: Three Blind Moles: Molecular Evolutionary Insights on the Tempo and Mode of Convergent Eye Degeneration in Notoryctes typhlops (Southern Marsupial Mole) and Two Chrysochlorids (Golden Moles)
Source: Genes (Basel). 2023 Oct 28;14(11):2018. doi: 10.3390/genes14112018 (PMC10671557; doi:10.3390/genes14112018)
Supplement: Supplementary file 1 [file genes-14-02018-s001.zip › Afrotheria CDS Alignments Nexus/Afrotheria Lens Genes CDS Nexus/CRYBB1 alignment CDS.nex]

#NEXUS
begin taxa;
	dimensions ntax=12;
	taxlabels
	Amblysomus_hottentotus[&"At least Q20"=100.00%,Ambiguities=0,"At least Q30"=100.00%,"Rough Temperature (°C)"=91.25197255574615,"At least Q40"=100.00%,Description="Illumina",Modified=Mon Jan 30 08:37:16 PST 2023,"% GC"=56.3%,Bin="<html><head><3></head><b><font color='#49993F'>High</font></b></html>","# Nucleotide Sequences With Quality"=1,"Post-Trim Length"=583,"Molecular Weight (kDa)"=179.2495399999994,Topology="linear","% MQ"=0.0%,Created=Mon Jan 30 08:08:27 PST 2023,"% LQ"=0.0%,"% HQ"=100.0%,"Molecule Type"="DNA"]
	Chrysochloris_asiatica[&country="South Africa","Rough Temperature (°C)"=91.28163606010015,Description="NW_006408646","Genetic Code"="Standard",Modified=Mon Jan 30 08:23:05 PST 2023,"Annotation Software Version (Genome-Annotation-Data)"="5.2",Taxonomy="Eukaryota; Metazoa; Chordata; Craniata; Vertebrata; Euteleostomi; Mammalia; Eutheria; Afrotheria; Chrysochloridae; Chrysochlorinae; Chrysochloris","Common Name"="Cape golden mole","Filename (Imported From)"="sequence - 2023-01-26T114953.685.gb","Annotation Provider (Genome-Annotation-Data)"="NCBI",Created=Wed Feb 19 00:00:00 PST 2014,"Annotation Method (Genome-Annotation-Data)"="Best-placed RefSeq; Gnomon","Features Annotated (Genome-Annotation-Data)"="Gene; mRNA; CDS; ncRNA",db_xref="taxon:185453",Organism="Chrysochloris asiatica","Annotation Version (Genome-Annotation-Data)"="Chrysochloris asiatica Annotation Release 100","Path (Imported From)"="/Users/pannotia/Downloads",Accession="NW_006408646.1","% GC"=56.3%,chromosome="Unknown",sex="female","Annotation Pipeline (Genome-Annotation-Data)"="NCBI eukaryotic genome annotation pipeline","Molecular Weight (kDa)"=184.09868999999938,"# Nucleotide Sequences With Quality"=0,Topology="linear","Annotation Status (Genome-Annotation-Data)"="Full annotation",tissue_type="Spleen","Molecule Type"="DNA"]
	Dugong_dugon[&"Rough Temperature (°C)"=94.0028397565923,note="contig: scaffold211",db_xref="taxon:29137",Organism="Dugong dugon",Description="CAJQER010000211","Genetic Code"="Standard",Modified=Mon Jan 30 08:23:05 PST 2023,"Path (Imported From)"="/Users/pannotia/Downloads",Taxonomy="Eukaryota; Metazoa; Chordata; Craniata; Vertebrata; Euteleostomi; Mammalia; Eutheria; Afrotheria; Sirenia; Dugongidae; Dugong",Accession="CAJQER010000211.1","% GC"=61.1%,"Common Name"="dugong","# Nucleotide Sequences With Quality"=0,"Molecular Weight (kDa)"=611.1235900000041,Topology="linear","Filename (Imported From)"="sequence - 2023-01-28T071015.550.gb",Created=Thu Feb 17 00:00:00 PST 2022,"Molecule Type"="DNA"]
	Trichechus_manatus[&"Rough Temperature (°C)"=94.16916835699797,Description="NW_004444126","Genetic Code"="Standard",Modified=Mon Jan 30 08:23:05 PST 2023,"Annotation Software Version (Genome-Annotation-Data)"="8.0","Assembly Name (Genome-Assembly-Data)"="TriManLat1.0",Taxonomy="Eukaryota; Metazoa; Chordata; Craniata; Vertebrata; Euteleostomi; Mammalia; Eutheria; Afrotheria; Sirenia; Trichechidae; Trichechus","Common Name"="Florida manatee","Genome Coverage (Genome-Assembly-Data)"="150x","Filename (Imported From)"="sequence - 2023-01-27T110804.583.gb","Annotation Provider (Genome-Annotation-Data)"="NCBI",Created=Thu Jan 25 00:00:00 PST 2018,isolate="Lorelei","Annotation Method (Genome-Annotation-Data)"="Best-placed RefSeq; Gnomon","Features Annotated (Genome-Annotation-Data)"="Gene; mRNA; CDS; ncRNA","Assembly Provider (Genome-Assembly-Data)"="Broad Institute","Sequencing Technology (Genome-Assembly-Data)"="Illumina HiSeq",db_xref="taxon:127582",Organism="Trichechus manatus latirostris","Annotation Version (Genome-Annotation-Data)"="102","Path (Imported From)"="/Users/pannotia/Downloads",Accession="NW_004444126.1",sub_species="latirostris","% GC"=61.5%,chromosome="Unknown",sex="female","Molecular Weight (kDa)"=611.1055000000043,"# Nucleotide Sequences With Quality"=0,"Annotation Pipeline (Genome-Annotation-Data)"="NCBI eukaryotic genome annotation pipeline",Topology="linear","Assembly Method (Genome-Assembly-Data)"="AllPaths v. R38542","Annotation Name (Genome-Annotation-Data)"="Trichechus manatus latirostris Annotation Release 102","Annotation Status (Genome-Annotation-Data)"="Full annotation","Molecule Type"="DNA"]
	Elephas_maximus[&country="USA: San Diego Zoo",collection_date="2016","Rough Temperature (°C)"=93.64988962472405,Description="NC_064840","Genetic Code"="Standard",Modified=Mon Jan 30 08:23:05 PST 2023,"Annotation Software Version (Genome-Annotation-Data)"="10.0","Assembly Name (Genome-Assembly-Data)"="mEleMax1 primary haplotype",Taxonomy="Eukaryota; Metazoa; Chordata; Craniata; Vertebrata; Euteleostomi; Mammalia; Eutheria; Afrotheria; Proboscidea; Elephantidae; Elephas","Genome Coverage (Genome-Assembly-Data)"="43.0x","Filename (Imported From)"="sequence - 2023-01-26T102542.466.gb","Annotation Provider (Genome-Annotation-Data)"="NCBI RefSeq",dev_stage="adult",Created=Thu Aug 04 00:00:00 PDT 2022,isolate="mEleMax1","Genome Representation (Genome-Assembly-Data)"="Full","Assembly Date (Genome-Assembly-Data)"="21-MAR-2022","Annotation Method (Genome-Annotation-Data)"="Best-placed RefSeq; Gnomon",cell_type="fibroblast","Features Annotated (Genome-Annotation-Data)"="Gene; mRNA; CDS; ncRNA","Assembly Provider (Genome-Assembly-Data)"="Vertebrate Genomes Project","Sequencing Technology (Genome-Assembly-Data)"="PacBio Sequel II HiFi; Bionano optical mapping; Arima HiC",db_xref="taxon:99487",Organism="Elephas maximus indicus","Annotation Version (Genome-Annotation-Data)"="100","Path (Imported From)"="/Users/pannotia/Downloads",Accession="NC_064840.1",sub_species="indicus","% GC"=60.3%,chromosome="22",sex="male","Molecular Weight (kDa)"=560.4149000000059,"# Nucleotide Sequences With Quality"=0,"Annotation Pipeline (Genome-Annotation-Data)"="NCBI eukaryotic genome annotation pipeline",Topology="linear","Assembly Method (Genome-Assembly-Data)"="Hifiasm v. 0.16.1; purge_dups v. 07.12.21; Bionano solve v. 3.3; Salsa v. 2.3","Annotation Name (Genome-Annotation-Data)"="Elephas maximus indicus Annotation Release 100","Diploid (Genome-Assembly-Data)"="Principal Haplotype","Annotation Status (Genome-Annotation-Data)"="Full annotation",tissue_type="fibroblast cells from skin","Molecule Type"="DNA","Expected Final Version (Genome-Assembly-Data)"="No"]
	Loxodonta_africana[&country="USA: San Diego Zoo, CA","Rough Temperature (°C)"=93.70861402540032,Description="NW_003573488 (CYRBB1 E3-5, CRYBA4), SRR11869865-SRR11869866 (E1-2)","Genetic Code"="Standard",Modified=Mon Jan 30 08:23:05 PST 2023,"Annotation Software Version (Genome-Annotation-Data)"="8.0",Taxonomy="Eukaryota; Metazoa; Chordata; Craniata; Vertebrata; Euteleostomi; Mammalia; Eutheria; Afrotheria; Proboscidea; Elephantidae; Loxodonta","Common Name"="African savanna elephant","Filename (Imported From)"="sequence - 2023-01-27T110708.542.gb","Annotation Provider (Genome-Annotation-Data)"="NCBI",Created=Tue Jan 16 00:00:00 PST 2018,isolate="ISIS603380","Annotation Method (Genome-Annotation-Data)"="Best-placed RefSeq; Gnomon","Features Annotated (Genome-Annotation-Data)"="Gene; mRNA; CDS; ncRNA",db_xref="taxon:9785",Organism="Loxodonta africana","Annotation Version (Genome-Annotation-Data)"="102","Path (Imported From)"="/Users/pannotia/Downloads",Accession="NW_003573488.1","% GC"=60.4%,chromosome="Unknown",sex="female","Molecular Weight (kDa)"=560.0306100000058,"# Nucleotide Sequences With Quality"=0,"Annotation Pipeline (Genome-Annotation-Data)"="NCBI eukaryotic genome annotation pipeline",Topology="linear","Annotation Name (Genome-Annotation-Data)"="Loxodonta africana Annotation Release 102","Annotation Status (Genome-Annotation-Data)"="Full annotation","Molecule Type"="DNA"]
	Heterohyrax_brucei[&"Rough Temperature (°C)"=93.67403216200118,Description="PVJQ01033930 (CRYBB1 E1-3), PVJQ01025701 (CRYBB1 E4-5), PVJQ01028581 (CRYBA4)",Modified=Mon Jan 30 08:23:05 PST 2023,"% GC"=60.4%,"# Nucleotide Sequences With Quality"=0,"Molecular Weight (kDa)"=519.7287400000077,Topology="linear","Molecule Type"="DNA",Created=Sat Jan 28 07:35:13 PST 2023]
	Procavia_capensis[&"Rough Temperature (°C)"=93.62519356759975,Description="PVIO03000014","Genetic Code"="Standard",Modified=Mon Jan 30 08:23:05 PST 2023,"Assembly Name (Genome-Assembly-Data)"="ProCapCap_v3_BIUU_UCD",Taxonomy="Eukaryota; Metazoa; Chordata; Craniata; Vertebrata; Euteleostomi; Mammalia; Eutheria; Afrotheria; Hyracoidea; Procaviidae; Procavia","Common Name"="Cape rock hyrax","Genome Coverage (Genome-Assembly-Data)"="23.3x","Filename (Imported From)"="sequence - 2023-01-28T071212.518.gb",dev_stage="adult",Created=Tue Nov 08 00:00:00 PST 2022,"Genome Representation (Genome-Assembly-Data)"="Full",isolate="US060","Assembly Date (Genome-Assembly-Data)"="2018","Sequencing Technology (Genome-Assembly-Data)"="DNA Zoo Hi-C",db_xref="taxon:9813",Organism="Procavia capensis","Path (Imported From)"="/Users/pannotia/Downloads",Accession="PVIO03000014.1","% GC"=60.3%,"Molecular Weight (kDa)"=519.7587800000078,"# Nucleotide Sequences With Quality"=0,Topology="linear","Assembly Method (Genome-Assembly-Data)"="Juicer v. 1.6","Molecule Type"="DNA","Expected Final Version (Genome-Assembly-Data)"="No"]
	Orycteropus_afer[&"Rough Temperature (°C)"=93.91659436008676,Description="NW_006921784 (CRYBB1 E1, 3-5, CRYBA4), RJWU010060204 (CRYBB1 E2)",Modified=Mon Jan 30 08:23:05 PST 2023,"% GC"=60.9%,"# Nucleotide Sequences With Quality"=0,"Molecular Weight (kDa)"=570.2931400000052,Topology="linear","Molecule Type"="DNA",Created=Fri Jan 27 12:43:28 PST 2023]
	Elephantulus_edwardii[&country="South Africa","Rough Temperature (°C)"=93.57761542957336,Description="NW_006399839","Genetic Code"="Standard",Modified=Mon Jan 30 08:23:05 PST 2023,"Annotation Software Version (Genome-Annotation-Data)"="5.2",Taxonomy="Eukaryota; Metazoa; Chordata; Craniata; Vertebrata; Euteleostomi; Mammalia; Eutheria; Afrotheria; Macroscelidea; Macroscelididae; Elephantulus","Common Name"="Cape elephant shrew","Filename (Imported From)"="sequence - 2023-01-27T110923.087.gb","Annotation Provider (Genome-Annotation-Data)"="NCBI",Created=Wed Feb 19 00:00:00 PST 2014,isolate="Elephantulus edwardi_28Jun2011","Annotation Method (Genome-Annotation-Data)"="Best-placed RefSeq; Gnomon","Features Annotated (Genome-Annotation-Data)"="Gene; mRNA; CDS; ncRNA",db_xref="taxon:28737",Organism="Elephantulus edwardii","Annotation Version (Genome-Annotation-Data)"="Elephantulus edwardii Annotation Release 100","Path (Imported From)"="/Users/pannotia/Downloads",Accession="NW_006399839.1","% GC"=60.2%,chromosome="Unknown",sex="female","Annotation Pipeline (Genome-Annotation-Data)"="NCBI eukaryotic genome annotation pipeline","Molecular Weight (kDa)"=529.3382000000073,"# Nucleotide Sequences With Quality"=0,Topology="linear","Annotation Status (Genome-Annotation-Data)"="Full annotation","Molecule Type"="DNA"]
	Echinops_telfairi[&country="Germany: Ludwig Maximilians University, Munich","Rough Temperature (°C)"=92.56501035196686,Description="NW_022103926 and SRX044026 (fill in end of exon 2)","Genetic Code"="Standard",Modified=Mon Jan 30 08:23:05 PST 2023,"Annotation Software Version (Genome-Annotation-Data)"="9.0",Taxonomy="Eukaryota; Metazoa; Chordata; Craniata; Vertebrata; Euteleostomi; Mammalia; Eutheria; Afrotheria; Tenrecidae; Tenrecinae; Echinops","Common Name"="small Madagascar hedgehog","Genome Coverage (Genome-Assembly-Data)"="78x","Filename (Imported From)"="sequence - 2023-01-19T125532.593.gb","Annotation Provider (Genome-Annotation-Data)"="NCBI",Created=Mon Dec 06 00:00:00 PST 2021,"Genome Representation (Genome-Assembly-Data)"="Full",isolate="266","Annotation Method (Genome-Annotation-Data)"="Best-placed RefSeq; Gnomon","Features Annotated (Genome-Annotation-Data)"="Gene; mRNA; CDS; ncRNA","Assembly Provider (Genome-Assembly-Data)"="Broad Institute","Sequencing Technology (Genome-Assembly-Data)"="Illumina HiSeq",db_xref="taxon:9371",Organism="Echinops telfairi","Annotation Version (Genome-Annotation-Data)"="103","Path (Imported From)"="/Users/pannotia/Downloads",Accession="NW_022103926.1","% GC"=59.7%,chromosome="Unknown",sex="female","Molecular Weight (kDa)"=297.82931999999954,"# Nucleotide Sequences With Quality"=0,"Annotation Pipeline (Genome-Annotation-Data)"="NCBI eukaryotic genome annotation pipeline",Topology="linear","Assembly Method (Genome-Assembly-Data)"="ALLPATHS v. R37599; Dovetail HiC v. 22-Jul-2017","Annotation Name (Genome-Annotation-Data)"="Echinops telfairi Annotation Release 103","Annotation Status (Genome-Annotation-Data)"="Full annotation","Molecule Type"="DNA","Expected Final Version (Genome-Assembly-Data)"="Yes"]
	Microgale_talazaci[&"Rough Temperature (°C)"=92.92944162436548,Description="PVJH01054797 (E1), PVJH01038772 (E3-5)",Modified=Mon Jan 30 08:23:05 PST 2023,"% GC"=59.6%,"# Nucleotide Sequences With Quality"=0,"Molecular Weight (kDa)"=243.54183999999884,Topology="linear","Molecule Type"="DNA",Created=Thu Jan 19 17:53:11 PST 2023]
;
end;

begin characters;
	dimensions nchar=762;
	format datatype=dna missing=? gap=-;
	matrix
	Amblysomus_hottentotus	ATGTCTCAGGCTGACCAGTCCTCCACCACAGCTGCCTCAAGCCCAGAGTCTGATGGGAAGGAGAAGGGG------------GAAGAGGCCCCACTCACAGGGCCAGCCCAGGCTCCAGGATCTGCGCCCCTGCTTAGAGCCAAAGTGGGGGACCTTGTTCCTGGGAGACACAGGATGGTGGTCTTTGAACAGGAGAACTTTCAAGGCCAAGGGGTAGAATTCTTGGGGGAGTGATTGAACCTCGGAGACAGAGGCTTCAAGCAAGTGAACAGCCTCATCATTACCTGGGGACTCTGGGTCACCTTTGAGAATTACAGCTCCCCAGGG-AGATGTTTGTCCTGGAGAAGGGTGAGTACCCACTCTGGGGTGTG-------------------ATCAACTGGCTGGTGTCCTTCGGGACAGTCAGGATGGACTTCCAGGAGC-----------CTGTGTGAAGGGACCAACTTCAGAAGCAACACCATGGAGACCCAGGAGGATGACATGCCCAGTCTCTGGATCGATGGCATTTGTGACTGT-----CAG----TGTGCGGGTCTCCAA--GGAC--------------------------------------------------------------------------------------------------------------------------------------------------------------------------------------------
	Chrysochloris_asiatica	ATGTCTCAGGGTG-ACAGTCCTCCACCACAGCTGCCTCAAGCCCAGAGTCTGATGAGAAGGGGAAGGGA------------GAAGGGGCCCCACTCACAGGGCCAGCCCAGGCCCCAGGATCTGGGCCCCTGCTTAGAGCCAAAGTGGGGGGCCTCCTTCCTGGGAGACACAGGATGGTGGTCTTTGGACAGG-------------------GGTGGGATTCTTGGGGGAGTGATTGAACTTGGGAGACAGAGGTTTCAAGCAAGTGAACAGCCTCATCGTTACCTGGGGACTCTGGGTCACCTTTGAGAATTACAGCTTCCTGGGGGAGATGTTTGTCCTGGAGAAGGGTGAGTACCCACTCTGGGGTGTG-------------------ATCAACTGGCTGGTGTCCTTCAGGGCAGTCAGGATGGACTCCCAGGAACACAAGATCTGCCTGTGTGAAGGAACCAACTTCAGGAGCAACACCATGGAGAACCAGGAGGGCGACATGCCCAGTCTC-GGGTCTATGGCATCTGTGACTGT-----CAG----TGTGCGGGTCTCCAA--GGAC--------------------------------------------------------------------------------------------------------------------------------------------------------------------------------------------
	Dugong_dugon	ATGTCTCAGGCTGTGGTGGCCCCAGCAACAGCCACGGTGAACCCAGGGCCTGATGGGAAGGGGAAGGGGGCCCCACCCGCAGGGCCATCCCTGGCCACCTATCCCACCCAGGCCCCAGCATCTGTGCCCGTGCCCAGTGCCAAAGTGGGGGACCTTCTTCCTGGGAACTACAAGCTGATGGTCTTTGAGCAGGAGAATTTCCAGGGCCGACGGGTAGAATTCTCAGGGGAGTGCTTGAACCTGGGAGACCGTGGCTTCGACCGAGTGCGCAGCATCATCGTCACCTCGGGACCTTGGGTCGCCTTCGAGCAGGCCAACTTCCGGGGGGAGATGTTTGTCCTGGAGAAAGGCGAGTACCCACGCTGGGATACATGGTCGAGCAGCTACCGC-AGCGACCGGCTTGTTTCCTTCCGGCCAGTCAAGATGGACTCCCAGGAGCACAAGATCTGCCTGTTTGAAGGTGCCAACTTCAAGGGTAATGCCTTGGAGATCCAGGGAGATGATGTGCCCAGTCTCTGGGTCTACGGCTTCTGTGACCGCGTGGGCAG----TGTGCGAGTCTCCAGTGGGACCTGGGTAGGCTATCAGTATCCTGGCTACCGTGGGTACCAGTACCTCCTGGAGCCTGGCAACTTCAAGCACTGGAACGAGTGGGGGGCCTTCCAGCCACAGATGCAGGCCGTGCGT-CGCCTGCGTGACAGGCAGTGGCACC---TGGAGGGCAGCTTCCCTGCCCCGGCCGCTGAGCTCCCCAAGTGA
	Trichechus_manatus_	ATGTCTCAGGCTGTGATGGCCCCAGCAACAGCTGCGGTGAACCCAGGGCCTGATGGGAAGGGGAAGGGGGCCCCACCTGCAGGGCCATCCCCAGCCACCTATCCCACCCAGGCCCCAGCATCTGTGCCCGTGCCCAGTGCCAAAGTGGGGGACCTTCTTCCTGGGAACTACAAGCTGGTGGTCTTCGAGCAGGAGAATTTCCAGGGCCGACGGGTAGAATTCTCAGGGGAGTGCTTGAACCTGGGAGACCATGGCTTCGACCGAGTGCGCAGCATCATCGTCACCTCGGGACCTTGGGTCGCCTTTGAGCAGTCCAACTTCCGGGGGGAGATGTTTGTCCTGGAGAAGGGCGAGTACCCACGCTGGGATACATGGTCGAGCAGCTACCGC-AGCGATCGGCTTGTTTCCTTCCGGCCAGTCAAGATGGACTCCCAGGAGCACAAGATCTGCCTGTTTGAAGGTGCCAACTTCAAGGGTAACGCCTTGGAGATCCAGGGAGATGATGTGCCCAGTCTCTGGGTCTACGGCTTCTGTGACCGCGTGGGCAG----TGTGCGAGTCTCCAGTGGGACCTGGGTAGGCTATCAGTATCCTGGCTACCGTGGGTACCAGTATCTCCTGGAGCCCGGCAACTTCAAGCACTGGAACGAGTGGGGGGCCTTCCAGCCACAGATGCAGGCCGTGCGT-CGCCTGCGTGACAGGCAGTGGCACC---GGGAGGGCAGCTTCCCTGCCCCGGCCACTGAGCTCCCCAAGTGA
	Elephas_maximus	ATGTCTCAGGCTGTGACAGCCTCGACAACAGCTGCCGTGAACCCAGAGTCTGATGGGAAGGGGAAGGGAGCCCCACCTGCAGGGCCAGCCCCGGCCACCGATTCCACCCCGGCCCCAGCATCTGTGCCCGTGCCCATCGCTAAAGTGGGGGACCTTCTTCCTGGGAACTACAAGCTGGTGGTCTTCGAGCAGGAGAATTTCCAGGGCCGACGGGCAGAATTCTCAGGAGAATGCTTGAACCTGGGAGACCATGGCTTTGACCGAGTGCGCAGCCTCATCGTCATCTCGGGACCTTGGGTCGCCTTTGAGCAGTCCAACTTCCGAGGGGAGATGTTTGTCCTGGAGAAGGGCGAGTACCCACGCTGGGACACATGGTCGAGCAGCTACCGC-AGTGACCGGCTAGTGTCCTTCCGACCCGTCAAGATGGACTCCCAGGAGCACAAGATCTGCCTGTTTGAATGTGCCAACTTCAAAGGTAACACCATGGAGATCCAGGGGGACGACGTGCCTAGCCTCTGGGTCTATGGCTTCTGTGACCGCGTGGGCAG----TGTGCGGGTCTGCAGCGGGACCTGGGTCGGCTATCAGTATCCTGGCTACCGTGGATACCAGTACCTCCTGGAGCCTGGAGACTTCCGGCACTGGAACGAGTGGGGGGCCTTCCAGCCGCAGATGCAGGCCGTGCGT-CGCCTGCGTGACAAGCAGTGGCACC---GGGAGGGCTCCTTCCCTGCCGTGGCCGCTGAGCAACCCAAGTGA
	Loxodonta_africana	ATGTCTCAGGCTGTGACAGCCTYGACAACAGCTGCCGTGAACCCAGAGTCTGATGGGAAGGGGAAGGGAGCCCCACCTGCAGGGCCAGCCCCGGCCACCGATTCCACCCCGGCCCCAGCATCTGTGCCCGTGCCCATCGCTAAAGTGGGGGACCTTCTTCCTGGGAACTACAAGCTGGTGGTCTTCGAGCAGGAGAATTTCCAGGGCCGACGGGCAGAATTCTCAGGAGAATGCTTGAACCTGGGAGACCATGGCTTTGACCGAGTGCGCAGCCTCATCGTCATCTCGGGACCTTGGGTCGCCTTTGAGCAGTCCAACTTCCGAGGGGAGATGTTTGTCCTGGAGAAGGGCGAGTACCCACGCTGGGACACATGGTCGAGCAGCTACCGC-AGTGACCGGCTAGTGTCCTTCCGACCCGTCAAGATGGACTCCCAGGAGCACAAGATCTGCCTGTTTGAATGTGCCAACTTCAAAGGTAACACCATGGAGATCCAGGGGGACGACGTGCCTAGCCTCTGGGTCTATGGCTTCTGTGACCGCGTGGGCAG----CGTGCGGGTCTGCAGCGGGACCTGGGTCGGCTATCAGTATCCCGGCTACCGTGGATACCAGTACCTCCTGGAGCCTGGAGACTTCCGGCACTGGAACGAGTGGGGGGCCTTCCAGCCGCAGATGCAGGCCGTGCGT-CGCCTGCGTGACAAGCAGTGGCACC---GGGAGGGCTCCTTCCCTGCCGTGGCCGCTGAGCAACCTAAGTGA
	Heterohyrax_brucei	ATGTCTCAGGCTGTGAAGGCCCCAACAACCGGTGCGGTGAACCCAGCCTCCGATGGGAAGGGAAAGGCGGCCCCACCTGCAGGGCCAGCCCCCGCCCCGGATCCCACCCCGGCTCCAGCACCTGCGTCTGTGCCCACTACCAAAGTGGGAGACCTCCCGCCTGGCAACTACAAGCTGGTAGTCTTCGAGCAGGAGAATTTCCAGGGCCGAAGGGTAGAATTCTCGGGAGAGTGCTTGAACCTGGGAGACCGTGGCTTCGACCGAGTGCGCAGCCTCATCGTCACCTCGGGACCCTGGGTCGCCTTTGAGCAGTCTAACTTCCGGGGGGAGATGTTCATCCTGGAGAAGGGTGAGTACCCACGCTGGGACACATGGTCAAGCAGCTACCGC-AGCGACCGGCTCATGTCCTTCCGGCCAGTCAAGATGGACTCCCAGGAACACAAGATCTACCTCTTTGAAGGTGCCAACTTCAAGGGGAATACCATGGAGATCCAGGAGGATGACGTGCCCAGTCTCTGGGTCTATGGCTTCTGTGACCGTGTGGGAAG----TGTACGGGTCTCCAGTGGGACATGGGTTGGCTATCAGTATCCTGGCTACCGTGGGTACCAGTACCTCCTGGAGCCTGGGGACTTCCGACACTGGAACGAGTGGGGGGCCTTCCAGCCGCAGATGCAGTCCGTGCGT-CGCCTGCGTGACAGGCAATGGCACA---GGGAGGGCTGCTTCCCTGTCCTGCCTGCTGAGCTCCCCAAGTGA
	Procavia_capensis	ATGTCTCAGGCTGTGAAGGCCCCAACAACCGGTGTGGTGAACCCAGCCTCCGATGGGAAGGGAAAGGCGGCCCCACCTGCAGGGCCAGCCCCCGCCCCGGATCCCACCCCCGCTCCAGCACCTGCGTCTGTGCCCACTACCAAAGTGGGAGACCTCCCGCCTGGCAACTACAAGCTGGTAGTCTTCGAGCAGGAGAATTTCCAGGGCCGAAGGGTAGAATTCTCAGGAGAGTGCTTGAACCTGGGAGACCGCGGCTTCGACCGAGTGCGCAGCCTCATCGTCACCTCGGGACCCTGGGTCGCCTTTGAGCAGTCTAACTTCCGGGGGGAGATGTTCATCCTGGAGAAGGGTGAGTACCCACGCTGGGACACATGGTCAAGCAGCTACCGC-AGCGACCGGCTCATGTCCTTCCGGCCAGTCAAGATGGACTCCCAGGAACACAAGATCTACCTCTTTGAAGGTGCCAACTTCAAGGGGAATACCATGGAGATCCAGGAGGATGACGTGCCCAGTCTCTGGGTCCATGGCTTCTGTGACCGTGTGGGAAG----TGTGAGGGTCTCCAGTGGGACATGGGTTGGCTATCAGTATCCTGGCTACCGTGGGTACCAGTACCTCCTGGAGCCTGGGGACTTCCGACACTGGAACGAGTGGGGGGCCTTCCAGCCGCAGATGCAGTCCGTGCGT-CGCCTGCGTGACAGGCAATGGCACA---GGGAGGGCTGCTTCCCTGTCCTGCCTGCTGAGCTCCCCAAGTGA
	Orycteropus_afer	ATGTCGCAGGCTGTGAAGACCTCCACAACAGCTGCAGTGAACCCAGGCACTGATGGGAAGGGGAAGGGGACTCCACCCGCAGGGCCAGCCCCAGCCCCCGA------CCTGGCCCCAGGATCGGTGGCCATGCCCAAAGCCAAAGTGGGGGACCTTTCTCCTGGGAGCTACAGGCTGGTGATCTTCGAGCAGGAGAACTTCCAGGGCCGACGGGTAGAATTCTCGGGAGAGTGCCTGAATCTGGGAGACCGCGGCTTCGACCGAGTGCGCAGCCTCATTGTCACCTCGGGACCTTGGGTCGCCTTTGAGCAGTCTAACTTCCGGGGAGAGATGTTCGTCCTGGAGAAGGGTGAGTACCCACGCTGGGACACGTGGTCAAGCAGCTACCGC-AGCGACCGGCTCATGTCCTTCCGGCCAATCAAGATGGACTCCCAGGAGCACAAGATCTGTCTGTTTGAAGGTGCCAACTTCAAGGGCAACACCATGGAGATCCAGGAGGACGATGTGCCCAGCCTGTGGGTCTATGGCTTCTGCGACCGCGTGGGCAG----TGTGCGGGTGTCCAGTGGGACCTGGGTCGGCTATCAGTATCCTGGCTACCGTGGGTACCAGTACCTCCTGGAGCCTGGCGACTTCCGGCACTGGAATGAGTGGGGGGCCTTCCAGCCGCAGATGCAGGCCGTGCGC-CGCCTGCGTGACAGGCAGTGGCACC---GAGAGGGCTGCTTCCCTGTCCTGGCTGCTGAGCTCCCCAAGTGA
	Elephantulus_edwardii	ATGTCTCAGCCCGTCAAAGCCTCTACAACGGCCGCAGCCAACCCAGGGACTGATGGGAAGGCCAAGGGGGTCCCTCCCGCAGCGCCAGGCCTGCTCCCTGACCCTGCCCCGCTCCCAGGATCTGTGCCTTTGCCTAGGACCAAAGCAGGGGACATCC---CTGTGAGCTACAGGCTGATCGTGTTCGAACAGGAGAACTTCCAGGGCCGACGGGTGGAGTTCTCCGGGGAATGCCTGAACCTGAGCGACCGTGGCTTTGACCGAGTGCGCAGCCTCATCGTTACCTCGGGACCTTGGGTCGCCTATGAGCAGTCCAACTTCCGGGGGGAGATGTTTGTTCTGGAGAAGGGCGAGTACCCACGCTGGGACACGTGGTCCAACAGCTACCGC-AGCGACCGGCTCATGTCCTTCCGGCCAATCAGGATGGACGCCCAGCAGCACAAGATCTGCCTGTTTGAAGGGGCCAACTTCAAGGGCAACACCATGGAGATCCAGGAGGACGACGTGCCCAGTCTCTGGGTCTACGGCTTCTGTGACCGCGTGGGCAG----CGTGCGAGTCACCAGTGGGACCTGGGTTGGCTATCAGTATCCTGGCTACCGTGGGTACCAGTACCTCCTGGAGCCCGGAGACTTCCGTCACTGGAACGAGTGGGGGGCCTTCCAGCCACAGATGCAGTCCGTGCGC-CGCCTGCGTGACGGTCAGTGGCACC---GCCTGGGCTGCTTCCCCGTGCCAGCCACCGAGCTCACCAAGTGA
	Echinops_telfairi	ACGGCTCAG-CCGTGAAGACCTCAGCAGCAGCTGCAGTGAGCCCACAGCCCGACGGGAAGGGGAAGGGGGCCCCACCTGCAGGGACAGCCCC-GCTACTGAGCCCACCCCAGCCCCCGGATCTGGGTCCATGACC-----CAAAGTGGGTGACCTTCTTCCTGGGCACTACAGGCTGGTGTTCTTCGAACAGGAGAACTTCCAGGGCTGACGAGTGGAATTCTCAGGAGAGTGCTTGAACCTGGGAAGCTGTGGCTTCGAGCAGGTGAGCAGCCTGATCATCACTTCAGGAGTTTGGGTGGCCTTTGAACTGTCCAACTTCTGAGGAGAGACGTTTGTCCTGGAGAAAGGAGCGTACCC--------------------GCAGCCACCGCTCGCAACAGGCTGATGTCCTTCTGGCCAGTCAGGATG--CTCCCAGGAGCACAAGATCTGTCTGTTTGAGGGTGCCGATTTCAAGGGCAGCACCATAGAGGTCCAGGAGGATGACGTGCCCAGTCTCTGAGTCTATGGCTTCCGGGACCGAGTGGGCAG----TGTGCGGGTTTCCAGGAGCACCTGGGTTGCCTATCAGTATCTGGGCTAATGTGGGTACTAGTCCCTTCTGGAGCATGGGCACTTCTGGCACTGGAATGAGTAGGGGGCCTTCCAGCCACAGATGCAAGCCATGTGC-TGCCTGTGAGACAGGCAGTGGCACCCGGAGAAGGGCAGCAGCCCCGCCCTAGTGCCCAAGGTGTCCAAGTGA
	Microgale_talazaci	ATGGCTCAGTCCGTGAAGGCCGCGGCAACAGCTGCAGTGAGCCCACAGCCCGATGGGAAGGAAAGGGGGGCCCCATCTGCAGGATCAGCCCCCACCACAGAGCCCGTCACAGCCCC-GGACCTGTCCCCACGACCAGGCCCAAAGTGGGTGACCTTATTCCTGGGCACTACAGG-----------------------------------------------------------------------------------------------------------------------TTGGGTGGCCTTTGAACAGTCCAACTTCCGAGGAGAGAGGTTTGCCCTGGAGAAGGGAGAGTACCTGGGCTAGGACATGTGGTCAAGTAGCCACCGC-AGTGATTGGCTGATATCCTCCTAGCCAGTCAGGATGGACCCCCAGGAGCACAAGAT-TGTCCATTTGAGGATGCCAATTTCAAGGTCAACACCGTGGAGGCCCAGGAAGACCACGTGCCCAGTCTCTGGGATTATGGCTTCCGGGACCAAGTGGGCAGGCAGTGTGTGAGTCCCCCAGAGCACCTGGGTTGCCTATCAGTATCCCAGCTACTGTGGGTCCCAGTACCTCCTGAAGTGAGGGGACTTCCGGCACTGGAATGAG---GGGGCCTTCCAGCCACAGATGCAGGCTGTGCGCCTGCCTGCGAAACAGGCAGCGGCATCCCGAGAAGGGAAGCAGCCCCGCTCTGGGGACCAAGGTGCCCAAGTGA

;
end;
