# Supplementary material for: Three Blind Moles: Molecular Evolutionary Insights on the Tempo and Mode of Convergent Eye Degeneration in Notoryctes typhlops (Southern Marsupial Mole) and Two Chrysochlorids (Golden Moles)
Source: Genes (Basel). 2023 Oct 28;14(11):2018. doi: 10.3390/genes14112018 (PMC10671557; doi:10.3390/genes14112018)
Supplement: Supplementary file 1 [file genes-14-02018-s001.zip › Afrotheria CDS Alignments Nexus/Afrotheria Lens Genes CDS Nexus/CRYBB3 alignment CDS.nex]

#NEXUS
begin taxa;
	dimensions ntax=11;
	taxlabels
	Amblysomus_hottentotus[&"At least Q20"=72.59%,Ambiguities=2,"At least Q30"=72.59%,"Rough Temperature (°C)"=91.6625730994152,"At least Q40"=72.59%,Description="Illumina",Modified=Sat Feb 04 15:20:52 PST 2023,"% GC"=55.8%,Bin="<html><head><1></head><b><font color='#C13D26'>Low</font></b></html>","# Nucleotide Sequences With Quality"=1,"Post-Trim Length"=1368,"Molecular Weight (kDa)"=423.61156000000454,Topology="linear","% MQ"=0.0%,Created=Fri Feb 03 20:31:54 PST 2023,"% LQ"=27.4%,"% HQ"=72.6%,"Failed Binning Fields"="% HQ, % LQ","Molecule Type"="DNA"]
	Chrysochloris_asiatica[&country="South Africa","Rough Temperature (°C)"=91.33892215568862,Description="NW_006408646 Chrysochloris asiatica unplaced genomic scaffold, ChrAsi1.0 scaffold00128, whole genome shotgun sequence","Genetic Code"="Standard",Modified=Sat Feb 04 15:20:52 PST 2023,"Annotation Software Version (Genome-Annotation-Data)"="5.2",Taxonomy="Eukaryota; Metazoa; Chordata; Craniata; Vertebrata; Euteleostomi; Mammalia; Eutheria; Afrotheria; Chrysochloridae; Chrysochlorinae; Chrysochloris","Common Name"="Cape golden mole","Filename (Imported From)"="sequence - 2023-01-20T093525.086.gb","Annotation Provider (Genome-Annotation-Data)"="NCBI",Created=Wed Feb 19 00:00:00 PST 2014,"Annotation Method (Genome-Annotation-Data)"="Best-placed RefSeq; Gnomon","Features Annotated (Genome-Annotation-Data)"="Gene; mRNA; CDS; ncRNA",db_xref="taxon:185453",Organism="Chrysochloris asiatica","Annotation Version (Genome-Annotation-Data)"="Chrysochloris asiatica Annotation Release 100","Path (Imported From)"="/Users/pannotia/Downloads",Accession="NW_006408646.1","% GC"=54.9%,chromosome="Unknown",sex="female","Annotation Pipeline (Genome-Annotation-Data)"="NCBI eukaryotic genome annotation pipeline","Molecular Weight (kDa)"=413.698260000004,"# Nucleotide Sequences With Quality"=0,Topology="linear","Annotation Status (Genome-Annotation-Data)"="Full annotation",tissue_type="Spleen","Molecule Type"="DNA"]
	Dugong_dugon[&"Rough Temperature (°C)"=93.6347022587269,note="contig: scaffold211",db_xref="taxon:29137",Organism="Dugong dugon",Description="CAJQER010000211","Genetic Code"="Standard",Modified=Sat Feb 04 15:20:52 PST 2023,"Path (Imported From)"="/Users/pannotia/Downloads",Taxonomy="Eukaryota; Metazoa; Chordata; Craniata; Vertebrata; Euteleostomi; Mammalia; Eutheria; Afrotheria; Sirenia; Dugongidae; Dugong",Accession="CAJQER010000211.1","% GC"=60.4%,"Common Name"="dugong","# Nucleotide Sequences With Quality"=0,"Molecular Weight (kDa)"=452.2023000000049,Topology="linear","Filename (Imported From)"="sequence - 2023-01-30T211838.083.gb",Created=Thu Feb 17 00:00:00 PST 2022,"Molecule Type"="DNA"]
	Trichechus_manatus[&"Rough Temperature (°C)"=93.662765229295,Description="NW_004444126","Genetic Code"="Standard",Modified=Sat Feb 04 15:20:52 PST 2023,"Annotation Software Version (Genome-Annotation-Data)"="8.0","Assembly Name (Genome-Assembly-Data)"="TriManLat1.0",Taxonomy="Eukaryota; Metazoa; Chordata; Craniata; Vertebrata; Euteleostomi; Mammalia; Eutheria; Afrotheria; Sirenia; Trichechidae; Trichechus","Common Name"="Florida manatee","Genome Coverage (Genome-Assembly-Data)"="150x","Filename (Imported From)"="sequence - 2023-01-20T100257.140.gb","Annotation Provider (Genome-Annotation-Data)"="NCBI",Created=Thu Jan 25 00:00:00 PST 2018,isolate="Lorelei","Annotation Method (Genome-Annotation-Data)"="Best-placed RefSeq; Gnomon","Features Annotated (Genome-Annotation-Data)"="Gene; mRNA; CDS; ncRNA","Assembly Provider (Genome-Assembly-Data)"="Broad Institute","Sequencing Technology (Genome-Assembly-Data)"="Illumina HiSeq",db_xref="taxon:127582",Organism="Trichechus manatus latirostris","Annotation Version (Genome-Annotation-Data)"="102","Path (Imported From)"="/Users/pannotia/Downloads",Accession="NW_004444126.1",sub_species="latirostris","% GC"=60.5%,chromosome="Unknown",sex="female","Molecular Weight (kDa)"=452.03218000000487,"# Nucleotide Sequences With Quality"=0,"Annotation Pipeline (Genome-Annotation-Data)"="NCBI eukaryotic genome annotation pipeline",Topology="linear","Assembly Method (Genome-Assembly-Data)"="AllPaths v. R38542","Annotation Name (Genome-Annotation-Data)"="Trichechus manatus latirostris Annotation Release 102","Annotation Status (Genome-Annotation-Data)"="Full annotation","Molecule Type"="DNA"]
	Elephas_maximus[&country="USA: San Diego Zoo",collection_date="2016","Rough Temperature (°C)"=93.08352620830496,Description="NC_064840","Genetic Code"="Standard",Modified=Sat Feb 04 15:20:52 PST 2023,"Annotation Software Version (Genome-Annotation-Data)"="10.0","Assembly Name (Genome-Assembly-Data)"="mEleMax1 primary haplotype",Taxonomy="Eukaryota; Metazoa; Chordata; Craniata; Vertebrata; Euteleostomi; Mammalia; Eutheria; Afrotheria; Proboscidea; Elephantidae; Elephas","Genome Coverage (Genome-Assembly-Data)"="43.0x","Filename (Imported From)"="sequence - 2023-01-20T100032.214.gb","Annotation Provider (Genome-Annotation-Data)"="NCBI RefSeq",dev_stage="adult",Created=Thu Aug 04 00:00:00 PDT 2022,isolate="mEleMax1","Genome Representation (Genome-Assembly-Data)"="Full","Assembly Date (Genome-Assembly-Data)"="21-MAR-2022","Annotation Method (Genome-Annotation-Data)"="Best-placed RefSeq; Gnomon",cell_type="fibroblast","Features Annotated (Genome-Annotation-Data)"="Gene; mRNA; CDS; ncRNA","Assembly Provider (Genome-Assembly-Data)"="Vertebrate Genomes Project","Sequencing Technology (Genome-Assembly-Data)"="PacBio Sequel II HiFi; Bionano optical mapping; Arima HiC",db_xref="taxon:99487",Organism="Elephas maximus indicus","Annotation Version (Genome-Annotation-Data)"="100","Path (Imported From)"="/Users/pannotia/Downloads",Accession="NC_064840.1",sub_species="indicus","% GC"=59.1%,chromosome="22",sex="male","Molecular Weight (kDa)"=454.51200000000506,"# Nucleotide Sequences With Quality"=0,"Annotation Pipeline (Genome-Annotation-Data)"="NCBI eukaryotic genome annotation pipeline",Topology="linear","Assembly Method (Genome-Assembly-Data)"="Hifiasm v. 0.16.1; purge_dups v. 07.12.21; Bionano solve v. 3.3; Salsa v. 2.3","Annotation Name (Genome-Annotation-Data)"="Elephas maximus indicus Annotation Release 100","Diploid (Genome-Assembly-Data)"="Principal Haplotype","Annotation Status (Genome-Annotation-Data)"="Full annotation",tissue_type="fibroblast cells from skin","Molecule Type"="DNA","Expected Final Version (Genome-Assembly-Data)"="No"]
	Loxodonta_africana[&country="USA: San Diego Zoo, CA","Rough Temperature (°C)"=93.11143635125936,Description="NW_003573488","Genetic Code"="Standard",Modified=Sat Feb 04 15:20:52 PST 2023,"Annotation Software Version (Genome-Annotation-Data)"="8.0",Taxonomy="Eukaryota; Metazoa; Chordata; Craniata; Vertebrata; Euteleostomi; Mammalia; Eutheria; Afrotheria; Proboscidea; Elephantidae; Loxodonta","Common Name"="African savanna elephant","Filename (Imported From)"="sequence - 2023-01-20T100149.402.gb","Annotation Provider (Genome-Annotation-Data)"="NCBI",Created=Tue Jan 16 00:00:00 PST 2018,isolate="ISIS603380","Annotation Method (Genome-Annotation-Data)"="Best-placed RefSeq; Gnomon","Features Annotated (Genome-Annotation-Data)"="Gene; mRNA; CDS; ncRNA",db_xref="taxon:9785",Organism="Loxodonta africana","Annotation Version (Genome-Annotation-Data)"="102","Path (Imported From)"="/Users/pannotia/Downloads",Accession="NW_003573488.1","% GC"=59.2%,chromosome="Unknown",sex="female","Molecular Weight (kDa)"=454.55001000000516,"# Nucleotide Sequences With Quality"=0,"Annotation Pipeline (Genome-Annotation-Data)"="NCBI eukaryotic genome annotation pipeline",Topology="linear","Annotation Name (Genome-Annotation-Data)"="Loxodonta africana Annotation Release 102","Annotation Status (Genome-Annotation-Data)"="Full annotation","Molecule Type"="DNA"]
	Heterohyrax_brucei[&"Rough Temperature (°C)"=93.31237113402061,Description="PVJQ01009337 (CRYBB3), PVJQ01028526 (CRYBB2)",Modified=Sat Feb 04 15:20:52 PST 2023,"% GC"=59.7%,"# Nucleotide Sequences With Quality"=0,"Molecular Weight (kDa)"=450.4483300000049,Topology="linear","Molecule Type"="DNA",Created=Mon Jan 30 21:41:51 PST 2023]
	Procavia_capensis[&"Rough Temperature (°C)"=93.25601374570446,Description="PVIO03000014","Genetic Code"="Standard",Modified=Sat Feb 04 15:20:52 PST 2023,"Assembly Name (Genome-Assembly-Data)"="ProCapCap_v3_BIUU_UCD",Taxonomy="Eukaryota; Metazoa; Chordata; Craniata; Vertebrata; Euteleostomi; Mammalia; Eutheria; Afrotheria; Hyracoidea; Procaviidae; Procavia","Common Name"="Cape rock hyrax","Genome Coverage (Genome-Assembly-Data)"="23.3x","Filename (Imported From)"="sequence - 2023-01-30T213128.630.gb",dev_stage="adult",Created=Tue Nov 08 00:00:00 PST 2022,"Genome Representation (Genome-Assembly-Data)"="Full",isolate="US060","Assembly Date (Genome-Assembly-Data)"="2018","Sequencing Technology (Genome-Assembly-Data)"="DNA Zoo Hi-C",db_xref="taxon:9813",Organism="Procavia capensis","Path (Imported From)"="/Users/pannotia/Downloads",Accession="PVIO03000014.1","% GC"=59.5%,"Molecular Weight (kDa)"=450.4253400000049,"# Nucleotide Sequences With Quality"=0,Topology="linear","Assembly Method (Genome-Assembly-Data)"="Juicer v. 1.6","Molecule Type"="DNA","Expected Final Version (Genome-Assembly-Data)"="No"]
	Orycteropus_afer[&country="USA: San Diego Zoo","Rough Temperature (°C)"=93.73505154639174,Description="NW_006921784 Orycteropus afer afer isolate SDZICR_OR568_19922 unplaced genomic scaffold, OryAfe1.0 scaffold00197, whole genome shotgun sequence","Genetic Code"="Standard",Modified=Sat Feb 04 15:20:52 PST 2023,"Annotation Software Version (Genome-Annotation-Data)"="9.0","Assembly Name (Genome-Assembly-Data)"="OryAfe1.0",Taxonomy="Eukaryota; Metazoa; Chordata; Craniata; Vertebrata; Euteleostomi; Mammalia; Eutheria; Afrotheria; Tubulidentata; Orycteropodidae; Orycteropus","Genome Coverage (Genome-Assembly-Data)"="44x","Filename (Imported From)"="sequence - 2023-01-20T100428.266.gb","Annotation Provider (Genome-Annotation-Data)"="NCBI",Created=Thu Jul 29 00:00:00 PDT 2021,isolate="SDZICR_OR568_19922","Annotation Method (Genome-Annotation-Data)"="Best-placed RefSeq; Gnomon","Features Annotated (Genome-Annotation-Data)"="Gene; mRNA; CDS; ncRNA","Assembly Provider (Genome-Assembly-Data)"="Broad Institute","Sequencing Technology (Genome-Assembly-Data)"="Illumina Hi-Seq",db_xref="taxon:1230840",Organism="Orycteropus afer afer","Annotation Version (Genome-Annotation-Data)"="101","Path (Imported From)"="/Users/pannotia/Downloads",Accession="NW_006921784.1",sub_species="afer","% GC"=60.7%,chromosome="Unknown",sex="female","Molecular Weight (kDa)"=450.4711900000048,"# Nucleotide Sequences With Quality"=0,"Annotation Pipeline (Genome-Annotation-Data)"="NCBI eukaryotic genome annotation pipeline",Topology="linear","Assembly Method (Genome-Assembly-Data)"="allpaths v. R40776 LITTLE_HELPS_BIG=False","Annotation Name (Genome-Annotation-Data)"="Orycteropus afer afer Annotation Release 101","Annotation Status (Genome-Annotation-Data)"="Full annotation","Molecule Type"="DNA"]
	Elephantulus_edwardii[&country="South Africa","Rough Temperature (°C)"=93.92083049693669,Description="NW_006399839","Genetic Code"="Standard",Modified=Sat Feb 04 15:20:52 PST 2023,"Annotation Software Version (Genome-Annotation-Data)"="5.2",Taxonomy="Eukaryota; Metazoa; Chordata; Craniata; Vertebrata; Euteleostomi; Mammalia; Eutheria; Afrotheria; Macroscelidea; Macroscelididae; Elephantulus","Common Name"="Cape elephant shrew","Filename (Imported From)"="sequence - 2023-01-20T100536.472.gb","Annotation Provider (Genome-Annotation-Data)"="NCBI",Created=Wed Feb 19 00:00:00 PST 2014,isolate="Elephantulus edwardi_28Jun2011","Annotation Method (Genome-Annotation-Data)"="Best-placed RefSeq; Gnomon","Features Annotated (Genome-Annotation-Data)"="Gene; mRNA; CDS; ncRNA",db_xref="taxon:28737",Organism="Elephantulus edwardii","Annotation Version (Genome-Annotation-Data)"="Elephantulus edwardii Annotation Release 100","Path (Imported From)"="/Users/pannotia/Downloads",Accession="NW_006399839.1","% GC"=61.1%,chromosome="Unknown",sex="female","Annotation Pipeline (Genome-Annotation-Data)"="NCBI eukaryotic genome annotation pipeline","Molecular Weight (kDa)"=454.5627400000048,"# Nucleotide Sequences With Quality"=0,Topology="linear","Annotation Status (Genome-Annotation-Data)"="Full annotation","Molecule Type"="DNA"]
	Echinops_telfairi[&country="Germany: Ludwig Maximilians University, Munich","Rough Temperature (°C)"=91.76601941747572,Description="NW_022103968","Genetic Code"="Standard",Modified=Sat Feb 04 15:20:52 PST 2023,"Annotation Software Version (Genome-Annotation-Data)"="9.0",Taxonomy="Eukaryota; Metazoa; Chordata; Craniata; Vertebrata; Euteleostomi; Mammalia; Eutheria; Afrotheria; Tenrecidae; Tenrecinae; Echinops","Common Name"="small Madagascar hedgehog","Genome Coverage (Genome-Assembly-Data)"="78x","Filename (Imported From)"="sequence - 2023-01-20T100714.099.gb","Annotation Provider (Genome-Annotation-Data)"="NCBI",Created=Mon Dec 06 00:00:00 PST 2021,"Genome Representation (Genome-Assembly-Data)"="Full",isolate="266","Annotation Method (Genome-Annotation-Data)"="Best-placed RefSeq; Gnomon","Features Annotated (Genome-Annotation-Data)"="Gene; mRNA; CDS; ncRNA","Assembly Provider (Genome-Assembly-Data)"="Broad Institute","Sequencing Technology (Genome-Assembly-Data)"="Illumina HiSeq",db_xref="taxon:9371",Organism="Echinops telfairi","Annotation Version (Genome-Annotation-Data)"="103","Path (Imported From)"="/Users/pannotia/Downloads",Accession="NW_022103968.1","% GC"=55.9%,chromosome="Unknown",sex="female","Molecular Weight (kDa)"=446.48935000000523,"# Nucleotide Sequences With Quality"=0,"Annotation Pipeline (Genome-Annotation-Data)"="NCBI eukaryotic genome annotation pipeline",Topology="linear","Assembly Method (Genome-Assembly-Data)"="ALLPATHS v. R37599; Dovetail HiC v. 22-Jul-2017","Annotation Name (Genome-Annotation-Data)"="Echinops telfairi Annotation Release 103","Annotation Status (Genome-Annotation-Data)"="Full annotation","Molecule Type"="DNA","Expected Final Version (Genome-Assembly-Data)"="Yes"]
;
end;

begin characters;
	dimensions nchar=640;
	format datatype=dna missing=? gap=-;
	matrix
	Amblysomus_hottentotus	ATGGCAGAGTTGCATGCAGCACGGGAGCAA---------CACAAGAGCCATGACGGCCTTGGTGGCAGTTATAAG---------TACGAGCTGGAGAACTTTCTAGGCAAGCAGTGCGAGCTCTTAGC----CGATTGCCGCAACCTAATGGACAGCCTGTTGGAGAAGGTGGGCT-CATCCACATGGAGTCAGGCTTGTGGCTGGGATTCGAATGCAGGGACTTCCATGGGGAGCAGTTTGTCCTGGAACAGGGAGGTTACCCTCATTAGGACACCTGGTCCAATAACCAC--CAGTGACAGCCTCCTGCCCCTCCGGCCTCTTCTTGTTGATGGTCTGGACTACAAGTTGCTCCTCTTTGAGAGCCCATCTTTCAGTGGCTCCAAGATGGAGATAGTGGAAGATGACATGCCCAGTGTCTGGGCTCATGACTTCTAGGACCTCGTAGCAAGCATCCGAACCATTAGTGGGATGTGTGTCACCTACCAGTTCCCTGATTACCGTGGTCGCCAGTACGTGTTCCAGCGGGGAGAGTACCAGCACTGGAACGAGTGGGCTGCCAACCAGCCACAGCTGCAGTCTGTATGCCGCATCCACCACCAGAAGTGGTGCACGCAGGGCTGCTTCCTTAGTAGTGGA
	Chrysochloris_asiatica	ATGGCAGAGTTGCATGCAGTACTGGAAGAG---------CACAAGAGCCATGGCGGCCTTGGTGGCAGTTATAAA---------CTTGAGCTGGCGAACTTTCTAGGCAAGCGGTGAGAGCTCTCGGCCGATTGATTGCCCCAACCTAATGGACAGCCTGTTGGAGAAGGTGGGCT-CATCCACATGGAGTCAGGCTTGTGGCTGGGATTTGAATGCAGGGACTTCCATGTGGAGCAGTTTGTCCTGGAGAAGGGGGGTTACCCTCATTAGGACACCTGGTCCAATAGCCACCACAGTGACAGCTTCCTGTCCCTCTGGCCTCTTCTTGTTGATGATCTGGACTACAAGTTGCACCTCTTAGAAAGCTCAGCTTTCAGTGGCTGCAAGATGGAGACAGTGGAAGATGACATGCCCAGCCTCTAGGCTCACGACTTCTAGGAC-----------CAATCAAGCCATTAGTGGGATGTGGGTCAGCTACCAGTTCCCTGATTACCGTGGTCGCCAGTATGTGTTCCAGCGGGGAGATTACCAGCACTGGAAAGAGCGGGCTGCCAACCAGCCACAGCTGCAGTCTGTATGCCGCATCCACCGCCAGAAGTGGCACAAGCAAGGCTGCTTCCTTAGTAGCGGA
	Dugong_dugon	ATGGCGGAGCAGCATGGAACACCGGAGCAGGCTGCAGCTGGCAAGAGCCACGGAGGCCTTGGCAGCGTTTACAAGGTGACCGTGTACGAGCTGGAGAACTTCCAGGGCAAGTGGTGTGAGCTCTCGGC----TGAGTGCCCCAACCTGACCGACAGCCTGTTGGAGAAGGTGGGCTCCATCCAGGTGGAGTCTGGACCATGGCTGGCATTTGAACGCAGGGCCTTCCGCGGGGAGCAGTTTGTCCTGGAGAAGGGGGATTACCCTCGCTGGGATGCCTGGTCTAACAGCCACCACAGTGACAGCATCTTGTCCCTCCGGCCTCTGAACATTGATGGTCCGGACCACAGGCTGCATCTGTTTGAGAACCCAGCTTTCAGTGGTCGCAAGATGGAGATAGTAGAGGATGACGTGCCGAGCCTCTGGGCTCATGGTTTCCAGGACCGTGTGGCGAGCATCCGTGCTATCAGTGGGACGTGGGTCGGCTACGAGTTTCCTGGCTACCGCGGGCGCCAGTACGTGTTTGAGCAGGGAGAGTACCAGCACTGGAATGAGTGGGACGCCCCCCAGCCGCAGCTGCAGTCCGTGCGCCGCATCCGCGACCGGAAATGGCACAAGCGGGGCTGCTTCCTTAGTAGCTGA
	Trichechus_manatus	ATGGCGGAGCAGCACGGAACACCAGAGCAGGCTGCAGCTGGCAAGAGCCACGGAGGCCTTGGCAGCGTTTACAAGGTGACCGTGTACGAGCTGGAGAACTTCCAGGGCAAGCGGTGTGAGCTCTCGGC----TGAGTGCCCCAACCTGACCGACAGCCTGTTGGAGAAGGTGGGCTCCATCCAGGTGGAGTCCGGACCATGGCTGGCATTTGAACGCAGGGCCTTCCGTGGGGAGCAGTTTGTCCTGGAGAAGGGGGATTACCCTCGCTGGGATGCCTGGTCCAACAGCCACCACAGTGACAGCATCTTGTCCCTCCGGCCTCTGAACATTGGTGGTCCGGACCACAAGCTGCATCTGTTTGAGAACCCAGCTTTCAGTGGCCGCAAGATGGAGATAGTAGAGGATGACGTGCCGAGCCTCTGGGCTCATGGCTTCCAGGACCGTGTGGCGAGCATCCGTGCCATCAGTGGGACGTGGGTCGGCTACGAGTTTCCTGGCTACCGCGGACGCCAGTACGTGTTTGAGCAGGGAGAGTACCAGCACTGGAATGAGTGGGACGCCCCCCAGCCGCAGCTGCAGTCCGTGCGCCGCATCCGCGACCAGAAATGGCACAAGCGGGGCTGCTTCCTTAGTAGCTGA
	Elephas_maximus	ATGGCGGAGCAGCACGGAACACTGGAGCAGGCTGCAGCTGGCAAGAGCCACAGAGGCCTTGGCAGTAGCTACAAGGTGACCGTGTACGAGCTGGAGAACTTCCAGGGCAAGCGGTGTGAGCTCTCAGC----TGAGTGCCCCAACCTGACGAACTGCCTGCTGGAGAAAGTGGGCTCCATCCAGGTGGAGTCAGGACCGTGGCTGGCATTTGAACGCAGGGCCTTCCGCGGGGAACAGTTTGTCCTGGAGAAGGGATATTACCCTCGCTGGGATGCCTGGTCTAACAGCCACCACAGTGACAGCCTCCTGTCCCTCCGACCTCTGAACATTGATGGTCCAGACCACAAGCTGCATCTGTTTGAGAACCCAGCTTTCAGTGGCCGCAAGATGGAGATAGTAGATGATGATGTACCCAGCCTCTGGGCTCACGGCTTCCAGGACCGTGTGGCAAGCATCCGTGCCATCAATGGGACGTGGGTCGGCTATGAGTTTCCTGGCTACCGTGGGCGCCAGTATGTGTTCGAGCAGAGAGAGTACAGGCACTGGAATGAGTGGGATGCCAGCCAACCACAGCTGCAGTCCGTGCGCCGCATCCGCGATCAGAAGTGGCACAAGCGGGGCTGCTTCCTTAGTAGCTGA
	Loxodonta_africana	ATGGCGGAGCAGCACGGAACGCTGGAGCAGGCTGCAGCTGGCAAGAGCCACGGAGGCCTTGGCAGTAGCTACAAGGTGACCGTGTACGAGCTGGAGAACTTCCAGGGCAAGCGGTGTGAGCTCTCAGC----TGCGTGCCCCAACCTGACGAACTGCCTGCTGGAGAAAGTGGGCTCCATCCAGGTGGAGTCAGGACCGTGGCTGGCATTTGAACGCAGGGCCTTCCGCGGGGAACAGTTTGTCCTGGAGAAGGGAGATTACCCTCGCTGGGATGCCTGGTCTAACAGCCACCACAGTGACAGCCTCCTGTCCCTCCGACCTCTGAACATTGATGGTCCGGACCACAAGCTGCATCTGTTTGAGAACCCAGCTTTCAGTGGCCGCAAGATGGAGATAGTAGATGATGATGTACCCAGCCTCTGGGCTCATGGCTTCCAGGACCATGTGGCAAGCATCCGTGCCATCAATGGGACGTGGGTCGGCTATGAGTTTCCTGGCTACCGTGGGCGCCAGTATGTGTTCGAGCAGAGAGAGTACAGGCACTGGAATGAGTGGGATGCCAGCCAACCACAGCTGCAGTCCGTGCGCCGCATCCGCGATCAGAAGTGGCACAAGCGGGGCTGCTTCCTTAGTAGCTGA
	Heterohyrax_brucei	ATGGCGGAGCAGCACGGAGCACCGGAGCAGGCCGCAGCTGGCAAGAGCCATGGAGGCCTTGGCAGTGGCTACAAGGTGACTGTGTACGAGCTGGAGAACTTCCAAGGCAAGAGGTGTGAGCTCTCGGC----TGAGTGCCCCAACCTGACAGACAACTTGCTGGAGAAAGTGGGCTCCATCCAGGTGGAATCTGGACCGTGGCTGGCATTTGAACGCAGGGCCTTCCGCGGGGAGCAATTTGTGCTGGAGAAGGGGGATTACCCTCGCTGGGACGCCTGGTCTAACAGCCACCACAGTGACAGCCTCCTGTCCCTCCGCCCTCTGCACATAGATGGTCCAGACCACAAGCTGCATCTGTTTGAGAACCCAGCTTTCAGCGGCCGCAAGATGGAGATAGTGGATGATGATGTGCCCAGCCTCTGGGCTCACGGCTTCCAGGACCGTGTGGCAAGCATCCGCGCCATCAGCGGGACGTGGGTCGGCTATGAGTTCCCTGGCTACCGCGGGCACCAGTACGTCTTTGAGCGGGGCGAGTACCGGCACTGGAACGAGTGGGATGCCAGCCAGCCACAACTGCAGTCCGTGCGCCGCATCCGTGACCAGAAATGGCACAAGCGGGGCTGCTTCCTTAGCAGCTGA
	Procavia_capensis	ATGGCGGAGCAGCACGGAGCACCGGAGCAGGCCGCAGCTGGCAAGAGCCATGGAGGCCTTGGCAGTGGCTACAAGGTGACTGTGTACGAGCTGGAGAACTTCCAAGGCAAGAGGTGTGAGCTCTCGAC----TGAGTGCCCCAACCTGACAGACAACTTGCTGGAGAAAGTGGGCTCCATCCAGGTGGAATCCGGACCGTGGCTGGCATTTGAACGCAGGGCCTTCTGCGGGGAGCAATTTGTGCTGGAGAAGGGGGATTACCCTCGCTGGGACGCCTGGTCCAACAGCCACCACAGTGACAGCCTCCTGTCCCTCCGCCCTCTGCACATAGATGGTCCAGACCACAAGCTGCACCTGTTTGAGAACCCAGCTTTCAGCGGCCGCAAGATGGAGATAGTGGATGATGACGTGCCCAGCCTCTGGGCTCACGGCTTCCAGGACCGTGTGGCAAGCATCCGCGCCATCAGCGGGACGTGGGTCGGCTATGAGTTCCCTGGCTACCGCGGGCACCAGTACGTCTTTGAGCGGGGCGAGTACCGGCACTGGAACGAGTGGGACGCCAGCCAGCCACAACTGCAGTCCGTGCGCCGCATCCGTGACCAGAAATGGCACAAGCGGGGCTGCTTCCTTAGCAGCTGA
	Orycteropus_afer	ATGGCAGAGCAGCACGGGATGCTGGAGCAGGCTGCAGCTGGCAAGAGCCACGGAGGCCTTAGCAGCGGCTACAAGGTGATCCTGTATGAGCTGGAGAACTTCCAGGGCAAGCGGTGTGAGCTCTCGGC----GGAGTGTTCCAACGTGACTGACAGCCTACTGGAGAAGGTGGGCTCCATCCGGGTGGAGTCGGGGCCGTGGCTGGCATTCGAATGCAGGGCCTTCCGCGGGGAGCAGTTTGTCCTGGAGAAGGGAGATTACCCTCGCTGGGATGCCTGGTCCAACAGCCACCACAGTGACAGCCTCCTGTCCCTCCGACCTCTGCACATTGATGGTCCGGACCACAAGCTGCATCTGTTTGAGAACCCATCGTTCAGTGGCCGCAGGATGGAGATAGTGGATGATGATGTTCCCAGCCTGTGGGCTCATGGCTTCCAGGACCGCGTGGCAAGCATCCGTGCCATCAGTGGGACGTGGGTCGGCTATGAGTTCCCAGGCTACCGCGGACACCAGTACGTGCTCGAGCGGGGAGAGTACCGGCACTGGAACGACTGGGAGGCCAGCCAGCCGCAGCTGCAGTCCGTGCGCCGCATCCGCGACCAGAAGTGGCACAAGCGGGGCTGCTTCCTTAGCAGCTGA
	Elephantulus_edwardii	ATGGCGGAGCAGCACGGTGTGCCGGAGCAGGCTGCGGCTGGCAAGAGCCACGGAGGCCTCGGCGGTGGCTACAAGGTGACGGTGTTTGAGCTGGAGAACTTTCAAGGCAAGCGGATCGAGCTCTCGAC----CGAGTGCCCCAACCTGACGGACAGCCTGCTGGAGAAAGTGGGTTCCATCCAGGTGGAGTCTGGACCGTGGCTGGCATTCGAATGCAGGGCCTTCTGCGGAGAGCAGTTCGTCCTGGAGAAGGGGGACTACCCTCGCTGGGACTCCTGGTCCAACAGCCACCGCAGCGAACACCTCCTGTCCATCCGGCCTCTGCGTGTTGATAGTTCTGATCACAAGTTGCATCTGTTTGAGAACTCAGCTTTCAGCGGCCGCAAGATGGAAATAGTGGATGACGACGTGCCCAGCCTCTGGGCTCACGGCTTCCAGGACCGTGTGGCGAGCATCCGTTCCATCAGCGGGACGTGGGTCGGCTATGAGTTCCCGGGGTACCGTGGACGCCAGTACGTGTTTGAGCAGGGCGAGTACCGGCACTGGAACGAGTGGGGTGCCAGCCAGCCCCAGCTGCAGTCGGTGCGCCGCATCCGAGACCAGAAGTGGCACAAGAGGGGCTGCTTCCTCGCCAGCTGA
	Echinops_telfairi	ATGGCAGAACAGCACAGGGCACCGGAGCAGGCTGCTGCTGGCAAA---CATGGAGGCCT------GGGCTACAAGGTGACCATGTATGAGCTGGAGAACTTTCAGGACAAGCGGAACGAACTCTCGGC----TGAGTGCCGCAACCTGCTGGACAGCCTGCTGGAGAAGGTAGGCTCCATCCAGGTGGAGTCTGGGCCGTGTCTGACATTTGAATGCAGGGCCTTCTGCGGGGAGCAATTTGTCCTGGAGAAGGGTGACTACCCTCACTGGGATGTCTGGTCCAGCAGCCACCACAGTGACAGCCTTCTGTCCCTCTGACCACTGCATGTTGATGGTCCAGACCATAAGTTGCATCTGTTTGAGAATCCAGCTTTCAGTGGCCGAAAGATGGAGATAATGGAAGAGGATGTGCTCAACCTCTAGGCCCATGGCTTCCAGGACTGGGTGGCAAGTGTCTATGCCATCAGTGGGATGGGGGTTGGCTATGAGTTCCCTGGCTATCGTGGCTGCCAGTATGTGTTCAAGCAGGGAGAGTACCAACACTGGAA---------TGCCAGCCAGCCTCAGCTGCAGTGTGTGTGCCACATCTGAGACCAGAAAT-GCACAAGTGGGACTGCTTCCTTAGTAGATGA

;
end;
