# Supplementary material for: Three Blind Moles: Molecular Evolutionary Insights on the Tempo and Mode of Convergent Eye Degeneration in Notoryctes typhlops (Southern Marsupial Mole) and Two Chrysochlorids (Golden Moles)
Source: Genes (Basel). 2023 Oct 28;14(11):2018. doi: 10.3390/genes14112018 (PMC10671557; doi:10.3390/genes14112018)
Supplement: Supplementary file 1 [file genes-14-02018-s001.zip › Afrotheria CDS Alignments Nexus/Afrotheria Lens Genes CDS Nexus/CRYGS alignment CDS.nex]

#NEXUS
begin taxa;
	dimensions ntax=12;
	taxlabels
	Chrysochloris_asiatica[&country="South Africa","Rough Temperature (°C)"=86.36209709248783,Description="NW_006408653","Genetic Code"="Standard",Modified=Mon Jan 23 19:37:18 PST 2023,"Annotation Software Version (Genome-Annotation-Data)"="5.2",Taxonomy="Eukaryota; Metazoa; Chordata; Craniata; Vertebrata; Euteleostomi; Mammalia; Eutheria; Afrotheria; Chrysochloridae; Chrysochlorinae; Chrysochloris","Common Name"="Cape golden mole","Filename (Imported From)"="sequence - 2023-01-23T170957.440.gb","Annotation Provider (Genome-Annotation-Data)"="NCBI",Created=Wed Feb 19 00:00:00 PST 2014,"Annotation Method (Genome-Annotation-Data)"="Best-placed RefSeq; Gnomon","Features Annotated (Genome-Annotation-Data)"="Gene; mRNA; CDS; ncRNA",db_xref="taxon:185453",Organism="Chrysochloris asiatica","Annotation Version (Genome-Annotation-Data)"="Chrysochloris asiatica Annotation Release 100","Path (Imported From)"="/Users/pannotia/Downloads",Accession="NW_006408653.1","% GC"=41.8%,chromosome="Unknown",sex="female","Annotation Pipeline (Genome-Annotation-Data)"="NCBI eukaryotic genome annotation pipeline","Molecular Weight (kDa)"=2349.3974699998817,"# Nucleotide Sequences With Quality"=0,Topology="linear","Annotation Status (Genome-Annotation-Data)"="Full annotation",tissue_type="Spleen","Molecule Type"="DNA"]
	Amblysomus_hottentotus[&"At least Q20"=100.00%,Ambiguities=1,"At least Q30"=100.00%,"Rough Temperature (°C)"=87.72928452579035,"At least Q40"=100.00%,Description="Illumina",Modified=Wed Jan 25 08:36:15 PST 2023,"% GC"=47.7%,Bin="<html><head><3></head><b><font color='#49993F'>High</font></b></html>","# Nucleotide Sequences With Quality"=1,"Post-Trim Length"=601,"Molecular Weight (kDa)"=185.97755999999956,Topology="linear","% MQ"=0.0%,Created=Wed Jan 25 08:31:12 PST 2023,"% LQ"=0.0%,"% HQ"=100.0%,"Molecule Type"="DNA"]
	Dugong_dugon[&"Rough Temperature (°C)"=87.36516734549318,note="contig: scaffold174",db_xref="taxon:29137",Organism="Dugong dugon",Description="CAJQER010000174","Genetic Code"="Standard",Modified=Mon Jan 23 19:00:06 PST 2023,"Path (Imported From)"="/Users/pannotia/Downloads",Taxonomy="Eukaryota; Metazoa; Chordata; Craniata; Vertebrata; Euteleostomi; Mammalia; Eutheria; Afrotheria; Sirenia; Dugongidae; Dugong",Accession="CAJQER010000174.1","% GC"=44.3%,"Common Name"="dugong","# Nucleotide Sequences With Quality"=0,"Molecular Weight (kDa)"=1744.2190699998682,Topology="linear","Filename (Imported From)"="sequence - 2023-01-23T173915.518.gb",Created=Thu Feb 17 00:00:00 PST 2022,"Molecule Type"="DNA"]
	Trichechus_manatus[&Description="SRR307134-SRR307136 (E1), NW_004444028 (E2-3)",Modified=Mon Jan 23 19:15:29 PST 2023,"% GC"=41.7%,"# Nucleotide Sequences With Quality"=0,Topology="linear","Molecule Type"="DNA",Created=Mon Jan 23 19:14:45 PST 2023]
	Elephas_maximus[&country="USA: San Diego Zoo",collection_date="2016","Rough Temperature (°C)"=87.20928906773976,Description="NC_064819","Genetic Code"="Standard",Modified=Mon Jan 23 17:46:21 PST 2023,"Annotation Software Version (Genome-Annotation-Data)"="10.0","Assembly Name (Genome-Assembly-Data)"="mEleMax1 primary haplotype",Taxonomy="Eukaryota; Metazoa; Chordata; Craniata; Vertebrata; Euteleostomi; Mammalia; Eutheria; Afrotheria; Proboscidea; Elephantidae; Elephas","Genome Coverage (Genome-Assembly-Data)"="43.0x","Filename (Imported From)"="sequence - 2023-01-23T151329.030.gb","Annotation Provider (Genome-Annotation-Data)"="NCBI RefSeq",dev_stage="adult",Created=Thu Aug 04 00:00:00 PDT 2022,isolate="mEleMax1","Genome Representation (Genome-Assembly-Data)"="Full","Assembly Date (Genome-Assembly-Data)"="21-MAR-2022","Annotation Method (Genome-Annotation-Data)"="Best-placed RefSeq; Gnomon",cell_type="fibroblast","Features Annotated (Genome-Annotation-Data)"="Gene; mRNA; CDS; ncRNA","Assembly Provider (Genome-Assembly-Data)"="Vertebrate Genomes Project","Sequencing Technology (Genome-Assembly-Data)"="PacBio Sequel II HiFi; Bionano optical mapping; Arima HiC",db_xref="taxon:99487",Organism="Elephas maximus indicus","Annotation Version (Genome-Annotation-Data)"="100","Path (Imported From)"="/Users/pannotia/Downloads",Accession="NC_064819.1",sub_species="indicus","% GC"=43.9%,chromosome="1",sex="male","Molecular Weight (kDa)"=1843.201569999852,"# Nucleotide Sequences With Quality"=0,"Annotation Pipeline (Genome-Annotation-Data)"="NCBI eukaryotic genome annotation pipeline",Topology="linear","Assembly Method (Genome-Assembly-Data)"="Hifiasm v. 0.16.1; purge_dups v. 07.12.21; Bionano solve v. 3.3; Salsa v. 2.3","Annotation Name (Genome-Annotation-Data)"="Elephas maximus indicus Annotation Release 100","Diploid (Genome-Assembly-Data)"="Principal Haplotype","Annotation Status (Genome-Annotation-Data)"="Full annotation",tissue_type="fibroblast cells from skin","Molecule Type"="DNA","Expected Final Version (Genome-Assembly-Data)"="No"]
	Loxodonta_africana[&country="USA: San Diego Zoo, CA","Rough Temperature (°C)"=87.17791380177762,Description="NW_003573445","Genetic Code"="Standard",Modified=Mon Jan 23 17:46:21 PST 2023,"Annotation Software Version (Genome-Annotation-Data)"="8.0",Taxonomy="Eukaryota; Metazoa; Chordata; Craniata; Vertebrata; Euteleostomi; Mammalia; Eutheria; Afrotheria; Proboscidea; Elephantidae; Loxodonta","Common Name"="African savanna elephant","Filename (Imported From)"="sequence - 2023-01-23T172146.201.gb","Annotation Provider (Genome-Annotation-Data)"="NCBI",Created=Tue Jan 16 00:00:00 PST 2018,isolate="ISIS603380","Annotation Method (Genome-Annotation-Data)"="Best-placed RefSeq; Gnomon","Features Annotated (Genome-Annotation-Data)"="Gene; mRNA; CDS; ncRNA",db_xref="taxon:9785",Organism="Loxodonta africana","Annotation Version (Genome-Annotation-Data)"="102","Path (Imported From)"="/Users/pannotia/Downloads",Accession="NW_003573445.1","% GC"=43.9%,chromosome="Unknown",sex="female","Molecular Weight (kDa)"=1842.8703999998522,"# Nucleotide Sequences With Quality"=0,"Annotation Pipeline (Genome-Annotation-Data)"="NCBI eukaryotic genome annotation pipeline",Topology="linear","Annotation Name (Genome-Annotation-Data)"="Loxodonta africana Annotation Release 102","Annotation Status (Genome-Annotation-Data)"="Full annotation","Molecule Type"="DNA"]
	Heterohyrax_brucei[&"Rough Temperature (°C)"=89.13996569468267,Description="PVJQ01032775","Genetic Code"="Standard",Modified=Mon Jan 23 17:46:21 PST 2023,"Assembly Name (Genome-Assembly-Data)"="HetBruBak_v1_BIUU",Taxonomy="Eukaryota; Metazoa; Chordata; Craniata; Vertebrata; Euteleostomi; Mammalia; Eutheria; Afrotheria; Hyracoidea; Procaviidae; Heterohyrax","Common Name"="yellow-spotted hyrax","Genome Coverage (Genome-Assembly-Data)"="24.4x","Filename (Imported From)"="sequence - 2023-01-23T174318.272.gb",dev_stage="adult",Created=Wed Jan 16 00:00:00 PST 2019,"Genome Representation (Genome-Assembly-Data)"="Full",isolate="US064","Sequencing Technology (Genome-Assembly-Data)"="Illumina HiSeq",db_xref="taxon:77598",Organism="Heterohyrax brucei","Path (Imported From)"="/Users/pannotia/Downloads",Accession="PVJQ01032775.1","% GC"=48.7%,"Molecular Weight (kDa)"=1801.3745999998603,"# Nucleotide Sequences With Quality"=0,Topology="linear","Assembly Method (Genome-Assembly-Data)"="DISCOVAR de novo v. discovardenovo-52488","Molecule Type"="DNA","Expected Final Version (Genome-Assembly-Data)"="Yes"]
	Procavia_capensis[&"Rough Temperature (°C)"=89.0232618025751,Description="PVIO03000012","Genetic Code"="Standard",Modified=Mon Jan 23 17:46:21 PST 2023,"Assembly Name (Genome-Assembly-Data)"="ProCapCap_v3_BIUU_UCD",Taxonomy="Eukaryota; Metazoa; Chordata; Craniata; Vertebrata; Euteleostomi; Mammalia; Eutheria; Afrotheria; Hyracoidea; Procaviidae; Procavia","Common Name"="Cape rock hyrax","Genome Coverage (Genome-Assembly-Data)"="23.3x","Filename (Imported From)"="sequence - 2023-01-23T174224.439.gb",dev_stage="adult",Created=Tue Nov 08 00:00:00 PST 2022,"Genome Representation (Genome-Assembly-Data)"="Full",isolate="US060","Assembly Date (Genome-Assembly-Data)"="2018","Sequencing Technology (Genome-Assembly-Data)"="DNA Zoo Hi-C",db_xref="taxon:9813",Organism="Procavia capensis","Path (Imported From)"="/Users/pannotia/Downloads",Accession="PVIO03000012.1","% GC"=48.4%,"Molecular Weight (kDa)"=1799.5925899998604,"# Nucleotide Sequences With Quality"=0,Topology="linear","Assembly Method (Genome-Assembly-Data)"="Juicer v. 1.6","Molecule Type"="DNA","Expected Final Version (Genome-Assembly-Data)"="No"]
	Orycteropus_afer[&country="USA: San Diego Zoo","Rough Temperature (°C)"=86.54824136313896,Description="NW_006921619","Genetic Code"="Standard",Modified=Mon Jan 23 15:20:24 PST 2023,"Annotation Software Version (Genome-Annotation-Data)"="9.0","Assembly Name (Genome-Assembly-Data)"="OryAfe1.0",Taxonomy="Eukaryota; Metazoa; Chordata; Craniata; Vertebrata; Euteleostomi; Mammalia; Eutheria; Afrotheria; Tubulidentata; Orycteropodidae; Orycteropus","Genome Coverage (Genome-Assembly-Data)"="44x","Filename (Imported From)"="sequence - 2023-01-23T151810.485.gb","Annotation Provider (Genome-Annotation-Data)"="NCBI",Created=Thu Jul 29 00:00:00 PDT 2021,isolate="SDZICR_OR568_19922","Annotation Method (Genome-Annotation-Data)"="Best-placed RefSeq; Gnomon","Features Annotated (Genome-Annotation-Data)"="Gene; mRNA; CDS; ncRNA","Assembly Provider (Genome-Assembly-Data)"="Broad Institute","Sequencing Technology (Genome-Assembly-Data)"="Illumina Hi-Seq",db_xref="taxon:1230840",Organism="Orycteropus afer afer","Annotation Version (Genome-Annotation-Data)"="101","Path (Imported From)"="/Users/pannotia/Downloads",Accession="NW_006921619.1",sub_species="afer","% GC"=42.3%,chromosome="Unknown",sex="female","Molecular Weight (kDa)"=1976.401209999837,"# Nucleotide Sequences With Quality"=0,"Annotation Pipeline (Genome-Annotation-Data)"="NCBI eukaryotic genome annotation pipeline",Topology="linear","Assembly Method (Genome-Assembly-Data)"="allpaths v. R40776 LITTLE_HELPS_BIG=False","Annotation Name (Genome-Annotation-Data)"="Orycteropus afer afer Annotation Release 101","Annotation Status (Genome-Annotation-Data)"="Full annotation","Molecule Type"="DNA"]
	Elephantulus_edwardii[&country="South Africa","Rough Temperature (°C)"=86.47800721482771,Description="NW_006399781","Genetic Code"="Standard",Modified=Mon Jan 23 17:14:22 PST 2023,"Annotation Software Version (Genome-Annotation-Data)"="5.2",Taxonomy="Eukaryota; Metazoa; Chordata; Craniata; Vertebrata; Euteleostomi; Mammalia; Eutheria; Afrotheria; Macroscelidea; Macroscelididae; Elephantulus","Common Name"="Cape elephant shrew","Filename (Imported From)"="sequence - 2023-01-23T152129.234.gb","Annotation Provider (Genome-Annotation-Data)"="NCBI",Created=Wed Feb 19 00:00:00 PST 2014,isolate="Elephantulus edwardi_28Jun2011","Annotation Method (Genome-Annotation-Data)"="Best-placed RefSeq; Gnomon","Features Annotated (Genome-Annotation-Data)"="Gene; mRNA; CDS; ncRNA",db_xref="taxon:28737",Organism="Elephantulus edwardii","Annotation Version (Genome-Annotation-Data)"="Elephantulus edwardii Annotation Release 100","Path (Imported From)"="/Users/pannotia/Downloads",Accession="NW_006399781.1","% GC"=42.1%,chromosome="Unknown",sex="female","Annotation Pipeline (Genome-Annotation-Data)"="NCBI eukaryotic genome annotation pipeline","Molecular Weight (kDa)"=2479.528749999914,"# Nucleotide Sequences With Quality"=0,Topology="linear","Annotation Status (Genome-Annotation-Data)"="Full annotation","Molecule Type"="DNA"]
	Echinops_telfairi[&country="Germany: Ludwig Maximilians University, Munich","Rough Temperature (°C)"=88.81126680552926,Description="NW_022111307","Genetic Code"="Standard",Modified=Mon Jan 23 19:20:19 PST 2023,"Annotation Software Version (Genome-Annotation-Data)"="9.0",Taxonomy="Eukaryota; Metazoa; Chordata; Craniata; Vertebrata; Euteleostomi; Mammalia; Eutheria; Afrotheria; Tenrecidae; Tenrecinae; Echinops","Common Name"="small Madagascar hedgehog","Genome Coverage (Genome-Assembly-Data)"="78x","Filename (Imported From)"="sequence - 2023-01-23T165449.308.gb","Annotation Provider (Genome-Annotation-Data)"="NCBI",Created=Mon Dec 06 00:00:00 PST 2021,"Genome Representation (Genome-Assembly-Data)"="Full",isolate="266","Annotation Method (Genome-Annotation-Data)"="Best-placed RefSeq; Gnomon","Features Annotated (Genome-Annotation-Data)"="Gene; mRNA; CDS; ncRNA","Assembly Provider (Genome-Assembly-Data)"="Broad Institute","Sequencing Technology (Genome-Assembly-Data)"="Illumina HiSeq",db_xref="taxon:9371",Organism="Echinops telfairi","Annotation Version (Genome-Annotation-Data)"="103","Path (Imported From)"="/Users/pannotia/Downloads",Accession="NW_022111307.1","% GC"=47.9%,chromosome="Unknown",sex="female","Molecular Weight (kDa)"=1629.8477799998866,"# Nucleotide Sequences With Quality"=0,"Annotation Pipeline (Genome-Annotation-Data)"="NCBI eukaryotic genome annotation pipeline",Topology="linear","Assembly Method (Genome-Assembly-Data)"="ALLPATHS v. R37599; Dovetail HiC v. 22-Jul-2017","Annotation Name (Genome-Annotation-Data)"="Echinops telfairi Annotation Release 103","Annotation Status (Genome-Annotation-Data)"="Full annotation","Molecule Type"="DNA","Expected Final Version (Genome-Assembly-Data)"="Yes"]
	Microgale_talazaci[&"Rough Temperature (°C)"=88.35223625810856,Description="PVJH01011319","Genetic Code"="Standard",Modified=Mon Jan 23 19:20:19 PST 2023,"Assembly Name (Genome-Assembly-Data)"="MicTal_v1_BIUU",Taxonomy="Eukaryota; Metazoa; Chordata; Craniata; Vertebrata; Euteleostomi; Mammalia; Eutheria; Afrotheria; Tenrecidae; Oryzorictinae; Microgale","Common Name"="Talazac's shrew tenrec","Genome Coverage (Genome-Assembly-Data)"="27.8x","Filename (Imported From)"="sequence - 2023-01-23T191822.439.gb",dev_stage="adult",Created=Wed Jan 16 00:00:00 PST 2019,"Genome Representation (Genome-Assembly-Data)"="Full",isolate="US118","Sequencing Technology (Genome-Assembly-Data)"="Illumina HiSeq",db_xref="taxon:176115",Organism="Microgale talazaci","Path (Imported From)"="/Users/pannotia/Downloads",Accession="PVJH01011319.1","% GC"=46.7%,"Molecular Weight (kDa)"=1806.7389199998624,"# Nucleotide Sequences With Quality"=0,Topology="linear","Assembly Method (Genome-Assembly-Data)"="DISCOVAR de novo v. discovardenovo-52488","Molecule Type"="DNA","Expected Final Version (Genome-Assembly-Data)"="Yes"]
;
end;

begin characters;
	dimensions nchar=549;
	format datatype=dna missing=? gap=-;
	matrix
	Chrysochloris_asiatica	ATGTCTAAATCAGAAACCCAGATTATTTTCTATAAAGAGGAAAATTTCCAAGGCTGCCACTATGTCTGTGATGGTGACTGTGCAGATTTCCATATGTTCCTAAATCATGGCAACTCCATTAGAGTGGACGGAGGCATCTGGGCTGTGTACATATGAAAGGCCCAACTTTGCCAGGCACATGTGCATCTTACCTCAGGGCTAGTACTCAGCATACCAGCATTGGATGGGCGACAATGAGGGCCTCAACTCCTGCAGAGCTGTTCACCTGTCTAGTGGAGCCCAGTATAAGCTTCAGATCTTTGAGAGAGGAGATCTCAATGGCCAGATGTATGAATCTATTCAGGATTGCCCTTCCATCATGGGGCAGCTTCACTTGCGAGAGATCCACTCCTGTAAGATGCTGGAAGGTGTCTGAATTTTCTACGAGATGCCTGATTACCGTGGTAGGCAGTACCTCCTGGGCAAGAGGGAGTACCGAAAGTCCACTGACT-GGGTTCAGTGTCTCCAGCTGTTCAGTCTTTCCACCTTTCCGCCATATTGCAGAGTAG
	Amblysomus_hottentotus	ATGTCTAAATCAGGAACCAAGATTATTTTCTACGAAGAGGAAAATTTCCAAGGCCGCCACTATGTCTGTGATGGTGACTGTGCAGATTTCCATATGTTCCTGAATCATGGCAACTCCATTAGAGTGGACGGAGGCACCTGGGCTGTGTACATATGAAAAGCCCAACTTTGTCAGGCACATGTGCATCTTACCTTAGGGCGAATACTCAGCATACCAGCATTGGATGGGCGTCAGTGACCGCTT-AACTCCTGCAGAGCTGTTCACCTGTCTAGTGGAGGCCAGTATAAGCTTCAGATCTTTGAGARAGGAGATCTCAATGGCCAGATGTATGAAGCTATTCAGGATTGTCCTTCCATCATGGGGCAGCTTCACTTGCGAGAGATCCACTCCTGTAAGGTGCTGGAGGGTGTCTGAATTTTCTACGAGATACCCGATTACCGCAGTAGGCAGTACCTCCTGGGCAAGAGGGAGCACCGGAAGTCCACTGACT-GGGTTCAGTGTCTCCAGCTGCTCAGTCTTTCCACCTTTAAGCCATGTTGCAGAGTAG
	Dugong_dugon	ATGTCTAAAACTGGAACCAAGATTACTTTCTACGAAGAGAGAAATTTCCAAGGCCGCCACTATGAATGTGACTGTGACTGTGCAGATTTCCACACGTACCTGAATCGCTGCAACTCCATTAGAGTGGAAGGAGGCACCTGGGCTGTGTAC----GAAAGGCCCAACTTTTCGGGGCACGTGTACATCTTACCTCGGGGCGAGTACCCGGAGTACCAGCGTTGGATGGGTCTCAATGACCGCCTGAGCTCCTGCAGAGCTATCCACCTGCCTAGTGGAGCCCATTATAAGCTTCAGATCTTTGAGAAAGGGGATTTCACCGGCCAGATGTACGAAACCACTCAAGACTGCCCTTCCACCATGGAGCAGTTTCACATGCGAGAGATCCACTCCTGTAAGGTGTTGGAGGGTGTCTGGATTTTCTATGAGCTGCCCAATTACCGTGGCAGGCAGTACCTCCTGGACAAGACGGAGTACCGGAAGCCCATCGACTGGGGCGCAGCATCCCCATCCATTCAGT--------CTTTCCGCCGCATTGTGGAGTGA
	Trichechus_manatus	ATGTCTAAAACTGGAACCAAGATTACTTTCTATGAAGACAAAAATTTCCAAGGCCGCCACTATGAATGTGACTGCGACTGTGCTGATTTCCACACGTACCTGAATCGCTGCAACTCCATTAGAGTGGAAGGAGGCACCTGGGCTGTGTAC----GAAAGGCCCAACTTTTCGGGGCACGTGTACATCTTACCTCGGGGCGAGTACCCGGAGTACCAGCGTTGGATGGGCCTCAATGACCGCCTGAGCTCCTGCAGAGCTATCCACCTGCCTAGTGGAGCCCATTATAAGCTTCAGATCTTTGAGAAAGGGGATTTCACCGGCCAGATGTACGAAACCACTCAAGACTGCCCTTCCACCATGGAGCAGTTTCACATGCGAGAGATCCACTCCTGTAAGGTGCTGGAGGGTGTCTGGATTTTCTATGAGCTGCCCAATTACCGTGGCAGGCAGTACCTCCTGGACAAGACAGAGTACCGGAAGCCCATCGACTGGGGCGCAGCATCCCCAGCCATTCAGT--------CTTTCCGCCGCATTGTGGAGTGA
	Elephas_maximus	ATGTCTAAGGTTGGAACCAAGATTACTTTCTACGAAGAGAAGAATTTCCAAGGCCGTCACTATGACTGTGACTGTGACTGTGCAGATTTCCACATATACCTGAACCGCTGCAACTCCATTCGAGTGGAAGGAGGCACCTGGGCTGTGTAC----GAAAGGCCTAACTTTGCTGGCCACGTGTACATCTTACCTCAGGGCGAGTACCCGGAATACCAGCGTTGGATGGGCCTCAATGACCGCCTGAGCTCCTGCAGAGCTATTCACCTGCCTAGGGGAGCCCAGTATAAGCTTCAGATCTTTGAGAAGGGGGATTTCAATGGCCAGATGCATGAAACCACTCAAGACTGCCCTTCCATCATGGAGCAGTTCCACATGCGAGAGATCCACTCCTGTAAGGTGCTGGAGGGCATCTGGATTTTCTATGAGCTGCCCAATTACCGTGGCAGGCAGTACCTCCTGGACAAGACGGAGTACCGGAAGCCCATCGACTGGGGCGCAGTGTCCCCAGCTGTTCAGT--------CTTTCCGCCGCATTGTGGAGTGA
	Loxodonta_africana	ATGTCTAAGGTTGGAACCAAGATTACTTTCTACGAAGAGAAGAATTTCCAAGGCCGTCACTATGACTGTGACTGTGACTGTGCAGATTTCCACATATACCTGAACCGCTGCAACTCCATTCGAGTGGAAGGAGGCACCTGGGCTGTGTAC----GAAAGGCCTAACTTTGCTGGCCACGTGTACATCTTACCTCAGGGCGAGTACCCGGAATACCAGCGTTGGATGGGCCTCAATGACCGCCTGAGCTCCTGCAGAGCTATTCACCTGCCTAGGGGAGCCCAGTATAAGCTTCAGATCTTTGAGAAGGGGGATTTCAATGGCCAGATGCATGAAACCACTCAAGACTGCCCTTCCATCATGGAGCAGTTCCACATGCGAGAGATCCACTCCTGTAAGGTGCTGGAGGGCATCTGGATTTTCTACGAGCTGCCCAATTACCGTGGCAGGCAGTACCTCCTGGACAAGACGGAGTACCGGAAGCCCATCGACTGGGGCGCAGTGTCCCCAGCTGTTCAGT--------CTTTCCGCCGCATTGTGGAGTGA
	Heterohyrax_brucei	ATGTCTAAAACTGCAACCAAGATCAGTCTCTTCGAAGAGAAGAATTTCCAGGGCCGCCGCTATGACTCTGACTGCGACTGTGCCGATTTTCACACCTACCTGAGTCGCTGCAACTCCATCCGCGTGGAAGGAGGCACCTGGGCTGTGTAC----GAGAGGCCCAACTTTGCGGGGCACATGTACATCCTACCGCGGGGCGAGTACCCGGAGTACCAGCGCTGGATGGGCCTCAACGACCGCCTGAGCTCCTGCCGGGCCATCCACCTGCCTAGTGGAGCCCAGTATAAGCTGCAGATCTTTGAGAAAGCGGATTTCAGTGGCCAGATGTATGAAACCGCCCAAGACTGCCCATCCATCCTGGAGCAGTTTCACATGCGGGAGATCCACTCCTGTAAGGTGCTGGAGGGTGTCTGGATTTTCTATGAGCTGCCCAATTACCGCGGCAGGCAGTACCTCCTGGACAAGACCGAGTACCGGAAGCCCATCGACTGGGGTGCTGCATCCCCAGCTGTCCAGT--------CCTTCCGGCGCATCGTGGAGTGA
	Procavia_capensis	ATGTCTAAAACTGCAACCAAGATCAGTCTCTTCGAAGAGAAGAATTTCCAGGGCCGCCGCTATGACTCTGACTGTGACTGTGCTGATTTTCACACCTACCTGAGTCGCTGCAACTCCATCCGCGTGGAAGGAGGCACCTGGGCTGTGTAC----GAGAGGCCCAACTTTGCGGGGCACATGTACATCCTACCGCGGGGCGAGTACCCGGAGTACCAGCGCTGGATGGGCCTCAACGACCGCCTGAGCTCCTGCCGGGCCATCCACCTGCCTAGTGGAGCCCAGTATAAGCTGCAGATCTTTGAGAAAGCGGATTTCAGTGGCCAGATGTATGAAACCGCCCAAGACTGCCCATCCATCCTGGAGCAGTTTCACATGCGGGAGATCCACTCCTGTAAGGTGCTGGAGGGTGTCTGGATTTTCTATGAGCTGCCCAATTACCGCGGCAGGCAGTACCTCCTGGACAAGACCGAGTACCGGAAGCCCATCGACTGGGGTGCTGCGTCCCCAGCTGTCCAGT--------CTTTCCGGCGCATCGTGGAGTGA
	Orycteropus_afer	ATGTCTAAAACTGGAAACAAGATTACTTTCTATGAAGAGAAGAATTTCCAAGGCCGCCACTATGACTGTGATTGTGACTGTGCCGATCTCCACACATACCTGAACCGCTGCAACTCCATTAGAGTGGAAGGAGGCACCTGGGTTGTGTAC----GAAAGGCCCAACTTTGCTGGACACATGTACATCTTACCCCAGGGTGAATACTCGGAGTACCAGCGTTGGTTGGGCATCAACGACCGCCTGAGCTCCTGCAGAGCCATTCACCTGTCTAGCGGAACCCAGTATAAGCTTCAGTTCTTTGACAAAGGGGATTTCAGTGGCCAGATGTATGAAACCACTCAAGATTGCCCTTCCGTCATGGAGCAGTTTCACATGCGAGAGATCCACTCCTGTAAGGTGCTGGAGGGGGCCTGGATTTTCTATGAGCTGCCCAATTATCGTGGCAGGCAGTACCTCCTGGACAAGAAGGAGTACCGGAAGCCCATCGACTGGGGTGCAGCGTCCCCAGCTGTTCAGT--------CTTTCCGCCGCATTGTGGAGTAA
	Elephantulus_edwardii	ATGTCCAAAACGGCAACCAAGATTACTCTCTATGAAGACAAAAACTTCCAAGGCCGCCACTATGAGTGTGAGTGCGACTGCGCAGATTTCCACCCACACCTGAACCGCTGCAACTCCATCCGGGTGGAAGGAGGCACCTGGGCCGTGTAC----GAACGGCCCAACTTTGCCGGACACATGTACATCTTACCTCGGGGCGAGTACCCGGAGTACCAGCGCTGGATGGGCCTCAACGACCGCCTCAGCTCCTGCAGAGCAGTTCACCTGTGTAGCGGAGGTCAGTATAAACTTCAGGTCTTCGAGAAAGGGGACTTCAATGGGCAGATGTATGAAACCACTCAAGATTGCCCTTCCATCATGGAGCAGTTTCACATGCGAGAGATCCACTCCTGTAAGGTGCTGGAGGGGGCCTGGATTTTCTATGAGCTGCCCAACTACCGTGGCCGCCAGTACCTCCTGGACAAGAAGGAGTACCGGAAGCCCATCGACTGGGGGGCAGCATCCCCAGCTGTTCAGT--------CTTTCCGCCGTATTGTGGAGTAA
	Echinops_telfairi	ATGTCTAAAACTGGAACCAAGGTCACTTTCTACGAAGAGAAAAACTTCCAAGGTCGCCACTATGCCTGCGACGGCGACTGTGCGGATTTCCACACCTACCTGAACCATTGCCACTCCATTCGAGTAGAAGGAGGCACCTGGGTGGTGTAC----GAAAGGCCCAACTTTGCCGGGCACATGTACATCTTACCTCGGGGCGAGTACCCGGAATACCAGCATTGGATGGGCATCAACGACCGCCTCAGCTCCTGCAGGGCGGTTCACCTGTCCGGCGGCGCCCAGGCTAAACTCCAGGTCTTTGAGAAAGGGGACTTCAATGGGCAGATGTTTGAAACCACTCAGGACTGCCCCTCCATCCTGGAGCAGTTCCACCTGCGGGAGATCCACTCCTGCAAGGTGCTCGAGGGGGCGTGGATCCTCTATGAGCTGCCCAACTACCGCGGCCGCCAGTACCTCCTGGACAAGAAGGAGTACCGGAAGCCCAGCGAGTGGGGCGCTGCGTCCCCGGCTGCGCAGT--------CTTTCCGCCGCATCGTGGAGTAA
	Microgale_talazaci	ATGTCTAAAACTGGAACCAAGGTCACTTTCTATGAAGAGAAAAACTTCCAAGGCCGTCACTATGACTGCGACTGCGACTGTGCGGATTTCCACCCCTACCTGAACCACTGCCACTCCATTAGAGTGCAAGGCGGCACCTGGGTGGTGTAC----GAAAGACCCAACTTTGCTGGGCACATGTATGTCCTACCTCCAGGCGAGTACCCAGAATACCAGCACTGGATGGGTACCAATGACCGCCTCAGCTCCTGCAGGGCCGTTCACCTGTCTGGCGGCGCCCAGGCTAAACTTCAAGTCTTTGAGAAAGGGAACTTCAATGGTCAGATGTATGAAACCACTCAAGATTGCCCCTCCATCACGGAGCAGTTCCACATGCGGGAGATCCACTCCTGTAAGGTGCTGGGGGGAGCGTGGGTCCTCTACGACCTGCCCAATTACCGTGGCCGGCAGTACCTCCTGGACAAGAAGGAGTACCGGAAGCCCCTTGACTGGGGCGCGGCGTCCCCCGCGGCTCAGT--------CTTTCCGCCGCATCGTGGAGTAA

;
end;
