# Supplementary material for: Three Blind Moles: Molecular Evolutionary Insights on the Tempo and Mode of Convergent Eye Degeneration in Notoryctes typhlops (Southern Marsupial Mole) and Two Chrysochlorids (Golden Moles)
Source: Genes (Basel). 2023 Oct 28;14(11):2018. doi: 10.3390/genes14112018 (PMC10671557; doi:10.3390/genes14112018)
Supplement: Supplementary file 1 [file genes-14-02018-s001.zip › Afrotheria CDS Alignments Nexus/Afrotheria Lens Genes CDS Nexus/GJA8 alignment CDS.nex]

#NEXUS
begin taxa;
	dimensions ntax=11;
	taxlabels
	Chrysochloris_asiatica[&country="South Africa","Rough Temperature (°C)"=89.98687401159727,Description="NW_006408560","Genetic Code"="Standard",Modified=Wed Feb 08 21:22:02 PST 2023,"Annotation Software Version (Genome-Annotation-Data)"="5.2",Taxonomy="Eukaryota; Metazoa; Chordata; Craniata; Vertebrata; Euteleostomi; Mammalia; Eutheria; Afrotheria; Chrysochloridae; Chrysochlorinae; Chrysochloris","Common Name"="Cape golden mole","Filename (Imported From)"="sequence - 2023-02-05T130849.529.gb","Annotation Provider (Genome-Annotation-Data)"="NCBI",Created=Wed Feb 19 00:00:00 PST 2014,"Annotation Method (Genome-Annotation-Data)"="Best-placed RefSeq; Gnomon","Features Annotated (Genome-Annotation-Data)"="Gene; mRNA; CDS; ncRNA",db_xref="taxon:185453",Organism="Chrysochloris asiatica","Annotation Version (Genome-Annotation-Data)"="Chrysochloris asiatica Annotation Release 100","Path (Imported From)"="/Users/pannotia/Downloads",Accession="NW_006408560.1","% GC"=51.3%,chromosome="Unknown",sex="female","Annotation Pipeline (Genome-Annotation-Data)"="NCBI eukaryotic genome annotation pipeline","Molecular Weight (kDa)"=586.8078000000054,"# Nucleotide Sequences With Quality"=0,Topology="linear","Annotation Status (Genome-Annotation-Data)"="Full annotation",tissue_type="Spleen","Molecule Type"="DNA"]
	Trichechus_manatus[&"Rough Temperature (°C)"=92.05673807878368,Description="NW_004444009","Genetic Code"="Standard",Modified=Wed Feb 08 21:22:02 PST 2023,"Annotation Software Version (Genome-Annotation-Data)"="8.0","Assembly Name (Genome-Assembly-Data)"="TriManLat1.0",Taxonomy="Eukaryota; Metazoa; Chordata; Craniata; Vertebrata; Euteleostomi; Mammalia; Eutheria; Afrotheria; Sirenia; Trichechidae; Trichechus","Common Name"="Florida manatee","Genome Coverage (Genome-Assembly-Data)"="150x","Filename (Imported From)"="sequence - 2023-02-05T130502.304.gb","Annotation Provider (Genome-Annotation-Data)"="NCBI",Created=Thu Jan 25 00:00:00 PST 2018,isolate="Lorelei","Annotation Method (Genome-Annotation-Data)"="Best-placed RefSeq; Gnomon","Features Annotated (Genome-Annotation-Data)"="Gene; mRNA; CDS; ncRNA","Assembly Provider (Genome-Assembly-Data)"="Broad Institute","Sequencing Technology (Genome-Assembly-Data)"="Illumina HiSeq",db_xref="taxon:127582",Organism="Trichechus manatus latirostris","Annotation Version (Genome-Annotation-Data)"="102","Path (Imported From)"="/Users/pannotia/Downloads",Accession="NW_004444009.1",sub_species="latirostris","% GC"=56.6%,chromosome="Unknown",sex="female","Molecular Weight (kDa)"=448.75380000000615,"# Nucleotide Sequences With Quality"=0,"Annotation Pipeline (Genome-Annotation-Data)"="NCBI eukaryotic genome annotation pipeline",Topology="linear","Assembly Method (Genome-Assembly-Data)"="AllPaths v. R38542","Annotation Name (Genome-Annotation-Data)"="Trichechus manatus latirostris Annotation Release 102","Annotation Status (Genome-Annotation-Data)"="Full annotation","Molecule Type"="DNA"]
	Elephas_maximus[&country="USA: San Diego Zoo",collection_date="2016","Rough Temperature (°C)"=92.1417415342087,Description="NC_064821","Genetic Code"="Standard",Modified=Wed Feb 08 21:22:02 PST 2023,"Annotation Software Version (Genome-Annotation-Data)"="10.0","Assembly Name (Genome-Assembly-Data)"="mEleMax1 primary haplotype",Taxonomy="Eukaryota; Metazoa; Chordata; Craniata; Vertebrata; Euteleostomi; Mammalia; Eutheria; Afrotheria; Proboscidea; Elephantidae; Elephas","Genome Coverage (Genome-Assembly-Data)"="43.0x","Filename (Imported From)"="sequence - 2023-02-05T130323.790.gb","Annotation Provider (Genome-Annotation-Data)"="NCBI RefSeq",dev_stage="adult",Created=Thu Aug 04 00:00:00 PDT 2022,isolate="mEleMax1","Genome Representation (Genome-Assembly-Data)"="Full","Assembly Date (Genome-Assembly-Data)"="21-MAR-2022","Annotation Method (Genome-Annotation-Data)"="Best-placed RefSeq; Gnomon",cell_type="fibroblast","Features Annotated (Genome-Annotation-Data)"="Gene; mRNA; CDS; ncRNA","Assembly Provider (Genome-Assembly-Data)"="Vertebrate Genomes Project","Sequencing Technology (Genome-Assembly-Data)"="PacBio Sequel II HiFi; Bionano optical mapping; Arima HiC",db_xref="taxon:99487",Organism="Elephas maximus indicus","Annotation Version (Genome-Annotation-Data)"="100","Path (Imported From)"="/Users/pannotia/Downloads",Accession="NC_064821.1",sub_species="indicus","% GC"=56.8%,chromosome="3",sex="male","Molecular Weight (kDa)"=448.392490000006,"# Nucleotide Sequences With Quality"=0,"Annotation Pipeline (Genome-Annotation-Data)"="NCBI eukaryotic genome annotation pipeline",Topology="linear","Assembly Method (Genome-Assembly-Data)"="Hifiasm v. 0.16.1; purge_dups v. 07.12.21; Bionano solve v. 3.3; Salsa v. 2.3","Annotation Name (Genome-Annotation-Data)"="Elephas maximus indicus Annotation Release 100","Diploid (Genome-Assembly-Data)"="Principal Haplotype","Annotation Status (Genome-Annotation-Data)"="Full annotation",tissue_type="fibroblast cells from skin","Molecule Type"="DNA","Expected Final Version (Genome-Assembly-Data)"="No"]
	Loxodonta_africana[&country="USA: San Diego Zoo, CA","Rough Temperature (°C)"=92.28341395991706,Description="NW_003573547","Genetic Code"="Standard",Modified=Wed Feb 08 21:22:02 PST 2023,"Annotation Software Version (Genome-Annotation-Data)"="8.0",Taxonomy="Eukaryota; Metazoa; Chordata; Craniata; Vertebrata; Euteleostomi; Mammalia; Eutheria; Afrotheria; Proboscidea; Elephantidae; Loxodonta","Common Name"="African savanna elephant","Filename (Imported From)"="sequence - 2023-02-05T131119.437.gb","Annotation Provider (Genome-Annotation-Data)"="NCBI",Created=Tue Jan 16 00:00:00 PST 2018,isolate="ISIS603380","Annotation Method (Genome-Annotation-Data)"="Best-placed RefSeq; Gnomon","Features Annotated (Genome-Annotation-Data)"="Gene; mRNA; CDS; ncRNA",db_xref="taxon:9785",Organism="Loxodonta africana","Annotation Version (Genome-Annotation-Data)"="102","Path (Imported From)"="/Users/pannotia/Downloads",Accession="NW_003573547.1","% GC"=57.2%,chromosome="Unknown",sex="female","Molecular Weight (kDa)"=448.41946000000604,"# Nucleotide Sequences With Quality"=0,"Annotation Pipeline (Genome-Annotation-Data)"="NCBI eukaryotic genome annotation pipeline",Topology="linear","Annotation Name (Genome-Annotation-Data)"="Loxodonta africana Annotation Release 102","Annotation Status (Genome-Annotation-Data)"="Full annotation","Molecule Type"="DNA"]
	Dugong_dugon[&"Rough Temperature (°C)"=92.1417415342087,note="contig: scaffold287",db_xref="taxon:29137",Organism="Dugong dugon",Description="CAJQER010000287","Genetic Code"="Standard",Modified=Sun Feb 05 13:19:41 PST 2023,"Path (Imported From)"="/Users/pannotia/Downloads",Taxonomy="Eukaryota; Metazoa; Chordata; Craniata; Vertebrata; Euteleostomi; Mammalia; Eutheria; Afrotheria; Sirenia; Dugongidae; Dugong",Accession="CAJQER010000287.1","% GC"=56.8%,"Common Name"="dugong","# Nucleotide Sequences With Quality"=0,"Molecular Weight (kDa)"=448.7397600000061,Topology="linear","Filename (Imported From)"="sequence - 2023-02-05T131907.926.gb",Created=Thu Feb 17 00:00:00 PST 2022,"Molecule Type"="DNA"]
	Heterohyrax_brucei[&"Rough Temperature (°C)"=92.15753803596127,Description="PVJQ01032393","Genetic Code"="Standard",Modified=Sun Feb 05 13:21:33 PST 2023,"Assembly Name (Genome-Assembly-Data)"="HetBruBak_v1_BIUU",Taxonomy="Eukaryota; Metazoa; Chordata; Craniata; Vertebrata; Euteleostomi; Mammalia; Eutheria; Afrotheria; Hyracoidea; Procaviidae; Heterohyrax","Common Name"="yellow-spotted hyrax","Genome Coverage (Genome-Assembly-Data)"="24.4x","Filename (Imported From)"="sequence - 2023-02-05T132107.802.gb",dev_stage="adult",Created=Wed Jan 16 00:00:00 PST 2019,"Genome Representation (Genome-Assembly-Data)"="Full",isolate="US064","Sequencing Technology (Genome-Assembly-Data)"="Illumina HiSeq",db_xref="taxon:77598",Organism="Heterohyrax brucei","Path (Imported From)"="/Users/pannotia/Downloads",Accession="PVJQ01032393.1","% GC"=56.8%,"Molecular Weight (kDa)"=447.9642100000059,"# Nucleotide Sequences With Quality"=0,Topology="linear","Assembly Method (Genome-Assembly-Data)"="DISCOVAR de novo v. discovardenovo-52488","Molecule Type"="DNA","Expected Final Version (Genome-Assembly-Data)"="Yes"]
	Microgale_talazaci[&"Rough Temperature (°C)"=94.3886075949367,Description="PVJH01012841","Genetic Code"="Standard",Modified=Sun Feb 05 14:33:40 PST 2023,"Assembly Name (Genome-Assembly-Data)"="MicTal_v1_BIUU",Taxonomy="Eukaryota; Metazoa; Chordata; Craniata; Vertebrata; Euteleostomi; Mammalia; Eutheria; Afrotheria; Tenrecidae; Oryzorictinae; Microgale","Common Name"="Talazac's shrew tenrec","Genome Coverage (Genome-Assembly-Data)"="27.8x","Filename (Imported From)"="sequence - 2023-02-05T143316.461.gb",dev_stage="adult",Created=Wed Jan 16 00:00:00 PST 2019,"Genome Representation (Genome-Assembly-Data)"="Full",isolate="US118","Sequencing Technology (Genome-Assembly-Data)"="Illumina HiSeq",db_xref="taxon:176115",Organism="Microgale talazaci","Path (Imported From)"="/Users/pannotia/Downloads",Accession="PVJH01012841.1","% GC"=62.3%,"Molecular Weight (kDa)"=439.86006000000475,"# Nucleotide Sequences With Quality"=0,Topology="linear","Assembly Method (Genome-Assembly-Data)"="DISCOVAR de novo v. discovardenovo-52488","Molecule Type"="DNA","Expected Final Version (Genome-Assembly-Data)"="Yes"]
	Procavia_capensis[&"Rough Temperature (°C)"=92.29930843706776,Description="PVIO03000023","Genetic Code"="Standard",Modified=Sun Feb 05 13:20:33 PST 2023,"Assembly Name (Genome-Assembly-Data)"="ProCapCap_v3_BIUU_UCD",Taxonomy="Eukaryota; Metazoa; Chordata; Craniata; Vertebrata; Euteleostomi; Mammalia; Eutheria; Afrotheria; Hyracoidea; Procaviidae; Procavia","Common Name"="Cape rock hyrax","Genome Coverage (Genome-Assembly-Data)"="23.3x","Filename (Imported From)"="sequence - 2023-02-05T132008.464.gb",dev_stage="adult",Created=Tue Nov 08 00:00:00 PST 2022,"Genome Representation (Genome-Assembly-Data)"="Full",isolate="US060","Assembly Date (Genome-Assembly-Data)"="2018","Sequencing Technology (Genome-Assembly-Data)"="DNA Zoo Hi-C",db_xref="taxon:9813",Organism="Procavia capensis","Path (Imported From)"="/Users/pannotia/Downloads",Accession="PVIO03000023.1","% GC"=57.2%,"Molecular Weight (kDa)"=448.0001900000059,"# Nucleotide Sequences With Quality"=0,Topology="linear","Assembly Method (Genome-Assembly-Data)"="Juicer v. 1.6","Molecule Type"="DNA","Expected Final Version (Genome-Assembly-Data)"="No"]
	Orycteropus_afer[&country="USA: San Diego Zoo","Rough Temperature (°C)"=92.46367265469061,Description="NW_006921597","Genetic Code"="Standard",Modified=Wed Feb 08 21:22:02 PST 2023,"Annotation Software Version (Genome-Annotation-Data)"="9.0","Assembly Name (Genome-Assembly-Data)"="OryAfe1.0",Taxonomy="Eukaryota; Metazoa; Chordata; Craniata; Vertebrata; Euteleostomi; Mammalia; Eutheria; Afrotheria; Tubulidentata; Orycteropodidae; Orycteropus","Genome Coverage (Genome-Assembly-Data)"="44x","Filename (Imported From)"="sequence - 2023-02-05T130605.970.gb","Annotation Provider (Genome-Annotation-Data)"="NCBI",Created=Thu Jul 29 00:00:00 PDT 2021,isolate="SDZICR_OR568_19922","Annotation Method (Genome-Annotation-Data)"="Best-placed RefSeq; Gnomon","Features Annotated (Genome-Annotation-Data)"="Gene; mRNA; CDS; ncRNA","Assembly Provider (Genome-Assembly-Data)"="Broad Institute","Sequencing Technology (Genome-Assembly-Data)"="Illumina Hi-Seq",db_xref="taxon:1230840",Organism="Orycteropus afer afer","Annotation Version (Genome-Annotation-Data)"="101","Path (Imported From)"="/Users/pannotia/Downloads",Accession="NW_006921597.1",sub_species="afer","% GC"=57.6%,chromosome="Unknown",sex="female","Molecular Weight (kDa)"=466.00075000000663,"# Nucleotide Sequences With Quality"=0,"Annotation Pipeline (Genome-Annotation-Data)"="NCBI eukaryotic genome annotation pipeline",Topology="linear","Assembly Method (Genome-Assembly-Data)"="allpaths v. R40776 LITTLE_HELPS_BIG=False","Annotation Name (Genome-Annotation-Data)"="Orycteropus afer afer Annotation Release 101","Annotation Status (Genome-Annotation-Data)"="Full annotation","Molecule Type"="DNA"]
	Elephantulus_edwardii[&country="South Africa","Rough Temperature (°C)"=93.3870459218643,Description="NW_006400010","Genetic Code"="Standard",Modified=Wed Feb 08 21:22:02 PST 2023,"Annotation Software Version (Genome-Annotation-Data)"="5.2",Taxonomy="Eukaryota; Metazoa; Chordata; Craniata; Vertebrata; Euteleostomi; Mammalia; Eutheria; Afrotheria; Macroscelidea; Macroscelididae; Elephantulus","Common Name"="Cape elephant shrew","Filename (Imported From)"="sequence - 2023-02-05T130740.111.gb","Annotation Provider (Genome-Annotation-Data)"="NCBI",Created=Wed Feb 19 00:00:00 PST 2014,isolate="Elephantulus edwardi_28Jun2011","Annotation Method (Genome-Annotation-Data)"="Best-placed RefSeq; Gnomon","Features Annotated (Genome-Annotation-Data)"="Gene; mRNA; CDS; ncRNA",db_xref="taxon:28737",Organism="Elephantulus edwardii","Annotation Version (Genome-Annotation-Data)"="Elephantulus edwardii Annotation Release 100","Path (Imported From)"="/Users/pannotia/Downloads",Accession="NW_006400010.1","% GC"=59.8%,chromosome="Unknown",sex="female","Annotation Pipeline (Genome-Annotation-Data)"="NCBI eukaryotic genome annotation pipeline","Molecular Weight (kDa)"=452.1014100000057,"# Nucleotide Sequences With Quality"=0,Topology="linear","Annotation Status (Genome-Annotation-Data)"="Full annotation","Molecule Type"="DNA"]
	Echinops_telfairi[&country="Germany: Ludwig Maximilians University, Munich","Rough Temperature (°C)"=94.30845070422535,Description="NW_022111366","Genetic Code"="Standard",Modified=Wed Feb 08 21:22:02 PST 2023,"Annotation Software Version (Genome-Annotation-Data)"="9.0",Taxonomy="Eukaryota; Metazoa; Chordata; Craniata; Vertebrata; Euteleostomi; Mammalia; Eutheria; Afrotheria; Tenrecidae; Tenrecinae; Echinops","Common Name"="small Madagascar hedgehog","Genome Coverage (Genome-Assembly-Data)"="78x","Filename (Imported From)"="sequence - 2023-02-05T131025.348.gb","Annotation Provider (Genome-Annotation-Data)"="NCBI",Created=Mon Dec 06 00:00:00 PST 2021,"Genome Representation (Genome-Assembly-Data)"="Full",isolate="266","Annotation Method (Genome-Annotation-Data)"="Best-placed RefSeq; Gnomon","Features Annotated (Genome-Annotation-Data)"="Gene; mRNA; CDS; ncRNA","Assembly Provider (Genome-Assembly-Data)"="Broad Institute","Sequencing Technology (Genome-Assembly-Data)"="Illumina HiSeq",db_xref="taxon:9371",Organism="Echinops telfairi","Annotation Version (Genome-Annotation-Data)"="103","Path (Imported From)"="/Users/pannotia/Downloads",Accession="NW_022111366.1","% GC"=62.1%,chromosome="Unknown",sex="female","Molecular Weight (kDa)"=439.27171000000476,"# Nucleotide Sequences With Quality"=0,"Annotation Pipeline (Genome-Annotation-Data)"="NCBI eukaryotic genome annotation pipeline",Topology="linear","Assembly Method (Genome-Assembly-Data)"="ALLPATHS v. R37599; Dovetail HiC v. 22-Jul-2017","Annotation Name (Genome-Annotation-Data)"="Echinops telfairi Annotation Release 103","Annotation Status (Genome-Annotation-Data)"="Full annotation","Molecule Type"="DNA","Expected Final Version (Genome-Assembly-Data)"="Yes"]
;
end;

begin characters;
	dimensions nchar=1569;
	format datatype=dna missing=? gap=-;
	matrix
	Chrysochloris_asiatica	ATGGGTGACTTCCTGGGGAACATGTTGTTCTTGTTGTTAAGTGCCGTCGAGTCGGTTCCGACCCATAGCAACCCCGTACAGGGTTTCCGAGGCTGTAAATCTTTACAGGAGCAGAACGCCTCATCTTTCTCCCGCGGAGCCGCTGGTAGTTTCGAACTGCTGGCCTTAAGGTTCGCAGCCCGATTCATAACCACTACGGAAACATATTGGAGGAGGTGAACGAGCACTCCACAGTCATTGGCAGAGTAGGGTTCACTGTGCTGTTCATCTTCCGGATCCTCATCCTCGGCACAGCCGCAGAGTTTGTGTAGGGGGATAAGCAGTCCAACTTCGTGTGTAACACCCAGCAGCCGGGCTGCGAGAACGTCTGCTACACCCACGCCTTCCCCATCTCCCACATCTTCCTCTGGGTGCTGCGGATCATCTTCATCTCCACTCCCTCCCCGGTCTACGTAGGCCATGCCATGCACCACATCCGCATGGAGAAGAAGCAGAAGGAACGAGAAACAGAGGAGCTGTACCAGCAGATCAAGGGCGACGACAATGAGAGGGGGCCCTTGCCCCCCGACCAGGCCAGCATCAAGAAGAGTAGCAACAGC---AGCAGAAGCACCAAGAAGTTCCGACTGGAGGGGACCCAGCTGAAGACCTATATCTGCCACATTATCTTCAAGACCCTGTTTGAGGTGGGCTTTATCATGGGCCACTACTTCCTGTATGGTTACCGGATCCTACACCTCTACCACTGTAGCCAGTGGTGGCCCTGCCCGGATGTGATGGACTGCTTTGTGTCACGGCCCACTGAGAAAACCATCTTCATTCTGTTTATGTTGTC--TGGCCTCTGTGTATCTCTTACTCAATATTACAGAAATGAGCTACCTGGGCCTTAAAGAGGATCCGGTCCACCTTCACGAAG-CGGTAGAGCAGCCACTGGGGGAGATTACAGAGAAATCCCTCCAGTCCATTGCTGTCTCTTCCATCCAGAAA-------GCTACCATCTCCTTGAAGAAGAGAAAATCGTTTCCCACTATTTCCCTTTGACTGAGGTTGGCCTGATGGAGACCAGTCCACTATCTGCTAAGCCTTTCAGTCAGTTTGAGGAGAAGCTCGGCACAAGGCACCTGGGGGACTTGTCCCAGGTTTATCGAGAGAAGCTGCCATCCTATGCTCAGGTG---------GAAGTGGGGGAAAAGAAGCATCCTGCAGAGGAA---GCAGAATCAGAGACAGGAGAGAAGAGGCAGAAAGCAGAGAAGGTGACCACAGAAGG---------------TCAGGAAGCAGT----GGAGAAGACAAAATACAGTCCTCCGGGGTAGGGAAGGAA---AATAAAAAAGAGCTGCAGCCACAAATGGCGCCAAAGCAAGGGCTGCTGG------------------------------------------------------CTGAGAAGATGCCTTCCCTGTGTGCAGAGCTGACTGAGGAAGACACCAGACCCCTGAGCAGGCT--GCAAAGCCAGCAGCAGGGCCAGGTCAGAT-ATCTAACCATATGA
	Trichechus_manatus	ATGGGTGACTGGAGTTTCCTA--------------------------------------------------------------------------------------------------------------------------------------------------------------------------------GGGAACATCTTGGAGGAGGTGAATGAGCACTCCACAGTCATCGGCAGAGTCTGGCTCACCGTGCTGTTCATCTTCAGGATCCTCATCCTTGGCACGGCCGCAGAGTATGTGTGGGGGGATGAGCAGTCTGACTTCGTGTGCAACACCCAGCAGCCGGGCTGTGAGAACGTCTGCTACGACGAGGCCTTCCCCATCTCCCACATCCGCCTCTGGGTGCTGCAGATCATCTTCATCTCCACTCCCTCCCTGGTGTACGTGGGCCACGCTGTGCACCACGTCCGCATGGAGGAGAAGCGGAAGGAACGAGAGGCAGAGGAGCTGTGTCAGCAGCCCGGGGGCAACGGTGCTGAGAGGGGGCCCCTCGCCCCAGACCAGGGCAGCATCAAGAAA---AGCAGCAGC---AGCCGAAGCACCAAGAAGTTTCGACTGGAGGGGACCCTGCTGAGGACCTACATCTGCCACATCATCTTCAAGACCCTCTTTGAGGTGGGCTTCATCGTGGGCCACTACTTCCTGTACGGTTACCGGATCCTGCCCCTCTATCGCTGCAGCC---GGTGGCCCTGCCCTAACATGGTGGACTGCTTCGTGTCACGGCCCACCGAGAAAACCATCTTCATTCTATTCATGTTGTCTGTGGCCTCCGTGTCCCTCTTCCTCAATATTATGGAGATGAGCCACCTGGGCC-TGAAGAGGATCCGGTCGGCCTTCAAGAGGCATGTAGAACAGCCACTGGGGGAGATTCCTGAGAAACCTCTCCACTCTATTGCTGTCTCGTCCATCCAGAAAGCCAAAGGCTACCAGCTCCTGGAAGAAGAGAAAATCGTGTCCCACTATTTCCCTTTGACTGAGGTTGGGATGGTGGAGACCAGCCCACTATCTGCCAAGCCTTTCAGTCCGTTTGAGGAGAAGATCGGCACAGGACTCCTGGGGGGCTTGTCACAGGTTTACCAAGAGAAGCTGCCCTCCTACGCTCAGGTGGGAGCAGCGGAAGCGGAGGAGGAGGAGCAGCCTGTGGAGGAGGGAGCAGAACCGGAGGTGGAAGAGAAGAGGCAGGAAGCAGAGAGGTTGACCACAGATGAG---------------CAGGAGGCAGTACTGGAGGAGGAGAAAATAGAGACCTTTAAAGTGGGGAAGGAGGGGGAGAAGGAAGACCTGCAGGCAGAAAAGGTATCAAAGCAAGGGCTGCCGG------------------------------------------------------CTGAGAAGGCGCCTTCCCTGTGTGCAGAGGTGACCACAGATGAAACCAGACCGCTGAGCAGGCTGAGCAAAGCCAGCAGCCGGGCCAGGTCAGATGATCTAACAGTATGA
	Elephas_maximus	ATGGGTGACTGGAGTTTCCTG--------------------------------------------------------------------------------------------------------------------------------------------------------------------------------GGGAACATCTTGGAGGAGGTGAATGAGCACTCCACAGTCATCGGCAGAGTGTGGCTCACTGTGCTGTTCATCTTCAGGATCCTCATCCTCGGCACAGCCGCAGAGTATGTGTGGGGGGACGAGCAGTCCGACTTCGTGTGCAACACCCAGCAGCCCGGCTGCGAGAACGTCTGCTACGACGAGGCCTTCCCCATCTCGCACATCCGCCTCTGGGTGCTGCAGATCATCTTCGTCTCCACGCCCTCCCTGGTGTACGTGGGCCACGCCGTGCACTACCTCCGCATGGAGGAGAAGCGGAAGGAGCGAGAGGCAGAGGAGCTGTGCCAGCAGCCCGGGGGCAATGGCCCCGAGAAGGGGCCAGTCGCCCCAGACCAGGGGAGCATCAAGAAG---AGCAGCAGT---AGCCGAAGCACCAAGAAGTTTCGACTGGAGGGGACCCTGCTGAGGACCTACATCTGCCACATCATCTTCAAGACCCTCTTTGAGGTGGGCTTCATCGTGGGCCACTACTTCCTGTATGGTTTCCGGATCCTGCCCCTCTATCGCTGTAGCC---GGTGGCCCTGCCCCAACGTCGTGGACTGCTTCGTGTCACGGCCTACTGAGAAAACCATCTTCATTCTGTTTATGTTGTCTGTGGCCTCCGTGTCCCTCTTTCTCAATATTATGGAGATAAGCTACCTGGGCC-TGAAGAGGATCCGGGCGGCCTTCAAGAAGCCTGTAGAGCAGCCACTAGGTGAGATTTCTGAGAATCCCCTCCACTCTATTGCTGTCTCATCCATCCAGAAAGCCAAAGGCTACCAGCTCCTGGAAGAAGAGAAAATCGTATCCCACTATTTCCCTTTGACTGAGGTTGGAATGGTAGAGACCAGCCCCCTGTCTGCCAAGCCTTTCAGTCAGTTTGAGGAGAAGATCGGCACAGGACCCCTGGGAGACTTGTCCCAGGTTTACCAAGAGACACTGCCCTCCTACGCTCAGGTGGGAGCACCGGAAGTGGAGGGGGAGGAGCAGCCTGTGGAGGAGGGAGCAGAACCAGAGGTGGAAGAGAAGAGGCAGGAAGCAGAGAGGGTGATCACAGATGGC---------------CAGGAGGCAGTACTGGAGGGAGAGAAAGGAGAGACCCCCAAAGTGGGGAAGGAGAGCGAGAAAGAAGAGCTGCAGGCAGAACAGATATCAAAGCAAGGGCTACCAG------------------------------------------------------CTGAGAAGGCGCCTTCCCTGTGTGCAGAGGTGACCACGGATGAAACCAGACCCCTGAGCAGGCTGAGCAAAGCCAGCAGCCGGGCTAGGTCGGATGATCTAACCGTATAA
	Loxodonta_africana	ATGGGTGACTGGAGTTTCCTG--------------------------------------------------------------------------------------------------------------------------------------------------------------------------------GGGAACATCTTGGAGGAGGTGAATGAGCACTCCACAGTCATCGGCAGAGTGTGGCTCACCGTGCTGTTCATCTTCAGGATCCTCATCCTCGGCACAGCCGCAGAGTATGTGTGGGGGGACGAGCAGTCCGACTTCGTGTGCAACACCCAGCAGCCCGGCTGCGAGAACGTCTGCTACGACGAGGCCTTCCCCATCTCGCACATCCGCCTCTGGGTGCTGCAGATCATCTTCGTCTCCACGCCCTCCCTGGTGTACGTGGGCCACGCCGTGCACTACCTCCGCATGGAGGAGAAGCGGAAGGAGCGAGAGGCAGAGGAGCTGTGCCAGCAGCCCGGGGGCAATGGCCCCGAGAAGGGGCCAGTCGCCCCAGACCAGGGGAGCATCAAGAAG---AGCAGCAGT---AGCCGAAGCACCAAGAAGTTTCGACTGGAGGGGACCCTGCTGAGGACCTACATCTGCCACATCATCTTCAAGACCCTCTTTGAGGTGGGCTTCATCGTGGGCCACTACTTCCTGTATGGTTTCCGGATCCTGCCCCTCTATCGCTGTAGCC---GGTGGCCCTGCCCCAACGTCGTGGACTGCTTCGTGTCACGGCCTACTGAGAAAACCGTCTTCATTCTGTTCATGTTGTCTGTGGCCTCCGTGTCCCTCTTTCTCAATATTATGGAGATAAGCTACCTGGGCC-TGAAGAGGATCCGGGCGGCCTTCAAGAAGCCTGTAGAGCAGCCACTAGGGGAGATTTCTGAGAATCCCCTCCACTCTATTGCTGTCTCATCCATCCAGAAAGCTAAAGGCTACCAGCTCCTGGAAGAAGAGAAAATCGTATCCCACTATTTCCCTTTGACTGAGGTTGGAATGGTAGAGACCAGCCCCCTGTCTGCCAAGCCTTTCAGTCAGTTTGAGGAGAAGATCGGCACAGGACCCCTGGGAGACTTGTCCCAGGTTTACCAAGAGACACTGCCCTCCTACGCTCAGGTGGGAGCACCGGAAGTGGAGGGGGAGGAGCAGCCTGTGGAGGAGGGAGCAGAACCAGAGGTGGAAGAGAAGAGGCAGGAAGCAGAGAGGGTGACCACAGATGGC---------------CAGGAGGCAGTACTGGAGGGAGAGAAAGGAGAGACCCCCAAAGTGGGGAAGGAGAGCGAGAAAGAAGAGCTGCAGGCAGAACAGATATCAAAGCAAGGGCTACCGG------------------------------------------------------CTGAGAAGGCGCCTTCCCTGTGTGCAGAGGTGACCACGGATGAAACCAGACCCCTGAGCAGGCTGAGCAAAGCCAGCAGCCGGGCTAGGTCGGATGATCTAACCGTATAA
	Dugong_dugon	ATGGGAGACTGGAGTTTCCTA--------------------------------------------------------------------------------------------------------------------------------------------------------------------------------GGGAACATCTTGGAGGAGGTGAATGAGCACTCCACAGTCATCGGCAGAGTCTGGCTCACCGTGCTGTTCATCTTCAGGATCCTCATCCTCGGCACGGCCGCAGAGTATGTGTGGGGGGATGAGCAGTCTGACTTCGTATGCAACACCCAGCAGCCGGGCTGTGAGAACGTCTGCTACGATGAGGCCTTCCCCATCTCCCACATCCGCCTCTGGGTGCTGCAGATCATCTTCGTCTCCACTCCTTCCCTGGTGTACGTGGGCCACGCTGTGCACCACGTCCGCATGGAGGAGAAGCGGAAGGAACGAGAGGCAGAGGAGCTGTGTCAGCAGCCCGGGGGCAACGGCGCTGAGAGGGGGGCCCTCGCCCCAGACCAGGGCAGCATCAAGAAG---AGCAGCAGC---AGCCGAAGCACCAAGAAGTTTCGACTGGAGGGGACCCTGCTGAGGACCTACATCTGCCACATCGTCTTCAAGACCCTCTTTGAGGTGGGCTTCATCGTGGGCCACTACTTCCTGTACGGTTACCGGATCCTGCCCCTCTATCGCTGCAGCC---GGTGGCCCTGCCCTAACGTGGTGGACTGCTTTGTGTCACGGCCCACCGAGAAAACCATCTTCATTCTATTCATGTTGTCTGTGGCCTCCGTGTCCCTCTTCCTCAATATTACGGAGATGAGCCACCTGGGCC-TGAAGAGGATCCGGTCGGCCTTCAAGAGGCATGTAGAACAGCCACTGGGGGAGATTCCTGAGAAACCTCTCCACTCTATTGCTGTCTCGTCCATCCAGAAAGCCAAAGGCTACCAGCTCCTGGAAGAAGAGAAAATCGTGTCCCACTATTTCCCTTTGACTGAGGTTGGGATGGTGGAGACCAGCCCACTATCTGCCAAGACTTTCAGTCCGTTTGAGGAGAAGATCGGCACAGGACCCCTGGGAGACTTGTCCCAGGTTTACCAAGAGAAGCTGCCCTCCTACGGTCAGGTGGGAGCACCGGAAGCGGAGGAGGAGGAGCAGCCTGTGGAGGAAGGAGCAGAGCCGGAGGTGGAAGAGAAGAGGCAGGAAGCAGAGAGGTTGACCACAGATGAG---------------CAGGAGGCAGTACTGGAGGAGGAGAAAGTAGAGACCCTTAAAGTGGGGAAGGAGGGCGAGAAGGAAGACCTGCAGGCAGAAAAGGTATCAAAGCAAGGGCTCCCGG------------------------------------------------------CTGAGAAGGCGCCTTCCCTGTGTGCAGAGGTGACCACAGATGAAACCAGACCGCTGAGCAGGCTGAGCAAAGCCAGCAGCCGGGCCAGGTCAGATGATCTAACAGTATGA
	Heterohyrax_brucei	ATGGGTGACTGGAGTTTCCTG--------------------------------------------------------------------------------------------------------------------------------------------------------------------------------GGAAACATCCTGGAGGAGGTGAACGAGCACTCCACCGTCATCGGCAGAGTGTGGCTCACCGTGCTATTCATCTTCAGGATCCTCATTCTCGGTACAGCCGCAGAGTACGTGTGGGGGGATGAGCAGTCCGACTTCGTGTGCAACACCCAACAGCCAGGCTGCGAGAATGTCTGCTACGATGAGGCCTTCCCCATTTCCCACATCCGCCTCTGGGTGCTGCAGATCATCTTCGTCTCCACGCCCTCCCTGGTGTACGTGGGCCACGCTGTGCACTACGTGCGCATGGAAGAGAAGCGCAAGGAGCGAGAAGCAGAGGAGCTGTCCCAGCAGCCGGGGAGCAACGGCGCCGAGAGGGGAGCCCTGGCTCCAGACCAGAGCAGCATCAAGAAG---AGCAGCAGC---ACCCGAAGCACCAAGAAGTTCCGGCTGGAGGGAACCCTGCTGAGGACCTACATCTGCCACATCATCTTCAAGACCCTCTTCGAGGTGGGCTTCATCGTGGGCCACTACTTCCTGTACGGTTTCCGGATCCTGCCCCTCTATCGCTGCAGCC---GGTGGCCCTGTCCCAACGTAGTGGACTGCTTCGTGTCACGGCCTACCGAGAAAACCATCTTTATTCTTTTCATGTTGTCTGTGGCCTCCGTGTCCCTCTTCCTCAATATTATGGAGATCAGCCACCTGGGCC-TGAAGAGGATCCGGTCGGCCTTCAAGAGGCCTGTAGAGCAGCCACTGGGGGAGATGCCTGAGAAACCCCTCCACTCTATTGCTGTATCATCCATCCAGAAAGCCAAAGGCTACCAGCTCCTGGAAGAAGAGAAAATCGTGTCCCACTATTTCCCTTTGACTGAGGTTGGGATGGTGGAGACCAGCCCACTGTCTGCCAAGCCTTTCAGTCAGTTTGAGGAGAAGATCCCCACGGGGCCCCTGGGGGACTTGTCCCAGGTTTACCAAGAGACACTGCCCTCCTATGCACAGGTGAGCGCTCCAGAAGAGGAGGGGGAGGAGCAGCCGGTGGAGGAGGCTGCCGAACCGGAAGTGGAAGAGAAGACTCCGGAAGTAGAGAAGGTGGCCCCGGAGGAA---------------CAGGAGGCAGTGTCGGAGGGAGAGAAAATAGAAACCTCCAAAGTGGAGAAGGAGGACGAGAAGGAAGAGCTGCAGGCAGAGATGGCATCAAAGCAAGGGCTGCCAG------------------------------------------------------TTGAGAAGGCACCTTCCCTGTGTGCAGAGGTGACGTCGGATGAAACCAGACCCCTGAGCAGGCTGAGCAAAGCTAGCAGCCGGGCCAGGTCAGATGATCTAACTGTATGA
	Microgale_talazaci	ATGGGGGACTGGAGCTTCCTG--------------------------------------------------------------------------------------------------------------------------------------------------------------------------------GGCAACATCTTGGAGGAGGTGAACGAACACTCCACGGTCGTCGGCCGCGTCTGGCTCACGGTGCTCTTCATCTTCCGCATCCTGGTCCTGGGCACGGCCGCGGAGTTCGTGTGGGGGGACGAGCAGTCGGACTTCGTGTGCAACACCCAGCAGCCCGGCTGTGAGAACGTGTGCTACGACCAGGCCTTCCCCATCTCCCACGTCCGCCTCTGGGTGCTCCAGATCATCTTCGTCTCCACGCCCTCCCTGGTGTACGTGGGCCATGCCCTGCACCACGTGCGCATGCAGGAGAAGCGCAGGGAGAGAGAGGCCCAGGAGCCAGGCCAGCAGCCGGGGGGCGACGGCGCCGAGAGTGGCCCCCTGGCCCCCGACCAGGGCAGCATCAAGAAGAGCAGCGGCAGCGGGGGCAGAAGCACCAAGAAGTTCCGGCTGGAGGGGACCCTGCTAAGGACCTACATCTGCCACATCATCTTCAAGACCCTCTTCGAGGTGGGCTTCATCGTGGGCCACTACTTCCTCTACGGCTACCGCATCCTGCCCCTCTACCGCTGCAGCC---GGTGGCCCTGCCCCAATGTGGTGGACTGCTTCGTGTCGCGGCCCACGGAGAAGACCGTCTTCATTCTCTTCATGCTGGCCGTGGCCTCCGTCTCCCTCTTCCTCAACATCATGGAGATGAGCCACCTGGGTC-TGAAGAGGGTCCGTTCGGCCTTCGCGGGGCCTGTGGAGCAGCCCCCAGGCGACCTCCCTGAGAAATCGCTGCACTCCATTGCTGTCTCCTCCATCCAGAAGGCCAAGGGCTACCAGCTCCTGGAAGAAGAGAAGATCGTGTCCCATTACTTCCCCTTGACGGAGCTTGGGATGGTGGAGACCAGCCCACTGGCTGCCAAGCCTTTCAGCCAGTTTGAGGAGAAGATGGCCACAGGGCCCCTGGGGGACTTGTCCCAGGTTTACCAAGAGAAGCTGCCCTCTTACGCTCAGGTG---------GAAGGGGAGGGGGTCGGGCAGCCTGCAGAAGAGGGCGCAGAATCAGCGG---------------AAGGAGCTGAGCGGGTGACCACAGAAGGG---------------CAGGAGGCAGTTCTGGAAGGAGAGAAAGCAGAGAGCTTCCGAGTGAGTGCCGAGGAGGGGGAAGAAGAGCTGCAGGCAGACGAGGCATCCAGGCCAGG------------------------------------------------------------------------GCCTCTCCTGTGTGCAGAGCTGGCTGCTGACGACGTCCGAGCTCTGAGCCGGCTGAGCAAAGCCAGCAGCCGGGCCAGGTCAGATGACCTAACTATATGA
	Procavia_capensis	ATGGGTGACTGGAGTTTCCTG--------------------------------------------------------------------------------------------------------------------------------------------------------------------------------GGGAACATCCTGGAGGAGGTGAACGAGCACTCCACCGTCATCGGCAGAGTGTGGCTCACCGTGCTATTCATCTTCAGGATCCTCATTCTCGGTACAGCCGCAGAGTACGTGTGGGGGGATGAGCAGTCCGACTTCGTGTGCAACACCCAACAGCCAGGCTGCGAGAACGTCTGCTACGATGAGGCCTTCCCCATCTCCCACATCCGCCTCTGGGTGCTGCAGATCATCTTCGTCTCCACGCCCTCCCTGGTGTACGTGGGCCACGCCGTGCACTACGTGCGCATGGAAGAGAAGCGCAAGGAGCGAGAAGCAGAGGAGCTGTGCCAGCAGCCGGGGAGCAACGGCGCCGAGAGGGGAGCCCTGGCTCCAGACCAGAGCAGCATCAAGAAG---AGCAGCAGC---ACCCGAAGCACCAAGAAGTTCCGGCTGGAGGGAACCCTGCTGAGGACCTACATCTGCCACATCATCTTCAAGACCCTCTTCGAGGTGGGCTTCATCGTGGGCCACTACTTCCTGTACGGTTTCCGGATCCTGCCCCTCTATCGCTGCAGCC---GGTGGCCCTGTCCCAACGTAGTGGACTGCTTCGTGTCACGGCCTACCGAGAAAACCATCTTTATTCTTTTCATGTTGTCTGTGGCCTCCGTGTCCCTCTTCCTCAATATTATGGAGATCAGCCACCTGGGCC-TGAAGAGGATCCGGTCGGCCTTCAAGAGGCCTGTAGAGCAGCCACTGGGGGAGATGCCTGAGAAACCCCTCCACTCTATTGCTGTGTCATCCATCCAGAAAGCCAAAGGCTACCAGCTCCTGGAAGAAGAGAAAATCGTGTCCCACTATTTCCCTTTGACTGAGGTTGGGATGGTGGAGACCGGCCCACTATCTGCCAAACCTTTCAGTCAGTTTGAGGAGAAGATCCCCACGGGGCCCCTGGGGGACTTGTCCCAGGTTTACCAAGAGACACTGCCCTCCTACGCACAGGTGAGCGCTCCGGAAGAGGAAGGGGAGGAGCAGCCGGCGGAGGAGGCTGCCGAACCGGAAGTGGAAGAGAAGACGCCGGAAGTAGAGAAGGTGGTCCCGGAGGAA---------------CAGGAGGCAGTGCCGGAGGGAGAGAAAACAGAAACCTCCAAAGTGGAGAAGGAGGACGAGAAGGAAGAGCTGCAGGCAGAGATGGCATCAAAGCAAGGGCTGCCAG------------------------------------------------------TTGAGAAGGCACCTTCCCTGTGTGCAGAGGTGACGTCGGATGAAACCAGACCCCTGAGCAGGCTGAGCAAAGCTAGCAGCCGGGCCAGGTCAGATGATCTAACTGTATGA
	Orycteropus_afer	ATGGGTGACTGGAGCTTCCTG--------------------------------------------------------------------------------------------------------------------------------------------------------------------------------GGGAACATCTTGGAGGAGGTGAATGAGCACTCCACCGTCATCGGCAGAGTCTGGCTCACCGTGCTGTTCATCTTCAGGATCCTCATCCTTGGCACGGCCGCAGAGTTCGTATGGGGCGATGAGCAGTCCGACTTCGTGTGCAACACCCAGCAGCCGGGCTGTGAGAACGTCTGCTACGACGAGGCCTTTCCCATCTCCCACATCCGCCTCTGGGTGCTGCAGATCATCTTCGTCTCCACTCCCTCCCTGGTGTACGTGGGCCACGCCATGCACCACATCCGCATGGAGGAGAAGCGGAAGGAGCGAGAGGCAGAGGAGCTGTGCCAGCAGCCCGGGGCCAACAGCGGCGAGAAGGGGCCCCTCGCCCCAGACCAGGGCAGCATCAAGAAGAGCAGCAGCAGC---ACTCGAAGTGCCAAAAAGTTCCGACTGGAGGGCACCCTGCTGAGGACCTACATCTGCCACATCATCTTCAAGACCCTGTTTGAGGTGGGCTTCATCGTGGGCCACTACTTCCTGTACGGTTACCGGATCCTGCCCCTCTATCAATGCAGCC---GGTGGCCCTGCCCCAATATGGTGGACTGCTTCGTGTCCCGGCCCACTGAGAAAACCATCTTCATTCTGTTCATGTTGTCTGTGGCCTCCGTGTCCCTCTTCCTCAATATTATAGAGATGAGCCACCTGGGCC-TGAAGAGGATGCGGTCGGCCTTCAAGAGGCCTGTAGAGCAGCCACTGGGGGAGATTCCTGAGAAATCCCTTCACTCCATCGCTGTCTCCTCCATCCAGAAAGCCAAGGGTTACCAGCTCCTGGAAGAAGAGAAAATCGTGTCCCACTATTTCCCTTTGACTGAGGTTGGGATGGTGGAGACCAGCCCCCTATCTGCCAAGCCTTTCAGTCAGTTTGAGGAGAAAATTGGCACAGGACCCCTGGGCGACTTGTCCCAGGTTTACCAGGAGACTCTGCCCTCCTACGCTCAGGTGGGAGCACAGGAAGTGGAGGGGGAGGAGCAGCCTGTTGAGGAGGTGGCAGAATCAGAGGTGGGTGAGAAGAGGGAGGAAGCAGAGAGGGTGACCACAGAAGGT---------------CAGGAGGCAATACTGGAGGGAGAGAAAGGAGAGACCCCTGGGGTGGGGAAGGAGGGCGAGAAAGAAGAGCTGCAGGCAGAGAAGGTATCAAAGCAAGGGCTGCGGGGTGAGAAAGGGCTGCTGGTTGAGACTGCGCCTTCTCTGTGTGCAGAGCTGACCACAGAGAAGGCGCCTTCTCTATGTGCAGAGCTGACCACTGATGATACCAGACCCCTGAGTAGGCTGAGCAAAGCCAGTAGCCGTGCCAGGTCAGATGATCTAACTGTATGA
	Elephantulus_edwardii	ATGGGTGACTGGAGTTTCCTG--------------------------------------------------------------------------------------------------------------------------------------------------------------------------------GGGAACATCTTGGAGGAGGTGAATGAGCACTCCACCGTCATCGGCAGAGTCTGGCTGACTGTGCTGTTCATCTTCCGCATCCTGATCCTGGGCACGGCCGCCGAGTTTGTGTGGGGGGATGAGCAGTCCGACTTCGTGTGCAACACCCAGCAGCCCGGCTGCGAGAATGTGTGCTACGACGAGGCCTTCCCCATCTCCCACATCCGCCTGTGGGTGCTGCAGATCATCTTCGTGTCCACGCCCTCGCTGGTGTACGTGGGCCACGCCATGCACCACGTGCGCATGGAGGAGAAGCGCAAGGAGCGAGAGGCCGAGGAGCTCTGCCAGCAGCCGGGGGCCAACGGCGGGGAGAGGGGGGCCCTGGCCCCAGACCAGGGCAGCATCAAGAAGAGCAGCAGCAGC---AGCAGAAGCACCAAGAAGTTCCGACTGGAGGGGACCCTGCTGAGAACCTACATCTGCCACATCATCTTCAAGACTCTCTTCGAGGTGGGTTTCATCGTGGGCCACTACTTCCTATACGGTTATCGCATCCTGCCCCTGTATCGCTGCAGCC---GGTGGCCCTGCCCCAATGTAGTGGACTGCTTCGTGTCCCGGCCCACGGAGAAAACCATCTTCATTCTCTTCATGTTGTCAGTGGCCTCTGTGTCCCTCTTCCTCAATATAATGGAGATAAGTCACCTGGGCC-TGAAGAGGATCCGCTCGGCCTTCACCAGGCCCGTGGAGCAGCCTTTAGGGGAGATTCCTGAGAAATCCCTCCACTCCATTGCTGTTTCCTCCATCCAGAAGGCCAAGGGCTACCAGCTCCTGGAAGAGGAGAAAATCGTGTCCCACTATTTCCCTTTGACTGAGGTTGGGATGGTGGAGACCAGCCCCCTCTCTGCCAAGCCTTTCAGTCAATTTGAGGAGAAGATAGGTACAGGGCCCCTGGGGGACTTGTCACAGGTTTACCAAGAGACACTGCCCTCCTACGCTCAGGTGGGCGCCCAGGAAGCCGAGGGGGAGGAGCCTCCTGTAGAGGAGGGTGCAGAGCCAGAGGTGGGAGAGAAGAGGCAGGAAGCAGAGAAGGTGACCCCAGAGGGGCCGGCGGCGGCGCCGCCGGAGGCAGGACCGGAGGGAGAGAAAGTAGAGACCCCCGAGGTGGCAAAGGAGGGCGACAAGGAAGAGCTGCAGACAGAGAAGGTATCAAAGCAAGGGCTGCCTC------------------------------------------------------CTGAGAAGGCGCCTTCTCTGTGTGCCGAGCTGGCCCCAGATGACACGAGACCCCTGAGCAGGCTGAGCAAAGCCAGCAGCCGCGCCAGGTCAGATGATCTAACCGTATGA
	Echinops_telfairi	ATGGGCGACTGGAGCTTCCTG--------------------------------------------------------------------------------------------------------------------------------------------------------------------------------GGCAACATCTTGGAGGAGGTGAACGAGCACTCCACCGTCATCGGCCGCGTCTGGCTCACCGTGCTCTTCATCTTCCGCATCCTCATCCTGGGCACGGCCGCGGAGTTCGTGTGGGGGGACGAGCAGTCGGACTTCGTGTGCAACACCCAGCAGCCGGGCTGCGAGAACGTGTGCTACGACCAGGCCTTCCCCATCTCCCACATCCGCCTCTGGGTGCTGCAGATCATCTTCGTGTCCACGCCCTCGCTGGTGTACGTGGGCCACGCCATGCACCACGTCCGCATGCAGGAGAAGCGCAAAGAGAGAGAGGTGGAGGAGCTGTGCCCGCAGCCGGGGGGCAACGGCGCCGAGAGGGGTCCCCTGGGCCCCGACCAGGGCAGCCTCAAGAAGGGCAGCAGCTGC---AGCCGAAGCACCAAGCAGTTCCGGCTGGAGGGGACCCTGCTGAGGACCTACGTCTGCCACGTCATCTTCAAGACCCTCTTTGAGGTGGGCTTCATCGTGGGCCACTACTTCCTCTACGGGTACCACATCCTGCCCCTGTACCGCTGCAGCC---GGTGGCCCTGCCCCAATGTGGTGGACTGCTTCGTGTCACGGCCCACGGAGAAAACCATCTTCATTGTCTTCATGCTGTCCGTGGCCTCCGTGTCCCTGTTCCTCAACGTCATGGAGATGAGCCACCTGGGCC-TCAAGAGGGTGCGTTCGGCCTTCACGAGGCCAGAGGAGCAGCCGCTGAGCGACATCCCTGAGAAATCGCTCCACTCCATTGCGGTCTCCTCCATCCAGAAGGCCAAGGGCTACCAGCTCCTGGAGGAAGAGAAGATCGTGTCCCGTTATTTCCCTTTGACCGAGGTCGGGATGGTGGAGAGCAGCCCACTAGCTGACAAGCCTTTCAGCCAGTTTGAGGAGAAGATGACCGCAGCGCCCCTGGGGGACTTGTCCCAGGTTTGCCGAGCGAAGTTGCCCTCTTATGCTCCGGTG---------GAAGTGGAGGACGTAGAGCAGCCTGCAGACCAGGGCGCGGAATCAGAGG---------------AGAGAGCTGCGCAGGTGACCACAGAAGGG---------------CAGGAGGCAGTTCTGGAAGGGGAGAACGCAGAGAGCTTCCCAGCGAGTGCCCAGGCCGAGAAAGAAGAGCTGCCGGCAGAAAAGGCATCAAAGCCAGGG------------------------------------------------------------------------CCCCTCCTGTGTGCAGAGCTGGCTGCTGATGACCCCCGAGCTCTGAGCCGGCTGAGCAAAGCCAGCAGCCGGGCCCGGTCAGATGACCTAACTGTATGA

;
end;
