# Supplementary material for: Three Blind Moles: Molecular Evolutionary Insights on the Tempo and Mode of Convergent Eye Degeneration in Notoryctes typhlops (Southern Marsupial Mole) and Two Chrysochlorids (Golden Moles)
Source: Genes (Basel). 2023 Oct 28;14(11):2018. doi: 10.3390/genes14112018 (PMC10671557; doi:10.3390/genes14112018)
Supplement: Supplementary file 1 [file genes-14-02018-s001.zip › Afrotheria CDS Alignments Nexus/Afrotheria Lens Genes CDS Nexus/KRT12 alignment CDS.nex]

#NEXUS
begin taxa;
	dimensions ntax=12;
	taxlabels
	Amblysomus_hottentotus[&"At least Q20"=28.33%,Ambiguities=30,"At least Q30"=28.33%,"Rough Temperature (°C)"=85.97662473794549,"At least Q40"=28.33%,Description="Illumina",Modified=Sun Feb 19 09:33:53 PST 2023,"% GC"=41.4%,Bin="<html><head><1></head><b><font color='#C13D26'>Low</font></b></html>","Post-Trim Length"=3816,"Molecular Weight (kDa)"=1178.7609999999588,Topology="linear","% MQ"=0.0%,Created=Sun Feb 19 08:30:23 PST 2023,"% LQ"=71.7%,"% HQ"=28.3%,"Failed Binning Fields"="% HQ, % LQ, Ambiguities","Molecule Type"="DNA"]
	Chrysochloris_asiatica[&country="South Africa","Rough Temperature (°C)"=85.38261758691206,Description="NW_006408525","Genetic Code"="Standard",Modified=Sun Feb 19 09:33:53 PST 2023,"Annotation Software Version (Genome-Annotation-Data)"="5.2",Taxonomy="Eukaryota; Metazoa; Chordata; Craniata; Vertebrata; Euteleostomi; Mammalia; Eutheria; Afrotheria; Chrysochloridae; Chrysochlorinae; Chrysochloris","Common Name"="Cape golden mole","Filename (Imported From)"="sequence - 2023-02-17T083719.225.gb","Annotation Provider (Genome-Annotation-Data)"="NCBI",Created=Wed Feb 19 00:00:00 PST 2014,"Annotation Method (Genome-Annotation-Data)"="Best-placed RefSeq; Gnomon","Features Annotated (Genome-Annotation-Data)"="Gene; mRNA; CDS; ncRNA",db_xref="taxon:185453",Organism="Chrysochloris asiatica","Annotation Version (Genome-Annotation-Data)"="Chrysochloris asiatica Annotation Release 100","Path (Imported From)"="/Users/pannotia/Downloads",Accession="NW_006408525.1","% GC"=39.6%,chromosome="Unknown",sex="female","Molecular Weight (kDa)"=1510.4580899999073,"Annotation Pipeline (Genome-Annotation-Data)"="NCBI eukaryotic genome annotation pipeline",Topology="linear","Annotation Status (Genome-Annotation-Data)"="Full annotation",tissue_type="Spleen","Molecule Type"="DNA"]
	Dugong_dugon[&"Rough Temperature (°C)"=86.4489441225939,note="contig: scaffold628",db_xref="taxon:29137",Organism="Dugong dugon",Description="CAJQER010000628","Genetic Code"="Standard",Modified=Fri Feb 17 15:11:12 PST 2023,"Path (Imported From)"="/Users/pannotia/Downloads",Taxonomy="Eukaryota; Metazoa; Chordata; Craniata; Vertebrata; Euteleostomi; Mammalia; Eutheria; Afrotheria; Sirenia; Dugongidae; Dugong",Accession="CAJQER010000628.1","% GC"=42.1%,"Common Name"="dugong","Molecular Weight (kDa)"=1653.1006299998844,Topology="linear","Filename (Imported From)"="sequence - 2023-02-17T115807.150.gb",Created=Thu Feb 17 00:00:00 PST 2022,"Molecule Type"="DNA"]
	Trichechus_manatus[&"Rough Temperature (°C)"=86.60576815381744,Description="NW_004443990","Genetic Code"="Standard",Modified=Sun Feb 19 09:33:53 PST 2023,"Annotation Software Version (Genome-Annotation-Data)"="8.0","Assembly Name (Genome-Assembly-Data)"="TriManLat1.0",Taxonomy="Eukaryota; Metazoa; Chordata; Craniata; Vertebrata; Euteleostomi; Mammalia; Eutheria; Afrotheria; Sirenia; Trichechidae; Trichechus","Common Name"="Florida manatee","Genome Coverage (Genome-Assembly-Data)"="150x","Filename (Imported From)"="sequence - 2023-02-17T111828.454.gb","Annotation Provider (Genome-Annotation-Data)"="NCBI",Created=Thu Jan 25 00:00:00 PST 2018,isolate="Lorelei","Annotation Method (Genome-Annotation-Data)"="Best-placed RefSeq; Gnomon","Features Annotated (Genome-Annotation-Data)"="Gene; mRNA; CDS; ncRNA","Assembly Provider (Genome-Assembly-Data)"="Broad Institute","Sequencing Technology (Genome-Assembly-Data)"="Illumina HiSeq",db_xref="taxon:127582",Organism="Trichechus manatus latirostris","Annotation Version (Genome-Annotation-Data)"="102","Path (Imported From)"="/Users/pannotia/Downloads",Accession="NW_004443990.1",sub_species="latirostris","% GC"=42.5%,chromosome="Unknown",sex="female","Molecular Weight (kDa)"=1654.7884999998846,"Annotation Pipeline (Genome-Annotation-Data)"="NCBI eukaryotic genome annotation pipeline",Topology="linear","Assembly Method (Genome-Assembly-Data)"="AllPaths v. R38542","Annotation Name (Genome-Annotation-Data)"="Trichechus manatus latirostris Annotation Release 102","Annotation Status (Genome-Annotation-Data)"="Full annotation","Molecule Type"="DNA"]
	Elephas_maximus[&country="USA: San Diego Zoo",collection_date="2016","Rough Temperature (°C)"=86.52232506479082,Description="NC_064837","Genetic Code"="Standard",Modified=Sun Feb 19 09:33:53 PST 2023,"Annotation Software Version (Genome-Annotation-Data)"="10.0","Assembly Name (Genome-Assembly-Data)"="mEleMax1 primary haplotype",Taxonomy="Eukaryota; Metazoa; Chordata; Craniata; Vertebrata; Euteleostomi; Mammalia; Eutheria; Afrotheria; Proboscidea; Elephantidae; Elephas","Genome Coverage (Genome-Assembly-Data)"="43.0x","Filename (Imported From)"="sequence - 2023-02-17T083436.144.gb","Annotation Provider (Genome-Annotation-Data)"="NCBI RefSeq",dev_stage="adult",Created=Thu Aug 04 00:00:00 PDT 2022,"Genome Representation (Genome-Assembly-Data)"="Full",isolate="mEleMax1","Assembly Date (Genome-Assembly-Data)"="21-MAR-2022","Annotation Method (Genome-Annotation-Data)"="Best-placed RefSeq; Gnomon",cell_type="fibroblast","Features Annotated (Genome-Annotation-Data)"="Gene; mRNA; CDS; ncRNA","Assembly Provider (Genome-Assembly-Data)"="Vertebrate Genomes Project","Sequencing Technology (Genome-Assembly-Data)"="PacBio Sequel II HiFi; Bionano optical mapping; Arima HiC",db_xref="taxon:99487",Organism="Elephas maximus indicus","Annotation Version (Genome-Annotation-Data)"="100","Path (Imported From)"="/Users/pannotia/Downloads",Accession="NC_064837.1",sub_species="indicus","% GC"=42.3%,chromosome="19",sex="male","Molecular Weight (kDa)"=1669.8063999998806,"Annotation Pipeline (Genome-Annotation-Data)"="NCBI eukaryotic genome annotation pipeline",Topology="linear","Assembly Method (Genome-Assembly-Data)"="Hifiasm v. 0.16.1; purge_dups v. 07.12.21; Bionano solve v. 3.3; Salsa v. 2.3","Annotation Name (Genome-Annotation-Data)"="Elephas maximus indicus Annotation Release 100","Diploid (Genome-Assembly-Data)"="Principal Haplotype","Annotation Status (Genome-Annotation-Data)"="Full annotation",tissue_type="fibroblast cells from skin","Molecule Type"="DNA","Expected Final Version (Genome-Assembly-Data)"="No"]
	Loxodonta_africana[&country="USA: San Diego Zoo, CA","Rough Temperature (°C)"=86.55309669070068,Description="NW_003573451","Genetic Code"="Standard",Modified=Sun Feb 19 09:33:53 PST 2023,"Annotation Software Version (Genome-Annotation-Data)"="8.0",Taxonomy="Eukaryota; Metazoa; Chordata; Craniata; Vertebrata; Euteleostomi; Mammalia; Eutheria; Afrotheria; Proboscidea; Elephantidae; Loxodonta","Common Name"="African savanna elephant","Filename (Imported From)"="sequence - 2023-02-17T111711.018.gb","Annotation Provider (Genome-Annotation-Data)"="NCBI",Created=Tue Jan 16 00:00:00 PST 2018,isolate="ISIS603380","Annotation Method (Genome-Annotation-Data)"="Best-placed RefSeq; Gnomon","Features Annotated (Genome-Annotation-Data)"="Gene; mRNA; CDS; ncRNA",db_xref="taxon:9785",Organism="Loxodonta africana","Annotation Version (Genome-Annotation-Data)"="102","Path (Imported From)"="/Users/pannotia/Downloads",Accession="NW_003573451.1","% GC"=42.4%,chromosome="Unknown",sex="female","Molecular Weight (kDa)"=1672.0708399998798,"Annotation Pipeline (Genome-Annotation-Data)"="NCBI eukaryotic genome annotation pipeline",Topology="linear","Annotation Name (Genome-Annotation-Data)"="Loxodonta africana Annotation Release 102","Annotation Status (Genome-Annotation-Data)"="Full annotation","Molecule Type"="DNA"]
	Heterohyrax_brucei[&"Sequencing Technology (Genome-Assembly-Data)"="Illumina HiSeq","Rough Temperature (°C)"=87.01304668758073,db_xref="taxon:77598",Organism="Heterohyrax brucei",Description="PVJQ01006194","Genetic Code"="Standard",Modified=Fri Feb 17 15:11:12 PST 2023,"Assembly Name (Genome-Assembly-Data)"="HetBruBak_v1_BIUU","Path (Imported From)"="/Users/pannotia/Downloads",Accession="PVJQ01006194.1",Taxonomy="Eukaryota; Metazoa; Chordata; Craniata; Vertebrata; Euteleostomi; Mammalia; Eutheria; Afrotheria; Hyracoidea; Procaviidae; Heterohyrax","% GC"=43.5%,"Common Name"="yellow-spotted hyrax","Molecular Weight (kDa)"=1674.66284999988,"Genome Coverage (Genome-Assembly-Data)"="24.4x",Topology="linear","Filename (Imported From)"="sequence - 2023-02-17T115923.760.gb",dev_stage="adult","Assembly Method (Genome-Assembly-Data)"="DISCOVAR de novo v. discovardenovo-52488",Created=Wed Jan 16 00:00:00 PST 2019,isolate="US064","Genome Representation (Genome-Assembly-Data)"="Full","Molecule Type"="DNA","Expected Final Version (Genome-Assembly-Data)"="Yes"]
	Procavia_capensis[&"Rough Temperature (°C)"=87.14531509887266,Description="ABRQ02093746","Genetic Code"="Standard",Modified=Fri Feb 17 15:11:12 PST 2023,"Assembly Name (Genome-Assembly-Data)"="Pcap_2.0",Taxonomy="Eukaryota; Metazoa; Chordata; Craniata; Vertebrata; Euteleostomi; Mammalia; Eutheria; Afrotheria; Hyracoidea; Procaviidae; Procavia","Common Name"="Cape rock hyrax","Genome Coverage (Genome-Assembly-Data)"="107x Illumina; 2.3x Sanger","Filename (Imported From)"="sequence - 2023-02-17T120057.901.gb",Created=Mon Dec 15 00:00:00 PST 2014,isolate="Dallas Zoo Isis #01D731","Genome Representation (Genome-Assembly-Data)"="Full","Assembly Date (Genome-Assembly-Data)"="SEP-2013","Sequencing Technology (Genome-Assembly-Data)"="Illumina; Sanger dideoxy sequencing",db_xref="taxon:9813",Organism="Procavia capensis","Path (Imported From)"="/Users/pannotia/Downloads",Accession="ABRQ02093746.1","% GC"=43.8%,sex="female","Molecular Weight (kDa)"=1672.502289999881,Topology="linear","Assembly Method (Genome-Assembly-Data)"="AllPaths v. 41070; Atlas Link v. 2.0; Atlas GapFill v. 2.0",tissue_type="Kidney","Molecule Type"="DNA","Expected Final Version (Genome-Assembly-Data)"="Yes"]
	Orycteropus_afer[&country="USA: San Diego Zoo","Rough Temperature (°C)"=86.63429284206487,Description="NW_006921672","Genetic Code"="Standard",Modified=Sun Feb 19 09:33:53 PST 2023,"Annotation Software Version (Genome-Annotation-Data)"="9.0","Assembly Name (Genome-Assembly-Data)"="OryAfe1.0",Taxonomy="Eukaryota; Metazoa; Chordata; Craniata; Vertebrata; Euteleostomi; Mammalia; Eutheria; Afrotheria; Tubulidentata; Orycteropodidae; Orycteropus","Genome Coverage (Genome-Assembly-Data)"="44x","Filename (Imported From)"="sequence - 2023-02-17T111935.002.gb","Annotation Provider (Genome-Annotation-Data)"="NCBI",Created=Thu Jul 29 00:00:00 PDT 2021,isolate="SDZICR_OR568_19922","Annotation Method (Genome-Annotation-Data)"="Best-placed RefSeq; Gnomon","Features Annotated (Genome-Annotation-Data)"="Gene; mRNA; CDS; ncRNA","Assembly Provider (Genome-Assembly-Data)"="Broad Institute","Sequencing Technology (Genome-Assembly-Data)"="Illumina Hi-Seq",db_xref="taxon:1230840",Organism="Orycteropus afer afer","Annotation Version (Genome-Annotation-Data)"="101","Path (Imported From)"="/Users/pannotia/Downloads",Accession="NW_006921672.1",sub_species="afer","% GC"=42.6%,chromosome="Unknown",sex="female","Molecular Weight (kDa)"=1612.0178399998883,"Annotation Pipeline (Genome-Annotation-Data)"="NCBI eukaryotic genome annotation pipeline",Topology="linear","Assembly Method (Genome-Assembly-Data)"="allpaths v. R40776 LITTLE_HELPS_BIG=False","Annotation Name (Genome-Annotation-Data)"="Orycteropus afer afer Annotation Release 101","Annotation Status (Genome-Annotation-Data)"="Full annotation","Molecule Type"="DNA"]
	Elephantulus_edwardii_[&country="South Africa","Rough Temperature (°C)"=86.11710129501508,Description="NW_006399827","Genetic Code"="Standard",Modified=Sun Feb 19 09:33:54 PST 2023,"Annotation Software Version (Genome-Annotation-Data)"="5.2",Taxonomy="Eukaryota; Metazoa; Chordata; Craniata; Vertebrata; Euteleostomi; Mammalia; Eutheria; Afrotheria; Macroscelidea; Macroscelididae; Elephantulus","Common Name"="Cape elephant shrew","Filename (Imported From)"="sequence - 2023-02-17T084202.127.gb","Annotation Provider (Genome-Annotation-Data)"="NCBI",Created=Wed Feb 19 00:00:00 PST 2014,isolate="Elephantulus edwardi_28Jun2011","Annotation Method (Genome-Annotation-Data)"="Best-placed RefSeq; Gnomon","Features Annotated (Genome-Annotation-Data)"="Gene; mRNA; CDS; ncRNA",db_xref="taxon:28737",Organism="Elephantulus edwardii","Annotation Version (Genome-Annotation-Data)"="Elephantulus edwardii Annotation Release 100","Path (Imported From)"="/Users/pannotia/Downloads",Accession="NW_006399827.1","% GC"=41.3%,chromosome="Unknown",sex="female","Molecular Weight (kDa)"=1744.0544699998673,"Annotation Pipeline (Genome-Annotation-Data)"="NCBI eukaryotic genome annotation pipeline",Topology="linear","Annotation Status (Genome-Annotation-Data)"="Full annotation","Molecule Type"="DNA"]
	Echinops_telfairi[&"Rough Temperature (°C)"=87.26844444444444,Description="NW_022111358 (E1-5, 7, 8), SRX044027-SRX044030 (E6)",Modified=Sun Feb 19 09:31:55 PST 2023,"% GC"=52.3%,"Molecular Weight (kDa)"=1393.041999999928,Topology="linear","Molecule Type"="DNA",Created=Sun Feb 19 09:29:46 PST 2023]
	Microgale_talazaci[&"Sequencing Technology (Genome-Assembly-Data)"="Illumina HiSeq","Rough Temperature (°C)"=90.45706806282723,db_xref="taxon:176115",Organism="Microgale talazaci",Description="PVJH01016223","Genetic Code"="Standard",Modified=Sun Feb 19 09:32:40 PST 2023,"Assembly Name (Genome-Assembly-Data)"="MicTal_v1_BIUU","Path (Imported From)"="/Users/pannotia/Downloads",Accession="PVJH01016223.1",Taxonomy="Eukaryota; Metazoa; Chordata; Craniata; Vertebrata; Euteleostomi; Mammalia; Eutheria; Afrotheria; Tenrecidae; Oryzorictinae; Microgale","% GC"=51.9%,"Common Name"="Talazac's shrew tenrec","Molecular Weight (kDa)"=1595.6962699998983,"Genome Coverage (Genome-Assembly-Data)"="27.8x",Topology="linear","Filename (Imported From)"="sequence - 2023-02-17T120211.825.gb",dev_stage="adult","Assembly Method (Genome-Assembly-Data)"="DISCOVAR de novo v. discovardenovo-52488",Created=Wed Jan 16 00:00:00 PST 2019,isolate="US118","Genome Representation (Genome-Assembly-Data)"="Full","Molecule Type"="DNA","Expected Final Version (Genome-Assembly-Data)"="Yes"]
;
end;

begin characters;
	dimensions nchar=1498;
	format datatype=dna missing=? gap=-;
	matrix
	Amblysomus_hottentotus	ATGTCACTCTCGGTGA----CATGTACCAGTACCAGGGGCTGTCCTCCCAAAGTGGAACAGGGAGCAGAGCTAGGGACAAGTCTACTTCCAGTGTTGGAAGTGTCCATGGGGGAAGCACCTTTGGCTTTGGCGGCTGCTGTGGGGGACACTTTCCTGCTGCTACCATGCTTGGTTCTAGCTCTGGCTTTGGTGATGGCTCTGCAACTTCCTTTGCAGGAA---TGGGCACTGGTTATGAAGGCTCCTTG-----------------------GGGGACTGGCTCGGGAGGAAACTCAGGGGCTGGCTCCCTAGGTATTCTCTTTAGCAACAATGGAGGCCTTCTTTGTGGATCAGAAAAGGAAACCATGCAAAATCTTAATAACAGATTGGCTTCCTATTTGGATAACATTAGAGCTTTAGAGGAGGCTAATACTGAGCTAGAGAACAAAATTTGAGAATGGTATGAAACACAAAGATTTGGCACAGGTGATCCTGAGCCACAGAATGATTACTGTAAATAT--TACAATAATCTGAGACCTCAGGAGTAAGATCATTTCTGTCAGCGTTGGAAATGCCCAGTTCTTCTTGCAGACTGACAAAGTGAGACTTGCTACAGAGGACTTCAGAATGAAGT--GAGAATGAGCTGGCCCTACGTCAGGGCGTGGAGGCTGACATCAACGGCCTGCGCAGGGTGCTGGACGAGCTGACCCTGGCCAGAGCTGACCTGGAGATGCAGATCGAGAGCCTGAACGAGGAACTGGCCTTCCTGAAGAAGACCCATGAGGAGGTGCCCCAAAGCTTCCGGGAGGGCAGCCCTGGCCAACTAAGCATAGAAATGGATACCCCTCCCTCCCACCCCCACCCCCGCCCCGGAGCGGACCTCACCCGGATCCTCAATGACATGAGGACACAGTATGAGACCATCCCTGAGCAGAATGGTGAAGGATGCAGATGCCTGGTTCACTGAAAAGAGCGGGGAGCTCAGGAAGGAGATCAG-CCCCAACAAGCAGCAGCTTCAGACCTGCCAGTGTGAGGTCACCGAGCTGAGACGTGCTTTCCAGAGCCCTGAGATTGAGCTCCAGTCTCAGCTCGCCATGAAGAAATCCCTTGAGGACTCATTGGCTGAAGCAGAGGGCGACTACAGCGGTCAGTTATCCCAGGTACAGCAGCTCATCAACTGCCTAAAGGCGCAGCTGTTGCAGGTGCACGTCAATGCCGAGCGCCGGAACTC-AGACCACCAGCGTCGGCTGAACGTCAAGGCCCCTCTGGAGCTGGAGATGGAGACCTACTACCGCCACCTGCTGGACTGGGAGG-CCGACGCAGATGGAGTGGATGAAAGCTCACCTGTGACACAC------------------------------TCCAAAGACTCAACCAAAACCCGAAAAATCAAGACACTTATGCAAGAGATGGTAAATGGTAAGGTAGTTTCATCCCAAGTTCAGGAAGTTGAAGAATTAATGTAA
	Chrysochloris_asiatica	ATGTCACTCTCGGTGCGAACCTGTGGCCAGTACCAGGGGCTGTCCTCCCAAAGTGGGACAGGGAGCAGAGCTAGGGGCAAGTCTACTTCCAGTGTTGGAAGTGTCCGTGGGGGGAGCACCTTTGGCTTTGGGGGCTGCTGTGGGGGACGCTTTCCTGCTGCTACCATGTTTGGTTCTAGCTCTGGCTTTGGTGATGGCTCTGCAACTTCCTTTGCAGGAA---TGGGCACTGGTTATGAAGGTTCCTTG-----------------------GGGGACTGGCTTGGGAGGAAACTCAGGGGCTGGCTCCCTAGGTATTCTCTCTAGCAACAATGGAGGCCTCCTTTGTGGATCAGAAAAGGAAACCATGCAAACTCTTAATGGCAGATTGGCTTCCTATTTGGATAACGTTAGAGCTTTAGAGGAGGTTAATACTGAGCTAGAGAACAAAATTTGAGAATGGTATGAAACACAAAGGTTTGGCACAGGTGATCCCAAGTCACAGAATGATTACTGTAAATAT--TACAGTAATCGGAGACCTCAGGAGTAAGATCATTCCTGTCAGTGTTGGAAATGCTCAGCTCTTCTTGCAGACTGACAAAATGAGACTTGCTGCAGAGGACTTCAGAATGAAGTAGGAGAATGAGCTGGCCCTACGTCAGAGCATGGAGACCGACATCAACGGCCTGC-------ACTGGACGAGCTGATGCTGGCCAGAGCTGACCTGGAGATGCAGATCAAGAGCCTGAACGAGGAACTGGCCTTCCTGAAGAAGACCCATGAGGAGGTGCTCCAAAGCTTCCAGGAGGGCAGCCTTGGCCAGCTAAGCATAGAAATGGAAACCAC-----------CCCGTGAACTCCCAGGAGTGGATCTCACTAGGATCCTCAACGACATGAGGACACAGTATGAGACCATCGCTGAGCAGAATCG-GAAGGATGCAGATGCCTGGTTCACTGAAAAGAGCAGGGAGCTCAGGAAGGAGATCAGCCCCCAACAAGCAGCAGCTTCAGACCTGCCAAAGTGAGGTCACTGAGCTGAGGCGTGCTTTTCAAAGCCTTGAGATTGAGCTCCAGTCTCAGCTCGCCATGAAGAAATCTCTTGAGGACTCATTGGCTGGAGCAGAGGACGACTACTGTGGTCAGTTATCCCAGGTTCAGCAGCTCATCAACTGCCTAGAGGGGCAGCTGCTGCAGGTGCGCGCCAAAGCCGAGCGCCAGAACTCAAGACCACCAGCGTCTGCTGAACATCAAGGCCCGCCTGGAGCTGGAGCTGGAGACCTACCACCGCCACCTGCTGGACTGGGAGGCCCGATGGAGATGGAGTGGATGAAAGCTCATCTGTGACACACTCTAAGTCTCAAGCACAGTCAATTGATTCTTCCAAAGACTCAACCAAAACCTGAAAAATCAAGACAACTGTGCAAGAGATGGTAAATGGTGAGGTCGTTTTATCCCAACTTCAGGAAGTTGAAGAATTAATGTAA
	Dugong_dugon	ATGTCACTCTCTTTGCGCACCTCTGGGCTGTCCCAGCGACTGTCCTCCCCAAGTGGGACAGCAGGCAGAGTGAGGGGCACGTGTACTTCCACTGCTGGAAGTGTCTATGAGGGAAGCACCTTTGGCTTTGGAGGTAGCTGTGGGGGAGGCTTTTCTGCTGCTTCCATGTTTGGCTCTAGCTCTGGCTTTGGTGGTGGTTCTACAAGTTCCTTTGCAGGAGGACTGGGCGCTGGTTATGGAGGCTCCCTGGGGGGTGGCTTTGGAGG---CCTGGGGACTGGCTTTTGGGGAAGCCCAGGAGGTGGCTCTGTAGGTATTCTCGCTGGCAATGATGCAGGCCTTCTTTCTGGATCAGAAAAGGAAACCATGCAAAATCTTAATGACAGATTGGCCTCCTATCTGGATAAGGTTCGAGCTCTAGAAGAGGCTAATACTGAGCTAGAAAATAAAATTCGAGGATGGTATGAATCACGAGGGTCTGGGATTGGAGACCCCAGGTCACAGAGTGATTACAGTAAATATCATACGTTGATTGAAGACCTCAGGAATAAGATCATTTCTGCCAGCATCGGAAACGCCCAGCTCCTCCTGCAGATTGACAATGCCAGACTGGCTGCCGACGACTTCCGAATAAAGTACGAGAATGAGCTGGCCCTATGCCATAGCGTGGAGGCCGACATCAATGGCCTGCGCAGGGTGCTGGACGAGCTGACTGTGACCAGATCTGACCTGGAGATGCAGATCGAGAGTCTAACTGAAGAGCTGGCCTACCTGAAGAAGAACCACGAGGAGGAGCTCCAAAGCTTCCGGGAGTGCAGCCTTAGCCAGGTGAGCGTAGAAATGGACGCCAC---------------------CCCTGGAGTGGACCTCACCGGACTTCTCAACGACATGAGGGCACAGTATGAAACCATCGCTGAGCAGAATCG-GAAGGACGCGGAAGCCTGGTTCACTGAAAAGAGCGGGGAGCTCAGGAAAGAGATCAG-CACCAACAAGGAGCAGCTTCAGTCTAGCAAGAGTGAGGTCACCGAGCTGAGGCGCGCGTTTCAAAACCTCGAGATCGAGCTCCAGTCCCAGCTCGCCATGAAGAAATCCCTTGAGGATTCGTTGGCCGAAACCGAGGGTGACTACTGTGGCCAGCTGGACCAGGTGCAGCAGCTCATCGGCTGCCTGGAGGAGCAGCTGCAGCAAGTGCGCGCCGACGCCGAGCGCCAGAACGC-CGACCACCAGCGGCTGCTGAACGTCAAGGCCCGCCTGGAGTTGGAGATCGAGACCTAC---CGCCGCCTGCTGGACGGGGAGG-TCAAGGGTGATGGATTGGATGAAATTTCATTTGTGACAGACTCCGAATCTCAAGCACAGTCAATTGATTCCTCCAACGACCCAGCCAAAACTCGAAAAGTCAAGACAATTGTGCAAGAGTTGGTGAATGGTGAGGTAGTCTCATCCCAAGTTCAGGAAACTGAAGAACTAATATAA
	Trichechus_manatus	ATGTCACTCTCTTTGCGCACCTCTGGGCTGTCCCAGCGACTGTCCTCCCAAAGTGGGACAGCAGGCAGAGTCAGGGGCATGTCCACTTCCACTGCTGGAAGTGTCTATGGGGGAAGCACCTTTGGCTTTGGAGGTAGCTGTGGGGGAGGCTTTTCTGCTGCTTCCATGTTTGGCTCTAGCTCTGGCTTTGGTGGTGGTTCTACAAGTTCCTTTGCAGGAGGACTGGGCACTGGTTACGCAGGCTCCCTGGGGGGTGGCTTTGGAGG---CCTGGGGACTGGCTTTTGGGGAAGCCCAGGAGGTGGCTCCGTAGGTATTCTCGCTGGCAATGATGCAGGCCTTCTTTCTGGATCAGAAAAGGAAACCATGCAAAATCTTAATGACAGATTGGCCTCCTATCTCGATAAGGTTCGAGCTCTAGAAGAGGCTAATACTGAGCTAGAAAACAAAATTCGAGGATGGTATGAATCACGAGGGTCTGGGATTGGAGACCCCAGGTCACAGAGTGATTACAGTAAATATTATACGTTGATTGAAGACCTCAGGAATAAGATCATTTCTGCCAGCAGCGGGAGCGCCCAGCTCCTCCTGCAGATTGATAATGCCAGACTGGCTGCCGACGACTTCCGAATAAAGTACGAGAATGAGCTGGCCCTATGCCATAGCGTGGAGGCCGACATCAATGGCCTGCGCAGGGTGCTGGACGAGCTGACTGTGACCAGATCTGACCTGGAGATGCAGATCGAGAGTCTGACTGAAGAGCTGGCCTACCTGAAGAAGAACCACGAGGAGGAGCTCCAAAGCTTCCGGGAGTGCAGCCTTAGCCAGGTGAGCGTAGAAATGGACGCCAC---------------------CCCTGGAGTGGACCTCACCGGACTTCTCAACGACATGAGGGCGCAGTATGAAACCATCGCTGAGCAGAATCG-GAAGGACGCGGAAGCCTGGTTCACTGAAAAGAGCGGGGAGCTCAGGAAAGAGATCAG-CACCAACAAGGAGCAGCTTCACTCCAGCAAGAGTGAGGTCACCGAGCTGAGGCGCGCGTTTCAAAACCTCGAGATCGAGCTCCAGTCCCAGCTCGCCATGAAGAAATCCCTTGAGGATTCGTTGGCCGAAACCGAGGGTGACTACTGTGGCCAGTTGGACCAGGTGCAGCAGCTCATCGGCTGCCTGGAGGAGCAGCTGCAGCAAGTGCGCGCCGACGCCGAGCGCCAGAACGC-CGACCACCAGCGGCTGCTGAACGTCAAGGCCCGCCTGGAGTTGGAGATCGAGACCTAC---CGCCGCCTGCTGGACGGGGAGG-TCAAGGGTGATGGGTTGGATGAAATTTCATTTGTGACAGACTCCGAATCTCAAGCACAGTCAATTGATTCCTCCAAAGACCCAGCCAAAACTCAAAAAGTCAAGACAATTGTGCAAGAGTTGGTGAATGGTGAGGTAGTCTCATCCCAAGTTCAGGAAACTGAAGAACTAATATAA
	Elephas_maximus	ATGTCACTCTCAGTGCGCACCTATGGGCCATCCCAGCGGCTGTCCTCCCAGAGTGGGACAGCAGGCAGAGTCAGGGGCGTGTCTACTTCCAGTGCTGGAAGCATCTATGGGGGAAGCATCTTTGGCTTTGGAGGCAGTTGTGGGGGAGGCTTTTCTGCTGCTTCCATGTTTGGCTCTAGCTCTGGCTTCGGTGGTGGTTCTGCATGTTCCTTTGCAGGAGGACTGGGCACTGGTTATGGAGGGTCCCTGGGGGGTGGCTTTGGAGG---CCTGGGGGCTGGCTTTGGGGTAAGCTCAGGAGGTGGTTCCATAGGTATTCTCTCTGGCAACGATGGAGGCCTTCTTTCTAGATCAGAAAAGGAAACCATGCAAAATCTTAATGACAGATTGGCTTCCTATCTGGATAAGGTTCGAGCTCTAGAAGAGGCTAATACTGAGCTAGAAAACAAAATTCGAGAATGGTACGAAACACGAGGGTCTGGGATTGGAGACCCCAGGTCACAGAGTGATTACAGTAAATATTATACATTGATTGAAGACCTCAGGAATAAGATCATTTCTGCCAATGTTGGAAATGCCCAGCTCATCCTGCAGATCGACAATGCGAGACTGGCTGCTGAGGACTTCAGAATGAAGTATGAGAACGAGCTGGCCCTGTGCCAGAGTGTGGAGGCGGACATCAACGGCCTGCGCAGGGTGCTGGATGAGCTGACCCTGGCCAGAGCTGACCTGGAGATGCAGATCGAGAGTCTGAATGAAGAGCTGGCCTACCTGAAGAAGAACCACGAGGAGGAGCTCCAAAGCTTCCGGGAGGGCAGCCCTGGAGAGGTAAGCGTAGAAATGGACGCCAC---------------------CCCTGGAGTGGACCTCACCAGGCTCCTCAACGACATGAGGGCGCAGTATGAAGCCATCGCTGAACAGAATCG-GAAGGATGCGGAAGCCTGGTTCACTGAAAAGAGCGGCGAGCTCAGAAAAGAGATCAC-CACCAACAAGGAGCAGCTTCAGTCCAGCAAGAGTGAGGTCACCGAGCTGAGGCGCACGCTCCAAAACCTGGAGATCGAGCTCCAGTCCCAGCTCGCCACGAAGAAATCCCTTGAGGACTCGTTGGCCGAAACCGAGGGCGACTACTGCGGCCAGCTGGACCAGGTGCAGCAGCTCATCGGCTGCCTGGAGGCGCAGCTGCTGCAGGTGCGCACCGACGCCGAGCGCCAGAACGC-CGACCACCAGCGGCTGCTGAACGTCAAGGCCCGCCTGGAGCTGGAGATCGAGACCTAC---CGCCGCCTGCTGGACGGGGAGG-TCGAGGGTGATGGACTGGATGAAAGTTCACTTGTGACAGGCTCCAAATCTCAGACACAGTCAATTGATTCCTCCAAAGACTCAGCCAAAAGCCGAAAAATCAAGACAATTGTGCAAGAGATGGTGAATGGTGAGGTGGTCTCATCCCAAGTTCAGGAAACTGAAGAAGTAATATAA
	Loxodonta_africana	ATGTCACTCTCAGTGGGCACCTATGGGCCATCCCAGCGGCTGTCCTCCCAGAGTGGGACAGCAGGCAGAGTCAGGGGCGTGTCTACTTCCAGTGCTGGAAGCATCTATGGGGGAAGCATCTTTGGCTTTGGAGGCAGTTGTGGGGGAGGCTTTTCTGCTGCTTCCATGTTTGGCTCTAGCTCTGGCTTCGGTGGTGGTTCTGCATGTTCCTTTGCAGGAGGACTGGGCACTGGTTATGGAGGGTCCCTGGGGGGTGGCTTTGGAGG---CCTGGGGGCTGGCTTTGGGGTAAGCTCAGGAGGTGGTTCCATAGGTATTCTCTCTGGCAACGATGGAGGCCTTCTTTCTAGATCAGAAAAGGAAACCATGCAAAATCTTAATGACAGATTGGCTTCCTATCTGGATAAGGTTCGAGCTCTAGAAGAGGCTAATACTGAGCTAGAAAACAAAATTCGAGAATGGTACGAAACACGAGGGTCTGGGATTGGAGACCCCAGGTCACAGAGTGATTACAGTAAATATTATACATTGATTGAAGACCTCAGGAATAAGATCATTTCTGCCAATGTTGGAAATGCCCAGCTCATCCTGCAGATCGACAATGCGAGACTGGCTGCCGAGGACTTCAGAATGAAGTATGAGAACGAGCTGGCCCTGTGCCAGAGTGTGGAGGCGGACATCAACGGCCTGCGCAGGGTGCTGGATGAGCTGACCCTGGCCAGAGCTGACCTGGAGATGCAGATCGAGAGTCTGAATGAAGAGCTGGCCTACCTGAAGAAGAACCACGAGGAGGAGCTCCAAAGCTTCCGGGAGGGCAGCCCTGGAGAGGTAAGCGTAGAAATGGACGCCAC---------------------CCCTGGAGTGGACCTCACCAGGCTCCTCAACGACATGAGGGCGCAGTATGAAACCATCGCTGAACAGAATCG-GAAGGATGCGGAAGCCTGGTTCACTGAAAAGAGCGGCGAGCTCAGAAAAGAGATCAC-CACCAACAAGGAGCAGCTTCAGTCCAGCAAGAGTGAGGTCACCGAGCTGAGGCGCACGCTCCAAAACCTGGAGATCGAGCTCCAGTCCCAGCTCGCCACGAAGAAATCCCTTGAGGACTCGTTGGCCGAAACCGAGGGCGACTACTGCGGCCAGCTGGACCAGGTGCAGCAGCTCATCGGCTGCCTGGAGGCGCAGCTGCTGCAGGTGCGCACCGACGCCGAGCGCCAGAACGC-CGACCACCAGCGGCTGCTGAACGTCAAGGCCCGCCTGGAGCTGGAGATCGAGACCTAC---CGCCGCCTGCTGGACGGGGAGG-TCGAGGGTGATGGACTGGATGAAAGTTCACTTGTGAGAGGCTCCAAATCTCAGACACAGTCAATTGATTCCTCCAAAGACTCAGCCAAAAGCCGAAAAATCAAGACAATTGTGCAAGAGATGGTGAATGGTGAGGTGGTCTCATCCCAAGTTCAGGAAACTGAAGAAGTAATATAA
	Heterohyrax_brucei	ATGTCACTCTCAATGCGCAGCAGCGGGCTGTCCCAGCGGCTGTCCTCCCAAAGTGGAACAGCAGGCAGAACCTGGGGCATGTCTACTTCTGGTGCTGGAAGCATCTATGGGGGAAGCCCCTTTGGCTTTGGAGGCAGCTATGGAGGAGGCTTTTCTGCTGCTTCCATGTTTGGCTCTGGCTCTGGCTTCGGTGGTGGTTCTGCAAGTTCCTTTGCAGGAGGACTGGGCACTGGTTATGGAGGATCCCTGGGGGGTGCCTTTGTAGG---CCTGGGGGCTGGCTTTGGGGGAAGCTCAGGAGGTGGCTCTGTAGGTATTCTCTCTGGCAATGATGGAGGCCTTCTTTCGGGATCAGAAAAGGAAACCATGCAAAATCTTAATGACAGATTGGCTTCCTATCTGGATAAGGTTCGGGCTCTAGAAGAGGCTAACACTGAGCTAGAAAACAAAATTCGAGAATGGTATGAAGCACGAGGGTCTGGGGTTGTAGACCCCAAGTCACAGAGTGATTACAGTAAATACTATATGCTGATTGAAGACCTCAGGAATAAGATCATTTCTGCCAACATTGGAAATGCCCAGCTCATCCTGCAGATTGACAATGCCAGATTGGCTGCTGATGACTTCAGAATGAAGTATGAGAATGAGCTGGCCCTCTACCAGAGCGTGGAGGCTGACATCAACGGCCTGCGTCGGGTGCTGGATGAGCTGACCCTGGCCAGAGCCGACCTGGAGATGCAGATCGAGAATCTGAACGAGGAGCTGGCCTACCTGAAAAAGAACCATGAGGAGGAGCTCCAAAGCTTTCGAGAGGACAGCCCTGGCCAGGTCAACGTAGAAATGGATGCAAC---------------------CCCTGGAGTGGACCTCACCAGGCTTCTCAACGACATGAGGGCGCAGTATGAAACCATCGCTGAGCAGAATCG-GAAGGACGCGGAAGCCTGGTTCGCTGAAAAGAGCGGGGAGCTCAGGAAAGAGATCAG-CACCAACAAGGAGCAGCTCCAGTCCAGCAAGAGTGAGGTCACCGAGCTGAAGCGCGCGTTCCAGAACCTGGAGATCGAGCTGCAGTCTCAGCTGGCCGTGAAGAAATCCCTGGAGGACTCGTTGGCCGAAACTGAGGGCGACTACTGTGGCCAGCTGGACCAGGTGCAGCAGCTCATCACCTGCGTGGAGGAGCAGCTGCTGCAGGTGCGCGCCGACGCCGAGCGCCAGAGCGC-CGACTACCAGCGACTGCTGAACGTCAAGGCTCGGCTGGAGCTCGAGATCGAGACCTAC---CGCCGCCTGCTGGATGGGGAGG-CCGCGGGTGATGGACTGGTTGAAAGTTCACTTGTGACAGACTCCAAATCTCAAACACAGTCAATTGATTCCTCCAAAGACTCATCCAAAACCCGAAAAATCAAGACAATTGTGCAAGAGATGGTGAATGGTGAGGTAGTCTCATCCCAAGTTCAAGAAAGTGAAGAACTAATATAA
	Procavia_capensis	ATGTCACTCTCAATGCGCAGCAGCGGGCTGTCCCAGCGGCTGTCCTCCCAAAGCGGAACAGCAGGCAGAACCTGGGGCATGTCTACTTCCGGTGCTGGAAGCATCTATGGGGGAAGCCCCTTTGGCTTTGGAGGCAGCTATGGAGGAGGCTTTCCTGCTGCTTCCATGTTTGGCTCGGGCTCTGGCTTCGGTGGCGGTTCTGCAAGTTCCTCTGCAGGAGGACTGGGCACTGGTTATGGAGGATCCCCGGGGGGTGCCTTTGTAGG---CCTGGGGGCTGGCTTTCGGGGAGGCTCAGGAGGGGGCTCTGCAGGTATTCTCTCTGGCAATGACGGAGGCCTTCTTTCGGGATCAGAAAAGGAAACCATGCAAAATCTTAATGACAGATTGGCTTCCTATCTGGATAAGGTTCGGGCTCTAGAAGAGGCTAACACTGAGCTAGAAAACAAAATTCGAGAATGGTATGAAGCACGAGGGTCTGGGGTTGTAGACCCCAAGTCACAGAGTGATTACAGTAAATACTATATGCTGATTGAAGACCTCAGGAATAAGATCATTTCTGCCAACGTTGGAAATGCCCAGCTCATCCTGCAGATTGACAATGCCAGACTGGCTGCTGATGACTTCAGAATGAAGTATGAGAATGAGCTGGCCCTCTACCAGAGCGTGGAGGCTGACATCAACGGCCTGCGTCGGGTGCTGGACGAGCTGACCCTGGCCAGAGCCGACCTGGAGATGCAGATCGAGAATCTGAACGAGGAGCTGGCCTACCTGAAGAAGAACCATGAGGAGGAGCTCCAAAGCTTTCGAGAGGACAGCCCTGGCCAGGTCAACGTAGAAATGGATGCGAC---------------------CCCTGGAGTGGACCTCACCAGGCTTCTCAACGACATGAGGGCGCAGTATGAAACCATCGCTGAGCAGAATCG-GAAGGACGCGGAAGCCTGGTTCGCTGAAAAGAGCGGGGAGCTCAGGAAAGAGATCAG-CACCAACAAGGAGCAGCTCCAGTCCAGCAAGAGTGAGGTCACCGAGCTGAAGCGCGCGTTCCAGAACCTGGAGATCGAGCTGCAGTCTCAGCTGGCCGTGAAGAAATCCCTGGAGGACTCGTTGGCCGAAACTGAGGGCGACTACTGTGGCCAGCTGGACCAGGTGCAGCAGCTCATCACCTGCGTGGAGGAGCAGCTGCTGCAGGTGCGCGCCGACGCCGAGCGCCAGAGCGC-CGACTACCAGCGACTGCTGAACGTCAAGGCTCGGCTGGAGCTCGAGATCGAGACCTAC---CGCCGCCTGCTGGACGGGGAGG-CCGCGGGTGATGGACTGGTTGAAAGTTCACTTGTGACAGGCTCCAAGTCTCAAACACAGTCAATTGATTCCTCCAAAGACTCATCCAAAACCCGAAAAATCAAGACAATTGTGCAAGAGATGGTGAATGGTGAGGTAGTCTCATCCCAAGTTCAAGAAAGTGAAGAACTAATATAA
	Orycteropus_afer	ATGTCACTCTCAGTGCGTGCCTGTGGGCTGCACCAGCGACTGTCTTCCCAAAGCGGGGCAGCAGGCAGAGCCAGGGGCATGTCCACTTCCAGTGTTGGAAGCATCTATGGGGGAAGCCCCTCAAGCTTTGGAGGCAGCTTTGGAGGAGGTTTTTCTGCTGCGTCCATGTTTGGTTCTCGCTCTGGCTTTGGTGGTGGCTCAGCAAGTTCCTTTGCAGGGGCCTCTGGCGCTAGTTATGGAGGATCCCTGGGGGATGGCTTTGGAAG---CCTGGGGGCAGGCTTTGGAGGAAGCCCAGGAGGTGGCTCCCTAGGTATTCCCTCTGGCAGTGATGGAGGCCTTCTTTCTGGATCAGAGAAGGAAACCATGCAAAATCTTAATGACAGATTGGCTTCCTATCTGGATAATGTTCGAGCTCTAGAAGAGGCGAATACTGAGCTAGAAAATAAAATTCGAGAATGGTATGAAACACGAGGGTCTGGGGCTGGAGACCCCGGCTCACAGAATGATTACAGTAAATATTATACGTTAATTGAAGACTTCAGGAATAAGATCATTTCTGCCAGCATCGGGAATGCCCAGCTCATCTTGCAGATTGACAATGCCAAACTGGCTGCCGAGGACTTCAGAATGAAGTACGAGAATGAGCAGGCTCTGCGCATGAGTGTGGAGGCCGACATCAACGGCCTGCGCAGGGTGCTGGACGAGCTGACCTTGACCAGAGCCGACCTGGAGATGCAGATCGAGAACCTGACAGAAGAGTTGGCCTACCTGAAGAAGAACCACGAGGAGGAGCTCCAAAGCTTCCGAGAGGGCAGCCCCGGCCAAGTCAGCGTAGAAATGGACGCCAC---------------------CCCGGGAGTGGACCTCACGAAGCTCCTCAACGACATGAGGGCGCAGTACGAAGCCATCGCCGAGCAGAACCG-GAAGGACGCGGAAGGCTGGTTCCTTGAAAAGAGCGGGGAGCTCAAGAAGGAGATCAG-CACAAACAAGGAGCAGCTGCAGTCCAGCAAGAGCGAGGTCACCGAGCTGAGGCGCACCTTACAAAACCTCGAGCTCGAGCTCCAGTCTCAGCTCGCCATGAAGAAATCTCTTGAAGACTCGTTGGCCGAAACGGAGGGCGAGTACTGTGGCCAGCTGTCCCAGCTCCAGGAGCTCATCGGCTGCCTGGAGGCGCAGCTGCTGCAGGTGCGTGCAGACGCCGAGCGTCAGAGCGC-GGAGCACCAGCGGCTGCTGGAAGTCAAGGCCCGCCTGGAGCTGGAGATCGAGACCTAC---CGCCGCCTGCTGGACGGGGAGC-CCGAGGGTGATGGACTGGATGAAAGTTCATTTGTGACAGACTCCAAATCTCAAGCACAGTCAATTGCTTCCTCCAAAGACTCAAGCAAAACCCGAAAAATCAAGACAATTGTGCAAGAGGTGGTGAATGGTGAGGTAGTCTCATCCCAAGTTCAGGAAATTGAAGAACTAATATAA
	Elephantulus_edwardii_	ATGTCCCTGTCAGTGCGCACAAGCGGGCTGTCCCGGCGCCTCTCTTTCCAGAGTGGGACGGCAGGCAGAGCTAAGGGCATGTCTACTTCCAACATTGGAAGTATCTATGGGGCAAATGCCTTCAGCTTTGGAGGCAGCGGAGGGGGAGGCTTTTCTGCTGCATCCATGTTTGGCTCTAGCCCTGGCTTTGGTGGTGGTTCTGTAAGTTCCTTTGCAGCAGGCCTGGGCGCTGGGTATGGAGGATCCCTGGGCGCTGGGTATGGAGGATCCCTGGGCGCTGGCTTTGGGGGCAACTCAGGTGGTGGCTCCTTAGCATTTCTCTCTGGCAATGATGGAGGCCTTTTTTCTGGATCGGAAAAGGAAACCATGCAAAATCTTAATGACAGATTGGCTTCCTATCTGGATAAAGTCCGAGCCCTCGAAGAGGCTAATACTGATCTAGAAAATAAAATTCGAGAATGGTATGAAACACGAGGGTCTGGGACTGGAGATCCTGGGTCACGGAGTGGTTATAATAAATATTATACAGTGATTGAAGACCTCAGGAATAAGATCATTTCTGCCAACATTGGAAATGCCCAGCTCATCTTGCAGATTGACAATGCGAGGCTGGCTGCCGATGACTTCAGAATGAAGTATGAGAACGAGCTGGCCTTGCGCATGAGCGTGGAGGCTGACATCAACGGCCTGCGCAGAGTGCTTGACGAGCTGACCCTGACCAGATCTGACCTGGAGATGCAGATGGAGAACCTGAATGAAGAGTTGGCCTACATGAGGAAGAACCATGAGGAGGAGCTCCAAAACTTCCGGGAGGGAGGCCCAGGCCAGGTGAGCGTAGAAATGGATGCCAC---------------------CCCTGGAGTGGACCTCACCAGGCTCCTCAACGACATGCGAGCGCAGTATGAGACCATTGCCGAGCAGAACCG-GAAGGATGTCGAAGCTTGGTTCCTTGAAAAGAGTGGGGAGCTCGGGAAGGAGATCAG-CACAAACAAAGAGGAACTGCAGTCCAGCAAGAGCGAGGTCACCGAGCTGAAGCGCGTGTTCCAAAACCTCGAGATAGAGCTCCAGTCTCAGCTCGCCATGAAGAAATCGCTTGAGGACTCCTTGGCCGAAACCGAGGGCGACTACTGTGGCCAGCTGTCCCAGGTGCAGCAGCTCATCGGGTGCCTGGAGGAGCAGCTGCTGCAGGTGCGTGGGGACACCGAGCACCAGAACAG-CGAGTACCAGCAGCTGCTGAATGTCAAGGCCCGCCTGGAGCTGGAGATCGAGACCTAC---CAACGCCTGCTGGACGGGGAGG-CCGGGGGCAGCATACTAGATGCCAGTTCATCTGTGACAGAGTCCAGGTCTCAAGCACAGTCAATTGATTCCTCCAAAGACCCAAGCAAAAGCCGAAAAATCAAGACAATTGTGCAAGAGATGGTGAATGGTGAGGTAGTCTCATCTCAAGTCCAGGAAATTGAAGAGCTGATGTGA
	Echinops_telfairi	ATGTCACTCTCAGTGAGCACTTGTGGTATGCCCCGGCGGCTGTCCTCCCAAAGTGGGACAGCAGGCAAAGCCAGGGCCATGTCCACCTCCAGTGTTGGAAGTGTCTGTGGGGGCAGCACTCTGGGCTTCGGAGGCAGCCGTGGGGGAGGCTTTACGGCTGCTTCCATGTTTGGCTTTAGCTCTGGCTTTGGTGGGGGCTCTGCAGGTACCATTGCAGGAGGATTGGTCGCTGGTTATGGACTGTGT------------------------CTGGGGACCAGCTTGGGGGGAAGCCCACGAGGGGGCTCCTTAGGCATCCTCTCTGTCAACGATGGAGGCCTTCTCTCTGGATCGGAGAAGGAAACCATGCAGAATCTCAATGACAGACTGGCTTCCTATCTGGATAACGTCCGCGCTCTGGAAGAGGCTAACAGGGAGCTCGAAACCAAAATTCAAGAATGGTATGAAACGAGAGGGGCTGGGGCTGGAGACCCCGGGTCACAGAGTGACTACACTAAGTACTATGCGTTGGTTGAAGACCTCAGGAATAAGATCATTTCTGCCAGCGTCGGAAACGCCCGGCTCATCTTACAGATCGACAATGCCCGACTGGCTGCCGAGGACTTCCGGATGAAGTACGAGACGGAGCTGAACCTGCGCATGAGTGTGGAGGCCGACATCAACGGGCTGCGCCGGGTGCTGGACGAGCTGACGCTGGCCCGCGCCGACCTGGAGATGCAGGTGGAAGGGCTGCAGGAGGAGCTGGCCTACCTCCGCAAGAACCACGAGGAGGAGCTGCAAAGCTTGCGGGAGGGCAGCCCGGGGCAAGTGAGCGTGGAAATGGACGCCAC---------------------CCCTGGAGTGGACCTCACCACGCTCCTCAAGGACATGAGGGCGCAGTATGAGACCGTCGCCGAGCAGAGCCG-GAAGGATGCGGAAGCCTGGTTCATCGAAAAGAGCGGGGAGCTGCGGAAGGAGATCAG-CACCCACCAGGGGCAGCTGCAGTCCAGCAAGGGCGAGGTCACCGAGCTGAGGCGCTCTCTCCAAAACCTGGAGATGGAGCTCCAGGCTCAGCTCGCCATGAAGAAGTCCCTGCAGGACTCGTTGGCGGAAACCGAGGGCGACTACTGCGGTCAGCTGTCCCAGGTGCAGCAGCTCCTCGGCTGCCTGGAGGCGCAGCTGCTGCAGCTGCGCAGCGACACTGAGCGCCAGGACTC-GGAGCTCCAGCGGCTGCTGAACGTCAAGGCCCGCCTGGAGCTGGAGATCGAGACCTAC---CGCCGACTGCTGGACGGAGAGC-CCGAGGGAGCCGGATTGGGTGACACTGCGTCGGAAGCAGACTCCAAATCTCAAGCACCGTCCACTGGTTCCTCCAAAGACTCCACCAAAAGCCGGAAGATCAAGACAATTGTGCAAGAGGTGGTGAATGGCCAGGTGGTCTCGTCCCAAGTTCAGGAAATTGAAGAACTCATGTAG
	Microgale_talazaci	ATGGCACTCTCAGTAAGCACCCACAGTCTGCCCCGGTGGCTGTCCTCCCAAAGTGAGACAGCAGGCAGGGCCAGTGGCATGTCTACCTGCAGTGCTGGCAGTGTCTATGGGGGCAGCACCCTGGGTTTGGGAGGCAGCTCTGGGGGAGGCTTCTCTGCTGCTTCCATGTTTGGCTTTAGCTCTGGCTGCAGTGGTGGCTCTGCAGGTTCAGTTGCAGGTGGCCTGGTCACTGGTTATGGACTCTGT------------------------CTGGGGACAAGCTGGGGGGGAAGCCCAGCAGGGGGCTTCTTCGGTATGCTCTCCTGCAACGATGGAGGCCTTCTCTCTGGATCAGAGAAGGAAACCATGCAAAAACTCAATGACAGACTGGCTTCCTATCTGGAACACGTCCATGCTCTGGAAGAAGCTAACAGTGTGCTTGAAATCAAAATTCGAGAATGGTATGAGGCGAGAGGGGCTGGGGCTGGAGACCCCGGGTCACAGAGTGACTACACTAAACACTACACGGTGATTGAAGACCTCAGGAAGAAGATCGTTTCTGCCGGCGTCGGAAATGCCCAGCTCATCTTACGGATCGACAATGCCAGACTGGCAGCCGAGGACTTCCGAATGAAGTTCGAGACGGAGCTGAACCTGCGCGTGAGCGTGGAGGCGGACATCAATGGGCTGCGCTGCGTGCTGGACGAGCTGACGCTGGCCAAGACGGACCTGGAGATGCAGATGGAAGGGCTGAAGGAGGAGCTGGTCTTCCTGCGGAAGAACCATGAGGAGGAGCTGCAACGCTGCCGGGAGGGCAGCCCGGGGCAGGTGAGCGTGGAAATGGACGCCAC---------------------CCCGGGAGTGGACCTCACCAGGCTCCTCAACGCCATGAGGGCGCAGTATGAGACCATCGCGGAGCAGAGCCG-GAGGGAGGCGGAAGCCTGGTTCACTGAAAAGAGCGGGGAGCTGCAGAAGGAGATCAG-CACCCACCAGGAGCACCTGTGGTCTAGCCAGGGCGAGGTCACCGAGCTGAGGCGCGCCCTCCAAAACCTGGAGATTGAGCTCCAGGCTCAGCTCGCCATGAAGAAGTCCCTGCAGGACTCGCTGGTGGAAACCGAGGCTGACTACTGCGGTCAGCTGTGCCAGGGGCAGCAGCTCCTCGGCCGCTTGGAGGCCCAGCTGCTGCAGCTGCGCGGAGACGCGGAGCGCCAGGACGC-CGAGCACCAGCGGCTGCTGAATGCCAAGGCCCACCTGGAGCGGGAGATCGAGACCTAT---CGCCGTCTGCTGGACGCAGAGC-CCGAGGGAGATGGATCGGATGACAGTGCCTCGCGAGCAGACTCCAAATCTCAAACACTGTCCATTGGTTCCTCCAAAGACTCCACCAAAACCCGAAAGATCAAGACAGTTGTGCAGGAGGTGGTGAATGGCGAGGTGGTCTCATCCCAAGTTCAGGAAACCGAAGAACCCATGTAG

;
end;
