# Supplementary material for: Three Blind Moles: Molecular Evolutionary Insights on the Tempo and Mode of Convergent Eye Degeneration in Notoryctes typhlops (Southern Marsupial Mole) and Two Chrysochlorids (Golden Moles)
Source: Genes (Basel). 2023 Oct 28;14(11):2018. doi: 10.3390/genes14112018 (PMC10671557; doi:10.3390/genes14112018)
Supplement: Supplementary file 1 [file genes-14-02018-s001.zip › Afrotheria CDS Alignments Nexus/Afrotheria Lens Genes CDS Nexus/LIM2 alignment CDS.nex]

#NEXUS
begin taxa;
	dimensions ntax=12;
	taxlabels
	Amblysomus_hottentotus[&"At least Q20"=100.00%,Ambiguities=0,"At least Q30"=100.00%,"Rough Temperature (°C)"=91.23836978131212,"At least Q40"=100.00%,Description="","Genetic Code"="Standard",Modified=Fri Feb 24 09:31:58 PST 2023,"% GC"=56.7%,Bin="<html><head><3></head><b><font color='#49993F'>High</font></b></html>","# Nucleotide Sequences With Quality"=1,"Post-Trim Length"=503,"Molecular Weight (kDa)"=154.2032699999995,Topology="linear","% MQ"=0.0%,Created=Fri Feb 24 09:31:39 PST 2023,URN="urn:local:.:34j-fyayhh4","% LQ"=0.0%,"% HQ"=100.0%,"Molecule Type"="DNA"]
	Chrysochloris_asiatica[&country="South Africa","Rough Temperature (°C)"=88.76683114035087,Description="NW_006408634","Genetic Code"="Standard",Modified=Wed Feb 08 06:44:27 PST 2023,"Annotation Software Version (Genome-Annotation-Data)"="5.2",Taxonomy="Eukaryota; Metazoa; Chordata; Craniata; Vertebrata; Euteleostomi; Mammalia; Eutheria; Afrotheria; Chrysochloridae; Chrysochlorinae; Chrysochloris","Common Name"="Cape golden mole","Filename (Imported From)"="sequence (72).gb","Annotation Provider (Genome-Annotation-Data)"="NCBI",Created=Wed Feb 19 00:00:00 PST 2014,"Annotation Method (Genome-Annotation-Data)"="Best-placed RefSeq; Gnomon","Features Annotated (Genome-Annotation-Data)"="Gene; mRNA; CDS; ncRNA",db_xref="taxon:185453",Organism="Chrysochloris asiatica","Annotation Version (Genome-Annotation-Data)"="Chrysochloris asiatica Annotation Release 100","Path (Imported From)"="/Users/pannotia/Downloads",Accession="NW_006408634.1","% GC"=47.7%,chromosome="Unknown",sex="female","Annotation Pipeline (Genome-Annotation-Data)"="NCBI eukaryotic genome annotation pipeline","Molecular Weight (kDa)"=2256.0614999998497,"# Nucleotide Sequences With Quality"=0,Topology="linear","Annotation Status (Genome-Annotation-Data)"="Full annotation",tissue_type="Spleen","Molecule Type"="DNA"]
	Trichechus_manatus[&"Rough Temperature (°C)"=91.71737288135593,Description="SRR8616893, SRR307134-SRR331138, SRR331140-SRR331141, SRR331143, SRR331143-SRR331145, SRR331147",Modified=Wed Feb 08 07:34:07 PST 2023,"% GC"=58.3%,"# Nucleotide Sequences With Quality"=0,"Molecular Weight (kDa)"=289.50330999999994,Topology="linear","Molecule Type"="DNA",Created=Tue Feb 07 22:59:30 PST 2023]
	Dugong_dugon[&"Rough Temperature (°C)"=89.27943392384442,note="contig: scaffold1251",db_xref="taxon:29137",Organism="Dugong dugon",Description="CAJQER010001251","Genetic Code"="Standard",Modified=Wed Feb 08 06:44:27 PST 2023,"Path (Imported From)"="/Users/pannotia/Downloads",Taxonomy="Eukaryota; Metazoa; Chordata; Craniata; Vertebrata; Euteleostomi; Mammalia; Eutheria; Afrotheria; Sirenia; Dugongidae; Dugong",Accession="CAJQER010001251.1","% GC"=49.1%,"Common Name"="dugong","# Nucleotide Sequences With Quality"=0,"Molecular Weight (kDa)"=1514.0862499998973,Topology="linear","Filename (Imported From)"="sequence - 2023-02-07T072340.105.gb",Created=Thu Feb 17 00:00:00 PST 2022,"Molecule Type"="DNA"]
	Elephas_maximus[&country="USA: San Diego Zoo",collection_date="2016","Rough Temperature (°C)"=89.3451174289246,Description="NC_064829","Genetic Code"="Standard",Modified=Wed Feb 08 06:44:27 PST 2023,"Annotation Software Version (Genome-Annotation-Data)"="10.0","Assembly Name (Genome-Assembly-Data)"="mEleMax1 primary haplotype",Taxonomy="Eukaryota; Metazoa; Chordata; Craniata; Vertebrata; Euteleostomi; Mammalia; Eutheria; Afrotheria; Proboscidea; Elephantidae; Elephas","Genome Coverage (Genome-Assembly-Data)"="43.0x","Filename (Imported From)"="sequence - 2023-02-06T201636.706.gb","Annotation Provider (Genome-Annotation-Data)"="NCBI RefSeq",dev_stage="adult",Created=Thu Aug 04 00:00:00 PDT 2022,isolate="mEleMax1","Genome Representation (Genome-Assembly-Data)"="Full","Assembly Date (Genome-Assembly-Data)"="21-MAR-2022","Annotation Method (Genome-Annotation-Data)"="Best-placed RefSeq; Gnomon",cell_type="fibroblast","Features Annotated (Genome-Annotation-Data)"="Gene; mRNA; CDS; ncRNA","Assembly Provider (Genome-Assembly-Data)"="Vertebrate Genomes Project","Sequencing Technology (Genome-Assembly-Data)"="PacBio Sequel II HiFi; Bionano optical mapping; Arima HiC",db_xref="taxon:99487",Organism="Elephas maximus indicus","Annotation Version (Genome-Annotation-Data)"="100","Path (Imported From)"="/Users/pannotia/Downloads",Accession="NC_064829.1",sub_species="indicus","% GC"=49.2%,chromosome="11",sex="male","Molecular Weight (kDa)"=1496.6928999999013,"# Nucleotide Sequences With Quality"=0,"Annotation Pipeline (Genome-Annotation-Data)"="NCBI eukaryotic genome annotation pipeline",Topology="linear","Assembly Method (Genome-Assembly-Data)"="Hifiasm v. 0.16.1; purge_dups v. 07.12.21; Bionano solve v. 3.3; Salsa v. 2.3","Annotation Name (Genome-Annotation-Data)"="Elephas maximus indicus Annotation Release 100","Diploid (Genome-Assembly-Data)"="Principal Haplotype","Annotation Status (Genome-Annotation-Data)"="Full annotation",tissue_type="fibroblast cells from skin","Molecule Type"="DNA","Expected Final Version (Genome-Assembly-Data)"="No"]
	Loxodonta_africana[&country="USA: San Diego Zoo, CA","Rough Temperature (°C)"=89.3809758097581,Description="NW_003573424","Genetic Code"="Standard",Modified=Wed Feb 08 06:44:27 PST 2023,"Annotation Software Version (Genome-Annotation-Data)"="8.0",Taxonomy="Eukaryota; Metazoa; Chordata; Craniata; Vertebrata; Euteleostomi; Mammalia; Eutheria; Afrotheria; Proboscidea; Elephantidae; Loxodonta","Common Name"="African savanna elephant","Filename (Imported From)"="sequence - 2023-02-07T070051.924.gb","Annotation Provider (Genome-Annotation-Data)"="NCBI",Created=Tue Jan 16 00:00:00 PST 2018,isolate="ISIS603380","Annotation Method (Genome-Annotation-Data)"="Best-placed RefSeq; Gnomon","Features Annotated (Genome-Annotation-Data)"="Gene; mRNA; CDS; ncRNA",db_xref="taxon:9785",Organism="Loxodonta africana","Annotation Version (Genome-Annotation-Data)"="102","Path (Imported From)"="/Users/pannotia/Downloads",Accession="NW_003573424.1","% GC"=49.3%,chromosome="Unknown",sex="female","Molecular Weight (kDa)"=1503.8914899999004,"# Nucleotide Sequences With Quality"=0,"Annotation Pipeline (Genome-Annotation-Data)"="NCBI eukaryotic genome annotation pipeline",Topology="linear","Annotation Name (Genome-Annotation-Data)"="Loxodonta africana Annotation Release 102","Annotation Status (Genome-Annotation-Data)"="Full annotation","Molecule Type"="DNA"]
	Heterohyrax_brucei[&"Rough Temperature (°C)"=88.59721178564365,Description="PVJQ01031652","Genetic Code"="Standard",Modified=Wed Feb 08 06:44:27 PST 2023,"Assembly Name (Genome-Assembly-Data)"="HetBruBak_v1_BIUU",Taxonomy="Eukaryota; Metazoa; Chordata; Craniata; Vertebrata; Euteleostomi; Mammalia; Eutheria; Afrotheria; Hyracoidea; Procaviidae; Heterohyrax","Common Name"="yellow-spotted hyrax","Genome Coverage (Genome-Assembly-Data)"="24.4x","Filename (Imported From)"="sequence - 2023-02-07T072906.333.gb",dev_stage="adult",Created=Wed Jan 16 00:00:00 PST 2019,"Genome Representation (Genome-Assembly-Data)"="Full",isolate="US064","Sequencing Technology (Genome-Assembly-Data)"="Illumina HiSeq",db_xref="taxon:77598",Organism="Heterohyrax brucei","Path (Imported From)"="/Users/pannotia/Downloads",Accession="PVJQ01031652.1","% GC"=47.4%,"Molecular Weight (kDa)"=1559.9409199998936,"# Nucleotide Sequences With Quality"=0,Topology="linear","Assembly Method (Genome-Assembly-Data)"="DISCOVAR de novo v. discovardenovo-52488","Molecule Type"="DNA","Expected Final Version (Genome-Assembly-Data)"="Yes"]
	Procavia_capensis[&"Rough Temperature (°C)"=88.63075285465453,Description="ABRQ02155276","Genetic Code"="Standard",Modified=Wed Feb 08 06:44:27 PST 2023,"Assembly Name (Genome-Assembly-Data)"="Pcap_2.0",Taxonomy="Eukaryota; Metazoa; Chordata; Craniata; Vertebrata; Euteleostomi; Mammalia; Eutheria; Afrotheria; Hyracoidea; Procaviidae; Procavia","Common Name"="Cape rock hyrax","Genome Coverage (Genome-Assembly-Data)"="107x Illumina; 2.3x Sanger","Filename (Imported From)"="sequence - 2023-02-07T082120.780.gb",Created=Mon Dec 15 00:00:00 PST 2014,"Genome Representation (Genome-Assembly-Data)"="Full",isolate="Dallas Zoo Isis #01D731","Assembly Date (Genome-Assembly-Data)"="SEP-2013","Sequencing Technology (Genome-Assembly-Data)"="Illumina; Sanger dideoxy sequencing",db_xref="taxon:9813",Organism="Procavia capensis","Path (Imported From)"="/Users/pannotia/Downloads",Accession="ABRQ02155276.1","% GC"=47.5%,sex="female","Molecular Weight (kDa)"=1594.1600399998872,"# Nucleotide Sequences With Quality"=0,Topology="linear","Assembly Method (Genome-Assembly-Data)"="AllPaths v. 41070; Atlas Link v. 2.0; Atlas GapFill v. 2.0",tissue_type="Kidney","Molecule Type"="DNA","Expected Final Version (Genome-Assembly-Data)"="Yes"]
	Orycteropus_afer[&country="USA: San Diego Zoo","Rough Temperature (°C)"=90.75085995085993,Description="NW_006922352","Genetic Code"="Standard",Modified=Wed Feb 08 06:44:27 PST 2023,"Annotation Software Version (Genome-Annotation-Data)"="9.0","Assembly Name (Genome-Assembly-Data)"="OryAfe1.0",Taxonomy="Eukaryota; Metazoa; Chordata; Craniata; Vertebrata; Euteleostomi; Mammalia; Eutheria; Afrotheria; Tubulidentata; Orycteropodidae; Orycteropus","Genome Coverage (Genome-Assembly-Data)"="44x","Filename (Imported From)"="sequence - 2023-02-07T070341.943.gb","Annotation Provider (Genome-Annotation-Data)"="NCBI",Created=Thu Jul 29 00:00:00 PDT 2021,isolate="SDZICR_OR568_19922","Annotation Method (Genome-Annotation-Data)"="Best-placed RefSeq; Gnomon","Features Annotated (Genome-Annotation-Data)"="Gene; mRNA; CDS; ncRNA","Assembly Provider (Genome-Assembly-Data)"="Broad Institute","Sequencing Technology (Genome-Assembly-Data)"="Illumina Hi-Seq",db_xref="taxon:1230840",Organism="Orycteropus afer afer","Annotation Version (Genome-Annotation-Data)"="101","Path (Imported From)"="/Users/pannotia/Downloads",Accession="NW_006922352.1",sub_species="afer","% GC"=52.6%,chromosome="Unknown",sex="female","Molecular Weight (kDa)"=1756.0267399998727,"# Nucleotide Sequences With Quality"=0,"Annotation Pipeline (Genome-Annotation-Data)"="NCBI eukaryotic genome annotation pipeline",Topology="linear","Assembly Method (Genome-Assembly-Data)"="allpaths v. R40776 LITTLE_HELPS_BIG=False","Annotation Name (Genome-Annotation-Data)"="Orycteropus afer afer Annotation Release 101","Annotation Status (Genome-Annotation-Data)"="Full annotation","Molecule Type"="DNA"]
	Echinops_telfairi[&"Rough Temperature (°C)"=91.90454441129218,Description="NW_022104553 (E1-2, 3 [partial], 4), SRX044026 (E3)",Modified=Wed Feb 08 06:44:27 PST 2023,"% GC"=55.8%,"# Nucleotide Sequences With Quality"=0,"Molecular Weight (kDa)"=1342.8533399999408,Topology="linear","Molecule Type"="DNA",Created=Tue Feb 07 08:17:17 PST 2023]
	Elephantulus_edwardii[&country="South Africa",Description="NW_006399958","Genetic Code"="Standard",Modified=Wed Feb 08 06:44:27 PST 2023,"Annotation Software Version (Genome-Annotation-Data)"="5.2",Taxonomy="Eukaryota; Metazoa; Chordata; Craniata; Vertebrata; Euteleostomi; Mammalia; Eutheria; Afrotheria; Macroscelidea; Macroscelididae; Elephantulus","Common Name"="Cape elephant shrew","Filename (Imported From)"="sequence - 2023-02-07T070636.383.gb","Annotation Provider (Genome-Annotation-Data)"="NCBI",Created=Wed Feb 19 00:00:00 PST 2014,isolate="Elephantulus edwardi_28Jun2011","Annotation Method (Genome-Annotation-Data)"="Best-placed RefSeq; Gnomon","Features Annotated (Genome-Annotation-Data)"="Gene; mRNA; CDS; ncRNA",db_xref="taxon:28737",Organism="Elephantulus edwardii","Annotation Version (Genome-Annotation-Data)"="Elephantulus edwardii Annotation Release 100","Path (Imported From)"="/Users/pannotia/Downloads",Accession="NW_006399958.1","% GC"=48.7%,chromosome="Unknown",sex="female","Annotation Pipeline (Genome-Annotation-Data)"="NCBI eukaryotic genome annotation pipeline","# Nucleotide Sequences With Quality"=0,Topology="linear","Annotation Status (Genome-Annotation-Data)"="Full annotation","Molecule Type"="DNA"]
	Microgale_talazaci[&"Rough Temperature (°C)"=91.84007567939456,Description="PVJH01060691 (E1), PVJH01059743 (E2-4)",Modified=Wed Feb 08 06:44:27 PST 2023,"% GC"=55.7%,"# Nucleotide Sequences With Quality"=0,"Molecular Weight (kDa)"=892.4037899999853,Topology="linear","Molecule Type"="DNA",Created=Tue Feb 07 07:46:55 PST 2023]
;
end;

begin characters;
	dimensions nchar=527;
	format datatype=dna missing=? gap=-;
	matrix
	Amblysomus_hottentotus	ATGTACAGCTTCATTAGTGGCAGCCTCTTCTGTGTCTGGGTGGGGACC------------------ACAGCAACTGACCACTGGATGCAGTTCCGGCTTTCGGGCTCCTTCGCCCACCAGGGCCTGTGGCAGTGTTACCAGGGCAACAAGTGCTA-----CCTGCAGACCGAGAGCATCGGGTACTGGAATACCACCCAGGCCTTCACGATCCTATGGGTGCTGTGC-CCACCACCGGCATCGTCCTGGGCATCCTGGCCTTCACTCAGCAGCCCACCTTCGCTCATCTCTCCCGACCCTTCTCTGCGGACATGGTGTTTTTCGCCTCCACCCTTCTTATCCTCTGGGCCTTGGCCATTTACACTGGTGTCACCATCAGCTTCCTCGGCTGCCATTTCAGAGACTGGTGCTTCCCCTGGTCTTACTTCCTGGGCTGGGTGACCCTGCTCATGACCTTCTTCTCAGGAATTTTCTACATGTGTGCTTACCAGATGCACAAATGCCAGCGTCTTTCCATGTCCCACTGA
	Chrysochloris_asiatica	AGGTACAGCTTCATTAGTGGCAGCCTCTTCTGTGTCTGGGTGGGGACC------------------ACAGCGACTGACCACTGGATGCAGTTCCGGCTTTTGGGCTTCTTCGCCCACCGGCGCCTGTGGCAGTGTTACCGGGGCAACAAGTGCTAACCTGCTGATGGAGAGAGAGCATCGGGTACTGGAATACCACCTGTGCCTTCACGATCCTATTGGTCCTGTGC-CCACTGCCGGCATCGTCCTGGGCATCCTGGCCTTCACTCAGGAGCCCACCTTCGCTTGTCTCTCCCAACACTTCTCCGAGGGCATCATGTTTTTTGCCTCCACCCTTCGTATCCTCTGGACCTTGGCCATTTTTACTGGCGTCACCATCAGCTTCCTTGGCCGCCATTTCAGAGACAGGTGCTTTTCCTGGTCTTACTTCCTGGGCTGGGTGACCCTGCTTATGGTCTTCTTCACAGGAATTTTCTACATGTGTGCTTACCAGATGCACAAATGCCAGTGTCTTTCCATGTCCCACTGA
	Trichechus_manatus	ATGTACAGCTTCATGGGTGGTGGCATCTTCTGCGCCTGGGTAGGGACCATCCTCCTGGTGGTGGCCACCGCAACGGACCACTGGATGCAGTACCGGCTGTCGGGGTCCTTCGCCCACCAGGGCCTGTGGCGGTATTGCCTGGGCAGCAAGTGCTA-----CCAGCAGACGGAGAGCATTGCATACTGGAATGCCACTCGGGCCTTCATGATCCTGTCCGCTCTGTGCGCTACCTCTGGCATCATCTTGGGCATCCTAGCCTTCGCTCAGCAGCCCACCTTCACCCGCCTCTCCCGCCCCTTCTCCGYGGGCATCATGTTTTTCGCCTCCACCCTTTTTATCCTCTTGGCCTTGGCCATTTACACTGGAGTCACCGTCAGCTTCCTTGGCCGCCGTTTTGGAGACTGGCGCTTTTCCTGGTCTTACATCCTGAGCTGGGTGGCCCTACTCATGACCTTCTTCGCAGGGATTTTCTATATGTGTGCCTACCGGATGCACGAATGCCAGCGCCTGTCCACTCCCCGCTGA
	Dugong_dugon	ATGTACAGCTTCATGGGTGGTGGCATCTTCTGCGCCTGGGTAGGGACCATCCTCCTGGTGGTGGCCACAGCAACGGACCACTGGATGCAGTACCGGCTGTCGGGGTCCTTCGCCCACCAGGGCCTGTGGCGGTATTGCCTGGGCAGCAAGTGCTA-----CCTGCAGACAGAGAGCATTGCATACTGGAATGCCACTCGGGCCTTCATGATCCTGTCTGCTCTGTGCGCCACCTCTGGCATCATCTTGGGCATCCTGGCCTTCGCTCAGCAGCCCACCTTCACCCGCCTCTCCCGCCCCTTCTCCGCGGGCATCATGTTTTTCGCCTCCACCCTTTTTATCCTCTTGGCCTTGGCCATTTACACTGGAGTCACCGTCAGCTTCCTTGGCCGCCGTTTTGGAGACTGGCGCTTTTCCTGGTCTTACATCCTGAGCTGGGTGGCCCTACTCATGACCTTCTTCGCAGGGATTTTCTATATGTGTGCCTACCGGATGCACGAATGCCAGCGCCTGTCCACTCCCCGCTGA
	Elephas_maximus	ATGTACAGCTTCATGGGTGGTGGCCTTTTCTGCGCCTGGGTGGGGACCATCCTTCTGGTGGTGGCCACAGCAACAGACCACTGGATGCAGTACCGGCTGTCGGGGGCCTTCGCACACCAGGGCCTGTGGCGGTATTGCCTGGGCACCAAGTGCTA-----CCTGCAGACAGAAAGCATCGCGTACTGGAATGCCACCCGGGCCTTCATGATCCTGTCTGCCCTGTGTGCCACCTCCGGCATAATCTTGGGCATCCTGGCCTTCGCTCAGCAGCCTACCTTCACCCGCCTTTCCCGGCCCTTCTCCGCTGGCATCATGTTTTTCGCCTCCACCCTTTTTATCCTCTTGGCCTTGGCCGTTTACACTGGAGTCACCGTCAGCTTCCTTGGCCGCCGCTTCGGAGACTGGCGCTTTTCCTGGTCTTACATCCTGGGCTGGGTGGCCCTGCTCATGACCTTCTTTGCAGGGATTTTCTATATGTGTGCCTACCGGATGCACGAATGCCAGCGCCTGTCCACTCCCCGCTGA
	Loxodonta_africana	ATGTACAGCTTCATGGGTGGTGGCCTTTTCTGCGCCTGGGTGGGGACCATCCTTCTGGTGGTGGCCACAGCAACAGACCACTGGATGCAGTACCGGCTGTCGGGGGCCTTCGCACACCAGGGCCTGTGGCGGTATTGCCTGGGCACCAAGTGCTA-----CCTGCAGACAGAAAGCATCGCGTACTGGAATGCCACCCGGGCCTTCATGATCCTGTCTGCCCTGTGTGCCACCTCCGGCATAATCTTGGGCATCCTGGCCTTCGCTCAGCAGCCTACCTTCACCCGCCTTTCCCGGCCCTTCTCCGCTGGCATCATGTTTTTCGCCTCCACCCTTTTTATCCTCTTGGCCTTGGCCGTTTACACTGGAGTCACCGTCAGCTTCCTTGGCCGCCGCTTCGGAGACTGGCGCTTTTCCTGGTCTTACATCCTGGGCTGGGTGGCCCTGCTCATGACCTTCTTTGCAGGGATTTTCTATATGTGTGCCTACCGGATGCACGAATGCCAGCGCCTGTCCACTCCCCGCTGA
	Heterohyrax_brucei	ATGTATAGCTTCATGGGTGGTGGCCTCTTCTGTGCCTGGGTGGGGACCATCCTTCTGGTGGTGGCCACAGCAACAGACCACTGGATGCAGTACCGGCTGTCAGGAGCCTTTGCCCACCAGGGCCTGTGGCGGTATTGCCTGGGCAACAAATGCTA-----CCTGCAGACAGAAAGCATCGCATACTGGAATGCCACCCGGGCCTTCATGATCCTGTCTGCCCTGTGCGCCACTTCTGGCATCATCTTGGGCATCCTGGCCTTCGCTCAGCAGCCTACCTTCACCCGCCTCTCCCGGCCCTTCTCTGCGGGCATCATGTTTTTCGCCTCCACTCTTTTTATTCTCTTGGCCTTGGCCATTTACACTGGAGTCACCGTCAGCTTCCTTGGCCGCCGCTTCGGAGACTGGCGCTTTTCCTGGTCTTACATCCTAGGCTGGGTGGCCCTGCTCATGACTTTCTTCGCAGGGATTTTCTATATGTGCGCCTACCGGATGCATGAATGCCAGCGCCTGTCTACTCCCCGCTGA
	Procavia_capensis	ATGTATAGCTTCATGGGTGGTGGCCTCTTCTGTGCCTGGGTGGGGACCATCCTTCTGGTGGTGGCCACAGCAACAGACCACTGGATGCAGTACCGGCTGTCAGGAGCCTTTGCCCACCAGGGCCTGTGGCGGTATTGCCTGGGCAACAAGTGCTA-----CCTGCAGACAGAGAGCATCGCATACTGGAATGCCACCCGGGCCTTCATGATCCTGTCTGCCCTGTGCGCCACTTCTGGCATCATCTTGGGCATCCTGGCCTTCGCTCAGCAGCCTACCTTCACCCGCCTCTCCCGGCCCTTCTCTGCGGGCATCATGTTTTTCGCCTCCACTCTTTTTATTCTCTTGGCCTTGGCCATTTACACTGGAGTCACCGTCAGCTTCCTTGGCCGCCGCTTCGGAGACTGGCGCTTTTCCTGGTCTTACATCCTAGGCTGGGTGGCCCTGCTCATGACTTTCTTCGCAGGGATTTTCTATATGTGCGCCTACCGGATGCATGAATGCCAGCGCCTGTCTACTCCCCGCTGA
	Orycteropus_afer	ATGTACAGCTTCATGGGTGGCGGCCTCTTCTGCGCCTGGGTGGGGACGATCCTCCTGGTGGTGGCCACAGCGACGGACCACTGGATGCAGTACCGGCTGTCGGGGTCCTTCGCCCACCAGGGCTTGTGGCGGTATTGCCTGGGCAGCAAGTGCTA-----CCTGCAGACAGAGAGCATCGCGTACTGGAACGCCACCCGGGCCTTCATGATCCTGTCCGTCCTGTGCGCCACCTCCGGCATCATCTTGGGCATTCTGGCCTTCGCTCAGCAGCCCGCCTTCACCCGCCTGTCCCGGCCCTTCTCCGCGGGCATCATGTTTTTCACCTCCACCCTTTTCATTCTGTTGGCCTTGGCCATTTACACTGGAGTCACCGTCACCTTCCTCGGCCGCCGCTTCGGAGACTGGCGCTTTTCCTGGTCCTACATCCTGGGCTGGGTGGCCCTGCTCATGACCTTCTTCGCAGGGACTTTCTACATGTGTGCGTACCGAATGCACGAATGCCAACGCATGTCCACTCCCCGCTGA
	Echinops_telfairi	ATGTACAGCTTCATGAGTGGCGGCCTCTTCTGCGCCTGGGTTGGGACCATCCTCATGGTGGTGGCTACCGCCACCGACCACTGGATGCAGTACCGGCTCTCGGGGTCCTTTGCCCACCAGGGCCTGTGGCGGTACTGTCTGGGCTCCAAGTGCTA-----CCTGCAGACAGAGAGCATCGCGTACTGGAATGCCACCCGGGCCTTCATGATCCTGTCAGTCCTGGGCGCCACCTCTGGCATCATCTTGGGCATCTTGGCCTTCGCTCAGCAGCCCACCTTCACCCGCCTCTCCCGGCCCTTCTCTGCGGGCATCATGTTTTTTGTCTCAACCCTTTTTATCCTCCTTGCTCTGGCCATTTACACCGGGGTCACCGTCAGCTTCCTGGGCCGCCGCTTCGGAGACTGGCGCTTTTCCTGGTCTTACATCCTGGGCTGGGTGTCCCTGCTCATGACCTTCTTCGCAGGGATTTTCTACATGTGTGCCTACCGGATGCATGAGTGTCAGCGCCCGTCCACTTCCCGTTGA
	Elephantulus_edwardii	ATGTACAGCTTCATGGGTGGCGGCCTCTTCTGCGCCTGGGTGGGGACCATCCTCATGGTAGTGGCCACAGCGACGGACCACTGGATGCAGTACCGGCTGTCGGGGTCCTTTGCCCACCAGGGCCTGTGGCGGTACTGTCTGGGCACCAAGTGTTA-----CCTGCAGACCGAGAGCATCGCCTACTGGAATGCCACCCGGGCCTTCATGATCCTGTCCGTCCTGTGTGCCACCTCGGGCATCATCCTGGGCATCCTGGCTTTTGCTCAGCAGCCCACGTTCACCCGCCTCTCAAGGCCCTTCTCCGCCGGCATCATGTTTTTCGCTTCCACCCTTTTTGTCCTCTTGGCCCTGGCCATCTACACTGGAGTCACGGTCAGCTTCCTCGGCCGCCGCTTTGGGGACTGGCGCTTCTCCTGGTCTTACATCCTGGGCTGGGTGGCCCTGCTCATGACGTTCTTTGCAGGCATTTTCTACATGTGTGCCTACCGGATGCATGAATGCCAGCGCCTCTCCACTCCCCGCTGA
	Microgale_talazaci	ATGTACAGCTTCATGAGTGGCAGCCTCTTCTGCGCCTGGGTCGGGACCATCCTCATGGTGGTGGCCACGGCAACCGACCACTGGATGCAGTACCGGATCTCAGGGTCCTTTGCCCACCAGGGCCTGTGGCGGTACTGTCTGGGCCCCAAGTGCTA-----CCTGCAGACAGAGAGCATCGCATACTGGAATGCCACTCGGGCCTTCATGATTCTGTCAGTCCTGAGCGCCACCTCTGGCATCATCTTGGGCATCTTGGCCTTCACTCAGCAACCCACCTTCACCCGCCTGTCCCGGCCCTTCTCTGCAAGCATCATGTTTTTCATCTCAACTTTTTTTCTCCTCCTTGCTTTGGCCGTTTACACCGGGGTCACCGTCAGCTTCCTGGGCCGCCGCTTCGGAGACTGGCGCTTTTCCTGGTCTTACATCCTGGGCTGGGTGTCTCTGCTCATGACCTTCTTCGCAGGGATCTTCTACATGTGTGCCTACCGAATGCAGGAGTGTCAGCGTCCTTCCACTTCCCGTTGA

;
end;
