# Supplementary material for: Three Blind Moles: Molecular Evolutionary Insights on the Tempo and Mode of Convergent Eye Degeneration in Notoryctes typhlops (Southern Marsupial Mole) and Two Chrysochlorids (Golden Moles)
Source: Genes (Basel). 2023 Oct 28;14(11):2018. doi: 10.3390/genes14112018 (PMC10671557; doi:10.3390/genes14112018)
Supplement: Supplementary file 1 [file genes-14-02018-s001.zip › Afrotheria CDS Alignments Nexus/Afrotheria Lens Genes CDS Nexus/MIP alignment CDS.nex]

#NEXUS
begin taxa;
	dimensions ntax=12;
	taxlabels
	Amblysomus_hottentotus[&"At least Q20"=69.48%,Ambiguities=32,"At least Q30"=69.48%,"Rough Temperature (°C)"=88.50623281393217,"At least Q40"=69.48%,Description="MIP gene",Modified=Sat Feb 18 12:47:17 PST 2023,"% GC"=48.2%,Bin="<html><head><1></head><b><font color='#C13D26'>Low</font></b></html>","Post-Trim Length"=2182,"Molecular Weight (kDa)"=673.3730500000008,Topology="linear","% MQ"=0.0%,Created=Sat Feb 18 08:01:57 PST 2023,"% LQ"=30.5%,"% HQ"=69.5%,"Failed Binning Fields"="% HQ, % LQ, Ambiguities","Molecule Type"="DNA"]
	Chrysochloris_asiatica[&country="South Africa","Rough Temperature (°C)"=88.14909344490934,Description="NW_006408551","Genetic Code"="Standard",Modified=Sat Feb 18 12:47:17 PST 2023,"Annotation Software Version (Genome-Annotation-Data)"="5.2",Taxonomy="Eukaryota; Metazoa; Chordata; Craniata; Vertebrata; Euteleostomi; Mammalia; Eutheria; Afrotheria; Chrysochloridae; Chrysochlorinae; Chrysochloris","Common Name"="Cape golden mole","Filename (Imported From)"="sequence - 2023-02-15T155915.947.gb","Annotation Provider (Genome-Annotation-Data)"="NCBI",Created=Wed Feb 19 00:00:00 PST 2014,"Annotation Method (Genome-Annotation-Data)"="Best-placed RefSeq; Gnomon","Features Annotated (Genome-Annotation-Data)"="Gene; mRNA; CDS; ncRNA",db_xref="taxon:185453",Organism="Chrysochloris asiatica","Annotation Version (Genome-Annotation-Data)"="Chrysochloris asiatica Annotation Release 100","Path (Imported From)"="/Users/pannotia/Downloads",Accession="NW_006408551.1","% GC"=46.4%,chromosome="Unknown",sex="female","Annotation Pipeline (Genome-Annotation-Data)"="NCBI eukaryotic genome annotation pipeline","Molecular Weight (kDa)"=1106.2212299999628,Topology="linear","Annotation Status (Genome-Annotation-Data)"="Full annotation",tissue_type="Spleen","Molecule Type"="DNA"]
	Dugong_dugon[&"Rough Temperature (°C)"=89.3952090326518,note="contig: scaffold857",db_xref="taxon:29137",Organism="Dugong dugon",Description="CAJQER010000857","Genetic Code"="Standard",Modified=Sat Feb 18 12:47:17 PST 2023,"Path (Imported From)"="/Users/pannotia/Downloads",Taxonomy="Eukaryota; Metazoa; Chordata; Craniata; Vertebrata; Euteleostomi; Mammalia; Eutheria; Afrotheria; Sirenia; Dugongidae; Dugong",Accession="CAJQER010000857.1","% GC"=49.5%,"Common Name"="dugong","Molecular Weight (kDa)"=1015.1975499999714,Topology="linear","Filename (Imported From)"="sequence - 2023-02-15T162316.643.gb",Created=Thu Feb 17 00:00:00 PST 2022,"Molecule Type"="DNA"]
	Trichechus_manatus[&"Rough Temperature (°C)"=89.6390348197923,Description="NW_004444005","Genetic Code"="Standard",Modified=Sat Feb 18 12:47:17 PST 2023,"Annotation Software Version (Genome-Annotation-Data)"="8.0","Assembly Name (Genome-Assembly-Data)"="TriManLat1.0",Taxonomy="Eukaryota; Metazoa; Chordata; Craniata; Vertebrata; Euteleostomi; Mammalia; Eutheria; Afrotheria; Sirenia; Trichechidae; Trichechus","Common Name"="Florida manatee","Genome Coverage (Genome-Assembly-Data)"="150x","Filename (Imported From)"="sequence - 2023-02-15T161652.242.gb","Annotation Provider (Genome-Annotation-Data)"="NCBI",Created=Thu Jan 25 00:00:00 PST 2018,isolate="Lorelei","Annotation Method (Genome-Annotation-Data)"="Best-placed RefSeq; Gnomon","Features Annotated (Genome-Annotation-Data)"="Gene; mRNA; CDS; ncRNA","Sequencing Technology (Genome-Assembly-Data)"="Illumina HiSeq",db_xref="taxon:127582",Organism="Trichechus manatus latirostris","Annotation Version (Genome-Annotation-Data)"="102","Path (Imported From)"="/Users/pannotia/Downloads",Accession="NW_004444005.1",sub_species="latirostris","% GC"=50.1%,chromosome="Unknown",sex="female","Molecular Weight (kDa)"=1014.1786999999722,"Annotation Pipeline (Genome-Annotation-Data)"="NCBI eukaryotic genome annotation pipeline",Topology="linear","Assembly Method (Genome-Assembly-Data)"="AllPaths v. R38542","Annotation Name (Genome-Annotation-Data)"="Trichechus manatus latirostris Annotation Release 102","Annotation Status (Genome-Annotation-Data)"="Full annotation","Molecule Type"="DNA"]
	Elephas_maximus[&country="USA: San Diego Zoo",collection_date="2016","Rough Temperature (°C)"=89.91667286937104,Description="NC_064822","Genetic Code"="Standard",Modified=Sat Feb 18 12:47:17 PST 2023,"Annotation Software Version (Genome-Annotation-Data)"="10.0","Assembly Name (Genome-Assembly-Data)"="mEleMax1 primary haplotype",Taxonomy="Eukaryota; Metazoa; Chordata; Craniata; Vertebrata; Euteleostomi; Mammalia; Eutheria; Afrotheria; Proboscidea; Elephantidae; Elephas","Genome Coverage (Genome-Assembly-Data)"="43.0x","Filename (Imported From)"="sequence - 2023-02-15T155308.217.gb","Annotation Provider (Genome-Annotation-Data)"="NCBI RefSeq",dev_stage="adult",Created=Thu Aug 04 00:00:00 PDT 2022,isolate="mEleMax1","Genome Representation (Genome-Assembly-Data)"="Full","Assembly Date (Genome-Assembly-Data)"="21-MAR-2022","Annotation Method (Genome-Annotation-Data)"="Best-placed RefSeq; Gnomon",cell_type="fibroblast","Features Annotated (Genome-Annotation-Data)"="Gene; mRNA; CDS; ncRNA","Assembly Provider (Genome-Assembly-Data)"="Vertebrate Genomes Project","Sequencing Technology (Genome-Assembly-Data)"="PacBio Sequel II HiFi; Bionano optical mapping; Arima HiC",db_xref="taxon:99487",Organism="Elephas maximus indicus","Annotation Version (Genome-Annotation-Data)"="100","Path (Imported From)"="/Users/pannotia/Downloads",Accession="NC_064822.1",sub_species="indicus","% GC"=50.9%,chromosome="4",sex="male","Molecular Weight (kDa)"=831.3158199999863,"Annotation Pipeline (Genome-Annotation-Data)"="NCBI eukaryotic genome annotation pipeline",Topology="linear","Assembly Method (Genome-Assembly-Data)"="Hifiasm v. 0.16.1; purge_dups v. 07.12.21; Bionano solve v. 3.3; Salsa v. 2.3","Annotation Name (Genome-Annotation-Data)"="Elephas maximus indicus Annotation Release 100","Annotation Status (Genome-Annotation-Data)"="Full annotation",tissue_type="fibroblast cells from skin","Molecule Type"="DNA","Expected Final Version (Genome-Assembly-Data)"="No"]
	Loxodonta_africana[&country="USA: San Diego Zoo, CA","Rough Temperature (°C)"=89.8703211517165,Description="NW_003573422, corrected fraemshift in exon 2 based on SRX8419855-SRX8419856","Genetic Code"="Standard",Modified=Sat Feb 18 12:47:17 PST 2023,"Annotation Software Version (Genome-Annotation-Data)"="8.0",Taxonomy="Eukaryota; Metazoa; Chordata; Craniata; Vertebrata; Euteleostomi; Mammalia; Eutheria; Afrotheria; Proboscidea; Elephantidae; Loxodonta","Common Name"="African savanna elephant","Filename (Imported From)"="sequence - 2023-02-15T161223.280.gb","Annotation Provider (Genome-Annotation-Data)"="NCBI",Created=Tue Jan 16 00:00:00 PST 2018,isolate="ISIS603380","Annotation Method (Genome-Annotation-Data)"="Best-placed RefSeq; Gnomon","Features Annotated (Genome-Annotation-Data)"="Gene; mRNA; CDS; ncRNA",db_xref="taxon:9785",Organism="Loxodonta africana","Annotation Version (Genome-Annotation-Data)"="102","Path (Imported From)"="/Users/pannotia/Downloads",Accession="NW_003573422.1","% GC"=50.8%,chromosome="Unknown",sex="female","Molecular Weight (kDa)"=838.4084499999858,"Annotation Pipeline (Genome-Annotation-Data)"="NCBI eukaryotic genome annotation pipeline",Topology="linear","Annotation Name (Genome-Annotation-Data)"="Loxodonta africana Annotation Release 102","Annotation Status (Genome-Annotation-Data)"="Full annotation","Molecule Type"="DNA"]
	Heterohyrax_brucei[&"Sequencing Technology (Genome-Assembly-Data)"="Illumina HiSeq","Rough Temperature (°C)"=88.90552570990022,db_xref="taxon:77598",Organism="Heterohyrax brucei",Description="PVJQ01010369","Genetic Code"="Standard",Modified=Sat Feb 18 12:47:17 PST 2023,"Assembly Name (Genome-Assembly-Data)"="HetBruBak_v1_BIUU","Path (Imported From)"="/Users/pannotia/Downloads",Accession="PVJQ01010369.1",Taxonomy="Eukaryota; Metazoa; Chordata; Craniata; Vertebrata; Euteleostomi; Mammalia; Eutheria; Afrotheria; Hyracoidea; Procaviidae; Heterohyrax","% GC"=48.4%,"Common Name"="yellow-spotted hyrax","Molecular Weight (kDa)"=805.4676099999886,"Genome Coverage (Genome-Assembly-Data)"="24.4x",Topology="linear","Filename (Imported From)"="sequence - 2023-02-15T162501.903.gb",dev_stage="adult","Assembly Method (Genome-Assembly-Data)"="DISCOVAR de novo v. discovardenovo-52488",Created=Wed Jan 16 00:00:00 PST 2019,"Genome Representation (Genome-Assembly-Data)"="Full",isolate="US064","Molecule Type"="DNA","Expected Final Version (Genome-Assembly-Data)"="Yes"]
	Procavia_capensis[&"Rough Temperature (°C)"=88.88227848101265,Description="PVIO03000002","Genetic Code"="Standard",Modified=Sat Feb 18 12:47:17 PST 2023,"Assembly Name (Genome-Assembly-Data)"="ProCapCap_v3_BIUU_UCD",Taxonomy="Eukaryota; Metazoa; Chordata; Craniata; Vertebrata; Euteleostomi; Mammalia; Eutheria; Afrotheria; Hyracoidea; Procaviidae; Procavia","Common Name"="Cape rock hyrax","Genome Coverage (Genome-Assembly-Data)"="23.3x","Filename (Imported From)"="sequence - 2023-02-15T162409.322.gb",dev_stage="adult",Created=Tue Nov 08 00:00:00 PST 2022,"Genome Representation (Genome-Assembly-Data)"="Full",isolate="US060","Assembly Date (Genome-Assembly-Data)"="2018","Sequencing Technology (Genome-Assembly-Data)"="DNA Zoo Hi-C",db_xref="taxon:9813",Organism="Procavia capensis","Path (Imported From)"="/Users/pannotia/Downloads",Accession="PVIO03000002.1","% GC"=48.4%,"Molecular Weight (kDa)"=805.7337999999886,Topology="linear","Assembly Method (Genome-Assembly-Data)"="Juicer v. 1.6","Molecule Type"="DNA","Expected Final Version (Genome-Assembly-Data)"="No"]
	Orycteropus_afer[&"Sequencing Technology (Genome-Assembly-Data)"="Illumina HiSeq","Rough Temperature (°C)"=88.7843239712606,db_xref="taxon:9818",Organism="Orycteropus afer",Description="RJWU010004501","Genetic Code"="Standard",Modified=Sat Feb 18 12:47:17 PST 2023,"Assembly Name (Genome-Assembly-Data)"="OryAfe_v1_BIUU","Path (Imported From)"="/Users/pannotia/Downloads",Accession="RJWU010004501.1",Taxonomy="Eukaryota; Metazoa; Chordata; Craniata; Vertebrata; Euteleostomi; Mammalia; Eutheria; Afrotheria; Tubulidentata; Orycteropodidae; Orycteropus","% GC"=48.0%,"Common Name"="aardvark","Molecular Weight (kDa)"=947.4118799999785,"Genome Coverage (Genome-Assembly-Data)"="35.2x",Topology="linear","Filename (Imported From)"="sequence - 2023-02-15T162607.620.gb",dev_stage="adult","Assembly Method (Genome-Assembly-Data)"="DISCOVAR de novo v. discovardenovo-52488",Created=Fri Mar 22 00:00:00 PDT 2019,"Genome Representation (Genome-Assembly-Data)"="Full",isolate="BS58","Molecule Type"="DNA","Expected Final Version (Genome-Assembly-Data)"="Yes"]
	Elephantulus_edwardii[&country="South Africa","Rough Temperature (°C)"=87.78941085868308,Description="NW_006399962","Genetic Code"="Standard",Modified=Sat Feb 18 12:47:17 PST 2023,"Annotation Software Version (Genome-Annotation-Data)"="5.2",Taxonomy="Eukaryota; Metazoa; Chordata; Craniata; Vertebrata; Euteleostomi; Mammalia; Eutheria; Afrotheria; Macroscelidea; Macroscelididae; Elephantulus","Common Name"="Cape elephant shrew","Filename (Imported From)"="sequence - 2023-02-15T161811.184.gb","Annotation Provider (Genome-Annotation-Data)"="NCBI",Created=Wed Feb 19 00:00:00 PST 2014,isolate="Elephantulus edwardi_28Jun2011","Annotation Method (Genome-Annotation-Data)"="Best-placed RefSeq; Gnomon","Features Annotated (Genome-Annotation-Data)"="Gene; mRNA; CDS; ncRNA",db_xref="taxon:28737",Organism="Elephantulus edwardii","Annotation Version (Genome-Annotation-Data)"="Elephantulus edwardii Annotation Release 100","Path (Imported From)"="/Users/pannotia/Downloads",Accession="NW_006399962.1","% GC"=45.7%,chromosome="Unknown",sex="female","Annotation Pipeline (Genome-Annotation-Data)"="NCBI eukaryotic genome annotation pipeline","Molecular Weight (kDa)"=804.0986799999876,Topology="linear","Annotation Status (Genome-Annotation-Data)"="Full annotation","Molecule Type"="DNA"]
	Echinops_telfairi[&country="Germany: Ludwig Maximilians University, Munich","Rough Temperature (°C)"=92.04332723948812,Description="NW_022103898","Genetic Code"="Standard",Modified=Sat Feb 18 12:47:17 PST 2023,"Annotation Software Version (Genome-Annotation-Data)"="9.0",Taxonomy="Eukaryota; Metazoa; Chordata; Craniata; Vertebrata; Euteleostomi; Mammalia; Eutheria; Afrotheria; Tenrecidae; Tenrecinae; Echinops","Common Name"="small Madagascar hedgehog","Genome Coverage (Genome-Assembly-Data)"="78x","Filename (Imported From)"="sequence - 2023-02-15T161910.172.gb","Annotation Provider (Genome-Annotation-Data)"="NCBI",Created=Mon Dec 06 00:00:00 PST 2021,"Genome Representation (Genome-Assembly-Data)"="Full",isolate="266","Annotation Method (Genome-Annotation-Data)"="Best-placed RefSeq; Gnomon","Features Annotated (Genome-Annotation-Data)"="Gene; mRNA; CDS; ncRNA","Assembly Provider (Genome-Assembly-Data)"="Broad Institute","Sequencing Technology (Genome-Assembly-Data)"="Illumina HiSeq",db_xref="taxon:9371",Organism="Echinops telfairi","Annotation Version (Genome-Annotation-Data)"="103","Path (Imported From)"="/Users/pannotia/Downloads",Accession="NW_022103898.1","% GC"=56.1%,chromosome="Unknown",sex="female","Molecular Weight (kDa)"=845.9098199999872,"Annotation Pipeline (Genome-Annotation-Data)"="NCBI eukaryotic genome annotation pipeline",Topology="linear","Assembly Method (Genome-Assembly-Data)"="ALLPATHS v. R37599; Dovetail HiC v. 22-Jul-2017","Annotation Name (Genome-Annotation-Data)"="Echinops telfairi Annotation Release 103","Annotation Status (Genome-Annotation-Data)"="Full annotation","Molecule Type"="DNA","Expected Final Version (Genome-Assembly-Data)"="Yes"]
	Microgale_talazaci[&"Sequencing Technology (Genome-Assembly-Data)"="Illumina HiSeq","Rough Temperature (°C)"=92.95493496556999,db_xref="taxon:176115",Organism="Microgale talazaci",Description="PVJH01056556","Genetic Code"="Standard",Modified=Sat Feb 18 12:47:17 PST 2023,"Assembly Name (Genome-Assembly-Data)"="MicTal_v1_BIUU","Path (Imported From)"="/Users/pannotia/Downloads",Accession="PVJH01056556.1",Taxonomy="Eukaryota; Metazoa; Chordata; Craniata; Vertebrata; Euteleostomi; Mammalia; Eutheria; Afrotheria; Tenrecidae; Oryzorictinae; Microgale","% GC"=58.3%,"Common Name"="Talazac's shrew tenrec","Molecular Weight (kDa)"=809.4387499999909,"Genome Coverage (Genome-Assembly-Data)"="27.8x",Topology="linear","Filename (Imported From)"="sequence - 2023-02-15T164817.414.gb",dev_stage="adult","Assembly Method (Genome-Assembly-Data)"="DISCOVAR de novo v. discovardenovo-52488",Created=Wed Jan 16 00:00:00 PST 2019,"Genome Representation (Genome-Assembly-Data)"="Full",isolate="US118","Molecule Type"="DNA","Expected Final Version (Genome-Assembly-Data)"="Yes"]
;
end;

begin characters;
	dimensions nchar=800;
	format datatype=dna missing=? gap=-;
	matrix
	Amblysomus_hottentotus	ATGTGGGAACTGCAGTCAGCT------------GCCATATTTGCTAAGTTCTTTGCCACCCTCTTCTATGTCTTCTTCAGTTTGGGGGCCTCGCTGCGTTGGTCTTCTGGCCCCCTCCATGCCTTGCAGGTGGCTATCACCTTTGGCCTGGGCCTGGCTCCCCTGGTGCAAGCTGTGGGCCACATCAGTGGAGCCCATGTCAATCCTGCCATCACTTTTGCCTTCCTTGTGAGCTCTCCGCTGTCCCTACTGCATGCTTTCTGTTATGTGGCAGCCCAGCTCCTGGGAGCCGTGACTGGAGCTGCTATGTTGTATAGTGTTACACCACCGGCCATCAGGCCATCAGAGGAAACCTAATGCTTAACAAGTTACATCCTGGGGTGAGTGTGGGCCAGGCCACCATGGTGGAGATCTTCCTGACACTCCAGTTTGTGCTCTGCATCTTTGCCACGTACGATGAGAGGCAGAACTGCCATTTGGACTCTGTGTCCTTGGCTATTGGCTTCTCCCTCAC---------CCTCTTTGGAATGTATTTCACTGGTGCAGGTA-------------------TGCTTCTGCCATTCTCACCCGAAACTTCACCAACCACTGGGTATACTGGGTGGGCCCCATTATCGGAGGGGGCCTGGGCAGTCTCCTGTAAGACTTTCTCCTCTTTCCTCAGCTCAAGAGTGTTTCTGAGAGA----CTATACTCAAGGGAGACAGACCCAGTGACCCCAACAAACAACCAGAAGACAC-------------------------CCGGCCCCATAA
	Chrysochloris_asiatica	ATGTGGGAATTGCAGTCAGCT------------GCCATATTTGCTAAGTTCTTTGCCACCCTCTTCTATGTCTTCTTCAGTTTGGGGGCCTTGCTGCGTTGGTCCCCTGGCCCCCTCCATGTCTTGCTGGTGGCTATCACCTTTGGCCTGGGCCTGGCTATACT-GTGCAAGCTGTGGGCCACATTAGTGGAGCCCATGTCAATCCTGCCGTCACTTTGGCCTTCCTTGTGCGCTCTCCGCTGTCGGTACTCTGTGCTTTCTGTTACATGGCAGCCAAGCTCCTGGGAGCCGAGACTGGAGCTGCTTTGTTGTATAGTGTTACACCA--------TCAACCATCAGAGGAAGCCTAGTGCTTAACATGTTACATCCTGGGGTGAGTGTGGGCCAGGCCACCATGGTAGAGATCTTCCTGACACTCTAGTTTGTGCTCTGCATCTTAGCCACATACGATGAGAAGCAGAACGGCCATCTGGACTCCATGTCCTTGGCTACTGGCTTCTCCCTCACCCTCGGGCACTTCTTTGGGATGTATTACACTGGTGCAGGTATGAACCCTGCCCGTTCCTTTGCTCCTGCCATTCTCACCCGAAACTTCACCAACCACTGGGTATACTGGGTGGGCCCCATAATCGGAGGGGGCCTGGACAGCCTCCTCTAAGACTTTCTCCTTTTTCCTCTGCTCAAGAGTATTTCTGAGAGA----CTGTCCTCAAGGGAGACAGACCCAGCAACCCCAACAAACAACCAGAAGATACAGGGGAACCTGTTGAACTGAAGAC-TCGACCCTATAA
	Dugong_dugon	ATGTGGGAACTTCGGTCAACCTCCTTCTGGAGGGCCATATTCGCTGAGCTCTTTGCCACCCTCTTCTATGTCTTCTTTGGTCTGGGGGCCTCGCTGCGTTGGTCCCCTGGCCCCCTGCCTGTCTTGCAGGTGGCTCTGGCCTTTGGCTTGGCCCTGGCTACGCTGGTGCAGGCTGTGGGCCATATCAGTGGAGCCCACGTCAATCCTGCAGTCACTTTTGCCTTCCTTGTGGGCTCCCAGATGTCCCTGCTCCGTGCCTTCTGCTATATGGCAGCCCAGCTCCTGGGAGCTGTGGCTGGGGCTGCCATGCTGTACAGTGTTACCCCG--------CCTGCTGTCCGAGGAAACCTAGCACTTAACACGTTGCATCCTGGGGTGAGTGTGGGCCAGGCCACCGTGGTGGAGATCTTCCTGACACTCCAGTTCGTGCTGTGCATCTTTGCCACATATGATGAGAGGCGAAATGGCCGTCTGGGCTCTGTGGCCCTGGCTGTTGGCTTCTCTCTCACCCTGGGGCACCTCTTTGGGATGTATTATACTGGTGCAGGCATGAACCCTGCCCGCTCCTTTGCTCCTGCCATTCTCACTCGAAACTTCACCGACCACTGGGTATACTGGGTGGGCCCAATCATTGGAGCGGGCCTGGGCAGCCTCCTCTATGACTTTCTCCTCTTCCCTCGGCTTAGGAGTGTTTCTGAGAGACTGTCTATCCTTAAGGGAGCCAGGCCCAGTGACCCCAATGCACAACCAGAGAGCACAGGGGAACCAGTTGAACTGAAGACGCAGGCCCTGTAA
	Trichechus_manatus	ATGTGGGAACTTCGGTCAACCTCCTTCTGGAGGGCCATATTCGCTGAGCTCTTTGCCACCCTCTTCTATGTCTTCTTTGGTCTGGGGGCCTCACTGCGTTGGTCCCCTGGCCCCCTGCCTGTCTTGCAGGTGGCTCTGGCCTTTGGCCTGGCCCTGGCTACGCTGGTGCAGGCTGTGGGCCATATCAGTGGAGCCCACGTCAATCCTGCAGTCACTTTTGCCTTCCTTGTGGGCTCCCAGATGTCCCTGCTCCGTGCCTTCTGCTATATGGCAGCCCAGCTCCTGGGAGCCGTGGCTGGGGCTGCCATGCTGTACAGTGTTACCCCG--------CCTGCTGTCCGAGGAAACCTAGCACTTAACACGTTGCATCCTGGGGTGAGTGTGGGCCAGGCCACCGTGGTGGAGATCTTCCTGACACTCCAGTTCGTGCTGTGCATCTTTGCCACATATGACGAGAGGCGAAATGGCCGTCTGGGATCTGTGGCCCTGGCTGTTGGCTTCTCCCTCACCCTGGGGCACCTCTTTGGGATGTATTATACTGGTGCAGGCATGAACCCTGCCCGCTCCTTTGCTCCTGCCATTCTCACTCGAAACTTCACCGACCACTGGGTATACTGGGTGGGCCCAATCATTGGAGCGGGCCTGGGCAGCCTCCTCTATGACTTTCTCCTCTTCCCTCGGCTCAGGAGTGTTTCTGAGAGACTGTCTATCCTTAAGGGAGCCAGGCCCAGTGACCCCAATGCACAACCAGAGAGCACAGGGGAACCCGTTGAACTGAAGACGCAGGCCCTGTAA
	Elephas_maximus	ATGTGGGAACTTCGGTCAGCCTCCTTCTGGAGGGCCATATTCGCTGAGCTCTTTGCCACCCTCTTCTATGTCTTCTTTGGTCTGGGGGCCTCGCTGCGTTGGTCCCCTGGCCCACTGCATGTCTTGCAGGTGGCTCTGGCCTTTGGCCTGGCCCTGGCTACGCTGGTGCAGGCCGTTGGCCATATCAGTGGAGCCCATGTCAATCCTGCAGTCACTTTTGCCTTCCTTGTGGGCTCCCAGATGTCCCTGCTCCGTGCCTTCTGCTACATGACAGCCCAGCTCCTGGGAGCTGTGGCTGGGGCTGCCATGCTATACAGTGTTACCCCG--------CCTGCCGTCCGAGGAAACCTAGCACTTAACACGTTGCATCCTGGGGTGAGTGTGGGCCAGGCCACCATGGTGGAGATCTTCCTGACACTCCAGTTCGTGCTCTGCATCTTTGCTACATATGATGAGAGGCGAAATGGCCGTCTGGGCTCTGTGGCCCTGGCTGTTGGCTTCTCCCTCACCCTGGGGCACCTCTTTGGGATGTATTATACTGGTGCAGGCATGAACCCTGCCCGCTCCTTTGCTCCTGCCATTCTCACTCGAAACTTCACCAACCACTGGGTATACTGGGTGGGCCCAATCATCGGAGGGGGCCTGGGCAGCCTCCTCTATGACTTTCTTCTCTTCCCTCGGCTCAAGAGTGTTTCTGAGAGACTGTCTATCCTCAAGGGAGTCAGGCCCAGTGACCCCAGTGGACAACCAGAGGGCACAGGGGAACCTGTTGAACTGAAGACGCAGGCCCTGTAA
	Loxodonta_africana	ATGTGGGAACTTCGGTCAGCCTCCTTCTGGAGGGCCATATTCGCTGAGCTCTTTGCCACCCTCTTCTATGTCTTCTTTGGTCTGGGGGCCTCGCTGCGTTGGTCCCCTGGCCCACTGCATGTCTTGCAGGTGGCTCTGGCCTTTGGCCTGGCCCTGGCTACGCTGGTGCAGGCCGTTGGCCATATCAGTGGAGCCCATGTCAATCCTGCAGTCACTTTTGCCTTCCTTGTGGGCTCCCAGATGTCCCTGCTCCGTGCCTTCTGCTACATGACAGCCCAGCTCCTGGGAGCTGTGGCTGGGGCTGCCATGCTATACAGTGTTACCCCG--------CCTGCCGTCCGAGGAAACCTAGCACTTAACACGTTGCATCCTGGGGTGAGTGTGGGCCAGGCCACCATGGTGGAGATCTTCCTGACACTCCAGTTCGTGCTCTGCATCTTTGCTACATATGATGAGAGGCGAAATGGCCGTCTGGGCTCTGTGGCCCTGGCTGTTGGCTTCTCCCTCACCCTGGGGCACCTCTTTGGGATGTATTATACTGGTGCAGGCATGAACCCTGCCCGCTCCTTTGCTCCTGCCATTCTCACTCGAAACTTCACCAACCACTGGGTATACTGGGTGGGCCCAATCATCGGAGGGGGCCTGGGCAGCCTCCTCTATGACTTTCTTCTCTTCCCTCGGCTCAAGAGTGTTTCTGAGAGACTGTCTATCCTCAAGGGAGTCAGGCCCAGTGACCCCAGTGGACAACCAGAGGGCACAGGGGAACCTGTTGAACTGAAGACGCAGGCCCTGTAA
	Heterohyrax_brucei	ATGTGGGAACTTCGGTCAGCCTCCTTCTGGAGGGCCATATTTGCCGAGCTCTTTGCCACCCTCTTCTACGTCTTCTTTGGTCTGGGGGCCTCACTGCGTTGGTCCCCTGGCCCCCTGCATGTCTTGCAGGTGGCTCTGGCCTTTGGCCTGGCCCTAGCTACCCTGGTGCAGGCTGTGGGCCATATCAGTGGAGCTCACATCAATCCTGCGGTCACTTTTGCCTTTCTTGTGGGCTCCCAGATGTCCCTGCTCCGTGCCTTCTTTTATATGGCAGCCCAGCTCCTGGGAGCTGTGGCAGGGGCTGCCATGCTATACAGTGTTACCCCG--------CCTGCTGTCCGAGGAAACCTGGCACTTAACACGTTGCATCCTGGGGTGAGTGTGGGCCAGGCCACCATGGTGGAGATCTTCCTGACACTTCAGTTCGTGCTCTGCATCTTTGCCACATATGATGAGAGGCGGAATGGCCGTCTGGGCTCTGTAGCCCTGGCTGTTGGCTTCTCCCTCACCCTGGGGCACCTCTTTGGGATATATTATACTGGTGCAGGCATGAACCCTGCCCGCTCCTTTGCTCCTGCCATTCTCACTCGAAACTTCACCAACCACTGGGTCTACTGGGTAGGCCCAATCATCGGAGGGGGCCTGGGCAGCCTCCTCTATGACTTTCTCCTCTTTCCTCGGCTCAAGAGTGTTTCTGAGAGACTGTCTATCCTCAAAGGAGCCAGGCCCAGCGACCCCAATGGTCAGCCAGAGGGCACAGGGGAACCTGTTGAACTGAAGACACAGGCTCTGTGA
	Procavia_capensis	ATGTGGGAACTTCGGTCAGCCTCCTTCTGGAGGGCCATATTTGCCGAGCTCTTTGCCACCCTCTTCTACGTCTTCTTTGGTCTGGGGGCCTCACTGCGTTGGTCCCCTGGCCCCCTGCATGTCTTGCAGGTGGCTCTGGCCTTTGGCCTGGCCCTAGCTACCCTGGTGCAGGCTGTGGGCCATATCAGTGGAGCCCACGTCAATCCTGCGGTCACTTTTGCCTTTCTTGTGGGCTCCCAGATGTCCCTGCTCCGTGCCTTCTTTTATATGGCAGCCCAGCTCCTGGGAGCTGTGGCAGGGGCTGCCATGCTATACAGTGTTACCCCG--------CCTGCTGTCCGAGGAAACCTGGCACTTAACACGTTGCATCCTGGGGTGAGTGTGGGCCAGGCCACCATGGTGGAGATCTTCCTGACACTTCAGTTCGTGCTCTGCATCTTTGCCACATATGATGAGAGGCGGAATGGCCGTCTGGGCTCTGTAGCCCTGGCTGTTGGCTTCTCCCTCACCCTGGGGCACCTCTTTGGGATATATTATACTGGTGCAGGCATGAACCCTGCCCGCTCCTTTGCTCCTGCCATTCTCACTCGAAACTTCACCAACCACTGGGTCTACTGGGTAGGCCCAATCATCGGAGGGGGCCTGGGCAGCCTCCTCTATGACTTTCTCCTCTTTCCTCGGCTCAAGAGTGTTTCTGAGAGACTGTCTATCCTCAAAGGAGCCAGGCCCAGCGACCCCAATGGTCAACCAGAGGGCACAGGGGAACCTGTTGAACTGAAGACACAGGCTCTGTGA
	Orycteropus_afer	ATGTGGGAACTGCGGTCAGCCTCCTTCTGGAGGGCCATATTTGCTGAGTTTTTTGGTACCCTCTTCTATGTCTTCTTAGGTCTGGGGGCCTCACTGCGTTGGTCTCCTGGCCCCTTGCATGTCTTGCAAGTGGCCATAGCCTTTGGCCTGGCCTTGGCTACACTGGTGCAGGCTGTGGGCCATATCAGTGGAGCCCATGTCAATCCTGCAGTCACTTTTGCCTTCCTTGTGGGCTCCCAGATGTCTCTGCTCCGTGCCTTCTGCTACATGGCAGCCCAGCTCCTGGGAGCCGTGACTGGGGCTGCCATGTTGTATAGTGTTACCCCA--------CCTGCCGTCCGAGGAAATCTAGCACTTAACACGTTGCATCCTGGGGTGAGTGTGGGCCAGGCCACCATGGTGGAGATCTTCCTGACACTCCAGTTCGTGCTCTGCATCTTTGCTACATATGATGAGAGGCGGAATGGCCGTCTGGGCTCAGTGGCCCTGGCCATTGGCTTCTCCCTCACCCTGGGGCACCTCTTTGGGATATATTATACTGGTGCAGGCATGAACCCTGCCCGCTCCTTTGCTCCTGCCATTCTCACCCGAAACTTCACCAACCACTGGGTATACTGGGTGGGCCCAATCATTGGAGGGGGCCTAGGCAGCCTTCTCTATGACTTCCTCCTCTTCCCTCGGCTCAAGAGTGTTTCTGAGAGACTGTCTGTCCTCAAGGGATCCAGACCCAGTGACCCGAATGCACAACCAGAGGGCACGGGGGAACCCGTTGAACTGAAGACCCAGGCCTTGTAA
	Elephantulus_edwardii	ATGTGGGAACTACGGTCAGCCTCCTTCTGGAGGGCCATATTTGCTGAGTTCTTTGCTACCCTCTTCTATGTCTTCTTTGGGCTGGGGGCCTCTCTGCGTTGGTCTCCTGGCCCCCTGCATGTCTTACAAGTGGCTTTGGCCTTTGGCCTGGCCCTGGCTACACTGGTCCAGACTGTGGGCCATATCAGTGGAGCCCATGTTAATCCTGCGGTCACCTTTGCCTTCCTTGTGGGATCTCAAATGTCCCTGCTCCGTGCCTTCTGCTATATGGCAGCTCAGCTCCTGGGAGCCGTGACTGGGGCTGCCATGTTGTACAGTGTTACTCCG--------CCTGCTGTCAGAGGAAACCTGGCACTTAACACGTTGCATCCTGGGGTGAGTGTGGGCCAAGCTACCATGGTGGAGATCTTCCTGACACTCCAGTTCGTGCTCTGCATCTTTGCCACATACGATGAGAGGCGGAATGGCCGTCTGGGCTCTGTGGCCTTGGCCGTTGGCTTTTCCCTCACCCTGGGGCACCTGCTTGGGATGTATTATACTGGTGCAGGCATGAATCCTGCCCGTTCCTTTGCTCCTGCCATTCTTACTCGAAACTTCACCAACCACTGGGTATACTGGGTGGGCCCAATCATCGGAGGGGGTCTGGGAAGCCTCCTCTATGACTTTCTCCTCTTCCCTCGGCTCAAGAGTGTTTCTGAGAGACTGTCTATCCTTAAGGGAGCCAGACCCAGTGACTCCAATGGACAACCAGAGGGCACAGGGGAGCCCGTGGAACTGAAGACCCAGGCCCTGTAA
	Echinops_telfairi	ATGTGGGAACTTCGGTCAGCCTCCTTCTGGAGGGCCATCTTCGCCGAGTTCTTCGCCACCCTTTTCTATGTCTTCTTCGGTTTGGGGGCCTCACTGCGTTGGTCCCCGGGTCCCCTGCATGTCTTGCAGGTGGCTATTGCCTTTGGCCTGGCCCTGGCCACCCTGGTGCAGGCTGTGGGCCACCTCAGTGGAGCCCACGTCAATCCTGCGGTCACTTTTGCCTTTCTTGTGGGCTCTCAGCTGTCCCTACTCCGTGCCTTCTGCTATATGGTAGCCCAGCTCCTGGGAGCCGTGACCGGGGCTGCCATGTTGTACAGCATCACCCCG--------CCTGCCGTCCGAGGAAACCTAGCGCTTACCACGCTGCATCCTGGAGTGAGTGTGGGCCAGGCTGCTGTCGTGGAGATCTTGCTGATGCTGCAGTTCGTGCTCTGCATCCTGGCCACATACGATGAGAGGCAGAACGGCCGTCCCGGCTCTGCGGCCCTGCCTATCGGCTTCTCCCTCACGTTGGGCCACCTCTTCGGGATGCATTATACTGGTGCAGGCATGAACCCTGCCCGCTCCTTCGCTCCTGCCATTCTCACCCGCAACTTCACCAACCACTGGGTGTACTGGGTGGGCCCAATCATTGGAGCGGGCCTGGGCAGCCTCATCTATGACTTCCTCCTCTTCCCCCGGCTCAAGAGTGTTTCTGAGAGGCTGTCTATCCTCAAGGGAGCCAGGCCCAGCGACCCCAGTGGACAACCAGAGAGCCCAGGGGAAGCCACGGAACTGAAGACCCAAGCCCTGTAG
	Microgale_talazaci	ATGTGGGAGCTTCGGTCTGCCTCCTTCTGGAGGGCCGTCTTCGCTGAGTTCTTCGCCACCCTGTTCTACGTCTTCTTCGGTTTGGGGGCCTCACTGCGCTGGTCCCCAGGTCCCCTGCAGGTCTTGCAGGTGGCTGTGGCCTTTGGCCTGGCCCTGGCTACCCTGGTGCAGGCTGTGGGCCACCTCAGTGGAGCCCACGTCAATCCTGCGGTCACCTTTGCCTTTCTGGTGGGCTCCCGGCTCTCCCTGTTCCGGGCCTTCTGCTATCTGGCAGCCCAGCTCCTGGGAGCCGTGACGGGGGCTGCCGTGTTGTACAGCGTCACCCCG--------GCCGCTGTCAGAGGAAACCTGGCGCTGACCACACTGCACCCTGGCGTGAGCGTGGGCCAGGCCACTGTGGTGGAGATCTTCCTGACCCTCCAGTTTGTGGTCTGCATCTTGGCCACCGATGACGAGAGGCAGAGCGGCCGTCCCGGCTCTGCGGCCCTGCCTGTCGGCTTCTCCCTCACTTTGGGCCACCTCTTCGGGATGTATTATACGGGTGCAGGCATGAACCCGGCCCGTTCCTTTGCTCCTGCCATCCTCACCCGCAACTTCACCAACCACTGGGTATACTGGGTGGGCCCAATCATCGGAGGGGGCTTGGGCAGCCTCATCTATGACTTCCTCCTCTTCCCTCGGCTCAAGAGTGTTTCTGAGAGGCTGTCTATTCTCAGAGGAGCCAGGCCCAGCGACCCCAGCGGACAACCAGAGGGCCCAGGAGAAGCCACGGAGCTGAAGACGCAGGCCCTGTAG

;
end;
