# Supplementary material for: Three Blind Moles: Molecular Evolutionary Insights on the Tempo and Mode of Convergent Eye Degeneration in Notoryctes typhlops (Southern Marsupial Mole) and Two Chrysochlorids (Golden Moles)
Source: Genes (Basel). 2023 Oct 28;14(11):2018. doi: 10.3390/genes14112018 (PMC10671557; doi:10.3390/genes14112018)
Supplement: Supplementary file 1 [file genes-14-02018-s001.zip › Afrotheria CDS Alignments Nexus/Afrotheria Rod Genes CDS Nexus/CNGA1 alignment CDS.nex]

#NEXUS
begin taxa;
	dimensions ntax=12;
	taxlabels
	Amblysomus_hottentotus[&"At least Q20"=100.00%,Ambiguities=0,"At least Q30"=100.00%,"Rough Temperature (°C)"=84.42350427350428,"At least Q40"=100.00%,Description="Illumina",Modified=Mon Sep 12 21:27:47 PDT 2022,"% GC"=37.6%,Bin="<html><head><3></head><b><font color='#49993F'>High</font></b></html>","# Nucleotide Sequences With Quality"=1,"Post-Trim Length"=2340,"Molecular Weight (kDa)"=725.8433999999949,Topology="linear","% MQ"=0.0%,Created=Mon Sep 12 08:32:44 PDT 2022,"% LQ"=0.0%,"% HQ"=100.0%,"Molecule Type"="DNA"]
	Chrysochloris_asiatica[&country="South Africa","Rough Temperature (°C)"=84.08995815899581,Description="NW_006408727","Genetic Code"="Standard",Modified=Mon Sep 12 21:27:47 PDT 2022,"Annotation Software Version (Genome-Annotation-Data)"="5.2",Taxonomy="Eukaryota; Metazoa; Chordata; Craniata; Vertebrata; Euteleostomi; Mammalia; Eutheria; Afrotheria; Chrysochloridae; Chrysochlorinae; Chrysochloris","Common Name"="Cape golden mole","Filename (Imported From)"="sequence - 2022-09-07T161126.397.gb","Annotation Provider (Genome-Annotation-Data)"="NCBI",Created=Wed Feb 19 00:00:00 PST 2014,"Annotation Method (Genome-Annotation-Data)"="Best-placed RefSeq; Gnomon","Features Annotated (Genome-Annotation-Data)"="Gene; mRNA; CDS; ncRNA",db_xref="taxon:185453",Organism="Chrysochloris asiatica","Annotation Version (Genome-Annotation-Data)"="Chrysochloris asiatica Annotation Release 100","Path (Imported From)"="/Users/pannotia/Downloads",Accession="NW_006408727.1","% GC"=36.7%,chromosome="Unknown",sex="female","Annotation Pipeline (Genome-Annotation-Data)"="NCBI eukaryotic genome annotation pipeline","Molecular Weight (kDa)"=741.7239599999928,"# Nucleotide Sequences With Quality"=0,Topology="linear","Annotation Status (Genome-Annotation-Data)"="Full annotation",tissue_type="Spleen","Molecule Type"="DNA"]
	Dugong_dugon[&"Rough Temperature (°C)"=84.6224278949634,note="contig: scaffold431",db_xref="taxon:29137",Organism="Dugong dugon",Description="CAJQER010000431","Genetic Code"="Standard",Modified=Mon Sep 12 21:27:47 PDT 2022,"Path (Imported From)"="/Users/pannotia/Downloads",Taxonomy="Eukaryota; Metazoa; Chordata; Craniata; Vertebrata; Euteleostomi; Mammalia; Eutheria; Afrotheria; Sirenia; Dugongidae; Dugong",Accession="CAJQER010000431.1","% GC"=38.1%,"Common Name"="dugong","# Nucleotide Sequences With Quality"=0,"Molecular Weight (kDa)"=720.4818299999946,Topology="linear","Filename (Imported From)"="sequence - 2022-09-07T210304.568.gb",Created=Thu Feb 17 00:00:00 PST 2022,"Molecule Type"="DNA"]
	Trichechus_manatus[&"Rough Temperature (°C)"=84.74747252747251,Description="NW_004444037","Genetic Code"="Standard",Modified=Mon Sep 12 21:27:47 PDT 2022,"Annotation Software Version (Genome-Annotation-Data)"="8.0","Assembly Name (Genome-Assembly-Data)"="TriManLat1.0",Taxonomy="Eukaryota; Metazoa; Chordata; Craniata; Vertebrata; Euteleostomi; Mammalia; Eutheria; Afrotheria; Sirenia; Trichechidae; Trichechus","Common Name"="Florida manatee","Genome Coverage (Genome-Assembly-Data)"="150x","Filename (Imported From)"="sequence - 2022-09-07T160829.041.gb","Annotation Provider (Genome-Annotation-Data)"="NCBI",Created=Thu Jan 25 00:00:00 PST 2018,isolate="Lorelei","Annotation Method (Genome-Annotation-Data)"="Best-placed RefSeq; Gnomon","Features Annotated (Genome-Annotation-Data)"="Gene; mRNA; CDS; ncRNA","Assembly Provider (Genome-Assembly-Data)"="Broad Institute","Sequencing Technology (Genome-Assembly-Data)"="Illumina HiSeq",db_xref="taxon:127582",Organism="Trichechus manatus latirostris","Annotation Version (Genome-Annotation-Data)"="102","Path (Imported From)"="/Users/pannotia/Downloads",Accession="NW_004444037.1",sub_species="latirostris","% GC"=38.4%,chromosome="Unknown",sex="female","Molecular Weight (kDa)"=705.7681999999961,"# Nucleotide Sequences With Quality"=0,"Annotation Pipeline (Genome-Annotation-Data)"="NCBI eukaryotic genome annotation pipeline",Topology="linear","Assembly Method (Genome-Assembly-Data)"="AllPaths v. R38542","Annotation Name (Genome-Annotation-Data)"="Trichechus manatus latirostris Annotation Release 102","Annotation Status (Genome-Annotation-Data)"="Full annotation","Molecule Type"="DNA"]
	Elephas_maximus[&country="USA: San Diego Zoo",collection_date="2016","Rough Temperature (°C)"=85.11752484191507,Description="NC_064823","Genetic Code"="Standard",Modified=Mon Sep 12 21:27:47 PDT 2022,"Annotation Software Version (Genome-Annotation-Data)"="10.0","Assembly Name (Genome-Assembly-Data)"="mEleMax1 primary haplotype",Taxonomy="Eukaryota; Metazoa; Chordata; Craniata; Vertebrata; Euteleostomi; Mammalia; Eutheria; Afrotheria; Proboscidea; Elephantidae; Elephas","Genome Coverage (Genome-Assembly-Data)"="43.0x","Filename (Imported From)"="sequence - 2022-09-07T160116.950.gb","Annotation Provider (Genome-Annotation-Data)"="NCBI RefSeq",dev_stage="adult",Created=Thu Aug 04 00:00:00 PDT 2022,isolate="mEleMax1","Genome Representation (Genome-Assembly-Data)"="Full","Assembly Date (Genome-Assembly-Data)"="21-MAR-2022","Annotation Method (Genome-Annotation-Data)"="Best-placed RefSeq; Gnomon",cell_type="fibroblast","Features Annotated (Genome-Annotation-Data)"="Gene; mRNA; CDS; ncRNA","Assembly Provider (Genome-Assembly-Data)"="Vertebrate Genomes Project","Sequencing Technology (Genome-Assembly-Data)"="PacBio Sequel II HiFi; Bionano optical mapping; Arima HiC",db_xref="taxon:99487",Organism="Elephas maximus indicus","Annotation Version (Genome-Annotation-Data)"="100","Path (Imported From)"="/Users/pannotia/Downloads",Accession="NC_064823.1",sub_species="indicus","% GC"=39.3%,chromosome="5",sex="male","Molecular Weight (kDa)"=686.8306299999986,"# Nucleotide Sequences With Quality"=0,"Annotation Pipeline (Genome-Annotation-Data)"="NCBI eukaryotic genome annotation pipeline",Topology="linear","Assembly Method (Genome-Assembly-Data)"="Hifiasm v. 0.16.1; purge_dups v. 07.12.21; Bionano solve v. 3.3; Salsa v. 2.3","Annotation Name (Genome-Annotation-Data)"="Elephas maximus indicus Annotation Release 100","Diploid (Genome-Assembly-Data)"="Principal Haplotype","Annotation Status (Genome-Annotation-Data)"="Full annotation",tissue_type="fibroblast cells from skin","Molecule Type"="DNA","Expected Final Version (Genome-Assembly-Data)"="No"]
	Loxodonta_africana[&country="USA: San Diego Zoo, CA","Rough Temperature (°C)"=85.11408191440404,Description="NW_003573458","Genetic Code"="Standard",Modified=Mon Sep 12 21:27:47 PDT 2022,"Annotation Software Version (Genome-Annotation-Data)"="8.0",Taxonomy="Eukaryota; Metazoa; Chordata; Craniata; Vertebrata; Euteleostomi; Mammalia; Eutheria; Afrotheria; Proboscidea; Elephantidae; Loxodonta","Common Name"="African savanna elephant","Filename (Imported From)"="sequence - 2022-09-07T160708.834.gb","Annotation Provider (Genome-Annotation-Data)"="NCBI",Created=Tue Jan 16 00:00:00 PST 2018,isolate="ISIS603380","Annotation Method (Genome-Annotation-Data)"="Best-placed RefSeq; Gnomon","Features Annotated (Genome-Annotation-Data)"="Gene; mRNA; CDS; ncRNA",db_xref="taxon:9785",Organism="Loxodonta africana","Annotation Version (Genome-Annotation-Data)"="102","Path (Imported From)"="/Users/pannotia/Downloads",Accession="NW_003573458.1","% GC"=39.3%,chromosome="Unknown",sex="female","Molecular Weight (kDa)"=674.4736399999995,"# Nucleotide Sequences With Quality"=0,"Annotation Pipeline (Genome-Annotation-Data)"="NCBI eukaryotic genome annotation pipeline",Topology="linear","Annotation Name (Genome-Annotation-Data)"="Loxodonta africana Annotation Release 102","Annotation Status (Genome-Annotation-Data)"="Full annotation","Molecule Type"="DNA"]
	Orycteropus_afer[&country="USA: San Diego Zoo","Rough Temperature (°C)"=84.47124542124541,Description="NW_006921833","Genetic Code"="Standard",Modified=Mon Sep 12 21:27:47 PDT 2022,"Annotation Software Version (Genome-Annotation-Data)"="9.0","Assembly Name (Genome-Assembly-Data)"="OryAfe1.0",Taxonomy="Eukaryota; Metazoa; Chordata; Craniata; Vertebrata; Euteleostomi; Mammalia; Eutheria; Afrotheria; Tubulidentata; Orycteropodidae; Orycteropus","Genome Coverage (Genome-Assembly-Data)"="44x","Filename (Imported From)"="sequence - 2022-09-07T160934.791.gb","Annotation Provider (Genome-Annotation-Data)"="NCBI",Created=Thu Jul 29 00:00:00 PDT 2021,isolate="SDZICR_OR568_19922","Annotation Method (Genome-Annotation-Data)"="Best-placed RefSeq; Gnomon","Features Annotated (Genome-Annotation-Data)"="Gene; mRNA; CDS; ncRNA","Assembly Provider (Genome-Assembly-Data)"="Broad Institute","Sequencing Technology (Genome-Assembly-Data)"="Illumina Hi-Seq",db_xref="taxon:1230840",Organism="Orycteropus afer afer","Annotation Version (Genome-Annotation-Data)"="101","Path (Imported From)"="/Users/pannotia/Downloads",Accession="NW_006921833.1",sub_species="afer","% GC"=37.7%,chromosome="Unknown",sex="female","Molecular Weight (kDa)"=678.0953899999986,"# Nucleotide Sequences With Quality"=0,"Annotation Pipeline (Genome-Annotation-Data)"="NCBI eukaryotic genome annotation pipeline",Topology="linear","Assembly Method (Genome-Assembly-Data)"="allpaths v. R40776 LITTLE_HELPS_BIG=False","Annotation Name (Genome-Annotation-Data)"="Orycteropus afer afer Annotation Release 101","Annotation Status (Genome-Annotation-Data)"="Full annotation","Molecule Type"="DNA"]
	Heterohyrax_brucei[&"Rough Temperature (°C)"=85.32145730889583,Description="PVJQ01000561","Genetic Code"="Standard",Modified=Mon Sep 12 21:27:47 PDT 2022,"Assembly Name (Genome-Assembly-Data)"="HetBruBak_v1_BIUU",Taxonomy="Eukaryota; Metazoa; Chordata; Craniata; Vertebrata; Euteleostomi; Mammalia; Eutheria; Afrotheria; Hyracoidea; Procaviidae; Heterohyrax","Common Name"="yellow-spotted hyrax","Genome Coverage (Genome-Assembly-Data)"="24.4x","Filename (Imported From)"="sequence - 2022-09-08T095327.005.gb",dev_stage="adult",Created=Wed Jan 16 00:00:00 PST 2019,"Genome Representation (Genome-Assembly-Data)"="Full",isolate="US064","Sequencing Technology (Genome-Assembly-Data)"="Illumina HiSeq",db_xref="taxon:77598",Organism="Heterohyrax brucei","Path (Imported From)"="/Users/pannotia/Downloads",Accession="PVJQ01000561.1","% GC"=39.8%,"Molecular Weight (kDa)"=693.4597699999979,"# Nucleotide Sequences With Quality"=0,Topology="linear","Assembly Method (Genome-Assembly-Data)"="DISCOVAR de novo v. discovardenovo-52488","Molecule Type"="DNA","Expected Final Version (Genome-Assembly-Data)"="Yes"]
	Procavia_capensis[&"Rough Temperature (°C)"=85.28640072529465,Description="PVIO02825588","Genetic Code"="Standard",Modified=Mon Sep 12 21:27:47 PDT 2022,"Assembly Name (Genome-Assembly-Data)"="ProCapCap_v2_BIUU_UCD",Taxonomy="Eukaryota; Metazoa; Chordata; Craniata; Vertebrata; Euteleostomi; Mammalia; Eutheria; Afrotheria; Hyracoidea; Procaviidae; Procavia","Common Name"="Cape rock hyrax","Genome Coverage (Genome-Assembly-Data)"="23.3x","Filename (Imported From)"="sequence - 2022-09-08T093502.403.gb",dev_stage="adult",Created=Mon Jul 15 00:00:00 PDT 2019,"Genome Representation (Genome-Assembly-Data)"="Full",isolate="US060","Sequencing Technology (Genome-Assembly-Data)"="Illumina HiSeq",db_xref="taxon:9813",Organism="Procavia capensis","Path (Imported From)"="/Users/pannotia/Downloads",Accession="PVIO02825588.1","% GC"=39.7%,"Molecular Weight (kDa)"=684.2478299999983,"# Nucleotide Sequences With Quality"=0,Topology="linear","Assembly Method (Genome-Assembly-Data)"="Discovar de novo v. 52494 + Dovetail HiC","Molecule Type"="DNA","Expected Final Version (Genome-Assembly-Data)"="No"]
	Elephantulus_edwardii[&country="South Africa","Rough Temperature (°C)"=84.69838492597576,Description="NW_006399887","Genetic Code"="Standard",Modified=Mon Sep 12 21:27:47 PDT 2022,"Annotation Software Version (Genome-Annotation-Data)"="5.2",Taxonomy="Eukaryota; Metazoa; Chordata; Craniata; Vertebrata; Euteleostomi; Mammalia; Eutheria; Afrotheria; Macroscelidea; Macroscelididae; Elephantulus","Common Name"="Cape elephant shrew","Filename (Imported From)"="sequence - 2022-09-07T161029.883.gb","Annotation Provider (Genome-Annotation-Data)"="NCBI",Created=Wed Feb 19 00:00:00 PST 2014,isolate="Elephantulus edwardi_28Jun2011","Annotation Method (Genome-Annotation-Data)"="Best-placed RefSeq; Gnomon","Features Annotated (Genome-Annotation-Data)"="Gene; mRNA; CDS; ncRNA",db_xref="taxon:28737",Organism="Elephantulus edwardii","Annotation Version (Genome-Annotation-Data)"="Elephantulus edwardii Annotation Release 100","Path (Imported From)"="/Users/pannotia/Downloads",Accession="NW_006399887.1","% GC"=38.3%,chromosome="Unknown",sex="female","Annotation Pipeline (Genome-Annotation-Data)"="NCBI eukaryotic genome annotation pipeline","Molecular Weight (kDa)"=691.6770299999978,"# Nucleotide Sequences With Quality"=0,Topology="linear","Annotation Status (Genome-Annotation-Data)"="Full annotation","Molecule Type"="DNA"]
	Echinops_telfairi[&country="Germany: Ludwig Maximilians University, Munich","Rough Temperature (°C)"=85.13450850269597,Description="NW_022111369","Genetic Code"="Standard",Modified=Mon Sep 12 21:27:47 PDT 2022,"Annotation Software Version (Genome-Annotation-Data)"="9.0",Taxonomy="Eukaryota; Metazoa; Chordata; Craniata; Vertebrata; Euteleostomi; Mammalia; Eutheria; Afrotheria; Tenrecidae; Tenrecinae; Echinops","Common Name"="small Madagascar hedgehog","Genome Coverage (Genome-Assembly-Data)"="78x","Filename (Imported From)"="sequence - 2022-09-07T161243.009.gb","Annotation Provider (Genome-Annotation-Data)"="NCBI",Created=Mon Dec 06 00:00:00 PST 2021,"Genome Representation (Genome-Assembly-Data)"="Full",isolate="266","Annotation Method (Genome-Annotation-Data)"="Best-placed RefSeq; Gnomon","Features Annotated (Genome-Annotation-Data)"="Gene; mRNA; CDS; ncRNA","Assembly Provider (Genome-Assembly-Data)"="Broad Institute","Sequencing Technology (Genome-Assembly-Data)"="Illumina HiSeq",db_xref="taxon:9371",Organism="Echinops telfairi","Annotation Version (Genome-Annotation-Data)"="103","Path (Imported From)"="/Users/pannotia/Downloads",Accession="NW_022111369.1","% GC"=39.3%,chromosome="Unknown",sex="female","Molecular Weight (kDa)"=747.7242399999925,"# Nucleotide Sequences With Quality"=0,"Annotation Pipeline (Genome-Annotation-Data)"="NCBI eukaryotic genome annotation pipeline",Topology="linear","Assembly Method (Genome-Assembly-Data)"="ALLPATHS v. R37599; Dovetail HiC v. 22-Jul-2017","Annotation Name (Genome-Annotation-Data)"="Echinops telfairi Annotation Release 103","Annotation Status (Genome-Annotation-Data)"="Full annotation","Molecule Type"="DNA","Expected Final Version (Genome-Assembly-Data)"="Yes"]
	Microgale_talazaci[&"Rough Temperature (°C)"=85.23610503282275,Description="PVJH01003893","Genetic Code"="Standard",Modified=Mon Sep 12 21:27:47 PDT 2022,"Assembly Name (Genome-Assembly-Data)"="MicTal_v1_BIUU",Taxonomy="Eukaryota; Metazoa; Chordata; Craniata; Vertebrata; Euteleostomi; Mammalia; Eutheria; Afrotheria; Tenrecidae; Oryzorictinae; Microgale","Common Name"="Talazac's shrew tenrec","Genome Coverage (Genome-Assembly-Data)"="27.8x","Filename (Imported From)"="sequence - 2022-09-07T162019.321.gb",dev_stage="adult",Created=Wed Jan 16 00:00:00 PST 2019,"Genome Representation (Genome-Assembly-Data)"="Full",isolate="US118","Sequencing Technology (Genome-Assembly-Data)"="Illumina HiSeq",db_xref="taxon:176115",Organism="Microgale talazaci","Path (Imported From)"="/Users/pannotia/Downloads",Accession="PVJH01003893.1","% GC"=39.6%,"Molecular Weight (kDa)"=708.984929999996,"# Nucleotide Sequences With Quality"=0,Topology="linear","Assembly Method (Genome-Assembly-Data)"="DISCOVAR de novo v. discovardenovo-52488","Molecule Type"="DNA","Expected Final Version (Genome-Assembly-Data)"="Yes"]
;
end;

begin characters;
	dimensions nchar=2076;
	format datatype=dna missing=? gap=-;
	matrix
	Amblysomus_hottentotus	ATGAAGACAAATATAATCAATACACAATGCTCCTTTGTGAATATCCCCAATGTGATTGTACCAGATATTGAAATGGAAATAAGAAAAATGGAAAATGGAGCGTGCAGCTCCCTGTCTGATGATGAT---------GACAATGCTTCTATATTAGATGAATCAGAACGTGAAAACTACCAAACAAGAGGTTCCTTTAGAAAGAATTCACACAGAAGGAGAGAACCATCTCAGAGGGAGCAGTACCTGCCTGGAGCCACTGCACTTTTCAATGTTAACAACAGCAGTAATAAGGACCAGGAATCAAAAGAAAAGAAGAAAAGGAAAAAGGAAAAGAAAAGTAAATCAGATGGTAAAGATGAAAATGAAAAGGACCCAAAGAAGGACAAGAAGAGAGAAAAACAGAAGAAAAAGAAAGTG---GACAAAAACAAAAATAAGAAAGAGGAGAAGAAGAAAGAAGTCATGGTTATAGATCCCTCGGGAAACACGTATTACAATTGGCTGTTTTGCATCACTTTACCTGTTATATACAACTGGACTATGGTCATTGCAAGGGCATGTTTTGATGAACTTCAGATTGATTACCTAGAATATTGGCTCGTTTTTGATTACTTGTCAGATGCAATTTATGTTCTTGATATTTTTGTACGAACAAGGACAGGTTATCTGGACCAAGGACTGCTGGTGAAGGAAGAGCTTAAAATCATAGAGAAATATAAATCCAATTTGCAATTTAAGCTTGATGTTTTATCTATGGTACCAACTGATCTGCTGTTTTTAAAACTGGGGTGGAACTATCCAGAAATTAGATTAAACAGACTGTTAAGGATCTCTCGTATGTTTGAATTTTTCCAGAGAACAGAAACAAGGACAAACTACCCAAACATCTTTAGAATTTCTAACCTTGTTATGTATATTGTCATCATCATCCACTGGAATGCCTGTGTGTATTACTCTATTTCCAAAGCTATTGGATTTGGAAGTGACACATGGGTCTATCCTAACATTAATGATACTGAATTTGGTCGTTTGGCAAGAAAATATGTATATAGCCTTTACTGGTCTACCCTGACTTTGACCACCATTGGTGAAACACCGCCTCCTGTGAGAGATTCTGAGTACATCTTTGTGGTTGTGGATTTCCTAATTGGAGTGTTAATTTTTGCTACCATTGTTGGTAACATAGGTTCTATGATTTCCAACATGAATGCAGCTAGAGCAGAATTTCAAGCAAGAATTGATGCTATAAAGCAATATATGCATTTTCGAAATGTAAGCAAAGATATGGAAAAGAGAGTCATCAAATGGTTTGACTACTTGTGGACCAACAAAAAAACAGTGGATGAAAAGGATGTCTTGAGATATCTACCTGATAAACTAAGAGCAGAGATTGCCATCAATGTTCACTTAGACACACTGAAAAAGGTGCGCATTTTTGCTGACTGTGAAGCTGGTCTGTTGGTGGAGTTGGTCCTGAAATTACAACCCCAAGTTTACAGTCCTGGAGATTACATTTGCAAGAAAGGAGATATTGGGCGTGAAATGTACATCATCAAGGAAGGCAAACTTGCTGTGGTGGCAGATGATGGAATCACTCAGTTTGTAGTTCTGAGTGATGGCAGTTACTTTGGTGAGATCAGCATTCTTAACATTAAAGGAAGCAAAGCTGGAAATCGACGAACAGCCAATATTAAAAGTATTGGCTATTCAGATCTGTTTTGTCTCTCAAAAGATGACCTCATGGAAGCTTTAACTGAGTACCCAGATGCCAAAACTATGCTGGAAGAGAAAGGGAAGCAAATCTTAATTAAAGATGGTCTACTGGATCTAAGTATCGCAAATGCTGAGGGCGATCCTAAAGATCTTGAAGAGAAGGTCATTAGAATAGAGGGGTCAGTAAACCTTCTGCAAACAAGGTTTGCTCGAATCCTGGCTGAGTATGAGTCAGGGCAACAAAAATTGAAGCAGAGACTAACAAAGGTTGAGAAATTTCTGAAGCCGAATATTGACACAGATTTTTCAACTATCGAAGGATCTGGAATGGAAAGTGGACCCCCCGACTCTACACAAGATTGA
	Chrysochloris_asiatica	ATGAAGACAAATATAATCAATACACAATGCTCCTTTATGAATATCCCCAATGTGATTGTACCAGATATTGAAATGGAAATAAGAAGAATGGAAAATGGATCATGCAGCTCTCTGTCTGATGATGAT---------GACAATGCCTCTATATTGGAAGAATCGGAATGTGAAAACTTCCAGACAAGAGGTTCCTTTAGAAAGAATTCACACAGAAGGAGAGAACCATCTCAGAGGGAGCAGTACCTGCCTGGAGCCATTGCACTTTTCAATGTTAACAACAGCAGTAATAAGGACCAGGAATCAAAAGAAAAGAAGAAAAGGAAAAAGGGAAAGAAAAGTAAATCAGATGGTAAAGATGAAAATGAAAAGGACCCAAAGAATGACAAGAAGAGAGAAAAAGAGAAGAAAAAGAAAGTG---GACAAAAACAAAAAGAAGAAAGAGGAGGAGAAGAAAGAAGTCATGGTTATAGATCCTTCGGGAAACACGTATTACAATTGGCTGTTTTGCATCACTTTACCTGTTATGTACAACTGGACTATGGTCATTGCAAGGGCATGTTTTGATGAACTTCAGATTGATTACCTAGAATATTGGCTCGTTTTTGATTACTTGTCAGATGCAGTTTATGTTCTTGATATGTTTGTACGAACAAGGACAGGTTATCTGGACCAAGGACTGCTGGTGAAGGAAGAGCTTAAAATCATACAGAAATATAAATCCAATTTGCAATTTAAGCTTGATGTTTTATCTATGGTACCAACTGATCTGCTGTTTTTAAAATTGGGGTGGAGCTATCCAGAAATTAGATTAAACAGACTGTTAAGGATCTCTCGTATGTTTGAATTTTTCCAGAGAACAGAAACGAGGACAAACTACCCAAACATCTTTAGAATTTCTAACCTTGTTATGTATATTGTCATCATCATCCACTGGAATGCCTGTGTGTATTACGCTATTTCCAAAGCTATTGGATTTGGAAGTGACACATGGGTCTATCCTAACATTAATGATCCTGAATTTGGTCGTTTGGCAAGAAAATATGTATATAGCCTTTACTGGTCTACCCTGACTTTGACCACCATTGGTGAAACACCGCCTCCTGTGAGAGATTCTGAGTATGTCTTTGTGGTGATGGATTTCCTAATTGGAGTGTTAATTTTTGCTACCATTGTTGGTAACATAGGTTCTATGATTTCCAACATGAATGCAGCTAGAGCAGAATTTCAAGCAAGAATTGATGCTATAAAGCAATATATGCATTTTCGAAATGTAAGCAAAGATTTGGAAAAGAAAGTTATCAAATGGTTTGACTACTTGTGGACCAACAAAAAAACAGTGGATGAAAAGGATGTCTTGAGATATCTACCTGATAAACTAAGAGCAGAGATTGCCATCAATGTTCACTTAGACACACTGAAAAAAGTGCGCATTTTTGCTGACTGTGAAGCTGGTCTGTTGGTGGAGTTGGTCTTGAAATTACAACCCCAAGTTTATAGTCCTGGAGATTATATTTGCAAGAAAGGAGATATTGGGCGTGAAATGTACATCATCAAGGAAGGTAAACTTGCTGTAGTGGCAGATGATGGAATCACTCAGTTTGTAGTTCTGAGTGATGGCAGTTACTTTGGTGAAATCAGCATTCTTAACATTAAAGGAAGCAAAGCTGGAAATCGAAGAACAGCCAATATTAAAAGTATTGGCTATTCAGATCTGTTTTGTCTCTCAAAAGATGACCTCATGGAAGCTCTAACTGAATACCCAGATGCCAAAACTATACTGGAAGAGAAAGGGAAGCAAATCTTAATTAAAGATGGTCTGCTGGATCTAAGTATTGCAAATGCTGGGGGTGATCCTAAAGATCTTGAAGAGAAGGTCATTAGAATAGAGGAGTCAGTAAACCTTCTGCAAACAAGGTTTGCTCGAATCCTGGCTGAGTATGAATCAGTGCAACAAAAATTGAAGCAGAGACTAACAAAGGTTGAGAAATTTCTGAAGCCGATTATGGACACAGATTTTTCAACTATCGAAGGATCTGGAATGGAAAGTGGACCCCCCAACTCTACACAAGATTGA
	Dugong_dugon	ATGAAGAAAAATAAAATCAATACACAACGCTCCTTTGTGAATGTCCCCAATGTGATTGTACCAGACATTGAAATGGAAATAAGAAGGATGGAAAATGGAGCATGCAGCTCTTTTTCTGATGATGAT------GACGACAGTGCCTCTATATCTGAAGAATCAGAAAATGAAAACTTCCACTCAAGAGGTTCCTTTAGAAAGAGCTCACACATGAGGAGAGGACCATCACAGAGGGAGCAGTACCTGCCTGGTGCCATTGCACTTTTCAATGTTAACAACAGCAGCAATAAGGACCAGGAGCCAAAAGAAAAACAGAAAAAGAAAAAAGAA---AAAAGCAAGTCAGATAGTAAAAATGAAAATAAAAAGGACCCAGAGAAGAAAAAGAATAAAGGAAAAGAGAAGAAAAAGAAAGAG---GACAAAAACAAAGATAAGAAAAAGGAAGAGAAGAAAGAAGTCATGGTTATTGATCCCTCAGGAAACACATATTACAACTGGCTGTTTTGCATCACTTTACCTGTTATGTACAACTGGACCATGGTTATTGCAAGAGCATGTTTTGATGAACTTCAGTCTAATTACCTAAAATACTGGCTCGTTTTTGATTACTTATCAGATGTAGTCTATCTTCTCGATATGTTTGTACAAACAAGGACAGGTTACCTGGAACAAGGACTGCTGGTAAAGGAAGAGCTTAAACTCATAGAGAAATACAAATCAAATTTTCAGTTTAAACTTGATGTTTTATCAGTGGTACCAACTGATCTGCTATATTTTAAGCTGGGGTGGAACTATCCAGAAATAAGATTAAATAGACTGTTAAGGGTCCCTCGTATGTTTGAGTTCTTCCAGAGAACAGAAACAAGAACAAACTACCCAAACATCTTCAGGATTTCTAACCTCGTTATGTATATCGTCATCATCATCCACTGGAATGCATGTGTATATTACTCTATTTCCAAAGCTATTGGATTTGGAAATGACACATGGGTCTATCCTGATGTTAATGATCCTGAATTTGGCCGTTTGGCAAGAAAATATGTATACAGCCTTTACTGGTCTACACTGACTTTGACCACCATTGGTGAAACCCCACCTCCTGTGAGAGATTCTGAGTATGTCTTTGTGGTGGTTGACTTCCTAATTGGAGTGTTAATTTTTGCTACCATTGTTGGTAACATAGGTTCTATGATTTCCAATATGAATGCAGCTAGAGCAGAATTTCAAGCAAGAATTGATGCTATAAAGCAATATATGCATTTTCGAAATGTAAGCAAAGATATGGAAAAGAGAGTTATTAAATGGTTTGACTACTTGTGGACCAACAAAAAAACAGTGGATGAGAAGGAAGTCTTGAAGTATCTACCTGATAAACTAAGAGCAGAGATTGCCATCAATGTTCACTTAGACACACTGAAAAAGGTGCGCATTTTTGCTGACTGTGAAGCTGGCCTGCTGGTGGAGTTGGTCTTGAAATTACAACCCCAAGTCTATAGTCCTGGAGATTACATTTGCAAGAAAGGAGATATTGGACGTGAGATGTACATCATCAAAGAAGGCAAACTTGCTGTGGTGGCAGATGATGGGATCACTCAGTTTGTGGTATTGAGTGATGGCAGCTACTTTGGTGAGATCAGCATTCTTAATATTAAAGGCAGCAAAGCTGGAAATCGAAGAACGGCCAATATTAAAAGTATTGGCTACTCAGATCTGTTTTGTCTCTCAAAAGATGACCTCATGGAAGCTCTAACCGAGTACCCAGATGCCAAAGCTATGCTAGAAGAGAAAGGGAAGCAAATCTTGATGAAAGATGGTTTACTGGATATAAATATTGCAAATTCTGGGAGTGATCCTAAAGATCTGGAAGAGAAGGTTGCCAGAATGGAGGGTTCAGTAGACCTTCTGCAAACACGGTTTGCCCGGATCCTGGCTGAGTATGAGTCAATGCAACAGAAACTGAAGCAGAGACTAACCAAGGTTGAGAAATTTCTGAAACCGATTATTGACACAGAATTTTCAACTATCGAAGGATCTGGAATGGAAAGTGGACCCACAGACTCTACACAAGACTAA
	Trichechus_manatus	ATGAAGAAAAATAAAATCAATACACAACGCTCCTTTGTGAATGTCCCCAATGTGATTGTACCAGACATTGAAATGGAAATAAGAAGGATGGAAAATGGAGCGTGCAGCTCTTTTTCTGATGATGAT------GACGACAGTGCCTCTGTATCTGAAGAATCAGAAAATGAAAACTTCCACTCAAGAGGTTCCTTTAGAAAGAGCTCACACATAAGGAGAGGACCATCACAGAGGGAGCAGTACCTGCCTGGTGCCATTGCACTTTTCAATGTTAACAACAGCAGCAATAAGGACCAGGAGCCAAAAGAAAAAACGAAAAAGAAAAAAGAA---AAATGCAAGTCAGATAGTAAAAATGAAAATAAAAAGGACCCAGAGAAGAAAAAGAATAAAGGAAAAGAGAAGAAAAAGAAAGAG---GACAAAAACAAAGATAAGAAAGAGGAAGAGAAGAAAGAAGTCATGGTTATTGATCCCTCAGGAAACACATATTACAACTGGCTGTTTTGCATCACTTTACCTGTTATGTACAACTGGACCATGGTTATTGCAAGAGCATGTTTTGATGAACTTCAGTCTAATTACCTAAAATACTGGCTCATTTTTGATTACTTATCAGATGTAGTCTATCTTCTCGATATGTTTGTACGAACAAGGACAGGTTACCTGGAACAAGGACTGCTGGTAAAGGAAGAGCTTAAACTCATAGAGAAATATAAATCAAATTTTCAATTTAAACTTGATGTTTTATCAGTGGTACCAACTGATCTGCTATATTTTAAGCTGGGGTGGAACTATCCAGAAATAAGATTAAATAGACTGTTAAGGGTCCCTCGTATGTTTGAGTTCTTCCAGAGAACAGAAACAAGGACAAACTACCCAAACATCTTCAGGATTTCTAACCTCGTTATGTATATCGTCATCATCATCCACTGGAATGCATGTGTATATTACTCTATTTCCAAAGCTATTGGATTTGGAAATGACACATGGGTCTATCCTGATGTTAATGATCCTGAATTTGGCCGTTTGACAAGAAAATACGTATACAGCCTTTACTGGTCTACACTGACTTTGACCACCATTGGTGAAACCCCACCTCCTGTGAGAGATTCTGAGTATGTCTTTGTGGTGGTTGACTTCCTAATTGGAGTGTTAATTTTTGCTACCATTGTTGGTAACATAGGCTCTATGATTTCCAATATGAATGCAGCTAGAGCAGAATTTCAAGGAAGAATTGATGCTATAAAGCAATATATGCATTTTCGAAATGTAAGCAAAGATATGGAAAAGAGAGTTATTAAATGGTTTGACTACTTGTGGACCAACAAAAAAACAGTGGATGAGAAGGAAGTCTTGAAGTATCTACCTGATAAACTAAGAGCAGAGATTGCCATCAATGTTCACTTAGACACACTGAAAAAGGTGCGCATTTTTGCTGACTGTGAAGCTGGCCTGCTGGTGGAGTTGGTCTTGAAATTACAACCCCAAGTCTATAGTCCTGGAGATTACATTTGCAAGAAAGGAGATATTGGACGTGAGATGTACATCATCAAAGAAGGCAAACTTGCCGTGGTGGCAGATGATGGGATCACTCAGTTTGTGGTATTGAGTGATGGCAGCTACTTCGGTGAGATCAGCATTCTTAACATTAAAGGCAGCAAAGCTGGAAATCGAAGAACGGCCAATATTAAAAGTATTGGCTACTCAGATCTGTTTTGTCTCTCAAAAGATGACCTCATGGAAGCTCTAACCGAGTACCCAGATGCCAAAGCTATGCTAGAAGAGAAAGGGAAGCAAATCTTGATGAAAGATGGTTTACTGGATATAAATATTGCAAATGCTGGGAGTGATCCTAAAGATCTGGAAGAGAAGGTTGCCAGAATGGAGGGTTCAGTAGACCTTCTGCAAACACGGTTTGCCCGGATCCTGGCTGAGTATGAGTCAATGCAACAGAAACTGAAGCAGAGACTAACCAAGGTTGAGAAATTTCTGAAACCGATTATTGACACAGAATTTTCAACTATTGAAGGATCTGGAATGGAAAGTGGACCCACAGACTCTACACAAAACTAA
	Elephas_maximus	ATGAAGAAAAATACAATCAATACACAACACTCCTTTGTGAACATCCCCAATGTGATTGTACCAGACATTGAAATGGGAATAAGAAGGATGGAAAACGGAGCATGCAGCTCCTTTTCTGATGATGAT---AATGACGACAGAGCCTCTATATTTGAAGAATCAGAAAATGAAAACTTTCATGAAAGAGGTTCCTTTAGAAAGAGCTCACACAGAAGGAGAGGACCATCACAGAGGGAGCAGTGCCTGCCTGGTGCCATTGCACTTTTCAATGTTAACAACAGCAGCAATAAGGACAAGGAGCCAAAAGAAAAAACAAAAAAGAAAAAAGAAAAGAAAAGCAAGTCAGATCATAAAAATGAAAGTAAAAAGGACCCAGAGAAGAAAAAGAGTAAAGGAAAAGAG------GCGAAAGAG---GACAAAAACAAAGATAAAAAAGAGGAGAAGAAGAAAGAAGTCATGGTTATTGATCCTTCGGGAAACACATATTACAACTGGCTGTTTTGCATCACTTTACCTGTTATGTATAACTGGACTATGATTATTGCAAGAGCATGTTTTGATGAACTTCAGTCTAATTACCTAAAATATTGGCTCGTTTTTGATTACTTATCAGATGTAGTCTATCTTCTCGATATGTTTGTACGAACAAGGACAGGTTATCTGGAACAAGGACTGCTGGTAAAGGAAGAGCGTAAACTCATAGAGAAATATAAATCGACTTTGCAATTTAAACTTGATGTTTTATCAGTGATACCAACTGATCTGCTGTATTTTAAGCTGGGGTGGAACTATCCAGAAATTAGATTAAATAGACTGTTAAGGATCTCTCGGATGTTTGAGTTCTTCCAGAGAACAGAAACGAGGACAAACTACCCAAACATCTTCAGGATTTCTAACCTTGTTATGTATATCGTCATCATCATCCACTGGAATGCATGTGTATATTACTCTATTTCCAAAGCTATTGGATTTGGAAATGACACATGGGTCTATCCTGATGTTAATGATCCTGAATTTGGCCGTTTGGCAAGAAAATACGTATACAGCCTTTACTGGTCTACACTGACTTTGACCACGATTGGTGAAACACCACCTCCTGTTAGAGATTCTGAGTATGTCTTTGTGGTGGTTGATTTCCTAATTGGAGTGTTAATTTTTGCTACCATTGTTGGTAACATAGGTTCTATGATTTCCAACATGAATGCAGCTAGAGCAGAATTTCAAGCAAGAATTGATGCTATAAAGCAATATATGCATTTTCGCAATGTAAGCAAAGATATGGAAAAGCGAGTTATCAAATGGTTTGACTACTTGTGGACCAACAAAAAAACAGTGGATGAGAAGGAAGTCTTGAAGTATCTACCTGATAAACTCAGAGCAGAGATTGCCATCAACGTTCACCTAGACACACTGAAAAAGGTGCGCATTTTTGCTGACTGTGAAGCTGGCCTGCTGGTGGAGTTGGTCTTGAAATTACAACCCCAAGTCTATAGTCCTGGAGATTACATTTGCAAGAAAGGAGATATCGGACGTGAGATGTACATCATCAAAGAAGGCAAACTTGCCGTGGTAGCAGATGATGGGGTCACTCAGTTTGTGGTTCTCAGTGATGGCAGCTACTTTGGTGAGATTAGCATTCTTAACATTAAAGGCAGCAAAGCTGGAAATCGAAGAACGGCCAATATTAAAAGTATTGGCTACTCAGATCTGTTTTGTCTCTCAAAAGATGACCTCATGGAAGCTCTAACCGAGTACCCAGATGCCAAAACTATGCTAGAAGAGAAAGGGAGGCAAATCTTGATGAAAGATGGCCTATTGGATATAAATATCGCAAATGCCGGGAGTGATCCTAAAGACCTGGAAGAGAAGGTCTCCAGAATGGAAGGTTCAGTAGACCTTCTGCAAACAAGGTTTGCCCGGATCCTGGCTGAGTATGAGTCAACGCAACAGAAACTGAAGCAGAGACTAACTAAGGTTGAGAACTTTCTGAAACCGATTATCGACACAGAATTTTCAACTATTGAAGGATCTGGCATGGAAAGTGGGCCCACAGACTCTACACAAGACTAA
	Loxodonta_africana	ATGAAGAAAAATACAATCAATACACAACACTCCTTTGTGAACATCCCCAATGTGATTGTACCAGACATTGAAATGGGAATAAGAAGGATGGAAAACGGAGCATGCAGCTCCTTTTCTGATGATGAT---AATGACGACAGAGCCTCTATATTTGAAGAATCAGAAAATGAAAACTTTCATGAAAGAGGTTCCTTTAGAAAGAGCTCACACAGAAGGAGAGGACCATCACAGAGGGAGCAGTGCCTGCCTGGTGCCATTGCACTTTTCAATGTTAACAACAGCAGCAATAAGGACAAGGAGCCAAAAGAAAAAACAAAAAAGAAAAAAGAAAAGAAAAGCAAGTCAGATCATAAAAATGAAAGTAAAAAGGACCCAGAGAAGAAAAAGAGTAAAGGAAAAGAG------GCGAAAGAG---GACAAAAACAAAGATAAAAAAGAGGAGAAGAAGAAAGAAGTCATGGTTATTGATCCTTCGGGAAACACATATTACAACTGGCTGTTTTGCATCACCTTACCTGTTATGTATAACTGGACTATGATTATTGCAAGAGCATGTTTTGATGAACTTCAGTCTAATTACCTAAAATATTGGCTCGTTTTTGATTACTTATCAGATGTAGTCTATCTTCTCGATATGTTTGTACGAACAAGGACAGGTTATCTGGAACAAGGACTGCTGGTAAAGGAAGAGCGTAAACTCATAGAGAAATATAAATCGACTTTGCAATTTAAACTTGATGTTTTATCAGTGATACCAATTGATCTGCTGTATCTTAAGCTGGGGTGGAACTATCCAGAAATTAGATTAAATAGACTGTTAAGGATCTCTCGGATGTTTGAGTTCTTCCAGAGAACAGAAACGAGGACAAACTACCCAAACATCTTCAGGATTTCTAACCTTGTTATGTATATCGTCATCATCATCCACTGGAATGCATGTGTATATTACTCTATTTCCAAAGCTATTGGATTTGGAAATGACACATGGGTCTATCCTGATGTTAATGATCCTGAATTTGGCCGTTTGGCAAGAAAATACGTATACAGCCTTTACTGGTCTACACTGACTTTGACCACGATTGGTGAAACACCACCTCCTGTTAGAGATTCTGAGTATGTCTTTGTGGTGGTTGATTTCCTAATTGGAGTGTTAATTTTTGCTACCATTGTTGGTAACATAGGTTCTATGATTTCCAACATGAATGCAGCTAGAGCAGAATTTCAAGCAAGAATTGATGCTATAAAGCAATATATGCATTTTCGCAATGTAAGCAAAGATATGGAAAAGCGAGTTATCAAATGGTTTGACTACTTGTGGACCAACAAAAAAACAGTGGATGAGAAGGAAGTCTTGAAGTATCTACCTGATAAACTCAGAGCAGAGATTGCCATCAACGTTCACTTAGACACACTGAAAAAGGTGCGCATTTTTGCTGACTGTGAAGCTGGCCTGCTGGTGGAGTTGGTCTTGAAATTACAACCCCAAGTCTATAGTCCTGGAGATTACATTTGCAAGAAAGGAGATATCGGACGTGAGATGTACATCATCAAAGAAGGCAAACTTGCCGTGGTAGCAGATGATGGGGTCACTCAGTTTGTGGTTCTCAGTGATGGCAGCTACTTTGGTGAGATTAGCATTCTTAACATTAAAGGCAGCAAAGCTGGAAATCGAAGAACGGCCAATATTAAAAGTATTGGCTACTCAGATCTGTTTTGTCTCTCAAAAGATGACCTCATGGAAGCTCTAACTGAGTACCCAGATGCCAAAACTATGCTAGAAGAGAAAGGGAGGCAAATCTTGATGAAAGATGGCCTATTGGATATAAATATCGCAAATGCCGGGAGTGATCCTAAAGACCTGGAAGAGAAGGTCTCCAGAATGGAAGGTTCAGTAGACCTTCTGCAAACAAGGTTTGCCCGGATCCTGGCTGAGTATGAGTCAACGCAACAGAAACTGAAGCAGAGACTAACTAAGGTTGAGAACTTTCTGAAACCGATTGTCGACACAGAATTTTCAACTATTGAAGGATCTGGCATGGAAAGTGGGCCCACAGACTCTACACAAGACTAA
	Orycteropus_afer	ATGAAGACAAATATAATCAGTACACAGCGCTCTTTTGTGAACAAGCCCAATGTGATTGTACCAGACATTGAAATGGAAATAAGAAGAATGGAAAATGGAGCATGCAGCTCCTTTTCTGATGATGAT---------GACAGTGCCTCTATGTTTGAAGAATCAGAAAGTGAAAACTTCCATGCAAGAGATTCCTTTAGAAAGAACTTGGACAGAAGGAGAGGACCATCACAGAGGGAGCAGTACCTGCCTGGTGCCATTGCACTTTTCAATGTTAACAACAGCAGCAATAAGGACCAGGAGCCAAAAGAAAAAAAGAAAAAGAAAAAAGAAAAGAAAAGCAAGTCAGATAATAAAAATGAAAATAAAAAGGACCCAGAGAAGAAAAAGAAGAAAGAAAAAGAGAAGAAAAAGACAGAA---GACAAAAACAAAGAAAAGAAAGAAGAGGAGAAGAAAGAGGTCAGGGTTATTGATCCCTCAGGAAACACATATTACAATTGGCTGTTTTGCATCACTTTACCTGTTATGTACAACTGGACTATGGTTATTGCACGTGCATGCTTTGAGGAACTTCAGTCTAACTACCTAGAATATTGGCTCATTTTGGATTATTCGTCAGATATAGTCTATCTTCTCGATATGTTTGTACGAACAAGGACAGGTTACCTAGAACAAGGACTACTGGTGAAGGAAGAGCTTAAACTCATTGCGAAATATAAATCAAATTTGCAATATAAACTTGATGTTTTATCAGTGGTGCCAACCGATCTGCTGTATTTTAAGCTAGGGTGGAACTATCCAGAAATTAGATTAAACAGGCTATTAAGGATCTCTCGTATGTTTGAGTTCTTCCAGAGAACAGAAACAAGGACAAACTATCCAAACATCTTCAGGATTTCTAATCTTGTTATGTATATTGTCATCATCATCCACTGGAATGCATGTGTGTATTACTCTATTTCCAAAGCTATTGGATTTGGAAATGACACATGGGTCTATCCTGATGTGAATGATCCTGAATTTGGCCGTTTGGCAAGAAAGTATGTATACAGCCTTTATTGGTCTACACTGACTTTGACCACCATTGGTGAAACACCACCTCCTGTTAGAGATTCTGAGTTTGTCTTTGTGGTAGTTGATTTCCTAATTGGAGTGTTAATTTTTGCTACCATTGTTGGTAACATAGGTTCTATGATTTCTAATATGAATGCAGCTAGAGCAGAATTTCAAGCAAGAATTGATGCCATAAAGCAATACATGAATTTTCGAAACGTAAGCAAAGATATGGAAAAGAGAGTTATCAAATGGTTTGACTACTTGTGGACCAACAAAAAAACAGTAGATGAGAAGGAAGTCTTGAAGTATTTACCTGATAAACTAAGAGCAGAAATTGCCATCAATGTTCACTTAGACACACTGAAAAAGGTACGCATATTTGCTGACTGTGAAGCTGGTCTGTTGGTAGAGTTGGTGTTGAAATTACAACCCCAAGTCTACAGTCCTGGAGATTACATTTGCAAGAAAGGAGATATTGGGCGTGAGATGTACATCATTAAGGAAGGCAAACTTGCTGTTGTGGCAGATGATGGGATCACTCAGTTTGTGGTACTGAGTGATGGCAGCTATTTTGGTGAGATCAGCATTCTTAACATTAAAGGCAGCAAAGCTGGAAATCGAAGAACAGCCAATATTAAAAGTATTGGCTACTCAGACCTGTTTTGTCTCTCAAAAGATGACCTTATGGAAGCTCTAACTGAGTATCCAGATGCCAAAACTATGCTGGAAGAGAAAGGGAAGCAAATCTTGATGAAAGATGGTCTCCTAGATGTAAATATTGCAAATGCTGGGAGTGATCCTAAAGATCTTGAAGAGAAGGTTACCAGAATGGAAAGTTCGGTAGACCTTCTGCAAACAAGATTTGCCCGGATCCTAGCTGAGTATGAATCAATGCAGCAGAAACTGAAGCAGAGACTAACCAAGGTTGAAAAATTTCTGAAACCAATTATTGACACAGAATTTTCAGCTATTGAAGAATCTGGAGTGGAAAGTAGACCCACAGACC---CATAAGACTAA
	Heterohyrax_brucei	ATGAAGAAAAATATAATCAATACCCAACGCTCCTTTGTGAATATCCCCAGTGTGGTTGCACCAGACACTGACATGGAAATTAGAAGGATGGAAAATGGAGCATGCAGCTCCTTTTCTGATGATGATGATGATGACGACAGTGCCTCTATATTTGAAGACTCAGAAGATGAAAACTTCCATACCAGAGGTTCCTTTAGAAAGAGCTCACGC---AGGAGAGGACCATCACAAAGGGAGCAGCAGTTACCTGGTGCCATTGCACTTTTCAATGTTAACAACAGCAGCAATAAGGACCAGCAGCCAAAAGAAAAAGTGAAAAAGAAAAAGGAAAAGAAAAGCAAGTCA------------------------------GAGAAGAAAAAGAGTAAAGCAAAAGAG------AAGAAAGAG---GACAAAGACAAAGATAAAAAAGAGGAGGAGAAGAAAGAAGTCATGGTAATTGATCCCTCAGGAAACCCATATTACAACTGGTTGTTTTGCATCACTCTTCCTGTTATGTACAACTGGACTATGGTTATTGCAAGAGCATGTTTTGATGAACTTCAATCTAATTACCTACATTACTGGCTGATTTTTGATTACTTATCAGATGTGGTCTATCTTCTCGATATGTTTGTACGAACAAGGACAGGTTACCTGGAACAAGGACTACTGGTAAAAGAAGAGCGTAAACTCATAGAAAAATATAAATCCAATGTCCAATTTAAACTTGATGCTTTATCAGTGATACCAACTGATCTGCTGTATATCAAGCTGGGGTGGAACTATCCAGAAATTAGATTAAATAGATTGTTAAGAATCTCTCGTATGTTCGAGTTCTTCCAGAGAACAGAAACAAGGACAAACTACCCCAACATCTTCAGGATTTCTAATCTTGTTATGTATATTGTCATCATCATCCACTGGAATGCATGTGTATATTTCTCTATTTCCAAAGCTATTGGATTTGGAAATGACACCTGGGTCTATCCTGATGTTAATGATCCCGAATTTGGCCGTTTGGCAAGAAAATACGTATACAGCCTTTACTGGTCTACACTGACTCTGACCACCATTGGTGAAACACCACCTCCTGTGAGAGATTCTGAGTATGTCTTTGTGGTGGTTGACTTCCTGATCGGAGTGTTAATTTTTGCTACCATTGTTGGTAACATAGGTTCTATGATTTCCAACATGAATGCAGCTAGAGCAGAATTTCAAGCAAGAATTGATGCTATAAAGCAATACATGCATTTTCGAAATGTAAGCAAAGATATGGAAAAGAGAGTTATCAAATGGTTTGATTACTTGTGGACCAACAAGAAAACAGTGGATGAAAAAGAAGTCTTGAAGTATCTACCTGATAAACTACGAGCAGAGATAGCCATCAATGTTCACTTGGACACCCTGAAAAAGGTGCGCATTTTTGCTGACTGTGAAGCTGGTCTGCTGGTGGAGTTGGTCTTGAAACTACAACCTCAAGTCTACAGTCCTGGAGATTACATTTGCAAAAAGGGAGATATTGGACGTGAGATGTACATCATCAAAGAAGGCAAACTTGCCGTGGTGGCAGATGACGGGGTCACTCAGTTTGTGGTACTGAGTGACGGCAGCTACTTTGGTGAGATCAGCATTCTCAACATTAAAGGCAGCAAAGCTGGAAATCGAAGAACAGCCAATATTAAAAGTATTGGCTACTCTGATCTGTTTTGTCTCTCAAAAGATGACCTCATGGAAGCTTTAACTGAGTACCCAGATGCCAAAACTATGCTGGAAGAGAAAGGAAAACAAATCCTGATGAAAGACGGTCTTCTGGATATAAACATTGCAAATGCCGGGAGTGATCCCAAAGATTTGGAAGAGAAGGTCACCAGGATGGAGAGTTCAGTAGACCTTCTGCAAACTAGGTTTGCCCGGATCCTGGCTGAGTATGAGTCAATGCAACAGAAGCTGAAACAGAGACTAACAAAGGTTGAAACATTTCTGAAGCCAATTATTGACACAGAATTTTCAGCTATAGAGGGATCTGGAATGGAAAGTGGACCCATAGACTCTACACAAGACTAA
	Procavia_capensis	ATGAAGAAAAATATAATCAATACCCAACGCTCCTTTGTGAATATCCCCAGTGTGGTTGCACCAGACACTGACATGGAAATTAGAAGGATGGAAAATGGAGCATGCAGCTCCTTTTCTGATGATGATGATGATGACGACAGTGCCTCTATATTTGAAGACTCAGAAGATGAAAACTTCCATACCAGAGGTTCCTTTAGAAAGAGCTCGCGCAGAAGGGGAGGACCATCACAAAGGGAGCAGCAGTTACCTGGTGCCATTGCACTTTTCAATGTTAACAACAGCAGCAATAAGGACCAGCAGCCAAAAGAAAAAGTGAAAAAGAAAAAGGAAAAGAAAAGCAAGTCA------------------------------GAGAAGAAAAAGAGTAAAGTAAAAGAG------AAGAAAGAG---GACAAAGACAAAGATAAAAAAGAGGAGGAGAAGAAAGAAGTCATGGTAATTGATCCCTCAGGAAACACATATTACAACTGGTTGTTTTGCATCACTCTTCCTGTTATGTACAACTGGACTATGGTTATTGCAAGAGCATGTTTTGATGAACTTCAGTCTAATTACCTACATTACTGGCTGATTTTTGATTACTTATCAGATGTAGTCTATCTTCTCGATATGTTTGTACGAACAAGGACAGGTTACCTAGAACAAGGACTACTGGTAAAGGAAGAGTGTAAACTCATAGAAAAATATAAATCCAATGTCCAATTTAAACTTGATGCTTTATCAGTGATACCAACTGATCTGCTGTATATCAAGCTGGGGTGGAACTATCCAGAAATTAGATTAAATAGATTGTTAAGAATCTCTCGTATGTTCGAGTTCTTCCAGAGAACAGAAACAAGGACAAACTACCCCAACATCTTCAGGATTTCTAATCTTGTTATGTATATTGTCATCATCATCCACTGGAATGCATGTGTATATTACTCTATTTCCAAAGCTATTGGATTTGGAAATGACACCTGGGTCTATCCTGATGTTAATGATCCCGAATTTGGCCGTTTGGCAAGAAAATACGTATACAGCCTTTACTGGTCTACACTGACTCTGACCACTATTGGTGAAACACCACCTCCTGTGAGAGATTCTGAGTATGTCTTTGTGGTGGTTGACTTCCTGATCGGAGTGTTAATTTTTGCTACAATTGTTGGTAACATAGGTTCTATGATTTCCAACATGAATGCAGCTAGAGCAGAATTTCAAGCAAGAATTGATGCTATAAAGCAATACATGCATTTTCGAAATGTAAGCAAAGATATGGAAAAGAGAGTTATCAAATGGTTTGATTACTTGTGGACCAACAAGAAAACAGTGGATGAAAAGGAAGTCTTGAAGTATCTACCTGATAAACTGCGAGCAGAGATTGCCATCAATGTTCACTTGGACACCCTGAAAAAGGTGCGCATTTTTGCTGACTGTGAAGCTGGTCTGCTGGTGGAATTGGTCTTGAAACTACAACCTCAAGTCTACAGTCCTGGAGATTACATTTGCAAAAAGGGAGATATTGGACGTGAGATGTACATCATCAAAGAAGGCAAACTGGCCGTGGTGGCAGATGACGGGGTCACTCAGTTTGTGGTACTGAGTGACGGCAGCTACTTTGGTGAGATCAGCATTCTCAACATTAAAGGCAGCAAAGCTGGAAATCGAAGAACAGCCAATATTAAAAGTATTGGCTACTCTGATCTGTTTTGTCTCTCAAAAGATGACCTCATGGAAGCTTTAACTGAGTACCCAGATGCCAAAACTATGCTGGAAGAGAAAGGAAAACAAATCCTGATGAAAGACGGTCTTCTGGATATAAACATTGCAAATGCTGGGAGTGATCCCAAAGATTTGGAAGAGAAGGTCACCAGGATGGAGAGTTCAGTAGACCTTCTGCAAACTAGGTTTGCCCGGATCCTGGCTGAGTATGAGTCAATGCAACAGAAGCTGAAACAGAGACTAACAAAGGTTGAAAAATTTCTGAAGCCAATTATTGACACAGAATTTTCAGCTATAGAGGGATCTGGAATGGAAAGTGGACCCACAGACTCTACACAAGACTAA
	Elephantulus_edwardii	ATGAAGACAAATAAAGTCGGTACCCAGCAATCCTTTGTAAATATCCCCAAAGTAGTTGTACCAGACATTGAAATGGCAATAAGAAGGATGGAAAATGGAGCATGCAGCTCATTTTCTGATGATGAC------GATGACAGTGCCTCTTTATATGAAGAATCAGAAAATGAAAACTTCTACAGAAGAAAT------------AACTCACACAAGAAAAGAGAACCATCACAGAGGGAGCAGTACCTGCCTGGTGTCATTGCACTTTTCAATGTTAACAACAGCAGTAATAAAGATCAGGAGGCCAAAGAAAAGAAGAAAAAGAAGAAAGAAAAGAAAAGCAAGGCAGATGATAAAAATGAAAATAAAAAGGGCTCAGAGAAGAAAAAGAAGAAAGAGAAAGAGAAGAAAAAGAAAGAAGACGACAAAGGAAAAGACAAGAAAGAAGAGGTGAAGAAAGAAGTCATGGTTATTGATCCCTCTGGAAACACATATTACAACTGGCTGTTTTGCATCACTTTACCTGTTATGTACAACTGGACTATGATTATTGCAAGAGCATGTTTTGATGAACTTCAGTCTGACTACCTAGAATATTGGCTCATTATTGATTATATCTCAGATATAATCTACCTTCTTGATATGTTTGTACGAACAAGGACAGGTTACCTGGAACAAGGGCTGCTGGTGAAGGATGAGATGAAGCTCATTAAAAAATATAAATCAGATTTACAATTTAAGTTGGATGTTTTATCAATGATACCTACTGATCTGCTGTACTTTAAGATGGGGTGGAACTATCCAGAAATTAGGTTAAACAGATTGTTAAGAATCTCTCGTATGTTTGAGTTCTTCCAGAGAACAGAAACAAGGACAAATTACCCAAACATCTTCAGGATTTCTAATCTTGTTATGTATATCGTCATCATCATCCACTGGAATGCATGTGTATATTACTCTATTTCCAAGGCTATTGGATTTGGGAATGACACATGGGTCTATCCTGATATTAATGATCCTGAATTTGGCCGTTTGGCAAGAAAATATGTATACAGCCTTTATTGGTCTACACTGACCTTGACCACCATTGGTGAAACACCACCTCCTGTGTTAGATTCAGAGTATGTCTTTGTAGTGGTTGATTTCCTAATTGGAGTGTTAATTTTTGCTACCATCGTCGGTAACATAGGTTCCATGATTTCCAACATGAATGCAGCTAGAGCAGAATTTCAAGCAAGAATTGATGCTATAAAGCAGTATATGCACTTTCGAAATGTAAGCAAAGATATGGAAAAGAGAGTTATCAAGTGGTTTGACTACTTGTGGACCAACAAAAAAACAGTGGATGAGAAGGAAGTCTTAAAGTATCTACCTGATAAACTGAGAGCAGAAATTGCCATCAATGTTCACTTAGACACACTGAAAAAGGTCCGCATTTTTGCTGACTGCGAAGCTGGTCTGTTGGTAGAATTGGTCTTAAAACTACAACCCCAGGTCTATAGTCCTGGAGATTACATCTGCAAGAAAGGAGATATTGGACGTGAGATGTACATCATCAAAGAAGGCAAACTTGCCGTGGTGGCAGATGATGGGATCACTCAGTTTGTGGTCCTGAGTGATGGCAGCTACTTTGGTGAGATCAGCATTCTGAACATTAAAGGCAGCAAAGCTGGAAATCGAAGAACAGCCAACATTAAAAGTATTGGCTACTCAGATCTGTTTTGTCTCTCAAAAGATGACCTGATGGAAGCTCTGACTGAGTACCCTGATGCCAAAACTATGCTAGAAGAGAAGGGGAAGCAAATTTTGATGAAAGATGGGCTACTGGATTTAAATATTGCAAATGCTGGGGGTGACCCCAAAGATCTTGAAGAAAAGGTCTCCCGAATGGAGAGTTCTGTAGACATTCTGCAAACAAGGTTTGCCCGGATCCTGGCTGAGTATGAATCAATGCAACAGAAACTGAAGCAGAGACTAACCAAGGTTGAGAAATTTCTGAGACCAATTATTGACACAGACTTTTCAGCTATTGAAGGATCTGGAGTGGAAAGTGAGACCATAGACTCTACACAAGACTAA
	Echinops_telfairi	ATGAAGACAAGTATAGTGAAAACACAATTCTCTTTTGTAAATATCCCCAATGTGGTTTTACCAGATATTGAAATGGAAATAAGAAGGATGGAAAATGGAGACTGCAGCTCTTTTTCTGAA------------GATGAGAGTGCCTCTTCATTTGAAGAATCAGAAAGCGAAAACCTGCCTGCAGGAGGAGCCCTTAGGAAGAGTTCCCGCAGAAAGCGAGGACCTTCACAGAGGGAACACTATCTGCCCGGTGCCATTGCACTTTTCAATGTCAACAACAGCAGCAATAAGGACCAGGAGCCAAGAGAAAAAAAGAAGAAGAAAGA---AAAGAAAAACAAATCAGACGGTAAAAATGAAAATAAAAAGGTACCAGAGAAGAAAAAGAAGAAAGAGAAAGAA------AAGAAAGTG---GACAAAAGCAAAGATAAGAAAGAAGAGGAGAAGAAAGAAGTCATGGTCATCGATCCCGCAGGAAACATATACTACAACTGGTTGTTTTGTATCGCGATGCCTGTTATGTACAACTGGACGATGATTATTGCAAGAGCTTGTTTCGATGAACTTCAGTCCGATTACCTATTATATTGGTTCATTTTTGACTACTTAGCAGATGGAATCTATGCTATGGATATGTTTGTGCGAACAAGGACAGGTTACTTGGAACAAGGACTGCTGGTGAGGGAAGAGACTAAACTTCTAAAAAAATATAAATCTGATATGCAATTTAAACTTGATGTCTTATCCATGGTACCCACTGATCTGCTATTTTTTAAGCTGGGGTGGAGCTACCCCGAAATTAGATTAAACAGACTGTTAAGGATCTCTCGTATGTTTGAGTTCTTCCAGAGAACAGAAACAAGGACAAACTACCCTAACATCTTCAGGATTTCTAACCTTGTTATGTATATCGTCATCATCATCCATTGGAATGCTTGTGTGTACTACTCTATTTCCAAAGCAATTGGATTTGGAAGTGACACATGGGTCTATCCTGATGTTAATGACCCTGAGTTTGGCCGTTTGGCAAGAAAATACGTATACAGCCTCTACTGGTCTACACTGACTCTGACCACCATTGGTGAAACACCACCTCCTGTAAGAGATTCTGAGTATATCTTTGTGGTGATTGATTTTCTCATCGGAGTGTTAATTTTTGCCACCATTGTTGGTAACATAGGTTCTATGATTTCCAACATGAATGCAGCTAGAGCAGAATTCCAAGCAAGAATTGATGCTATAAAGCAATATATGCATTTTCGAAATGTAAGCAAAGACATGGAAAAGAGAGTTATCAAGTGGTTTGACTATCTGTGGACCAACAAAAAAACAGTGGATGAGAAGGAAGTCTTGAAGTATCTACCTGATAAACTAAGGGCAGAGATTGCCATCAATGTTCATTTAGACACACTGAAAAAGGTGCGCATTTTTGCTGACTGCGAAGCTGGCCTGCTAGTAGAGTTGGTCCTGAAATTACAACCCCAAGTCTACAGTCCTGGAGATTACATTTGCAAGAAAGGAGATATTGGACGGGAGATGTACATCATCAAGGAAGGCAAGCTCGCCGTGGTGGCAGATGATGGGATTACTCAATTTGTGGTACTGAGCGATGGCAGCTACTTTGGTGAGATCAGCATTCTTAACATTAAAGGCAGCAAAGCTGGAAATAGAAGAACAGCCAATATTAAAAGTATTGGATACTCAGATCTCTTTTGTCTCTCAAAAGATGATCTCATGGAAGCGCTGACTGAGTACCCAGATGCCAAAACTATGCTAGAAGAGAAAGGGAAACAAATTTTAATGAAAGATGGCCTATTGGATGTAAATATCGCAAATGCTGGGGGAGATCCCAAAGATCTTGAAGAGAAGGTCACCAGAATGGAGGGTTCAGTCGACCTTCTGCAAACAAGGTTTGCCCGGATCCTGGCTGAGTATGAGTCTATGCAAGGGAAACTGAAGCAGAGACTAACCAAGGTTGAGAAATTTCTGAAACCAATTATTGATATAGAATTTTCAACCATAGAAGAGTCTGGAATGGAAAGTGGACCCACAAACTCTGCACAAGACTAA
	Microgale_talazaci	ATGAAGACAAGTATAGTGAAAACACAATGCTCCTTTGTAAACATTCCCAATGTAGTTTTACCAGATATTGAAATGGAAATAAGAAGGATGGAAAATGGAGCTTGCAGCTCCTTTTCTGATGATGAT------GATGATGGTGCCTCTGCATTTGAAGAGTCAGAAAGTGAAAACTTGCCTGCAGGAGATGTCCTTAGAAAGAGTTCACACAGAAAGAGAGGACCTTCACAGAGGGAACACTATCTGCCCGGTGCCATTGCACTTTTCAATGTCAACAATAGCAGCAATAAGGACCAGGAGCCAAGAGAAAAGAAGAA---GAAGAAAGAAAAGAAAAACAAAGCAGATGGTAAAAATGAAAATAAAAAGGAACAAGGGAAGAAAAAGAAGAAAGAGAAAGAA------AAGAAAGTG---GACAAAAGCAAAGATAAGAAAGAAGAGGAGAAGAAAGAAGTCATGGTCATTGACCCTGCAGGAAACGTATACTACAACTGGTTGTTTTGCATCGCGATGCCTGTTATGTACAACTGGACTATGATTATTGCAAGAGCTTGTTTTGATGAACTTCAGTCCGATTACCTATTGTATTGGTTCATTTTTGACTACTTAGCAGATGGAATCTATGCTATGGACATGTTTGTGCGAACAAGGACAGGTTACTTGGAACAAGGACTGCTGGTGAGAGAAGAGGCTAAACTTCTACAGAAATATAAATCTGAATTGCAATTTAAACTTGATGTCTTATCCATGGTACCAACTGACCTGCTATTTTTTAAGCTGGGGTGGAACTACCCTGAAATTAGATTAAACAGACTGCTAAGGATCTCTCGTATGTTTGAATTCTTCCAGAGAACAGAAACAAGGACAAACTATCCTAACATCTTTAGGATTTCTAACCTGGTTATGTATATCGTCATCATCATCCATTGGAATGCTTGTGTGTATTACTCTATTTCCAAAGCAATTGGATTTGGAAATGACACATGGGTCTATCCTGATGTTAATGACCCTGAGTTTGGCCGCTTGGCACGAAAATATGTATACAGCCTCTACTGGTCGACACTGACTTTGACTACCATTGGTGAAACACCACCTCCTGTGAGAGATTCTGAGTATGTCTTTGTGGTGATTGATTTTCTCATTGGAGTGTTAATTTTTGCTACCATTGTTGGTAACATAGGTTCTATGATTTCCAATATGAATGCAGCTAGAGCAGAATTCCAAGCAAGAATTGATGCTATAAAGCAATATATGCATTTTCGAAATGTAAGTAAAGACATGGAAAAGAGAGTTATCAAGTGGTTTGACTATTTGTGGACCAACAAAAAAACAGTGGATGAGAAGGAAGTCTTGAAGTATCTTCCTGATAAATTAAGGGCAGAGATCGCCATCAATGTTCACTTAGACACACTGAAGAAGGTGCGCATTTTTGCTGACTGCGAAGCTGGCCTGCTGGTAGAGTTGGTCCTGAAATTACAACCCCAAGTCTACAGTCCTGGAGATTACATTTGCAAGAAAGGCGATATTGGACGGGAGATGTACATCATCAAGGAAGGCAAGCTTGCTGTGGTGGCAGATGATGGGGTGACTCAATTTGTGGTACTGAGTGACGGCAGTTACTTTGGTGAGATCAGCATTCTTAACATTAAAGGCAGCAAAGCTGGAAATAGAAGAACCGCCAATATTAAAAGTATTGGGTACTCAGATCTCTTTTGTCTCTCAAAAGATGATCTCATGGAAGCGCTGACTGAGTACCCAGATGCCAAAACTATGCTAGAAGAGAAAGGGAAGCAAATCCTAATGAAAGATGGCCTATTGGATTTAAATATTGCCAACGCTGGGGGAGATCCCAAAGATCTCGACGAGAAGGTCACCAGAATGGAGGGTTCAGTTGACCTTCTGCAAACAAGGTTCGCCCGCATTCTGGCTGAGTATGAGTCTATGCAAGGGAAACTGAAGCAGAGACTAGCCAAGGTTGAGAAATTTCTGAAACCAATTATTGATATAGAATTTTCGACCATTGAAGAGTCTGGAATGGAAAGTGGACCCACAGACTCTGCACAGGACTAA

;
end;
