# Supplementary material for: Three Blind Moles: Molecular Evolutionary Insights on the Tempo and Mode of Convergent Eye Degeneration in Notoryctes typhlops (Southern Marsupial Mole) and Two Chrysochlorids (Golden Moles)
Source: Genes (Basel). 2023 Oct 28;14(11):2018. doi: 10.3390/genes14112018 (PMC10671557; doi:10.3390/genes14112018)
Supplement: Supplementary file 1 [file genes-14-02018-s001.zip › Afrotheria CDS Alignments Nexus/Afrotheria Rod Genes CDS Nexus/CNGB1 alignment CDS.nex]

#NEXUS
begin taxa;
	dimensions ntax=12;
	taxlabels
	Chrysochloris_asiatica[&"Rough Temperature (°C)"=92.2919509390571,Description="PVKF010003531 (E1), NW_006408573 (E2-31), PVKF010011915 (E32)",Modified=Mon Oct 24 12:39:07 PDT 2022,"% GC"=56.4%,"# Nucleotide Sequences With Quality"=0,"Molecular Weight (kDa)"=1612.785689999896,Topology="linear","Molecule Type"="DNA",Created=Sun Oct 02 18:46:49 PDT 2022]
	Dugong_dugon[&"Rough Temperature (°C)"=93.4818564512734,Description="CAJQER010001702 (E1-31), BMBL01022924 (E32)",Modified=Sat Oct 22 14:46:01 PDT 2022,"% GC"=59.4%,"# Nucleotide Sequences With Quality"=0,"Molecular Weight (kDa)"=1470.8285399999236,Topology="linear","Molecule Type"="DNA",Created=Mon Oct 03 13:01:37 PDT 2022]
	Trichechus_manatus[&"Rough Temperature (°C)"=93.91385489510489,Description=" AHIN01021205.1 (E1-16), AHIN01021204.1 (E17-32)","Genetic Code"="Standard",Modified=Sat Oct 22 14:46:01 PDT 2022,"% GC"=60.4%,"# Nucleotide Sequences With Quality"=0,"Molecular Weight (kDa)"=1416.5226499999308,Topology="linear","Molecule Type"="DNA",Created=Sun Oct 02 18:42:51 PDT 2022]
	Elephas_maximus[&"Rough Temperature (°C)"=93.71601642710472,Description="NC_064839","Genetic Code"="Standard",Modified=Mon Oct 24 12:41:37 PDT 2022,"% GC"=59.9%,"# Nucleotide Sequences With Quality"=0,"Molecular Weight (kDa)"=1506.293519999915,Topology="linear","Molecule Type"="DNA",Created=Sun Oct 02 19:00:05 PDT 2022]
	Loxodonta_africana[&"Rough Temperature (°C)"=93.93205467372134,Description="NW_003573463 (E1-31), SRR11869865-SRR11869866 (E32), corrected E25 based on SRR11869865-SRR11869866",Modified=Sat Oct 22 14:46:01 PDT 2022,"% GC"=60.4%,"# Nucleotide Sequences With Quality"=0,"Molecular Weight (kDa)"=1403.8564299999323,Topology="linear","Molecule Type"="DNA",Created=Mon Oct 03 18:15:02 PDT 2022]
	Amblysomus_hottentotus[&"At least Q20"=93.04%,Ambiguities=1,"At least Q30"=93.04%,"Rough Temperature (°C)"=93.05173956262425,"At least Q40"=93.02%,Description="Illumina",Modified=Mon Oct 24 12:39:07 PDT 2022,"% GC"=58.3%,Bin="<html><head><3></head><b><font color='#49993F'>High</font></b></html>","# Nucleotide Sequences With Quality"=1,"Post-Trim Length"=4024,"Molecular Weight (kDa)"=1245.9807299999518,Topology="linear","% MQ"=0.02%,Created=Mon Oct 24 12:23:34 PDT 2022,"% LQ"=7.0%,"% HQ"=93.0%,"Molecule Type"="DNA"]
	Elephantulus_edwardii[&"Rough Temperature (°C)"=93.74896174863387,Description="NW_006399751","Genetic Code"="Standard",Modified=Mon Oct 24 12:41:37 PDT 2022,"% GC"=60.0%,"# Nucleotide Sequences With Quality"=0,"Molecular Weight (kDa)"=1415.9345299999297,Topology="linear","Molecule Type"="DNA",Created=Mon Oct 03 13:07:00 PDT 2022]
	Orycteropus_afer[&"Rough Temperature (°C)"=94.18628158844766,Description="RJWU010118852 (E1-6), RJWU010114887 (E7-11), RJWU010393517 (E12), RJWU010150117 (E13), RJWU010102197  (E14-15), RJWU010131992 (E16), NW_006921596 (E17-32)",Modified=Sat Oct 22 14:46:01 PDT 2022,"% GC"=61.1%,"# Nucleotide Sequences With Quality"=0,"Molecular Weight (kDa)"=1372.7892199999367,Topology="linear","Molecule Type"="DNA",Created=Mon Oct 03 18:28:12 PDT 2022]
	Echinops_telfairi[&"Rough Temperature (°C)"=94.06863554294557,Description="AAIY03002294 (E1), NW_022106189 (E2-10, 12-14, 16-31)",Modified=Mon Oct 24 12:41:37 PDT 2022,"% GC"=60.8%,"# Nucleotide Sequences With Quality"=0,"Molecular Weight (kDa)"=1200.4953199999618,Topology="linear","Molecule Type"="DNA",Created=Mon Oct 03 17:41:23 PDT 2022]
	Microgale_talazaci[&"Rough Temperature (°C)"=94.19289340101523,Description="PVJH01041495 (E1-9), PVJH01041495 (E10), PVJH01037494 (E12-15), PVJH01100594 (E16), PVJH01059644 (E17-22), PVJH01139406 (E23), PVJH01057549 (E24-28), PVJH01063903 (E29-31), PVJH01139936 (E32)",Modified=Mon Oct 24 12:40:57 PDT 2022,"% GC"=61.2%,"# Nucleotide Sequences With Quality"=0,"Molecular Weight (kDa)"=1221.1962199999562,Topology="linear","Molecule Type"="DNA",Created=Tue Oct 04 15:33:50 PDT 2022]
	Heterohyrax_brucei[&"Rough Temperature (°C)"=93.66257429801189,Description="PVJQ01027285 (E1-13), PVJQ01050579 (E14-15), PVJQ01031014 (E16-30), PVJQ01055557 (E31-32)",Modified=Sat Oct 22 14:46:01 PDT 2022,"% GC"=59.7%,"# Nucleotide Sequences With Quality"=0,"Molecular Weight (kDa)"=1508.0246099999117,Topology="linear","Molecule Type"="DNA",Created=Tue Oct 04 08:01:42 PDT 2022]
	Procavia_capensis[&"Rough Temperature (°C)"=93.4587982832618,Description="PVIO02001342 (E1-11, 14-32), ABRQ02085227 (E12-13)","Genetic Code"="Standard",Modified=Sat Oct 22 14:46:01 PDT 2022,"% GC"=59.2%,"# Nucleotide Sequences With Quality"=0,"Molecular Weight (kDa)"=1512.351639999911,Topology="linear","Molecule Type"="DNA",Created=Mon Oct 03 18:36:00 PDT 2022]
;
end;

begin characters;
	dimensions nchar=4395;
	format datatype=dna missing=? gap=-;
	matrix
	Chrysochloris_asiatica	ATGTTGAGCTGGGTCCAGAAGGTGCTGCCTCAGCCTTTGGGGACCTCTCAGAAGACCACGATG------GAGGATAAGCTGGGG------------------------------------------------------------------TCAAAGCTGGAGCTGGAG------------------------------------------------------------------------------------------------------CCAGAACTGGAGCCGGAAGCAGAATGGAAGCCAGAGCAGGAGCCTGAAAAGGTCCCTGAG---------AAGGCGGAGGTAGAGAATATGCCCTTG---------------------------------------------------------------------------------------------------------------------------------CCACAA---GAGGAGCCATTTGATGGGGAGGAAGTGACCACGGCTGGC------CCACGCCCTGACGAGACCCAGGAGGCTACCCATCCTCTGCTCACATCCCTCCAGGCCCGGGTCACTGTGGATCCAGAAGTAAACAGTCCCAGCGGCTGGATGCTGACCTGGCTCAGGAAGGGCATGGAGAAGGTTGTCCCACAGCCCATCCATAGTGGTGGGGCAGCTCGGAACATCACTCCTGGCGTG---AAGGACCAGGCTCAGGGTAGAGTACAGATCCTTGAGTGCTGCAGCATGGGGGATCCAGGAGAGTGTGCAGATGGACCTAGTGAGGGCCTG---------GACACTGGGCCCAGGCTCTGGCTGCTCAGCTGGCTCGAGCAGAATCTGGAGAAAGTGTTGCCTCAGCTCCCCAAAACCTCCAAGGGCTGGAGAGCTGAGCCTGCAGGCATTGTCCTGGACCCAGAGCCCCCAGGAGCCTCCTTGGATATGGAACCTACGCTTCAGGCCCAGGAGAACCCCTCTGCACCTACCCCCAGTCCCCTGGAACCCGAGAAG------------------------GAGCCAGCTTTAGAGCCCCAGCCTGGTGTTCAGGCCTCCTCCCTGCTTCCAGCAGGGGACCCAGGCAGGTTGGTGGCATGGGTCCTGCAAAGGCTGGAGAAGGCGCTACCACAGCCGGTGATCCACGGAACGACTGGGGAGCAGGGACCTGACACTCCTGAGATGTGTGAA---------------GTGCAGACCATTAGCATCCTCCCCGGAGGACAAGTGGAGCCCGAGCTCCAGCTCATCCTTGAGGAGGTGGACCCTGACTGGGAGAAGGTGGAGCCCGAGGAAGCCAGAACCAGCCTGCAGGGCACAGAGGCAACTCCT------------------------------------------------------------------------------------------------------------------------------------------------------------------------------------------------------GCTATGCCTACCCAGGACGAGTGCTGGGAGGCGGAGAAGACATCCAGGGAGCTACCCCAGATTCAAGAGGAGAAAGAAGAT------------------------------------------GAAGAGGAGGAGGAAGAGACTGATGTCTTTGCCCTGCTGGATAACTGCCTAGTGGAGGAGGCAGGCGCGAACACAAGCGGAGTAAGCTGGACG---CACCTGAGGGCCTCACACCAGGAGCTGCAGAAGGAGACT------GCCTCCCACTCAGGAGTGCCTGCCACCAAAGAGCATCCGGAGGTGCAGGTGGAAGACGCTGATGCGGACAAACTCCCGCTCATCTCGGAGGAAAAGCCGCCCTCGCCTGTCTTGCCGCCACCTTCTCCTGCCAAATCAGACACCCTCACGGTCCCAGGCTCAGCAGCAGGTTTCCACAGGAAGAGACTGCCCTCCCAAGATGATGAGGCTGAAGAGCTCAAGAGACTGTCGCCAGCAGAATCCCCTGTGGTCGCCTGGTCAGACCCCACAACCCCACAGGGGACAGATGGCCAGGACCGCGCTGCCTCAACAGCCAGTCAGAACAGTGCTGTCATCAACGACCGGCTCCAGGAGTTGGTGAAGTTGTTCAAGGAGCGGACAGAGATGGTCAAAGAGAAGCTCATTGATCCTGATGTCACTTCCGATGAGGAGAGCCCCAAGCCCTCCCCGGCCAAGAAAGCCCCCGAGCCAGCCCCG---GATGTGAAACCAGAGGATACAAAACAGACAGAGGAAGAGCACTACTGTGAGATGCTCTGCTGCAAGTTCAAACGCCGCCCTTGGAAGAAGTACCGGTTTCCCCAGAGCATCGACCCGCTGACCAACTTGATGTACATCCTGTGGCTGTTCTTTGTGGTCTTGGCCTGGAACTGGAACTGTTGGTTGATCCCCGTGCGCTGGGCCTTCCCCTACCAGAGGCCAGACAATGTGCACCTCTGGCTGTTCATGGATTACCTGTGTGACTTCATCTACATCCTGGACATCATCGTGTTCCAGCTGCGTCTGCAGTTTGTCAAAGGCGGGGACATCATTACGGACAAGAAGGAGATGCGGAATAACTACTTGAAATCTCGCCGATTCAAGATGGACCTGCTATGCCTCCTGCCCTTGGACCTTCTCTACTTGAAATTTGGTGTGAATCCCCTATTTCGCTTTCCCCGATGCTTAAAGTACATGGCCTTCTTCGAATTTAACAGCCGTCTGGAAGCCATCCTCAGCAAAGCCTACGTTTACAGGGTCATAAGGACCACCGCGTACCTGCTTTACAGTTTACACCTGAACTCCTGTCTGTATTACTGGGCGTCTGACTATCAGGGCATTGGTTCCACTCACTGGACTTACGATGGCGTGGGCAACAGTTATGTTCGCTGTTATTACTGGGCTGTGAAGACCCTCATCACCATTGGAGGGCTGCCTGACCCACAGACACTCTTCGAAATTGTCTTCCAGCTGCTGAACTACTTCACAGGCGTCTTTGCTTTCTCCGTGATGATTGGACAGATGAGAGACGTGGTGGGGGCTGCCACCGCAGGACAGACCTACTACCGCAGCTGCATGGACAGCACTGTCAAGTACATGAACTTCTACAAGATCCCCAGGTCTGTGCAGAATCGCGTCAAGACCTGGTACGAGTACACCTGGCACTCCCAAGGCATGCTGGATGAGTCCGAGCTGATGGTGCAGCTTCCAGAAATGATGCGGCTGGACCTCGCCATCGATGTGAACTACGACATTGTCAGCAAGGTGGCGCTCTTCCAGGGCTGTGACCGGCAGATGATCTTTGACATGCTGAAGAGGCTCCGCTCTGTTGTCTACCTGCCCAATGACTACGTGTGTAAAAAGGGGGAGATCGGCCGTGAGATGTACATCATCCAGGCCGGCCAGGTGCAGGTCCTGGGCGGCCCCGATGGCAAGACCGTGCTGGTGATGCTGAAGGCTGGCTCCGTGTTTGGAGAAATAAGCTTGCTGGCTATTGGGGGTGGGAATCGGCGCACAGCCAATGTGGTGGCTCACGGGTTTACCAACCTCTTCATCCTGGATAAGAAGGACCTGAATGAAATTTTGGTGCACTATCCTGAGTCTCAGAAGTTACTCCGGAAGAAGGCCAGGCGCATGCTGAGAAATAACAACAAACCTAAAGAGCAGAAGAGTGTGCTCATCCTCCCACTCCGGGTGGGCACCCCCAAACTCTTCAGTGCTGCCCTAGCTGCAGCAGGAATGATGCGTGCCAAGGGGGCC---AAAGGCGGCAAGCTTGCCCACCTCAGGGCTCGGCTCAAGGAACTGGCTGCACAGGAGGCAGCTGCAAGACAGCAACAGTTGCTGGAACAATCACAGGGCAAAAGTTCAGAAGACGCCGCTGGA---------AAGACAGGCTCAGACGGCACTGACCAGCCCGCG------------GCCGCAGCTGAGGCCGCCCCAGACCAGCCCGTACCC---------------------------------------------------------CCTGCGCCCGCG---------CCTCTGGATCCTCCGACA---------------------------------CCGCGCCCTCCGCCACCTGCCTCCCCGGGGAGACCCGCGGGTGACGGGGCGAGGGTGGTCGAGCCTGAGGAGCCGTCGGTGAGGATCCACATGAGTCCTGGCCCAGAGACTGGCGAGCAGATCCTGTCGGTGGAGATCCCCGAGGAGAAGAAAGAGGAG---TGA
	Dugong_dugon	ATGTTGAGCTGGGTACAGAAGGTGCTCCCTCAGCCTCCAGAGACGCCTCAGAAGGCCAAGATG------GAGGAGCAAGATGAG------------------------------------------------------------------GCAGATCCAGAGATGGAG------------------------------------------------------------CCGGAGCCAGAGCCGGAGCTGGAGCTGGAGCCGGAGCAAGAGCCAGAGCCAGAAGCAGAGCTGGACCAGGAGACAGAGCCGGAGCATGAAATGGCCCCCGAG---------GAGGCTGAGCTAGAGAATGAGCCCTTG---------------------------------------------------------------------------------------------------------------------------------CCACCC---AAGGAGCCATTCGTGGAGGAGGAAGTGGCCAGGGCTGGC------CCACGCCCTGAGGAGACCCAGGAGGCTGCCCCTACCCTGCTGACTTCCCTCCAAGCCCAGGTCGCTGTGGTTCCAGAAGTAAACAGTCCCAGCAGCTGGGTGCTGACCTGGCTCAGGAAAGGCATGGAGAAGGTCGTCCCGCAGCCCGTCTACAGCAGCCGGGCAGCCCAGAATGCCACTACTGGCTCG---GAGGACCCTGCTCAGGCTGGAGCACAGATGCTTGGGCACTGCAGCACTGGGGGCGCAGAG---TATGCAGATGGACGCAGTGAGGCCCCCAGGGCCCAAGACACTAAGCCTGGGTCCTGGCTGCTTAGGTGGCTTGAGCAGAATCTGGAGAAAGTGCTGCCTCAGCCCCTAAAAGCCTCCGAGGGCTGGAGAAACGAGCCTGCAGATGTTGCCCGGGACCCAGAGCCCCCCGGAGCCCCCTTGGAAACGGAGCCCATGCTGCAGGCCCCGGAGATCCCTTCCCCGCCCACCCCCAGCCCCCAGGAACCCGAGGAG------------------------AAGCTGGCTTCAGAGCCCCAGCCAGGCTTCCAGGCCTCCTCCCTGCCGCCACCTGGGGGCCCTGCCAGGTTGGTGGCATGGCTCCTGCACAGGGTGGAGAAGGCCCTGCCACAGCCGGTGCTCCGTGGAAAGGCCAGGGAGCAGAAGCCTGACTCCCCTGTGACGTGTGAC---------------ATGCAGACCATCAGCTTCCTCCCTGGAGGGCTAGTGGAGCCTGAG------CTTGTCCTTGAGGAGGTGGACTCTCACTGGGAGGAGGTGGAGCAAGAGGAAGGCAGCCCCAGCCCACAGGGTGCAGAGGCG------------------------------------------------------------------------------------------------------------------------------------------------------------------------------------------------------------GCTCCAGCTTACCAAGAAGAGTGCGGGGTCGTGGAGGAGATGCCCAGGGAGCTGCTCCGGATTGAAGAGGAGAATGAAGATGAGGAAGAGGATGGAGAAGAAGAGGAAGAGGGG---------CAGGAGGAAGAGGAAGTGCTTGAT------GTCCTGCTGGATAGCTGTCTGGTGACGGAGGCAGGAGAGGAGCAGAGCGGAGTAGGTCGGACCCAGCACCAGAAGGCCTCACACCAGGAGCTGCAGGAGGAAGAG---GTGGCCACCAGCTCAGGAGTGCCTGCCACGAAAGAGCACCCAGAGGTGCACGTGGAAGATGCTGATGCGGACAGACTCCCACTCATCGTGGAGGAAAAACCACCCTCACCCGTCTTGCCGCCACCTCCTCCTACCAAATCTGACTACTTAATGGTCCTGGGCTCAGCAGTGGGGACTCACAGGAAGAAGCTGCCCTCCCAAGATGATGAGGCCGAAGAGCTCAAGGTGCTGTCTCCAGCAGAATCCCCTGTGGTCGCCTGGTCAGACCCCCCGACCCCACAGGGGATAGATGACCAGGACCGCGCCGCCTCCTCGGCCAGCCAGAACAGTGCAATTATCAACGACCGGCTCCAGGAGCTGGTGAAGCTGTTCAAGGAGCGGACAGAGAAGGTCAAGGAGAAGCTCATCGACGCTGATGTCACCTCTGATGAGGAGAGCCCCAAGCCCTCCCCAGCCAAGAAAGCCCCTGAGCCGACCCCA---GAGGTGAAGCCAGCTGACGCAGGGCAGGCAGAGGAAGAGCACTACTGTGAAATGCTCTGCTGCAAGTTCAAACGCCGCCCCTGGAAGAAGTACCAGTTTCCCCAGAGCATCGACCCACTTACCAACCTGATGTACGTCCTGTGGCTGTTCTTCGTGGTGATGGCCTGGAACTGGAACTGCTGGCTGATTCCCGTGCGCTGGGCCTTCCCCTACCAGAGGCCAGACAATGTGCATCTCTGGCTGCTGATGGATTACCTGTGCGACATCATTTACCTCCTGGACATCACCCTGTTCCAGCTGCGCCTGCAGTTTGTCAAAGGCGGGGACATCATTACGGACAAAAAGGAGATGCGGAATAACTACCTGAAGTCTCGCCGCTTCAAGATGGACCTGCTCTGCCTCCTGCCCTTGGACTTTCTCTACCTGAAATTCGGTGCGAACCCCCTCTTTCGCTTGCCCCGATGTTTAAAGTACATGGCCTTCTTCGAGTTTAACAACCGCCTGGAAGCCATCCTCAGCAAAGCCTACGTTTACAGGGTTATCAGGACCACAGCGTACCTGCTCTACAGTTTACACGTGAACTCATGTCTGTATTACTGGGCTTCGGCCTACCAGGGCCTCGGCTCCACTCACTGGGTTTACGATGGCGTGGGAAACAGTTACATTCGCTGTTACTACTGGGCTGTGAAGACCCTCATTACCATTGGAGGGCTGCCCGACCCGCAGACGCTCTTTGAAATCGTCTTCCAGCTGCTGAACTACTTCACGGGTGTCTTCGCTTTCTCTGTGATGATCGGACAGATGAGAGATGTGGTCGGAGCTGCCACCGCGGGACAGACCTACTACCGTAGTTGCATGGACAGCACCGTCAAGTACATGAACTTCTACAAGATCCCCAGGTCCGTGCAGAATCGTGTCAAGACCTGGTACGAGTACACCTGGCACTCCCAAGGCATGCTGGATGAGTCAGAGCTAATGGTGCAGCTTCCGGACAAGATGCAGCTGGACCTTGCCATCGATGTGAACTATGACATCGTCAGCAAGGTGGCCCTCTTCCAGGGCTGTGACCGGCAGATGATCTTTGACATGCTGAAGAGGCTTCGCTCTGTTGTCTACCTGCCCAATGACTACGTGTGTAAGAAGGGGGAGATCGGCCGTGAGATGTACATCATCCAGGCAGGCCAGGTGCAAGTCTTGGGCGGCCCTGATGGGAAGTCTGTGCTGGTGGTGCTGAAGGCTGGATCCGTGTTTGGAGAAATAAGCTTGCTGGCTGTTGGGGGTGGGAATCGGCGCACAGCCAACGTGGTGGCCCACGGGTTTACCAACCTCTTCATCCTGGATAAGAAGGACCTGAATGAAATTTTGGTGCATTATCCTGAGTCTCAGAAGTTACTCCGGAAGAAGGCCAGGCGCATGCTGAGA---AACAACAAGCCCAAGGAGCAGAAGAGCGTGCTCATCCTTCCCCCCAGGGCGGGCACCCCCAAGCTCTTCAATGCTGCGCTAGCTGCAGCAGGAAAGCTGGGCGCCAAGGGGGCA---AAAGGTGGCAAGCTTGCCCACCTCAGGGCTCGGCTCAAAGAACTAGCGGTGCTGGAGGCAGCTGCAAAACAGCAACAGTTGCTGGAA------CAGGGCAAGAGCGCGGAAGACGCCTCCGGA---------GAGGCGAGCTCGGCCAGCGCGGTGCAGCCTGCG------------GCCCCGGCGGAGGCCGTCCCGGAGCAGCCCGCGCCC---------------------------------------------------------CCCGAGCCCGCG---------CAGCTGGATCCCCCGGCC---------------------------------CGGAGCTCTCCGCCACCGGCCTCCCCCGGGAAGCCCGACGGTGGCGCGGAGGGGGCGGCCGAGCCCGAGGAGCACTCGGTGCGGATCCGCATAAGCCCCGGCCCGGAGCCCAGCGAGCAGATCCTGTCGGTGGAGATCCCGGAGGAGAAGAAGGAGGAGGAGTGA
	Trichechus_manatus	ATGTTGAGCTGGGTACAGAAGGTGCTCCCTCAGCCTCCAGAGACGCCTCAGAAGGCCAAGATG------GAGGAGCAAGATGAG------------------------------------------------------------------GCAGATCCAGATATGGAGCCAGAGCTGGAGCCAGAGCCAGAGCCAGAGCTGGAGCCGGAGCCGGAGCCAGAAGCAGAACCGGAGCCAGAGCCGGAGCCGGAGCTGGAGCCGGAGCAAGAGCCAGAGCCAGAAGCAGAGCTGGACCAGGAGACAGAGCCGGAGCATGAAATGGCCCCCGAG---------GAGGCTGAGCTAGAGAATGAGCCCTTG---------------------------------------------------------------------------------------------------------------------------------CCACCC---AAGGAGCCATTCGTGGAGGAGGAAGTGGCCAGGGCTGGC------CCACGCCCTGAGGAGACTCAGGAGGCCACCCCTACCCTGCTGACTTCCCTCCAAGCCCAGGTCGCTGTGGTTCCAGAAGTAAACAGTCCCAGCAGCTGGGTGCTGACCTGGCTCAGGAAAGGCATGGAGAAGGTCGTCCCGCAGCCCGTCTACAGCAGCCGGGCAGCCCAGAATGCCACTACTGGCTCG---GAGGACCCTGCTCAGGCTGGAGCACGGATGCTTGGGCACTGCAGCACTGGGCGCCCAGAG---TATGCAGATGGACGCAGTGAGGCCCCCAGGGCCCAAGACACTGAGCCTGGGTCCTGGCTGCTTAGGTGGCTTGAGCAGAATCTGGAGAAAGTGCTGCCTCAGCCCCTAAAAGCCTCCAAGGGCTGGAGAGACGAGCCTGCAGATGTTGCCCGGGACCCAGAGCCCCCCGGAGCCCCCTTGGAAACGGAGCCCATGCTGCAGGCCCCGGAGATGCCTTCCCCGCCCACCCCCAGCCCCCAGGAACCCGAGGAG------------------------AAGCTGGCTTCAGAGCCCCAGCCAGGCCTCCAGGCCTCCTCCCTGCCGCCAGCTGGGGGCCCTGCCAGGCTGGTGGCATGGCTCCTGCACAGGGTGGAGAAGGCCCTTCCGCAGCCGGTGCTCCATGGAAAGGCCAGGGAGCAGGAGCCTGACTGCCCCGTGACGTGCGAC---------------ATGCAGACCATCAGCATCCTCCCCGGAGGGCCAGTGGAGCCTGAG------CTTGTCCTTGAGGAGGTGGACTCTCACTGGGAGGAGGCGGAGCGAGAGGAAGGCAGCCCCAGCCCACAGGGTGCGGAGGCG------------------------------------------------------------------------------------------------------------------------------------------------------------------------------------------------------------GCTCCTGCTTGCCAAGAGGAGCACGGGGTCGTGGAGCAGATGCCCAGGGAGCTGCTCTGGATTGAAGAGGAGAATGAAGATGAGGAAGAGGATGGAGAAGAAGAGGAAGAGGGG---------CAGGAGGAAGAGGAAGTGCTTGAT------GTCCTGCTGGATAGCTGTCTGGTGACAGAGGCAGAAGAGGAGCAGAGCGGAGTAGGTCGGACCCAGCACCAGAAGGCCTCACACCAGGAGCTGCAGGAGGAGGAG---GTGGCCACCAGCTCAGGAGTGCCTGCCACGAAAGAGCACCCAGAGGTGCACGTGGAAGACGCTGATGCAGACAGACTCCCACTCATCGTGGAGGAAAAACCACCCTCGCCCGTCTCGCCGCCACCTTCTCCTGCCAAATCTGACACCTTAACGGTCCTGGGCTCAGCAGTGGGGACCCACAGGAAGAAGCTGCCCTCCCAAGAGGATGAGGCCGAAGAGCTCAAGGTGCTTTCTCCAGTAGAATCCCCTGTGGTCGCCTGGTCAGACCCCCCCACCCCACAGGGGATGGATGACCAGGACCGCGCCGCCTCCTCGGCCAGCCAGAACAGTGCAATTATCAACAACCGGCTCCAGGAGCTGGTGAAGCTGTTCAAGGAGCGGACAGAGAAGGTCAAGGAGAAGCTCATCGACCCAGATGTCACCTCTGATGAGGAGAGCCCCAAGCCCTCCCCAGCCAAGAAAGCCCCTGAGCCGGCCCCA---GAGGTGAAGCCGGCTGACGCAGGGCAGGCAGAGGAAGAGCACTACTGTGAAATGCTCTGCTGCAAGTTCAAACGCCGCCCCTGGAAGAAGTACCAGTTTCCCCAGAGCATCGACCCGCTTACAAACCTGATGTACATCCTGTGGCTGTTCTTCGTGGTGATGGCCTGGAACTGGAACTGCTGGCTGATTCCCGTGCGCTGGGCCTTCCCCTACCAGAGGCCAGACAACGTGCATCTCTGGCTGCTGATGGATTACCTGTGCGACCTCATTTACCTCCTGGACATCACCCTGTTCCAGCTGCGCCTGCAGTTTGTCAAAGGCGGGGACATCATTACGGACAAAAAGGAGATGCGGAAGAACTACCTGAAGTCTCGCCGCTTCAAGATGGACCTGCTCTGCCTCCTGCCCTTGGACTTTCTCTACCTGAAATTCGGTGTGAACCCCCTCTTTCGCTTGCCCCGATGTTTAAAGTACATGGCCTTCTTTGAGTTTAACAACCGCCTGGAAGCCATCCTCAGCAAAGCCTACGTTTACAGGGTTATCAGGACCACAGCGTACCTGCTCTACAGTTTACACGTGAACTCATGTCTGTATTACTGGGCTTCGGCCTACCAGGGCCTCGGCTCCACTCACTGGGTTTACGATGGCGTGGGAAACAGTTACATTCGCTGTTACTACTGGGCTGTGAAGACCCTCATTACCATTGGAGGGCTGCCCGACCCGCAGACGCTCTTCGAAATCGTCTTCCAGCTGCTGAACTACTTCACGGGTGTCTTCGCTTTCTCTGTGATGATCGGACAGATGAGAGATGTGGTCGGAGCTGCCACCGCGGGACAGACCTACTACCGTAGCTGCATGGACAGCACCGTCAAGTACATGAACTTCTACAAGATCCCCAGGTCCGCGCAGAATCGCGTCAAGACCTGGTACGAGTACACCTGGCACTCCCAAGGCATGCTGGATGAGTCAGAGCTGATGGTGCAGCTTCCGGCCAAGATGAGGCTGGACCTCGCCATCGATGTGAACTATGACATCGTCAGCAAAGTGGCCCTCTTCCAGGGCTGTGACCGGCAGATGATCTTTGACATGCTGAAGAGGCTTCGCTCTGTTGTCTACCTGCCCAACGACTACGTGTGTAAGAAGGGGGAGATCGGCCGTGAGATGTACATCATCCAGGCGGGCCAGGTGCAGGTCTTGGGCGGCCCTGATGGGAAGTCTGTGCTGGTGGTGCTGAAGGCTGGATCCGTGTTTGGAGAAATAAGCTTGCTGGCTGTTGGGGGCGGGAATCGGCGCACGGCCAACGTGGTGGCCCACGGGTTTACCAACCTCTTCATCCTGGATAAGAAGGACCTGCATGAAATTTTGGTGCATTATCCTGAGTCTCAGAAGTTACTCCGGAAGAAGGCCAGGCGCATGCTGAGA---AACAACAAGCCCAAGGAGCAGAAGAGCGTGCTCATCCTTCCCCCCAGGGCGGGCACCCCCAAGCTCTTCAATGCTGCGCTAGCTGCTGCAGGAAAGCTGGGCGCCAAGGGGGCA---AAAGGCGGCAAGCTTGCCCACCTCAGGGCTCGGCTCAAAGAACTGGCGGTGCTGGAGGCAGCGGCAAAACAGCAACAGTTGCTGGAA------CAGGGCAAGAGCGCGGAAGACGCCTCCGGA---------GAGGCGAGCTCGGCCAGCGGGGTGCAGCCTGCG------------GCCCCGGCTGAGGCTGTTCCGGAGCAGCCTGCGCCC---------------------------------------------------------CCCGAGCCCGCG---------CCTCTGGATCCCCCGGCC---------------------------------CCGAGCTCTCCACCACCGGCCTCACCCGGGAAGCCCGACGGAGGCGCGGAGGAGGCGGCCGAGCCCGAGGAGCACTCGGTGCGGGTCCGCATAAGCCCCGGCCCGGAGCCCAGCGAGCAGATCCTGGCGGGGGAGATCCCGGAGGAGAAGAAGGAGGAGGAGTGA
	Elephas_maximus	ATGTTGAGCTGGGTCCAGAAAGTGCTGCCTCAGCCTCCAGTGACCCCTCAGAAGACCAACATG------GAGGAAGAGGAGGGG------------------------------------------------------------------GCGGAGCCGGAGCCGGAG------------------------------CCGGAGCCGGAGCCGGAGCCAGACTTGGAGCAGGAGCAGGCGCAGGAGCAGGAGCAGCAGGCAGGGCCAGAGCCAGAGCCGGAGCCAGAACTGGAACCAGAGACAGAGCTGGAGCCCGATACGGCCCCTGAG---------GAGACTGAACTACAGGATGAGCCCTTG---------------------------------------------------------------------------------------------------------------------------------CCACCC---GAGGAGCCATTCAAGGAGGAGGAAGTGGCCACAGCCGGC------CCAAGCCCTGAGGAGACCCAGGAGGCCGCCCTTAACCTGCCCACTTCCCTCCAAGCCCAGGTTGCTGTGGTTCCAGAAGTGAACAGTCCCCGCAGCTGGGTGCTGACCTGGCTAAGGAAAGGGATGGAGAAAGTCGTCCCGCAGCCCGTCTACAGTGGCGGGGCAGCCCAGAATGCCACTGCTAGCTTG---AAGGACCCTGCTCAGGCTGGAGCACAGATGCTTGGGCACTGCAGCACTGGGGGCCCAGGG---TATGCAGATGAACCCAGTGAGGCCCCCAGGGCCCAAGACACAGGGCCTGGGTCCTGGCTGCTTAGGTGGTTCGAGCAGAATCTGGAGAAAGTGCTGCCTCAGCCCCCAAAAACCTCCGAGAGCTGGAGAGACGAGCCTGCAGATGCTGCCTTGGATCTAGAGCCTCCAGGAGCCCCCTTGGAAACGGAGCCTGTGCTGCAGGCCCCAGAGAGCCCCTCCCCTCCCACCCCCAGCCCCCAGGAACCGCAGGAG------------------------GAGCCGACTCCAGAGCCTCTGCCCAGCTTCCAGGCCTCCTCCCTGCCGCCACCCGGGGACCCTGCCAGGTTGGTGGCGTGGCTCCTGCACAGGCTGGAAAAGGCCCTGCCGCAGCCGGTGATCCATGGGAAGGCCAGGGAACAGGAGCCTGACTCCCCTGTGACATGTGAC---------------GTGCAGACCATCAGCATCCTCCCTGGAAGGCAAGCAGAGCCCGAG------CTCATCCTTGAGGAGGTGGACCCTCACTGGGAGGAGGCAGAGCAGGAGGAAGGCAGCGCCAGCCCAGAGGGTGCAGAGGAG------------------------------------------------------------------------------------------------------------------------------------------------------------------------------------------------------------GCTCTGGTTTACCAAGAGGAGCTCAGGGCCGTGGAGGAGATGCCCAGGGAGCTGCCCCAAATTAAAGAGGAGGATGAAGATGAGGAGGAAGATGGAGAGGAAGAGGAG---------------GAGGACGAAGAGGAAGAGCTTGAT------GTCCTGCTGGATAGCTGTCTGGTGGTGGAGGCAGGCACGGACCAGAGTGGAGTAGGCGGGACTCAGCACCAGAGGGCCTCACACCAGGAGCTGCAGGAGGAGGAG---GTGGCCACCAGCTCAGGAGTGCCTGCCACGGAAGAGCACCCAGAGGTGCAGGTGGAAGATACTGATGCGGACAAACTCCCACTCATCGTGGAGGAAAAGTCACCCTCGCCCGTCTTGCTGCCACCTTCTCCTGCCAAATCTGACACCCTCACGGTCCCAGGCTCAGCAGCAGGGACCCACAGGAAGAAGCTGCCCTCCCAAGATGATGAGGCCGAAGAGCTCAAGATGCTGTCTCCAGCAGAGTCCCCTGTGGTTGCCTGGGCAGACTCCTCCACCCCACAGGGGATGGATGACCAGGACCGAGCTGCCTCCTCGGCCAGCCAGAACAGTGCCATTATCAACGACCGGCTCCAGGAGCTGGTGAAGCTGTTCAAGGAGCGGACGGAGAAAGTCAAGGAGAAGCTCATCGATCCGGATGTCACCTCTGATGAGGAGAGCCCTAAGCCCTCCCCGGCCAAGAAAGCCCCCGAGCCAGCCCCA---GACGTGAAGCCTGCAGACACGGGGCAGGCAGAGGAGGAGCACTACTGTGAAATGCTCTGCTGCAAGTTCAAACGCCGCCCCTGGAAGATGTACCAGTTTCCCCAGAGCATCGACCCGCTGACCAACCTGATGTACATCCTGTGGCTGTTCTTCGTGGTGATGGCCTGGAACTGGAACTGCTGGCTGATTCCCGTGCGCTGGGCCTTCCCCTACCAGAGGCCGGACAACATGCACCTCTGGCTGCTGATGGATTACCTGTGTGACCTCATCTACCTCCTGGATATCACCGTGTTCCAGCTGCGCCTGCAGTTTGTCAAAGGCGGGGACATCATTACGGACAAAAAGCAGATGAGGGATAACTACCTGAAGTCTCGCCGCTTCAAGATGGACCTGCTCTGCCTTCTCCCCCTGGACTTCCTCTACTTGAAATTCGGTGTGAACCCCCTCTTTCGCTTGCCCCGATGTTTAAAGTACATGGCCTTCTTCGAGTTTAACAACCGCCTGGAAGCCATCCTCAGCAAAGCCTACGTTTACAGGGTTATCAGGACGACAGCATACCTGCTCTACAGTTTACACTTGAATTCATGTCTGTATTACTGGGCATCAGCCTACGAGGGCCTCGGCTCCACTCACTGGGTTTACGATGGCGTGGGAAACAGTTACATTCGCTGTTACTATTGGGCTGTAAAGACCCTCATCACCATCGGAGGACTGCCCGACCCCCAGACACTCTTCGAAATTGTCTTCCAGCTGCTGAACTACTTCACGGGTGTCTTTGCTTTCTCCGTGATGATCGGACAGATGAGAGACGTGGTGGGGGCTGCCACCGCGGGACAGACCTACTACCGCAGCTGCATGGACAGCACCGTCAAGTACATGAACTTCTACAAGATCCCCAGGTCCGTGCAGAACCGTGTCAAGACCTGGTACGAGTACACCTGGCACTCCCAAGGCATGCTGGACGAGTCAGAGCTGATGGTACAGCTTCCAGACAAGATGCGGCTAGACCTCGCCATTGATGTGAACTACGACATTGTCAGCAAAGTGGCCCTCTTCCAGGGCTGTGACCGGCAGATGATCTTTGACATGCTGAAGAGGCTTCGCTCTGTTGTTTATCTGCCCAATGACTACGTGTGTAAGAAGGGGGAGATTGGCCGTGAGATGTACATCATCCAGGCGGGTCAGGTGCAGGTCTTGGGTGGCCCGGATGGGAAGTCCGTGCTGGTGGTGCTGAAGGCTGGATCCGTGTTTGGAGAAATAAGCTTGCTGGCTGTTGGGGGCGGGAATCGGCGCACGGCCAACGTGGTGGCCCACGGGTTTACCAACCTCTTCATCCTGGATAAGAAGGACTTGAATGAAATTTTGGTGCATTATCCCGAGTCTCAGAAGTTACTCCGGAAGAAGGCCAGGCGCATGTTGAGAAACAACAACAAGCCCAAGGAGCAGAAGAGCGTGCTCATCCTTCCTCTCCGGGCGGGCACCCCCAAGCTCTTCAACGCTGCCCTAGCTGCAGCAGGAAAGCTGGGCGCCAAGGGGGCA---AAAGGCGGCAAGCTCGCCCACCTCAGGGCTCGGCTCAAAGAACTGGCTGCGCTAGAGGCCGCTGCAAGACAGCAGCAGTTGCTGGAA------CAGGGCAAGAGCGCTAAGGACGCCGCCGGA---------GAGGCGGGCTTGGCAGGCGCAGAGCCCCCCGCG------------GCCCTGGCGGAGGCCGCCCCGGACCAGCCCGCGCCC---------------------------------------------------------CCCGCGCCCCCG---------CCGCTGGATCCCCCGGCC---------------------------------CCAAGCCCTCCGCCACCCGCCTCCCCAGGGAAGCCCGACGGAGGCGCGGAGGGGGCGGCCGAGCCCGAGGAGCCCGCGGTGCGGATCCGCATAAGCCCCGGCCCGGAGCCCGGCGAGCAGCTCCTGTCGGTGGAGATCCCCGAGCAGAAGGAGGAGGAG---TGA
	Loxodonta_africana	ATGTTGAGCTGGGTCCAGAAAGCGCTGCCTCAGCCTCCAGTGACCCCTCAGAAGACCAACATG------GAGGAAGAGGAGGGG------------------------------------------------------------------GCGGAGCCGGAGCCGGAG------------CCGGAGCCGGAGCCGGAGCCGGAGCCGGAGCCGGAGCCGGAGCCGGAGCCGGAGCCGGAGCCGGAGCCGGAGCAGCAGGCAGGGCCAGAGCCGGAGCCGGAGCCAGAACTGGAACCAGAGACAGAGCTGGAGCCCGATACGGCCCCTGAG---------GAGACTGAACTACAGGATGAGCCCTTG---------------------------------------------------------------------------------------------------------------------------------CCACCC---GAGGAGCCATTCAAGGAGGAGGAAGTGGCCACAGCCGGC------CCAAGCCCTGAGGAGACCCAGGAGGCCGCCCTTAACCTGCCCACTTCCCTCCAAGCCCAGGTCGCTGTGGTTCCAGAAGTGAACAGTCCCCGCAGCTGGGTGCTGACCTGGCTCAGGAAAGGGATGGAGAAAGTCGTCCCGCAGCCCGTCTACAGTGGCGGGGCAGCCCAGAATGCCACTGCTAGCTTG---AAGGACCCTGCTCAGGCTGGAGCACAGATGCTTGGGCACTGCAGCACTGGGGGCCCAGGG---TATGCAGATGAACCCAGTGAGGCCCCCAGGGCCCAAGACACAGGGCCTGGGTCCTGGCTGCTTAGGTGGTTCGAGCAGAATCTGGAGAAAGTGCTGCCTCAGCCCCCAAAAACCTCCGAGAGCTGGAGAGACGAGCCTGCAGATGCTGCCTTGGATCTAGAGCCTCCAGGAGCCCCCTTGGAAACAGAGCCTGTGCTGCAGGCCCCGGAGAGCCCCTCCCCTCCCACCCCCAGCCCCCAGGAACTGCAGGAG------------------------GAGCCGACTCCAGAGCCTCTGCCCAGCTTCCAGGCCTCCTCCCTGCCGCCACCCGGGGACCCTGCCAGGTTGGTGGCGTGGCTCCTGCACAGGCTGGAAAAGGCCCTGCCGCAGCCGGTGATCCATGGGAAGGCCAGGGAACAGGAGCCTGACTCCCCTGTGACATGTGAC---------------GTGCAGACCATCAGCATCCTCCCTGGAAGGCAAGCAGAGCCCGAG------CTCATCCTTGAGGAGGTGGACCCTCACTGGGAGGAGGCAGAGCAGGAGGAAGGCAGCTCCAGCCCAGAGGGCGCAGAGGAG------------------------------------------------------------------------------------------------------------------------------------------------------------------------------------------------------------GCTCTGGTTTACCAAGAGGAGCTCAGGGCCGTGGAGGAGATGCCCAGGGAGCTGCCCCAAATTAAAGAGGAGGATGAAGATGAGGAGGAAGATGGAGAGGAAGAGGAG---------------GAGGACGAAGAGGAAGAGCTTGAT------GTCCTGCTGGATAGCTGTCTGGTGGTGGAGGCAGGCACGGACCAGAGTGGAGTAGGCGGGACTCAGCACCAGAGGGCCTCACACCAGGAGCTGCAGGAGGAGGAG---GTGGCCACCAGCTCAGGAGTGCCTGCCACGGAAGAGCACCCAGAGGTGCAGGTGGAAGATACTGATGCGGACAAACTCCCACTCATCGTGGAGGAAAAGTCACCCTCGCCCGTCTTGCTGCCACCTTCTCCTGCCAAATCTGACACCCTCACGGTCCCAGGCTCAGCAGCAGGGACCCACAGGAAGAAGCTGCCCTCCCAAGATGATGAGGCCGAAGAGCTCAAGATGCTGTCTCCAGCAGAGTCCCCTGTGGTTGCCTGGGCAGACTCCTCCACCCCACAGGGGATGGATGACCAGGACCGAGCTGCCTCCTCGGCCAGCCAGAACAGTGCCATTATCAACGACCGGCTCCAGGAGCTGGTGAAGCTGTTCAAGGAGCGGACGGAGAAAGTCAAGGAGAAGCTCATCGATCCTGATGTCACCTCTGATGAGGAGAGCCCTAAGCCCTCCCCGGCCAAGAAAGCCCCCGAGCCAGCCCCA---GACGTGAAGCCTGCAGACACGGGGCAGGCAGAGGAGGAGCACTACTGTGAAATGCTCTGCTGCAAGTTCAAACGCCGCCCCTGGAAGATGTACCAGTTTCCCCAGAGCATCGACCCGCTGACCAACCTGATGTACATCCTGTGGCTGTTCTTCGTGGTGATGGCCTGGAACTGGAACTGCTGGCTGATTCCCGTGCGCTGGGCCTTCCCCTACCAGAGGCCGGACAACATGCACCTCTGGCTGCTGATGGATTACCTGTGTGACCTCATCTACCTCCTGGATATCACCGTGTTCCAGCTGCGCCTGCAGTTTGTCAAAGGCGGGGACATCATTACAGACAAAAAGGAGATGAGGGATAACTACCTGAAGTCTCGCCGCTTCAAGATGGACCTGCTCTGCCTTCTCCCCCTGGACTTCCTCTACTTGAAATTCGGTGTGAACCCCCTCTTTCGCTTGCCCCGATGTTTAAAGTACATGGCCTTCTTCGAGTTTAACAACCGCCTGGAAGCCATCCTCAGCAAAGCCTACGTTTACAGGGTTATCAGGACCACAGCATACCTGCTCTACAGTTTACACTTGAATTCATGTCTGTATTACTGGGCATCAGCCTACGAGGGCCTCGGCTCCACTCACTGGGTTTACGATGGCGTGGGAAACAGTTACATTCGCTGTTACTATTGGGCTGTAAAGACCCTCATCACCATCGGAGGACTGCCCGACCCCCAGACACTCTTTGAAATTGTCTTCCAGCTGCTGAACTACTTCACGGGTGTCTTTGCTTTCTCCGTGATGATCGGACAGATGAGAGACGTGGTGGGGGCTGCCACCGCGGGACAGACCTACTACCGCAGCTGCATGGACAGCACCGTCAAGTACATGAACTTCTACAAGATCCCCAGGTCCGTGCAGAACCGTGTCAAGACCTGGTACGAGTACACCTGGCACTCCCAAGGCATGCTGGACGAGTCAGAGCTGATGGTACAGCTTCCAGACAAGATGCGGCTAGACCTCGCCATTGATGTGAACTACGACATTGTCAGCAAAGTGGCCCTCTTCCAGGGCTGTGACCGGCAGATGATCTTTGACATGCTGAAGAGGCTTCGCTCTGTTGTTTATCTGCCCAATGACTACGTGTGTAAGAAGGGGGAGATTGGCCGTGAGATGTACATCATCCAGGCGGGTCAGGTGCAGGTCTTGGGTGGCCCGGATGGGAAGTCCGTGCTGGTGGTGCTGAAGGCTGGATCCGTGTTTGGAGAAATAAGCTTGCTGGCTGTTGGGGGCGGGAATCGGCGCACGGCCAACGTGGTGGCCCACGGGTTTACCAACCTCTTCATCCTGGATAAGAAGGACTTGAATGAAATTTTGGTGCATTATCCCGAGTCTCAGAAGTTACTCCGGAAGAAGGCCAGGCGCATGTTGAGAAACAACAACAAGCCCAAGGAGCAGAAGAGCGTGCTCATCCTTCCTCTCCGGGCGGGCACCCCCAAGCTCTTCAACGCTGCCCTAGCTGCAGCAGGAAAGCTGGGCGCCAAGGGGGCA---AAAGGCGGCAAGCTCGCCCACCTCAGGGCTCGGCTCAAAGAACTGGCTGCGCTAGAGGCCGCTGCAAGACAGCAGCAGTTGCTGGAG------CAGGGCAAGAGCGCTGAGGACGCCGCCGGA---------GAGGCGGGCTTGGCAGGCGCAGAGCCCCCCGCG------------GCCCTGGCGGAGGCCGCCCCGGACCAGCCCGCGCCC---------------------------------------------------------CCCGCGCCCCCG---------CCGCTGGATCCGCCGGCC---------------------------------CCAAGCCCTCCGCCACCCGCCTCCCCAGGGAAGCCCGACGGAGGCGCGGAGGGGGCGGCCGAGCCCGAGGAGCCCGCGGTGCGGATCCGCATAAGCCCCGGCCCGGAGCCCGGCGAGCAGCTCCTGTCGGTGGAGATCCCCGAGCAGAAGGAGGAGGAG---TGA
	Amblysomus_hottentotus	ATGTTGAGCTGGGTCCAGAAGGTGCTGCCTCAGCCTTTGGGGACCTCTCTGAAGGCCGCGATG------GAGGATAAGCTCGGG------------------------------------------------------------------GCAAAGCCGGAGCCGGAG------------------------------------------------------------CCCGAACTGGAGCCGGAGACGGAGCCTGAGCCCGAACTGGAGCCGGAGCCCGAGCCGGAAGCAGAATGGAAGCCAGAGCAGGAGCCGGAAAAGGTCCCTGAG---------GGGGCTGAGGTAGAGAATGTGCCCTTG---------------------------------------------------------------------------------------------------------------------------------CCACAC---GAGGAGCCATTTGATGGGGAGGAATTGACCACGGCTGGC------CCACGTCCTGACGAGACCCAGGAGGCTACCCATCCTCTGCTCACATCCCTCCAGGCCCAGGTCACTGTGGTTCCAGAAGTAAACAGTCCCAGCGGCTGGATGCTGACCTGGCTCAGGAAGGGCATGGAGAAGGTTGTCCCACAGCCCATCCATAGTGGCGGGGCAGCTCGGAACATCACTCCTGGCGTG---GAGGACCAGGCTCAGGCTAGAGTACAGATCCTTGAGCGCTGCAGCACGGGGGCTCCAGGAGGGTGTGAAGATGGACCTAGTGAGGGCCCG---------GACACTGGGCCCGGGCTCTGGTTGCTCAGGTGGCTCGAGCAGAATCTGGAGAAAGTGTTGCCTCAGCCCCCTAAAACCTCCAAGGGCTGGAGAGCTGAGCCTGCAGGCACTGTCCTGGACCCAGAGCCCCCAGGAGACTCCTTGGAAATAGAACCTATGCTGCAGGCCCAGGAGAGCCCCTCTACACCTACCCTCAGCCCCCTGGAACCCGAGAAG------------------------GAGCCAGCTTCAGAGCCTCAGCCTGGTGTTCAGGCCTCCTCCCTGCTTCCAGCGGGGGACCCAGGCAGGTTGGTGGCATGGGTCCTGCACAGGCTGGAGAAGGTGCTGCCACAGCCAGTGTTCCACGGGAAGGCTGGGGAGCAGGAGGCTGACACTACTGAGACGTGTGAA---------------GTGCAGACCATTAGCATCCTCCCCGGAGGACAAGTGGAGCCCGAGCTCCAGCTCATCCTTGAGGAGGTGGACCCTGACTGGGAGAAGGTGAAGCCCAAGGAAGCCAGCACCAGCCTGCAGGGCACAGAGGCATCTCCT------------------------------------------------------------------------------------------------------------------------------------------------------------------------------------------------------GCTATGCCTACCCAAGACGAGTGCTGGGCCGTGGAGAAGACATCCAGGGAGCTACCCCAGATTCAAGAGGAGAAAGAAGAT------------------------------------------GAAGAGGAGGAGGAAGAGACTGATGTCTTTGTCCTGCTGGATAACTGCCTAGTGGAGGAGGTGGGTGCGAACACAAGTGGAGTAGGCTGGACGCAGTACCCGAGGGCCTCACACCAGGAGCTGCAGGAGGAGACT------GCCTCCCACTCAGGAGTGCCTGCCACCAAAGAGCATCCAGAAGTGCAGGTGGAAGACGCTGATGCAGACAAACTCCCGCTCATCTCGGAGGAAAAGCCGCCCTCGCCTGTCTTGCCGCCACCTTCTCCTGCCAAATCAGACACCCTCACGGTCCCAGGCTCAGCAGCAGAGACCCACAGGAAGAGACTGCCCTCCCAAGATGATGAGGCTGAAGAGCTCAAGAGGCTATCGCCAGCAGAGTCCCCGGTGGTCGCCTGGTCAGACCCCACAACCCCGCAGGGGACAGATGGCCAGGACCGCGCTGCCTCCACAGCCAGTCAGAACAGTGCTGTCATCAACGACCGGCTCCAGGAGTTGGTGAAGTTGTTCAAGGAGCGGACGGAGATGGTCAAAGAGAAGCTCATTGATCCTGATGTCACTTCCGATGAGGAGAGCCCCAAACCCTCCCCGGCCAAGAAAGCCCCCGAGCCAGCCCCG---GATGTGAAACCAGCGAATACAGAACAGACGGAGGAAGAGCACTACTGTGAGATGCTCTGCTGCAAGTTCAAACGCCGCCCCTGGAAGAAGTACCGGTTTCCCCAGAGCATCGACCCGCTGACCAACCTGATGTACATCCTGTGGCTGTTCTTCGTGGTCTTGGCCTGGAACTGGAACTGCTGGTTGATCCCCGTGCGCTGGGCCTTCCCCTACCAGAGGCCAGACAATGTGCATCTCTGGCTGCTCATGGATTACCTGTGCGACTTCATCTACATCCTGGACATCATTGTGTTCCAGCTGCGCCTGCAGTTTGTCAAAGGTGGAGACATCATTACGGACAAGAAGGAGATGCGGAATAACTATCTGAAATCTCGCCGATTCAAGATGGACCTGCTATGCCTCCTGCCCTTGGACCTTCTCTACTTGAAATTTGGTGTGAACCCCCTATTTCGCTTTCCCCGATGCTTAAAGTACATGGCCTTCTTCGAGTTTAACAGCCGTCTGGAAGCCATTCTCAGCAAAGCCTATGTTTACAGGGTCATCAGGACTACCGCGTATCTGCTTTACAGCTTACACCTGAACTCCTGTCTGTATTACTGGGCGTCCGACTATCAGGGCATTGGTTCCACTCGCTGGACTTACAATGGCGTGGGCAACAGTTATCTTCGCTGTTACTACTTCGCTGTGAAGACCCTCATCACCATTGGAGGGCTGCCCGACCCGCAGACGCTCTTCGAAATCGTCTTCCAGCTGCTGAACTACTTCACAGGCGTCTTCGCTTTCTCCGTGATGATTGGACAGATGAGAGACGTGGTGGGGGCTGCCACCGCAGGACAGACCTACTACCGCAGCTGCATGGACAGCACTGTCAAGTACATGAACTTCTACAAGATCCCCAGGTCCGTGCAGAATCGTGTCAAGACCTGGTACGAGTACACCTGGCACTCCCAAGGCATGCTGGATGAGTCCGAGCTGATGGTGCAGCTTCCRGAAATGATGCGGCTGGATCTCGCCATCGATGTAAACTACGACATTGTTAGCAAGGTGGCGCTGTTCCAGGGCTGTGACCGGCAGATGATCTTTGACATGCTGAAGAGGCTTCGCTCTGTTGTCTACCTGCCCAATGACTACGTGTGTAAGAAGGGGGAGATCGGCCGTGAGATGTACATCATCCAGGCTGGCCAGGTACAGGTCCTGGGCGGCCCAGATGGGAAGACCGTGCTGGTGATGCTGAAGGCTGGCTCCGTGTTTGGAGAAATAAGCTTGCTGGCTATTGGGGGCGGGAATCGGCGCACAGCCAATGTGGTGGCTCACGGGTTTACCAACCTCTTCATCCTGGATAAGAAGGACCTGAACGAAATTTTGGTGCATTACCCTGAGTCTCAGAAGCTACTCCGGAAGAAGGCCAGGCGCATGCTAAGAAATAACAACAAGCCTAAAGAGCAGAAGAGTGTGCTCATCCTCCCACTCCGGGTGGGCACCCCCAAGCTCTTCAGTGCTGCCCTGGCTGCAGCAGGAATGATGCGTGCCAAGGGGGCA---AAAGGCGGCAAGCTTGCCCACCTCAGGGCTCGACTCAAAGTACTGGCTGCGCAGGAGGCAGCTGCAAGACAGCAACAGTTGCTGGAACAATCACAGGGCAAAAGTTCAGAAGACGCCGCCGGA---------AAGACAGGCTCAGACGGCGCTGACCAGCCCGCG------------GCCCCAGCGGAGGCCGCCCCAGACCAGCCCACGCCC---------------------------------------------------------CCTGCGCCCGCG---------CCGCTGGATCCCCCGACA---------------------------------CCGCGCCCTCCGCCACCTGCCTCCCCCGGGAGACCCGCGGGTGACGTGGCGAGGGTGGCCGAGCCTGAGGAGCCGTCGGTGCGGATCCACATGAGCCCCGGCCCAGAGACTGGCGAGCAGATCCTGTCGGTGGAGATCCCCGAGGAGAAGAAAGAGGAA---TGA
	Elephantulus_edwardii	ATGTTGAGCTGGGTACAGAGGGTGCTGCCTCAGCCTCCAACATCCCCTCAGAAGACCAAGATGGACAAGGAGGAGGAGGAGGGACCAGAGCTGGGCGCAGAGCCGGTGGCAGAGGCAGAGCTCGAGGCAGAGCCTGAGCAGGAACCGGAGCCAGAGCTGGAGCTGGAGCCTAAACCGGAGCTGGAGCCGGAGCCGGAGCCGGAGCTGGAGCCAGAGCCGGAGCTGGAGCCAGAGCCGGAGCTGGAGCCAGAGCCGGAGCTGGAGCCTAAGCCGGAGCTGGAGCCGGAGCCGGAGCCAGAGGCAGAACCGAAGCCAGAGGCAGAGCCTGAGCTGGAGCTGGAGGCAGAGCCCGAGCCTGAGCCTGAGCCGGAGCCTGAGCCGGAGCCGGAGCCGGAGCCTGAGCCGGAGCCAGAGCCAAAACCAGAACTGGAACCAGAAGCAGCATCAGAGCCAGGACCAGAGATGCTCCCTGAGGAGACGGAGCTGAAAGATTCGCCTCAT---GAAGAGCCATTTGAGGAAGAGGAAGAGGCCACGGCTGGGGCTGACCTAAGCTCTAAAGAGACCCAGGAGGCTGCCCCTGCACTGTCTGCCTCGCTCCAGGCCCAGGTCATTGAGGTCCCGGAAGTAAACAGTCCCAGGAACTGGCTGCCGACATGGTTTAGGAAGAGCATGGAGAAGGTGGTCCCACAGCCTGTCTACAGCAGTGGGGCAGCCCAGAATGACACTGCTGGCTTA---GAGGATCCTGCCCAGACTGGAGCACAGATCCCTGGGCACTGTAGCACTGGGAACTCAGGA---TGTGCAGATGGATGCAATGAGGCCCCCAAAGCCCAAGACACCGGGCCCAGGCCTTGGCTCCTCAGGTGGTTTGAGCAGAACCTGGAGAAAGTGCTGCCTCAGCCCCCCAAAACCTATGAGGTCTGGAGAGACAAACCTGAAGACACTGCCTTGGACCCAGAACCACCAGAAGTTCCCCTGGAAGAGGAGCCCGTGCTGCAGGCCCCAGAGAGCCCCTGCCCACCCACCCCCAGCCCCCCGGAACCTGAGGAC------------------------GAACCAGCTCCAGAACCCCAGTCTGACTTCCAAGTCCTCTCCCTGCCACCACCTGGAGATCCCGCCAAGCTAATGGCGTGGCTCCTGCATAGGCTGGAGAAGGCCCTGCCGCAGCCGGTGCACCATGGGAAGGCCCAGGAGCAGGAGCCTGGCAACCCCGCACCGTGTGACACCATGCTGTGCACTGTGCAGACCANNNNNNNNNNNNNNNNNNNNNNNNNNNNNNNNNNNNNNNNNNNNNNNNNNNNNNNNNNNNNNNNNNNNNNNNNNNNNNNNNNNNNNNNNNNNNNNNNNNNNNNNNNNNNNNNNNNNNNNNNNNNNNNNNNNNNNNNNNNNNNNNNNNNNNNNNNNNNNNNNNNNNNNNNNNNNNNNNNNNNNNNNNNNNNNNNNNNNNNNNNNNNNNNNNNNNNNNNNNNNNNNNNNNNNNNNNNNNNNNNNNNNNNNNNNNNNNNNNNNNNNNNNNNNNNNNNNNNNNNNNNNNNNNNNNNNNNNNNNNNNNNNNNNNNNNNNNNNNNNNNNNNNNNNNNNNNNNNNNNNNNNNNNNNNNNNNNNNNNNNNNNNNNNNNNNNGAGGCTGCCTCAGATTCAAGAGGAGAAAGAAGAGGAAGAGGAAGAGGAAGAT------------------------GAGGAGGAAGAAGAAGAGCTCGAC------GTCCTGCTGGATAGCTACCTAGTGGTGGAGGACATCGAGAACCAGAGTGACGCAGACGAGACTCAGCAACAGAGGGATTCAGAGCAGGAGCTGCAGGAGGAAGAGGAGGAGGCTGCCTGCTCAGAAGTGCCGGCCACGAAGCAGCACCCTGAGGTGCAGGTGGAAGATGCCGATGCAGACACCCTGCCACTCATCGTGGAGGAAACACCACAATCGCCAGCTTTGCCACCCCTATCTCCTGCCAAATCGGACACTCTCACCGTCCCAGGCTCAGCAGCGGGGACTCACAGGAAGAGGCTGCCTTCCCATGATGATGAGGCTGAAGAGCTCAGGGTGGTTACGCCAGCGGAGTCCCCCGTGGTCGCCTGGTCAGAGCATTCCAGTCCGCAGGGGATGGATGACCAGGACCGCGCCGCCTCCACAGCCAGCACAAACAGTGCCATCATCAATGACCGGCTGCAGGAGCTGGTCAAGCTGTTCAAGGAGCGGACGGAGAAGGTCAAAGAGAAGCTCATTGACCCCGACGTCACCTCTGACGAGGAGAGCCCCAAGCCTTCCCCAGCCAAGAAGGCCCCGGAGCCACCGCCTCAGGACGTGAAGCCGGCCCAGTCGGATCAGATGGAGGAAGAACACTACTGTGAGATGCTGTGCTGCAAGTTCAAACGCCGCCCCTGGAGGAAGTACCAGTTTCCCCAGAGCATCGACCCGCTGACCAACCTGATGTACATCCTGTGGCTCTTCTTCGTGGTGCTGGCCTGGAACTGGAACTGCTGGCTGATCCCGGTGCGCTGGGCCTTCCCCTACCAGCGGCCAGACAACCTGCACTTCTGGCTGTTGATGGATTACCTGTGTGACCTCATCTACCTCCTGGACATCACCGTGTTCCAGCTGCGTCTGCAGTTTGTCAAAGGCGGCGACATCATTACAGACAAGAAGGAGATGAGGAATAACTACCTGAAATCTCCCCGCTTCAAGATGGACCTGCTCTGCCTCCTGCCCTTGGACTTTCTCTACCTGAAGTTCGGAGTGAACCCGCTCCTTCGCTTGCCCCGATGTTTAAAGTACATGGCGTTCTTCGAGTTCAACAACCGCCTGGAAGCCATCCTGAGCAAAGCCTACGTTTACAGGGTCATCAGGACCACGGCATACCTGCTCTACAGCCTACATGTCAACTCCTGTCTGTATTACTGGGCGTCAGCTTATCAGGGCATCGGCTCCACTCACTGGGTTTATGATGGTGTGGGGAACAGCTACATTCGCTGTTACTACTGGGCCGTGAAGACCCTCATCACCATCGGAGGGCTGCCTGACCCCCAGACACTCTTCGAAATTGTGTTTCAGCTGCTGAACTACTTCACAGGCGTCTTTGCTTTCTCTGTGATGATCGGACAGATGAGGGACGTGGTGGGGGCCGCCACCGCGGGACAGACCTACTACCGCAGCTGCATGGACAGTACTGTCAAGTACATGAACTTCTACAAGATCCCCAAGTCTGTGCAAAATCGAGTCAAGACCTGGTACGAATACACCTGGCACTCCCAAGGCATGCTGGATGAGTCAGAGCTGATGGTGCAGCTTCCCGACAAGATGCGGCTAGACCTCGCCATCGACGTAAACTACGACATTGTCAGCAAGGTGGCGCTTTTCCAGGGCTGCGACCGGCAGATGATCTTCGACATGCTGAAGAGGCTTCGCTCTGTTGTTTACTTGCCCAACGATTATGTGTGTAAGAAGGGGGAGATTGGCCGTGAGATGTACATCATCCAGGCAGGCCAGGTGCAGGTCCTGGGCGGCCCCGACGGGAAGTCTGTGCTGGTGATGCTGAAGGCAGGATCCGTGTTTGGAGAAATAAGCTTGCTGGCCGTTGGGGGCGGGAACCGGCGCACGGCAAACGTGGTGGCCCATGGATTCACCAACCTCTTCATCCTGGACAAGAAGGACCTGAACGAGATTTTAGTGCACTACCCTGAGTCCCAAAAGCTACTCCGAAAGAAGGCCAGGCGCATGCTGAGAAGTAACAACAAGCCCAAGGAGCAGAAGAGTGTGCTCATCCTCCCTCCCAGGGCGGGCACCCCCAAGCTCTTCAATGCTGCCCTGGCTGCAGCAGGAAAGATGGGTGGTAAGGGCGCA---AGAGGTGGCAAGCTTGCTCATCTCAGGGCTCGGCTCAAAGAACTGGCTGCGCTGGAGGCCGCCGCAAAACAGCAGCAGATGCTGGAA------CAGGCCAAGAGCGCAGACGGCACCGCTGGA---------GAGGCGGGTTCAGCGCCCACGGAGCAACCCGCCGAGCAAGTTACCGCTCCGGCAGAGGGCGCCCGGGCCCAGGACCCGGCTCAG---------------CCCGCACCGCCCGCGCCCTCAGATCCCCCGGCCCAGCCCCCCGCTCCAGCGCAGCCCGCGCCCTCGGATCCCCCGGCCCAGCCCCCAGCTCAGCCCGCGCCGCCCGCGCCCTCGGATCCCCCGGCCCCGGTCTCTGCCGGGACGCCCGCTCAGGGCACC------------GAGCCCGAGGAGCACTCGGTGCGCATCCGCATGAGCCCGGGCCCCGAACCCGGCGAGCAGATCCTGTCGGTGGAGATCCCCGAGGAGAAGAAGGAG------TGA
	Orycteropus_afer	ATGTTGGGCTGGGTCCAGAAGGTACTGCCTCAGCCTCCGGGGACCCCTCAGAAGACCAAGATG------GAGGAGGAGGAGGAG------------------------------------------------------------------GCAGGGGTGGAGCCAGAG------------------------------CCGGAGCCGGAGCCGGAGCTGGAGCCGGAGCCAGAACCAGAACCGGAGCCGGAGCCTGAAGCGGAGCCGGAGCTGGACCCGGAACCGGAGCCGGACCCAGAACGGGAGCCGGAGCCTGAAGCAGCGCCCGAG---------GAGGCTGGGCTTGAGGATGAGCCCTTG---------------------------------------------------------------------------------------------------------------------------------CCACCC---CAGGAGCCATCTGAGCTGGAGGAAGTGGCCTCAGGTGAC------CCAAACCTTGAGGAGACCCAGGAAGCTGCCCCCAGCCCGCCCACATCTCTCAAGGCGCAGGTCGCTGTGGTTCCAGAAGTAAACAGTCCCAGCGGCTGGGTGCTGACCTGGCTCAGGAAGGGCGTGGAGAAGGTGGTCCCACAGCCCGTCTTCAGCAGTGGAGCAGCCCAGAACACCACTGCTGGCTTG---GAGGACCCTGCTCAGGCTGGAGCACAGATCCTTGGTCACTGCAGCTCTGGGAGCCCA------------GATGGACCCAGTGAGGCCTCCGGTTCCCAAGATACTGGGCCCGGGTCCTGGCTGCTCAGGTGGTTTGAGCAGAATTTGGAGAAAGTGCTGCCTCAGCCCCCCAAAACCTCTGAGGGCTGGAGGGCCAGGCTCACAGATGCTGCCTCGGACCCAGAGCCCGAAGGAGCCCCGTTGGAAACGGAGCCCGAGCTGCAGGCCCCAGGGAGTCCCTCGCTGCCCACCCCCAGCCCCCCGGAGCCGGAGGAG------------------------GAACCAGCTCCAGAGCCCCAGCCTGGCTTCCAGATCTCTTCCCTGCCGCCACCCGGGGACCCTGCCAGGTTGGTGGCATGGCTCTTGCACAGACTGGAGAAGGCGCTGCCGCAGCCGGTCCTCCGTGGGAAGGCTGGGGAGCAGAATCTCGACTCCCCCGTGACGTGTGCT---------------GTGCAGACCATCAGGATCCTCCCCGGAGGGCACGTGGAGCCTGAG------CTGGTCCTCGAGGAGGTGGACACGCACTGGGAGGAGGCGGAGCATGCGGAAGGCAGTGCCAGCCTGCAGGGCACAGTGGTG------------------------------------------------------------------------------------------------------------------------------------------------------------------------------------------------------------GCCCCCACATACCTGGATGAGCTCAGGGCTGTGGAGGAAATGCCCAGGGAACTGCCCCGGATTCAAGAGGAGAGAGAAGAGGAGGAGGAGGATGGAGAAAAGGAGGAAGAAGAAGAGGAGGAAGAAGAAGAGGAGGAAGAGCTCGAT------GTCCTGCTGGATAGCTATCTGGTGGGGGAAGCCGGCGCAGACCAGAGTGAAATAGGCGGGACCCAGCACCGGAGGGCCTCACACCAGGAGCTGCAGAAGGAGGAG------GCCATCAGCCCAGGAGTGCCTGCCACGAAAGAGCACCCAGAGGTGCAGGTGGAAGACGCTGATGCAGACAGCCTCCCGCTCATTGTGGAGGAACATCCACCCTCTCCCGTCCCGGTGCCACCTTCTCCTGCCAAATCCGACACTCTCACGGTCCCAGGCTCTGCAGCAGGGACCCACAGGAAGAGGCTACCCTCCCAAGACGATGAGGCCGAAGAGCTCAAGGTGTTATCGCCAGCTGAGTCCCCCGTGGTTGCCTGGTCAGACCCCTCCACTCCACAGGCTACAGATGGTGAGGACCGTGCAGCCTCCACCGCCAGCCAGAACAGCGCCGTTATCAACGAGCGGCTCCAGGAGCTGGTGAAGCTGTTCAAGGAGCGGACGGAGAAGGTCAAGGAGAAGCTCATTGACCCTGATGTCACCTCTGATGAGGAGAGCCCCGAGCCCTCCCCAGCTAAGAAAGCCCCAGAACCGGCCCCA---GACGTGAAGCGAGCCGACACGGGGCAGGCAGAGGAGGAGCATTACTGCGAGATGCTGTGCTGCAAGTTCAAACGCCGCCCCTGGAAGATGTACAAGTTTCCCCAGAGCATCGACCCACTGACCAACCTGATGTACATCCTGTGGCTCTTCTTCGTGGTGTTGGCCTGGAATTGGAACTGCTGGCTGATTCCCGTGCGCTGGGCCTTCCCCTACCAGAGGCCGGACAACGTGCATCTCTGGCTGCTGATGGATTACCTGTGTGACCTCATCTACCTCCTGGACATCACCGTATTCCAGCTGCGCCTGCAGTTTGTCAAAGGCGGGGACATCATTACGGACAAAAAGGAGATGCGGAATAACTACCTGAAATCTGAGCGCTTCAAGATGGACCTGCTCTGCCTCCTGCCCTTGGACTTTCTCTACTTGAAATTTGGTGTGAACCCCCTCTTTCGCCTGCCCCGATGTTTAAAGTACATGGCCTTCTTCGAGTTTAACAACCGCCTGGAAGCCATCCTCAGCAAGGCCTATGTTTACAGGGTCATCAGGACCACAGCATACCTGCTCTACAGTTTACACCTGAACTCCTGTCTATATTACTGGGCGTCGGCCTACCAGGGCATTGGCTCCACTCACTGGGTTTACGATGGCGTGGGGAACGGTTACATTCGCTGTTACTACTGGGCTGTGAAGACCCTCATCACCATCGGAGGGCTGCCCGACCCCCAGACGCTCTTCGAAATCGTCTTCCAGCTGCTCAACTACTTCACAGGCGTCTTCGCTTTCTCCGTGATGATTGGACAGATGAGAGACGTGGTGGGAGCTGCCACCGCAGGACAGACCTACTACCGCAGCTGTATGGATAGCACCGTCAAGTACATGAACTTCTACAGGATCCCCAGGTCTGTGCAGAATCGCGTCAAGACCTGGTACGAGTACACCTGGCACTCGCAAGGCATGCTGGATGAGTCAGAGCTGATGGTGCAGCTTCCAGACAAGATGCGGCTGGACCTCGCCATCGATGTGAACTACGAAATTGTCAGCAAAGTGGTACTCTTCCAGGGCTGTGACCGGCAGATGATCTTCGACATGTTGAAGCGGCTTCGCTCTGTTGTCTACCTGCCCAATGACTACGTGTGTAAGAAGGGGGAGATTGGCCGTGAGATGTACATCATCCAGGCGGGCCAGGTTCAGGTCCTGGGCGGCCCGGATGGGAAGTCTGTGCTGGTGACACTGAAGGCTGGCTCGGTGTTTGGAGAAATAAGCTTGCTGGCTGTTGGGGGCGGGAATCGGCGCACGGCCAACGTGGTGGCCCACGGGTTCACCAACCTCTTCATCCTGGACAAGAAGGACCTGAACGAAATTTTGGTGCATTACCCCGAGTCCCAGAAGTTGCTCCGGAAGAAAGCCAGGCGCATGCTGAGAAATAACAACAAGCCCAAGGAGCAGAAGAGCGTGCTCATCCTGCCCCCGCGGGCCGGCACCCCCAAGCTCTTCAACGCTGCCCTGGCCGCGGCCGGAAAGCTGGGCCCCAAGGGGGCA---AAAGGCGGCAGGCTTGCCCACCTCAGGGCTCGGCTCAAAGAACTGGCTGCTCTGGAGGCAGCTGCGAGGCAGCAGCAGTTATTGGAA------CAGGGCAAGAGCTCGGAAGTCGCCGCCGGA---------GAGGCAGGCTCAGCCGGCGCAGACCAGCCCGCG------------GCCCCGGCGAAGGCCGCCCCGGACCAGCCCGCGGTCCCGGCGGAGGCCGCCCCCGACCAGCCCGCGGCCCCGGCGGAGGCCGCCCCGGAGCAGGCCGCGTCCCCCGCGCCCGCCCCGTTGGATCCCCCGGCC---------------------------------GCGCGCTCTCCGCCACCCGCTTCTCCCGGGAGGCCCGAGGGAGGCGCAGAGCTGGCGGCCGAGGCTGAGGAGCACTCGGTGCGGATCCGCATGAGCCCCGGTCCGGAGCCGGACGAGCAGATCCTGTCGGCGGAGATCCCTGAGGGGAAGAAGGAGGAG---TGA
	Echinops_telfairi	ATGTTGCGCTGGGTCCAGAAGGTGCTGCCGCAGCCTCCAGGGACCCCTCAGAAGACCAAGACG------GAGGAGCAGGTGGGG------------------------------------------------------------------GCAGAGCCTGAG------------------------------------------------------------------------------------------------------------CCTGAGCCTGGGCTGGAGTTGGAGCCAGAGGCAGAGGCGGAGCCTGAAGTATCCCCAGAG---------AAGGCTGAGCTAGATGCTGAGCCCTTG---------------------------------------------------------------------------------------------------------------------------------CCACCC---GAGGAGCCATTCGAAGAGGAGGAAGTGGCCTTGGCTGGC------CCGTGCCCTGAGGAGACCCAGGAAGCGGCCCATAATCCACCCACATCCCTCCAGGCCGAGGCTGTTGTGGTTCCTGAACTAAACCGTCCTGGCAGCTGGGTGTTGAATTGGCTCTGGAAGGGCGTGGAGAGATTCGTCCCCCAGCAGGCCTGCAACGGTGGAGCAGCCCAGAACCCCGCCTCTGGCAGGGAGGAGGATCAGGCTCAGGCTGGAACACAGCACCTTGGGCACTGCAGCACTGGGGACCCAGGT---TGTGCAGACGGGCCCAGGGAGGCCTCCAAGACTCAAGACACTGAACCCTCGCCCTGGCTGCTCAGGTGGCTGGAG---------GAGAAAGTGCTGCCTCAGCCCCCCAAAACATCTGAGGGCTGGAGGGACAAGCCTGCAGACGCTGCCTTGGAGCCAGAGCCCCCAAGAGCCTCCCTGGAAGCAGAGCCCATGATGCCGGCCCTGGAGAGCCTCGCCCCACCCACTCCCCGCTCCCTGGAACCTGAGAAGGAGCCAGAGCTAGAGCCAGAGCCAGAGCCAGAGCCAGAGCCCCAGCCTACCTTCCAGACC---CCACTACGGCCACCGGGAGACCCTGGCAGGCTGATGGCGTGGGTCCTGCACAGGCTGGAGAGGGCTCTGCCGCAGCCTGTGCTCCCTGGAAAGGCTGTGGAGCAGNNNNNNNNNNNNNNNNNNNNNNNNNNNNNNNNNNNNNNNNNNNNNNNNNNNNTCAGCATCCTCCCTGGAGGGCCAGTGCAGGCCCAG------CTGCTTCTGGAGGAGGTGGACCCTGACTGGGAAGAGGCAGAGACTGGGGACGGCAGTGCCAGCCCA---------GAGGAG------------------------------------------------------------------------------------------------------------------------------------------------------------------------------------------------------------GCTCGGGCTTACCAGGAGGACAGCGGGGCCGTGGAGGAGACGTCCGGGGAGCTGCCCCAGATTCAAGAGGAGGAAGAGGACGAGGAGGAAGAGGAAGTGGAGGAA------------------GAGGAAGCAGAGGAAGAGCCCAGT------ATCCTGCTGGATAGCTGTCTGGTGGTGCACCCAGTTGTGGACCAGAGTGGAGTAACGAGGACTCAGCACCACAGGGACTTACACCAGNNNNNNNNNNNNNNNNNNNNNNNNNNNNNNNNNNNNNNNNTGCCTGCCACGAGTGAGCACCCTGAGGTGCAGGTGGAGGATGCTGACGCCGACAGCCTCCCGCTCATCCTGGAGGAAAGTCTGCCCTCGCCTGTCCAGCCGACACCTTCTCCTGCCAAATCTGACACCCTCACGGTCCCAGGCTCGGCCACGGGCACCCACAGGAAGAAGCTGCCCTCCCATGAGGATGAGGCCGAAGAGCTCAAGGCACTGTCACCAGCTGAGTCCCCGGCGGCTGCCTGGTCAGATCCCTCCAGTCCACAGGGGACGGATGGCCAGGACCGGGCCATCTCCACGGCCAGCCAGAACAGTGATGTGATCAATGACCGGCTGCAGGAGCTAGTGAAGCTGTTCAAGGAGCGGACGGAGAAGGTCAAGGAGAAGCTCATCGACCCTGATGTCACCTCTGATGAGGAAAGCCCCAAGCCCT---CTCCCAAGAAAACCACCGAGCCGGCCCCA---GACGCGAAGCCGGTTGACGTGGGGCAGGTGGAGGAGGAGCACTACTGCGAGATGCTGTGCTGCAAGTTCAAACGCCGGCCCTGGAAGAAGTACCAGTTTCCTCAGAGCATCGACCCGCTGACCAACCTGATGTACATCCTGTGGCTGTTCTTCGTGGTGCTGGCCTGGAACTGGAACTGCTGGCTCATTCCGGTGCGCTGGGCCTTCCCCTACCAGCGGCCAGACAACTTGTACCTCTGGATGCTGATGGATTACCTGTGCGACTTCATCTACCTCCTGGACATCACCTTGTTCCAGCTGCGCCTGCAGTTCGTCAAAGGCGGGGACATCATTACGGACAAAAAGGAGATGCGGAACAATTACCTGAAATCTCGCCGCTTTAAGATGGACCTGCTCTGTCTCCTGCCTTTGGACTTCCTGTACTTGAAATTCGGAGTGAACCCCCTCTTGCGTTTGCCCCGATGTTTGAAGTACATGGCGTTCTTTGAGTTTAACAGCCGCCTGGAAGCCATCCTCAGCAAAGCCTACGTCTACAGGGTCATCAGGACCACGGCGTACCTGCTTTACAGCTTACACGTGAACTCCTGTCTCTATTACTGGGCGTCCGCCTACCAGGGCATCGGCTCCACCCATTGGGTTTACGACGGCGTGGGGAACAGTTACATCCGTTGTTACTACTGGGCTGTGAAGACCCTCATCACCATCGGGGGGCTGCCCGATCCGCAGACGCTCTTTGAAATCGTCTTCCAGCTGCTGAACTACTTCACTGGTGTCTTTGCTTTCTCCGTGATGATCGGACAGATGAGAGATGTGGTGGGGGCCGCCACCGCGGGACAGACCTACTACCGCAGCTGCATGGACAGCACAGTCAAGTACATGACCTTCTACCGGATCCCCAGGTCCGTGCAGAACCGCGTCAAGACTTGGTACGAGTACACCTGGCACTCCCAAGGCATGCTGGATGAGTCAGAGCTGATGGTGCAGCTGCCAGACAAGATGCGGCTGGACCTGGCCATCGATGTGAACTACGACATCGTCAGCAAGGTGGCGCTCTTCCAGGGCTGCGACCGGCAGATGATCTTCGACATGCTGAAGCGGCTTCGCTCGGTGGTCTACCTGCCCAACGACTACGTGTGTAAGAAGGGAGAGATCGGCCGAGAGATGTACATCATCCAGGCGGGCCAGGTGCAGGTGCTGGGTGGCCCAGACGGGAAGACTGTGCTGGTGATGCTGAAGGCCGGGTCCGTGTTCGGAGAAATCAGCTTACTGGCCGTGGGCGGTGGGAACCGGCGCACGGCCAATGTGGTGGCCCACGGTTTCACCAACCTCTTCATTCTGGACAAGAAGGACCTGAATGAGATTCTGGTGCACTATCCCGAGTCTCAGAAGCTGCTCCGGAAGAAGGCCAGGCGAATGCTGAGAAATAACAACAAGCCCAAGGAGCAGAAAAGCGTGCTCATCCTGCCCCCCCGGGCGGGCACCCCCAAGCTCTTCAACGCTGCCCTGGCCGCCGCTGGGAAGCTGGGCCCCAGGGGGGCAGCTAAAGGCGGCCAGCTGGCGCACCTGCGGGCGCGGCTCAAAGAACTGGCCGCGCTGGAGGCGGCTGCCAAACAGCAACAGCTGCTGGAG------CAG---------------------------------------------------------------------------------------------------------------------------------------------------------------------------------------------------------------------------------------------------------------------------------------------------------------------------------------------------------------------------------------------------------------------------
	Microgale_talazaci	ATGTTGCGCTGGGTCCAGAAGGTGCTGCCGCAGCCTCCCAGAACCCCTCAGAAGACCGAGATG------GAGGAGCAGGTGGGG------------------------------------------------------------------GCAGAGCCAGAGTCGGAG------------------------------CCTGAGCCTGAGCCTGAGCCTGAGCCTGAGCCTGACCTGGAGTTGGAGCCAGAGGCAGAACCAGAGGCAGAACCAGAGCCTGAGCTGGAGTTGGAGCCAGAGGCAGCGGCAGAGCCTGAAGTGGCCCCA------------GCGGTGGAGCTGGATGATGAGCCCTTG---------------------------------------------------------------------------------------------------------------------------------CCATCTGAGGAGGAGCCATTTGAAGAGGAGGAAGTGGCCCCAGCTGGC------CCGTGCCCTAAGGAGACCCAGGAGGCGGCCCATGACCCATCCACATCCCTCCAGGCCCTGGCTGCTGTGGCTCCCAAACTAAACCGTCCTAGGAGCTGGGTGTTGAATTGGCTCTGGAAGCGCGTGGAGAGGTTTGTCCCTCAGCCCGTGTGCAACGGTGTAGCGGCCCAGAACCCTGTCGCTGGCAGG---GAGGATCAGGCTCAGGCTGGAACACAGCACCTCGGGCACTGCAGCACTGGTGACCCAGGT---TGTGCAGATGGGCCCAGGGAGGCCTCTGAGATTCAAGACACTGAACCCGGGTCCTGGCTGCTCAGGTGGCTGGAG---------GAGAAAGTGCTGCCTCAGCCCCCCAAAACCTCTGAGGGCTGGAGGGACAAGACTGCAGATGCTGCTTTGGAGCCAGAGCCCCCAGGGGCCTCCCTGGAAGCAGAGCCCATGCTGCTGGCCCCGGAGAGCCTCTCCCCACCC------------CTGGAACCTGAGAAG------------------------GAGCCAGAGCCAGAGCCCCGGCCCACCTTGCAGACC---CCACTACCGTCACCAGGAGACCCCGGCAGGCTGATGGCGTGGGTCTTGCACAGACTGGAGAAGGCTCTGCCGCAGCCCGTGCTCCGTGGGAAGGCTGTGGAGCAGNNNNNNNNNNNNNNNNNNNNNNNNNNNNNNNNNNNNNNNNNNNNNNNNNNNNTCAGTATCCTCCCTGGAGGGCCGGTGCAGGCCCAG------CTGGTTCTGGAGGAGGTGGAGACTGACTGGGAAGAGGCGGAAATTGGGGACGGCAGCACCAGTCCA---------GAAGAG------------------------------------------------------------------------------------------------------------------------------------------------------------------------------------------------------------GCGCAGGCTTACCAGGAGGATAAGTGGGCCGTGGAGGAGACGTCCAGGGAGCTGACCCAGATTCAAGAGGAGGAAGAGGTAGAAGAGGAAGAGGAAGCGGAGGAA------------------GAGGAAGCCGTGGAAGAGTACCGT------GTCCTGCTGGATAGCTGCCTGGTGGGGCAGACAGGTGTGGACCAGAGTGGAGTAACCAGGACCCAGCACCACAGGGACTCACACCAGGAGCTGCAGGAGGAGGCA---CCAGCCTCTGGCTTGGAAGTGCCTGCCACGAAAGAGCACCCCGAGGTGCAGGTGGAAGATGCCGACGCCGACAGTGTCCCGCTCATTGTGGAAGAAAGTCCACCCTCGCCCGTCCAGCCGACACCTTCTCCTGCCAAGTCGGACACCCTCACGGTCCCGGGCTCGGCCTTGGGCACCCACAGGAAGAGGCTGCCCTCCCATGAAGATGAGACCGAAGAACTCAAGGCACTGTCACCCGCTGAGTCCCCAGTGGCCGCCTGGTCAGATCCCTCCAGCCCACAGGGGACGGATGGCCAGGACCGGGCCATCTCCACAGCCAGCCAGAACAGTGACGTGATCAACGACCGGCTGCAGGAGCTAGTGAAGCTGTTCAAGGAGCGGACAGAGAAGGTCAAGGAGAAACTCATCGACCCTGATGTCACCTCTGATGAGGAAAGCCCAAAGCCCTCCCCAGCCAAGAAAACCCCCGAGCCGGCCCCA---GACGAGAAGCCGGCAGATGCGGGGCAGGTGGAGGAGGAACACTACTGTGAGATGCTGTGCTGCAAGTTCAAACGCCGGCCCTGGAAGAAGTACCAGTTTCCCCAGAGCATCGACCCGCTGACCAACTTGATGTACATCCTGTGGCTGTTCTTCGTCGTGCTCGCCTGGAACTGGAACTGCTGGCTCATTCCTGTGCGCTGGGCCTTCCCCTACCAGCGGGCCGACAACTTGTACCTCTGGATGCTGATGGACTACCTGTGCGACTTCATCTACCTCCTGGACATCACCTTGTTCCAGCTGCGTCTGCAGTTTGTCAAAGGCGGCGACATCATTACGGACAAAAAGGAGATGCGGAACAACTACCTGAAGTCTCGCCGCTTTAAGATGGATCTGCTCTGTCTCCTGCCTTTGGACTTCCTGTACTTGAAATTTGGTGTGAACCCCCTTCTGCGTTTGCCACGCTGTTTGAAGTACATGGCTTTCTTCGAGTTCAACAGTCGTCTGGAAGCCATTCTCAGCAAAGCCTATGTCTATAGGGTCATCAGGACCACGGCGTACCTGCTTTACAGCCTACACGTGAACTCCTGTCTCTATTACTGGGCGTCTGCCTACCAGGGCATCGGCTCCACCAGTTGGGTTTACGACGGCGTGGGGAACAGTTATGTCCGCTGTTACTACTGGGCTGTGAAGACCCTCATCACCATCGGGGGGCTGCCTGATCCCCAGACGCTCTTTGAAATCGTCTTCCAGCTGCTGAACTACTTCACGGGCGTCTTTGCTTTCTCCGTGATGATCGGACAGATGAGAGACGTGGTGGGGGCCGCCACTGCGGGACAGACCTACTACCGCAGCTGCATGGACAGCACAGTCAAGTACATGACCTTCTACCGGATCCCTAGGTCCGTGCAGAATCGCGTCAAGACGTGGTACGAGTACACCTGGCACTCCCAAGGCATGCTGGATGAGTCAGAGCTGATGGTGCAGCTGCCGGACAAGATGCGGCTGGACCTGGCCATCGACGTGAACTACGACATTGTCAGCAAGGTGGCACTCTTCCAGGGCTGCGACCGGCAGATGATCTTCGACATGCTGAAGAGGCTTCGCTCGGTGGTGTACCTGCCCAACGACTATGTGTGTAAGAAGGGGGAGATCGGCCGTGAGATGTACATCATCCAAGCGGGCCAGGTGCAGGTGCTGGGTGGCCCCGACGGGAAGTCTGTGCTGGTGATGCTGAAGGCCGGGTCCGTGTTTGGAGAAATCAGCTTGCTGGCCGTGGGTGGTGGGAACCGGCGCACGGCCAACGTGGTAGCCCACGGCTTCACCAACCTCTTCATCCTGGACAAGAAAGACCTGAATGAGATCCTGGTGCACTACCCCGAGTCTCAGAAGCTGCTCCGCAAGAAGGCCAGGCGAATGCTGAGAAAAAATGCCAAGCCCAAGGAGCAGAAGAGCGTCCTCATCCTGCCCCCCCGGGCGGGCACCCCCAAGCTCTTCAACGCCGCCCTGGCAGCC---------CTGGGCCCCAAGGGGGCAGCTAAAGGCGGCAAGCTTGCGCACCTGCGGGCGCGGCTCAAAGAACTGGCCGCGCTGGAGGCGGCTGCCAAACAGCAACAGCTGCAGGAA------CAGGGCAAAAGCTCAGAAGATGGGGCTGGA---------GAGGCAGGTGCGGAG---GCA---AAGCCCACA------------GCCCCAGGGGAGGCTGCCCCGGAGAAGCCCACAGCCCCAGGGGAAGCTGCCCCGGAGAAGCCCTCAGCCCCAGGGGAGGCTGCCCCCGAGAAGCCCTCCACCCCGGTGCCCGCGCCC---GATCTCCTGGCG---------------------------------CCGCACCCTCCACCACCTGCCTCCCCCGGTAGACCC------------GAGGGGGCGGCGGAGCCAGAGGAGCAGTCGGTGCGGATCCACATGAGCCCGGGCCCAGAGCCAGGCGAGCAGATCCTGTCCGTGGAGATCCCGGAGGAGAAGAAGGAGGAG---TGA
	Heterohyrax_brucei	ATGCTGAGCTGGGTCCAGAAAGTGCTTCCTCAACCTCCGGAGCCCCATCAGAAGGCCAAGTTG------GAGGAAGAGGAGGGA------------------------------------------------------------------GCAGAACTGGAGCCGGAGCCT------GAGCCTGAGCCTGAGCCTGAGCTGGAGCCCGAGCCCGAGCCCCAGCCAGAGCTAGTGCTGGAGCTAGAGCCGGAGCCAGAGCCAGGGCCAGAGCCAGAGCTAGAGTTGGAGCCAGAGCAGGAGCCAGAGCCAGAGCTGGAAATGGTCCCCAAT---------GAGGCTGAGCTAGAGGACGAACCCATG---------------------------------------------------------------------------------------------------------------------------------CTGCCT---GAGGAGTCATTT---GAGAAGAAAGGGACCACAGCTGGC------CCAGGCCCCGAGGAGACCCAGGAGGCTGCCCTTACCCCGGCCACATCCCTCCAAGCCCACACCGCTATTGTTCCAGAAGTAACCAGTCCCAGCAGCTGGGTGCTGACCTGGTTCTGGAAAGGCATGGAGAAAGTGGCTCCGCAGCCTGTCTACAGCAGTGGGGCAGCCCAGAATGTCACTGCTGGCTTG---GAGGACCCTGCTCAGGCTGGAGCACAGATGCTCGGGCACTGCAGCACTGGGAGCCCAGGG---TGTGCAGATGAACCCAGTGGGGCCCGCGGGGTACAAGATACTGGGTCTGGGCCCTGGCTGCTGAGGTGGTTTGAGCAGAATCTGGAGAAAGTGTTGCCTCAGCCCCCCAAAACCTCTGAGGGCTGGAAGGAAAAGCCTGTGAGCGCTGCCTTGGATCCAGAGCCCCCAGGACCCCCCTTGGGAGCGGACCCTGAACTGCAGGCACCAGAGACCCCGTCCCCGCCCACCCCCAGCCCCCCGGAACCTGAGGAG------------------------GAGCTGACTCCAGAACCCTGGCCCAGCCTCCAGGCCATCTCCCAGCCGCCCCCGGGAGACCCCGCCAGCTTGGTGACGTGGCTCCTGCACAGGCTGGAGAAGGCCTTGCCTCAGCCAGTGCTTCATGGGAAGGCCAGGGAACAGGAGCCTGAGTCCCCCATGACGTGTGAC---------------GTGCAGACCATCAGCATCCTCCCGGGAGGGCAGGTGGAGCCTGAG------CTGGTCCTAGAGGAGGTGGACCCTAACTGGGAGGAGGCGGAGTGTGAGGAAGACAGCGTCAGCCTGCTGGGCACAGAGGCAGCTCCAGCCCCAGCTCCAGCTCCAGCTCCAGCCCTAGCTCCATCTCCAGCTCCAGCCCCAGCCCCAGCCCCAGCTCCAGCTCCATCTCCAGCTCCAGCCCCAGCTCCATCTCCAACTCCAGCCCCAACCCCAGCTCCAGCTCCATCTCCAGCTCCAGCCCCAGCCCCAGCCCCAGCTCCAGCTCCATCTCCAGTTCCAGCTCCAGCTCCAGCTTACCTAGAAGAGCTTGAGGCTGTGGAAGAGATACCCAGGGAGCTGCCCCGGATTCAAGAGGAGAACGAAGATGATGAGGAGGATGCAGAGGCAGAGGCGGAG------------GAGGAGGAGGAGGAAGAACTCGAC------GTCCTGCTGGATAGCTATCTGGTGGAGGAGGTGGACGAGGACCAGAGCGAAGTAGAAGAGACCCGGGACCAGGGGAACTCACACCAGGAGCTTAAGGAGGAGGAG---GTGGCCACCAGCTCAGGAGTGCCTGCCACGAAAGAGCACCCTGAGGTGCAGGTGGAAGATGCTGACGCCGACAGACTCCCGCTCATTGTGGAGGAGAAGTCACCCACGCCTGTCTTGCCATCTCCTTCTCCTGCCAGATCTGACACCCTCACTGTCCCGGGCTCGGCAACGGGAACCCGCAGGAAGAAGCTGCCCTCCCAAGATGATGAGACTGAAGAGCTCAAGATGCTGTCTCCAGCAGAGTCCCCTGTGGTCGCCTGGTCAGACCACTCTACCCCACAGGAGACAGAGGGCCAGGAGCGTGCTGTTTCCTCCGCCAGCCAGAACAGCGCCATCATCAACGACCGGCTCCAGGAGCTGGTGAAGCTGTTCAAGGAGCGGACGGAGAAGGTCAAGGAGAAGCTCATCGACCCTGATGTCACCTCTGACGAGGACAGTCCCAAGCCCTCCCCAGCCAAGAAAGCCCCTGAGCCAGCTCCA---GAAGCGAAGCCAGCTGCCCAG---GAGGCCGAGGAGGAGCACTATTGTGAAATGCTTTGCTGCAAATTCAAACGCCGCCCCTGGAAGAAGTATCAGTTTCCCCAGAGCATTGACCCACTGACCAACCTGATGTACATCCTGTGGCTGTTCTTTGTGGTGATGGCCTGGAACTGGAACTGCTGGCTGATCCCCGTGCGCTGGGCCTTCCCGTACCAGAGGCCGGACAACCTGCACCTCTGGCTGCTGATGGATTACCTGTGTGACCTCATCTACCTCCTGGATATCACTGTGTTCCAGATGCGCCTGCAGTTTGTCAAAGGAGGGGACATTATTACAGACAGAAAGGAGATGCAGAATAACTACTTGAAGTCTCCTCGCTTCAAGATGGACCTGCTCTGTCTCCTGCCCCTGGACTTGCTCTATTTGAAATTCGGTGTGAACCCCCTCCTTCGCTTGCCCCGATGTTTAAAGTACATGGCCTTCTTTGAATTCAACAACCGTCTGGAATCCGTCCTCAGCAAAGCCTACGTTTACAGGGTCATCAGGACCACGGCCTACCTGCTCTACAGCTTACACGTGAACTCCTGTCTGTATTACTGGGCGTCAGCCTACCAGGGCCTCGGCTCCACTCACTGGGTTTATGACGGCGTGGGAAACAGCTACATTCGATGTTACTATTGGGCTGTGAAGACCCTCATCACCATCGGGGGGCTGCCTGACCCCCAGACCCTGTTTGAAATTGTCTTCCAGCTGCTGAACTACTTCACGGGTGTCTTTGCTTTCTCTGTGATGATCGGACAGATGAGAGACGTGGTGGGAGCGGCCACCGCAGGACAGACCTACTACCGCAGCTGCATGGACAGCACCGTCAAGTACATGAACTTCTACAAGATCCCCAGGTCCGTGCAGAACCGTGTCAAGACCTGGTATGAGTACACCTGGCACTCCCAAGGCATGCTGGATGAGTCAGAGCTGATGGTGCAGCTTCCAGACAAGATGCGGCTGGACCTCGCCATCGATGTGAACTACGACATTGTCAGCAAAGTGGCCCTTTTCCAGGGCTGCGACCGGCAGATGATCTTTGACATGCTGAAGAGGCTTCGCTCTGTTGTCTACCTGCCCAATGACTACGTGTGTAAGAAGGGGGAGATTGGCCGGGAGATGTACATCATCCAGGCCGGCGAGGTGCAGGTCCTGGGCGGTCCCGACGGGAAGTCTGTGCTGGTAGTGCTGAAGGCCGGATCCGTGTTTGGAGAAATAAGCTTGCTGGCCGTTGGCGGTGGGAATCGCCGTACGGCCAACGTGGTGGCCCACGGGTTCACCAACCTCTTTATCCTGGATAAGAAGGACCTGAACGAGATTTTGGTGCATTATCCCGAGTCTCAGAAGTTACTCCGGAAGAAGGCCAGGCGCATGCTGAGAGACAACAGCAAACCCAAGGAGCAGAAGAGTGTGCTCATCCTGCCACCCCGGGCAGGAACCCCGAAGCTCTTCAATGCTGCCCTGGCTGCAGCAGGAAAGCTGGGCCCCAAGGGGGCA---AAAGGCGGAAAGCTTGCCCACCTCAGGGCTCGGCTCAGAGAACTGGCTGCGCTGGAGGCAGCTGCGAGACAGCAACAGCTGCTGGAA------CAGGCCAAGAGCACAGGAGACGCCGCCGGAGAAGCCGGAGAGACCGGAGAGGTCGGCGCGATCCAGCCCGCG------------GCCCCAGCGGAGGGCACCCAGGACCAGCCCGCGCCC---------------------------------------------------------CCGGGGCCCCCTGAGCTCGGGCCACTGGATCCTCCGGCC---------------------------------CCGAGCCCTCCGCCACCCGCCTCCCCCGCGCAGCCCGACGAAGGCACGGAGGGAGCTGCCGAGCCCTCGGAGCCCTCGGTGCGGATCCGCATAAGCCCGGGCCCGGAACCTGGGGAGCAGACCCTGTCGGTGGAGATCCCCGAGCAGAAGAAGGAGGAG---TGA
	Procavia_capensis	ATGCTGAGCTGGGTCCAGAAAGTGCTTCCTCAACCTCCGGAGACCCATCAGAAGGCCAAGTTG------GAGGAAGAGGAGGGA------------------------------------------------------------------GCAGAACTGGAGCCGGAG------------CCTGAGCCTGAGCCTGAGCTGGAGCCCGAGCCTGAGCCCCAGCCAGAGCTAGTGCTGGAGCTAGAGCAGGAGCCAGAGCCAGGGCCAGAGCCAGAGCTAGAGTTGGAGCCAGAGCAGGAGCCAGAGCCAGAGCTGGAAATGGTCCCCAAT---------GAGGCTGAGCTAGAGGACGAACCCATG---------------------------------------------------------------------------------------------------------------------------------CTGCCT---GAGGAGTCATTT---GAGAAGAAAGGGACCACAGCTGGC------CCAGGCCCTGAGGAGACCCAGGAGGCTGCCCTTACCCCGGCCACATCCCTCCAAGCCCACACCGCTATTGTTCCAGAAGTAAACAGTCCCAGCAGCTGGGTGCTGACCTGGTTCTGGAAAGGCATGGAGAAAGTGGCTCCGCAGCCTGTCTACAGCAGTGGGGCAGCCCAGAATGTCACTGCTGGCTTG---GAGGACCCTGCTCAGGCTGGAGCACAGATGCTCGGGCACTGCAGCACTGGGAGCCCAGGG---TGTGCAGATGAACCCAGTGGGGCCCGCGGGGTACAAGACACTGGGACTGGGCCCTGGCTGCTGAGGTGGTTTGAGCAGAATCTGGAGAAAGTGTTGCCTCAGCCCCCCAAAACCTCTGAGGGCTGGAAGGATAAGCCTGTGAGCGCTGCCTTGGATCCAGAGCCCCCAGGACCCCCCTTGGGAGCGGACCCTGAACTGCAGGCACCAGAGACCCCATCCCTGCCCACCCCCAGCCCCCCGGAACCTGAGGAG------------------------GAGCTGACTCCAGAACCCCGGCCCAGCCTCCAGGCCATCTCCCAGCCGCCCCCGGGAGACCCCGACAGCTTGGTGACGTGGCTCCTGCACAGGCTGGAGAAGGCCTTGCCTCAGCCAGTGCTCCATGGGAAGGCCAGGGAACAGGAGCCTGAGTCCCCCATGACGTGTGAC---------------GTGCAGACCATCAGCATCCTCCCGGGAGGGCAGGTGGAGCCTGAG------CTGGTACTACAGGAGGTGGACCCTAACTGGGAGGAGGCGGAGTATGAGGAAGACAGCGTCAGCCTGCTGGGCACAGAGGCAGCTCCAGCCCTAGCTCCATCTCCAGCTCCAGCCCCAGCTCCATCTCCAGCTCCAGCCCCAGCCCCAGCTCCAGCTCCAGCTCCAGCTCCATCTCCAGCT------------CCAGCCCCAGCCCCAGCTCCAGCTCCATCTCCAGCTCCAGCTCCAGCTCCAGCCCCAGCCCCAGCTCCAGCTCCATCTCCAGTTCCAGCTCCATCTCCAGCTTACCTAGAAGAGCTTGAGGCTGTGGAAGAGATACCCAGGGAGCTGCCCCGGATTCAAGAGGAGAACGAAGATGATGAGGAGGATGCAGAGGCAGAGGCGGAG------------GAGGAGGACGAGGAAGAACTCGAC------GTCCTGCTGGATAGCTATCTGGTGGAGGAGGTGGACGAGGACCAGAGTGAAGCAGAAGAGACCTGGGACCAGGGGAACTCACACCAGGAGCTTAAGGAGGAGGAG---GTGGCCACCAGCTCAGGAGTGCCTGCCACGAAAGAGCACCCTGAGGTGCAGGTGGAAGATGCTGATGCCGACAGACTCCCGCTCATTGTGGAGGAGAAGTCACCCACGCCTGTCTTGCCATCTCCTTCTCCTGCCAGATCTGACACCCTCACCGTCCCGGGCTCGGCAACGGGAACCCGCAGGAAGAAGCTGCCCTCCCAAGATGATGAGACTGAAGAGCTCAAGATGCTGTCTCCAGCAGAGTCCCCTGTGGTCGCCTGGTCAGACCACTCTACCCCACAGGAGACAGAGGGCCAGGAGCGTGCTGTCTCCTCTGCCAGCCAGAACAGCGCCATCATCAACGACCGGCTCCAGGAGCTGGTAAAGCTGTTCAAGGAGCGGACGGAGAAGGTCAAGGAGAAGCTCATCGACCCTGATGTCACCTCTGACGAGGACAGTCCCAAGCCCTCCCCAGCCAAGAAAGCCCCTGAACCAGCTCCA---GAAGCGAAGCCAGCTGCCCAG---GAGGCCGAGGAGGAGCACTACTGTGAAATGCTTTGCTGCAAATTCAAACGCCGCCCCTGGAAGAAGTATCAGTTTCCCCAGAGCATTGACCCACTGACCAACCTGATGTACATCCTGTGGCTGTTCTTTGTGGTGATGGCCTGGAACTGGAACTGCTGGCTGATCCCCGTGCGCTGGGCCTTCCCGTACCAGAGGCCGGACAACCTGCACCTCTGGCTGCTGATGGATTACCTGTGTGACCTCATCTACTTCCTGGATATCACTGTGTTCCAGATGCGCCTGCAGTTTGTCAAAGGAGGGGACATTATTACGGACAGAAAGGAGATGCAGAATAACTACCTGAAGTCTCCTCGCTTCAAGATGGACCTGCTCTGTCTCCTGCCCCTGGACTTGCTCTATTTGAAATTCGGTGTGAACCCCCTCCTTCGCTTGCCCCGATGTTTAAAGTACATGGCCTTCTTTGAATTCAACAACCGTCTGGAATCCATCCTCAGCAAAGCCTACGTTTACAGGGTCATCAGGACCACGGCCTACCTGCTCTACAGCTTACATGTGAACTCCTGTCTGTATTACTGGGCGTCAGCCTACCAGGGCCTCGGCTCCACTCACTGGGTTTACGACGGCGTGGGAAACAGCTACATTCGATGTTACTACTGGGCTGTGAAGACCCTCATCACCATCGGGGGGCTGCCTGACCCCCAGACCCTGTTTGAAATTGTCTTCCAGCTGCTGAACTACTTCACGGGTGTCTTTGCTTTCTCTGTGATGATCGGACAGATGAGAGACGTGGTGGGGGCGGCCACCGCAGGACAGACCTACTACCGCAGCTGCATGGACAGCACCGTCAAGTACATGAACTTCTACAAGATCCCCAGGTCCGTGCAGAACCGTGTCAAGACCTGGTATGAGTACACCTGGCACTCCCAAGGCATGCTGGATGAGTCAGAGCTGATGGTGCAGCTTCCAGACAAGATGCGGCTGGACCTCGCCATCGATGTGAACTATGACATTGTTAGCAAAGTGGCCCTTTTCCAGGGCTGCGACCGGCAGATGATCTTTGACATGCTGAAGAGGCTTCGCTCTGTTGTCTACCTGCCCAATGACTACGTGTGTAAGAAGGGGGAGATTGGCCGGGAGATGTACATCATCCAGGCCGGCGAGGTGCAGGTCCTGGGCGGTCCCGACGGGAAGTCTGTGCTGGTAGTGCTGAAGGCCGGATCCGTGTTTGGAGAAATAAGCTTGCTGGCCGTTGGCGGTGGGAATCGCCGTACAGCCAACGTGGTGGCCCACGGGTTCACCAACCTCTTTATCCTGGATAAGAAGGACCTGAACGAGATTTTGGTGCATTATCCCGAGTCTCAGAAGTTACTCCGGAAGAAGGCCAGGCGCATGCTGAGAGACAACAGCAAACCCAAGGAGCAGAAGAGTGTGCTCATCCTGCCACCCCGGGCAGGAACCCCGAAGCTCTTCAATGCTGCCCTGGCTGCAGCAGGAAAGCTGGGCCCCAAGGGGGCA---AAAGGCGGAAAGCTTGCTCACCTCAGGGCTCGGCTCAAAGAACTGGCCGCGCTAGAGGCAGCTGCGAGACAGCAACAGCTGCTGGAA------CAGGCCAAGAGCACAGGAGACGCCGCCGGAGAAGCCGCAGAGACCGGAGAGGTCGGCGCGATCCAGCCCGCG------------GCCCCAGCGGAGGGCACCCAGGACCAGCCCGGGCCC---------------------------------------------------------CCGGGGTCCCCTGAGCTCGGGCCACTGGATCCTCCGGCC---------------------------------CCGAGCCCTCCGCCACCCGCCTCCCCCGCGAAGCCCGACGAAGGCACGGAGGGAGCTGCCGAGCCCCCGGAGCCCTCAGTGCGGATCCGCATAAGCCCGGGCCCGGAACCTGGGGAGCAGACCCTGTCGGTGGAGATCCCCGAGCAGAAGAAGGAGGAG---TGA

;
end;
