# Supplementary material for: Three Blind Moles: Molecular Evolutionary Insights on the Tempo and Mode of Convergent Eye Degeneration in Notoryctes typhlops (Southern Marsupial Mole) and Two Chrysochlorids (Golden Moles)
Source: Genes (Basel). 2023 Oct 28;14(11):2018. doi: 10.3390/genes14112018 (PMC10671557; doi:10.3390/genes14112018)
Supplement: Supplementary file 1 [file genes-14-02018-s001.zip › Afrotheria CDS Alignments Nexus/Afrotheria Rod Genes CDS Nexus/GNAT1 alignment CDS.nex]

#NEXUS
begin taxa;
	dimensions ntax=12;
	taxlabels
	Amblysomus_hottentotus[&"At least Q20"=98.29%,Ambiguities=43,"At least Q30"=98.29%,"Rough Temperature (°C)"=91.93597430406851,"At least Q40"=98.24%,Description="Illumina",Modified=Sat Sep 24 10:19:51 PDT 2022,"% GC"=56.9%,Bin="<html><head><1></head><b><font color='#C13D26'>Low</font></b></html>","# Nucleotide Sequences With Quality"=1,"Post-Trim Length"=2335,"Molecular Weight (kDa)"=721.6521899999977,Topology="linear","% MQ"=0.04%,Created=Sat Sep 24 10:19:07 PDT 2022,"% LQ"=1.7%,"% HQ"=98.2%,"Failed Binning Fields"="Ambiguities","Molecule Type"="DNA"]
	Chrysochloris_asiatica[&"Rough Temperature (°C)"=89.88549116317303,Description="NW_006408764","Genetic Code"="Standard",Modified=Wed Sep 07 15:10:36 PDT 2022,"% GC"=50.5%,"# Nucleotide Sequences With Quality"=0,"Molecular Weight (kDa)"=1504.09266999991,Topology="linear","Molecule Type"="DNA",Created=Wed Sep 07 15:01:06 PDT 2022]
	Dugong_dugon[&"Rough Temperature (°C)"=93.29619482496194,Description="CAJQER010002043.","Genetic Code"="Standard",Modified=Wed Sep 07 15:02:21 PDT 2022,"% GC"=58.9%,"# Nucleotide Sequences With Quality"=0,"Molecular Weight (kDa)"=1218.8025599999605,Topology="linear","Molecule Type"="DNA",Created=Wed Sep 07 15:01:02 PDT 2022]
	Trichechus_manatus[&"Rough Temperature (°C)"=93.43869906352822,Description="AHIN01001029.1","Genetic Code"="Standard",Modified=Wed Sep 07 15:04:44 PDT 2022,"% GC"=59.3%,"# Nucleotide Sequences With Quality"=0,"Molecular Weight (kDa)"=1220.9837799999611,Topology="linear","Molecule Type"="DNA",Created=Wed Sep 07 15:00:57 PDT 2022]
	Elephas_maximus[&"Rough Temperature (°C)"=93.49161827821257,Description="NC_064838","Genetic Code"="Standard",Modified=Wed Sep 07 15:05:54 PDT 2022,"% GC"=59.4%,"# Nucleotide Sequences With Quality"=0,"Molecular Weight (kDa)"=1224.0757699999594,Topology="linear","Molecule Type"="DNA",Created=Wed Sep 07 15:00:36 PDT 2022]
	Loxodonta_africana[&"Rough Temperature (°C)"=93.49586067642605,Description="NW_003573432","Genetic Code"="Standard",Modified=Wed Sep 07 15:05:54 PDT 2022,"% GC"=59.4%,"# Nucleotide Sequences With Quality"=0,"Molecular Weight (kDa)"=1224.324919999959,Topology="linear","Molecule Type"="DNA",Created=Wed Sep 07 15:00:29 PDT 2022]
	Heterohyrax_brucei[&"Rough Temperature (°C)"=92.69703504043126,Description="PVJQ01000400.1","Genetic Code"="Standard",Modified=Wed Sep 07 15:03:14 PDT 2022,"% GC"=57.5%,"# Nucleotide Sequences With Quality"=0,"Molecular Weight (kDa)"=1146.932739999972,Topology="linear","Molecule Type"="DNA",Created=Wed Sep 07 15:00:22 PDT 2022]
	Procavia_capensis[&"Rough Temperature (°C)"=92.61554959785524,Description="PVIO02826243.1","Genetic Code"="Standard",Modified=Wed Sep 07 15:04:26 PDT 2022,"% GC"=57.3%,"# Nucleotide Sequences With Quality"=0,"Molecular Weight (kDa)"=1153.3399699999707,Topology="linear","Molecule Type"="DNA",Created=Wed Sep 07 15:01:19 PDT 2022]
	Orycteropus_afer[&"Rough Temperature (°C)"=91.5907085875176,Description="NW_006921910","Genetic Code"="Standard",Modified=Wed Sep 07 15:05:54 PDT 2022,"% GC"=54.7%,"# Nucleotide Sequences With Quality"=0,"Molecular Weight (kDa)"=1317.902359999945,Topology="linear","Molecule Type"="DNA",Created=Wed Sep 07 15:01:13 PDT 2022]
	Elephantulus_edwardii[&"Rough Temperature (°C)"=91.69031805425631,Description="PVJW010000483.1","Genetic Code"="Standard",Modified=Wed Sep 07 15:02:51 PDT 2022,"% GC"=55.0%,"# Nucleotide Sequences With Quality"=0,"Molecular Weight (kDa)"=1323.086679999943,Topology="linear","Molecule Type"="DNA",Created=Wed Sep 07 15:00:53 PDT 2022]
	Echinops_telfairi[&"Rough Temperature (°C)"=93.46785329018337,Description="NW_022111320","Genetic Code"="Standard",Modified=Wed Sep 07 15:05:54 PDT 2022,"% GC"=59.3%,"# Nucleotide Sequences With Quality"=0,"Molecular Weight (kDa)"=1434.0772799999288,Topology="linear","Molecule Type"="DNA",Created=Wed Sep 07 15:00:45 PDT 2022]
	Microgale_talazaci[&"Rough Temperature (°C)"=94.9542364880812,Description="PVJH01030829.1","Genetic Code"="Standard",Modified=Wed Sep 07 15:03:52 PDT 2022,"% GC"=62.9%,"# Nucleotide Sequences With Quality"=0,"Molecular Weight (kDa)"=1310.456899999949,Topology="linear","Molecule Type"="DNA",Created=Wed Sep 07 15:00:10 PDT 2022]
;
end;

begin characters;
	dimensions nchar=1053;
	format datatype=dna missing=? gap=-;
	matrix
	Amblysomus_hottentotus	ATGGGGGCTGGGGCCAGTGCTGAGGAGAAGCACTCCAGAGAGCTGGAAAAGAAGCTGAAAGAGGATGCCGAGAAGGATGCTCGAACGGTGAAACTGCTGCTTCTGGGTGCGGGTGAGTCCGGGAAGAGCACCATCGTCAAACAGATGAAGATTATTCACCAGGACGGGTACTCATTGGAAGAGTGCCTAGAGTTCATTGCCATCATCTATGGTAATACGCTGCAGTCCATCCTGGCCATCGTGCGCGCCATGACCACACTCAACATCCAATATGGAGACTCTGTGCGCCAGGACGACGCTCGGAAGTTGATGCACATGGCCGACACTATCGAAGAGGGCACAATGCCCAAAGAAATGTCGGACATCATCCAGCGGCTGTGGAAGGACTCAGGTGTTCAGGCCTGCTTCGATCGCGCCTCGGAGTACCAGCTCAACGACTCAGCAGGCTACTACCTCTCGGACTTGGAGCGCCTGGTAACTCCGGGCTACGTACCCACTGAGCAGGACGTGCTGCGCTCGCGAGTCAAAACCACCGGCATCATTGAGACTCAGTTCTCCTTCAAGGAGCTCAACTTCCGGATGTTTGACGTGGGCGGACAGCGCTCTGAACGCAAGAAGTGGATCCACTGCTTTGAGGGCGTCACTTGCATTATCTTCATCGCGGCACTAAGCGCCTACGACATGGTGCTGGTGGAGGACGACGAAGTAAACCGTATGCATGAAAGCCTGCACCTGTTCAACAGCATCTGCAATCACCGCTACTTCGCCACTACGTCCATCGTGCTCTTCCTCAACAAGAAGGATGTATTCTCGGAGAAAATAAAAAAGGCCCACCTTAGCATTTGCTTTCCGGACTATGATGGACCCAACACCTATGAGGATGCCGGCAACTACATCAAGGTGCAGTTCCTCGAACTCAATATGCGGCGCGACGTGAAGGAAATCTACTCTCACATGACATGCGCCACCGACACGCAGAACGTCAAGTTCGTCTTCGATGCTGTTACCGACATCATTATCAAGGAGAACCTCAAAGACTGCGGGCTCTTCTGA
	Chrysochloris_asiatica	ATGGGGGCTGGGGCCAGTGCAGAGGAGAAGCACTCCAGAGAGCTGGAAAAGAAGCTGAAAGAGGATGCTGAAAAGGATGCTCGAACGGTGAAACTGCTGCTTCTGGGTGCGGGTGAGTCCGGGAAGAGTACCATCGTCAAACAGATGAAGATTATTCACCAGGACGGGTACTCATTGGAAGAGTGCCTAGAGTTCATTGCCATCATCTATGGTAATACGCTGCAGTCCATCCTGGCCATAGTGCGCGCCATGACCACACTCAACATCCAATACGGAGACTCTGTGCACCAGGACGACGCTCGGAAGTTGATGCACATGGCCGACACTATCGAAGAGGGCACGATGCCCAAAGAAATGTCAGACATCATCCAGCGGCTGTGGAAGGACTCAGGTGTTCAGGCCTGCTTTGATCGTGCCTCGGAGTACCAGCTCAACGACTCAGCTGGCTACTACCTCTCGGATTTGGAGCGCCTGGTAACTCCGGGCTACATACCCACCGAGCAGGACGTGCTGCGCTCGCGAGTCAAAACCACCGGCATCATTGAGACTCAGTTCTCCTTCAAGGAGCTCAACTTTCGGATGTTTGACGTGGGTGGACAGCGCTCTGAACGCAAGAAGTGGATCCACTGCTTCGAGGGCGTCACTTGCATTATCTTCATTGCGGCACTAAGCGCCTACGACATGGTGCTGGTGGAGGACGACGAAGTAAACCGTATGCACGAGAGCCTGCACCTGTTCAACAGCATCTGCAATCACCGCTACTTCGCCACTACGTCCATCGTGCTCTTCCTCAACAAGAAGGATGTATTCTCCGAGAAAATCAAAAAGGCCCACCTTAGCATTTGCTTTCCGGACTATGACGGACCCAACACCTATGAGGATGCTGGCAACTACATCAAGGTGCAGTTCCTCGAACTCAATATGAGGCGTGATGTGAAGGAAATCTACTCTCACATGACATGCGCCACCGACACACAGAACGTCAAGTTCGTCTTCGATGCTGTTACCGACATCATTATCAAGGAGAACCTCAAAGACTGTGGGCTCTTCTGA
	Dugong_dugon	ATGGGGGCTGGAGCCAGTGCTGAAGAGAAACACTCGAGGGAGCTGGAAAAGAAGCTAAAAGAGGATGCTGAGAAGGATGCTCGAACCGTGAAGCTGCTGCTTCTGGGTGCTGGTGAGTCCGGGAAGAGTACCATTGTCAAGCAAATGAAGATTATTCACCAGGACGGGTACTCGTTGGAAGAGTGCCTAGAGTTCATTGCCATCATCTACGGCAACACGCTGCAGTCCATCCTGGCCATCGTGCGTGCCATGACCACACTCAACATCCAGTATGGAGACTCTGCGCGCCAGGACGACGCTCGGAAGCTGATGCACATGGCCGACACCATCGAGGAGGGCACGATGCCCAAGGAGATGTCGGACATCATCCAGCGGCTGTGGAAGGACTCGGGTATCCAGGCCTGCTTCGAGCGGGCCTCGGAGTACCAGCTCAACGACTCGGCTGGCTACTACCTCTCCGACCTGGAGCGCCTGGTAACCCCGGGCTACGTTCCCACTGAGCAAGACGTGCTGCGCTCACGAGTCAAGACCACCGGTATCATAGAGACGCAGTTCTCCTTCAAGGATCTCAACTTCCGGATGTTCGATGTGGGCGGGCAACGCTCGGAGCGCAAGAAGTGGATCCACTGCTTCGAGGGCGTGACCTGCATTATCTTCATAGCGGCGCTAAGCGCCTATGACATGGTGCTGGTGGAGGACGACGAAGTGAACCGCATGCACGAGAGCCTGCACCTGTTCAACAGCATCTGCAACCACCGCTACTTCGCCACCACGTCCATCGTGCTCTTCCTCAACAAGAAGGACGTATTCTCCGAGAAGATCAAAAAGGCTCACCTTAGTATCTGCTTCCCGGACTACGACGGGCCCAACACGTATGAGGACGCGGGCAACTACATCAAGGTGCAGTTCCTCGAGCTCAACATGCGGCGAGACGTGAAGGAGATCTACTCCCACATGACATGCGCCACCGACACGCAGAACGTCAAGTTCGTCTTCGACGCTGTCACCGACATCATCATCAAAGAGAACCTCAAAGACTGCGGGCTCTTCTGA
	Trichechus_manatus	ATGGGGGCTGGAGCCAGTGCTGAAGAGAAGCACTCAAGGGAGCTGGAAAAGAAGCTAAAAGAGGATGCTGAGAAGGATGCTCGAACCGTGAAGCTGCTGCTTCTGGGTGCTGGTGAGTCCGGGAAGAGTACCATTGTCAAGCAAATGAAGATTATTCACCAGGACGGGTACTCGTTGGAAGAGTGCCTAGAGTTCGTTGCCATCATCTACGGCAACACGCTGCAGTCCATGCTGGCCATCGTGCGTGCCATGACCACACTCAACATCCAGTATGGAGACTCTGCGCGCCAGGACGACGCTCGGAAGCTGATGCACATGGCCGACACCATCGAGGAGGGCACGATGCCCAAGGAGATGTCGGACATCATCCAGCGGCTATGGAAGGACTCGGGTATCCAGGCCTGCTTCGAGCGGGCCTCGGAGTACCAGCTCAACGACTCGGCTGGCTACTACCTCTCCGACCTGGAGCGCCTGGTAACCCCGGGCTACGTTCCCACTGAGCAGGACGTGCTGCGCTCACGAGTCAAGACCACCGGTATCATAGAGACGCAGTTCTCCTTCAAGGATCTCAACTTCCGGATGTTCGACGTGGGCGGGCAACGCTCGGAGCGCAAGAAGTGGATCCACTGCTTCGAGGGCGTGACCTGCATTATCTTCATAGCGGCGCTAAGCGCCTACGACATGGTGCTGGTGGAGGACGACGAAGTGAACCGCATGCACGAGAGCCTGCACCTGTTCAACAGCATCTGCAACCACCGCTACTTCGCCACCACGTCCATCGTGCTCTTCCTCAACAAGAAGGACGTATTCTCCGAGAAGATCAAAAAGGCTCACCTTAGTATCTGCTTCCCGGACTACGACGGGCCCAACACGTATGAGGACGCGGGCAACTACATCAAGGTGCAGTTCCTCGAGCTCAACATGCGGCGAGACGTGAAGGAGATCTACTCCCACATGACATGCGCCACCGACACGCAGAACGTCAAGTTCGTCTTCGACGCTGTCACCGACATCATCATCAAAGAGAACCTCAAAGACTGCGGTCTCTTCTGA
	Elephas_maximus	ATGGGGGCTGGAGCCAGCGCTGAGGAGAAGCACTCGAGGGAGCTGGAAAAGAAGCTAAAAGAGGATGCTGAGAAGGATGCTCGAACCGTGAAACTGCTGCTTCTGGGTGCCGGCGAGTCTGGGAAGAGCACCATCGTCAAGCAAATGAAGATTATTCACCAGGATGGGTACTCATTAGAAGAGTGCCTAGAGTTCATTGCCATCATCTACGGCAACACGCTGCAATCCATCCTGGCCATTGTGCGAGCCATGACCACACTTAACATCCAATACGGAGACTCTGCGCGCCAGGACGACGCTCGGAAGCTGATGCATATGGCAGACACCATCGAGGAGGGCACGATGCCCAAGGAGATGTCGGACATCATCCAGCGGCTGTGGAAGGACTCGGGTATCCAGGCCTGCTTCGACCGCGCCTCAGAGTACCAGCTCAACGACTCGGCTGGCTACTACCTCTCGGACCTGGAGCGCCTGGTAACCCCGGGCTACGTTCCCACTGAGCAGGACGTGCTGCGCTCACGAGTCAAGACCACTGGCATCATTGAGACGCAGTTCTCCTTCAAGGATCTCAACTTCCGGATGTTCGACGTGGGCGGACAACGCTCGGAGCGCAAGAAGTGGATCCACTGCTTCGAGGGTGTAACCTGTATTATCTTCATCGCGGCGCTAAGCGCCTACGACATGGTGCTGGTGGAGGACGACGAAGTGAACCGCATGCACGAGAGCCTCCACCTGTTCAACAGCATCTGCAACCACCGCTACTTCGCCACCACGTCCATCGTGCTCTTCCTCAACAAGAAGGACGTATTCTCCGAGAAAATCAAAAAGGCTCACCTTAGCATCTGCTTCCCGGACTACGACGGCCCCAACACGTACGAGGACGCGGGCAACTACATCAAGGTGCAGTTCCTGGAACTCAACATGCGGCGTGACGTGAAGGAGATCTACTCCCACATGACCTGCGCCACCGACACGCAGAACGTCAAGTTCGTCTTCGACGCGGTCACCGACATCATCATCAAGGAGAACCTCAAAGACTGCGGGCTCTTCTGA
	Loxodonta_africana	ATGGGGGCTGGAGCCAGCGCTGAGGAGAAGCACTCGAGGGAGCTGGAAAAGAAGCTAAAAGAGGATGCTGAGAAGGATGCTCGAACCGTGAAACTGCTGCTTCTGGGTGCCGGCGAGTCTGGGAAGAGCACCATCGTCAAGCAAATGAAGATTATTCACCAGGATGGGTACTCATTAGAAGAGTGCCTAGAGTTCATTGCCATCATCTACGGCAACACGCTGCAATCCATCCTGGCCATTGTGCGAGCCATGACCACACTTAACATCCAATACGGAGACTCTGCGCGCCAGGACGACGCTCGGAAGCTGATGCATATGGCAGACACCATCGAGGAGGGCACGATGCCCAAGGAGATGTCGGACATCATCCAGCGGCTGTGGAAGGACTCGGGTATCCAGGCCTGCTTCGACCGCGCCTCAGAGTACCAGCTCAACGACTCGGCTGGCTACTACCTCTCGGACCTGGAGCGCCTGGTAACCCCGGGCTACGTTCCCACTGAGCAGGACGTGCTGCGCTCACGAGTCAAGACCACTGGCATCATTGAGACGCAGTTCTCCTTCAAGGATCTCAACTTCCGGATGTTCGACGTGGGCGGCCAACGCTCGGAGCGCAAGAAGTGGATCCACTGCTTCGAGGGTGTAACCTGTATTATCTTCATTGCGCCGCTAAGCGCCTACGACATGGTGCTGGTGGAGGACGACGAAGTGAACCGCATGCACGAGAGCCTCCACCTGTTCAACAGCATCTGCAACCACCGCTACTTCGCCACCACGTCCATCGTGCTCTTCCTCAACAAGAAGGACGTATTCTCCGAGAAAATCAAAAAGGCTCACCTTAGCATCTGCTTCCCGGACTACGACGGCCCCAACACGTACGAGGACGCGGGCAACTACATCAAGGTGCAGTTCCTGGAACTCAACATGCGGCGCGACGTGAAGGAGATCTACTCCCACATGACCTGCGCCACCGACACGCAGAACGTCAAGTTCGTCTTCGACGCGGTCACCGACATCATCATCAAGGAGAACCTCAAAGACTGCGGGCTCTTCTGA
	Heterohyrax_brucei	ATGGGGGCTGGAGCCAGCGCTGAGGAGAAGCACTCGAGGGAGCTGGAAAAGAAACTAAAAGAGGATGCTGAGAAGGATGCCCGAACCGTGAAACTGCTACTTCTGGGTGCTGGTGAGTCGGGGAAGAGCACCATTGTCAAGCAGATGAAGATTATTCACCAGGACGGGTACTCGTTGGAGGAGTGTCTAGAATTCATTGCCATCATCTACGGCAACACGCTGCAGTCCATCCTCTCCATCGTGCGTGCCATGACCACACTCAACATCCAGTATGGAGACTCTGCCCGCCAGGATGATGCTCGGAAGCTGATGCACATGGCAGACACCATCGAGGAAGGCACCATGCCCAAGGAGATGTCGGATATCATCCAGAGGCTGTGGAAAGACTCGGGTATACAGGCCTGCTTCGACCGAGCCTCGGAGTACCAACTCAACGACTCAGCTGGCTACTACCTCTCGGACCTGGAGCGCCTGGTGACCCCAGGCTACGTTCCCACTGAGCAGGACGTACTGCGCTCCCGAGTCAAGACCACTGGCATCATTGAGACGCAGTTCTCTTTCAAGGATCTCAACTTCCGGATGTTCGACGTGGGCGGGCAACGCTCCGAGCGCAAGAAGTGGATTCACTGCTTCGAGGGTGTGACCTGTATTATCTTCATCGCCGCGCTAAGCGCCTACGACATGGTGTTGGTGGAGGACGACGAAGTGAACCGCATGCACGAGAGCCTGCACCTGTTCAACAGCATCTGTAACCACCGTTACTTCGCCACCACGTCCATCGTGCTCTTCCTCAACAAGAAGGACGTGTTCACTGAGAAAATCAAAAAGGCTCACCTTAGTATCTGCTTCCCAGACTATGACGGGCCCAACACGTACGAGGACGCGGGCAACTACATCAAGGTCCAGTTCCTCGAGCTCAACATGCGGCGCGACGTGAAGGAGATCTACTCCCACATGACTTGCGCTACCGACACGCAGAACGTCAAGTTCGTCTTCGACGCTGTCACCGACATCATCATCAAGGAGAACCTCAAAGACTGCGGGCTCTTCTGA
	Procavia_capensis	ATGGGGGCTGGAGCCAGCGCTGAGGAGAAGCACTCGAGGGAGCTGGAAAAGAAACTAAAAGAGGATGCCGAGAAGGATGCCCGAACCGTGAAACTGCTACTTCTGGGTGCTGGTGAGTCGGGGAAGAGCACCATTGTCAAGCAGATGAAGATTATTCACCAGGACGGGTACTCGTTGGAGGAGTGTCTAGAGTTCATTGCCATCATCTACGGCAACACGCTGCAGTCCATCCTCTCCATCGTGCGTGCCATGACCACACTCAACATCCAGTATGGAGACTCTGCCCGCCAGGATGATGCTCGGAAGCTGATGCACATGGCAGACACCATCGAGGAAGGCACCATGCCCAAGGAGATGTCGGATATCATCCAGAGGCTGTGGAAAGACTCGGGTATACAGGCCTGCTTCGACCGAGCCTCGGAGTACCAACTCAACGACTCAGCTGGCTACTACCTCTCGGACCTGGAGCGCCTGGTGACCCCAGGCTACGTTCCCACTGAGCAGGATGTACTGCGCTCCCGAGTCAAGACCACTGGCATCATTGAGACGCAGTTCTCTTTCAAGGATCTCAACTTCCGGATGTTCGACGTGGGCGGGCAACGCTCCGAGCGCAAGAAGTGGATTCACTGCTTCGAGGGTGTGACCTGTATCATCTTCATCGCCGCGCTAAGCGCCTACGACATGGTGCTGGTGGAGGACGACGAAGTGAACCGCATGCACGAGAGCCTGCACCTGTTCAACAGCATCTGTAACCACCGTTACTTCGCCACCACGTCCATCGTGCTCTTCCTCAACAAGAAGGACGTGTTCACTGAGAAAATCAAAAAGGCTCACCTTAGTATCTGCTTCCCAGACTACGACGGGCCCAACACGTACGAGGACGCGGGCAACTACATCAAGGTCCAGTTCCTCGAGCTCAACATGCGGCGCGACGTGAAGGAGATCTACTCCCACATGACTTGCGCTACCGACACGCAGAACGTCAAGTTCGTCTTCGACGCTGTCACCGACATCATCATCAAGGAGAACCTCAAAGACTGCGGGCTCTTCTGA
	Orycteropus_afer	ATGGGGGCTGGGGCCAGCGCTGAGGAGAAGCACTCGAGGGAGCTGGAAAAGAAGCTGAAAGAGGATGCTGAGAAAGATGCTCGGACCGTGAAACTGCTGCTTCTGGGTGCGGGTGAGTCCGGAAAAAGCACCATTGTCAAGCAGATGAAAATTATTCACCAAGATGGGTACTCCTTGGAAGAGTGCCTAGAGTTCATTGCCATCATCTACGGCAACACGTTGCAGTCCATCCTGGCCATTGTGCGTGCCATGACCACACTCAACATCCAATATGGAGACTCTGCACGCCAGGACGATGCTCGGAAGCTGATGCACATGGCGGACACCATCGAGGAAGGCACGATGCCCAAGGAGATGTCAGACATCATCCAGCGGCTGTGGAAAGACTCTGGTATCCAGGCCTGCTTTGAGCGCGCCTCAGAGTACCAGCTCAACGACTCAGCCGGCTACTACCTCTCGGACTTGGAACGCCTGGTAACCCCCGGCTACGTCCCCACTGAGCAGGACGTGCTGCGCTCACGAGTCAAGACCACTGGCATCATCGAGACACAGTTCTCCTTCAAGGATCTCAACTTCCGGATGTTCGACGTGGGTGGGCAGCGCTCGGAGCGCAAGAAATGGATCCATTGCTTCGAGGGCGTGACCTGTATTATCTTCATCGCGGCGCTAAGCGCCTATGACATGGTGCTGGTGGAGGATGACGAAGTGAACCGCATGCACGAGAGCCTGCACCTGTTCAACAGCATCTGCAACCACCGCTACTTCGCTACCACGTCCATTGTGCTCTTCCTCAACAAGAAGGACGTATTCTTCGAGAAGATCAAAAAGGCGCACCTTAGCATCTGCTTCCCGGACTACGATGGGCCTAACACTTACGAGGACGCGGGCAACTACATCAAGGTACAGTTTCTGGAACTCAACATGCGGCGCGACGTGAAGGAGATCTATTCTCACATGACCTGCGCTACCGACACGCAGAACGTCAAGTTCGTCTTCGATGCTGTCACGGACATCATTATCAAGGAGAACCTCAAAGACTGCGGACTCTTCTGA
	Elephantulus_edwardii	ATGGGGGCTGGGGCCAGTGCAGAGGAGAAGCACTCCAGAGAGCTGGAAAAGAAGCTGAAAGAAGATGCTGAGAAGGATGCTCGAACCGTAAAACTGCTGCTTCTGGGTGCTGGTGAGTCCGGAAAGAGCACCATTGTCAAGCAGATGAAAATTATTCACCAGGACGGGTACTCGTTGGAAGAGTGCCTGGAGTTCATTGCCATTATCTATGGCAACACGCTGCAGTCCATCCTGGCCATAGTGCGCGCCATGACCACACTCAACATCCAGTATGGAGACTCTGCGCGCCAGGATGATGCTCGAAAGCTGATGCACATGGCGGACACCATCGAAGAGGGCACGATGCCCAAGGAGATGTCGGACATTATCCAGCGGCTGTGGAAGGACTCCGGCATCCAGGCCTGCTTTGACCGCGCCTCTGAGTACCAGCTCAACGACTCCGCGGGATACTATCTCTCAGACTTGGAGCGCCTGGTAACCCCAGGCTATGTGCCCACTGAGCAAGACGTGCTGCGCTCTCGAGTCAAGACCACCGGCATCATAGAGACGCAGTTCTCCTTCAAGGATCTCAACTTCCGGATGTTCGACGTAGGCGGGCAGCGCTCAGAACGTAAGAAGTGGATCCACTGTTTCGAGGGCGTGACCTGCATCATCTTCATCGCAGCGCTAAGCGCCTACGACATGGTGCTGGTGGAGGACGACGAAGTGAACCGCATGCACGAGAGCCTGCACCTGTTCAACAGCATCTGCAACCACCGCTACTTCGCCACCACGTCCATCGTGCTCTTTCTCAACAAGAAGGACGTGTTCTCAGAGAAGATCAAGAAGGCTCATCTTAGTATCTGCTTCCCGGACTATGACGGGCCCAACACGTACGAGGACGCGGGCAACTACATCAAGGTGCAGTTCCTCGAGCTCAACATGCGGCGCGATGTGAAGGAGATCTACTCGCACATGACCTGCGCTACCGATACACAGAACGTCAAGTTCGTCTTCGACGCTGTCACCGACATCATCATTAAGGAGAACCTCAAAGACTGCGGGCTCTTCTGA
	Echinops_telfairi	ATGGGGGCTGGGGCCAGCGCGGAGGAGAAGCACTCGCGGGAGCTGGAGAAGAAGCTGAAAGAAGACGCTGAGAAGGACGCCCGCACCGTCAAACTGCTGCTTCTGGGTGCCGGAGAGTCCGGGAAAAGCACCATCGTCAAGCAGATGAAAATTATCCACCAGGACGGATACTCGTTGGAAGAGTGTCTGGAGTTCATTGCTATAATTTACGGCAACACACTGCAGTCCATTCTGGCCATCGTGCGCGCCATGACCACGCTCAGCATCCAATATGGAGACTCGGCGCGTCAGGACGATGCTCGGAAGCTGATGCACATGGCCGACACCATCGAAGAGGGCACTATGCCCAAGGAGATGTCGGACATCATCCAGCGGTTGTGGAAGGACTCGGGTATCCAGGCCTGCTTCGACCGCGCCTCGGAGTACCAGCTCAACGACTCAGCCGGCTACTACCTCTCGGACCTGGAGCGCCTGGTAACCCCGGGCTACGTGCCCACCGAGCAGGACGTGCTGCGCTCGCGAGTCAAGACCACCGGCATCATTGAGACGCAGTTCTCCTTCAAGGATCTCAACTTTCGGATGTTCGACGTGGGCGGGCAGCGCTCGGAGCGCAAGAAGTGGATCCACTGCTTCGAGGGCGTGACCTGCATTATCTTCATCGCGGCGCTCAGCGCTTACGACATGGTGCTAGTGGAGGACGACGAAGTGAACCGCATGCACGAGAGCCTGCACCTGTTCAACAGCATCTGCAACCACCGCTACTTCGCCACCACGTCCATCGTCCTCTTCCTCAACAAGAAGGACGTCTTCACCGAGAAGATCAAAAAGGCCCATCTGAGCATCTGCTTCCCGGACTACGACGGGCCCAATACGTACGAGGACGCGGGCAACTACATCAAGGTGCAATTCCTGGAGCTCAACATGCGGCGCGACGTGAAAGAAATCTACTCCCACATGACCTGCGCCACCGACACGCAGAACGTCAAGTTCGTCTTCGACGCCGTCACCGACATCATCATCAAGGAGAACCTCAAAGACTGCGGGCTCTTCTGA
	Microgale_talazaci	ATGGGGGCCGGGGCCAGCGCCGAGGAGAAGCACTCACGGGAACTGGAGAAGAAGCTGAAGGAGGACGCGGAGAAGGATGCCCGCACCGTCAAACTGCTGCTTCTGGGTGCGGGGGAGTCCGGGAAGAGCACCATTGTCAAGCAGATGAAGATTATCCACCAGGACGGGTACTCGTTGGAAGAGTGTCTGGAGTTCATCGCGATCATTTACGGCAACACGCTGCAGTCCATCCTGGCCATCGTGCGCGCCATGACCACGCTCAACATCCAGTATGGAGACTCTGCGCGCCAGGACGACGCCCGGAAGCTGATGCACATGGCCGACACCATCGAGGAGGGCACGATGCCCAAGGAGATGTCGGACATCATCCAGCGCTTGTGGAAGGACTCGGGGATCCAGGCCTGCTTCGACCGCGCCTCCGAGTACCAGCTCAACGACTCGGCCGGCTACTACCTCTCGGACCTGGAGCGCCTGGTAACCCCGGGCTACGTGCCCACCGAGCAGGACGTGCTGCGCTCGCGAGTCAAGACCACGGGCATCATCGAGACGCAGTTCTCCTTCAAGGACCTCAACTTCCGGATGTTCGACGTGGGCGGGCAGCGCTCGGAGCGCAAGAAGTGGATCCACTGCTTCGAGGGCGTGACCTGCATCATCTTCATCGCGGCGCTCAGCGCCTACGACATGGTGCTGGTGGAGGACGACGAAGTGAACCGCATGCACGAGAGCCTGCACCTGTTCAACAGCATCTGCAACCACCGCTACTTCGCCACCACGTCCATCGTGCTCTTCCTCAACAAGAAGGACGTCTTCACCGAGAAGATCAAAAAGGCCCATCTGAGCATCTGCTTCCCGGACTACGACGGGCCCAATACGTACGAGGACGCGGGCAACTACATCAAGGTGCAGTTCCTGGAGCTCAACATGCGGCGTGACGTCAAGGAGATCTACTCCCACATGACGTGTGCCACCGACACGCAGAACGTCAAGTTCGTCTTCGACGCCGTCACCGACATCATCATCAAGGAGAACCTCAAAGACTGCGGGCTCTTCTGA

;
end;
