# Supplementary material for: Three Blind Moles: Molecular Evolutionary Insights on the Tempo and Mode of Convergent Eye Degeneration in Notoryctes typhlops (Southern Marsupial Mole) and Two Chrysochlorids (Golden Moles)
Source: Genes (Basel). 2023 Oct 28;14(11):2018. doi: 10.3390/genes14112018 (PMC10671557; doi:10.3390/genes14112018)
Supplement: Supplementary file 1 [file genes-14-02018-s001.zip › Afrotheria CDS Alignments Nexus/Afrotheria Rod Genes CDS Nexus/GNB1 alignment CDS.nex]

#NEXUS
begin taxa;
	dimensions ntax=12;
	taxlabels
	Heterohyrax_brucei[&URN="urn:local:.:26m-gc66ssc","Rough Temperature (°C)"=90.42707722385141,Description="PVJQ01000857","Genetic Code"="Standard",Modified=Sat Oct 22 14:38:22 PDT 2022,"% GC"=53.1%,"# Nucleotide Sequences With Quality"=0,"Molecular Weight (kDa)"=316.0822900000008,Topology="linear","Molecule Type"="DNA",Created=Sat Oct 22 13:11:58 PDT 2022]
	Procavia_capensis[&URN="urn:local:.:26l-gc66ssc","Rough Temperature (°C)"=90.54731182795697,Description="PVIO02826468","Genetic Code"="Standard",Modified=Sat Oct 22 14:38:22 PDT 2022,"% GC"=53.4%,"# Nucleotide Sequences With Quality"=0,"Molecular Weight (kDa)"=316.07726000000076,Topology="linear","Molecule Type"="DNA",Created=Sat Oct 22 13:12:06 PDT 2022]
	Amblysomus_hottentotus[&"At least Q20"=100.00%,Ambiguities=0,"At least Q30"=100.00%,"Rough Temperature (°C)"=90.38699902248288,"At least Q40"=100.00%,Description="Illumina",Modified=Sat Oct 22 14:38:22 PDT 2022,"% GC"=53.0%,Bin="<html><head><3></head><b><font color='#49993F'>High</font></b></html>","# Nucleotide Sequences With Quality"=1,"Post-Trim Length"=1023,"Molecular Weight (kDa)"=315.76008000000064,Topology="linear","% MQ"=0.0%,Created=Sat Oct 22 13:53:41 PDT 2022,URN="urn:local:.:26p-gc66ssc","% LQ"=0.0%,"% HQ"=100.0%,"Molecule Type"="DNA"]
	Chrysochloris_asiatica[&URN="urn:local:.:26j-gc66ssc","Rough Temperature (°C)"=90.26676441837732,Description="NW_006408691","Genetic Code"="Standard",Modified=Sat Oct 22 14:38:22 PDT 2022,"% GC"=52.7%,"# Nucleotide Sequences With Quality"=0,"Molecular Weight (kDa)"=315.7961300000007,Topology="linear","Molecule Type"="DNA",Created=Fri Oct 07 08:21:27 PDT 2022]
	Echinops_telfairi[&URN="urn:local:.:26i-gc66ssc","Rough Temperature (°C)"=91.30879765395893,Description="NW_022111357 ","Genetic Code"="Standard",Modified=Sat Oct 22 14:38:22 PDT 2022,"% GC"=55.2%,"# Nucleotide Sequences With Quality"=0,"Molecular Weight (kDa)"=315.87593000000055,Topology="linear","Molecule Type"="DNA",Created=Sat Oct 22 13:36:09 PDT 2022]
	Microgale_talazaci[&URN="urn:local:.:26o-gc66ssc","Rough Temperature (°C)"=91.62942326490712,Description="PVJH01040784 (E1-3), PVJH01019452 (E4-9)",Modified=Sat Oct 22 14:38:22 PDT 2022,"% GC"=56.0%,"# Nucleotide Sequences With Quality"=0,"Molecular Weight (kDa)"=315.91988000000055,Topology="linear","Molecule Type"="DNA",Created=Sat Oct 22 13:39:36 PDT 2022]
	Elephantulus_edwardii[&URN="urn:local:.:26n-gc66ssc","Rough Temperature (°C)"=90.5873900293255,Description="NW_006399795",Modified=Sat Oct 22 14:38:22 PDT 2022,"% GC"=53.5%,"# Nucleotide Sequences With Quality"=0,"Molecular Weight (kDa)"=315.8981300000007,Topology="linear","Molecule Type"="DNA",Created=Sat Oct 22 13:35:03 PDT 2022]
	Orycteropus_afer[&URN="urn:local:.:26f-gc66ssb","Rough Temperature (°C)"=90.86793743890517,Description="NW_006921723","Genetic Code"="Standard",Modified=Sat Oct 22 14:38:22 PDT 2022,"% GC"=54.2%,"# Nucleotide Sequences With Quality"=0,"Molecular Weight (kDa)"=315.90806000000066,Topology="linear","Molecule Type"="DNA",Created=Sat Oct 22 13:16:27 PDT 2022]
	Elephas_maximus[&URN="urn:local:.:26e-gc66ssb","Rough Temperature (°C)"=91.14848484848484,Description="NC_064821","Genetic Code"="Standard",Modified=Sat Oct 22 14:38:22 PDT 2022,"% GC"=54.8%,"# Nucleotide Sequences With Quality"=0,"Molecular Weight (kDa)"=315.8869700000006,Topology="linear","Molecule Type"="DNA",Created=Sat Oct 22 13:13:57 PDT 2022]
	Loxodonta_africana[&URN="urn:local:.:26d-gc66ssb","Rough Temperature (°C)"=91.22864125122189,Description="NW_003573446","Genetic Code"="Standard",Modified=Sat Oct 22 14:38:22 PDT 2022,"% GC"=55.0%,"# Nucleotide Sequences With Quality"=0,"Molecular Weight (kDa)"=315.8969600000006,Topology="linear","Molecule Type"="DNA",Created=Sat Oct 22 13:13:32 PDT 2022]
	Dugong_dugon[&URN="urn:local:.:26c-gc66ssb","Rough Temperature (°C)"=91.10840664711631,Description="CAJQER010002076.1","Genetic Code"="Standard",Modified=Sat Oct 22 14:38:22 PDT 2022,"% GC"=54.7%,"# Nucleotide Sequences With Quality"=0,"Molecular Weight (kDa)"=315.9600400000006,Topology="linear","Molecule Type"="DNA",Created=Sat Oct 22 13:14:35 PDT 2022]
	Trichechus_manatus[&URN="urn:local:.:26b-gc66ssb","Rough Temperature (°C)"=91.34887585532745,Description="AHIN01102672.1","Genetic Code"="Standard",Modified=Sat Oct 22 14:38:22 PDT 2022,"% GC"=55.3%,"# Nucleotide Sequences With Quality"=0,"Molecular Weight (kDa)"=315.94097000000056,Topology="linear","Molecule Type"="DNA",Created=Sat Oct 22 13:14:16 PDT 2022]
;
end;

begin characters;
	dimensions nchar=1023;
	format datatype=dna missing=? gap=-;
	matrix
	Heterohyrax_brucei	ATGAGTGAACTTGACCAGCTACGGCAGGAGGCCGAACAACTTAAAAACCAAATTAGAGATGCAAGAAAAGCATGTGCAGATGCAACTCTCTCTCAGATCACAAACAACATCGACCCTGTGGGACGAATCCAGATGCGTACCAGGAGAACACTGAGGGGGCACCTGGCCAAGATTTATGCTATGCACTGGGGCACGGACTCCAGGCTGCTAGTTAGTGCCTCGCAGGATGGCAAGCTTATCATCTGGGATAGCTACACCACCAACAAGGTTCATGCCATTCCTCTGCGCTCTTCTTGGGTCATGACCTGTGCGTACGCCCCTTCTGGGAACTATGTGGCCTGTGGTGGCCTTGATAACATCTGCTCCATTTACAATCTGAAAACTCGTGAAGGGAATGTACGTGTGAGCCGTGAGCTGGCCGGACACACAGGTTACTTGTCCTGCTGCCGCTTCCTGGATGACAATCAGATCGTCACCAGCTCTGGAGACACCACGTGTGCACTGTGGGACATAGAGACTGGCCAGCAGACAACCACGTTCACAGGACACACTGGGGATGTCATGAGTCTGTCTCTTGCGCCAGATACCAGATTGTTTGTCTCTGGTGCTTGTGATGCTTCGGCCAAACTCTGGGATGTGCGAGAAGGGATGTGTCGGCAAACCTTCACTGGCCATGAGTCTGACATCAATGCCATCTGCTTCTTTCCAAATGGCAATGCATTTGCCACTGGTTCCGATGACGCTACCTGCAGGCTGTTTGACCTCCGTGCAGACCAGGAACTCATGACGTACTCCCACGACAACATCATCTGTGGGATCACCTCTGTCTCCTTCTCTAAGAGCGGGCGCCTCCTCCTTGCTGGCTATGATGACTTCAATTGCAATGTGTGGGATGCACTCAAAGCTGATAGGGCCGGTGTCCTCGCAGGGCATGACAACCGTGTCAGCTGCCTAGGGGTGACTGATGATGGCATGGCTGTGGCCACGGGGTCCTGGGACAGCTTCCTCAAGATCTGGAACTAA
	Procavia_capensis	ATGAGTGAACTTGACCAGCTACGGCAGGAGGCCGAACAACTTAAAAACCAAATTAGAGATGCAAGAAAAGCATGTGCAGATGCAACTCTCTCTCAGATCACAAACAACATCGACCCTGTGGGACGAATCCAGATGCGTACCAGGAGAACACTGAGGGGGCACCTGGCCAAGATTTATGCTATGCACTGGGGCACGGACTCCAGGCTGCTAGTTAGTGCCTCGCAGGATGGCAAGCTTATCATCTGGGATAGCTACACCACCAACAAGGTCCATGCCATTCCTCTGCGCTCTTCTTGGGTCATGACCTGTGCGTATGCCCCTTCTGGGAACTATGTGGCCTGTGGTGGCCTTGATAACATCTGCTCCATTTACAATCTGAAAACTCGTGAAGGGAATGTACGTGTGAGCCGTGAGCTGGCCGGACACACAGGTTACTTGTCCTGCTGCCGCTTCCTGGATGACAATCAGATCGTCACCAGCTCTGGAGACACCACGTGTGCACTGTGGGACATAGAGACTGGCCAGCAGACAACCACGTTCACAGGACACACTGGGGATGTCATGAGTCTGTCTCTTGCGCCAGATACCAGATTGTTTGTCTCTGGTGCTTGTGATGCTTCGGCCAAACTCTGGGATGTGCGAGAAGGGATGTGTCGGCAAACCTTCACTGGCCATGAGTCTGACATCAATGCCATCTGCTTCTTTCCAAATGGCAATGCATTTGCCACTGGTTCCGATGACGCTACCTGCAGGCTGTTCGACCTCCGTGCAGACCAGGAACTCATGACGTACTCCCACGACAACATCATCTGTGGGATCACCTCTGTCTCCTTCTCTAAGAGCGGGCGCCTCCTCCTTGCTGGCTATGATGACTTCAATTGCAATGTGTGGGATGCACTCAAAGCTGATAGGGCCGGTGTCCTCGCAGGGCATGACAACCGTGTCAGCTGCCTAGGGGTGACCGATGATGGCATGGCCGTGGCGACGGGGTCCTGGGACAGCTTCCTCAAGATCTGGAACTAA
	Amblysomus_hottentotus	ATGAGTGAACTTGACCAGCTACGGCAGGAGGCCGAACAACTTAAAAACCAAATTAGAGATGCAAGAAAAGCATGTGCAGATGCGACTCTTTCTCAGATCACAAACAACATCGACCCTGTGGGACGAATCCAGATGCGAACCAGGAGAACGCTGAGGGGGCACCTGGCCAAGATTTATGCCATGCACTGGGGCACAGATTCCAGGCTGCTAGTTAGTGCCTCACAAGATGGCAAACTTATCATCTGGGATAGTTACACCACCAACAAGGTCCACGCCATTCCTCTGCGCTCCTCTTGGGTCATGACCTGTGCATATGCCCCTTCAGGGAACTACGTGGCTTGTGGTGGCCTTGATAACATCTGCTCCATTTACAATCTCAAAACTCGTGAAGGAAATGTACGCGTTAGCCGTGAGCTGGCCGGACACACAGGTTACTTGTCCTGCTGCCGCTTCCTGGATGACAATCAGATCGTCACCAGCTCTGGAGACACCACCTGTGCACTGTGGGACATAGAGACTGGCCAACAGACAACCACGTTCACAGGACACACTGGAGACGTCATGAGCCTGTCCCTTGCTCCAGACACCAGATTGTTTGTCTCTGGTGCTTGTGATGCTTCGGCCAAGCTCTGGGATGTGCGAGAAGGGATGTGTCGACAAACTTTCACTGGCCACGAGTCTGACATCAACGCTATCTGCTTCTTTCCAAATGGCAATGCGTTTGCCACTGGCTCAGACGACGCTACCTGCAGGCTGTTTGACCTCCGTGCTGACCAGGAACTCATGACATACTCCCATGACAACATCATCTGTGGGATCACCTCTGTCTCTTTCTCCAAGAGCGGGCGCCTTCTCCTTGCTGGCTACGACGATTTCAACTGCAATGTCTGGGACGCACTCAAGGCCGACAGGGCTGGTGTCCTGGCTGGGCATGACAACCGTGTCAGCTGCCTGGGGGTGACTGATGATGGCATGGCCGTGGCAACAGGTTCCTGGGACAGCTTCCTCAAGATTTGGAACTAA
	Chrysochloris_asiatica	ATGAGTGAACTTGACCAGCTACGGCAGGAGGCTGAACAGCTTAAAAACCAAATTAGAGATGCAAGAAAAGCATGTGCAGATGCGACTCTTTCTCAGATCACAAACAACATCGACCCTGTGGGACGAATCCAGATGCGAACCAGGAGAACGCTGAGGGGGCACCTGGCCAAGATTTATGCCATGCACTGGGGCACAGATTCCAGGCTGCTAGTTAGTGCCTCGCAAGATGGCAAACTTATCATCTGGGATAGTTACACCACCAACAAGGTCCACGCCATTCCTCTGCGCTCCTCTTGGGTCATGACCTGTGCATATGCCCCTTCTGGGAATTACGTGGCTTGTGGTGGCCTTGATAACATCTGCTCCATTTACAATCTTAAAACTCGTGAAGGAAATGTACGCGTTAGCCGTGAGCTGGCCGGACACACAGGTTACCTGTCCTGCTGCCGCTTCCTGGATGACAATCAGATCGTCACCAGCTCTGGAGACACCACCTGTGCACTATGGGACATAGAGACTGGCCAACAGACAACCACGTTCACAGGACACACTGGAGACGTCATGAGCCTGTCCCTTGCTCCAGACACCAGATTGTTTGTTTCTGGTGCTTGTGATGCTTCGGCCAAGCTCTGGGATGTGCGAGAAGGGATGTGTCGACAAACTTTCACTGGCCACGAGTCTGACATCAACGCTATCTGCTTCTTTCCAAATGGCAATGCATTTGCCACTGGCTCAGACGATGCTACCTGCAGGCTGTTTGACCTCCGTGCTGACCAGGAACTTATGACATACTCCCATGACAACATCATCTGTGGAATCACCTCTGTCTCTTTCTCCAAGAGCGGGCGCCTCCTTCTCGCTGGCTACGACGATTTCAACTGCAACGTCTGGGACGCGCTCAAGGCCGACAGGGCTGGTGTCCTGGCTGGGCATGACAACCGTGTCAGCTGCCTGGGGGTGACTGATGATGGCATGGCCGTGGCAACAGGTTCCTGGGACAGCTTCCTCAAGATTTGGAACTAA
	Echinops_telfairi	ATGAGTGAACTTGACCAGCTACGGCAGGAAGCCGAGCAACTTAAAAACCAAATTAGAGATGCAAGAAAAGCATGTGCAGATGCAACTCTCTCCCAGATCACAAACAACATCGACCCAGTGGGAAGAATCCAGATGCGCACCAGGAGAACGCTGAGGGGGCACCTGGCTAAGATTTATGCCATGCACTGGGGCACGGACTCCAGGCTGCTTGTTAGTGCCTCGCAAGATGGCAAACTTATCATCTGGGATAGCTACACCACCAACAAGGTCCATGCCATTCCTCTGCGCTCCTCTTGGGTCATGACCTGTGCATATGCCCCTTCTGGGAACTATGTGGCCTGTGGTGGCCTCGACAACATCTGCTCTATTTACAATCTCAAAACTCGCGAAGGGAATGTACGCGTGAGCCGTGAGCTGGCCGGACACACAGGTTACCTGTCCTGCTGCCGCTTCTTAGATGACAATCAGATCGTCACCAGCTCTGGAGACACCACCTGTGCGCTGTGGGATATAGAGACTGGCCAGCAGACGACCACGTTCACAGGACACACCGGGGACGTCATGAGCCTGTCCCTGGCTCCAGACACCAGATTGTTTGTTTCTGGTGCTTGTGACGCTTCGGCCAAGCTCTGGGACGTGCGAGAAGGGATGTGTCGGCAGACCTTCACTGGCCACGAGTCGGACATCAACGCCATCTGTTTCTTTCCAAATGGTAATGCATTTGCCACCGGCTCAGATGACGCCACCTGCAGGCTGTTTGACCTCCGTGCAGACCAGGAGCTCATGACGTACTCCCATGACAACATCATCTGTGGGATCACCTCTGTCTCCTTCTCCAAGAGCGGCCGCCTCCTCCTTGCTGGCTATGACGACTTCAACTGCAATGTCTGGGATGCGCTCAAGGCCGACAGGGCTGGTGTCCTGGCTGGGCATGACAACCGTGTCAGCTGCCTGGGGGTGACTGATGATGGCATGGCCGTGGCGACGGGGTCCTGGGACAGCTTCCTCAAGATCTGGAACTAA
	Microgale_talazaci	ATGAGCGAGCTCGACCAGCTACGGCAGGAGGCCGAGCAACTTAAAAACCAAATTAGAGATGCCAGAAAAGCATGTGCAGATGCAACTCTTTCCCAGATCACAAACAACATCGACCCAGTGGGAAGAATCCAGATGCGCACCAGGAGAACGCTGAGGGGGCACCTGGCGAAGATTTATGCCATGCACTGGGGCACGGACTCCAGGCTGCTTGTTAGTGCCTCGCAAGATGGCAAACTTATCATCTGGGATAGCTACACCACCAACAAGGTCCACGCCATTCCTCTGCGTTCCTCTTGGGTCATGACCTGTGCATATGCCCCTTCTGGGAATTACGTGGCCTGTGGGGGCCTCGACAACATCTGCTCTATTTACAATCTCAAAACTCGCGAAGGGAATGTACGTGTGAGCCGTGAGCTGGCCGGACACACAGGTTACCTGTCCTGCTGCCGCTTCCTGGACGACAATCAGATCGTCACCAGCTCCGGAGACACCACCTGTGCGCTGTGGGATATAGAGACTGGCCAGCAGACGACCACGTTCACAGGACACACCGGGGACGTCATGAGCCTGTCCCTGGCTCCAGACACCAGATTGTTTGTTTCTGGTGCTTGTGATGCTTCGGCCAAGCTCTGGGACGTGCGAGAAGGGATGTGTCGGCAGACCTTCACTGGCCACGAGTCGGACATCAACGCCATCTGTTTCTTTCCAAATGGCAATGCGTTTGCCACCGGCTCAGATGACGCTACCTGCAGGCTGTTTGACCTCCGTGCAGACCAGGAGCTCATGACGTACTCCCATGACAACATCATCTGTGGGATCACCTCGGTCTCCTTCTCCAAGAGCGGCCGCCTCCTCCTTGCTGGCTATGACGACTTCAACTGCAATGTCTGGGATGCGCTCAAGGCCGACCGAGCTGGTGTCCTGGCTGGGCATGACAACCGTGTCAGCTGCCTGGGGGTGACTGATGATGGCATGGCTGTGGCGACAGGGTCCTGGGACAGCTTCCTCAAGATCTGGAACTAA
	Elephantulus_edwardii	ATGAGTGAACTAGACCAGCTACGGCAGGAGGCCGAACAACTTAAAAATCAAATTAGAGATGCAAGGAAAGCTTGTGCAGATGCAACTCTCTCTCAGATTACAAACAACATCGACCCTGTGGGAAGAATCCAGATGCGCACCAGGAGAACGCTGAGGGGGCACCTGGCCAAGATTTACGCCATGCACTGGGGCACAGACTCCAGGCTGCTAGTTAGTGCCTCACAAGATGGCAAACTTATCATCTGGGACAGCTACACCACCAACAAGGTCCATGCCATTCCTCTGCGTTCCTCTTGGGTCATGACTTGTGCATATGCCCCCTCTGGAAACTATGTGGCCTGTGGTGGCCTGGATAACATCTGCTCCATTTACAATCTGAAAACTCGTGAAGGGAATGTACGCGTGAGTCGTGAGCTGGCTGGACACACAGGTTACTTGTCCTGCTGCCGCTTCCTGGATGACAATCAAATCGTCACCAGCTCTGGAGACACCACCTGTGCGCTGTGGGACATAGAGACTGGCCAGCAGACGACCACATTCACAGGACACACTGGGGACGTCATGAGCCTATCCCTCGCTCCAGACACCAGATTGTTTGTCTCTGGTGCTTGTGATGCTTCGGCCAAGCTCTGGGATGTGCGAGAAGGGATGTGTCGGCAAACCTTCACTGGCCACGAGTCTGACATCAACGCCATCTGTTTCTTTCCAAATGGCAATGCATTTGCCACCGGCTCAGATGACGCTACTTGCAGGCTGTTTGACCTCCGTGCAGACCAGGAGCTCATGACTTACTCCCATGACAACATCATCTGCGGGATCACCTCTGTCTCCTTCTCCAAGAGTGGGCGCCTCCTCCTTGCTGGCTATGATGATTTCAACTGCAATGTCTGGGATGCTCTCAAGGCTGACAGGGCCGGTGTCCTGGCAGGGCATGACAACCGTGTCAGCTGCCTAGGGGTGACTGACGATGGCATGGCTGTGGCAACGGGGTCCTGGGACAGCTTCCTCAAGATCTGGAACTAA
	Orycteropus_afer	ATGAGTGAACTTGACCAGCTACGGCAGGAGGCCGAACAACTTAAAAACCAAATTAGAGATGCAAGAAAAGCTTGTGCAGATGCAACTCTCTCTCAGATCACAAACAACATCGACCCTGTCGGAAGAATCCAGATGCGTACCAGGAGAACGCTGAGGGGGCACCTGGCCAAGATCTATGCCATGCATTGGGGCACAGACTCCAGGCTGCTAGTTAGTGCCTCACAGGATGGCAAACTTATCATCTGGGATAGCTACACCACCAACAAGGTCCACGCCATTCCTCTGCGCTCCTCTTGGGTCATGACTTGTGCATATGCCCCTTCTGGGAACTATGTGGCTTGTGGTGGCCTTGATAACATCTGCTCCATTTACAATCTGAAAACTCGTGAAGGGAATGTACGCGTGAGCCGTGAGCTGGCTGGACACACAGGTTACCTGTCCTGCTGCCGCTTCCTGGATGACAATCAGATCGTCACCAGCTCTGGAGATACCACCTGTGCGCTGTGGGACATAGAGACTGGCCAGCAGACGACCACATTCACGGGACACACCGGGGATGTCATGAGCCTGTCCCTCGCTCCAGACACCAGATTGTTTGTCTCTGGTGCTTGTGACGCTTCGGCCAAGCTCTGGGACGTGCGAGAAGGGATGTGTCGGCAAACCTTCACTGGCCACGAGTCTGACATCAACGCCATCTGCTTCTTTCCAAATGGCAACGCATTTGCCACTGGCTCAGACGATGCTACCTGCAGGCTGTTTGACCTCCGTGCAGACCAGGAGCTCATGACATACTCCCACGACAATATTATCTGTGGGATCACCTCTGTCTCCTTTTCCAAGAGTGGGCGCCTTCTCCTTGCTGGCTACGATGACTTCAACTGCAATGTCTGGGATGCACTCAAGGCGGACAGGGCTGGTGTCCTGGCTGGGCATGACAACCGTGTCAGCTGCCTGGGAGTGACTGACGATGGCATGGCCGTGGCGACGGGGTCCTGGGACAGCTTCCTCAAGATCTGGAACTAA
	Elephas_maximus	ATGAGTGAACTTGACCAGCTACGGCAGGAGGCCGAACAACTTAAAAACCAAATTAGAGATGCAAGAAAAGCGTGTGCAGATGCAACTCTCTCTCAGATCACAAACAACATTGACCCCGTGGGAAGAATCCAGATGCGTACCAGGAGAACGCTGAGGGGGCACCTGGCTAAGATTTACGCTATGCACTGGGGCACAGACTCCAGGCTGCTAGTTAGTGCCTCACAGGATGGCAAACTTATCATCTGGGATAGCTACACCACCAACAAGGTCCATGCCATTCCTCTGCGTTCCTCTTGGGTCATGACCTGTGCGTACGCCCCTTCTGGGAACTACGTGGCCTGCGGTGGCCTCGATAACATCTGCTCCATTTACAATCTCAAAACTCGTGAAGGGAATGTACGTGTGAGCCGTGAGCTGGCCGGACACACAGGTTACCTGTCTTGCTGCCGCTTCCTGGACGACAATCAGATCGTCACCAGCTCTGGAGACACCACCTGTGCGCTGTGGGACATAGAGACTGGCCAGCAGACGACCACGTTCACGGGACATACCGGGGACGTCATGAGTCTGTCCCTCGCTCCAGACACCAGATTGTTTGTCTCTGGTGCTTGTGACGCTTCTGCCAAGCTCTGGGATGTGCGAGAAGGGATGTGTCGGCAAACTTTCACTGGCCATGAGTCTGACATCAATGCCATCTGTTTCTTTCCAAATGGCAATGCGTTTGCCACCGGCTCAGATGATGCTACCTGCAGGCTGTTCGACCTCCGTGCAGACCAGGAACTCATGACGTACTCCCACGACAACATTATCTGCGGGATCACCTCTGTCTCCTTCTCCAAGAGCGGGCGCCTCCTCCTTGCTGGCTACGACGACTTCAACTGCAATGTTTGGGACGCACTCAAGGCCGACAGGGCTGGTGTCCTGGCTGGGCATGACAACCGTGTCAGCTGCCTGGGGGTGACCGATGATGGCATGGCTGTGGCGACGGGGTCCTGGGACAGCTTCCTCAAGATCTGGAACTAA
	Loxodonta_africana	ATGAGTGAACTTGACCAGCTACGGCAGGAGGCCGAACAACTTAAAAACCAAATTAGAGATGCAAGAAAAGCGTGTGCAGATGCAACTCTCTCTCAGATCACAAACAACATTGACCCCGTGGGAAGAATCCAGATGCGTACCAGGAGAACGCTGAGGGGGCACCTGGCTAAGATTTACGCTATGCACTGGGGCACAGACTCCAGGCTGCTAGTTAGTGCCTCACAGGATGGCAAACTTATCATCTGGGATAGCTACACCACCAACAAGGTCCATGCCATTCCTCTGCGTTCCTCTTGGGTCATGACCTGTGCGTACGCCCCTTCTGGGAACTACGTGGCCTGCGGTGGCCTCGATAACATCTGCTCCATTTACAATCTCAAAACTCGTGAAGGGAATGTACGTGTGAGCCGTGAGCTGGCCGGACACACAGGTTACCTGTCTTGCTGCCGCTTCCTGGACGACAATCAGATCGTCACCAGCTCTGGAGACACCACCTGTGCGCTGTGGGACATAGAGACTGGCCAGCAGACGACCACGTTCACGGGACATACCGGGGACGTCATGAGTCTGTCCCTCGCTCCAGACACCAGATTGTTTGTCTCTGGTGCTTGTGACGCTTCGGCCAAGCTCTGGGATGTGCGAGAAGGGATGTGTCGGCAAACTTTCACTGGCCATGAGTCTGACATCAATGCCATCTGTTTCTTTCCAAATGGCAATGCGTTTGCCACCGGCTCAGATGATGCTACCTGCAGGCTGTTCGACCTCCGTGCAGACCAGGAACTCATGACGTACTCCCACGACAACATTATCTGCGGGATCACCTCTGTCTCCTTCTCCAAGAGCGGGCGCCTCCTCCTTGCTGGCTACGACGACTTCAACTGCAATGTCTGGGACGCACTCAAGGCCGACAGGGCTGGTGTCCTGGCTGGGCATGACAACCGTGTCAGCTGCCTGGGGGTGACCGATGATGGCATGGCTGTGGCGACGGGGTCCTGGGACAGCTTCCTCAAGATCTGGAACTAA
	Dugong_dugon	ATGAGTGAACTTGACCAGCTACGGCAGGAAGCCGAACAACTTAAAAACCAAATTAGAGATGCAAGAAAAGCATGTGCAGATGCAACTCTCTCTCAGATCACAAACAACATCGACCCTGTGGGAAGAATCCAGATGCGTACCAGGAGAACGCTGAGGGGGCACCTGGCCAAGATTTACGCTATGCACTGGGGCACAGACTCCAGGCTGCTAGTTAGTGCCTCGCAGGATGGCAAACTTATCATTTGGGATAGCTACACCACCAACAAGGTCCACGCCATTCCTCTGCGCTCCTCTTGGGTCATGACCTGTGCATACGCCCCTTCTGGGAACTACGTGGCCTGTGGTGGCCTTGATAACATCTGCTCCATTTACAATCTGAAGACTCGTGAAGGGAATGTACGCGTGAGCCGTGAGCTGGCCGGACACACAGGTTACCTGTCCTGCTGCCGCTTCTTGGATGACAATCAGATCGTCACCAGTTCTGGAGACACCACCTGTGCACTGTGGGACATAGAGACTGGCCAGCAGACAACCACGTTCACGGGACACACCGGGGATGTCATGAGTCTGTCCCTTGCTCCAGACACCAGATTGTTTGTCTCTGGTGCTTGCGATGCTTCGGCCAAGCTCTGGGATGTGCGAGAAGGGATGTGTCGGCAAACCTTCACGGGCCACGAGTCTGACATCAATGCCATCTGTTTCTTTCCAAATGGCAATGCGTTTGCCACTGGCTCAGATGACGCTACCTGCAGGCTGTTCGACCTCCGTGCAGACCAGGAACTCATGACGTACTCTCATGACAATATCATCTGCGGGATCACCTCTGTCTCCTTCTCCAAGAGTGGGCGCCTCCTCCTTGCTGGCTATGATGACTTCAACTGCAACGTCTGGGATGCGCTCAAGGCCGACAGGGCCGGTGTCCTGGCTGGGCATGACAACCGTGTCAGCTGCCTGGGGGTGACCGACGATGGCATGGCCGTGGCGACGGGGTCCTGGGACAGCTTCCTCAAGATCTGGAACTAA
	Trichechus_manatus	ATGAGTGAACTTGACCAGCTACGGCAGGAGGCCGAACAACTTAAAAACCAAATTAGAGATGCAAGAAAAGCATGTGCAGATGCAACTCTCTCTCAGATCACAAACAACATCGACCCTGTGGGAAGAATCCAGATGCGTACCAGGAGAACGCTGAGGGGGCACCTGGCCAAGATTTACGCTATGCACTGGGGCACAGACTCCAGGCTGCTAGTTAGTGCCTCGCAGGATGGCAAACTTATCATTTGGGATAGCTACACCACCAACAAGGTCCACGCCATTCCTCTGCGCTCCTCTTGGGTCATGACCTGTGCATACGCCCCTTCTGGGAACTACGTGGCCTGTGGTGGCCTTGATAACATCTGCTCCATTTACAATCTGAAGACTCGTGAAGGGAATGTACGCGTGAGCCGTGAGCTGGCTGGACACACAGGTTACCTGTCCTGCTGCCGCTTCCTGGATGACAATCAGATCGTCACCAGTTCTGGAGACACCACCTGTGCACTGTGGGACATAGAGACTGGCCAGCAGACAACCACGTTCACGGGACACACCGGGGACGTCATGAGTCTGTCCCTTGCTCCAGACACCAGATTGTTTGTCTCTGGTGCTTGTGATGCTTCGGCCAAGCTCTGGGACGTGCGAGAAGGGATGTGTCGGCAAACCTTCACGGGCCACGAGTCTGACATCAATGCCATCTGCTTCTTTCCAAATGGCAATGCGTTTGCCACTGGCTCAGATGACGCTACCTGCAGGCTGTTCGACCTCCGTGCAGACCAGGAACTCATGACGTACTCTCACGACAACATCATCTGCGGGATCACCTCTGTCTCCTTCTCCAAGAGCGGGCGCCTCCTCCTTGCTGGCTATGATGACTTCAACTGCAATGTCTGGGACGCGCTCAAGGCCGACAGGGCCGGTGTCCTGGCTGGGCATGACAACCGTGTCAGCTGCCTGGGGGTGACCGACGATGGCATGGCGGTGGCGACGGGGTCCTGGGACAGCTTCCTCAAGATCTGGAACTAA

;
end;
