# Supplementary material for: Three Blind Moles: Molecular Evolutionary Insights on the Tempo and Mode of Convergent Eye Degeneration in Notoryctes typhlops (Southern Marsupial Mole) and Two Chrysochlorids (Golden Moles)
Source: Genes (Basel). 2023 Oct 28;14(11):2018. doi: 10.3390/genes14112018 (PMC10671557; doi:10.3390/genes14112018)
Supplement: Supplementary file 1 [file genes-14-02018-s001.zip › Afrotheria CDS Alignments Nexus/Afrotheria Rod Genes CDS Nexus/GNGT1 alignment CDS.nex]

#NEXUS
begin taxa;
	dimensions ntax=12;
	taxlabels
	Amblysomus_hottentotus[&"At least Q20"=98.82%,Ambiguities=10,"At least Q30"=98.82%,"Rough Temperature (°C)"=82.0378984651712,"At least Q40"=98.82%,Description="Illumina",Modified=Fri Sep 16 18:19:46 PDT 2022,"% GC"=33.3%,Bin="<html><head><3></head><b><font color='#49993F'>High</font></b></html>","# Nucleotide Sequences With Quality"=1,"Post-Trim Length"=847,"Molecular Weight (kDa)"=262.74118000000004,Topology="linear","% MQ"=0.0%,Created=Fri Sep 16 18:19:16 PDT 2022,"% LQ"=1.2%,"% HQ"=98.8%,"Molecule Type"="DNA"]
	Chrysochloris_asiatica[&country="South Africa","Rough Temperature (°C)"=85.2075871496924,Description="NW_006408528","Genetic Code"="Standard",Modified=Fri Sep 16 18:21:21 PDT 2022,"Annotation Software Version (Genome-Annotation-Data)"="5.2",Taxonomy="Eukaryota; Metazoa; Chordata; Craniata; Vertebrata; Euteleostomi; Mammalia; Eutheria; Afrotheria; Chrysochloridae; Chrysochlorinae; Chrysochloris","Common Name"="Cape golden mole","Filename (Imported From)"="sequence - 2022-09-14T145042.789.gb","Annotation Provider (Genome-Annotation-Data)"="NCBI",Created=Wed Feb 19 00:00:00 PST 2014,"Annotation Method (Genome-Annotation-Data)"="Best-placed RefSeq; Gnomon","Features Annotated (Genome-Annotation-Data)"="Gene; mRNA; CDS; ncRNA",db_xref="taxon:185453",Organism="Chrysochloris asiatica","Annotation Version (Genome-Annotation-Data)"="Chrysochloris asiatica Annotation Release 100","Path (Imported From)"="/Users/pannotia/Downloads",Accession="NW_006408528.1","% GC"=39.0%,chromosome="Unknown",sex="female","Annotation Pipeline (Genome-Annotation-Data)"="NCBI eukaryotic genome annotation pipeline","Molecular Weight (kDa)"=2254.446539999846,"# Nucleotide Sequences With Quality"=0,Topology="linear","Annotation Status (Genome-Annotation-Data)"="Full annotation",tissue_type="Spleen","Molecule Type"="DNA"]
	Dugong_dugon[&"Rough Temperature (°C)"=84.1860398860399,Description="CAJQER010000073.1","Genetic Code"="Standard",Modified=Wed Sep 14 14:48:10 PDT 2022,"% GC"=36.6%,"# Nucleotide Sequences With Quality"=0,"Molecular Weight (kDa)"=1519.904149999903,Topology="linear","Molecule Type"="DNA",Created=Wed Sep 14 14:45:42 PDT 2022]
	Trichechus_manatus[&"Rough Temperature (°C)"=84.21257606490872,Description="AHIN01116237.1","Genetic Code"="Standard",Modified=Wed Sep 14 14:46:37 PDT 2022,"% GC"=36.7%,"# Nucleotide Sequences With Quality"=0,"Molecular Weight (kDa)"=1524.6191799999026,Topology="linear","Molecule Type"="DNA",Created=Wed Sep 14 14:45:48 PDT 2022]
	Elephas_maximus[&"Rough Temperature (°C)"=84.32730460921843,Description="NC_064826","Genetic Code"="Standard",Modified=Wed Sep 14 14:47:25 PDT 2022,"% GC"=37.0%,"# Nucleotide Sequences With Quality"=0,"Molecular Weight (kDa)"=1234.397799999942,Topology="linear","Molecule Type"="DNA",Created=Wed Sep 14 14:45:24 PDT 2022]
	Loxodonta_africana[&"Rough Temperature (°C)"=84.29196988707653,Description="NW_003573425","Genetic Code"="Standard",Modified=Wed Sep 14 14:47:13 PDT 2022,"% GC"=37.0%,"# Nucleotide Sequences With Quality"=0,"Molecular Weight (kDa)"=1232.496629999942,Topology="linear","Molecule Type"="DNA",Created=Wed Sep 14 14:45:18 PDT 2022]
	Heterohyrax_brucei[&"Rough Temperature (°C)"=84.6773624973455,Description="PVJQ01009605","Genetic Code"="Standard",Modified=Wed Sep 14 14:45:14 PDT 2022,"% GC"=37.8%,"# Nucleotide Sequences With Quality"=0,"Molecular Weight (kDa)"=1455.3142699999148,Topology="linear","Molecule Type"="DNA",Created=Wed Sep 14 14:45:00 PDT 2022]
	Procavia_capensis[&"Rough Temperature (°C)"=84.68657501010917,Description="PVIO02826217","Genetic Code"="Standard",Modified=Wed Sep 14 14:46:24 PDT 2022,"% GC"=37.9%,"# Nucleotide Sequences With Quality"=0,"Molecular Weight (kDa)"=1528.496359999906,Topology="linear","Molecule Type"="DNA",Created=Wed Sep 14 14:46:05 PDT 2022]
	Orycteropus_afer[&"Rough Temperature (°C)"=82.41511983681795,Description="NW_006921650","Genetic Code"="Standard",Modified=Wed Sep 14 14:46:59 PDT 2022,"% GC"=37.8%,"# Nucleotide Sequences With Quality"=0,"Molecular Weight (kDa)"=2421.0573399999025,Topology="linear","Molecule Type"="DNA",Created=Wed Sep 14 14:45:58 PDT 2022]
	Elephantulus_edwardii[&"Rough Temperature (°C)"=84.9204526602678,Description="NW_006399848","Genetic Code"="Standard",Modified=Wed Sep 14 14:47:40 PDT 2022,"% GC"=38.3%,"# Nucleotide Sequences With Quality"=0,"Molecular Weight (kDa)"=2607.2790399999553,Topology="linear","Molecule Type"="DNA",Created=Wed Sep 14 14:45:30 PDT 2022]
	Echinops_telfairi[&"Rough Temperature (°C)"=85.15852749301025,Description="NW_022103920","Genetic Code"="Standard",Modified=Wed Sep 14 14:47:57 PDT 2022,"% GC"=39.0%,"# Nucleotide Sequences With Quality"=0,"Molecular Weight (kDa)"=1656.8854999998744,Topology="linear","Molecule Type"="DNA",Created=Wed Sep 14 14:45:36 PDT 2022]
	Microgale_talazaci[&"Rough Temperature (°C)"=84.46282027984735,Description="PVJH01007489","Genetic Code"="Standard",Modified=Wed Sep 14 14:44:55 PDT 2022,"% GC"=37.3%,"# Nucleotide Sequences With Quality"=0,"Molecular Weight (kDa)"=1699.9965899998685,Topology="linear","Molecule Type"="DNA",Created=Wed Sep 14 14:44:38 PDT 2022]
;
end;

begin characters;
	dimensions nchar=225;
	format datatype=dna missing=? gap=-;
	matrix
	Amblysomus_hottentotus	ATGCCAGTGGTCAATATTGAGGATCTAACGGAAAAGGACAAAATGAAGATGGAACTCAATCAGCTCCAGAAAGAAGTGACACTGGAAAGAATGCTGGTGTCCAAATGTTGTGAAGAAGTAAGAGATTATGTTGAAGAAAGATCTGGTGAAGATCCCTTAGTAAAGGGTATTCCAGAGGAAAAAAATCCCTTCAAGGAGCTCAAAGGTGGTTGTATACTTTCATGA
	Chrysochloris_asiatica	ATGCCAGTGGTCAATATTGAGGATCTAACGGAAAAGGACAAAATGAAGATGGAACTCAATCAGCTCCAGAAAGAAGTGATGCTGGAAAGACTGCTGGTGTCCAGATGTTGTGAAGAAGTAAGAGATTATGTTGAAGAAAGATCTGGTGAAGATCCCTTAGTAAAGGGTATTCCAGAGGACAAAAATCCCTTCAAGGAGCTCAAAGGAGGTTGTATAATTTCATGA
	Dugong_dugon	ATGCCAGTGATCAATATCGAGGACCTCACAGAAAAGGACAAACTGCAGATGGAAGTTGATCAGCTCAAGAAAGAAGTGACACTGGAAAGAATGCTGGTGTCTAAATGTTGTGAAGAAGTAAGAGATTATGTTGAAGAAAGATCTGGTGAAGATCCCTTAGTAAAGGGCATTCCAGAGGACAAAAATCCCTTCAAGGAGCTCAAAGGAGGCTGTGTAATTTCATGA
	Trichechus_manatus	ATGCCAGTGATCAATATCGAAGACCTCACAGAAAAGGACAAATTGCAGATGGAAGTTGATCAGCTCAAGAAAGAAGTGACACTGGAAAGAATGCTGGTGTCCAAATGTTGTGAAGAAGTAAGAGATTACGTTGAAAAAAGATCTGGTGAAGATCCCTTAGTACAGGGCATTCCAGAGGACAAAAATCCCTTCAAGGAGCTCAAAGGGGGCTGTGTAATTTCATGA
	Elephas_maximus	ATGCCAGTGATCAATATCGAGGACCTGACGGAAAAGGACAAATTGCAGATGGAAGTTGATCAGCTCAAGAAAGAAGTAACACTGGAAAGAATGCTGGTGTCCAAATGTTGTGAAGAAGTAAGAGATTACGTTGAAGAGAGATCTGGTGATGATCCCTTAGTAAAAGGTATTCCAGAGGACAAAAACCCCTTCAAGGAGCTCAAAGGAGGCTGTGTAATTTCATGA
	Loxodonta_africana	ATGCCAGTGATCAATATCGAGGACCTGACGGAAAAGGACAAATTGCAGATGGAAGTTGATCAGCTCAAGAAAGAAGTAACACTGGAAAGAATGCTGGTGTCCAAATGTTGTGAAGAAGTAAGAGATTACGTTGAAGAGAGATCTGGTGATGATCCCTTAGTAAAAGGTATTCCAGAGGACAAAAACCCCTTCAAGGAGCTCAAAGGAGGCTGTGTAATTTCATGA
	Heterohyrax_brucei	ATGCCAGTGATCAATATTGAAGACCTGACAGAAAAGGACAAATTACAGATGGAAGTTGACCAACTCAAGAAAGAAGTGACGCTGGAGAGAATGCTGGTATCCAAATGTTGTGAAGAAGTAAGAGATTATGTTGAAGAAAGATCTGGTGAGGACCCCTTAGTAAAGGGTATTCCAGAGGACAAAAATCCTTTCAAGGAGCTCAAAGGAGGCTGTGTAATTTCGTGA
	Procavia_capensis	ATGCCAGTGATCAATATTGAAGACCTGACAGAAAAGGACAAATTACAGATGGAAGTTGACCAACTCAAGAAAGAAGTGACGCTGGAGAGAATGCTGGTATCCAAATGTTGTGAAGAAGTAAGAGATTATGTTGAAGAAAGATCTGGTGAGGACCCCTTAGTAAAGGGTATTCCAGAGGACAAAAATCCTTTCAAGGAGCTCAAAGGAGGCTGTGTAATTTCGTGA
	Orycteropus_afer	ATGCCAGTGATCAATATCGAGGATCTGACAGAAAAGGACAAATTGGTCATGGAAGTTGAGCAGCTGAAGAAAGAAGTGACGCTGGAAAGAATGCTGGTGTCTAAATGTTGTGAAGAAGTAAGAGACTATATTGAAGAAAGATCTGGTGAAGATCCCTTAGTAAAGGGCATTCCAGAGGACAAAAATCCCTTCAAGGAACTCAAAGGAGGTTGTGTAATTTCATGA
	Elephantulus_edwardii	ATGCCAGTGATCAATATTGAAGATCTGACCGATAAGGACAAATTGGTGATGGAAGTTGAGCAGCTCAAGAAAGAAGTGACACTGGAAAGAATGCTGGTGTCCAAGTGTTGTGAAGATGTAAGAGATTATGTTGAAGAAAGATCTGGTGAAGATCCCTTAGTAAAGGGCATTCCAGAGGATAAAAACCCCTTCAAGGAGCTCAAAGGAGGTTGTGTAATTTCATGA
	Echinops_telfairi	ATGCCAGTGATCAACATTGAGGACCTGACAGAAAAGGACAGAATGAAGATGGAAGTTGATCAGCTCAAGAAAGAAGTGACCCTGGAAAGAATGCTGGTATCCAAATGCTGCGAAGAAGTAAGAGATTATGTTGAAGAAAGATCTGGTGAAGATCCCTTAGTGAAGGGGATCCCAGAGGACAAAAATCCCTTCAAGGAGCTCAAAGGAGGGTGTATAATTTCCTGA
	Microgale_talazaci	ATGCCAGTGATCAATATTGAGGACCTGACAGAAAAGGACAAAATGAAGATGGAAGTTGATCAGCTCAAGAAAGAAGTGACCCTGGAAAGAATGCTGGTATCCAAATGCTGTGAAGAAGTAAGAGATTATGTTGAAGAAAGATCTGGAGAAGATCCTTTAGTGAAAGGGATCCCAGAGGACAAAAATCCCTTCAAGGAGCTCAAAGGAGGGTGTACAGTTTCCTGA

;
end;
