# Supplementary material for: Three Blind Moles: Molecular Evolutionary Insights on the Tempo and Mode of Convergent Eye Degeneration in Notoryctes typhlops (Southern Marsupial Mole) and Two Chrysochlorids (Golden Moles)
Source: Genes (Basel). 2023 Oct 28;14(11):2018. doi: 10.3390/genes14112018 (PMC10671557; doi:10.3390/genes14112018)
Supplement: Supplementary file 1 [file genes-14-02018-s001.zip › Afrotheria CDS Alignments Nexus/Afrotheria Rod Genes CDS Nexus/GRK1 alignment CDS.nex]

#NEXUS
begin taxa;
	dimensions ntax=12;
	taxlabels
	Amblysomus_hottentotus[&"At least Q20"=97.97%,Ambiguities=61,"At least Q30"=97.94%,"Rough Temperature (°C)"=90.5453446586083,"At least Q40"=97.91%,Description="Illumina SRA",Modified=Mon Dec 12 07:10:35 PST 2022,"% GC"=53.4%,Bin="<html><head><1></head><b><font color='#C13D26'>Low</font></b></html>","# Nucleotide Sequences With Quality"=1,"Post-Trim Length"=3061,"Molecular Weight (kDa)"=947.5211499999814,Topology="linear","% MQ"=0.1%,Created=Sun Dec 11 11:05:08 PST 2022,"% LQ"=2.0%,"% HQ"=97.9%,"Failed Binning Fields"="Ambiguities","Molecule Type"="DNA"]
	Chrysochloris_asiatica[&country="South Africa",Description="NW_006408547","Genetic Code"="Standard",Modified=Mon Dec 12 07:10:35 PST 2022,"Annotation Software Version (Genome-Annotation-Data)"="5.2",Taxonomy="Eukaryota; Metazoa; Chordata; Craniata; Vertebrata; Euteleostomi; Mammalia; Eutheria; Afrotheria; Chrysochloridae; Chrysochlorinae; Chrysochloris","Common Name"="Cape golden mole","Filename (Imported From)"="sequence (38).gb","Annotation Provider (Genome-Annotation-Data)"="NCBI",Created=Wed Feb 19 00:00:00 PST 2014,"Annotation Method (Genome-Annotation-Data)"="Best-placed RefSeq; Gnomon","Features Annotated (Genome-Annotation-Data)"="Gene; mRNA; CDS; ncRNA",db_xref="taxon:185453",Organism="Chrysochloris asiatica","Annotation Version (Genome-Annotation-Data)"="Chrysochloris asiatica Annotation Release 100","Path (Imported From)"="/Users/pannotia/Downloads",Accession="NW_006408547.1","% GC"=46.2%,chromosome="Unknown",sex="female","Annotation Pipeline (Genome-Annotation-Data)"="NCBI eukaryotic genome annotation pipeline","# Nucleotide Sequences With Quality"=0,Topology="linear","Annotation Status (Genome-Annotation-Data)"="Full annotation",tissue_type="Spleen","Molecule Type"="DNA"]
	Orycteropus_afer[&country="USA: San Diego Zoo",Description="NW_006921676","Genetic Code"="Standard",Modified=Mon Dec 12 07:10:35 PST 2022,"Annotation Software Version (Genome-Annotation-Data)"="9.0","Assembly Name (Genome-Assembly-Data)"="OryAfe1.0",Taxonomy="Eukaryota; Metazoa; Chordata; Craniata; Vertebrata; Euteleostomi; Mammalia; Eutheria; Afrotheria; Tubulidentata; Orycteropodidae; Orycteropus","Genome Coverage (Genome-Assembly-Data)"="44x","Filename (Imported From)"="sequence (36).gb","Annotation Provider (Genome-Annotation-Data)"="NCBI",Created=Thu Jul 29 00:00:00 PDT 2021,isolate="SDZICR_OR568_19922","Annotation Method (Genome-Annotation-Data)"="Best-placed RefSeq; Gnomon","Features Annotated (Genome-Annotation-Data)"="Gene; mRNA; CDS; ncRNA","Assembly Provider (Genome-Assembly-Data)"="Broad Institute","Sequencing Technology (Genome-Assembly-Data)"="Illumina Hi-Seq",db_xref="taxon:1230840",Organism="Orycteropus afer afer","Annotation Version (Genome-Annotation-Data)"="101","Path (Imported From)"="/Users/pannotia/Downloads",Accession="NW_006921676.1",sub_species="afer","% GC"=42.7%,chromosome="Unknown",sex="female","# Nucleotide Sequences With Quality"=0,"Annotation Pipeline (Genome-Annotation-Data)"="NCBI eukaryotic genome annotation pipeline",Topology="linear","Assembly Method (Genome-Assembly-Data)"="allpaths v. R40776 LITTLE_HELPS_BIG=False","Annotation Name (Genome-Annotation-Data)"="Orycteropus afer afer Annotation Release 101","Annotation Status (Genome-Annotation-Data)"="Full annotation","Molecule Type"="DNA"]
	Elephantulus_edwardii[&country="South Africa",Description="NW_006399780","Genetic Code"="Standard",Modified=Mon Dec 12 07:10:35 PST 2022,"Annotation Software Version (Genome-Annotation-Data)"="5.2",Taxonomy="Eukaryota; Metazoa; Chordata; Craniata; Vertebrata; Euteleostomi; Mammalia; Eutheria; Afrotheria; Macroscelidea; Macroscelididae; Elephantulus","Common Name"="Cape elephant shrew","Filename (Imported From)"="sequence (39).gb","Annotation Provider (Genome-Annotation-Data)"="NCBI",Created=Wed Feb 19 00:00:00 PST 2014,isolate="Elephantulus edwardi_28Jun2011","Annotation Method (Genome-Annotation-Data)"="Best-placed RefSeq; Gnomon","Features Annotated (Genome-Annotation-Data)"="Gene; mRNA; CDS; ncRNA",db_xref="taxon:28737",Organism="Elephantulus edwardii","Annotation Version (Genome-Annotation-Data)"="Elephantulus edwardii Annotation Release 100","Path (Imported From)"="/Users/pannotia/Downloads",Accession="NW_006399780.1","% GC"=43.4%,chromosome="Unknown",sex="female","Annotation Pipeline (Genome-Annotation-Data)"="NCBI eukaryotic genome annotation pipeline","# Nucleotide Sequences With Quality"=0,Topology="linear","Annotation Status (Genome-Annotation-Data)"="Full annotation","Molecule Type"="DNA"]
	Echinops_telfairi[&Description="NW_022111368 (E1-5, 7), SRX044026 (E6)",Modified=Mon Dec 12 07:10:35 PST 2022,"% GC"=50.4%,"# Nucleotide Sequences With Quality"=0,Topology="linear","Molecule Type"="DNA",Created=Mon Dec 12 06:59:26 PST 2022]
	Microgale_talazaci[&"Sequencing Technology (Genome-Assembly-Data)"="Illumina HiSeq",db_xref="taxon:176115",Organism="Microgale talazaci",Description="PVJH01032881","Genetic Code"="Standard",Modified=Mon Dec 12 07:10:35 PST 2022,"Assembly Name (Genome-Assembly-Data)"="MicTal_v1_BIUU","Path (Imported From)"="/Users/pannotia/Downloads",Accession="PVJH01032881.1",Taxonomy="Eukaryota; Metazoa; Chordata; Craniata; Vertebrata; Euteleostomi; Mammalia; Eutheria; Afrotheria; Tenrecidae; Oryzorictinae; Microgale","% GC"=49.6%,"Common Name"="Talazac's shrew tenrec","# Nucleotide Sequences With Quality"=0,"Genome Coverage (Genome-Assembly-Data)"="27.8x",Topology="linear","Filename (Imported From)"="sequence (42).gb",dev_stage="adult","Assembly Method (Genome-Assembly-Data)"="DISCOVAR de novo v. discovardenovo-52488",Created=Wed Jan 16 00:00:00 PST 2019,"Genome Representation (Genome-Assembly-Data)"="Full",isolate="US118","Molecule Type"="DNA","Expected Final Version (Genome-Assembly-Data)"="Yes"]
	Dugong_dugon[&note="contig: scaffold369",db_xref="taxon:29137",Organism="Dugong dugon",Description="CAJQER010000369","Genetic Code"="Standard",Modified=Mon Dec 12 07:10:35 PST 2022,"Path (Imported From)"="/Users/pannotia/Downloads",Taxonomy="Eukaryota; Metazoa; Chordata; Craniata; Vertebrata; Euteleostomi; Mammalia; Eutheria; Afrotheria; Sirenia; Dugongidae; Dugong",Accession="CAJQER010000369.1","% GC"=42.7%,"Common Name"="dugong","# Nucleotide Sequences With Quality"=0,Topology="linear","Filename (Imported From)"="sequence (51).gb",Created=Thu Feb 17 00:00:00 PST 2022,"Molecule Type"="DNA"]
	Trichechus_manatus[&Description="NW_004443940","Genetic Code"="Standard",Modified=Mon Dec 12 07:10:35 PST 2022,"Annotation Software Version (Genome-Annotation-Data)"="8.0","Assembly Name (Genome-Assembly-Data)"="TriManLat1.0",Taxonomy="Eukaryota; Metazoa; Chordata; Craniata; Vertebrata; Euteleostomi; Mammalia; Eutheria; Afrotheria; Sirenia; Trichechidae; Trichechus","Common Name"="Florida manatee","Genome Coverage (Genome-Assembly-Data)"="150x","Filename (Imported From)"="sequence (35).gb","Annotation Provider (Genome-Annotation-Data)"="NCBI",Created=Thu Jan 25 00:00:00 PST 2018,isolate="Lorelei","Annotation Method (Genome-Annotation-Data)"="Best-placed RefSeq; Gnomon","Features Annotated (Genome-Annotation-Data)"="Gene; mRNA; CDS; ncRNA","Assembly Provider (Genome-Assembly-Data)"="Broad Institute","Sequencing Technology (Genome-Assembly-Data)"="Illumina HiSeq",db_xref="taxon:127582",Organism="Trichechus manatus latirostris","Annotation Version (Genome-Annotation-Data)"="102","Path (Imported From)"="/Users/pannotia/Downloads",Accession="NW_004443940.1",sub_species="latirostris","% GC"=43.8%,chromosome="Unknown",sex="female","# Nucleotide Sequences With Quality"=0,"Annotation Pipeline (Genome-Annotation-Data)"="NCBI eukaryotic genome annotation pipeline",Topology="linear","Assembly Method (Genome-Assembly-Data)"="AllPaths v. R38542","Annotation Name (Genome-Annotation-Data)"="Trichechus manatus latirostris Annotation Release 102","Annotation Status (Genome-Annotation-Data)"="Full annotation","Molecule Type"="DNA"]
	Elephas_maximus[&country="USA: San Diego Zoo",collection_date="2016",Description="NC_064835","Genetic Code"="Standard",Modified=Mon Dec 12 07:10:35 PST 2022,"Annotation Software Version (Genome-Annotation-Data)"="10.0","Assembly Name (Genome-Assembly-Data)"="mEleMax1 primary haplotype",Taxonomy="Eukaryota; Metazoa; Chordata; Craniata; Vertebrata; Euteleostomi; Mammalia; Eutheria; Afrotheria; Proboscidea; Elephantidae; Elephas","Genome Coverage (Genome-Assembly-Data)"="43.0x","Filename (Imported From)"="sequence (34).gb","Annotation Provider (Genome-Annotation-Data)"="NCBI RefSeq",dev_stage="adult",Created=Thu Aug 04 00:00:00 PDT 2022,isolate="mEleMax1","Genome Representation (Genome-Assembly-Data)"="Full","Assembly Date (Genome-Assembly-Data)"="21-MAR-2022","Annotation Method (Genome-Annotation-Data)"="Best-placed RefSeq; Gnomon",cell_type="fibroblast","Features Annotated (Genome-Annotation-Data)"="Gene; mRNA; CDS; ncRNA","Assembly Provider (Genome-Assembly-Data)"="Vertebrate Genomes Project","Sequencing Technology (Genome-Assembly-Data)"="PacBio Sequel II HiFi; Bionano optical mapping; Arima HiC",db_xref="taxon:99487",Organism="Elephas maximus indicus","Annotation Version (Genome-Annotation-Data)"="100","Path (Imported From)"="/Users/pannotia/Downloads",Accession="NC_064835.1",sub_species="indicus","% GC"=43.9%,chromosome="17",sex="male","# Nucleotide Sequences With Quality"=0,"Annotation Pipeline (Genome-Annotation-Data)"="NCBI eukaryotic genome annotation pipeline",Topology="linear","Assembly Method (Genome-Assembly-Data)"="Hifiasm v. 0.16.1; purge_dups v. 07.12.21; Bionano solve v. 3.3; Salsa v. 2.3","Annotation Name (Genome-Annotation-Data)"="Elephas maximus indicus Annotation Release 100","Diploid (Genome-Assembly-Data)"="Principal Haplotype","Annotation Status (Genome-Annotation-Data)"="Full annotation",tissue_type="fibroblast cells from skin","Molecule Type"="DNA","Expected Final Version (Genome-Assembly-Data)"="No"]
	Loxodonta_africana[&country="USA: San Diego Zoo, CA",Description="NW_003573447","Genetic Code"="Standard",Modified=Mon Dec 12 07:10:35 PST 2022,"Annotation Software Version (Genome-Annotation-Data)"="8.0",Taxonomy="Eukaryota; Metazoa; Chordata; Craniata; Vertebrata; Euteleostomi; Mammalia; Eutheria; Afrotheria; Proboscidea; Elephantidae; Loxodonta","Common Name"="African savanna elephant","Filename (Imported From)"="sequence (33).gb","Annotation Provider (Genome-Annotation-Data)"="NCBI",Created=Tue Jan 16 00:00:00 PST 2018,isolate="ISIS603380","Annotation Method (Genome-Annotation-Data)"="Best-placed RefSeq; Gnomon","Features Annotated (Genome-Annotation-Data)"="Gene; mRNA; CDS; ncRNA",db_xref="taxon:9785",Organism="Loxodonta africana","Annotation Version (Genome-Annotation-Data)"="102","Path (Imported From)"="/Users/pannotia/Downloads",Accession="NW_003573447.1","% GC"=43.9%,chromosome="Unknown",sex="female","# Nucleotide Sequences With Quality"=0,"Annotation Pipeline (Genome-Annotation-Data)"="NCBI eukaryotic genome annotation pipeline",Topology="linear","Annotation Name (Genome-Annotation-Data)"="Loxodonta africana Annotation Release 102","Annotation Status (Genome-Annotation-Data)"="Full annotation","Molecule Type"="DNA"]
	Heterohyrax_brucei[&"Sequencing Technology (Genome-Assembly-Data)"="Illumina HiSeq",db_xref="taxon:77598",Organism="Heterohyrax brucei",Description="PVJQ01016600","Genetic Code"="Standard",Modified=Mon Dec 12 07:10:35 PST 2022,"Assembly Name (Genome-Assembly-Data)"="HetBruBak_v1_BIUU","Path (Imported From)"="/Users/pannotia/Downloads",Accession="PVJQ01016600.1",Taxonomy="Eukaryota; Metazoa; Chordata; Craniata; Vertebrata; Euteleostomi; Mammalia; Eutheria; Afrotheria; Hyracoidea; Procaviidae; Heterohyrax","% GC"=44.4%,"Common Name"="yellow-spotted hyrax","# Nucleotide Sequences With Quality"=0,"Genome Coverage (Genome-Assembly-Data)"="24.4x",Topology="linear","Filename (Imported From)"="sequence (41).gb",dev_stage="adult","Assembly Method (Genome-Assembly-Data)"="DISCOVAR de novo v. discovardenovo-52488",Created=Wed Jan 16 00:00:00 PST 2019,"Genome Representation (Genome-Assembly-Data)"="Full",isolate="US064","Molecule Type"="DNA","Expected Final Version (Genome-Assembly-Data)"="Yes"]
	Procavia_capensis[&"Sequencing Technology (Genome-Assembly-Data)"="Illumina HiSeq",db_xref="taxon:9813",Organism="Procavia capensis",Description="PVIO02826430","Genetic Code"="Standard",Modified=Mon Dec 12 07:10:35 PST 2022,"Assembly Name (Genome-Assembly-Data)"="ProCapCap_v2_BIUU_UCD","Path (Imported From)"="/Users/pannotia/Downloads",Accession="PVIO02826430.1",Taxonomy="Eukaryota; Metazoa; Chordata; Craniata; Vertebrata; Euteleostomi; Mammalia; Eutheria; Afrotheria; Hyracoidea; Procaviidae; Procavia","% GC"=43.6%,"Common Name"="Cape rock hyrax","# Nucleotide Sequences With Quality"=0,"Genome Coverage (Genome-Assembly-Data)"="23.3x",Topology="linear","Filename (Imported From)"="sequence (40).gb",dev_stage="adult","Assembly Method (Genome-Assembly-Data)"="Discovar de novo v. 52494 + Dovetail HiC",Created=Mon Jul 15 00:00:00 PDT 2019,"Genome Representation (Genome-Assembly-Data)"="Full",isolate="US060","Molecule Type"="DNA","Expected Final Version (Genome-Assembly-Data)"="No"]
;
end;

begin characters;
	dimensions nchar=1698;
	format datatype=dna missing=? gap=-;
	matrix
	Amblysomus_hottentotus	ATGGACTTTGGGTCGTTGGAGACTGTGGTGGCCAATTCTGCCTTCATCGCGGCCCGAGGCAGTTTAGATGGGAGCAGAAGCCAACCTACCCGGGACAAGAAGTACCTTGCAAAGCTTCGGTTGCCTCCCCTCTCCAAATGCGAATCCCTCCGAGAGAGTATCAACATGGAGTTTGAAAGCTTGTGTTCCGAGCAGCCCATCGGCAAGCGGCTCTTCCAGCAGTTCCTGAAGGCGGAGGAGAGACATGTGCCCGCCCTGGAACTCTGGAAGGACCTTGAGGATTACTGCACCACGGATGCCGATTTCCGGTTGCAGAAAGCCCAGGCCATCCTGGCTGAGTACCTGAACCCCCAGGCCAAGCTCTTCTGCGGCTTTCTGGATGAGGGGATGATGGCAAATGTAAAAGAGGTACCTGCAGCTCTCCAGGATGGATCCTTCCAGCCCCTCCTACAGGCCACTATGGCGCACCTGAGTCAGGCCCCCTTCCAGGAATACCTGGGAAGCCTATACTTCCTGAGGTTCCTCCAGTGGAAGTGGCTGGAAGCCCAGCCCATGGGGGAAGACTGGTTTCTGGACTTCAGGATCCTGGGGAAAGGCGGCTTTGGGGAGGTCTCAGCCTGCCAGATGAAGGCCACTGGCAAGATGTATGCCTGTAAAAAACTGAGTAAGAAGAGGCTAAAGAAGAGGAAGGGGTATCAAGGTGCTATGGTAGAGAAGAAGATTCTAGCAAAAGTACATAGCAGGTTTATTGTCTCTCTGGCCTATGCGTTTGAAACCAAAACAGACATCTGTCTAGTGATGACCATCATGAATGGAGGAGACATAAGGTACCACATCTATAATGTTGACGAGGGGAACCCTGGCTTCCAGGAGCCACGTGCCACCTTCTACACGGCCCAGATCATCAGTGGGCTGGAACACCTACACCAGAGGAGGATCATCTACCGGGACCTCAAGCCTGAAAACGTCCTCTTAGACAACGAAGGCAATATCCGAATCTCTGACCTTGGGCTGGCCGTGGAACTGAAGGACGGGCAGACCAAGACCAAAGGCTACGCAGGGACTCCAGGTTTCATGGCCCCTGAGCTGTTACTGGGTGAAGAGTATGATTTTTCTGTGGACTACTTCGCCTTGGGGGTCACGTTGTATGAGATGATTGCAGCCAGGGGACCTTTCCGAACCCGAGGAGAGACGGTGGAGAACAAAGAGCTGAGGCAGAGGGTCCTTTCAGAAGCTGTGAAGTACCCAGAGAAGTTCAGCAAGACCAGCAGGGACTTCTGTGAGGCGCTGCTTGAAAAGGATCCAGAGAAACGTCTGGGGTTCAGACACGGGACTTGTGACGAGCTCCGCGCCAACCCGCTCTTTAGAGACATCAGCTGGAGACAGCTTGAGGCTGGAATGCTGAGCCCTCCTTTCATCCCCGACTCCAGAACTGTCTATGCAAAGAACATTCAGGATGTAGGTGCCTTCTCCACAGTCAAAGGCGTTGTCTTTGACAAAACAGATACAGAATTCTTTGAGGAATTTGCATCCGGCAACTGTCCCATCCCCTGGCAGGAGGAGATGATTGAAACAGGCATTTTTGGGGAGCTGAGCGTATGGTGTTCTGACGGAAGTATCCCGGCTGACATGAAGGGGATCACCGCCGAGGAGCCA---GCACCCTCGTCCAGGTCAGGGATGTGTCTGGTTTCCTAG
	Chrysochloris_asiatica	ATGGATTTTGGGTCGTTGGAGACTGTGGTGGCCAATTCTGCCTTCATTGCCGCCCGAGGCAGTTTGGATGGGAGCAGTAGCCAACCTACCCGCGACAAGAAGTACTTTGCAAAGCTTAGGTTGCCTTCCCTCTCCAAATGCGAGTCCATCCGAGAGAGTCTCAACCTGGAGTTTGAAAGTGTGTGTTCAGAGCAGCCCATCGGCAAGCGGCTCTTCCAGCAGTTCCTGAAGGCAGAGGAGAGACATGTGCCCGCCCTGGAACTCTGGAAGGACCTTGAGGATTACCGTACCACAGATGCCGATTTCCGGTTGCAGAAGGCCCAGGCCATCCTGGCTGAGTACCTGAACCCCCAGGCCAAGCTCTTCTGCGGCTTTCTGGATGAGGGGATGATGGCAAATGTAAAAGAGGTACCTGCGGCTCTCCAGGATGGATCCTTCCAGGCCCTCCTGCAGGCCACTGTGGTGCACCTGAGTCAGGCCCCCTTCCAGGAATACCTGGGAAGCCTCTACTTCCTGAGGTTCCTCCAGTGGAAGTGGCTGGAGGCCCAGCCCATGGGGGAAGACTGGTTTCTGGACTTCAGGATCCTGGGGAAAGGCGGCTTTGGGGAGGTATCAGCTTGCCAGATGAAGGCCACTGGCAAGATGTATGCCTGTAAAAAACTGAGTAAGAAGAGGCTGAAGAAGAGGAAGGGGTATCAAGGTGCTATGATAGAGAAGAAGATTCTAGCGAAAATACACAGCAGGTTTATTGTCTCTCTGGCCTATGCGTTTGAAACCAAAACAGACATCTGTCTGGTGATGACCATCATGAATGGAGGAGACATAAGGTACCACATCTATAACGTTGACGAGGGGAACCCTGGCTTCCAGGAGCCCCGCGCCACCTTCTACGCGGCCCAGATCCTCAGTGGGCTGGAACATCTGCACCAGAGGAGGATCATCTACCGGGACCTCAAGCCTGAAAATGTACTCTTGGACAACGAAGGCAATATCCGAATCTCTGACCTTGGGCTGGCCGTGGAACTGAAGGACGGGCAGACCAAGACCAAAGGCTACGCAGGGACTCCGGGTTTCATGGCCCCTGAGCTGTTACGGGGTGAAGAGTATGATTTTTCTGTGGACTACTTCGCCTTGGGGGTCACGTTGTATGAGATGATTGCTGCCAGAGGACCTTTCCGAGCCCGAGGAGAGACGGTGGAGAACAAAGAGCTGAGACAGAGGGTCCTCTCAGAAGCTGTGAAGTACCCGGAGAAGTTCAGCAAGACCAGCAGGGACTTTTGTGAGGCGCTGCTTGAAAAGGATCCAGAGAAGCGGCTGGGGTTCAGACACGGGACTTGTGACGAGCTCCGCACCAACCCGCTCTTTAGAGACATCCGCTGGAGACAGCTTGAGGCTGGAATGCTGAGCCCTCCTTTCATCCCCGACTCCAGAACCGTCTATGCAAAGAACATTCAGGACGTAGGTGCCTTCTCCACAGTCAAAGGCGTGGTCTTTGACAAAACAGATACAGAATTCTTTGAGGAATTTGCATCCGGCAACTGTCCCATCCCCTGGCAAGAGGAGATGATTGAAACAGGCATTTTTGGGGAGCTGAACGTGTGGTGTTCTGACGGGAGTATGCCAGCTGACATGAAGGGGATCACCGCGGAGAAGCCA---GTACCCTCGTCTAGGTCAGGGATGTGTCTGCTTTCCTAG
	Orycteropus_afer	ATGGATTTTGGGTCCTTGGAGACTGTAGTGGCCAATTCTGCCTTCATCGCCGCCCGGGCAAGTTTTGATGGGAGCAGCACCCAGTTTTCCCGGGACAAGAAATACCTTGCAAAGCTCAAGCTACCTCCCCTCTCCAAATGCGAATCCCTCCGTGAGAGTCTCAACCTTGAGTTTGAAAGTGTGTGTTCAGAGCAGCCCATCGGCAAGAGGCTCTTCCAGCAGTTCCTGAAGACGGATGAGAGGCATGTGCCGGCCCTGGAGCTCTGGAAGGACATTGAGGACTATGACACGGCAGATACCGATTTCAGGTTGCAGAAGGCCCAGACCATCCTGGCTGAATACTTGAACCCCCAGGCCAAGCTCTTCTGCAGCTTTCTGGATGAGGGGATGATGGCAAAGGTGAAGGAGGTACATTCGGCCACTGAGGATGGACTCTTCCAACCCCTCCTGCAGGCCACCATGGCACACCTGAGCCAGGCCCCCTTCCAGGAATACCTGGAGAGCCTCTACTTCCTGAGGTTCCTCCAATGGAAGTGGCTAGAGGCCCAGCCTATGGGGGAAGACTGGTTTCTGGACTTTAGGATCCTGGGGAAAGGGGGCTTTGGGGAGGTGTCAGCCTGCCAGATGAAGGCCACTGGCAAGATGTATGCCTGTAAAAAACTAAATAAGAAGAGACTGAAGAAAAGGAAGGGGTACCAAGGTGCTATGGTAGAGAAGACGATTCTAGCGAAAGTACATAGCAGGTTTATAGTCTCTCTGGCCTATGCATTTGAAACCAAAACCGACCTCTGTCTGGTGATGACCATCATGAATGGAGGCGACATAAGGTATCACATCTATAACGTCAACGAGGAGAACCCCGGCTTTGAGGAGCCTCGCGCTGTCTTCTACACGGCCCAGATCATCAGTGGGCTGGAACACCTGCACCAGAGGAGGATCGTCTACCGGGACCTCAAGCCCGAGAACGTCCTCTTGGACAATGATGGCAATATCCGAATCTCTGACCTTGGGCTGGCAGTGGAACTGAAGGACGGGCAGACCAAGACCAAGGGCTATGCAGGGACTCCAGGTTTCATGGCCCCTGAGCTATTGCGAAGTGAAGAGTATGATTTTTCCGTAGATTATTTTGCCTTGGGGGTCACTCTGTATGAGATGATTGCAGCCAGAGGACCCTTTCGAGCCCGAGGAGAAAAGGTGGAGAACAAGGAACTCAAGCAGAGGATTCTTTCAGAGGCTGTGAAGTACCCGGAGAAGTTCAGCAAGGCCAGCAAGGATTTCTGTGAGGCGCTGCTTGAGAAGAACCCAGAGGAACGCCTTGGGTTCAGAAACGGGACCTGTGATGAGCTCCGCGCCAACCCCCTCTTTAAAGACATTAATTGGAGACAGCTTGAGGCTGGAATGCTGATACCTCCTTTTATCCCAGACTCCAGAACTGTCTATGCAAAGAATATTCAGGATGTGGGTGCCTTCTCCACAGTTAAAGGTGTGGTCTTCGACAAAACAGATACAGAATTCTTTCAGGAATTTGCAACTGGCAACTGCCCAATCCCCTGGCAGGAGGAGATGATTGATACAGGCATTTTTGGGGAGCTGAACGTGTGGCGTTCTGATGGGAATATGCCAGATGACATGAAGGGAATCACCGTCGAGGAGCCA---GCACCTTCATCCAAGTCAGGAATGTGTCTGGTGTCCTAG
	Elephantulus_edwardii	ATGGATTTCGGGTCCTTGGAGACTGTGGTGGCCAATTCTGCCTACATTGCTGCGAGGGGCAGTTTCGACGGGAGCAACGCCCAGCCTTCACGGGACAAGAAGTACTTCGCAAAGCTCAAGCTGCCCCCACTCTCCAAATGTGAATCCCTCCGAGACAGCCTCAACCTTGAGTTTGACAGTGTGTGTTCAGAGCAGCCCATCGGTAAGCGGCTCTTCCAGCAGTTTCTAAAGGCTGATGAGAGGTATGTGCCAGCCCTGGAACTCTGGAAGGACATTGAGGACTATGACACCGCCGATTCTGACTTCCGGTTGCAGAAGGCCCAGGGCATTGTGGCCGACTACTTGACCCCTCAGGCCAAGCTCTTCTGCAGCTTTCTGGATGAAGGGATGGTGGCGAAGGTGAAGGAGGCGCACACAGACGTCCAGGACGGACTCTTCCAGCCCGTCCTGCAGGCCACCATGCTGCATCTGAGCCAGGCCCCCTTCCAGGAATACCTGGAGAGTCTCTATTTCCTGAGGTTCCTCCAGTGGAAGTGGCTAGAGGCCCAGCCCATGGGAGAAGACTGGTTTCTGGACTTCAGGATCCTGGGGAAAGGGGGCTTTGGGGAAGTGTCAGCCTGCCAGATGAAAGCCACTGGTAGGATGTACGCTTGTAAAAAACTGAACAAGAAGAGGCTGAAGAAAAGGAAGGGGTACCAAGGTGCTATGGTAGAGAAGAAGATTCTAGCGAAAGTACATAGCAGGTTTATAGTCTCTCTGGCCTATGCATTTGAGACCAAAACCGACCTCTGTTTGGTGATGACCATCATGAATGGAGGCGACATAAGGTACCATATCTACAATGTCAATGAGGAGAACCCCGGCTTGGAGGAGCCACGTGCCATCTTCTACACAGCCCAGATCATCAGTGGCCTGGAGCACCTGCACCAGCACAGGATCGTCTACCGGGACCTCAAGCCTGAGAACGTCCTCTTGGACAACGATGGCAATATCCGAATCTCTGACCTTGGCCTGGCGGTGGAGTTGAAGGACGATGAGACCAAGACCAAGGGCTATGCAGGAACGCCAGGTTTCATGGCCCCTGAGCTCCTGCGGAGTGAGGAGTATGATTTTTCCGTGGATTATTTTGCCTTGGGGGTCACACTGTATGAGATGATTGCAGCCAGAGGACCCTTTCGAGCCCGAGGAGAAAAGGTGGAGAACAAGGAACTCAAGCAGAGAATCCTGTCAGACCCTGTGAATTACTCGGAGAAGTTCAGCAAGGCCAGCAAGGACTTCTGTGAGGCATTGCTTGAGAAGAACCCAGAGAAACGTCTCGGGTTCAGAAACGGGACTTGTGATGAGCTGCGCGCCAACCCTCTCTTCAAAAACATTAACTGGAGACAGCTTGAAGCTGGAATGCTGATACCTCCTTTCATCCCAGACTCCAGAACTGTCTATGCAAAGAATATTCAAGATGTAGGTGCCTTCTCCACAGTCAAAGGTGTGGTCTTTGACAAAACAGATACAGAATTCTTTCAGGAATTTGCAACTGGCAACTGCCCGATCCCCTGGCAGGAGGAGATGATCGAAACAGGCATTTTTGGGGAGCTGAACGTGTGGCGTTCCGATGGGACTATGCCGGATGACATGAAGGGGATCACCACGGAGGAGCCA---GCACCCTCA---AAGTCAGGAATGTGTCTGGTTTCCTAG
	Echinops_telfairi	ATGGATTTCGGGTCCTTGGAGACAGTGGTGGCCAATTCTGTCTTCATCGCCGCCCGGGGCAGTATCGACGGGAGCAACGCCCAGCCGTCCCGGGACAAGAAGTACCTCTCCAAGCTCAAGTTACCCCCGCTCACCAAATGCGAGGCCCTCCGCGAGAGTCTCGACCTGGAGTTTGAGAGTCTGTGTTCAGAGCAGCCCATCGGCAAGCGGCTCTTCCAGCAGTTTCTGAAGACGGAGGCGAGGCACGTGCCGGCCCTGGAGCTCTGGAAGGGCATCGAGGACTACAACACGGCGGACCCCGATTTCCAGTTGCAGAAGGCCCAGGCCATCCTGGCTGAGTACTTGGAGCCCCAGGCCAAGCTCTTCTGTAGCTTCCTGGATGAGGGGACGGTGGCCAAGGTGAAGGACGTGCACGCGGCCCTCGAGGACGGACTCTTCCAGCCGCTCCTGCAGGCCACCTTGGGGTACCTGAGCCAGGCCCCCTTCCGGGAGTACCTGGAGAGCCTCTACTTCCTGAGGTTCCTCCAGTGGAAGTGGTTGGAGGCCCAGCCCATGGGGGAGGACTGGTTTCTGGACTTCAGGATCCTGGGGAAAGGGGGCTTTGGGGAGGTGTCGGCCTGCCAGATGAAGGCCACTGGCAAGTTGTACGCCTGTAAAAAGCTGAATAAGAAGAGGCTGAAGAAAAGGAAAGGGTACCAAGGTGCTATCGTAGAGAAGAAGATTCTAGCGAAAGTTCATAGCAGGTTTATAGTCTCTCTGGCCTATGCGTTTGAAACCAAAACCGACCTCTGTCTGGTGATGACCATCATGAATGGAGGTGACCTAAGGTATCACATCTACAACGTGGACGAGGAGAACCCGGGCTTCCGGGAGCCGCGCGCCGTCTTCTACGCGGCGCAGATGGTCTGCGGGCTGGAGCACCTGCACCAGCGGCGCATCGTCTACCGCGACCTCAAGCCTGAGAACGTCCTCTTGGACGATGAAGGCAATATCCGAATCTCTGACCTTGGCCTGGCCGTGGAACTGAAGGACGGGCAGACCAAGACCAAGGGCTACGCAGGGACTCCGGGTTTCATGGCCCCCGAGCTCCTGCGCAGCGAGGAGTATGGCTTTTCGGTGGACTACTTTGCCTTGGGGGTCACGGTGTATGAGATGATTGCAGCCAGAGGACCCTTCCGGGCCCGAGGAGAAAAGGTGGAGAACAAGGTGCTCAAGGAGAGGGTCCTTTCGGAGCCCGTGCTGTACTCGGAGAAGTTCAGCAAGGCCACCAAGGACTTCTGTGAGGCACTGCTGGAGAAGGATCCAGAGAAACGGCTCGGGTTCAGAAACGGGTCTTGTGAGGAGCTCCGCGCCAACCCCCTCTTCAAAGACATTAACTGGCGACAACTTGAAGCTGGAATGCTGATACCTCCTTTCATCCCAGACTCCAGGACTGTCTACGCAAAGAATATTCAGGATGTAGGTGCCTTTTCCACCGTCAAAGGCGTGGCCTTTGACAAAACAGACACAGAATTCTTTCGGGAATTTGCCACTGGCAACTGCCCCATCCCCTGGCAGGAGGAGATGATTGAAACGGGCATTTTTGGGGAGCTGAATGTGTGGCGTTCTGATGGGACCATGCCAGCCGACATGAAGGGACTCGCTGTGGAGGAG------GCTCCCTCGTCCAAGTCAGGCCTGTGCCTCGTTTCCTAG
	Microgale_talazaci	ATGGATTTCGGGTCCTTGGAGACGGTAGTGGCCAATTCTGTCTTCATTGCTGCCCGGGGCAGTACCGACGGGAGCAGCGCCCAGCCGTCCCGGGACAAGACGTACCTGTCCAAGCTCAGGTTACCCCCCCTCTCCAGATGCCTGTCCCTCCGAGAGAGTCTCAACCTGGAGTTCGAAAGCCTGTGTTCAGAGCAGCCCATCGGCAAGCGGCTCTTCCAGCAGTTTCTGAAGACGGAGGAGAGGCACGTGCCGGCCCTGGAGCTCTGGAAAGACATGGAGGACTACAACACGGCAGACAGCGATTTCCGGTTGCAGAAGGCCCAGGCCATCCTAGAGGAGTACTTGCAGCCCCAGGCCAAGCTCTTCTGCAGCTTCCTGGACGAGGGGGCCGTGGCCAAGGTGAAGGAAGTGCACGCAGCCCTCCAGGATGGACTTTTCCAGCCGCTCCTGCAGGCCACCTTGGGGTACCTGAGCCAGGCCCCCTTCCGGGAGTACCTGGAGAGCCTCTACTTCCTGAGGTTCCTCCAGTGGAAGTGGTTGGAGGCCCAGCCGATGGGGGAGGACTGGTTTCTGGACTTCAGGATCCTGGGGAAAGGGGGCTTTGGGGAGGTGTCGGCCTGCCAGATGAAGGCCACTGGCAGGCTGTATGCCTGTAAAAAACTGAATAAGAAGAGGCTGAAGAAAAGGAAGGGGTACCAAGGTGCTATTGTAGAGAAGAAGATTCTAGCGAAAGTTCATAGCAGGTTTATCGTCTCTCTGGCCTATGCGTTTGAAACCAAGACCGACCTCTGTCTGGTGATGACCATCATGAATGGAGGCGACCTGAGGTATCACATCTACAACGTGGACGAGGAGAACCCCGGCTTCCGGGAGCCGCGCGCCGTCTTCTACGCGGCGCAGATCGTCAGCGGCCTGGAGCACCTGCACCAGCGCAGCATCGTCTACCGCGACCTCAAGCCCGAGAACGTCCTCCTGGACGACGAAGGCAATATCCGAATCTCTGACCTTGGCCTGGCCGTGGAACTGAAGGACGGGCAGACCAAGACCAAGGGCTACGCCGGGACTCCAGGTTTCATGGCCCCCGAGCTTCTGCGCAGTGAGGAGTATGGCTTTTCGGTGGACTACTTTGCCTTGGGGGTCACATTGTATGAGATGATTGCAGCCAGAGGACCTTTTCGGGCCCGAGGAGAAAAGGTGGAGAACAAGGAGCTCAAGGAGAGGATCCTTTCAGAGCCCGTGATGTACTCGGAGAAGTTCAGCAAAGCCGTCAAGGACTTCTGTGAGGCGCTGCTGGAGAAGGACCCAGACAAACGTCTTGGCTTCCGAAATGGGTCTTGTGATGAACTCCGCGCCAACCCCCTCTTTAAAGACATTAGCTGGCGACAACTCGAAGCTGGAATGCTGATGCCTCCTTTCATCCCAGACTCCAGGACTGTCTACGCAAAGAATATTCAGGATGTAGGTGCCTTTTCCACCGTCAAAGGGGTGGTCTTTGACAAAACAGACACAGAATTCTTTCGGGAATTTGCCACCGGGAACTGCCCCATCCCCTGGCAGGAGGAGATGATTGAAACGGGCATTTTTGGGGAGCTGAACGTGTGGCGTTCTGATGGAACGATGCCGGATGACATGAAGGGAATCACCGTGGATGAG------GCACCCTCTTCCAAGTCAGGCATGTGTCTCCTTTCCTAG
	Dugong_dugon	ATGGATTTTGGGGCCTTGGAGACTGTGGTGGCCAATTCTGCCTTCATCGCCGCCCGGGGCAGTATTGATGGGAGCAGCACCCAGTGTTCCCGGGACAAGAAGTACCTTGCAAAGCTCAAGCTGCCCCCTCTCTCCAAATGCGAGTCCCTTCGCGAGAGTCTCAACCTCGAGTTTGAAAGTGTGTGTTCAGAACAGCCCATTGGCAAGCGCCTCTTCCAGCAGTTCCTGAAGGCGAACGAGAAGCACGTGCCCGCCCTGGAGCTCTGGAAGGACATTGAGGACTATGACACAGCAGACACCAATTTCCGTTTGCAAAAGGCCCAGGCCATCCTGGCTGAGTACTTGGACCCCCAGGCCAAGCTCTTCTGCGGCTTTCTGGACGAGGGGATGATGGCGAAGGTGAAGGCGGTGCACGCAGCTGTAGAGGATGGACTCTTCGAACCCGTCCTGCAGGCCACCATGGCGCACCTGAGCCAGTCCCCCTTCCAGGAGTACTTGGAGAGCCTCTACTTTCTGCGATTCCTCCAGTGGAAGTGGCTGGAGGCCCAGCCCATGGGGGAAGACTGGTTTCTGGACTTCAGGATCCTGGGGAAAGGGGGATTTGGGGAGGTGTCAGCCTGCCAGATGAAGGCCACTGGCAAGATGTATGCTTGTAAAAAACTGAATAAGAAGAGGCTGAAGAAAAGGAAGGGGTACCAAGGTGCTATGGTAGAGAAGAAGATTCTAGCGAAAGTGCATAGCAGGTTTATAGTCTCTCTGGCCTATGCGTTTGAAACCAAAGCCGAACTCTGTCTGGTGATGACCATCATGAATGGAGGCGACATAAGGTATCACATCTATAACGTCCATGAGGACAACCCTGGCTTTGAGGAGCCACGTGCCGTCTTCTACACGGCCCAGATCATCAGTGGGCTGGAGCACCTGCACCAGAGGAGGATCGTCTACCGGGACCTCAAGCCCGAGAACGTCCTCTTGGACAATGACGGCAATATACGAATCTCTGACCTTGGGCTGGCAGTGGAACTGAAGGACGGGCAGACCAAGACCAAGGGCTATGCAGGGACTCCAGGTTTCATGGCTCCTGAGCTATTACGGAGTGAGGAGTATGATTTTTCCGTGGATTACTTTGCCTTGGGGGTCACGTTGTATGAGATGATTGCAGCCAGAGGACCATTTCGAGCCAGAGGAGAAAAGGTGGAGAACAAGGAGCTCAAGCAGAGGATCCTTTCAGAGGCGGTGAAGTACCCGGAGAAGTTCAGCAAGGCCAGCAAGGACTTCTGTGAGGCACTGCTCGAGAAGGACCCAGAGAAACGTCTCGGGTTCAGAAACGGGACTTGTGATGAGCTGCGCACCAACCCCCTCTTTAAAGACATTAACTGGAGACAACTTGAAGCTGGAATACTGATACCTCCTTTCATCCCAGACTCCAGAACTGTCTATGCAAAGAATATTCAGGATGTAGGTGCCTTTTCCACAGTTAAAGGCGTGGTGTTTGACAAAACGGATACAGAATTCTTTCAGGAATTTGCAACTGGCAACTGCCCCATCCCCTGGCAGGAGGAGATGATTGAGACAGGCGTTTTTGGGGAGCTGAATGTGTGGCGTTCTGACGGGCAGATGCCAGACGACATGAAGGGAATCAATGTTCAGCAGCCAGCAGCACCCTCATCCAAGTCAGGAATGTGTCTGGTTTCCTAA
	Trichechus_manatus	ATGGATTTTGGGGCCTTGGAGACTGTGGTGGCCAATTCTGCCTTCATCGCCGCCCGGGGCAGTATTGATGGGAGCAGCACCCAGTGTTCCCGGGACAAGAAGTACTTTGCAAAGCTCAAGCTGCCCCCCCTCTCCAAATGCGAGTCCCTTCGCGAGAGTCTCAACCTCGAGTTTGAAAGTGTGTGTTCAGAACAGCCCATTGGCAAGCGCCTCTTCCAGCAGTTCCTGAAGGCAAACGACAGGCACGTGCCCGCCCTGGAGCTCTGGAAGGACATTGAGGACTATGACACAGCAGACACCAATTTCCGTTTGCAAAAGGCCCAGGCCATCCTGGCTGAGTACTTGGACCCCCAGGCCAAGCTCTTCTGCGGCTTTCTGGACGAGGGGATGATGGCGAAGGTGAAGGCGGTGCACGCAGCTGTAGAGGATGGACTCTTCGAACCCATCCTGCAGGCCACCATGGCGCACCTGAGCCAGTCCCCCTTCCAGGAGTACCTGGAGAGCCTCTACTTTCTGCGATTCCTCCAGTGGAAGTGGCTGGAGGCCCAGCCCATGGGGGAAGACTGGTTTCTGGACTTCAGGATCCTGGGGAAAGGGGGATTTGGGGAGGTGTCAGCCTGCCAGATGAAGGCCACTGGCAAGATGTATGCTTGTAAAAAACTGAATAAGAAGAGGCTGAAGAAAAGGAAGGGGTACCAAGGTGCTATGGTAGAGAAGAAGATTCTAGCAAAAGTACATAGCAGGTTTATAGTCTCTCTGGCCTATGCGTTTGAAACCAAAGCCGAACTCTGTCTGGTGATGACCATCATGAATGGAGGCGACATAAGGTATCACATCTATAACGTCCACGAGGACAACCCTGGCTTTGAGGAGCCGCGTGCCGTCTTCTACACGGCCCAGATCATCAGTGGGCTGGAGCACCTGCACCAGAGGAGGATCGTCTACCGGGACCTCAAGCCCGAGAACGTCCTCTTGGACAAGGACGGCAATATACGAATCTCTGACCTTGGGCTGGCAGTGGAACTGAAGGACGGGCAGACCAAGACCAAGGGCTATGCAGGGACTCCAGGTTTCATGGCTCCTGAGCTATTACGGAGTGAGGAGTATGATTTTTCCGTGGATTACTTTGCCTTGGGGGTCACGTTGTATGAGATGATTGCAGCCAGAGGACCATTTCGAGCCAGAGGAGAAAAGGTGGAGAACAAGGAGCTCAAGCAGAGGATCCTTTCAGAGGTGGTGAAGTACCCGGAGAAGTTCAGCAAGGCCAGCAAGGACTTCTGTGAGGCACTGCTTGAGAAGGACCCGGAGAAACGTCTCGGGTTCAGAAACGGGACTTGTGATGAGCTGCGCACGAACCCCCTCTTTAAAGACATTAACTGGAGACAACTTGAGGCTGGAATACTGATACCTCCTTTCATCCCAGACTCCAGAACTGTCTATGCAAAGAATATTCAGGATGTAGGTGCCTTTTCCACAGTTAAAGGCGTGGTGTTTGACAAAACGGATACAGAATTCTTTCAGGAATTTGCAACTGGCAACTGCCCCATCCCCTGGCAGGAGGAGATGATTGAGACAGGCGTTTTTGGGGAGCTGAATGTGTGGCGTTCTGACGGGCAGATGCCAGACGACATGAAGGGAATCAATGTTCAGCAGCCAGCAGCACCCTCGTCCAAATCAGGAATGTGTCTGGTTTCCTAA
	Elephas_maximus	ATGGATTTTGGGGCCTTGGAGACAGTGGTGGCCAATTCTGCCTTCATCGCCGCCCGGGCCAGTTTTGATGCGAGCAGCACCCAGTGTTCCCGGGACAAGAAGTACCTTGCAAAGCTCAAGCTGCCCCCCCTCTCCAAATGCGAGTCCCTTCGCGAGAGTCTCAACCTCGAGTTTGAAAGTGTATGTTCAGAACAGCCCATCGGCAAGCGCCTCTTCCAGCAGTTCCTGAAAACAGACGAGAGGTATGTGCCGGCCCTTGAGCTCTGGAAGGACATCGAGGACTATGACACAGCAGATACCAATTTCCGGTTGCAGAAGGCCCAGGCCATCGTGGCTGAGTACTTGGACCCCCAAGCCAAGCTCTTCTGCGGCTTTCTGGACGAGGGGGTGATGGCAAAGGTGAAGGAGGTGCATGCCGCTGTTGAGGACGGACTCTTCCAACCCATCCTGCAGGCCACCATGGCACACCTGAGCCAGGCCCCCTTCCAGGAGTACCTGACGAGCCTCTACTTCCTGAGATTCCTCCAGTGGAAGTGGCTGGAGGCCCAGCCCATGGGGGAAGACTGGTTTCTGGACTTCAGGATCCTGGGGAAAGGGGGCTTTGGGGAGGTGTCAGCCTGCCAGATGAAGGCAACTGGCAAGATGTATGCCTGTAAAAAACTGAACAAGAAGAGGCTGAAGAAAAGGAAGGGGTACCAAGGTGCTATGGTAGAGAAGAAGATTCTAGCAAAAGTACATAGCAGGTTTATAGTCTCTCTGGCCTACGCGTTTGAAACCAAAGCCGACCTCTGTCTGGTGATGACCATCATGAATGGAGGTGACATAAGGTATCACATCTATAATGTCAGTGAGGACAACCCTGGCTTCGAGGAGCCACGCGCCGTCTTCTACACAGCCCAGATCATCAGTGGGCTGGAGCACCTGCACCAAAGGAGGATCGTCTACCGGGACCTCAAGCCCGAGAATGTCCTCTTGGACAACGATGGCAATATCCGAATCTCTGACCTTGGGCTGGCAGTGGAACTGAAGGACGGGCAGACCAAGACCAAAGGCTATGCAGGGACTCCAGGTTTCATGGCTCCCGAGCTATTGCGGAGTGAGGAGTATGATTTTTCTGTGGATTACTTTGCCTTGGGGGTTACATTGTATGAGATGATTGCAGCCAGAGGACCCTTTCGAGCCAGAGGAGAAAAGGTGGAGAACAAGGAGCTCAAGCAGAGGATCCTTTCAGAGGCTGTGAAGTACCCGGAGAAGTTCAGCAAGACCAGCAAGGACTTCTGTGAGGCGCTGCTCGAGAAGGACCCAGAGAAACGTCTCGGGTTCAGAAATGGGACTTGTGATGAGCTGCGGGCCAACGCCCTCTTTAAAGACATTAACTGGAGACAGCTTGAGGCTGGAATGCTGATACCTCCTTTCATCCCAGACTCCAGAACTGTCTATGCAAAGAATATTCAGGACGTAGGTGCCTTTTCCACAGTCAAAGGCGTGGTCTTTGACAAAACAGATACAGAATTCTTTCAGGAATTTGCAACTGGCAACTGCCCCATCCCCTGGCAGGAGGAGATGATTGAGACAGGCATTTTTGGGGAGCTGAATGTGTGGCGTTCTGATGGGCAGATGCCAGACGACATGAAGGGAATCAGTGTCCAGGAGCCA---GCACCCTCGTCCAAGTCAGGAATGTGTCTGGTTTCCTAA
	Loxodonta_africana	ATGGATTTTGGGGCCTTGGAGACGGTGGTGGCCAATTCTGCCTTCATCGCTGCCCGGGCCAGTTTTGATGCGAGCAGCACCCAGTGTTCCCGGGACAAGAAGTACCTTGCAAAGCTCAAGCTGCCCCCCCTCTCCAAATGCGAGTCCCTTCGCGAGAGTCTCAACCTCGAGTTTGAAAGTGTATGTTCAGAACAGCCCATCGGCAAGCGCCTCTTCCAGCAGTTCCTGAAAACAGACGAGAGGTATGTGCCGGCCCTTGAGCTCTGGAAGGACATTGAGGACTATGACACAGCAGATACCAATTTCCGGTTGCAGAAGGCCCAGGCCATCGTGGCTGAGTACTTGGACCCCCAAGCCAAGCTCTTCTGCGGCTTTCTGGACGAGGGGGTGATGGCGAAGGTGAAGGAGGTGCATGCCGCTGTTGAGGACGGACTCTTCCAACCCATCCTGCAGGCCACCATGGCACACCTGAGCCAGGCCCCCTTCCAGGAGTACCTGACGAGCCTCTACTTCCTGAGATTCCTCCAGTGGAAGTGGCTGGAGGCCCAGCCCGTGGGGGAAGACTGGTTTCTGGACTTCAGGATCCTGGGGAAAGGGGGCTTTGGGGAGGTGTCAGCCTGCCAGATGAAGGCAACTGGCAAGATGTATGCCTGTAAAAAACTGAACAAGAAGAGGCTGAAGAAAAGGAAGGGGTACCAAGGTGCTATGGTAGAGAAGAAGATTCTAGCAAAAGTACATAGCAGGTTTATAGTCTCTCTGGCCTACGCGTTTGAAACCAAAGCCGACCTCTGTCTGGTGATGACCATCATGAATGGAGGTGACATAAGGTATCACATCTATAATGTCAGTGAGGACAACCCTGGCTTTGAGGAGCCACGCGCCGTCTTCTACACAGCCCAGATCATCAGTGGGCTGGAGCACCTGCACCAAAGGAGGATCGTCTACCGGGACCTCAAGCCCGAGAATGTCCTCTTGGACAACGATGGCAATATCCGAATCTCTGACCTTGGGCTGGCAGTGGAACTGAAGGACGGGCAGACCAAGACCAAAGGCTATGCAGGGACTCCAGGTTTCATGGCTCCCGAGCTATTGCGGAGTGAGGAGTATGATTTTTCTGTGGATTACTTTGCCTTGGGGGTCACATTGTATGAGATGATTGCAGCCAGAGGACCCTTTCGAGCCAGAGGAGAAAAGGTGGAGAACAAGGAGCTCAAGCAGAGGATCCTTTCAGAGGCTGTGAAGTACCCGGAGAAGTTCAGCAAGACCAGCAAGGACTTCTGTGAGGCGCTGCTCGAGAAGGACCCAGAGAAACGTCTCGGGTTCAGAAATGGGACTTGTGATGAGCTGCGGGCCAACGCCCTCTTTAAAGACATTAACTGGAGACAGCTTGAGGCTGGAATGCTGATACCTCCTTTCATCCCAGACTCCAGAACTGTCTATGCAAAGAATATTCAGGACGTAGGTGCCTTTTCCACAGTCAAAGGCGTGGTCTTTGACAAAACAGATACAGAATTCTTTCAGGAATTTGCAACTGGCAACTGCCCCATCCCCTGGCAGGAGGAGATGATTGAGACAGGCATTTTTGGGGAGCTGAATGTGTGGCGTTCTGATGGGCAGATGCCGGACGACATGAAGGGAATCAGTGTCCAGGAGCCA---GCACCCTCGTCCAAGTCAGGAATGTGTCTGGTTTCCTAA
	Heterohyrax_brucei	ATGGATTTTGGGGCCTTGGAGACTGTGGTGGCCAATTCTGCCTTCATCGCCGCCCGGGCTAGTTTTGACGCGAGCAGCCCCCAGTGTTCCCGGGACAAGAAGTACTTGGCAAAGCTCAAGCTGCCCCCCCTCTCCAAATGCGAATCTCTTCGCCAGAGTCTTAGCCTAGAGTTCGAAAGCTTGTGTTCAGAACAGCCCATTGGCAAGCGACTCTTCCAGCAGTTCCTGAAGACGGACGAGAGACATGTGCCCGCCCTGGAGCTCTGGAAGGACATTGAGGACTATGACACAGCAGACCCCAATTTCCGACTGCAGAAGGCGCAGACCATCCTGGCCCAATACTTGGAGCCCCAGGCTAAGCTCTTCTGCAGCTTTCTGGACGAGGGGATGTTGGTAAAGCTGAAGGAGGTTCATGCGTCTGTTGAGAACGGACTCTTCCAGCCTGTCCTGCAGGCCACCATGGCGCACCTGAGCCAGGCACCATTCCAGGAGTACCTGGAGAGCCTCTACTTCCTGAGATTCCTCCAGTGGAAGTGGCTGGAGGCCCAGCCCATGGGGGAAGACTGGTTTCTGGACTTCAGGATCCTGGGGAAAGGGGGCTTTGGGGAAGTGTCGGCCTGCCAGATGAAGGCCACTGGCAAGATGTATGCCTGTAAAAAACTGAACAAGAAGAGGCTGAAGAAAAGGAAAGGGTACCAAGGTGCTATGGTAGAGAAGAAGATTCTAGAGAAAGTACACAGCAGGTTTATAGTGTCTCTGGCCTATGCGTTTGAAACCAAGGCCGAACTCTGTCTGGTGATGACCATCATGAATGGAGGTGACATAAGGTATCACATCTATAATGTCAACGAGGACAACCCGGGCTTTGAGGAGCCACGTGCCATCTTCTACACAGCTCAGATCATCAGCGGGCTGGAACATCTGCACCAGAAGAGGATTGTTTACCGGGACCTCAAGCCTGAAAACGTCCTCCTGGACAATGACGGGAATGTCCGAATCTCTGACCTTGGGCTGGCGGTGGAGTTGCAGGACGGGCAGAGCAAGACCAAAGGCTACGCAGGGACTCCAGGTTTCATGGCTCCTGAGCTATTGAAGAGTGAGGAGTATGACTTTTCTGTGGACTACTTTGCCTTGGGGGTCACGTTGTATGAGATGATTGCAGCCAGAGGGCCCTTTCGAGCCAGAGGAGAAAAGGTGGAGAACAAGGAACTCAAGCAGCGGATCCTTTCTGATGCCGTGAAGTATCCGGAGAAATTCAGCAAGGCTAGCCAGGACTTCTGCGAGGCGTTGCTTGAAAAGGACCCTGAGAAACGTCTTGGGTTCAGAAACGGGACTTGTGATGAGCTCCGCGCTAACCCACTCTTTAAAGACATTAACTGGAGACAACTTGAGGCTGGATTGCTGACACCTCCTTTCATCCCAGACTCCAGAACTGTCTATGCAAAGAATATTCAGGATGTAGGTGCCTTTTCCACAGTCAAAGGTGTAGTCTTTGACAAAACAGATACAGAATTCTTTCAGGAATTTGCAACTGGCACCTGCCCCATCCCCTGGCAGGAGGAGATGATTGAGACAGGTGTTTTTGGGGAGCTGAATGTGTGGCGTTCTGACGGGCAGATGCCCGATGACATGAAAGGCATCAATGTAGGGGAACCA---GCACCTACTTCCAAGTCAGGAATGTGTCTGCTCTCCTAA
	Procavia_capensis	ATGGATTTTGGGGCCTTGGAGACTGTGGTGGCCAATTCTGCCTTCATCGCCGCCCGGGCTAGTTTTGACTCGAGCAGCCCCCAGTGTTCCCGGGACAAGAAGTACTTGGCAAAGCTCAAGCTGCCCCCCCTCTCCAAATGCGAATCTCTTCGCCAGAGTCTCAGCCTAGAGTTTGAAAGCTTGTGTTCAGAACAGCCCATTGGCAAGCGACTCTTCCAGCAGTTCCTGAAGACAGACGAGAGACATGTGCCTGCCCTGGAGCTCTGGAAGGACATTGAGGACTATGACACAGCAGACCCCAATTTCCGACTGCAGAAGGCGCAGACCATCCTGGCCCAGTACTTGGAGCCCCAGGCCAAGCTCTTCTGCAGCTTTCTGGACGAGGGGATGTTGGTAAAGCTGAAGGAGGTTCATGCGTCTGTTGAGAACGGACTCTTCCAGCCTGTCCTGCAGGCCGCCATGGCGCACCTGAGCCAGGCACCCTTCCAGGAGTACCTGGAGAGCCTCTACTTCCTGAGATTCCTCCAGTGGAAGTGGCTGGAGGCCCAGCCCATGGGGGAAGACTGGTTTCTGGACTTCAGGATCCTGGGGAAAGGGGGCTTTGGGGAAGTGTCGGCCTGCCAGATGAAGGCCACTGGCAAGATGTATGCCTGTAAAAAACTGAACAAGAAGAGGCTGAAGAAAAGGAAAGGGTACCAAGGTGCTATGGTAGAGAAGAAGATTCTAGAGAAAGTACACAGCAGGTTTATAGTGTCTCTGGCCTATGCGTTTGAAACCAAGGCCGAACTCTGTCTGGTGATGACCATCATGAATGGAGGTGACATAAGGTATCACATCTATAATGTCAACGAGGACAACCCGGGCTTTGAGGAGCCACGTGCCGTCTTCTACACAGCTCAGATCATCAGCGGGCTAGAACATCTGCACCAGAAGAGGATTGTCTACCGGGACCTCAAGCCTGAGAATGTTCTCCTGGACAATGATGGGAATGTCCGAATCTCTGACCTTGGGCTGGCGGTGGAGTTGCAGGACGGGCAGAACAAGACCAAAGGCTACGCAGGGACTCCAGGTTTCATGGCTCCTGAGCTATTGAAGAGTGAGGAGTATGACTTTTCCGTGGACTACTTTGCCTTGGGGGTCACGTTGTATGAGATGATTGCAGCCAGAGGGCCCTTTCGAGCCAGAGGAGAAAAGGTGGAGAACAAGGAGCTCAAGCAGCGGATCCTTTCTGATGCTGTAAAGTATCCGGAGAAATTCAGCAAGGCTAGCCAGGACTTCTGCGAGGCGTTGCTTGAGAAGGACCCTGAGAAACGTCTTGGGTTCAGAAACGGGACTTGTGATGAGCTCCGCGCTAACCCACTCTTTAAAGACATTAACTGGAGACAACTTGAGGCTGGATTGCTGACACCTCCTTTCATCCCAGACTCCAGAACTGTCTATGCAAAGAATATTCAGGATGTAGGTGCCTTTTCCACAGTCAAAGGTGTGGTCTTTGACAAAACAGATACAGAATTCTTTCAGGAATTTGCAACTGGCACCTGCCCCATCCCCTGGCAGGAGGAGATGATTGAGACAGGTGTTTTTGGGGAGCTGAATGTGTGGCGTTCTGACGGGCAGATGCCCGATGACATGAAAGGCATCAATGCAGGGGAACCA---GCACCTACTTCCAAGTCAGGAATGTGTCTGCTCTCCTAA

;
end;
