# Supplementary material for: Three Blind Moles: Molecular Evolutionary Insights on the Tempo and Mode of Convergent Eye Degeneration in Notoryctes typhlops (Southern Marsupial Mole) and Two Chrysochlorids (Golden Moles)
Source: Genes (Basel). 2023 Oct 28;14(11):2018. doi: 10.3390/genes14112018 (PMC10671557; doi:10.3390/genes14112018)
Supplement: Supplementary file 1 [file genes-14-02018-s001.zip › Afrotheria CDS Alignments Nexus/Afrotheria Rod Genes CDS Nexus/PDE6A alignment CDS.nex]

#NEXUS
begin taxa;
	dimensions ntax=12;
	taxlabels
	Echinops_telfairi_[&country="Germany: Ludwig Maximilians University, Munich","Rough Temperature (°C)"=91.07993827160493,Description="NW_022111372","Genetic Code"="Standard",Modified=Wed Sep 28 12:40:14 PDT 2022,"Annotation Software Version (Genome-Annotation-Data)"="9.0",Taxonomy="Eukaryota; Metazoa; Chordata; Craniata; Vertebrata; Euteleostomi; Mammalia; Eutheria; Afrotheria; Tenrecidae; Tenrecinae; Echinops","Common Name"="small Madagascar hedgehog","Genome Coverage (Genome-Assembly-Data)"="78x","Filename (Imported From)"="sequence - 2022-09-07T153310.936.gb","Annotation Provider (Genome-Annotation-Data)"="NCBI",Created=Mon Dec 06 00:00:00 PST 2021,"Genome Representation (Genome-Assembly-Data)"="Full",isolate="266","Annotation Method (Genome-Annotation-Data)"="Best-placed RefSeq; Gnomon","Features Annotated (Genome-Annotation-Data)"="Gene; mRNA; CDS; ncRNA","Assembly Provider (Genome-Assembly-Data)"="Broad Institute","Sequencing Technology (Genome-Assembly-Data)"="Illumina HiSeq",db_xref="taxon:9371",Organism="Echinops telfairi","Annotation Version (Genome-Annotation-Data)"="103","Path (Imported From)"="/Users/pannotia/Downloads",Accession="NW_022111372.1","% GC"=53.6%,chromosome="Unknown",sex="female","Molecular Weight (kDa)"=1001.6634399999866,"# Nucleotide Sequences With Quality"=0,"Annotation Pipeline (Genome-Annotation-Data)"="NCBI eukaryotic genome annotation pipeline",Topology="linear","Assembly Method (Genome-Assembly-Data)"="ALLPATHS v. R37599; Dovetail HiC v. 22-Jul-2017","Annotation Name (Genome-Annotation-Data)"="Echinops telfairi Annotation Release 103","Annotation Status (Genome-Annotation-Data)"="Full annotation","Molecule Type"="DNA","Expected Final Version (Genome-Assembly-Data)"="Yes"]
	Microgale_talazaci[&"Rough Temperature (°C)"=90.83351884644573,Description="PVJH01005230 (E1-4), SRX4562093 (E5-6), PVJH01011443 (E7-22)",Modified=Sun Oct 23 13:27:45 PDT 2022,"% GC"=53.2%,"# Nucleotide Sequences With Quality"=0,"Molecular Weight (kDa)"=1221.136189999956,Topology="linear","Molecule Type"="DNA",Created=Sat Oct 01 10:52:55 PDT 2022]
	Elephantulus_edwardii[&country="South Africa","Rough Temperature (°C)"=89.17440833070368,Description="NW_006399880","Genetic Code"="Standard",Modified=Wed Sep 28 12:42:54 PDT 2022,"Annotation Software Version (Genome-Annotation-Data)"="5.2",Taxonomy="Eukaryota; Metazoa; Chordata; Craniata; Vertebrata; Euteleostomi; Mammalia; Eutheria; Afrotheria; Macroscelidea; Macroscelididae; Elephantulus","Common Name"="Cape elephant shrew","Filename (Imported From)"="sequence - 2022-09-28T090411.949.gb","Annotation Provider (Genome-Annotation-Data)"="NCBI",Created=Wed Feb 19 00:00:00 PST 2014,isolate="Elephantulus edwardi_28Jun2011","Annotation Method (Genome-Annotation-Data)"="Best-placed RefSeq; Gnomon","Features Annotated (Genome-Annotation-Data)"="Gene; mRNA; CDS; ncRNA",db_xref="taxon:28737",Organism="Elephantulus edwardii","Annotation Version (Genome-Annotation-Data)"="Elephantulus edwardii Annotation Release 100","Path (Imported From)"="/Users/pannotia/Downloads",Accession="NW_006399880.1","% GC"=49.0%,chromosome="Unknown",sex="female","Annotation Pipeline (Genome-Annotation-Data)"="NCBI eukaryotic genome annotation pipeline","Molecular Weight (kDa)"=981.6282399999815,"# Nucleotide Sequences With Quality"=0,Topology="linear","Annotation Status (Genome-Annotation-Data)"="Full annotation","Molecule Type"="DNA"]
	Orycteropus_afer[&"Rough Temperature (°C)"=88.27130919220055,Description="NW_006921697","Genetic Code"="Standard",Modified=Wed Sep 28 12:37:32 PDT 2022,"% GC"=46.7%,"# Nucleotide Sequences With Quality"=0,"Molecular Weight (kDa)"=1110.9546699999653,Topology="linear","Molecule Type"="DNA",Created=Sun Sep 25 10:06:54 PDT 2022]
	Amblysomus_hottentotus[&"At least Q20"=100.00%,Ambiguities=0,"At least Q30"=100.00%,"Rough Temperature (°C)"=88.67292634372927,"At least Q40"=99.97%,Description="Illumina",Modified=Sun Oct 23 13:31:15 PDT 2022,"% GC"=47.8%,Bin="<html><head><3></head><b><font color='#49993F'>High</font></b></html>","# Nucleotide Sequences With Quality"=1,"Post-Trim Length"=3014,"Molecular Weight (kDa)"=933.5854599999856,Topology="linear","% MQ"=0.03%,Created=Sun Oct 23 13:23:35 PDT 2022,"% LQ"=0.0%,"% HQ"=99.97%,"Molecule Type"="DNA"]
	Chrysochloris_asiatica[&"Rough Temperature (°C)"=88.98917470525187,Description="NW_006408575",Modified=Wed Sep 28 10:02:48 PDT 2022,"% GC"=48.6%,"# Nucleotide Sequences With Quality"=0,"Molecular Weight (kDa)"=867.0251199999906,Topology="linear","Molecule Type"="DNA",Created=Sun Sep 25 10:15:32 PDT 2022]
	Heterohyrax_brucei[&"Rough Temperature (°C)"=88.85018820577163,Description="PVJQ01002498 (E1), PVJQ01019166 (E2-8), PVJQ01000308 (E9-22)",Modified=Wed Sep 28 12:43:05 PDT 2022,"% GC"=48.2%,"# Nucleotide Sequences With Quality"=0,"Molecular Weight (kDa)"=987.0719799999807,Topology="linear","Molecule Type"="DNA",Created=Wed Sep 28 10:51:24 PDT 2022]
	Procavia_capensis[&"Rough Temperature (°C)"=88.56349576889407,Description="PVIO02004546","Genetic Code"="Standard",Modified=Wed Sep 28 12:43:05 PDT 2022,"% GC"=47.4%,"# Nucleotide Sequences With Quality"=0,"Molecular Weight (kDa)"=1060.3006299999754,Topology="linear","Molecule Type"="DNA",Created=Wed Sep 07 15:22:52 PDT 2022]
	Elephas_maximus[&"Rough Temperature (°C)"=88.89937106918238,Description="NC_064820","Genetic Code"="Standard",Modified=Wed Sep 28 09:38:26 PDT 2022,"% GC"=48.3%,"# Nucleotide Sequences With Quality"=0,"Molecular Weight (kDa)"=984.9284999999804,Topology="linear","Molecule Type"="DNA",Created=Wed Sep 07 15:29:48 PDT 2022]
	Loxodonta_africana[&"Rough Temperature (°C)"=88.91843346964454,Description="NW_003573421","Genetic Code"="Standard",Modified=Wed Sep 28 09:38:26 PDT 2022,"% GC"=48.3%,"# Nucleotide Sequences With Quality"=0,"Molecular Weight (kDa)"=984.6002699999808,Topology="linear","Molecule Type"="DNA",Created=Sun Sep 25 10:02:54 PDT 2022]
	Dugong_dugon[&"Rough Temperature (°C)"=89.01437422552664,Description="CAJQER010000096.1","Genetic Code"="Standard",Modified=Wed Sep 28 09:56:48 PDT 2022,"% GC"=48.6%,"# Nucleotide Sequences With Quality"=0,"Molecular Weight (kDa)"=999.0825399999813,Topology="linear","Molecule Type"="DNA",Created=Sun Sep 25 10:05:58 PDT 2022]
	Trichechus_manatus[&"Rough Temperature (°C)"=88.96104928457869,Description="NW_004444066","Genetic Code"="Standard",Modified=Wed Sep 28 09:56:48 PDT 2022,"% GC"=48.5%,"# Nucleotide Sequences With Quality"=0,"Molecular Weight (kDa)"=973.2908299999829,Topology="linear","Molecule Type"="DNA",Created=Sun Sep 25 10:05:20 PDT 2022]
;
end;

begin characters;
	dimensions nchar=2586;
	format datatype=dna missing=? gap=-;
	matrix
	Echinops_telfairi_	ATGGGGGAAGTAACAGAGGAAGAAGTAGAGAAGTTCCTGGACTCCAATGTTGGCTTTGCCAAACAATATTACAACCTCCATTATCGGGGCAAGGTCATCTCAGACCTCCTTGGGGCCAAAGAGGCAGCTGTGGACTTCAGCACCTATCACCCCCTGAGCAGCGTGGAAGAGAGTGAGATCATCTTTGACCTCCTGCGGGATTTCCAGGAGAATTTGCAGACCGAGAAATCCGTCTTCAATGTCATGAAGAAGCTATGCTTCCTCCTACAGGCAGACCGCATGAGCCTGTTCATGTACAGGACTCGCAACGGCATCCCGGAACTGGCCACCAGACTCTTCAACGTCCACAAGGATGCAGTCCTGGAGGAGTGCCTGGTGGTACCTGACTCGGAGATTGTCTTCCCTCTGGACATGGGTGTGGTGGGCCACGTGGCACAGTCCAAAAAGATCGTCAACGTCCCCAACACTGGAGAGGACCAGCATTTCTGTGACTTCGTGGACACGCTCACGGAGTACCAGACGAAGCACATCTTGGCCTCCCCCATCATGAACGGGAAGGACGTGGTGGCCATCATCATGGCTGTGAACAAAGTGGATGGACCCCACTTCACCCAGAGAGACGAAGAGATTCTCTTGAAGTATCTCAATTTTGCAAACTTGATCATGAAGGTGTTCCACTTGAGTTATCTGCACAACTGTGAGACTCGCCGTGGCCAGCTATTGCTGTGGTCTGGGAGCAAGGTTTTCGAAGAGCTTACAGACATCGAGAGACAATTTCACAAGGCCCTGTACACTGTCCGTGCTTTCCTCAACTGCGACCGATACTCCGTGGGCCTCTTGGACATGACCAAGCAGAAGGAATTTTTTGATGTGTGGCCCGTCCTGATGGGTGAAGTGCCACCCTACTCGGGACCCAAGACCCCGGATGGAAGGGAAATCACCTTCTACAAGGTCATCGACTACATCCTACACGGCAAAGAAGACATTCAAGTCATTCCGAATCCGCCCCCTGACCATTGGGCTTTAGTGAGCGGTCTCCCCACCTACGTTGCCCAAAATGGCTTGATCTGCAACATCATGAACGCGCCTGCTGAGGACTCCTTTGCCTTCCAGAAAGAGCCACTGGATGAGTCTGGGTGGATGATCAAGAATGTCCTTTCTATGCCGATTGTGAATAAGAAGGAAGAAATTGTCGGTGTGGCCACATTTTACAATCGCAAGGATGGGAAGCCCTTTGATGAAATGGATGAGACCCTCATGGAGTCTTTGACTCAATTCTTGGGCTGGTCCGTCCTCAATCCTGACACCTATGAGTCAATGAACAAACTTGAAAACAGGAAGGACATTTTCCAGGACATGGTGAAATATCATGTGACGTGTGACAATGAAGAAATCCAGAAAATCCTGAAAACCAGGGAGGTGTTTGGAAAGGAGCCATGGGACTGTGAGGAAGAGGAGCTGTCTGAGATCCTGCAAGGAGAGCTGCCAGATGCAGAGAAATATGAAATCAACAAGTTCCACTTCAGCGACTTGCCCCTCTCGGAGCTGGAGCTGGTGAAGTGTGGGATCCAGATGTACTATGAGCTGAAAGTCGTGGATAAGTTCCACATTCCGCAGGAGGCCCTGGTGCGCTTCATGTACTCACTGAGCAAGGGCTACCGCAGGATCACCTACCACAACTGGCGGCACGGCTTCAACGTGGGGCAGACCATGTTCTCCTTGCTGGTGACAGGAAAGCTGAAGCGCTATTTCACAGACCTGGAAGCCTTGGCCATGGTCACCGCTGCCTTCTGCCATGACATCGATCACAGAGGCACCAACAACCTCTACCAGATGAAATCCCAGAACCCACTGGCCAAGCTCCACGGCTCCTCCATTTTGGAAAGGCACCACTTGGAGTTTGGCAAAACCTTACTGAGAGACGAGAACCTGAATATCTTCCAAAACCTCAACCGCAGGCAGCACGAGCATGCCATCCACATGATGGACATCGCCATCATCGCCACGGACCTCGCCCTCTATTTCAAGAAGAGGACCATGTTCCAGAAGATCGTGGACCAATCCAAGACCTACGAGACGGAGCAGGAGTGGACTCAGTACATGATGTTGGAACAGACACGGAAGGAGATTGTCATGGCCATGATGATGACGGCCTGTGACCTCTCGGCCATCACCAAGCCCTGGGAGGTCCAGAGCAAGGTAGCTCTGTTGGTTGCTGCTGAATTCTGGGAGCAAGGTGACTTGGAGCGCACAGTTCTGCAGCAGAACCCCATTCCCATGATGGACAGAAACAAGGCTGACGAACTCCCCAAGCTGCAGGTCGGCTTCATTGACTTCGTTTGCACCTTTGTCTACAAGGAATTCTCCCGTTTCCATGAGGAGATCACCCCCATGCTGGACGGGATCACCAACAACCGCAAAGAGTGGAAGGCCCTTGCTGACGAGTATGATGCCAAGGTGAAGGTGCTGGAGGAGGAGAAGCAGAAACGGCAGGCCGCCAAGCAAGCAGCCACAGGAAGCCAGGCTGGGGGAGGTCCGGGCCCCGCAGGGGACACGCCAGCGTCCAAGTCCTGCTGCATCCAGTAG
	Microgale_talazaci	ATGGGGGAAGTGACCGAGGAAGAAGTAGAGAAGTTCCTGGACTCCAATGTTGGCTTTGCCAAGCAATATTACAACCTCCATTACCGGGGCAAGGTCATCTCAGAGCTCCTCGGGGCCAAGGAGGCAGCTGTGGACTTGAGCACCTATCGCTCCCTGAGCAGCGTGGAAGAGAGTGAGCTCATCTTCGACCTCCTGCGGGATTTCCAGGAGAATTTGCAGACTGATAAGTCGGTCTTCAATGTCCTGAAGAAGCTTTGCTTTCTCCTCCAGGCAGACCGCATGAGCCTGTTCATGTACAGGACCCGGAACGGCGTCCCGGAGCTGGCCACCAGACTTTTCAACGTGCACAAGGACGCGGTCCTGGAGGAGTGCCTGGTAGGCCCCGACTCGGAGATTGTCTTCCCTCTGGACATGGGTGTAGTGGGCCATGTGGCACAGTCCAAGAAGATCGTCAACGTCCCCAACACCGCAGAGGACCCGCATTTCTGTGACTTCGTGGACACGCTCACAGAGTACCAGACCAAGCACATCCTGGCTTCCCCCATCATGAACGGGAAGGACGTGGTGGCCATAATCATGGCTGTGAATAAAGTGGACGGGCCCCACTTCACCCAGAGAGATGAAGAGGTCCTCTTGAAGTATCTCAATTTTGCAAACTTGATCATGAAGGTGTTCCACTTGAGTTACCTGCACAACTGTGAGACTCGCCGTGGCCAGATATTGCTGTGGTCTGGGAGCAAGGTTTTTGAAGAGCTGACAGATATCGAGAGACAATTTCACAAAGCCTTGTACACCGTCCGGGCTTTCCTCAACTGTGACAGATACTCTGTAGGTCTCCTGGACATGACCAAGCAGAAGGAATTTTTTGATGTGTGGCCCGTGCTGATGGGTGAAGCTCCACCCTATACTGGACCCAAGACCCCGGATGGAAGGGAAATCAACTTTTACAAGGTCATTGACTATATCCTACATGGTAAAGAAGATATCAAAGTCATCCCGAATCCACCCCCTGATCATTGGGCATTAGTGAGTGGTCTCCCCACCTACGTTGCCCAAAATGGCCTGATCTGCAACATCATGAATGCACCTGCCCAGGACTTCTTTGCCTTCCAGAAAGAGCCCCTGGATGAGTCTGGGTGGATGATAAAAAATGTCCTTTCTATGCCGATTGTGAATAAGAAGGAAGAAATTGTCGGAGTGGCCACATTTTACAACCGCAAGGACGGGAAACCTTTTGATGAAATGGATGAGACCCTCATGGAGTCTTTGGCTCAATTCTTGGGCTGGTCCGTCCTAAATCCTGACACCTATGAGTCAATGAACAAACTCGAAAACAGAAAGGACATTTTCCAGGACATGGTAAAATATCATGTGAAGTGTGACAATGAAGAAATCCAGAATATACTGAAAACCAGAGAGGTGTATGGGAAGGAGCCGTGGGACTGTGAGGAAGAGGAGCTGGCTGAGATCCTGCAAGGGGAGCTGCCAGACGTGGAGAAGTATGAGATCAACAAGTTCCACTTCAGCGACCTGCCGCTGGCGGAGCTGGAGCTGGTGAAGTGCGGCATTCAGATGTACTATGAGCTCAGAGTCGTGGACAAGTTCCACATTCCGCAGGAGGCCCTGGTGCGGTTCATGTACTCGCTCAGCAAGGGCTACCGCAGGATCACCTACCACAACTGGCGTCATGGCTTCAACGTGGGGCAGACCATGTTCTCCTTGCTGGTGACAGGAAAGCTGAAGCGTTACTTCACCGACCTGGAAGCCTTGGCCATGGTCACCGCTGCCTTCTGCCATGACATCGATCACAGAGGCACCAACAACCTGTACCAGATGAAATCCCAGAACCCCCTGGCCAAGCTCCACGGCTCCTCCATTCTGGAAAGGCACCACCTGGAGTTTGGCAAAACCTTACTCAGAGACGAGAGCCTGAACATCTTCCAAAACCTCAACCGCAGGCAACACGAGCACGCCATCCACATGATGGACATCGCCATCATCGCCACGGACCTCGCCCTGTACTTCAAGAAGAGGACCATGTTCCAAAAGATCGTGGACCAGTCCAAGACCTACGAGACGGAGCAGGAGTGGACGCAGTACATGATGCTGGAACAGACCCGCAAGGAGATTGTGATGGCCATGATGATGACCGCCTGTGACCTCTCAGCCATCACCAAGCCCTGGGAGGTACAGAGCAAGGTAGCCCTGTTGGTTGCTGCTGAGTTCTGGGAGCAAGGTGACTTGGAGCGCACAGTTCTGCAGCAGAACCCCATTCCCATGATGGACCGAAACAAGGCTGATGAACTCCCCAAGCTGCAGGTCGGCTTCATTGACTTCGTTTGCACCTTTGTCTACAAGGAATTCTCCCGTTTCCATGAGGAGATCACCCCCATGCTGGACGGGATCACCAACAACCGCAAGGAGTGGAAGGCCCTTGCGGACGAGTATGATGCCAAGGTGAAGGGGCTGGAGGAGGAGAAGCAGAAACAGCAGGCCGCCAAGCAAGCAGCCACAGGAAGCCAGGCCGGGGGAGGCCCGGGCTCCGCGGGGGGCACAGCAGCAGCCAAGTCCTGCTGTATCCAGTAG
	Elephantulus_edwardii	ATGCCGGACGTAACTGAGGAAGAGGTGGAAAAGTTCCTGGACTCAAATATTGGCTTTGCTAAACAGTACTATGACCTCCACTACCGAGCCAAGGTCATTTCAGACCTCCTTGGAGCCAAGGAGGCTGCAGTGGACCTCAGCACCTACCATGCACTGAGCAGTGTGGAGGAGAGTGAAATCATCTTCGACCTCCTTCGGGACTTTCAGGAGAATTTACAAACTGAGAAAAGCATCTTCAATGTCATGAAGAAGCTGTGTTTCCTCCTGCAGGCAGATCGAATGAGTCTCTTCATGTACAGGACCCGGAATGGCATTGGGGAGCTAGCCACCCGGCTCTTCAACGTCCACAAGGATGCAGTTCTGGAGGAGTGCCTGGTGGTACCCGACTCAGAGATTGTCTTCCCTCTGGACATGGGCGTGGTGGGCCATGTTGCACACTCCAAAAAGATTGCCAACGTCCCCAACACAGGAGAGGATGAGCATTTCTGCGATTTTGTGGACAATCTCACAGAGTATGAGACCAAGAACATCTTGGCATCCCCCATAATGAATGGAAAGGATGTGGTGGCCGTAATCATGGCTGTGAATAAAGTGGATGGGCCTCACTTCACCAACAGAGATGAAGAGATTCTCCTGAAGTACCTCAATTTTGCAAATTTGATCATGAAGGTGTACCACCTGAGTTACCTGCACAACTGTGAGACTCGGCGTGGCCAGATCTTGCTGTGGTCTGGGAGCAAAGTCTTTGAAGAGCTTACAGATATTGAGAGACAATTCCACAAAGCCCTGTACACAGTCCGCGCCTTCCTCAACTGTGACAGATACTCTGTGGGCCTCTTAGACATGACCAAGCAGAAGGAATTCTTTGATGTGTGGCCTGTTTTGATGGGTGAGGCTCCACCTTACACTGGTCCGAAGACTCCGGATGGAAGGGAAATCAACTTCTACAAGGTCATTGACTACATCCTGCATGGCAAAGAAGACATCAAAGTCATTCCGAATCCACCTCCTGATCACTGGGCTTTAGTAAGCGGACTTCCTACCTATGTTGCTCAGCATGGCCTGATTTGCAACATCATGAACGCACCTTCCGAGGACTTTTTTGCATTTCAGAAAGAGCCTCTGGATGAGTCTGGATGGATGATTAAAAATGTCCTTTCTATGCCGATCGTGAACAAGAAGGAAGAAATTGTTGGCGTGGCCACGTTTTATAACCGTAAAGATGGGAAACCCTTTGATGAAATGGATGAGACCCTCATGGAGTCTTTGGCTCAATTCTTGGGCTGGTCAGTCCTAAATCCTGACACCTATGAGTCAATGAACAAACTTGAAAACAGGAAGGACATTTTCCAGGACATGGTCAAATACCATGTGAAGTGTGACAATGAAGAAATCCAGCAAATCTTGAAAACCAGGGAGGTGTATGGGAAGGAGCCATGGGACTGTGAGGAAGAGGAGCTGACTGAGATCCTGCAAGGAGAGCTGCCGGATGCAGAGAAATATGAAATTAACAAATTCCACTTCAGTGACTTGCCCCTAACAGAACTGGAGCTGGTGAAATGTGGGATACAGATGTATTATGAGCTTAAAGTGGTGGAGAAATTTCACATTCCCCAAGAGGCCCTGGTGCGGTTCATGTACTCGCTGAGCAAGGGCTACCGCAGGATCACCTACCACAACTGGCGGCACGGCTTCAACGTGGGACAGACCATGTTCTCCTTGCTGGTGACTGGAAAGCTGAAGCGATATTTCACAGACCTGGAGGCCTTAGCCATGGTCACGGCTGCCTTCTGCCATGACATCGACCACAGAGGAACCAACAACCTCTACCAGATGAAGTCCCAGAACCCACTGGCCAAGCTCCATGGCTCTTCCATCTTGGAAAGGCACCACTTGGAGTTTGGCAAAACATTGCTGAGAGATGAGAGCCTAAATATCTTTCAAAACCTCAATCGAAGACAGCACGAGCATGCAATCCACATGATGGACATTGCCATCATAGCCACAGACCTCGCCCTGTACTTCAAGAAGAGGACCATGTTCCAAAAGATTGTGGATCAGTCTAAGACCTACGAGTCTGAGCAGGAATGGACACAGTACATGATGCTGGAGCAGACGCGGAAGGAAATCGTTATGGCCATGATGATGACCGCCTGTGATCTCTCAGCCATTACCAAGCCTTGGGAGGTGCAGAGCAAGGTAGCTTTGCTGGTTGCTGCCGAATTCTGGGAACAAGGTGACCTGGAGCGCTCAGTGCTGCAACAGAATCCCATCCCCATGATGGACAGAAACAAGGCTGATGAACTCCCAAAGCTTCAGGTCGGCTTCATTGACTTTGTTTGCACCTTTGTCTACAAGGAATTCTCCCGTTTCCACGAGGAGATCACTCCCATGCTGGATGGGATCACTAACAACCGCAAAGAGTGGAAGGCACTTGCTGATGAACACGAGGAAAAGATGAAGGTGCTGGAGGAGGAGAAGCAGAAACATCAGGCAGCCAAGCAAGGAGCCCCTGGAAACCAGCCTGCGGGGAACCCCGGCCCAGCGGGGGGCGCCTCTGGATCCAAGTCCTGCTGTATCCAGTAG
	Orycteropus_afer	ATGGGAGAAGTGACAGAAGAGGAGGTGGAGAAGTTCCTGGACTCAAATGTTGGCTTTGCCAAACAGTATTACAACCTTCACTACCGGGCCAAAGTCATCTCGGACCTCCTTGGGGCCAAGGAGGCAGCTGTGGACTTCAGCACCTATCACTCACTGACCAGCGTGGAGGAGAGTGAAATCATCTTCGACCTCCTACGGGATTTTCAGGAGAATTTACAGACTGAGAAATGCATCTTCAATGTCATGAAGAAGCTGTGCTTCCTCCTACCGGCAGACCGCATGAGCCTGTTCATGTACCGGACCCGCAATGGCATCGCAGAGCTAGCCACCCGGCTCTTCAACGTCCACAAGGATGCAGTTCTGGAGGACTGCCTGGTGGTGCCTGACTCAGAGATTGTCTTCCCTCTGGACATGGGTGTGGTGGGCCACGTCGCACACTCCAAAAAGATTGCCAACGTTCCCGACACAGGACAGGATGAGCATTTCTGTGACTTTGTGGACACTCTCACAGAATATGAGACTAAAAACATTTTGGCTTCCCCCATAATGAATGGGAAGGATGTGGTGGCAATAATCATGGCTGTGAATAAAGTGGATGGGCCCCACTTCACCAAGAGAGATGAAGAGGTTCTCTTGAAGTACCTTAATTTTGCAAATTTGATCATGAAGGTGTACCACCTGAGTTACCTGCACAACTGTGAGACTCGGCGTGGCCAGATACTGCTGTGGTCTGGGAGCAAAGTCTTTGAAGAGCTCACTGACATTGAGAGACAATTCCACAAAGCTCTATATACAGTCCGTGCCTTCCTCAACTGTGACAGATACTCTGTGGGTCTCTTGGACATGACCAAGCAAAAGGAATTTTTTGATGTGTGGCCTGTTCTGATGGGTGAGGTTCCACCCTACTCTGGTCCCAGAACTCCGGATGGAAGGGAAATCAATTTTTACAAGGTCATTGACTACATCCTGCATGGCAAAGAAGACATCAAAGTCATCCCGAATCCACCTCCTGATCATTGGGCTTTAGTGAGCGGGCTCCCTACCTATGTTGCCCAAAATGGCCTGATTTGCAATATCATGAATGCACCTTCTGAGGACTTCTTTGCATTCCAGAAAGAACCTCTGGATGAGTCCGGATGGATGATTAAAAATGTCCTTTCTATGCCGATTGTGAACAAAAAGGAAGAAATTGTTGGAGTGGCCACATTTTACAACCGTAAAGATGGGAAACCCTTTGATGAAATGGATGAGACTCTCATGGAGTCTTTGGCTCAATTCCTGGGCTGGTCTGTCCTAAATCCTGACACCTATGAGTCAATGAACAAACTTGAAAACAGAAAGGACATTTTCCAGGACATGGTAAAATATCATGTGAAGTGTGATAATGAAGAAATTCAGAAAATCCTGAAAACCAGAGAGGTGTATGGAAAGGAGCCCTGCGATTGTGAAGAAGAAGAGTTGGCTGAGATCTTGCAAGGAGAGCTACCAGATGCAGAGAAATATGAAATTAATAAATTCCACTTCAGTGACTTGCCCCTAACCGAATTGGAGCTGGTGAAATGTGGGATACAGATGTATTATGAGCTGAAAGTGGTGGATAAATTTCACATTCCTCAGGAGGCCTTGGTGCGGTTCATGTACTCACTGAGCAAAGGCTACCGCAGGATCACCTACCACAACTGGCGGCACGGCTTCAATGTGGGACAGACCATGTTCTCCTTGCTGGTGACGGGAAAGCTGAAGCGGTATTTCACGGACCTGGAAGCTTTGGCCATGGTCACTGCTGCCTTCTGTCATGACATTGACCACAGAGGCACCAACAACCTCTACCAGATGAAATCCCAGAACCCACTGGCCAAGCTCCATGGTTCTTCCATCTTAGAAAGGCATCACTTGGAATTTGGCAAAACATTGCTAAGAGAGGAGAGCCTAAATATCTTTCAAAACCTCAATCGCAGGCAACATGAGCATGCAATCCACATGATGGACATCGCAATCATAGCCACAGACCTCGCCCTGTATTTCAAGAAGAGGACAATGTTCCAAAAAATCGTGGATCAGTCTAAGACATACGAGTCTGAACAGGAATGGACGCAGTACATGATGCTGGAGCAGACACGGAAGGAAATTGTTATGGCCATGATGATGACAGCCTGTGATCTCTCAGCCATAACCAAGCCCTGGGAAGTGCAGAGCAAGGTTGCTCTGCTGGTTGCTGCTGAATTCTGGGAACAAGGTGACCTGGAGCGCACAGTGCTACAACAGAATCCCATTCCCATGATGGACAGAAACAAGGCTGATGAACTCCCCAAGCTTCAGGTCGGCTTCATTGACTTTGTTTGCACCTTTGTCTACAAGGAATTCTCCCGTTTCCATGAGGAAATCACCCCAATGCTAGACGGGATCACCAACAACCGCAAAGAGTGGAAGACACTTGCTGATGAGTACGATGCCAAGATGAAGGCGCTGGAGGAGGAGAAGCAGAAACATCAGACAGCCAAGCAAGGAGCTGCAGGCAACCAGCCTGGGGGGAACCCTGGTGCAGCAGGGGGCACACCTGCATCCAAGTCCTGCTGTATCCAGTAG
	Amblysomus_hottentotus	ATGGGGGAGGTGACAGAAGAGGAGGTGGAAAAGTTCTTAGACTCGAATGTTGGCTTTGCCAAACGGTACTACAACCTTCATTACCGGGCCAAGGTCATCTCAGATCTCCTTGGGGCTAAGGAGGCAGCTGTGGACTTCAGCACTTACCACTCACTGAGCAGTGTGGAGGAGAGTGAAATCATCTTCGATCTGCTGCGGGACTTTCAGGAGAATTTACAGACTGAGAAAAGCATCTTCAATGTCCTGAAGAAGCTATGCTTTCTCCTACAGGCAGACCGCATGAGTCTATTCATGTACAGGGCCCGCAATGGCATCCCAGAGCTAGCCACCCGGCTCTTCAATGTCCACAAGGATGCAGTCCTGGAGGACTGCCTGGTGGTGCCTGATTCCGAGATCGTCTTCCCTCTGGACATGGGTGTGGTGGGCCATGTCGCACACTCCAAAAAGATCACCAACGTCCCCAACACAGAAGAGGATGAGCATTTTTGTGACTTTGTGGACAATCTCACAGAGTATGAGACTAAGAACATCTTGGCTTCCCCGATAATGAATGGGAAGGATGTGGTGGCTGTAATCATGGCTGTGAATAAAGTGGATGGGCCATCCTTCACCGAGAGAGATGAAGAGATTCTCCTGAAGTACCTCAATTTTGCAAATTTGATCATGAAAGTGTTCCATCTGAGCTATCTGCATAACTGCGAGACCCGCCGTGGCCAGATATTACTGTGGTCTGGGAGCAAAGTTTTTGAAGAACTTACAGACATCGAGAGACAATTCCACAAAGCCCTCTATACAGTTCGTGCCTTCCTCAACTGTGACAGATACTCTGTGGGTCTCTTAGACATGACCAAGGAGAAGGAATTTTTTGATGTGTGGCCCGTCCTGATGGGTGAGGTTCCGGCTTACTCTGGCCCCAGGACTCCAGATGGAAGGGAAATCAACTTTTACAAGGTCATTGACTACATTCTGCACGGCAAAGAAGACATCAAGGTCATCCCGAATCCACCTCCTGATCATTGGGCTTTAGTGAGTGGTCTCCCTACCTATGTTGCCCAAAATGGCCTGATTTGCAACATCATGAATGCACCTTCTGAGGACTTTTTTGCATTCCAAAAAGAGCCTCTGGATGAGTCTGGATGGATGATTAAAAATGTCCTTTCTATGCCGATTGTGAATAAAAAGGAAGAAATTGTTGGTGTGGCCACATTTTACAATCGTAAGGATGGGAAACCCTTTGATGAAATGGATGAGACCCTCATGGAGTCTTTGACTCAATTTTTGGGCTGGTCTGTCCTAAATCCTGACACCTATGAGTCAATGAACAAACTTGAAAACAGGAAAGACATTTTCCAAGACATGGTAAAATATCATGTGAAGTGCAACAATGAAGAAATCCAGAAAATCCTGAAAACCAGAGAGGTGTATGGAAAGGAGCCTTGGGATTGTGAGGAAGAGGAGCTGTCTCAGATCCTGCAAAGAGAGCTGCCAGATGCAGAGAAATATGAAATTAACAAATTCCACTTCAGCGACTTACCTCTAACAGAATTGGAACTGGTGAAATGTGGGATACAGATGTATTATGAGCTGAAAGTGGTGGATAAATTTCACATTCCACAGGAGGCCCTGGTGCGATTCATGTACTCGCTGAGCAAGGGCTACCGCAGGATCACCTACCACAACTGGAGGCATGGCTTCAACGTGGGACAGACCATGTTCTCCTTGCTGGTGACTGGAAAGCTGAAGCGATATTTCACGGACCTGGAGGCCTTGGCCATGGTCACTGCTGCCTTCTGCCATGACATCGACCACAGAGGCACTAACAATCTCTACCAGATGAAATCCCAGAATCCACTAGCCAAGCTTCATGGCTCCTCCATCTTGGAAAGACACCACCTGGAGTTTGGCAAAACATTGCTGCGAGATGAGAACCTAAATATCTTTCAAAACCTCAGCCGCAGGCAGCATGACCATGTGATCCACATGATGGACATCGCCATCATAGCCACAGACCTTGCCCTCTACTTCAAGAAGAGGACGATGTTCCAAAAGATCGTGGATCAGTCTAAGACATACGAGACTGAACAGGGGTGGACGCAGTACATGATGCTGGAACAGACGCGGAAGGAAATCGTTATGGCTATGATGATGACCGCCTGTGACCTCTCAGCCATAACCAAGCCCTGGGAGGTGCAGAGCAAGGTAGCTCTGTTGGTTGCTGCCGAATTCTGGGAACAAGGTGACCTGGAGCGCACAGTGCTACAACAGAATCCCATTCCCATGATGGACAGAAACAAGGTTGACGAACTCCCGAAACTTCAGGTTGGCTTCATTGACTTCGTTTGCACATTTGTCTATAAGGAATTCTCCCGTTTCCACAAGGAGATCACCCCCATGCTGGATGGGCTCACCAACAACCGCAAAGAGTGGAAGGCGCTTGCTGATGAGTACGATGCCAAGATGAAGGTGCTGGAGGAGGAGAAGCAGAAACATCAGGCAGCCAAACAAGCAGCTACAGGAAACGATCCTGGGGGAACTCCTGGTCCAGTAGGAGGCGCACCTGCATCCAAGTCCTGCTGTATCCAGTAG
	Chrysochloris_asiatica	ATGGGGGAGGTGACAGAAGAGGAGGTGGAGAAGTTCTTAGACTCGAATGTTGGCTTTGCCAAACGGTACTACAACCTTCATTACCGGGCCAAGGTCATCTCGGATCTCCTTGGGGCTAAGGAGGCAGCTGTGGACTTCAGCACTTACCACTCACTGAGCAGCGTGGAGGAGAGTGAAATCATCTTCGATCTGCTGCGGGACTTTCAGGAGAATTTACAGACTGAGAAAAGCATCTTCAATGTCCTGAAGAAGCTATGCTTCCTCCTACAGGCAGACCGCATGAGTCTGTTCATGTACAGGACCCGCAATGGCATCCCAGAGCTAGCCACCCGGCTCTTCAATGTCCACAAGGATGCAGTCCTGGAGGACTGCCTGGTGGGGTCTGATTCTGAGATCGTCTTCCCTCTGGACATGGGTGTGGTGGGCCATGTCGCACACTCCAAAAGGATCGCCAACGTCCCCAACACAGGAGAGGATGAGCATTTTTGTGACTTTGTGGACAGTCTCACAGAATATGAGACTAAGAACATCTTGGCTTCCCCTATAATGAACGGGAAGGATGTGGTGGCTGTAATCATGGCTGTGAACAAAGTGGATGGGCCCTTCTTCACCAAGAGAGATGAAGAGATTCTCCTGAAGTACCTCAATTTTGCAAATTTGATCATGAAAGTGTTCCATCTGAGTTATCTGCATAACTGTGAGACCCGCCGTGGCCAGATATTACTGTGGTCAGGGAGCAAAGTTTTCGAAGAACTTACAGACATCGAGAGACAATTCCACAAAGCCCTCTATACAGTTCGTGCCTTCCTCAACTGCGACAGATACTCTGTGGGTCTCTTAGACATGACCAAGGAGAAGGAATTTTTTGATGTGTGGCCCGTCCTGATGGGTGAGGTTCCGGCTTACTCTGGCCCCAGGACTCCAGATGGAAGGGAAATCAACTTTTACAAGGTCATTGACTACATTCTGCACGGCAAAGAAGACATCAAGGTCATCCCGAATCCACCTCCTGATCATTGGGCTTTAGTGAGCGGTCTCCCTACCTATGTTGCCCAAAATGGCCTGATTTGCAACATCATGAATGCACCTTCTGAGGACTTTTTTGCATTCCAAAAAGACCCTCTGGATGAGTCTGGATGGATGATTAAAAATGTCCTTTCTATGCCAATTGTGAATAAAAAGGAAGAAATTGTTGGTGTGGCCACATTTTACAATCGTAAGGATGGGAAACCCTTTGATGAAATGGATGAGACCCTCATGGAGTCTTTGACTCAATTTTTGGGCTGGTCTGTCCTAAATCCTGATACCTATGAGTCAATGAACAAACTTGAAAACAGGAAAGACATTTTCCAAGACATGGTAAAATATCATGTGAAGTGCAACAATGAAGAAATCCAGAAAATCCTGAAAACCAGAGAGGTGTATGGAAAGGAGCCTTGGGACTGTGAGGAAGAGGAGCTGTCTCAGATCCTGCAAAAAGAGCTGCCAGATGCAGAGAAATATGAAATTAACGAATTCCACTTCAGCGACTTGCCTCTAACAGAATTGGAACTGGTGAAATGTGGGATACAGATATATTATGAGCTGAAAGTGGTGGATAAATTTCACATTCCACAGGAGGCCCTGGTGCGGTTCATGTACTCGCTGAGCAAGGGCTACCGCAGGATCACCTACCACAACTGGAGGCATGGCTTCAACGTGGGACAGACCATGTTCTCCTTGCTGGTGACTGGAAAGCTGAAGCGATATTTCACGGACCTGGAGGCCTTGGCCATGGTCACTGCTGCCTTCTGCCATGACATCGACCACAGAGGCACCAACAATCTCTACCAGATGAAATCCCAGAATCCACTAGCCAAGCTCCATGGCTCTTCCATCTTGGAAAGGCACCACCTAGAGTTTGGCAAAACATTACTGCAAGATGAGAACCTAAATATCTTTCAAAACCTCAGCCGCAGGCAGCACGACCATGTGATCCATATGATGGACATCGCCATCATAGCCACAGACCTTGCCCTCTACTTCAAGAAGAGGACGATGTTCCAAAAGATCGTGGATCAGTCTAAGACATACAAGACTGAACAGGAGTGGACGCAGTACATGATGCTGGAACAGACACGGAAGGAAATCGTTATGGCTATGATGATGACCGCCTGTGACCTCTCAGCCATAACCAAGCCCTGGGAGGTGCAGAGCAAGGTAGCGCTGTTGGTTGCTGCCGAATTCTGGGAACAAGGTGACCTGGAGCGCACGGTGCTGCAACAGAATCCCATTCCCATGATGGACAGAAACAAGGTTGACGAACTCCCCAAACTTCAGGTTGGCTTCATTGACTTCGTTTGCACCTTTGTCTATAAGGAATTCTCCCGTTTCCACAAGGAGATCACCCCCATGCTGGATGGGCTCACCAACAACCGCAAAGAGTGGAAGGCGCTTGCTGATGAGTACGATGCCAAGATGAAGGTGCTGGAGGAGGAGAAGCAGAAACATCAGGCAGCCAAACAAGCAGCTACAGGAAACGATCCTCGGGGGACTCCTGGTCCAGTAGGAGGCGCACCTGCATCCAAGTCCTGCTGCATCCAGTAG
	Heterohyrax_brucei	ATGGGTGAGATAACAGAGGAGGAGGTGGAGAAGTTCCTGGACTCAAATATTAGCTTTGCCAAACAATACTACAACCTCCACTACCGGGCCAAGGTCATCTCAGACCTCCTTGGAGCCAAGGAGGCGGCCGTGGACTTCAGCACCTACCACTCACTGAGCAGTGTGGAGGAGAGTGAAATCATCTTTGACCTCCTGCGGGACTTTCAGGATAATTTACAGACTGAGAAATGCATCTTCAATGTCATGAAGAAGCTGTGCTTCCTCCTACAGGCTGACCGCATGAGCCTCTTCATGTACAGGACCCGCAATGGCATTGCAGAGCTTGCCACGCGGCTCTTCAACGTCCACAAGGATGCAGTCCTGGAGGACTGCCTGGTGGTGCCCGACTCAGAGATTGTCTTCCCTCTGGACATGGGTGTGGTGGGCCACGTTGCACACTCCAAAAAGATCGCCAACGTCCCCAACACAGGAGAGGATGAACATTTCTGTGACTTTGTGGATACTCTCACAGAGTATGAGACTAAGAACATCTTGGCTTCCCCCTTAATGAACGGGAAAGATGTGGTGGCTGTAATTATGGCCGTGAATAAAGTGGATGGGCCCCATTTCACCAAAGGAGATGAAGAGATTCTCCTGAAGTACCTCAATTTTGCAAATTTGATCATGAAGGTGTACCACCTGAGTTACCTGCACAACTGTGAGACACGACGTGGCCAGATACTGCTGTGGTCTGGGAGCAAAGTCTTTGAAGAACTTACAGACATTGAGAGACAGTTCCACAAAGCTCTGTATACAGTCCGCGCTTTCCTCAACTGTGATAGATACTCTGTGGGTCTCTTAGACATGACTAAGCAGAAGGAATTTTTTGATGTGTGGCCAGTCCTGATGGGTGAGGCTCCGCCCTACTCTGGCCCCAGGACACCAGATGGAAGGGAAATCAACTTTTACAAGGTCATTGACTACATCCTGCATGGCAAAGAAGACATCAAAGTCATCCCGAACCCACCTCCCGATCACTGGGCTTTAGTGAGTGGTCTCCCTACCTATGTTGCCCAAAATGGTCTGATTTGCAATATCATGAATGCTCCTTCTGAGGACTTTTTTGCATTCCAGAAAGAGCCTCTGGATGAGTCTGGATGGATGATTAAAAATGTCCTTTCTATGCCAATTGTGAACAAAAAGGAAGAAATTGTTGGAGTGGCCACATTTTACAATCGTAAAGATGGGAAACCCTTTGATGAAATGGATGAGACCCTCATGGAGTCCTTGACTCAGTTCTTGGGCTGGTCTGTCCTAAATCCTGACACCTATGAATCAATGAACAAACTTGAAAACAGGAAAGACATTTTCCAGGACATGGTAAAATACCATGTGAAGTGTGACAATGAAGAAATCCAGAAAATTCTGAAAACTAGAGAGATGTATGGAAAGGAGCCATGGGAATGTGAGGAAGAGGAGCTGTCTGAGATCCTGCAAGGAGAGCTGCCAGATGCAGAGAAATACGAGATTAATAAATTCCACTTCAGTGATTTGCCCCTAACAGAACTGGAGCTGGTAAAATGTGGAATACAGATGTATTATGAGCTGAAAGTAGTGGAGAAATTTCATATTCCACAGGAGGCCCTGGTGCGGTTTATGTATTCACTGAGCAAAGGCTACCGCAGGATCACCTACCACAACTGGCGACATGGCTTCAACGTGGGACAGACTATGTTCTCCTTGCTGGTGACAGGAAAGCTGAAGCGCTATTTCACGGACCTGGAGGCCTTGGCCATGGTCACTGCTGCCTTCTGCCATGACATTGACCACAGAGGCACCAACAACCTCTACCAGATGAAATCCCAGAACCCACTGGCCAAGCTCCACGGCTCTTCCATCTTGGAAAGGCATCACTTGGAGTTCGGCAAAACGCTGCTGAGAGATGAGAGCCTAAATATCTTTCAAAACCTCAATCGCAGACAGCATGAACACGCAATCCACATGATGGACATTGCGATCATAGCCACGGACCTTGCTCTGTATTTCAAGAAGAGGACCATGTTCCAAAAGATCGTGGATCAGTCTAAGACATACGAGAGCGAACAGGAGTGGACACAGTACATGATGCTGGAACAGACTCGGAAGGAAATTGTCATGGCCATGATGATGACTGCCTGTGATCTCTCAGCCATAACGAAGCCCTGGGAGGTGCAAAGCAAGGTAGCTCTGCTGGTTGCTGCTGAATTCTGGGAACAAGGTGACCTAGAGCGCACAGTGCTGCAACAGAATCCCATTCCAATGATGGACAGAAACAAGGCTGACGAACTCCCCAAGCTTCAGGTTGGCTTCATTGACTTTGTTTGCACCTTTGTCTACAAGGAATTCTCCCGTTTCCACGAGGAGATCACCCCCATGCTGGATGGGATCACCAACAACCGCAAAGAATGGAAGGCACTGGCTGATGAGTATGACACCAAGATGAAGACGCTGGAGGAGGAGAAGCAGAAACAGCAGGGAGCCAAACAAGCA---TCAGGAAACCAGCCCTCCGGGAATCCTGGTCCAGGAGGGGGAGCATCTGCGTCCAAGTCCTGCTGTATCCAGTAG
	Procavia_capensis	ATGGGTGAGATAACAGAGGAGGAGGTGGAGAAGTTCCTGGACTCAAATATTAGCTTTGCCAAACAATACTACAACCTCCACTACCGGGCCAAGGTCATCTCAGACCTCCTTGGAGCCAAGGAGGCGGCCGTGGACTTCAGCACCTACCACTCACTGAGCAGTGTGGAGGAGAGTGAAATCATCTTTGACCTCCTGCGGGACTTTCAGGATAATTTACAGACTGAGAAATGCATCTTCAATGTCATGAAGAAGCTGTGCTTCCTCCTACAGGCTGACCGCATGAGCCTCTTCATGTACAGGACCCGCAATGGCATTGCAGAGCTTGCCACGCGGCTCTTCAATGTCCACAAGGATGCAGTCCTGGAGGACTGCCTGGTGGTGCCAGACTCAGAGATTGTCTTCCCTCTGGACATGGGTGTGGTGGGCCACGTCGCACACTCCAAAAAGATCGCCAACGTCCCCAACACAGGAGAGGATGAACATTTCTGTGACTTTGTGGATACTCTCACAGAGTATGAGACTAAGAACATCTTGGCTTCCCCCTTAATGAACGGGAAAGATGTGGTGGCTGTAATTATGGCTGTGAATAAAGTGGATGGGCCCCATTTCACCAAAGGAGATGAAGAGATTCTCCTGAAGTACCTCAATTTTGCAAATTTGATCATGAAGGTGTACCACCTGAGTTACCTGCACAACTGTGAGACACGACGTGGCCAGATACTGCTGTGGTCTGGGAGCAAAGTCTTTGAAGAACTTACAGACATTGAGAGACAGTTCCACAAAGCTCTGTATACAGTCCGCGCTTTCCTCAACTGTGATAGATACTCTGTGGGTCTCTTAGACATGACTAAGCAGAAGGAATTTTTTGATGTGTGGCCAGTCCTGATGGGAGAGGCTCCGCCCTACTCTGGCCCCAGGACACCAGATGGAAGGGAAATCAACTTTTACAAGGTCATTGACTACATCCTGCATGGCAAAGAAGACATCAAAGTCATCCCGAACCCACCTCCCGATCACTGGGCTTTAGTGAGTGGTCTCCCTACCTATGTTGCCCAAAATGGTCTGATATGCAATATCATGAATGCTCCTTCTGAGGACTTTTTTGCATTCCAGAAAGAGCCTCTGGATGAGTCTGGATGGATGATTAAAAATGTCCTTTCTATGCCAATTGTGAACAAAAAGGAAGAAATTGTTGGAGTGGCCACATTTTACAATCGTAAAGATGGGAAACCCTTTGATGAAATGGATGAGACCCTCATGGAGTCCTTGACTCAGTTCTTGGGCTGGTCTGTTCTAAATCCTGACACCTATGAATCAATGAACAAACTTGAAAACAGGAAGGACATTTTCCAGGACATGGTAAAATACCATGTGAAGTGTGACAATGAAGAAATCCAGAAAATTCTGAAAACTAGAGAGATGTATGGAAAGGAGCCATGGGAATGTGAGGAAGAGGAGCTGTCTGAGATCCTGCAAGGAGAACTGCCAGATGCAGAGAAATATGAGATTAATAAATTCCACTTCAGTGATTTGCCCCTAACAGAACTGGAGCTGGTAAAATGTGGAATACAGATGTATTATGAGCTGAAAGTAGTGGAGAAATTTCATATTCCACAGGAGGCCCTGGTGCGGTTTATGTATTCACTGAGCAAAGGCTACCGCAGGATCACCTACCACAACTGGCGACATGGCTTCAACGTGGGACAGACTATGTTCTCCTTGCTGGTGACAGGAAAGCTGAAGCGCTATTTCACGGACCTGGAGGCCTTGGCCATGGTCACTGCTGCCTTCTGCCATGACATTGACCACAGAGGCACCAACAACCTCTACCAGATGAAATCCCAGAACCCACTGGCCAAGCTCCACGGCTCTTCCATCTTGGAAAGGCATCACTTGGAGTTCGGCAAAACGCTGCTGAGAGATGAGAGCCTAAATATCTTTCAAAACCTCAATCGCAGACAGCATGAACACGCAATCCACATGATGGACATTGCGATCATAGCCACGGACCTTGCTCTGTATTTCAAGAAGAGGACCATGTTCCAAAAGATCGTGGATCAGTCTAAGACATATGAGAGCGAACAGGAGTGGACACAGTACATGATGCTGGAACAGACTCGGAAGGAAATCGTCATGGCCATGATGATGACCGCCTGTGATCTCTCAGCCATAACGAAGCCCTGGGAGGTGCAAAGCAAGGTAGCTCTGCTGGTTGCTGCTGAATTCTGGGAACAAGGTGACCTAGAGCGCACAGTGCTGCAACAGAATCCCATTCCAATGATGGACAGAAACAAGGCTGACGAACTCCCCAAGCTTCAGGTTGGCTTCATTGACTTTGTTTGCACCTTTGTCTACAAGGAATTCTCCCGTTTCCACGAGGAGATCACCCCCATGCTGGATGGGATCACCAACAACCGCAAAGAATGGAAGGCGCTGGCTGATGAGTATGACACCAAGATGAAGACGCTGGAGGAGGAGAAGCAGAAACAGCAGGGAGCCAAACAAGCA---TCAGGAAACCAGCCCTCCGGGAATCCTGGTCCAGGAGGAGGAGCATCTGCGTCCAAGTCCTGCTGCATCCAGTAG
	Elephas_maximus	ATGGTTGAGGTGACAGAGGAGGAGGTGGAGAAATTCCTGGACTCAAATATTGGCTTTGCCAAACAATACTACAACCTCCACTACCGGGCCAAGGTCGTCTCGGACCTCCTTGGGGCCAAGGAGGCAGCTGTGGACTTCAGCACCTACCACCCACTGAGCAGTGTGGAGGAGAGTGAAATCATCTTTGACCTCCTGCGGGACTTTCAGGACAATTTACAAACTGAGAAATGCATCTTCAATGTCATGAAGAAGCTGTGCTTCCTCCTACAGGCAGACCGCATGAGCCTTTTCATGTACAGGACCCGCAATGGCATTGCGGAACTAGCCACGCGGCTCTTCAACGTCCACAAGGATGCAGTCCTGGAGGACTGCCTGGTGGTGCCAGACTCGGAGATTGTCTTCCCTCTGGACATGGGTGTGGTGGGCCATGTGGCACACTCTAAAAAGATCGCCAACGTCCCCAGCACAGGAGAGGATGAGCATTTCTGTGACTTTGTGGACACTGTCACAGAATATGAGACTAAGAACATCTTGGCTTCCCCCATAATGAATGGGAAAGATGTAGTAGCCGTAATCATGGCCGTGAATAAAGTGGATGGGCCCCATTTCACCAAGAGAGATGAAGAGATTCTCCTGAAGTACCTCAATTTTGCAAATTTGATCATGAAGGTGTTCCACCTGAGTTACCTGCACAACTGTGAGACTCGGCGTGGCCAGATACTGCTATGGTCTGGGAGCAAAGTGTTTGAAGAGCTTACGGACATTGAGAGACAATTCCACAAAGCCCTGTATACAGTCCGTGCCTTCCTCAACTGTGACAGATACTCTGTGGGTCTCTTAGACATGACTAAGCAGAAGGAATTTTTTGATGTGTGGCCCGTCCTGATGGGTGAGGCTCCACCCTACTCTGGTCCCAGGACTCCGGATGGAAGGGAAATCAACTTTTACAAGGTCATTGATTACATCCTGCATGGCAAAGAGGACATCAAAGTCATCCCGAACCCACCTCCTGATCATTGGGCTTTAGTAAGTGGTCTCCCTACCTATGTTGCCCAAAATGGCCTGATTTGCAATATCATGAATGCTCCTTCCGAAGACTTTTTTGCATTCCAGAAAGAGCCTCTGGATGAGTCTGGATGGATGATTAAAAACGTCCTTTCTATGCCAATTGTGAACAAGAAGGAAGAAATCGTTGGGGTGGCCACATTTTACAATCGTAAAGATGGGAAACCCTTTGATGAAATGGATGAGACCCTCATGGAGTCTTTGACTCAATTCCTGGGCTGGTCCGTCCTAAATCCTGACACCTATGAATCCATGAACAAACTTGAAAACAGGAAGGACATTTTCCAGGACATGGTAAAATATCATGTGAAGTGTGACAATGAAGAAATCCAGAAAATCCTGAAAACAAGAGAGGTGTATGGAAAGGAGCCATGGGATTGTGAAGAGGAAGAGCTGTTTGAGATCCTGCAGGAAGAGCTGCCGGATGCAGAGAAATATGAAATTAATAAATTCCACTTCAGTGACTTGCCCCTGACGGAACTGGAGCTGGTGAAATGTGGGATACAGATGTATTATGAGCTGAAAGTAGTGGATAAATTCCACATTCCGCAGGAGGCCCTGGTGCGGTTCATGTATTCACTGAGCAAGGGCTACCGCAGGATCACCTACCACAACTGGCGACATGGCTTCAACGTGGGACAGACCATGTTCTCCTTGCTGATGACAGGAAAGCTGAAGCGATATTTCACGGACCTGGAGGCCTTGGCCATGGTCACAGCTGCCTTCTGTCACGACATCGACCACAGAGGCACCAACAACCTCTACCAGATGAAATCCCAGAACCCACTGGCCAAGCTCCATGGCTCCTCAATCTTGGAAAGGCACCACTTGGAGTTTGGCAAAACATTGCTGAGAGACGAGAGCCTGAATATCTTTCAAAACCTCAATCGCAGGCAGCATGAACATGCGATCCACATGATGGACATTGCGATCATAGCCACGGATCTTGCCCTGTATTTCAAGAAGAGAACGATGTTCCAAAAGATCGTGGATCAGTCTAAGACATACGAGAATGAATGGGAGTGGACGCAGTACATGATGCTGGAGCAGACACGGAAGGAAATCGTTATGGCCATGATGATGACCGCCTGTGATCTCTCGGCCATAACCAAGCCCTGGGAGGTGCAGAGCAAGGTAGCTCTGCTGGTCGCTGCTGAATTCTGGGAACAAGGTGACCTGGAGCGCACGGTGCTGCAACAGAATCCCATTCCCATGATGGACAGAAACAAGGCTGACGAACTCCCCAAGCTTCAGGTCGGCTTCATTGATTTTGTTTGCACCTTTGTCTACAAGGAATTCTCCCGTTTCCATGAGGAGATCACCCCCATGCTGGACGGAATCACCAACAACCGCAAAGAGTGGAAGATGCTTGCTGATGAATATGACGCCAAGATGAAGGCGCTGGAGGAGGAGAAACAGAAACATCAGGGAGCCAAACAAGGAGCCACAGGAAACCAGCCTGGGGGGAACCCCGGTGCAGGAGGGGGCGCACCCGCATCCAAGTCCTGCTGCATCCAGTAG
	Loxodonta_africana	ATGGTTGAGGTGACAGAGGAGGAGGTGGAGAAATTCCTGGACTCAAATATTGGCTTTGCCAAACAATACTACAACCTCCACTACCGGGCCAAGGTCGTCTCGGACCTCCTTGGGACCAAGGAGGCAGCTGTGGACTTCAGCACCTACCACCCACTGAGCAGTGTGGAGGAGAGTGAAATAATCTTTGACCTCCTGCGGGACTTTCAGGACAATTTACAAACTGAGAAATGCATCTTCAATGTCATGAAGAAGCTGTGCTTCCTCCTACAGGCAGACCGCATGAGCCTTTTCATGTACAGGATCCGCAATGGCATTGCGGAGCTAGCCACGCGGCTCTTCAACGTCCACAAGGATGCGGTCCTGGAGGACTGCCTGGTCGTGCCAGACTCGGAGATTGTCTTCCCTCTGGACATGGGTGTGGTGGGCCATGTGGCACACTCTAAAAAGATCGCCAACGTCCCCAGCACAGGAGAGGATGAGCATTTCTGTGACTTTGTGGACACTGTCACAGAATATGAGACTAAGAACATCTTGGCTTCCCCCATAATGAATGGGAAAGATGTAGTAGCCGTAATCATGGCCGTGAATAAAGTGGATGGGCCCCATTTCACCAAGAGAGATGAAGAGATTCTCCTGAAGTACCTCAATTTTGCAAATTTGATCATGAAGGTGTTCCACCTGAGTTACCTGCACAACTGTGAGACTCGGCGTGGCCAGATACTGCTATGGTCTGGGAGCAAAGTGTTTGAAGAGCTTACGGACATTGAGAGACAATTCCACAAAGCCCTGTATACAGTCCGTGCCTTCCTCAACTGTGACAGATACTCTGTGGGTCTCTTAGACATGACTAAGCAGAAGGAATTTTTTGATGTGTGGCCCGTCCTGATGGGTGAGGCTCCACCCTACTCTGGTCCCAGGACTCCGGATGGAAGGGAAATCAACTTTTACAAGGTCATTGATTACATCCTGCATGGCAAAGAGGACATCAAAGTCATCCCGAACCCACCTCCTGATCATTGGGCTTTAGTAAGTGGGCTCCCTACCTATGTTGCCCAAAATGGCCTGATTTGCAATATCATGAATGCTCCTTCCGAAGACTTTTTTGCATTCCAGAAAGAGCCTCTGGATGAGTCTGGATGGATGATTAAAAACGTCCTTTCTATGCCAATTGTGAACAAGAAGGAAGAAATCGTTGGGGTGGCCACATTTTACAATCGTAAAGATGGGAAACCCTTTGATGAAATGGATGAGACCCTCATGGAGTCTTTGACTCAATTCCTGGGCTGGTCTGTCCTAAATCCTGACACCTATGAATCCATGAACAAACTTGAAAACAGGAAGGACATTTTCCAGGACATGGTAAAATATCATGTGAAGTGTGACAATGAAGAAATCCAGAAAATCCTGAAAACAAGAGAGGTGTATGGAAAGGAGCCATGGGATTGTGAAGAAGAAGAGCTGTTTGAGATCCTGCAGGAAGAGCTGCCGGATGCAGAGAAATATGAAATTAATAAATTCCACTTCAGTGACTTGCCCCTGACGGAACTGGAGCTGGTGAAATGCGGGATACAGATGTATTATGAGCTGAAAGTAGTGGATAAATTCCACATTCCGCAGGAGGCCCTGGTGCGGTTCATGTATTCACTGAGCAAGGGCTACCGCAGGATCACCTACCACAACTGGCGACATGGCTTCAACGTGGGACAGACCATGTTCTCCTTGCTGATGACAGGAAAGCTGAAGCGATATTTCACTGACCTGGAGGCCTTGGCCATGGTCACAGCTGCCTTCTGTCACGACATCGACCACAGAGGCACCAACAACCTCTACCAGATGAAATCCCAGAACCCACTGGCCAAGCTCCATGGCTCCTCAATCTTGGAAAGGCACCACTTGGAGTTTGGCAAAACATTGCTGAGAGACGAGAGCCTGAATATCTTTCAAAACCTCAATCGCAGGCAGCATGAACATGCGATCCACATGATGGACATTGCGATCATAGCCACGGATCTTGCCCTGTATTTCAAGAAGAGAACGATGTTCCAAAAGATCGTGGATCAGTCTAAGACATACGAGAATGAACGGGAGTGGACGCAGTACATGATGCTGGAGCAGACACGGAAGGAAATCGTTATGGCCATGATGATGACCGCCTGTGATCTCTCGGCCATAACCAAGCCCTGGGAGGTGCAGAGCAAGGTAGCTCTGCTGGTCGCTGCTGAATTCTGGGAACAAGGTGACCTGGAGCGCACGGTGCTGCAACAGAATCCCATTCCCATGATGGACAGAAACAAGGCTGACGAACTCCCCAAGCTTCAGGTCGGCTTCATTGATTTTGTTTGCACCTTTGTCTACAAGGAATTCTCCCGTTTCCATGAGGAGATCACCCCCATGCTGGACGGAATCACCAACAACCGCAAAGAGTGGAAGATGCTTGCTGATGAATATGACGCCAAGATGAAGGCGCTGGAGGAGGAGAAACAGAAACATCAGGGAGCCAAACAAGGAGCCACAGGAAACCAGCCTGGGGGGAACCCCGGTGCAGGAGGGGGCGCACCCGCATCCAAGTCCTGCTGCATCCAGTAG
	Dugong_dugon	ATGGGTGAGTTGACAGAGGAGGAGGTGGAGAAGTTCCTGGACTCAAATATTGGCTTTGCTAAACAATACTACAACCTCCACTACCGGGCCAAGGTCATCTCGGACCTCCTTGGGGCCAAGGAGGTGGCCGTAGACTTCAGCACCTACCACTCATTGAGCAGTGTGGAGGAGAGTGAAATCATCTTTGACCTCCTGCGGGACTTTCAGGAGAATTTACAGACTGAGAAATGCATCTTCAATGTCATGAAGAAGCTGTGCTTCCTCCTACAGGCAGATCGCATGAGCCTGTTCATGTACAGGACCCGCAATGGCATCGCGGAGCTAGCCACGCGGCTCTTCAACGTCCACAAGGATGCGGTCCTGGAGGACTGCCTGGTGGTGCCCGACTCGGAGATTGTCTTCCCTCTGGACATGGGTGTGGTGGGCCACGTTGCACATTCCAAAAAGATCGCCAACGTCCCCAACACAGGAGAGGATGAACATTTCTGTGACTTTGTGGACACTCTCACAGAGTATGAGACTAAAAATGTCTTGGCTTCCCCCATAATGAATGGGAAAGATGTGGTGGCCGTAATCATGGCTGTGAATAAAGTGGATGGACCCCATTTCACCAAGAAAGATGAAGAGATTCTCCTGAAGTACCTCAATTTTGCAAATTTGATCATGAAGGTGTTTCACCTGAGTTACCTGCACAACTGTGAGACTCGGCGTGGCCAGATACTGCTGTGGTCTGGGAGCAAAGTCTTTGAAGAGCTTACGGACATTGAAAGACAATTCCACAAAGCCCTGTATACAGTCCGCGCCTTCCTCAACTGTGATAGATACTCTGTGGGTCTCTTAGACATGACTAAGCAGAAGGAATTTTTTGATGTGTGGCCTGTCCTGATGGGTGAGGCTCCACCCTACTCTGGTCCCAGGACTCCGGATGGAAGGGAAATCAACTTTTACAAGGTCATTGACTACATCCTGCATGGCAAAGAAGACATCAAAGTCATCCCGAACCCCCCTCCTGATCATTGGGCTTTAGTGAGCGGTCTCCCTACCTATGTTGCCCAAAATGGCCTGATATGCAATATCATGAATGCTCCTTCCGAGGACTTTTTTGCATTCCAGAAAGAGCCTCTGGATGAATCTGGATGGGTGATTAAAAACGTCCTTTCTATGCCGATTGTGAACAAGAAGGAAGAAATTGTTGGGGTGGCCACATTTTATAATCGTAAAGATGGGAAACCCTTTGATGAAATGGATGAGACCCTCATGGAGTCTTTGACTCAATTCCTGGGCTGGTCTGTCCTAAATCCTGACACCTATGAGTCAATGAACAAACTTGAAAACAGAAAGGACATTTTCCAGGACATGGTAAAATATCACGTGAAGTGTGACAATGAAGAAATCCAGAAAATCCTGAAAACTAGAGAGGTGTATGGAAAGGAGCCGTGGGATTGTGAGGAAGAGGAGCTGTCTGAGATCCTGCAAGGAGAGCTGCCAGATGTTGAGAAATATGAAATTAATAAATTCCACTTCAGCGACTTGCCTCTAACAGAACTGGAGCTGGTGAAATGTGGGATACAGATGTATTATGAGCTGAAAGTGGTGGATAAATTTCACATTCCACAGGAGGCCCTGGTGCGGTTCATGTACTCATTGAGCAAGGGCTACCGCAGGATCACCTACCACAACTGGCGCCATGGCTTCAACGTGGGACAGACCATGTTCTCCTTGCTGGTGACGGGAAAGCTGAAGCGGTATTTCACAGACCTGGAGGCTTTGGCCATGGTCACTGCTGCCTTCTGCCATGATGTTGACCACAGAGGCACCAACAACCTCTACCAGATGAAATCCCAGAACCCACTGGCCAAGCTCCATGGCTCCTCCATCTTGGAAAGGCACCACTTGGAGTTTGGCAAAACATTGCTGAGAGATGAGAGCCTAAATATCTTTCAAAACCTCAACCGTAGGCAACATGAACATGCAATCCATATGATGGACATTGCGATCATAGCCACGGACCTCGCCCTCTATTTCAAGAAGAGGACTATGTTCCAAAAGATTGTGGATCAGTCTAAGACATACGAGACTGAACAGGAGTGGACACAGTACCTGATGCTGGAACAGACACGGAAGGAAATTGTTATGGCCATGATGATGACTGCCTGTGATCTCTCAGCCATAACCAAGCCCTGGGAGGTGCAAAGCAAGGTAGCTCTGCTGGTTGCTGCTGAATTCTGGGAACAAGGTGACTTGGAACGCACCGTGCTGCAACAGAATCCCATTCCCATGATGGACAGAAACAAGGCTGACGAACTCCCCAAGCTTCAGGTCGGCTTCATTGACTTTGTTTGCACCTTTGTCTACAAGGAATTCTCCCGTTTCCACGAGGAGATCACCCCCATGCTGGATGGGATCATCAACAACCGCAAAGAGTGGAAGGCGCTTGCTGACGAGTATGATGTCAAGATGAAGGCGCTGGAGGAGGAGAAGCAGAAACATCAGACAGCTAAACAAGCAGCCACAGGAAACCAGCCCGGGGGGAACCCCGGTCCAGGAGGGGGCGCACCTGCATCCAAGTCCTGCTGCATCCAGTAG
	Trichechus_manatus	ATGGGTGAGTTGACAGCGGAGGAGGTGGAGAAGTTCCTGAACTCAAATATTGGCTTTGCTAAACAATACTACAACCTCCACTACCGGGCCAAGGTCATCTCGGACCTCCTTGGGGCCAAGGAGGTGGCCGTAGACTTTAGCACCTACCACTCACTAAGCAGTGTGGAGGAGAGTGAAATCATCTTTGACCTCCTGCGGGACTTTCAGGAGAATTTACAGACTGAGAAATGCATCTTCAATGTCATGAAGAAGCTGTGCTTCCTCCTACAGGCAGATCGCATGAGCCTGTTCATGTACAGGACCCGCAATGGCATCTCGGAGCTAGCCACGCGGCTCTTCAACGTCCACAAGGATGCGGTCCTGGAGGACTGCCTGGTGGTGCCCGACTCGGAGATTGTCTTCCCTCTGGACATGGGTGTGGTGGGCCACGTTGCACATTCCAAAAAGATCTCCAACGTCCCCAACACAGGAGAGGATGAACATTTCTGTGACTTTGTGGACACTCTCACAGAGTATGAGACTAAAAATATCTTGGCTTCCCCCATAATGAATGGGAAAGATGTGGTGGCCGTAATCATGGCTGTGAATAAAGTGGATGGGCCCCATTTCACCAAGAGAGATGAAGAGATTCTCCTGAAGTACCTCAATTTTGCAAATTTGATCATGAAGGTATTTCACCTGAGTTACCTGCACAACTGTGAGACTCGGCGTGGCCAGATACTGCTGTGGTCTGGGAGCAAAGTCTTTGAAGAGCTTACGGACATTGAAAGACAATTCCACAAAGCCCTGTATACAGTCCGCGCCTTCCTCAACTGTGATAGATACTCTGTGGGTCTCTTAGACATGACTAAGCAGAAGGAATTTTTTGATGTGTGGCCTGTCCTGATGGGTGAGGCTCCACCCTACTCTGGTCCCAGGACTCCGGATGGAAGGGAAATAAACTTTTACAAGGTCATTGACTACATCCTACATGGCAAAGAAGACATCAAAGTCATCCCGAACCCCCCTCCTGATCATTGGGCTTTAGTGAGCGGTCTCCCTACCTATGTTGCCCAAAATGGCCTGATTTGCAATATCATGAATGCTCCTTCCGAGGACTTTTTTGCATTCCAGAAAGAGCCTCTGGATGAGTCTGGATGGGTGATTAAAAACGTCCTTTCTATGCCGATTGTGAACAAGAAGGAAGAAATTGTTGGGGTGGCCACATTTTATAATCGTAAAGATGGGAAACCCTTTGATGAAATGGACGAGACCCTCATGGAGTCTTTGACTCAATTCCTGGGCTGGTCTGTCCTAAATCCTGACACCTATGAGTCAATGAACAAACTTGAAAACAGAAAGGACATTTTCCAGGACATGGTAAAATATCACGTGAAGTGTGACAATGAAGAAATCCAGAAAATCCTGAAAACTAGAGAGGTGTATGGAAAGGAGCCGTGGGATTGTGAGGAAGAGGAGCTGTCTGAGATCCTGCAAGGAGAGCTGCCAGATGTTGAGAAATATGAAATTAATAAATTCCACTTCAGCGACTTGCCCTTAACAGAACTGGAGCTGGTGAAATGTGGGATACAGATGTATTATGAGCTGAAAGTGGTGGATAAATTTCACATTCCACAGGAGGCCCTGGTGCGGTTCATGTACTCATTGAGCAAGGGCTACCGCAGGATCACCTACCACAACTGGCGCCATGGCTTCAACGTGGGACAGACCATGTTCTCCTTGCTGGTGACGGGAAAGCTGAAGCGGTATTTCACAGACCTGGAGGCTTTGGCCATGGTCACTGCTGCCTTCTGCCACGATGTTGACCACAGAGGCACCAACAACCTCTACCAGATGAAATCCCAGAACCCACTGGCCAAGCTCCATGGCTCCTCCATCTTGGAAAGGCACCACTTGGAGTTTGGCAAAACATTGCTGAGAGATGAGAGCCTAAATATCTTTCAAAACCTCAACCGTAGGCAACATGAACATGCAATCCATATGATGGACATTGCGATCATAGCCACGGACCTCGCCCTCTATTTCAAGAAGAGGACTATGTTCCAAAAGATCGTGGATCAGTCTAAGACATACGAGACTGAACAGGAGTGGACGCAGTACCTGATGCTGGAACAGACACGGAAGGAAATTGTTATGGCCATGATGATGACTGCCTGTGATCTCTCAGCCATAACCAAACCCTGGGAGGTGCAAAGCAAGGTAGCTCTGCTGGTTGCTGCTGAATTCTGGGAACAAGGTGACTTGGAGCGCACCGTGCTGCAACAGAATCCCATTCCCATGATGGACAGAAACAAGGCTGACGAACTCCCCAAGCTTCAGGTCGGCTTCATTGACTTTGTTTGCACCTTTGTCTACAAGGAATTCTCCCGTTTCCATGAGGAGATCACCCCCATGCTGGATGGGATCATCAACAACCGCAAAGAGTGGAAGGCGCTTGCTAACGAGTATGATGTCAAGATGAAGGCGCTGGAGGAGGAGAAGCAGAAACATCAGACAGCTAAACAAGCAGCCACAGGAAACCAGCCCGGGGGGAACCCCGGTCCAGGAGGGGGCGCACCTGCATCCAAGTCCTGCTGCATCCAGTAG

;
end;
