# Supplementary material for: Three Blind Moles: Molecular Evolutionary Insights on the Tempo and Mode of Convergent Eye Degeneration in Notoryctes typhlops (Southern Marsupial Mole) and Two Chrysochlorids (Golden Moles)
Source: Genes (Basel). 2023 Oct 28;14(11):2018. doi: 10.3390/genes14112018 (PMC10671557; doi:10.3390/genes14112018)
Supplement: Supplementary file 1 [file genes-14-02018-s001.zip › Afrotheria CDS Alignments Nexus/Afrotheria Rod Genes CDS Nexus/PDE6B alignment CDS.nex]

#NEXUS
begin taxa;
	dimensions ntax=12;
	taxlabels
	Amblysomus_hottentotus[&"At least Q20"=99.46%,Ambiguities=5,"At least Q30"=99.29%,"Rough Temperature (°C)"=91.27625508819538,"At least Q40"=99.15%,Description="Illumina",Modified=Tue Nov 01 12:24:12 PDT 2022,"% GC"=54.2%,Bin="<html><head><3></head><b><font color='#49993F'>High</font></b></html>","# Nucleotide Sequences With Quality"=1,"Post-Trim Length"=2948,"Molecular Weight (kDa)"=913.3521799999884,Topology="linear","% MQ"=0.3%,Created=Tue Nov 01 11:23:05 PDT 2022,"% LQ"=0.5%,"% HQ"=99.2%,"Molecule Type"="DNA"]
	Chrysochloris_asiatica[&country="South Africa","Rough Temperature (°C)"=91.34427430093208,Description="NW_006408780","Genetic Code"="Standard",Modified=Tue Nov 01 12:24:12 PDT 2022,"Annotation Software Version (Genome-Annotation-Data)"="5.2",Taxonomy="Eukaryota; Metazoa; Chordata; Craniata; Vertebrata; Euteleostomi; Mammalia; Eutheria; Afrotheria; Chrysochloridae; Chrysochlorinae; Chrysochloris","Common Name"="Cape golden mole","Filename (Imported From)"="sequence - 2022-10-30T103856.746.gb","Annotation Provider (Genome-Annotation-Data)"="NCBI",Created=Wed Feb 19 00:00:00 PST 2014,"Annotation Method (Genome-Annotation-Data)"="Best-placed RefSeq; Gnomon","Features Annotated (Genome-Annotation-Data)"="Gene; mRNA; CDS; ncRNA",db_xref="taxon:185453",Organism="Chrysochloris asiatica","Annotation Version (Genome-Annotation-Data)"="Chrysochloris asiatica Annotation Release 100","Path (Imported From)"="/Users/pannotia/Downloads",Accession="NW_006408780.1","% GC"=54.3%,chromosome="Unknown",sex="female","Annotation Pipeline (Genome-Annotation-Data)"="NCBI eukaryotic genome annotation pipeline","Molecular Weight (kDa)"=929.0413199999883,"# Nucleotide Sequences With Quality"=0,Topology="linear","Annotation Status (Genome-Annotation-Data)"="Full annotation",tissue_type="Spleen","Molecule Type"="DNA"]
	Dugong_dugon[&"Rough Temperature (°C)"=92.21136801541425,note="contig: scaffold802",db_xref="taxon:29137",Organism="Dugong dugon",Description="CAJQER010000802","Genetic Code"="Standard",Modified=Tue Nov 01 12:24:12 PDT 2022,"Path (Imported From)"="/Users/pannotia/Downloads",Taxonomy="Eukaryota; Metazoa; Chordata; Craniata; Vertebrata; Euteleostomi; Mammalia; Eutheria; Afrotheria; Sirenia; Dugongidae; Dugong",Accession="CAJQER010000802.1","% GC"=56.4%,"Common Name"="dugong","# Nucleotide Sequences With Quality"=0,"Molecular Weight (kDa)"=963.6890799999868,Topology="linear","Filename (Imported From)"="sequence - 2022-10-29T193615.949.gb",Created=Thu Feb 17 00:00:00 PST 2022,"Molecule Type"="DNA"]
	Trichechus_manatus[&"Rough Temperature (°C)"=92.29134892662609,Description="NW_004444047","Genetic Code"="Standard",Modified=Tue Nov 01 12:24:12 PDT 2022,"Annotation Software Version (Genome-Annotation-Data)"="8.0","Assembly Name (Genome-Assembly-Data)"="TriManLat1.0",Taxonomy="Eukaryota; Metazoa; Chordata; Craniata; Vertebrata; Euteleostomi; Mammalia; Eutheria; Afrotheria; Sirenia; Trichechidae; Trichechus","Common Name"="Florida manatee","Genome Coverage (Genome-Assembly-Data)"="150x","Filename (Imported From)"="sequence - 2022-10-29T124746.278.gb","Annotation Provider (Genome-Annotation-Data)"="NCBI",Created=Thu Jan 25 00:00:00 PST 2018,isolate="Lorelei","Annotation Method (Genome-Annotation-Data)"="Best-placed RefSeq; Gnomon","Features Annotated (Genome-Annotation-Data)"="Gene; mRNA; CDS; ncRNA","Assembly Provider (Genome-Assembly-Data)"="Broad Institute","Sequencing Technology (Genome-Assembly-Data)"="Illumina HiSeq",db_xref="taxon:127582",Organism="Trichechus manatus latirostris","Annotation Version (Genome-Annotation-Data)"="102","Path (Imported From)"="/Users/pannotia/Downloads",Accession="NW_004444047.1",sub_species="latirostris","% GC"=56.6%,chromosome="Unknown",sex="female","Molecular Weight (kDa)"=965.6282499999868,"# Nucleotide Sequences With Quality"=0,"Annotation Pipeline (Genome-Annotation-Data)"="NCBI eukaryotic genome annotation pipeline",Topology="linear","Assembly Method (Genome-Assembly-Data)"="AllPaths v. R38542","Annotation Name (Genome-Annotation-Data)"="Trichechus manatus latirostris Annotation Release 102","Annotation Status (Genome-Annotation-Data)"="Full annotation","Molecule Type"="DNA"]
	Elephas_maximus[&country="USA: San Diego Zoo",collection_date="2016","Rough Temperature (°C)"=92.09313725490196,Description="NC_064823","Genetic Code"="Standard",Modified=Tue Nov 01 12:24:12 PDT 2022,"Annotation Software Version (Genome-Annotation-Data)"="10.0","Assembly Name (Genome-Assembly-Data)"="mEleMax1 primary haplotype",Taxonomy="Eukaryota; Metazoa; Chordata; Craniata; Vertebrata; Euteleostomi; Mammalia; Eutheria; Afrotheria; Proboscidea; Elephantidae; Elephas","Genome Coverage (Genome-Assembly-Data)"="43.0x","Filename (Imported From)"="sequence - 2022-10-29T125632.884.gb","Annotation Provider (Genome-Annotation-Data)"="NCBI RefSeq",dev_stage="adult",Created=Thu Aug 04 00:00:00 PDT 2022,isolate="mEleMax1","Genome Representation (Genome-Assembly-Data)"="Full","Assembly Date (Genome-Assembly-Data)"="21-MAR-2022","Annotation Method (Genome-Annotation-Data)"="Best-placed RefSeq; Gnomon",cell_type="fibroblast","Features Annotated (Genome-Annotation-Data)"="Gene; mRNA; CDS; ncRNA","Assembly Provider (Genome-Assembly-Data)"="Vertebrate Genomes Project","Sequencing Technology (Genome-Assembly-Data)"="PacBio Sequel II HiFi; Bionano optical mapping; Arima HiC",db_xref="taxon:99487",Organism="Elephas maximus indicus","Annotation Version (Genome-Annotation-Data)"="100","Path (Imported From)"="/Users/pannotia/Downloads",Accession="NC_064823.1",sub_species="indicus","% GC"=56.1%,chromosome="5",sex="male","Molecular Weight (kDa)"=947.3936999999869,"# Nucleotide Sequences With Quality"=0,"Annotation Pipeline (Genome-Annotation-Data)"="NCBI eukaryotic genome annotation pipeline",Topology="linear","Assembly Method (Genome-Assembly-Data)"="Hifiasm v. 0.16.1; purge_dups v. 07.12.21; Bionano solve v. 3.3; Salsa v. 2.3","Annotation Name (Genome-Annotation-Data)"="Elephas maximus indicus Annotation Release 100","Diploid (Genome-Assembly-Data)"="Principal Haplotype","Annotation Status (Genome-Annotation-Data)"="Full annotation",tissue_type="fibroblast cells from skin","Molecule Type"="DNA","Expected Final Version (Genome-Assembly-Data)"="No"]
	Loxodonta_africana[&"Rough Temperature (°C)"=92.11399150049034,Description="E1 (SRR11869865-SRR11869866), NW_003573438 (E2-22)",Modified=Tue Nov 01 12:24:12 PDT 2022,"% GC"=56.2%,"# Nucleotide Sequences With Quality"=0,"Molecular Weight (kDa)"=947.0254399999869,Topology="linear","Molecule Type"="DNA",Created=Sat Oct 29 20:12:00 PDT 2022]
	Orycteropus_afer[&"Rough Temperature (°C)"=92.74467283316203,Description="NW_006922126 (E1-21), SRR11431892 (E22)",Modified=Tue Nov 01 12:24:12 PDT 2022,"% GC"=57.7%,"# Nucleotide Sequences With Quality"=0,"Molecular Weight (kDa)"=903.7280799999896,Topology="linear","Molecule Type"="DNA",Created=Sat Oct 29 20:01:33 PDT 2022]
	Heterohyrax_brucei[&"Rough Temperature (°C)"=92.05546533416614,Description="PVJQ01004895 (E1), PVJQ01010352 (E2-22)",Modified=Tue Nov 01 12:24:12 PDT 2022,"% GC"=56.0%,"# Nucleotide Sequences With Quality"=0,"Molecular Weight (kDa)"=990.2262699999851,Topology="linear","Molecule Type"="DNA",Created=Sun Oct 30 15:13:08 PDT 2022]
	Procavia_capensis[&"Rough Temperature (°C)"=92.09956290977209,Description="PVIO02012550 (E1-9, 11-22), PVIO02030366 (E10)",Modified=Tue Nov 01 12:24:12 PDT 2022,"% GC"=56.1%,"# Nucleotide Sequences With Quality"=0,"Molecular Weight (kDa)"=990.4833899999855,Topology="linear","Molecule Type"="DNA",Created=Sun Oct 30 15:03:13 PDT 2022]
	Echinops_telfairi[&"Rough Temperature (°C)"=94.04677528852682,Description="NW_022103925 (E1-6, 8, 10-14, 16-22), SRX044026-SRX044029 (E7, 9, 12, 15)",Modified=Tue Nov 01 12:24:12 PDT 2022,"% GC"=60.9%,"# Nucleotide Sequences With Quality"=0,"Molecular Weight (kDa)"=911.7892699999913,Topology="linear","Molecule Type"="DNA",Created=Sun Oct 30 14:44:12 PDT 2022]
	Microgale_talazaci[&"Rough Temperature (°C)"=93.75158002038737,Description="PVJH01034818 (E1-3), PVJH01041002 (E4-15), PVJH01086339 (E16-18), PVJH01103261 (E19), PVJH01088429 (E20), SRR7704820 (E21), PVJH01157123 (E22)",Modified=Tue Nov 01 12:24:12 PDT 2022,"% GC"=60.2%,"# Nucleotide Sequences With Quality"=0,"Molecular Weight (kDa)"=910.3074899999926,Topology="linear","Molecule Type"="DNA",Created=Sun Oct 30 10:18:56 PDT 2022]
	Elephantulus_edwardii[&country="South Africa","Rough Temperature (°C)"=93.29328182734297,Description="NW_006399879","Genetic Code"="Standard",Modified=Tue Nov 01 12:24:12 PDT 2022,"Annotation Software Version (Genome-Annotation-Data)"="5.2",Taxonomy="Eukaryota; Metazoa; Chordata; Craniata; Vertebrata; Euteleostomi; Mammalia; Eutheria; Afrotheria; Macroscelidea; Macroscelididae; Elephantulus","Common Name"="Cape elephant shrew","Filename (Imported From)"="sequence - 2022-10-29T125946.966.gb","Annotation Provider (Genome-Annotation-Data)"="NCBI",Created=Wed Feb 19 00:00:00 PST 2014,isolate="Elephantulus edwardi_28Jun2011","Annotation Method (Genome-Annotation-Data)"="Best-placed RefSeq; Gnomon","Features Annotated (Genome-Annotation-Data)"="Gene; mRNA; CDS; ncRNA",db_xref="taxon:28737",Organism="Elephantulus edwardii","Annotation Version (Genome-Annotation-Data)"="Elephantulus edwardii Annotation Release 100","Path (Imported From)"="/Users/pannotia/Downloads",Accession="NW_006399879.1","% GC"=59.1%,chromosome="Unknown",sex="female","Annotation Pipeline (Genome-Annotation-Data)"="NCBI eukaryotic genome annotation pipeline","Molecular Weight (kDa)"=921.5471699999897,"# Nucleotide Sequences With Quality"=0,Topology="linear","Annotation Status (Genome-Annotation-Data)"="Full annotation","Molecule Type"="DNA"]
;
end;

begin characters;
	dimensions nchar=2574;
	format datatype=dna missing=? gap=-;
	matrix
	Amblysomus_hottentotus	ATGAGCCTCAGTGAGGAACATGTGCAGAAGTTTCTGGATGGGAACCCCGGTTTCGCCGAGAGGTACTTCAGCAAACAGCTGTGTCCCGAGCGTGCAGCCAGGGCCAGTGAGGAGG------GACACTTAGTGGACTGCGGCAGCTTCAAGGAGCTGTTCCAGGTGGAGGAGAGTCAGGCGCTGTTGGAGTTGGTCCAGGACATGCAGGAAAACGTCAACATGGAGCGCGTGGTCTTCAAGATCCTACGGCGACTGTGCGGCATCCTGCGTTCCGACCGCTGCAGCCTCTTCATGTACCGCCAGCGCAATGGCGTCGCTGAGCTCGCCACGCGTCTCTTCAGCGTGCAGCCTGGCAGCACCCTGGAGGAGTGTCTGGTGCCCCCCGACTCCGAGATCGTGTTTCCGCTGGACATCGGGGTGGTCGGGCATGTGGCACAGACCAAGAAGATGGTGAATGTCAAGGATGTGAATGAGTGCTCCCACTTCAGCCCATTTGCTGACGAGCTCACCGGGTACATGACGAGGAACCTCCTGGCCACTCCCATCATGAATGGCAAGGACATGGTGGCGGTCATCATGGCTGTGAACAAGCTTGACGGCCCGTGTTTCACCAGTGAAGATGAAGACGTTTTCCTGAAGTACCTGAATTTTGCCACCTTAAACCTGAAGATCTACCACCTGAGCTACCTCCACAACTGCGAAACGCGCCGAGGTCAGGTGTTGTTGTGGTCAGCCAACAAGGTGTTTGAGGAGCTCACGGATGTGGAACGGCAGTTTCACAAGGCTTTCTACAGCGTGAGGGCTTATCTGAACTGTGACCGGTACTCCGTAGGCCTGCTGGACATGACCAAGGAGAAGGAATTCTTCAACGTGTGGCCTGTGCTGATGGGGGAGGCCCAGCCGTACTCGGGCCCACGCACACCAGATGGCCGGGAAATCCTTTTCTACAAAGTCATAGACTACAGCCTCCACGGCAAGGAGGACATCACAGTCATTCCCACACCCCCGGCCGATCACTGGGCCCTGGCCAGCGGCCTTCCAACCTATGTAGCAGAAAGTGGCTTTATCTGTAACATCATGAATGCCCCTGCCGAGGAAATGTTTAAATTTCAGAACGGAGCCCTGGATGAATCTGGATGGACCATCAAGAATGTCCTCTCCATGCCCATTGTCAACAAAAAAGAGGAGATTGTGGGGGTTGCAACGTTTTACAACAGGAAGGATGGGAAGCCCTTTGATGAGCAGGATGAAGTTCTCATGGAGTCCCTGACGCAGTTCCTGGGATGGTCAGTGCTAAACAGTGACACTTACGACAAGATGAACAAGCTGGAGAACCGCAAGGACATCGCCCAGGACATGATTCTGTACCACGTGAAATGTGACAAGGAGGAGATCCAGGAGATCATGCCAACAAGAGAGCGCCTTGGAAAGGAGCCTGGTGAGTGTGAAGAGGAGGAGTTGGAGAAAATCTTGAAAGAAGAGCTCCCAGGACCGAGCAAGTTTGACATCTACGAGTTCCACTTTTCAGACCTGGAGTGCACAGAGCTGGAGTTGGTTAAATGTGGCATCCAGATGTACTACGAGCTGGGTGTGGTCCGCAAGTTCCAGATCCCCCAGGAGGTGCTTGTGAGATTCCTTTTCTCCGTCAGCAAAGGGTATCGGAGAATCACCTACCACAACTGGCGCCATGGTTTCAACGTGGCCCAGACGATGTTCACGCTGCTCATGACCGGCAAGCTGAAAAGCTACTACACAGATCTGGAGGCCTTCGCCATGGTGACAGCCGGCCTATGCCACGACATTGACCACCGCGGCACCAACAACCTGTACCAGATGAAATCCCAGAATCCCTTAGCAAAGCTCCATGGCTCCTCGATTCTGGAACGGCACCATCTGGAGTTTGGGAAGTTCCTGCTCTCAGAGGAGACCCTGAACATCTTCCAGACCCTGAGCCAGCGACAGCATCAGCTGGTGATTCACCTCATGGACATCTCCATCATCGCCACGGATCTAGCGCTCTACTTCAAGAAGAGGACCATGTTCCAGAAGATTGTAGATGAGTCCAAGAACTATGAGAACCGGAAGACATGGGTGGAGTACTTGTCCCTGGAAACCACGCGAAAGGAGATAGTCATGGCCATGATGATGACCGCATGTGACCTGTCTGCCATCACCAAGCCCTGGGAGGTCCAGCGCAAGATAGCTCTTCTGGTAGCAGCTGAGTTCTGGGAACAAGGAGACTTGGAAAGGACGGTTCTGGAGCAGCAGCCCATTCCAATGATGGACAGGAACAAAGCGGCCGAGCTTCCCAAGCTCCAAGTCGGCTTCATTGACTTCGTGTGTACGTTTGTGTACAAGGAGTTTTCCCGCTTCCACGAGGAGACCCTGCCCATGTTCGACAGGCTGCAAAACAACAGGAAAGAGTGGAAGACCCTGGCGGATGAGTACGAGGTCAAGGTGAAGGCCTTGGAAGAGAAGAAAAAGGAGGAG---GCCGTGGTGGCCAAGAAAGTGAGCACAGAGATCTGTAACGGCGACCCCACCCCAAAGTCTTCCACCTGCTGCATCCTGTGA
	Chrysochloris_asiatica	ATGAGCCTCAGCGAGGAGCATGTGCAGAAGTTTCTGGATGGGAACCCCGGTTTCGCCGAGAGGTACTTCGGCAAACAGCTGTGCCCCGAGCCTGCAGCCAGGGCCAGTAAGGAAG------AACACTTGGTGGACTGCAGCAGCTTCAAGGAGCTGTGCCAGGTGGAAGAGAGTCAGGCGCTGTTGGAACTGGTCCAGGACATGCAGGAAAACATCAACATGGAGCGCGTGGTCTTCAAGATCCTACGGCGACTATGCGGCATCCTGCGCTCCGACTGCTGTAGCCTCTTCATGTACCGCCAGCGCAACGGCGTGGCCGAGCTCGCCACGCGCCTCTTCAGCGTGCAGCCCGGCAGCACCCTGGAAGAGTGTCTGGTGCCCCCCAACTCCGAGATCGTGTTTCCGCTGGACATCGGGGTGGTCGGGTATGTGGCACAGACCAAGAAGATGGTGAATGTCAAGGATGTGAATGAGTGCTCCCACTTCAGCCCATTTGCTGACGAGCTCACCGGGTACATGACGAGGAACCTCCTGGCCACTCCCATCATGAATGGCAAGGACATGGTGGCAGTCATCATGGCTGTGAACAAGCTTGACGGCCCATGTTTCACCAGCGAAGATGAAGACGTTTTCTTGAAGTACCTGAATTTTGCCACCTTAAACCTGAAGATCTACCACCTGAGCTACCTTCACAACTGCGAGACGCGCCGAGGTCAGGTGTTGTTGTGGTCAGCCAACAAGGTGTTTGAGGAGCTCACGGATCTCGAAAGGCAGTTTCACAAGGCCTTCTACAGCGTTAGGGCTTATCTGAACTGTGACAGATACTCCGTAGGCCTGCTGGACATGACCAAGGAGAAGAAATTCTTCGACGTGTGGCCTATGCTGATGGGGGAGGCCCAGCCATACTCAGGCCCACGCACACCTGATGGCCGGGAAATCCTTTTCTACAAAGTCATAGACTACAGCCTCCACGGCAAGGAGGACATCACAGTCATTCCCACACCCCCGGCCAATCACTGGGCCCTGGCCAGCGGCCTTCCAACCTATGTAGCAGAAAGTGGCTTTATCTGTAACATCATGAATGCCCCTGCCGAGGAAATGTTTAAATTTCAGGACGGAGCCCTGGATGACTCCGGATGGACCATCAAGAATGTCCTCTCCATGCCCATTGTCAACAAAAAGGAGGAGATTGTGGGGGTTGCAACATTTTACAACAGGAAGGATGGGAAGCCCTTTGATGAGCAGGATGAAGTTCTCATGGAGTCCCTGACGCAGTTCCTGGGCTGGTCAGTGCTAAACACTGACACTTACGACAAGATGAACAAGATGGAGAGCCGCAAGGACATCGCCCAGGACATGGTTCTGTACCACGTGAAATGTGACAAGGAGGAAATCCAGGAGATTCTGCCAACGAGAGAGCGCCTTGGAAAGGAGCCTGGTGATTGTGAAGAGGAGGAGTTAGAGAAAATCTTGAAAGAAGAGCTCCCAGGACCCAGCAAGTTCGACATCTACGAGTTCCACTTTTCAGACCTGGAGTGCACAGAGCTGGAGCTGGTTAGGTGTGGCATCCAGATGTACTATGAGCTGGGTGTGGTCCGCAAGTTCCAGATCCCCCAGGAGGTGCTTGTGAGATTCCTTTTCTCCATCAGCAAAGGGTATCGGAGAATCACCTACCACAACTGGCGTCATGGCTTCAATGTGGCCCAGACGATGTTCACGCTGCTCATGACCGGCAAGCTGAAAAGCTACTACACAGATCTGGAGGCCTTTGCCATGGTGACAGCTGGCCTGTGCCACGACATCGACCACCGTGGCACCAACAACTTGTACCAGATGAAATCCCAGAATCCCTTAGCAAAGCTCCATGGCTCCTCGATTCTGGAACGGCACCATCTGGAGTTTGGGAAGTTCCTACTCTCAGAGGAGACCCTGAACATCTTCCAAACCCTGAACCAGCGACAGCATCAGCTGGTGATTCACCTCATGGATATCGCCATCATTGCCACGGATCTGGCGCTCTACTTCAAGAAGAGGACCATGTTCCAGAAGATTGTAGACGAGTCCAAGAACTATGAGAACCGGAAGACATGGGTGGAGTACATGTCCCTGGAAACCACACGAAAGGAGATAGTCATGGCCATGATGATGACTGCATGTGACCTGTCTGCCATCACCAAGCCCTGGGAGGTCCAGCGCAAGGTAGCTCTTCAGGTGGCAGCTGAGTTCTGGGAGCAAGGAGACTTGGAAAGGATGATTCTGCAGCAGCAGCCCATTCCAATGATGGACAGGAGCAAAGCGGCCGAGCTCCCCAAGCTCCAAGTCGGCTTCATTGACTTCGTGTGTACATTTGTATACAAGGAGTTTTCCCGCTTCCACGAGGAGATCCTGCCCATGTTTGACAGGCTACAGAACAACAGGAAAGAGTGGAAGACCCTGGCGGATGAGTACGAGGTCAAGGTGAAGGCCTTGGAAGAG------------------ACCGTGGTGGCCAAGAAAGTGAGCACAGAGATCTGTAACGGCGACCCCACCCCAAAGTCTTCCACCTGCTGCATCCTGTGA
	Dugong_dugon	ATGAGCCTCAGTGAGGAGCACGTACAGAAGTTTTTGGATGAGAACCCCAGCTTCGCGGAGCGGTACTTCGGGAAGCAGCTGTGCCCTGAGCATGCGGCCGAGGCTGGCGAGGCCG------GGAGCCTGGCGGACTGCGCCAGCTTCAGGGAGCTGTGCCAGGTGGAGGAGAGCACGACACTGTTCGAGGTGGTGCAGGACATGCAGGAGAGCGTGAACATGGAGCGGGTGGTTTTCAAGATCCTGCGGCGCCTCTGCGGCATCCTGTGCGCCGACCGCTGCAGCCTCTTCATGCACCGCCAGCGCAACGGCGTGGCAGAGCTCGCCACGCGCCTCTTCAACGTGCAGCCCGATAGCACCCTGGAGGAGTGCCTCGTGCCCCCCGACTCCGAAATCGTCTTTCCGCTGGACATCGGGGTGGTCGGGCACGTGGCACAGACCAAGAAGATGGTGAATGTCAAGGACGTGAACGAGTGCCCCCACTTCAGCCCATTCGCTGACGAGCTCACCGAGTACGTGACGAGGAACATCCTGGCCACACCGATCATGAATGGCAAGGACGTGGTGGCCGTCATCATGGCTGTGAACAAGCTCGATGGCCCGTGTTTCACCAGTGAAGACGAAGACGTTTTCTTGAAGTACTTGAATTTTGCCACCTTGAACCTGAAGATCTACCACCTGAGCTACCTCCACAACTGTGAGACGCGCCGAGGCCAGGTGCTGTTGTGGTCGGCCAACAAGGTGTTTGAGGAGCTGACGGATATTGAGCGGCAGTTTCACAAGGCCTTCTACACCGTGAGGGCCTATCTGAACTGTGACAGGTACTCGGTGGGCCTCCTGGACATGACCAAGGAGAAGGAATTCTTCGACGTGTGGCCTGTGCTGATGGGGGATGTCCAGCCGTACTCGGGCCCACGCACACCTGATGGCCGGGAAATCCTTTTCTACAAAGTCATCGACTACATCCTGCACGGCAAGGAGGACATCAAAGTCATTCCTACACCCCCAGCGGATCACTGGGCCCTGGCCAGTGGCCTTCCAACCTATGTGGCGGAAAGTGGCTTTATCTGTAACATTATGAATGCCCCTGCCGAAGAAATGTTTAAATTTCAGGAGGGCCCCCTTGACGACTCTGGGTGGACCATCAAGAATGTCCTCTCCATGCCCATCGTCAACAAAAAGGAGGAGATTGTAGGGGTTGCAACGTTTTACAACAGGAAAGATGGGAAGCCCTTTGACGAGCAGGATGAAGTTCTCATGGAGTCCCTGACACAGTTCCTGGGCTGGTCGGTGCTGAACACTGACACCTATGACAGGATGAACAAGCTGGAGAACCGCAAGGACATTGCCCAAGACATGGTTCTGTACCACGTGAAATGCGACAAGGACGAAATCCAGGAGATCCTGCCAACAAGAGAGCGCCTTGGAAAGGAGCCTGGCGAGTGTGAGGAGGAAGAGCTGGGGAAGATCTTGAAAGAAGAGCTCCCGGGGCCCACCAAGTTCGACATCTATGAGTTCCACTTCTCAGACCTGGAGCGCACAGAGCTGGAGCTGGTCAAGTGCGGCATCCAGATGTACTACGAGCTGGGCGTGGTGCGCAAGTTCCAGATCCCCCAGGAGGTCCTGGTGCGGTTCCTTTACTCCATCAGCAAAGGGTACCGGAGAATCACCTACCACAACTGGCGCCATGGCTTCAATGTGGCCCAGACGATGTTCACGCTGCTCATGACCGGCAAACTGAAAAACTACTACACAGACCTGGAGGCCTTGGCCATGGTGACAGCTGGCCTGTGCCACGACATTGACCACCGTGGCACCAACAACCTGTACCAGATGAAATCCCAGAATCCCTTAGCAAAGCTCCACGGTTCCTCGATTTTGGAACGGCACCATCTAGAGTTTGGCAAGTTCTTGCTGTCGGAGGAGAGCCTGAACATCTACCAGAACCTGAACCGGCGCCAGCACGAGCACGTGATCCACCTCATGGACATCGCCATCATTGCCACCGACCTGGCGCTCTACTTCAAGAAGAGGACTATGTTCCAGAAGATTGTAGACGAGTCCAAGAACTACGATGACCGGAAGAAATGGGTGGAGTACTTGTCCCTGGAAACCACGAGGAAGGAGATTGTCATGGCCATGATGATGACAGCGTGTGACCTATCTGCCATCACCAAGCCCTGGGAGATCCAAAGCAAGGTGGCTCTGCTGGTGGCAGCTGAGTTCTGGGAGCAAGGTGACTTGGAAAGGACAGTACTGGATCAGCAGCCCATTCCGATGATGGACAGGAACAAAGCGGCCGAGCTCCCCAAGCTGCAAGTCGGCTTCATTGACTTCGTGTGCACCTTTGTGTACAAGGAGTTTTCCCGCTTCCACGAGGAGATCCTGCCCATGTTCGACAGGCTGCAGAACAACAGGAAAGAGTGGAAGGCCCTGGCCGACGAGTACGAGGCCAAGGTGAAGGCCTTGGAAGAGGAAAAGAAAGAGGAG---AGAGTGGCCGTCAAGAAAGTGGGCACAGAGGTTTGCAACGGCGGCCCAGCACCAAAGTCTTCCACCTGCTGCATCCTGTGA
	Trichechus_manatus	ATGAGCCTCAGTGAGGAACACGTGCAGAAGTTTTTGGACGAGAACCCCAGCTTCGCAGAGCGGTACTTCGGGAAGCAGCTGTGCCCCGAGCATGCGGCCGAGGCTGGCGAGGCCG------GGAGCCTGGCGGACTGCGCCAGCTTCAGGGAGCTGTGCCAGGTGGAGGAGAGCGCGACGCTGTTCGAGGTGGTGCAGGACATGCAGGAGAGCGTGAACATGGAGCAGGTGGTTTTCAAGATCCTGCGGCGCCTCTGCGGCATCCTGCGCGCCGACCGCTGCAGCCTCTTCATGTACCGCCAGCGCAACGGCGTGGCCGAGCTCGCCACGCGCCTCTTCAGCGTGCAGCCCGACAGCACCCTGGAGGAGTGCCTCGTGCCCCCCGACTCCGAGATCGTCTTTCCGCTGGACATCGGGGTGGTCGGGCACGTGGCGCAGACCAAGAAGATGGTGAATGTCAAGGACGTGAACGAGTGCCCCCACTTCAGCCCATTCGCCGACGAGCTCACCGAGTATGTGACGAGGAACATCCTGGCCACACCCATCATGAATGGCAAGGACGTGGTGGCCGTCATCATGGCTGTGAACAAGCTCGATGGCCCATGTTTCACCAGTGAAGATGAAGACGTTTTCTTGAAGTACCTGAATTTTGCCACCTTGAACCTGAAGATCTACCACCTGAGCTACCTCCACAACTGTGAGACCCGCCGAGGCCAGGTGCTGTTGTGGTCGGCCAACAAGGTGTTTGAGGAGCTGACGGATATTGAGCGGCAGTTTCACAAGGCCTTCTACACCGTGAGGGCCTATCTGAACTGTGACAGGTACTCGGTGGGCCTCTTGGACATGACCAAGGAGAAGGAATTCTTCGACGTGTGGCCTGTGCTGATGGGGGATGTCCAGCCGTACTCGGGCCCACGCACACCTGACGGCCGGGAAATCCTTTTCTACAAAGTCATCGACTACATCCTGCACGGCAAGGAGGACATCAAAGTCATTCCTACACCCCCGGCGGATCACTGGGCCCTGGCCAGTGGCCTTCCAACCTATGTGGCGGAAAGTGGCTTTATCTGTAACATTATGAATGCCCCTGCCGAAGAAATGTTTAAATTTCAGGAGGGCCCCCTTGACGACTCTGGGTGGACCATCAAGAATGTCCTCTCCATGCCCATCGTCAACAAAAAGGAGGAGATTGTAGGGGTTGCAACGTTTTACAACAGGAAAGATGGGAAGCCCTTTGACGAGCAGGATGAAGTTCTCATGGAGTCCCTGACACAGTTCCTGGGCTGGTCGGTGCTGAACACTGACACCTATGACAAGATGAACAAGCTGGAGAACCGCAAGGACATTGCCCAAGACATGGTTCTGTACCACGTGAAATGCGACAAGGACGAAATCCAGGAGATCCTGCCAACAAGAGAGCGCCTTGGAAAGGAGCCTGGCGAGTGTGAGGAGGAAGAGCTGGGGAAGATCTTGAAAGAAGAGCTCCCAGGGCCCACCAAGTTCAACATTTATGAGTTCCACTTCTCAGACCTGGAGCGCACGGAGCTGGAGCTGGTCAAGTGCGGCATCCAGATGTACTACGAGCTGGGCGTGGTGCGCAAGTTCCAGATCCCCCAGGAGGTCCTGGTGCGGTTCCTTTACTCCATCAGCAAAGGGTACCGGAGAATCACCTACCACAACTGGCGCCATGGCTTCAATGTGGCCCAGACGATGTTCACGCTGCTCATGACCGGCAAACTGAAAAACTACTACACAGACCTGGAGGCCTTGGCCATGGTGACAGCCGGCCTGTGCCACGACATTGACCACCGTGGCACCAACAACCTGTACCAGATGAAATCCCAGAATCCCTTAGCAAAGCTCCACGGTTCCTCGATTTTGGAACGGCACCATCTAGAGTTTGGCAAGTTCTTGCTGTCGGAGGAGAGCCTGAACATCTACCAGAACCTGAACCGGCGCCAGCACGAGCACGTGATCCACCTCATGGACATCGCCATCATTGCCACCGACCTGGCGCTCTACTTCAAGAAGAGGACTATGTTCCAGAAGATTGTAGACGAGTCCAAGAACTACGATGACCGGAAGAAATGGGTGGAGTACTTGTCCCTGGAAACCACGAGGAAAGAGATTGTCATGGCCATGATGATGACAGCGTGTGACCTATCTGCCATCACCAAGCCCTGGGAGATCCAAAGCAAGGTGGCTCTGCTGGTGGCAGCTGAGTTCTGGGAGCAAGGTGACTTGGAAAGGACGGTACTGGATCAGCAGCCCATTCCAATGATGGACAGGAACAAAGCGGCCGAGCTCCCCAAGCTGCAAGTCGGCTTCATTGACTTCGTGTGCACCTTCGTGTACAAGGAGTTTTCCCGCTTCCACGAGGAGATCCTGCCCATGTTCGACAGGCTGCAGAACAACAGGAAAGAGTGGAAGGCCCTGGCCGACGAGTACGAGGCCAAGGTGAAGGCCTTAGAAGAGGAGAAGAAAGAGAAGGAGAGAGTGGCCGTCAAGAAAGCGGGCACAGAGGTTTGCAACGGCGGCCCAGCACCAAAGTCTTCCACCTGCTGCATCCTGTGA
	Elephas_maximus	ATGAGCCTCAGTGAGGAGCACGTGCAGAGGTTTCTGGACGAGAACCCTGGCTTCACGGAGCGGTACTTTGGGAAGCAGCTGTGCCCCGAGCATGCAGCCAGGGCTGGTGAGGCCG------GGAGCCTGGCGGACTGCAGCAGCTTCCAGGAGCTGTGCCAGGTGGAGGAGAGCGCGGTGCTGTTCGAGCTGGTGCAGGACATGCAGGAGAGCGTGAACATGGAGCGGGTGGTCTTCAAGATCCTGCGGCGCCTCTGCGGCCTCCTGCGCGCCGACCACTGCAGCCTCTTCATGTACCGCCAACGCAACGGTGTGGCCGAGCTCGCCACGCGCCTCTTCAGCGTGCAGCCGGGCAGCACCCTGGAGCAATGCCTGGTGCCCCCTGACTCTGAGATCGTCTTTCCACTGGACATTGGGGTGGTCGGGCATGTGGCCCAGACCAAGAAGATGGTGAACGTCAAGGACGTGAACGAGTGCCCCCACTTTAGCCCGTTTGCTGATGAGCTCACCGGGTATGTGACGAGGAACATCCTGGCCACACCCATCATGAATGGCAAGGACGTGGTGGCCGTCATCATGGCTGTGAACAAGCTTGACGGCCAGTGTTTCACCTCTGAAGATGAAGATGTTTTCTTGAAGTACCTGAATTTTGCCACCTTAAACCTGAAGATCTACCACCTGAGCTACCTCCACAACTGTGAGACGCGCCGAGGCCAGGTGCTGTTGTGGTCGGCCAACAAGGTGTTTGAGGAGCTGACAGACATCGAGCGGCAGTTTCACAAGGCCTTCTACACCGTAAGGGCCTACCTGAACTGCGACCGGTACTCAGTGGGCCTCCTGGACATGACCAAGGAGAAGGAATTCTTCGACGTGTGGCCTGTGCTGATGGGGGAAGCCCAGCCATACTCGGGCCCACGGACACCCGATGGCCGGGAAATCCTTTTCTACAAAGTCATTGACTACATCCTGCACGGCAAGGAGGACATCAAAGTCATCCCTACACCCCCAGCCGATCACTGGGCCCTGGCCAGCGGCCTTCCAACCTATGTGGCAGAAAGTGGCTTTATCTGTAACATTATGAATGCCCCCGCTGATGAAATGTTTAACTTTCAGGAGGGACCACTTGACGACTCTGGGTGGACCATCAAGAATGTCCTGTCCATGCCCATTGTCAACAAAAAGGAGGAGATTGTGGGGGTTGCGACGTTTTACAACAGGAAAGATGGGAAGCCCTTTGACGAGCAGGATGAAGTTCTCATGGAGTCCCTGACTCAGTTCCTGGGCTGGTCAGTGCTGAACACTGACACCTATGACAAGATGAACAAGCTGGAGAATCGCAAGGACATCGCCCAAGACATGGTTCTGTACCATGTGAAATGCGACAAGGATGAAATTCAGGAGATCCTGCCGACAAGAGAGCGCCTTGGAAAGGAGCCTGCTGAATGTGAGGAGGAAGAGCTGCGGCAAATCTTGAAAGAAGAGCTCCCGGGGCCCACCAAGTTCGCCATCTATGAGTTCCACTTCTCAGACCTGGAGTGCACGGAGCTGGAGCTGGTCAAGTGTGGTATCCAGATGTACTATGAGCTGGGCGTGGTGCGCAAGTTCCAGATCCCCCAGGAGGTCCTGGTGCGGTTCCTTTACTCTGTCAGCAAAGGGTACCGGAGAATCACCTACCACAACTGGCGCCATGGCTTCAACGTGGCCCAGACGATGTTCACACTGCTCATGACCGGCAAACTGAAAAACTACTATACAGACTTGGAGGCCTTGGCCATGGTGACGGCCGGCCTGTGCCACGACATTGACCACCGCGGCACCAACAACCTGTACCAGATGAAATCCCAGAATCCCTTAGCAAAGCTCCACGGCTCCTCCATTTTGGAACGGCACCATCTGGAATTTGGGAAGTTCTTGCTCTCAGAGGAGACCCTGAACATCTACCAGAACCTGAACCGGCGCCAGCACGAGCACGTGATCCACCTCATGGACATCGCCATCATCGCCACTGACCTGGCACTCTACTTCAAGAAGAGGACAATGTTCCAGAAGATTGTAGATGAGTCCAAGAACTACGATGACCAGAAGAAATGGGTGGAGTACTTGTCCCTGGAAACCACTCGGAAGGAGATTGTCATGGCCATGATGATGACCGCGTGTGACCTGTCTGCCATCACTAAGCCCTGGGAGATCCAGAGCAAGGTGGCTCTGCTGGTGGCAGCTGAGTTCTGGGAGCAAGGTGACTTGGAAAGGACGGTACTGGATCAGCAGCCCATTCCAATGATGGACAGGAACAAAGCAGCCGAGCTCCCAAAGCTGCAAGTCGGCTTCATCGACTTCGTATGCACCTTCGTGTACAAGGAGTTTTCCCGCTTCCACGAGGAGATCCTGCCCATGTTCGACAGGCTGCAGAACAACAGGAAAGAGTGGAAGGCCCTGGCCGACGAGTACGAGGCCAAGGTGAAGGCCTTGGAAGAGAAGAAG---GAGGAGGAGAGAGCAGCGGTCAAGAAAGTGGGCACAGAGGTGTGCAACGGCGGCCCAGCGCCAAAGTCTTCCACCTGCTGCATCCTGTGA
	Loxodonta_africana	ATGAGCCTCAGTGAGGAGCACGTGCAGAGGTTTCTGGACGAGAACCCTGGCTTCACGGAGCGGTACTTTGGGAAGCAGCTGTGCCCCAAGCATGCGGCCAGGGCTGGTGAGGCCG------GGAGCCTGGCGGACTGCAGCAGCTTCCAGGAGCTGTGCCAGGTGGAGGAGAGCGCGGCGCTGTTCGAGCTGGTGCAGGACATGCAGGAGAGTGTGAACATGGAGCGGGTGGTCTTCAAGATCCTGCGGCGCCTCTGCGGCCTCCTGCGCGCCGACCACTGCAGCCTCTTCATGTACCGCCAACGCAACGGTGTGGCCGAGCTCGCCACGCGCCTCTTCAGCGTGCAGCCGGGCAGCACCCTGGAGCAATGCCTGGTGCCCCCTGACTCTGAGATCGTCTTTCCGCTGGACATTGGGGTGGTCGGGCATGTGGCCCAGACCAAGAAAATGGTGAACATCAAGGACGTGAACGAGTGCCCCCACTTCAGCCCGTTTGCTGATGAGCTCACCGGGTATGTGACGAGGAACATCCTGGCCACACCCGTCATGAATGGCAAGGACGTGGTGGCCGTCATCATGGCTGTGAACAAGCTTGACGGCCAGTGTTTCACCTCTGAAGATGAAGATGTTTTCTTGAAGTACCTGAATTTTGCCACCTTAAACCTGAAGATCTACCACCTGAGCTACCTCCACAACTGTGAGACGCGCCGAGGCCAGGTGCTGTTGTGGTCGGCCAACAAGGTGTTTGAGGAGCTGACGGACATCGAGCGGCAGTTTCACAAGGCCTTCTACACCGTAAGGGCCTACCTGAACTGCGACCGGTACTCAGTGGGCCTCCTGGACATGACCAAGGAGAAGGAATTCTTCGACGTGTGGCCTGTGCTGATGGGGGAAGCCCAGCCATACTCGGGCCCACGGACGCCCGATGGCCGGGAAATCCTTTTCTACAAAGTCATTGACTACATCCTGCACGGCAAGGAGGACATCAAAGTCATCCCTACACCCCCAGCCGATCACTGGGCCCTGGCCAGCGGCCTTCCAACCTATGTGGCAGAAAGTGGCTTTATCTGTAACATTATGAATGCCCCCGCTGATGAAATGTTTAACTTTCAGGAGGGACCACTTGACGACTCTGGGTGGACCATCAAGAATGTCCTGTCCATGCCCATTGTCAACAAAAAGGAGGAGATTGTGGGGGTTGCGACGTTCTACAACAGGAAAGATGGGAAGCCCTTTGACGAGCAGGATGAAGTTCTCATGGAGTCCCTGACTCAGTTCCTGGGCTGGTCAGTGCTGAACACTGACACCTATGACAAGATGAACAAGCTGGAGAATCGCAAGGACATCGCCCAAGACATGGTTCTGTACCATGTGAAATGCGACAAGGATGAAATTCAGGAGATCCTGCCGACAAGAGAGCGCCTTGGAAAGGAGCCTGCTGAATGTGAGGAGGAAGAGCTGCGGCAAATCTTGAAAGAAGAGCTCCCGGGGCCCACCAAGTTCGCCATCTATGAGTTCCACTTCTCAGACCTGGAGTGCACGGAGCTGGAGCTGGTCAAGTGTGGTATCCAGATGTACTATGAGCTGGGCGTGGTGCGCAAGTTCCAGATCCCCCAGGAGGTCCTGGTGCGGTTCCTTTACTCTGTCAGCAAAGGGTACCGGAGAATCACCTACCACAACTGGCGCCATGGCTTCAACGTGGCCCAGACGATGTTCACACTGCTCATGACCGGCAAACTGAAAAACTACTATACAGACTTGGAGGCCTTGGCCATGGTGACGGCCGGCCTGTGCCACGACATTGACCACCGCGGCACCAACAACCTGTACCAGATGAAATCCCAGAATCCCTTAGCAAAGCTCCACGGCTCCTCCATTTTGGAACGGCACCATCTGGAATTTGGGAAGTTCTTGCTCTCAGAGGAGACCCTGAACATCTACCAGAACCTGAACCGGCGCCAGCACGAGCACGTGATCCACCTCATGGACATCGCCATCATCGCCACTGACCTGGCACTCTACTTCAAGAAGAGGACAATGTTCCAGAAGATTGTAGATGAGTCCAAGAACTACGATGACCAGAAGAAATGGGTGGAGTACTTGTCCCTGGAAACCACTCGGAAGGAGATTGTCATGGCCATGATGATGACCGCGTGTGACCTGTCTGCCATCACTAAGCCCTGGGAGATCCAGAGCAAGGTGGCTCTGCTGGTGGCAGCTGAGTTCTGGGAGCAAGGTGACTTGGAAAGGACGGTACTGGATCAGCAGCCCATTCCAATGATGGACAGGAACAAAGCAGCCGAGCTCCCAAAGCTGCAAGTCGGCTTCATCGATTTCGTATGCACCTTCGTGTACAAGGAGTTTTCCCGCTTCCACGAGGAGATCCTGCCCATGTTCGACAGGCTGCAGAACAACAGGAAAGAGTGGAAGGCCCTGGCCGACGAGTACGAGGCCAAGGTGAAGGCCTTGGAAGAGAAGAAG---GAGGAGGAGAGAGCAGCGGTCAAGAAAGTGGGCACAGAGGTGTGCAACGGCGGCCCAGCACCAAAGTCTTCCACCTGCTGCATCCTGTGA
	Orycteropus_afer	ATGAGCGTCAGCGAGGAGCGCGTGCAGAAGTTTCTGGCCGAGAACCCCGGCTTCGCGGAGCGGTACTTCGGAAAGCAGCTGCGCCCGGAGCAGGCGGCCGAGGCCGGCGAGGCCG------GGAGCCTGGCGGACTGCGGCAGCTTCCGCGAGCTGTGCCAGGTGGAGGAGGGCGCGGCGCTGTTCGAGGTGGTGCAGGACATGCAGGAGAGCGTGAACATGGAGCGGGTGGTCTTCAAGATCCTGCGGCGCCTCTGCGGCATCCTCCGCGCCGACCGCTGCAGCCTGTTCATGTACCGCCAGCGCAACGGCGTGGCCGAGCTCGCCACGCGCCTCTTCAGCGTGCAGCCGCACAGCACCCTGGAGGAGTGCCTAGTGCCGCCGGACTCGGAGATCGTCTTCCCGCTGGACATCGGGGTGGTCGGGCACGTGGCGCAGACCAAGAAGATGGTTAACGTCGAGGACGTGAACGAGTGCTCCCACTTCAGCCCGTTTGCCGATGAGCTCACCGACTACGTGACCAGGAACATCCTGGCCACGCCCATCATGAATGGCAAGGATGTGGTGGCTGTCATCATGGCTGTGAACAAGCTTGACGGCCCGTACTTCACCAGCGAAGACGAAGACGTTTTTTTGAAGTACCTGAATTTTGCCACCTTAAACCTGAAGATCTACCACCTGAGCTACCTCCACAACTGTGAGACGCGCCGAGGCCAGGTGCTGTTGTGGTCAGCCAACAAAGTGTTTGAGGAGCTGACGGACATCGAACGGCAGTTTCACAAGGCCTTCTACACCGTGCGGGCCTATCTGAACTGTGACCGGTACTCGGTGGGCCTTCTGGACATGACCAAGGAGAAGGAATTCTTTGATGTGTGGCCTGTGCTGATGGGGGAAGCCCAGCCGTACTCAGGCCCACGCACGCCCGATGGCCGGGAAATCGTTTTCTACAAAGTCATTGACTATATCCTCCACGGCAAAGAGGACATCAAAGTCATCCCCACACCCCCAGCCGATCACTGGGCCCTGGCCAGCGGCCTTCCAACCTACGTGGCAGAGAGTGGCTTTATCTGCAACATAATGAATGCCTCCGCGGATGAAATGTTTCAGTTTCAGGAGGGTCCCCTTGACGACTCGGGGTGGACCATCAAGAATGTCCTCTCCATGCCCATCGTCAACAAGAAGGAGGAGATCGTGGGGGTGGCGACGTTTTACAACCGGAAAGACGGGAAGCCATTTGATGAGCAGGATGAAGTTCTCATGGAGTCCTTGACGCAGTTCCTGGGCTGGTCGGTGCTGAACACTGACACCTATGACAAGATGAACAAGCTGGAGAACCGCAAGGACATCGCCCAAGACATGGTCCTGTACCACGTGCGATGTGACAAGGAGGAAATCCAGGCGATCCTGCCAACAAGGGAGCGCCTTGGGAAGGAGCCAGCAGACTGTGAGGAGGAAGAGCTGGAGAAAATCCTGAAAACAGTGCTCCCGGGGCCCAGCAAGTTCGAAATCTACGAGTTCCACTTCTCAGACCTGGAGTGCACGGAGCTGGAGCTGGTCAAGTGTGGCATCCAGATGTACTACGAGCTGGGTGTGGTCCGCAAGTTCCAGATCCCCCAGGAGGTTCTGGTGCGGTTCCTTTTCTCCGTCAGCAAAGGGTACCGAAGAATCACCTACCACAACTGGCGTCACGGTTTCAACGTGGCCCAGACGATGTTCACACTGCTTATGACCGGCAAACTGAAAGACTACTACACAGACCTAGAGGCCTTCGCCATGGTGACAGCAGGCCTGTGCCATGACATTGACCACCGCGGCACCAACAACCTGTACCAGATGAAGTCCCAGAACCCCTTAGCCAAGCTGCACGGCTCCTCGATCCTGGAGCGGCACCATCTGGAGTTTGGGAAGTTCTTGCTCTCTGAAGAGACCCTGAACATCTACCAGAACCTGAACCAGCGGCAGCACCAGCACGTGATTCACCTCATGGACATCGCCATCATCGCCACCGACCTGGCCCTCTACTTCAAGAAAAGGACCATGTTCCAAAAGATTGTAGATGAGTCCAAGAACTACGAGGACCGGAAGAAATGGGTGGAGTACTTGTCGCTGGAAACCACTCGGAAGGAGATCATCATGGCCATGATGATGACTGCATGTGACCTGTCTGCCATCGCCAAGCCCTGGGAGGTCCAGAGCAAGGTAGCTCTTCTGGTGGCAGCTGAGTTCTGGGAGCAAGGTGACTTGGAAAGGACGGTGCTGGATCAGCAGCCCATTCCAATGATGGACAGGAACAAAGCCGCTGAGCTCCCCAAGCTGCAGGTCGGCTTCATTGACTTCGTATGCAGCTTCGTGTACAAGGAGTTTTCCCGCTTCCACGAGGAGATCCTGCCCATGTATGACCGACTGCAGAACAACAGGAAGGAGTGGAAGGCCCTGGCCGACGAGTACGAGGCCAAGGTAAAGGCCTTGGAAGAAAAGAAAAAGGAGGAGGAGACAGTGGCAGCCAAGAAAGCTGGCACAGAGATCTGCAATGGCGGCCCGGCACCCAAGTCTTCCACCTGCTCCATCCTGTGA
	Heterohyrax_brucei	ATGAGCCTCAGCGAAGAGCACGTGCAGAAGTTTCTGGATGAGAACCCCAGCTTCGTAGAGCGGTACTTTGAGAAGCAGCTGTCCCCTGAACATGCGGCCAGAGCCAGCGAGGCCG------GGGACCTGGTGGACTGCGCCAGCTTCAAGGAGCTGTGCCAGGTGGAGGAGAGCGCGGCACTGTTCGAGCTGGTGCAGGACATGCAGGAGAACGTCAACATGGAGCGCGTGGTCTTCAAGATTCTGCGGCGAGTTTGCAGTGTCCTGCATGCTGACCGCTGCAGCCTCTTCATGTACCGTCAGCGCAACGGTGTGGCCGAGCTAGCCACACGTCTCTTCAGCGTGCAGCCGGACAGCACCCTGGAAGAATGCCTGGTGCCCCCCGACTCTGAGATCGTCTTTCCACTGGACATCGGGGTGGTCGGGCATGTGGCACAGACCAAGAAGACGGTGAACGTCCAGGACGTGAATGAGTGCCCCCACTTCAGCCCGTTCGCCGACGAGCTCACCGACTATGTGACAAGGAACATCCTGGCCACACCCATCATGAACGGCAAGGATGTGGTGGCTGTCATCATGGCGGTGAACAAGCTCACCGGCCCATATTTCACCAGTGAAGATGAAGCGATCTTCCTGAAGTACCTGAATTTCGCCACCTTGAACCTGAAGATCTATCACCTGAGCTACCTGCACAACTGTGAGACCCGCCGAGGCCAGGTGCTGTTGTGGTCTGCCAACAAGGTGTTTGAGGAGCTGACAGACATCGAACGGCAATTTCACAAGGCCTTCTACACCGTGAGGGCATATCTGAACTGTGACCGGTACTCAGTGGGCCTTCTAGACATGACCAAGGAGAAGGAATTCTTCGACATTTGGCCTGTGCTGATGGGGGAAGCCCAACCATACTCAGGCCCACGCACACCCGATGGCCGGGAAATTGTTTTCTACAAAGTCATCGACTACATCCTGCACGGCAAGGAAGACATCAAGGTCATTCCGACACCTCCAGCCGATCATTGGGCCCTGGCCAGTGGCCTTCCAACCTACGTGGCAGAAAGTGGCTTTATCTGTAACATCATGAATGCCTCTGCAGATGAAATGTTTGCATTCCAGGAAGGCCCCCTTGACGACTCTGGGTGGACCATCAAGAATGTCCTCTCCATGCCCATCGTCAACAAGAAGGAGGAGATTGTGGGGGTGGCAACATTCTACAACAGGAAAGATGGGAAGCCCTTTGACGAGCAGGATGAAGTTCTCATGGAGTCCCTGACACAGTTCCTGGGCTGGTCGGTGCTGAACACCGACACCTACGACAAAATGAACAAGCTGGAGAACCGCAAGGACATCGCCCAAGACATGGTTCTCTACCACGTGAGATGCGACAAGGACGAGATCCAGGAGATCCTGCCAACGAGAGAGCGCCTGGGGAAGGAGCCTGCTGACTGTGAGGAAGAAGAGCTGGGCATGATCTTGAAAGAAGAGCTCCCGGGTCCTAACAAGTTCGACATCTACGAGTTCCACTTCTCAGACCTGGAGTGCACAGAGCTGGAGCTGGTCAAGTGCGGCATCCAAATGTACTACGAGCTGGGTGTGGTGCGCAAGTTCCAGATCCCCCAGGAGGTCCTGGTCCGCTTCCTTTACTCCGTCAGCAAAGGGTACCGGAGGATCACCTACCACAACTGGCGCCATGGCTTCAACGTGGCCCAGACGATGTTCACGCTGCTCATGACGGGCAAACTGAAAAACTACTACACCGACCTGGAGGCCTTGGCCATGGTGACAGCTGGCCTGTGCCATGACATCGACCACCGTGGCACCAACAACCTCTACCAGATGAAGTCCCAGAATCCCTTAGCAAAGCTCCACGGCTCCTCAATTTTGGAACGGCACCACCTTGAGTTTGGGAAGTTCTTGCTCGCAGAGGAGAGCCTCAACATCTACCAGAACCTGAACCGGCGCCAGCACGAGCACGTGATCCATCTGATGGACATCGCCATCATCGCCACCGACCTGGCGCTCTACTTCAAGAAGAGGACTATGTTCCAGAAGATTGTAGATGAGTCTAAGAACTACGATGACCAGAAGAAATGGGTGGAGTACTTGTCCCTGGACACCACGAGGAAGGAAATCGTCATGGCCATGATGATGACCGCATGTGACCTGTCTGCCATCACCAAGCCCTGGGAGATTCAAAGCAAGGTGGCTCTGCTGGTGGCAGCTGAGTTCTGGGAACAAGGTGACTTGGAGAGGACAGTACTGGATCAGCAGCCCATTCCAATGATGGACAGGAATAAAGCAGCTGAGCTCCCCAAGCTGCAGGTCGGCTTCATCGACTTCGTGTGCACCTTTGTGTACAAGGAATTTTCCCGCTTCCATGAGGAGATCCTCCCCATGTTTGACAGGCTGCAGAACAACAGGAAAGAGTGGAAGGCTCTCGCCGATGAGTATGAGGCCAAGGTCAAGACCCTGGAAGAGAAGAAGAAGGAGGAGGAGAAAGTGGCGGTCAAGAAAGCGGGCACAGAGGTTTGCAACGGCGGCCCGGCCCCCAAGTCTTCTACCTGCTGCCTCCTGTGA
	Procavia_capensis	ATGAGCTTCAGCGAAGAGCACGTGCAGAAGTTTCTGGATGAGAACCCCAGCTTCGTAGAGCGGTACTTTGAGAAGCAGCTGTCCCCTGAACATGCGGCCAGAGCCAGCGAGGCTG------GGGACCTGGTGGACTGCGCCAGCTTCAAGGAGCTGTGCCAGGTGGAGGAGAGCGCGGCACTGTTCGAGCTGGTGCAGGACATGCAGGAGAATGTCAACATGGAGCGCGTGGTCTTCAAGATTCTGCGGCGAGTTTGCAGTGTCCTGCATGCTGACCGCTGCAGCCTCTTCATGTACCGCCAGCGCAACGGTGTGGCCGAGCTGGCCACACGTCTCTTCAGCGTGCAGCCGGACAGCACCCTGGAAGAATGCCTGGTGCCCCCCGACTCTGAGATCGTCTTTCCACTGGACATCGGGGTGGTCGGGCATGTGGCACAGACCAAGAAGACGGTGAACGTCCAGGACGTGAATGAGTGCCCCCACTTCAGCCCGTTCGCTGACGAGCTCACCGACTATGTGACAAGGAACATCCTGGCCACACCCATCATGAACGGCAAGGACGTGGTGGCTGTCATCATGGCGGTGAACAAGCTCACTGGCCCATATTTCACCAGTGAAGATGAAGCGATCTTCCTGAAGTACCTGAATTTCGCCACCTTGAACCTGAAGATCTATCACCTGAGCTACCTGCACAACTGTGAGACGCGCCGAGGCCAGGTGCTGTTGTGGTCTGCCAACAAGGTGTTTGAGGAGCTGACAGACATCGAACGGCAATTTCACAAGGCCTTCTACACCGTGAGGGCCTATCTGAACTGTGACCGGTACTCAGTGGGCCTTCTAGACATGACCAAGGAGAAGGAATTCTTCGACATTTGGCCTGTGCTGATGGGGGAAGCCCAGCCATACTCGGGCCCACGCACACCCGATGGCCGGGAAATCGTTTTCTACAAAGTCATCGACTACATCCTGCACGGCAAGGAAGACATCAAGGTCATTCCGACACCTCCAGCCGATCACTGGGCCCTGGCCAGTGGCCTTCCAACCTACGTGGCAGAAAGTGGCTTTATCTGTAACATCATGAATGCCTCTGCTGATGAAATGTTTGCATTCCAGGAAGGCCCCCTTGACGACTCTGGGTGGACCATCAAGAATGTCCTCTCCATGCCCATCGTCAACAAGAAGGAGGAGATTGTGGGGGTAGCGACATTCTACAACAGGAAAGATGGGAAGCCCTTTGACGAGCAGGATGAAGTTCTCATGGAGTCCCTGACACAGTTCCTGGGCTGGTCGGTGCTGAACACTGACACCTACGACAAGATGAACAAGCTGGAGAACCGCAAGGACATCGCCCAAGACATGGTTCTCTACCACGTGAGATGCGACAAGGACGAGATCCAGGAGATCCTGCCAACGAGAGAGCGCCTGGGGAAGGAGCCTGCTGACTGTGAGGAAGAAGAGCTGGGCATGATCTTGAAAGAAGAGCTCCCAGGTCCTAACAAGTTCGACATCTACGAGTTCCACTTCTCAGACCTGGAGTGCACAGAGCTGGAGCTGGTCAAGTGCGGCATCCAAATGTACTACGAGCTGGGCGTGGTGCGCAAGTTCCAGATCCCCCAGGAGGTCCTGGTCCGCTTCCTTTACTCCGTCAGCAAAGGGTACCGGAGGATCACCTACCACAACTGGCGCCATGGCTTCAACGTGGCCCAGACGATGTTCACACTGCTCATGACGGGCAAACTGAAAAACTACTACACCGACCTGGAGGCCTTGGCCATGGTGACAGCTGGCCTGTGCCATGACATCGACCACCGTGGCACCAACAACCTCTACCAGATGAAGTCCCAGAATCCCTTAGCAAAGCTCCACGGCTCCTCAATTTTGGAACGGCACCACCTTGAGTTTGGGAAGTTCTTGCTCGCAGAGGAGAGCCTCAACATCTACCAGAACCTGAACCGGCGCCAGCACGAGCACGTGATCCATCTGATGGACATCGCCATCATCGCCACCGACCTGGCGCTCTACTTCAAGAAGAGGACTATGTTCCAGAAGATTGTAGATGAGTCTAAGAACTACGATGACCAGAAGAAATGGGTGGAGTACTTGTCCCTGGACACCACAAGGAAGGAAATCGTCATGGCCATGATGATGACCGCGTGTGACCTGTCTGCCATCACCAAGCCCTGGGAGATCCAAAGCAAGGTGGCTCTGCTGGTGGCAGCTGAGTTCTGGGAACAAGGTGACTTGGAGAGGACAGTACTGGATCAGCAGCCCATTCCAATGATGGACAGGAATAAAGCAGCTGAGCTCCCCAAGCTGCAGGTCGGCTTCATCGACTTCGTGTGCACCTTTGTGTACAAGGAATTTTCCCGCTTCCATGAGGAGATCCTCCCCATGTTTGACAGGCTGCAGAACAACAGGAAAGAGTGGAAGGCTCTCGCCGATGAGTATGAGGCCAAGGTCAAGACCCTGGAAGAGAAGAAGAAGGAGGAGGAGAAAGTGGCGGTCAAGAAAGCGGGCACAGAGGTTTGCAACGGCGGCCCGGCCCCCAAGTCTTCTACCTGCTGCCTCCTGTGA
	Echinops_telfairi	ATGAGCCTCAGCGAGGAGCGCGTGCAGAAGTTCCTGGACCAGAACCCTGGCTTCGTGGAGCGCTACTTCGAGAAGCCGCTGGCCCCTGAGCATGCAGCCAAGGCCGCCGAGGGGGAGGCGCGGCGCCCGGCCGACTGCACCAGCTTCAGGGAGCTGTGCCAGGTGGAGGAGAGCGAGGCGCTGCTGGAGCTGGTGCGGGACATGCAGGAGCAGGTCAACATGGAGCGCGTGGTCTTCAAGACCCTGCGGCGGCTCTGCGGGGCGCTGCGCGCCGACCGCTGCAGCCTCTTCATGTACCGCCAGCGCAATGGGGTCGCCGAGCTGGCCACGCGCCTCTTCAGCGTGCAGCCCGACAGCGTCCTGGAAGACTGCCTCGTGCCCCCCGACTCCGAGATGGTCTTTCCGCTGGACATCGGCATCGTCGGCCACGTGGCGCAGACCAAGAAGATGGAGAATGTCGGGGACGTGAGCCAGTGCCCCTACTTCAGCCCGTTTGCCGACGAGCTCACCGAATACGTGACCAGGAACATCCTGGCCACGCCCATCATGAATGGCAAGGACGTGGTGGCTGTCATCATGGCCGTGAATAAGCTGGACGGGCCCAGTTTCACCAGCGAAGACGAAGACGTTTTCTTAAAATACCTGAACTTTGCCGCCTTAAACCTGAAGATCTACCACCTGAGCTACCTCCACAACTGTGAGACGCGACGAGGCCAGGTGCTGCTGTGGTCGGCCAACAAGGTATTTGAAGAGCTGACGGACATCGAGCGGCAGTTCCACAAGGCCTTCTACACCGTGCGGGCCTACCTGAACTGCGACCGGTACTCTGTGGGACTCCTGGACATGACCAAGGAGAAGGAATTCTTCGACGTGTGGCCTGTGCTGATGGGGGAGGCGCAGCCGTACTCCGGACCCCGCACGCCCGACGGCCGGGAAATCGTTTTCTACAAAGTCATCGACTACGTCCTCCATGGGAAGGAGGACATCAAGGTCATCCCGACACCCCCCGCCGACCACTGGGCCCTGGCCAGCGGCCTGCCAACCTATGTGGCAGAAAGTGGCTTTATCTGTAACATCATGAATGCCGCTGCCGACGAGATGTTTCACTTTCAGGAGGGCGCCCTGGACGACTCGGGCTGGACCATCAAGAATGTCCTGTCCATGCCCATCGTCAACAAGAAGGAGGAGATCGTGGGGGTCGCGACCTTCTACAACAGGAAGGACGGGAAGCCCTTCGACGAACAGGATGAGGTTCTCATGGAGTCCCTGACCCAGTTCCTGGGCTGGTCCGTGTTGAACCCCGACACCTACGACAAGATGAACAAGCTGGAGAACCGCAAGGACATCGCCCAGGACATGGTCCTGTACCACGTGAGGTGTGACAAGGACGAGATCCAGGAGGTCCTGCCCACGAGACTGCGCCTGGGGAAGGAGCCGGCCAACTGCGAGGAGGAGGAGCTGGAGGGCATCCTGAGGGAAGAGCTCCCAGGGCCCAGCAAGTTCGACATCTACGAGTTCCACTTCTCGGACCTGGAGTGCACGGAGCTGGAGCTGGTCAAGTGCGGCATCCAGATGTACTACGAGCTGGGCGTGGTGCGCAAGTTCCAGATCCCCCAGGAGGTCCTGGTGCGCTTTCTGTTCTCCGTCAGCAAAGGCTACCGGAGAATCACCTACCACAACTGGCGCCACGGCTTCAACGTGGCCCAGACCATGTTCACGCTGCTCATGACCGGCAAACTGAGAAGCTACTACACGGACCTGGAGGCCTTTGCCATGGTGACGGCCGGCCTGTGCCACGACATTGACCACCGGGGCACCAACAACCTGTACCAGATGAAGTCCCAGAACCCCCTGGCTAAGCTGCACGGCTCCTCCATCCTGGAGCGGCACCACCTGGAGTTCGGGAAGTTCCTGCTCTCCGAGGAGACCCTGAACATCTTCCAGAACCTCAACCAGCGGCAGCACCAGCACGTGATCCACCTGATGGACATCGCCATCATTGCCACCGACCTGGCGCTCTACTTTAAGAAGAGGACCATGTTCCAGAAGATTGTCGATGAGTCCAAGAACTATGAGGACCGGAAGGCGTGGGTGGAGTACTTGTCCCTGGAAACCACGCGGAAGGAGATCGTCATGGCCATGATGATGACCGCATGTGACCTGTCTGCCATCACCAAGCCCTGGGAGGTCCAGAGCAAGGTCGCCCTTCTGGTGGCAGCCGAGTTCTGGGAGCAGGGGGATCTGGAAAGGACCGTGTTGGAGCAGCAGCCCATTCCCATGATGGACAGGAACAAGGCCGCTGAGCTCCCCAAGCTGCAGGTGGGCTTCATCGACTTTGTGTGCACCTTCGTGTACAAGGAGTTTTCCCGCTTCCACGAGGAGATCCTGCCCATGTTCGACAGGCTGCAGAACAACAGGAAGGAGTGGAAGGCCCTGGCCGACGAGTATGAGGCCCAGGTGAAGGCCTTGGAAGAGAAGAAG---GAGGAGGAGACAGTGGCGCCCAAGAAAGCGGGCTCCCAAGTCTGCAATGGCGGCCCGGCCTCCAAGTCTTCCACCTGCTGCATCCTGTGA
	Microgale_talazaci	ATGAGCCTCAGTGAGGAATGCGTGCAGAAGTTCCTGGACCAGAACCCTGACTTCGCAGAGCGGTACTTTGGGAAGCCGCTGCCCCCTGAGCATGCAGCCAAGGCCGGCGAGG---------GGTGCCTGGCCGACTGCGCCAGTTTCCGGGAGCTATGCCAGGTGGAGGAGAGCGAGGCGCTGCTGGAGCTGGTGTGCGACATGCAGGAGCAGGTCAACATGGAGCGCGTGGTCTTCAAGATCCTGCGGCGGCTGTGCGGGGTGCTGAGCGCCGACCGCTGCAGCCTCTTCATGTACCGCCAGCGCAACGGGGTCGCCGAGCTGGCCACGCGCCTCTTCAGCGTGCAGCCCCACTGCGTCCTGGAAGACTGCCTCGTGCCCCCCGACTCCGAGATGGTCTTCCCGCTGGACATCGGCATCGTCGGGCACGTGGCGCAGACCAAGAAGACGGAGAATGTCCCGGACGTGAGCCAGTGCCCCTACTTCAGCCCGTTCGCCGACGAGCTCACCGAATACGTGACCAGGAACATCCTGGCCACGCCCATCATGAACGGCAAGGACGTGGTGGCCGTCATCATGGCCGTGAACAAGCTGGACGGGCCCTGTTTCACCAGCAAAGATGAAGACGTGTTCTTAAAATACCTGAACTTTGCCACCTTAAACCTGAAGATCTACCATCTGAGCTACCTCCACAACTGTGAGACGCGACGGGGCCAGGTGCTGCTGTGGTCAGCCAACAAGGTATTTGAAGAGCTGACAGACATCGAGCGGCAGTTCCACAAGGCCTTCTACACTGTGCGGGCCTACCTGAACTGCGACCGGTACTCTGTGGGCCTCCTGGACATGACCAAGGAGAAGGAATTCTTCGACGTGTGGCCTGTGCTGATGGGGGAGGCCCAGCCGTACTCTGGGCCCCGCACACCCGACGGCCGGGAAATCGTGTTCTACAAAGTCATTGACTACATTCTCCACGGGAAGGAGGACATCAAAGTCATCCCGACACCCCCGGCCGACCACTGGGCCCTGGCCAGCGGCCTTCCAACCTATGTGGCAGAAAGTGGCTTTATCTGTAACATCATGAACGCCGCTGCCGACGAGATGTTTAAATTTCAGGAGGGCCCCCTGGACGACTCGGGCTGGACCATCAAGAATGTCCTGTCCATGCCCATCGTCAACAAGAAGGAGGAGATCGTGGGGGTGGCCACCTTCTACAACAGGAAGGACGGGAAGCCCTTTGACGAGCAGGATGAAGTTCTCATGGAGTCCCTGACGCAGTTCCTGGGCTGGTCGGTGCTGAACCCCGACACCTACGACAAGATGAACAAGCTGGAGAACCGCAAGGACATTGCCCAGGACATGGTCCTGTACCACGTGAGGTGCGACAAGGAGGAGATCCAGGAGGTCCTGCCCACAAGACAGCGCCTGGGGAAGGAGCCTGCCGACTGTGAGGAGGAGGAACTGGAGAGCATCCTGAGGGAAGAGCTTCCGGGGCCCAGCAAGTTCGACATCTACGAGTTCCACTTCTCGGACCTGGAGTGCACGGAGCTGGAGCTGGTTAAGTGCGGCATCCAGATGTACTATGAGCTGGGCGTGGTGCGCAAGTTCCAGATCCCCCAGGAGGTCCTGGTGCGCTTCCTATTCTCCATCAGCAAAGGCTATCGGAGGATCACCTACCACAACTGGCGCCACGGCTTCAACGTGGCCCAGACCATGTTCACGCTGCTCATGACCGGCAAGCTGAAAAGCTACTACACGGACCTGGAGGCCTTTGCCATGGTGACAGCGGGCCTGTGTCATGACATTGACCATCGCGGCACCAACAACCTCTACCAGATGAAGTCCCAGAACCCCCTGGCCAAGCTGCACGGCTCCTCCATCCTGGAGCGGCATCACCTGGAGTTCGGGAAGTTCCTGCTCTCTGAGGAGACCCTGAACATCTTCCAGAACCTCAACCAGCGGCAGCACCAGCACGTGATCCACCTCATGGACATCGCCATCATCGCCACCGACCTGGCGCTCTACTTCAAGAAGAGGACCATGTTCCAGAAGATTGTCGATGAGTCCAAGAACTATGAGGACCGGAAGGCATGGGTGGAGTACTTGTCCCTGGAAACCACGCGGAAGGAGATCGTCATGGCCATGATGATGACCGCATGTGACCTGTCTGCCATCACCAAGCCCTGGGAGGTCCAGAGCAAGGTGGCCCTTCTGGTGGCAGCCGAGTTCTGGGAGCAGGGCGACTTGGAAAGGACCGTGTTGGACCAGCAGCCCATTCCCATGATGGACAGAAACAAAGCCGCTGAGCTCCCCAAACTGCAGGTCGGCTTCATTGACTTTGTGTGCACCTTCGTGTACAAGGAGTTCTCCCGCTTCCACGAGGAGATCCTGCCCATGTTCGACCGGCTGCAGAACAACAGGAAGGAGTGGAAGGCTCTGGCTGACGAGTACGAGGCCAAGGTGAAGGCCTTGGAAGAGAAGAAGAAGGAGGAAGAGACAGTTGCGCCCAAGAAAGCCGGCTCCGAGGTCTGCAACGGTGGCCCGGCCCCCAAGTCTTCCACCTGCTGCATCCTGTGA
	Elephantulus_edwardii	ATGAGCCTGAGCGAGGAGGACGCGCGGCGGTTCCTGGAGGAGAACCCCGACTTCGCCGCGCGCTACTTCGAGCGGCAGCTGAGCCCCGAGCATGCGGCGGCGGCGGCGGGGGCCGAGGCGCTGCGCGCGGGGGACTGCGCCAGCTTCCGCGAGCTGTGCCAGGTGGAGGAGAGCGCGGCGCTGTTCGAGCTGGTGCAGGACATGCAGGAGAACGTGAACATGGAGCGCGTGGTCTTCAAGATCCTGAGGCGCCTGTGCGCAGTGCTGGGCGCCGACCGCTGCAGCCTCTTCATGTACCGGCAGCGTAACGGCGTGGCTGAGCTGGCCACCCGCCTCTTCAGCGTGCAGCCGCACAGCGCGCTCGAGGAGTGCCTGGTGCCGCCCGACAGCGAGATCGTCTTCCCGCTCGACATCGGCGTGGTGGGCCACGTGGCGCAGACCAAGAAGATGGTCAACGTGCAGGACGTGAACGAGTGCCCCCACTTCAGCCCATTCGCGGACGAGCTCACCGAGTACGTGACCAAGAACATCCTGGCCACGCCCGTGATGAATGGCAAGGACGTGGTGGCTGTCATCATGGCTGTCAACAAGCTGACTGGCCCGTACTTCACCAGCGATGACGAGGACATTTTCTTGAAGTACCTGAATTTTGCGGCATTGAACCTGAAGATCTACCACCTGAGCTACCTCCACAACTGTGAGACGCGCCGAGGCCAGGTGCTGTTGTGGTCAGCCAACAAGGTGTTCGAGGAGCTGACGGACATCGAGCGACAGTTCCACAAGGCCTTCTACACCGTGCGGGCCTACCTCAACTGCGATCGCTACTCCGTGGGGCTCCTGGATATGACCAAGGAGAAGGAATTCTTCGACGTTTGGCCCGTGCTGATGGGGGAAGCCCAGCCGTACTCTGGCCCACGCACGCCCGACGGCAGGGAAATCGTTTTCTACAAAGTCATTGACTACATCCTCCACGGCAAAGAGGACATCAAGGTCATCCCGACGCCTCCAGCCGATCACTGGGCCCTGGTCAGCGGCCTTCCAACCTACGTGGCAGAAAGTGGCTTTATCTGTAACATCATGAACACCTCGGCCGATGAGATGTTTAAATTCCAGGAGGGCCCCCTGGACGAGTCGGGATGGACCATCAAGAATGTCCTGTCGATGCCCATCGTCAACAAGAAGGAGGAGATCGTGGGCGTGGCCACGTTCTACAACAGGAAAGACGGGAAGCCCTTTGACGAGCAGGATGAAGTTCTCATGGAGTCCCTGACGCAGTTCCTCGGCTGGTCAGTCCTCAACACCGACACCTACGACAAGATGAACAAGCTGGAGAACCGCAAGGACATCGCCCAGGACATGGTCCTCTACCACGTGAGATGTGACAAGGACGAGATCCAGTCAATCCTGCCAACAAGAGAACGTCTAGGGAAGGAGCCTGCAGACTGTGAGGAGGAGGAGCTGGAGAAAATTCTGAAAGAAGAGCTCCCGGGGCCCAACAAGTTCGACATCTACGAGTTCCACTTCTCAGATCTGGAGTGCACGGAGCTGGAGCTGGTCAAGTGTGGCATCCAGATGTACTACGAGCTGGGTGTGGTCCGCAAGTTCCAGATTCCGCAGGAGGTCCTGGTGCGCTTCCTCTTCTCCGTCAGCAAAGGGTACCGGAGAATCACCTACCACAACTGGCGCCACGGCTTCAACGTGGCCCAGACGATGTTCACGCTGCTCATGACCGGCAAGCTGAAAGACTACTACACAGACCTGGAGGCCTTCGCCATGGTGACGGCTGGACTGTGCCATGACATCGACCACCGCGGCACCAACAACCTCTACCAGATGAAGTCTCAGAACCCCTTAGCGAAGCTCCACGGCTCCTCGATCCTGGAGAGGCACCACCTGGAGTTCGGGAAGTTCCTGCTTGCCGAGGAGACCCTGAACATCTTCCAGAACCTCAACCAGCGCCAGCACCAGCACGTGATCCACCTCATGGACATCGCCATCATCGCCACTGACCTGGCCCTCTACTTCAAGAAGAGGACCATGTTCCAGAAGATCGTAGATGAGTCCAAGAACTACGAGGACAGGGACAAGTGGGTGGAGTACTTGTCACTGGAAACCACGCGGAAGGAGATCGTCATGGCAATGATGATGACTGCATGTGACCTGTCTGCTATCACCAAGCCCTGGGAAGTCCAGAGCAAGGTGGCTCTTTTGGTAGCAGCCGAGTTCTGGGAGCAAGGCGACTTGGAAAGGACGGTCCTGGATCAGCAGCCCATCCCAATGATGGACAGAAATAAAGCAGGCGAGCTGCCCAAGCTGCAGGTGGGCTTCATCGACTTCGTGTGCACCTTTGTGTACAAGGAGTTCTCCCGCTTCCACGAGGAGATTCTGCCCATGTTCGACAGGCTGCAGAACAACCGGAAGGAGTGGAAGGCCCTGGCCGATGAGTACGAGGCCAAGATAAAGGCCATTGAGGAGGAGAAGAAGAAGGAGGAGATTGTACCTGTCAAGAAAGTGGGGACAGAGGTCTGCAATGGCGGCCCAGCACCCAAGTCTTCCACCTGCTGTATCCTGTGA

;
end;
