# Supplementary material for: Three Blind Moles: Molecular Evolutionary Insights on the Tempo and Mode of Convergent Eye Degeneration in Notoryctes typhlops (Southern Marsupial Mole) and Two Chrysochlorids (Golden Moles)
Source: Genes (Basel). 2023 Oct 28;14(11):2018. doi: 10.3390/genes14112018 (PMC10671557; doi:10.3390/genes14112018)
Supplement: Supplementary file 1 [file genes-14-02018-s001.zip › Afrotheria CDS Alignments Nexus/Afrotheria Rod Genes CDS Nexus/PDE6G alignment CDS.nex]

#NEXUS
begin taxa;
	dimensions ntax=12;
	taxlabels
	Amblysomus_hottentotus[&"At least Q20"=99.33%,Ambiguities=10,"At least Q30"=99.33%,"Rough Temperature (°C)"=92.82320107599193,"At least Q40"=99.26%,Description="Illumina",Modified=Sun Oct 09 22:45:31 PDT 2022,"% GC"=58.8%,Bin="<html><head><3></head><b><font color='#49993F'>High</font></b></html>","# Nucleotide Sequences With Quality"=1,"Post-Trim Length"=1487,"Molecular Weight (kDa)"=458.70810000000535,Topology="linear","% MQ"=0.1%,Created=Sun Oct 09 22:45:04 PDT 2022,"% LQ"=0.7%,"% HQ"=99.3%,"Molecule Type"="DNA"]
	Chrysochloris_asiatica[&country="South Africa","Rough Temperature (°C)"=91.87236842105263,Description="NW_006408650","Genetic Code"="Standard",Modified=Fri Sep 16 11:22:23 PDT 2022,"Annotation Software Version (Genome-Annotation-Data)"="5.2",Taxonomy="Eukaryota; Metazoa; Chordata; Craniata; Vertebrata; Euteleostomi; Mammalia; Eutheria; Afrotheria; Chrysochloridae; Chrysochlorinae; Chrysochloris","Common Name"="Cape golden mole","Filename (Imported From)"="sequence - 2022-09-16T112057.817.gb","Annotation Provider (Genome-Annotation-Data)"="NCBI",Created=Wed Feb 19 00:00:00 PST 2014,"Annotation Method (Genome-Annotation-Data)"="Best-placed RefSeq; Gnomon","Features Annotated (Genome-Annotation-Data)"="Gene; mRNA; CDS; ncRNA",db_xref="taxon:185453",Organism="Chrysochloris asiatica","Annotation Version (Genome-Annotation-Data)"="Chrysochloris asiatica Annotation Release 100","Path (Imported From)"="/Users/pannotia/Downloads",Accession="NW_006408650.1","% GC"=56.2%,chromosome="Unknown",sex="female","Annotation Pipeline (Genome-Annotation-Data)"="NCBI eukaryotic genome annotation pipeline","Molecular Weight (kDa)"=421.58198000000425,"# Nucleotide Sequences With Quality"=0,Topology="linear","Annotation Status (Genome-Annotation-Data)"="Full annotation",tissue_type="Spleen","Molecule Type"="DNA"]
	Echinops_telfairi[&"Rough Temperature (°C)"=95.37435719249478,Description="NW_022111358","Genetic Code"="Standard",Modified=Fri Sep 16 11:15:51 PDT 2022,"% GC"=64.7%,"# Nucleotide Sequences With Quality"=0,"Molecular Weight (kDa)"=443.3307400000039,Topology="linear","Molecule Type"="DNA",Created=Fri Sep 16 11:15:38 PDT 2022]
	Microgale_talazaci[&"Rough Temperature (°C)"=94.99565217391304,Description="PVJH01017153","Genetic Code"="Standard",Modified=Fri Sep 16 11:17:05 PDT 2022,"% GC"=64.0%,"# Nucleotide Sequences With Quality"=0,"Molecular Weight (kDa)"=361.8144700000015,Topology="linear","Molecule Type"="DNA",Created=Fri Sep 16 11:16:48 PDT 2022]
	Elephantulus_edwardii[&"Rough Temperature (°C)"=92.23971014492753,Description="PVJW010000860.1","Genetic Code"="Standard",Modified=Fri Sep 16 11:16:10 PDT 2022,"% GC"=56.9%,"# Nucleotide Sequences With Quality"=0,"Molecular Weight (kDa)"=531.6738300000076,Topology="linear","Molecule Type"="DNA",Created=Fri Sep 16 11:15:58 PDT 2022]
	Orycteropus_afer[&"Rough Temperature (°C)"=93.23448481238832,Description="NW_006921605","Genetic Code"="Standard",Modified=Fri Sep 16 11:17:25 PDT 2022,"% GC"=59.3%,"# Nucleotide Sequences With Quality"=0,"Molecular Weight (kDa)"=516.5105700000063,Topology="linear","Molecule Type"="DNA",Created=Fri Sep 16 11:17:10 PDT 2022]
	Heterohyrax_brucei[&"Rough Temperature (°C)"=93.92406947890818,Description="PVJQ01001975","Genetic Code"="Standard",Modified=Fri Sep 16 11:15:21 PDT 2022,"% GC"=61.0%,"# Nucleotide Sequences With Quality"=0,"Molecular Weight (kDa)"=497.05685000000614,Topology="linear","Molecule Type"="DNA",Created=Fri Sep 16 11:13:24 PDT 2022]
	Procavia_capensis[&"Rough Temperature (°C)"=93.84856444715943,Description="PVIO02826257","Genetic Code"="Standard",Modified=Fri Sep 16 11:17:59 PDT 2022,"% GC"=60.8%,"# Nucleotide Sequences With Quality"=0,"Molecular Weight (kDa)"=504.8869300000067,Topology="linear","Molecule Type"="DNA",Created=Fri Sep 16 11:17:49 PDT 2022]
	Elephas_maximus[&"Rough Temperature (°C)"=94.80221659278024,Description="NC_064837","Genetic Code"="Standard",Modified=Fri Sep 16 11:16:26 PDT 2022,"% GC"=63.2%,"# Nucleotide Sequences With Quality"=0,"Molecular Weight (kDa)"=486.6007400000052,Topology="linear","Molecule Type"="DNA",Created=Fri Sep 16 11:16:14 PDT 2022]
	Loxodonta_africana[&"Rough Temperature (°C)"=94.66865482233501,Description="NW_003573469","Genetic Code"="Standard",Modified=Fri Sep 16 11:16:44 PDT 2022,"% GC"=62.9%,"# Nucleotide Sequences With Quality"=0,"Molecular Weight (kDa)"=485.56211000000525,Topology="linear","Molecule Type"="DNA",Created=Fri Sep 16 11:16:32 PDT 2022]
	Dugong_dugon[&"Rough Temperature (°C)"=95.12118644067796,Description="CAJQER010008919 (E1), CAJQER010009115 (E2-3)",Modified=Fri Sep 16 11:15:06 PDT 2022,"% GC"=64.9%,"# Nucleotide Sequences With Quality"=0,"Molecular Weight (kDa)"=363.879190000001,Topology="linear","Molecule Type"="DNA",Created=Fri Sep 16 11:14:23 PDT 2022]
	Trichechus_manatus[&"Rough Temperature (°C)"=85.46820987654321,Description="NW_004443964","Genetic Code"="Standard",Modified=Fri Sep 16 11:17:44 PDT 2022,"% GC"=64.9%,"# Nucleotide Sequences With Quality"=0,"Molecular Weight (kDa)"=798.5690700000074,Topology="linear","Molecule Type"="DNA",Created=Fri Sep 16 11:17:29 PDT 2022]
;
end;

begin characters;
	dimensions nchar=264;
	format datatype=dna missing=? gap=-;
	matrix
	Amblysomus_hottentotus	ATGAACTTGGAGCCACCAAAGCCTGAGGTCTGGTCAGCCACCAGGGTGATGGGGGGACCTGTCACCCCCAGGAAAGGGCCCCCCAAATTCAAGCAGCGGCAAACCAGACAGTTCAAGAGCAAGCCCCCCAAGAAAGGCATCCAAGGGTTTGGCGACGACATCCCCGGCATGGAAGGCCTGGGGACAGATATCACGGTCATCTGCCCATGGGAGGCCTTCAGCCACCTGGAGCTGCATGAGCTGGCTCAATATGGCATCATCTAG
	Chrysochloris_asiatica	ATGAACTTGGAGCCACCAAAGACTGAGGTCTGGTCAGCCACCGGGGTGATGGGGGGACCTGTCACCCCCAGGAAAGGGCCCCCCAAATTCAAGCAGAGGCAAACCAGACAGTTCAAGAGCAAGCCCCCCAAGAAAGGCATCCAAGGGTTTGGTGACGACATCCCCGGCATGGAAGGCCTGGGGACAGATATCACGGTCATCTGCCCATGGGAGGCCTTCAGCCACCTGGAGTTGCATGAGCTGGCTCAGTACGGCATCATCTAG
	Echinops_telfairi	ATGAACTTGGAGCCCCCCAAGGCCGAGTTCCGGCCAGCCACCAGAGTGACTGGGGGACCTGTGACCCCCAGGAAAGGGCCCCCCAAATTCAAGCAGCGGCAAACCAGGCAGTTCAAGAGCAAACCCCCCAAGAAAGGCATCCAAGGGTTTGGGGATGACATTCCTGGCATGGAAGGCCTGGGAACAGACATCACCGTCATCTGCCCGTGGGAGGCCTTCAATCACCTGGAACTGCACGAGCTGGCGCAGTATGGCATCATCTAG
	Microgale_talazaci	ATGAACTTGGAGCCCCCCAAGGCTGAGTTCCGGCCAGCCACCAGAGTGACTGGAGGACCCGTCACCCCCAGGAAGGGGCCCCCCAAATTCAAACAGCGGCAAACCAGGCAGTTCAAGAGCAAACCCCCCAAGAAAGGCATCCAAGGGTTTGGGGATGACATTCCTGGCATGGAAGGCCTGGGAACAGACATTACCGTCATCTGCCCGTGGGAGGCCTTCAACCACCTGGAGCTGCACGAGCTGGCACAATATGGCATCATCTAG
	Elephantulus_edwardii	ATGAACTTGGAGCTGCCCAAGTCTGAGTTCCGACCAGCCACCAGGGTGACTGGGGGGCCTGTTACTCCCAGGAAAGGGCCCCCTAAATTTAAGCAGCGGCAAACCAGGCAGTTCAAGAGCAAGCCTCCCAAGAAAGGCATCCAAGGGTTTGGGGATGACATCCCGGGCATGGAAGGCTTGGGAACAGATATCACAGTCATCTGCCCTTGGGAGGCCTTCAACCACCTGGAACTCCACGAGCTGGCCCAGTACGGCATCATCTAG
	Orycteropus_afer	ATGAACTTGGAGCCACCCAAGGCGGAGATCCGGTCAGCCACCAGGGTGACTGGGGGACCTGTTACTCCCAGGAAAGGACCCCCAAAATTCAAGCAGCGGCAAACCAGGCAGTTCAAGAGCAAGCCCCCTAAGAAAGGTGTCCAAGGGTTTGGGGATGACATCCCTGGCATGGAAGGCCTGGGGACAGACATCACAGTCATCTGCCCGTGGGAGGCCTTCAACCACCTGGAGCTGCACGAACTGGCCCAGTACGGCATCATCTAG
	Heterohyrax_brucei	ATGAACTTGGAGCCACCCAAGGTGGAGATTCGGTCAGCCACCAGGGTCACTGGGGGACCTGTTACCCCAAGGAAAGGGCCCCCCAAATTTAAGCAGCGGCAAACCAGGCAGTTCAAGAGCAAGCCCCCGAAGAAAGGCGTCCAAGGGTTTGGAGACGACATCCCTGGCATGGAAGGCCTGGGAACAGACATCACAGTCATCTGCCCGTGGGAGGCCTTCAACCACCTGGAGCTGCACGAGCTGGCGCAGTACGGCATCATCTAG
	Procavia_capensis	ATGAACTTGGAGCCACCCAAGGTGGAGATCCGGTCAGCCACCAGGGTCACTGGGGGACCTGTTACCCCAAGGAAAGGGCCCCCCAAATTTAAGCAGCGGCAAACCAGGCAGTTCAAGAGCAAGCCCCCGAAGAAAGGCGTCCAAGGGTTTGGGGATGACATCCCTGGCATGGAAGGCCTGGGAACAGACATCACAGTCATCTGCCCGTGGGAGGCCTTCAACCACCTGGAGCTGCACGAGCTGGCGCAGTACGGCATCATCTAG
	Elephas_maximus	ATGAACTTGGAGCCGCCAAAGGCTGAAGTTCGGTCAGCCACCAGGGTGACTGGGGGGCCTGTTACCCCCAGGAAAGGGCCCCCCAAATTTAAGCAGCGGCAAACCAGGCAGTTCAAGAGCAAGCCCCCCAAGAAAGGCGTTCAAGGGTTTGGGGACGACATCCCCGGCATGGAAGGCCTGGGAACAGACATCACGGTCATCTGCCCGTGGGAGGCCTTCAACCACCTGGAGCTGCACGAGCTGGCCCAGTATGGCATCATCTAG
	Loxodonta_africana	ATGAACTTGGAGCCGCCAAAGGCTGAAGTTCGGTCAGCCACCAGGGTGACTGGGGGGCCTGTTACCCCCAGGAAAGGGCCCCCCAAATTTAAGCAGCGGCAAACCAGGCAGTTCAAGAGCAAGCCCCCCAAGAAAGGCGTTCAAGGGTTTGGGGACGACATCCCTGGCATGGAAGGCCTGGGAACAGACATCACGGTCATCTGCCCATGGGAGGCCTTCAACCACCTGGAGCTGCACGAGCTGGCCCAGTATGGCATCATCTAG
	Dugong_dugon	ATGAACTTGGAGCCACCCAAGGCTGAGATCCGGTCAGCCACTAGGGTGACTGGGGGACCTGTTACTCCCAGAAAAGGGCCTCCCAAATTTAAGCAGCGGCAAACCAGGCAGTTCAAGAGCAAGCCCCCCAAGAAAGGCGTCCAAGGGTTTGGGGATGACATCCCCGGCATGGAAGGCCTGGGAACAGACATCACGGTCATCTGCCCGTGGGAGGCCTTCAACCACCTGGAGCTGCACGAGCTGGCCCAGTACGGCATCATCTAG
	Trichechus_manatus	ATGAACTTGGAGCCACCCAAGGCTGAGATCCGGTCAGCCACTAGGGTGACTGGGGGACCTGTTACTCCCAGAAAAGGGCCTCCCAAATTTAAGCAGCGGCAAACCAGGCAGTTCAAGAGCAAGCCCCCCAAGAAAGGCATCCAAGGGTTTGGGGATGACATCCCCGGCATGGAAGGCCTGGGAACAGACATCACGGTCATCTGCCCGTGGGAGGCCTTCAACCACCTGGAGCTGCACGAGCTGGCCCAGTACGGCATCATCTAG

;
end;
