# Supplementary material for: Three Blind Moles: Molecular Evolutionary Insights on the Tempo and Mode of Convergent Eye Degeneration in Notoryctes typhlops (Southern Marsupial Mole) and Two Chrysochlorids (Golden Moles)
Source: Genes (Basel). 2023 Oct 28;14(11):2018. doi: 10.3390/genes14112018 (PMC10671557; doi:10.3390/genes14112018)
Supplement: Supplementary file 1 [file genes-14-02018-s001.zip › Afrotheria CDS Alignments Nexus/Afrotheria Rod Genes CDS Nexus/RHO alignment CDS.nex]

#NEXUS
begin taxa;
	dimensions ntax=12;
	taxlabels
	Amblysomus_hottentotus[&"At least Q20"=98.32%,Ambiguities=30,"At least Q30"=98.32%,"Rough Temperature (°C)"=92.49226457399102,"At least Q40"=98.32%,Description="Illumina",Modified=Sat Sep 24 10:36:56 PDT 2022,"% GC"=58.4%,Bin="<html><head><1></head><b><font color='#C13D26'>Low</font></b></html>","# Nucleotide Sequences With Quality"=1,"Post-Trim Length"=1784,"Molecular Weight (kDa)"=549.2552600000067,Topology="linear","% MQ"=0.0%,Created=Sat Sep 24 10:36:25 PDT 2022,"% LQ"=1.7%,"% HQ"=98.3%,"Failed Binning Fields"="Ambiguities","Molecule Type"="DNA"]
	Chrysochloris_asiatica[&"Rough Temperature (°C)"=91.07294419970631,Description="NW_006408639","Genetic Code"="Standard",Modified=Sat Sep 24 10:37:47 PDT 2022,"% GC"=53.4%,"# Nucleotide Sequences With Quality"=0,"Molecular Weight (kDa)"=1680.0491999998887,Topology="linear","Molecule Type"="DNA",Created=Fri Sep 16 11:28:06 PDT 2022]
	Dugong_dugon[&"Rough Temperature (°C)"=91.78661157024791,Description="CAJQER010000239.1","Genetic Code"="Standard",Modified=Fri Sep 16 11:30:50 PDT 2022,"% GC"=55.1%,"# Nucleotide Sequences With Quality"=0,"Molecular Weight (kDa)"=1866.528599999864,Topology="linear","Molecule Type"="DNA",Created=Fri Sep 16 11:28:26 PDT 2022]
	Trichechus_manatus[&"Rough Temperature (°C)"=91.9170456404384,Description="AHIN01000477.1","Genetic Code"="Standard",Modified=Fri Sep 16 11:29:14 PDT 2022,"% GC"=55.4%,"# Nucleotide Sequences With Quality"=0,"Molecular Weight (kDa)"=1886.6844999998616,Topology="linear","Molecule Type"="DNA",Created=Fri Sep 16 11:28:31 PDT 2022]
	Elephas_maximus[&"Rough Temperature (°C)"=91.41244404655326,Description="NC_064838","Genetic Code"="Standard",Modified=Fri Sep 16 11:30:08 PDT 2022,"% GC"=54.2%,"# Nucleotide Sequences With Quality"=0,"Molecular Weight (kDa)"=1721.567379999885,Topology="linear","Molecule Type"="DNA",Created=Fri Sep 16 11:28:11 PDT 2022]
	Loxodonta_africana[&"Rough Temperature (°C)"=91.42538007512073,Description="NW_003573432","Genetic Code"="Standard",Modified=Fri Sep 16 11:29:46 PDT 2022,"% GC"=54.2%,"# Nucleotide Sequences With Quality"=0,"Molecular Weight (kDa)"=1723.450569999884,Topology="linear","Molecule Type"="DNA",Created=Fri Sep 16 11:28:38 PDT 2022]
	Heterohyrax_brucei[&"Rough Temperature (°C)"=90.53047177107501,Description="PVJQ01018517.1","Genetic Code"="Standard",Modified=Fri Sep 16 11:29:55 PDT 2022,"% GC"=52.1%,"# Nucleotide Sequences With Quality"=0,"Molecular Weight (kDa)"=1595.871569999898,Topology="linear","Molecule Type"="DNA",Created=Fri Sep 16 11:27:47 PDT 2022]
	Procavia_capensis[&"Rough Temperature (°C)"=90.6135821469796,Description="PVIO02826178.1","Genetic Code"="Standard",Modified=Fri Sep 16 11:29:00 PDT 2022,"% GC"=52.3%,"# Nucleotide Sequences With Quality"=0,"Molecular Weight (kDa)"=1603.8776099998968,Topology="linear","Molecule Type"="DNA",Created=Fri Sep 16 11:28:47 PDT 2022]
	Orycteropus_afer[&"Rough Temperature (°C)"=90.81391788448155,Description="NW_006922248","Genetic Code"="Standard",Modified=Fri Sep 16 11:29:27 PDT 2022,"% GC"=52.7%,"# Nucleotide Sequences With Quality"=0,"Molecular Weight (kDa)"=1772.301039999875,Topology="linear","Molecule Type"="DNA",Created=Fri Sep 16 11:28:42 PDT 2022]
	Elephantulus_edwardii[&"Rough Temperature (°C)"=91.75786741214058,Description="PVJW010102788.1","Genetic Code"="Standard",Modified=Fri Sep 16 11:30:24 PDT 2022,"% GC"=55.1%,"# Nucleotide Sequences With Quality"=0,"Molecular Weight (kDa)"=1544.63383999991,Topology="linear","Molecule Type"="DNA",Created=Fri Sep 16 11:28:20 PDT 2022]
	Echinops_telfairi[&"Rough Temperature (°C)"=93.1826973551383,Description="NW_022103928","Genetic Code"="Standard",Modified=Fri Sep 16 11:30:36 PDT 2022,"% GC"=58.6%,"# Nucleotide Sequences With Quality"=0,"Molecular Weight (kDa)"=1528.1154199999148,Topology="linear","Molecule Type"="DNA",Created=Fri Sep 16 11:28:16 PDT 2022]
	Microgale_talazaci[&"Rough Temperature (°C)"=93.64564339296018,Description="PVJH01026831.1","Genetic Code"="Standard",Modified=Fri Sep 16 11:29:34 PDT 2022,"% GC"=59.7%,"# Nucleotide Sequences With Quality"=0,"Molecular Weight (kDa)"=1604.896449999902,Topology="linear","Molecule Type"="DNA",Created=Fri Sep 16 11:27:56 PDT 2022]
;
end;

begin characters;
	dimensions nchar=1047;
	format datatype=dna missing=? gap=-;
	matrix
	Amblysomus_hottentotus	ATGAACGGGACAGAGGGCCCGGACTTCTATGTGCCCTTCTCCAACCAGACGGGCGTGGTACGCAGCCCCTTCGAGTACCCACAGTACTACCTGGCAGAGCCCTGGCAGTTCTCCATGCTGGCCGCCTACATGTTCCTGCTCATTGTGCTTGGCTTCCCCATCAACTTCCTCACGCTCTACGTGACCGTACAGCACAAGAAGCTACGCACCCCGCTCAACTACATCCTGCTCAACCTGGCCGTGGCCGACCTCTTCATGGTCCTTGGTGGCTTCACCACCACCCTCTACACCTCTCTGCATGGATACTTTGTCTTCGGGCCCACAGGGTGCAACCTTGAGGGCTTCTTCGCCACCATGGGTGGTGAAATTGCTCTCTGGTCCTTGGTGGTACTGGCCATTGAGCGGTACGTGGTGGTGTGTAAGCCTATGAGCAACTTCCGCTTCGGGGAGGACCACGCCATCATGGGTGTCGCCTTCACCTGGGTCATGGCTCTGGCCTGTGCAGTACCGCCACTTGTCGGCTGGTCCAGGTACATCCCGGAAGGCATGCAGTGCTCGTGTGGGATCGACTACTACACACTCAAGCCTGATATCAGCAATGAATCCTTCGTCATCTACATGTTCGTGGTCCACTTCTCCATCCCCATGGTGGTCATCTTCTTCTGTTACGGCCAGCTGGTCTTCACAGTCAAGGAGGCAGCTGCCCAGCAGCAGGAATCGGCCACCACCCAGAAAGCAGAGAAGGAGGTCACGCGCATGGTCATCCTGATGGTCATCGCCTTCCTGGTATGCTGGCTGCCCTACGCTGGTGTGGCCTTGTATATCTTCACCCACCAGGGCTCCAACTTTGGGCCCATCTTCATGACCCTCCCGGCGTTCTTCGCCAAGAGTGCCTCCATCTACAACCCTGTCATCTATATCATGATGAATAAGCAGTTCCGGAACTGCATGCTCACCACCATCTGCTGTGGCAAGAGCCTATTTGGTGAGGAAGAGG---CCACCACTGTCTCCAAGACGGAGACCAGCCAGGTGGCCCCAGCCTAA
	Chrysochloris_asiatica	ATGAACGGGACAGAGGGCCCGGACTTCTACGTGCCCTTCTCCAACCAGACGGGCGTGGTACGCAGCCCCTTCGAGTCCCCACAGTACTACCTGGCAGAGCCCTGGCAGTTCTCCATGCTGGCCGCCTACATGTTCCTGCTCATTGTGCTTGGCTTCCCCATCAACTTCCTCACGCTCTACGTGACCGTACAGCACAAGAAGCTACGCACCCCACTCAACTACATCCTGCTCAACCTGGCCGTGGCCGACCTCTTCATGGTCTTTGGTGGCTTCACCACCACCCTCTACACCTCTCTGCATGGATACTTTGTATTCGGGCCCACAGGGTGCAACCTAGAGGGCTTCTTCGCCACCATGGGTGGTGAAATTGCTCTGTGGTCCTTGGTGGTGCTGGCCATTGAGCGGTATGTGGTGGTGTGTAAGCCTATGAGCAACTTCCGCTTCGGGGAGGACCACGCCATCATGGGTGTCGCCTTCACCTGGGTCATGGCTCTGGCCTGCGCAGTACCACCACTTGTTGGCTGGTCCAGGTACATCCCGGAAGGCATGCAGTGCTCGTGTGGGATCGACTACTACACGCTCAAGCCTGAGATCAGCAATGAGTCCTTCGTCATCTACATGTTCGTGGTCCACTTCTCCATCCCCATGGTGGTCATCTTCTTCTGTTACGGCCAGCTGGTCTTCACAGTCAAGGAGGCAGCTGCCCAGCAGCAAGAGTCGGCCACCACCCAGAAAGCAGAGAAGGAGGTCACGCGCATGGTCATCCTCATGGTCATCGCCTTCCTGGTATGCTGGCTGCCCTACGCTGGTGTGGCCTTGTACATCTTCACCCACCAGGGCTCCAACTTTGGGCCCATCTTCATGACCCTCCCGGCGTTCTTCGCCAAGAGCGCCTCCATCTACAACCCTGTCATCTATATCATGATGAATAAGCAGTTCCGGAACTGCATGCTCACCACCATCTGCTGTGGCAAGAGCCTATTTGGTGAGGAAGAGG---CCACCATTGTCTCCAGGACGGAGACCAGCCAGGTGGCCCCAGCCTAA
	Dugong_dugon	ATGAACGGGACGGAGGGCCCGAACTTCTACGTGCCCTTCTCCAACAAGACGGGCGTAGTGCGCAGCCCCTTTGAGTACCCGCAGTACTACTTGGCGGAGCCATGGCAGTTCTCCATGCTGGCCGCTTACATGTTCCTGCTCATTGTACTTGGCTTCCCCATTAACTTCCTCACGCTCTACGTGACTGTACAGCACAAGAAGCTGCGCACACCGCTCAACTACATCTTGCTCAACCTGGCCGTGGCTGACCTCTTCATGGTCTTTGGCGGCTTCACCACCACCCTGTACACCTCTCTGCATGGATACTTCGTCTTCGGACCCACGGGATGCAACGTGGAGGGCTTCTTTGCCACCCTGGGCGGTGAAATTGCCCTGTGGTCCTTGGTGGTCCTGGCCATCGAGCGGTACGTGGTAGTGTGTAAGCCCATGAGCAACTTCCGCTTCGGGGAGAACCACGCCATCATGGGCGTCGCCTTCACCTGGGTCATGGCTCTAGCCTGCGCAGCACCACCCCTCGCTGGCTGGTCCAGATACATCCCGGAAGGCATGCAGTGCTCGTGTGGGATCGACTACTACACGCTCAAGCCCGAGGTCAACAATGAGTCCTTTGTCATCTACATGTTTGTCGTCCACTTCACCATCCCTTTGATCATCATCTTCTTCTGCTATGGGCAGCTAGTCTTCACGGTCAAGGAGGCAGCCGCCCAGCAGCAGGAGTCGGCCACCACACAGAAGGCTGAGAAGGAGGTCACCCGCATGGTCATCATCATGGTCATTGCGTTCCTGATCTGCTGGGTGCCCTATGCTAGCGTGGCCTTCTACATCTTCACCCACCAGGGCTCCGACTTCGGGCCCATCTTCATGACCCTCCCGGCGTTCTTTGCCAAGAGCGCCTCCATCTACAATCCTGTCATCTATATCATGATGAATAAGCAGTTCCGGAACTGCATGCTCACCACCATCTGCTGCGGCAAGAACCCATTCGCTGAGGAAGAGGGCGCCACCACCGTCTCCAAGACGGAAACCAGCCAGGTGGCCCCGGCGTAA
	Trichechus_manatus	ATGAACGGGACGGAGGGCCCGAACTTCTACGTGCCCTTCTCCAACAAGACGGGCGTAGTGCGCAGCCCCTTCGAGTACCCGCAGTACTACTTGGCGGAGCCATGGCAGTTCTCCATGCTGGCCGCTTACATGTTCCTGCTCATTGTACTTGGCTTCCCCATTAACTTCCTCACGCTCTACGTGACTGTACAGCACAAGAAGCTGCGCACACCGCTCAACTACATCTTGCTCAACCTGGCCGTGGCTGACCTCTTCATGGTCTTTGGCGGCTTCACCACCACCCTGTACACCTCTCTGCATGGATACTTCGTCTTCGGACCCACGGGATGCAACGTGGAGGGCTTCTTTGCCACCCTGGGCGGTGAAATTGCCCTGTGGTCCTTGGTGGTCCTGGCCATCGAGCGGTACGTGGTAGTGTGTAAGCCCATGAGCAACTTCCGCTTCGGGGAGAACCACGCCATCATGGGCGTCGCCTTCACCTGGGTCATGGCTCTAGCCTGCGCAGCACCACCCCTCGCTGGCTGGTCCAGATACATCCCGGAAGGCATGCAGTGCTCGTGTGGGATCGACTACTACACGCTCAAGCCCGAGGTCAACAATGAGTCCTTTGTCATCTACATGTTTGTCGTCCACTTCACCATCCCTATGATCGTCATTTTCTTCTGTTACGGGCAGCTAGTCTTCACGGTCAAGGAGGCAGCTGCCCAGCAGCAGGAGTCGGCCACCACGCAGAAGGCAGAGAAGGAGGTCACTCGCATGGTCATCATCATGGTCATTGCATTCCTGATCTGCTGGGTGCCCTATGCTAGCGTGGCCTTCTACATCTTCACCCACCAGGGCTCCAACTTCGGGCCAATCTTCATGACCCTCCCGGCGTTCTTTGCCAAGAGCGCCTCCATCTACAACCCTGTCATCTATATCATGATGAATAAGCAGTTCCGGAACTGCATGCTCACCACCATCTGCTGCGGCAAGAACCCATTCGCTGAGGAAGAGGGCGCCACCACCGTCTCCAAGACGGAGACCAGCCAGGTGGCCCCAGCGTAA
	Elephas_maximus	ATGAATGGGACAGAAGGCCCGAATTTCTACGTGCCCTTCTCCAACAAGACGGGTGTGGTACGCAGCCCCTTCGAGTACCCGCAGTACTACCTAGCAGAGCCATGGCAGTTCTCCATGCTGGCCGCCTACATGTTCCTGCTTATCGTGCTTGGCTTCCCCATCAACTTCCTCACGCTCTACGTGACCGTGCAGCATAAGAAGCTGCGCACACCACTCAACTACATCCTGCTCAACCTGGCCGTAGCCAACCATTTCATGGTCTTTGGCGGCTTCACCACCACCCTCTATACCTCTCTGCATGGATACTTCGTCTTCGGGTCCACTGGATGCAACCTGGAGGGCTTCTTTGCCACCCTGGGCGGTGAAATCGCCCTGTGGTCCTTGGTGGTCCTGGCCATCGAGCGGTATGTGGTGGTGTGTAAGCCCATGAGCAACTTCCGCTTCGGGGAGAACCACGCCATCATGGGTGTCGCCTTCACCTGGGTCATGGCTCTGGCCTGTGCTGCGCCACCCCTCGTTGGCTGGTCCAGGTATATCCCTGAAGGCATGCAGTGCTCATGTGGGATCGACTACTACACGCTCAAGCCCGAGGTCAATAATGAGTCCTTCGTCATCTACATGTTTGTGGTCCACTTCACCATCCCTATGACCATCATCTTCTTCTGCTACGGGCAGCTGGTCTTCACGGTCAAGGAGGCGGCTGCCCAGCAACAGGAGTCAGCCACCACCCAGAAGGCGGAGAAGGAGGTCACCCGCATGGTCATCATCATGGTCATCGCGTTCCTGATCTGCTGGGTGCCCTATGCTAGCGTGGCCTTCTATATATTCACCCACCAGGGCTCTGACTTCGGGCCCATCCTCATGACCCTCCCAGCGTTCTTTGCCAAGAGCTCTGCCATCTACAACCCCGTCATCTACATTATGATGAATAAGCAGTTCCGGAACTGCATGCTCACCACCATCTGCTGCGGCAAGAACCCATTCGGTGAGGAAGAGGGCTCCACCACCGCCTCCAAGACGGAGACCAGCCAGGTGGCCCCGGCCTAA
	Loxodonta_africana	ATGAATGGGACAGAAGGCCCGAATTTCTACGTGCCCTTCTCCAACAAGACGGGTGTGGTACGCAGCCCCTTTGAGTACCCGCAGTACTACCTAGCAGAGCCATGGCAGTTCTCCATGCTGGCCGCCTACATGTTCCTGCTTATCGTGCTTGGCTTCCCCATCAACTTCCTCACGCTCTACGTGACCGTGCAGCATAAGAAGCTGCGCACACCACTCAACTACATCCTGCTCAACCTGGCCGTAGCCAACCATTTCATGGTCTTTGGCGGCTTCACCACCACCCTCTATACCTCTCTGCATGGATACTTCGTCTTCGGGTCCACTGGATGCAACCTGGAGGGCTTCTTTGCCACCCTGGGCGGTGAAATCGCCCTGTGGTCGTTGGTGGTCCTGGCCATCGAGCGGTATGTGGTGGTGTGTAAGCCCATGAGCAACTTCCGCTTCGGGGAGAACCACGCCATCATGGGTGTCGCCTTCACCTGGGTCATGGCTCTGGCCTGTGCTGCGCCACCCCTCGTTGGCTGGTCCAGGTATATCCCTGAAGGCATGCAGTGCTCATGTGGGATCGACTACTACACGCTCAAGCCCGAGGTCAATAATGAGTCCTTCGTCATCTACATGTTTGTGGTCCACTTCACCATCCCTATGACCATCATCTTCTTCTGCTACGGGCAGCTGGTCTTCACGGTCAAGGAGGCGGCTGCCCAGCAACAGGAGTCAGCCACCACCCAGAAGGCGGAGAAGGAGGTCACCCGCATGGTCATCATCATGGTCATCGCGTTCCTGATCTGCTGGGTGCCCTATGCTAGCGTGGCCTTCTATATATTCACCCACCAGGGCTCTGACTTCGGGCCCATCCTCATGACCCTCCCAGCGTTCTTTGCCAAGAGCTCTGCCATCTACAACCCCGTCATCTACATTATGATGAATAAGCAGTTCCGGAACTGCATGCTCACCACCATCTGCTGCGGCAAGAACCCATTCGGTGAGGAAGAGGGCTCCACCACCGCCTCCAAGACGGAGACCAGCCAGGTGGCCCCGGCCTAA
	Heterohyrax_brucei	ATGAACGGGACAGAGGGCCCAAATTTCTACATACCTTTCTCCAACAAGACAGGAGTAGTGCGCAGCCCCTTCGAGTACCCGCAGTACTACCTAGCGGAGCCATGGCAGTTCTCCATGCTGGCCGCCTACATGTTCCTGCTCATCATGCTCGGCTTCCCCATCAACTTCCTCACGCTTTACGTGACTGTACAGCACAAGAAGCTGCGCACACCACTCAACTACATCCTGCTCAACCTGGCCTTCGCCAACCACTTCATGGTCTTTGGTGGCTTCACCACCACCTTCTACACCTCTCTGCATGGATACTTCGTCTTTGGGGTCACAGGATGCAACCTGGAGGGCTTCTTTGCCACCCTGGGAGGTGAAATCGCCCTGTGGTCCTTGGTGGTCCTGGCCATTGAGCGGTATGTGGTGGTTTGTAAACCCATGAGCAACTTCCGCTTTGGGGAGAACCATGCCATTATGGGTGTCGCCTTCACTTGGATCATGGCTCTGGCCTGTGCTGTACCACCCCTGGTTGGCTGGTCCAGGTACATCCCAGAAGGCATGCAGTGCTCGTGTGGAATTGACTACTACACGCTCAAGCCTGAGGTCAACAATGAGTCGTTTGTCATCTACATGTTTGTTGTCCACTTCACCATCCCCATGATCATCATCTTCTTCTGCTATGGGCAGCTGGTGTTCACAGTCAAGGAGGCGGCTGCTCAGCAGCAGGAGTCAGCCACTACCCAGAAGGCGGAGAAGGAGGTCACCCGTATGGTCATCATCATGGTCGTCGCGTTCCTGATCTGCTGGGTCCCCTACGCTAGTGTGGCCTTCTATATCTTCACCCACCAAGGCTCCAACTTTGGGCCCATCTTCATGACCCTTCCGGCATTCTTTGCCAAGAGCTCCGCCATCTACAACCCTGTCATCTATATTATGATGAATAAGCAGTTCCGGAACTGCATGCTGACCACGATCTGCTGTGGCAAGAACCCATTCGGTGAAGAAGAGGGCTCCACCACCGTTTCCAAGACGGAGACCAGCCAAGTGGCCCCGGCCTAA
	Procavia_capensis	ATGAACGGGACGGAGGGCCCAAATTTCTACATACCCTTCTCCAACAAGACAGGAGTAGTGCGCAGCCCCTTCGAGTACCCGCAGTACTACCTGGCAGAGCCGTGGCAGTTCTCCATGCTGGCCGCCTACATGTTCCTGCTCATCATGCTCGGCTTCCCCATCAACTTCCTCACGCTTTATGTGACTGTACAGCACAAGAAGCTGCGCACACCACTCAACTACATCCTGCTCAACCTGGCCTTCGCCAACCACTTCATGGTCTTTGGTGGCTTCACCACCACCTTCTACACCTCTCTGCATGGATACTTCGTCTTTGGGGTCACAGGATGCAACGTGGAGGGCTTTTTTGCCACCCTGGGAGGTGAAATCGCCCTGTGGTCCTTGGTGGTCCTGGCCATTGAGCGGTATGTGGTGGTTTGTAAACCCATGAGCAACTTCCGCTTTGGGGAGAACCATGCCATCATGGGTGTCATCTTCACTTGGATCATGGCTCTGGCCTGTGCTGTACCACCCCTGGTTGGCTGGTCCAGGTACATCCCAGAAGGCATGCAGTGCTCGTGTGGGATCGACTACTACACGCTCAAGCCTGAGGTCAACAATGAGTCGTTTGTCATCTACATGTTTGTCGTCCACTTCTCCATCCCCATGATCATCATCTTCTTCTGCTATGGGCAGCTGGTGTTCACAGTCAAGGAGGCGGCTGCTCAGCAGCAGGAGTCAGCCACTACCCAGAAGGCGGAGAAGGAGGTCACCCGTATGGTCATCATTATGGTCGTCGCGTTCCTGATCTGCTGGGTCCCCTACGCTAGTGTGGCCTTCTATATCTTCACCCACCAAGGCTCCAACTTCGGGCCCATCTTCATGACCCTTCCGGCATTCTTTGCCAAGAGCTCCGCCATCTACAACCCTGTCATCTATATTATGATGAATAAGCAGTTCCGGAACTGCATGCTGACCACGATCTGCTGTGGCAAGAATCCATTCGGTGAAGAAGAGGGCTCCACCACTGTTTCCAAGACGGAGACCAGCCAAGTGGCCCCGGCCTAA
	Orycteropus_afer	ATGAATGGGACGGAGGGCCCGAACTTCTATGTGCCCTTCTCCAACAAGACAGGAGTGGTACGCAGCCCCTTCGAGTACCCGCAGTACTACCTGGCAGAGCCATGGCAGTTCTCCATGCTGGCTGCCTACATGTTCCTGCTCATTGTGCTTGGTTTTCCCATCAACTTCCTCACACTGTACGTGACCGTACAGCACAAGAAACTACGCACGCCGCTCAACTACATCCTGCTCAACTTGGCCGTGGCTGACCTCTTCATGGTCTTCGGTGGCTTCACCACCACCCTCTACACCTCTCTTCATGGATACTTCGTCTTTGGGCCCACAGGATGCAACCTGGAGGGCTTCTTCGCCACCCTGGGTGGTGAAATCGCGCTGTGGTCCTTGGTGGTCTTGGCCATCGAGCGGTACGTGGTGGTGTGTAAGCCCATGAGCAACTTCCGCTTCGGGGAGAACCATGCCATCATGGGTGTAGCCTTCACCTGGGTCATGGCTCTGGCCTGCGCTGCACCCCCCCTCGTCGGCTGGTCCAGGTACATCCCAGAAGGCATGCAGTGCTCGTGTGGGATTGACTACTACACGCTCAAGCCTGAGGTCAACAACGAGTCCTTCGTAATCTACATGTTTGTCGTCCATTTCACCATCCCGATGATAGTCATCTTTTTCTGCTATGGGCAGCTCGTATTCACGGTCAAGGAGGCAGCCGCCCAGCAGCAGGAATCGGCCACCACCCAGAAGGCAGAGAAGGAAGTCACCCGCATGGTCATCATCATGCTCATCGCATTCCTGATCTGCTGGCTGCCCTATGCTGGAGTGGCCTTCTACATCTTCACCCACCAGGGCTCCAACTTCGGGCCCATTTTCATGACCCTCCCGGCATTCTTTGCCAAGAGCTCCTCCATCTACAACCCCGTCATCTATATCATGATGAATAAGCAGTTCCGGAACTGCATGCTCACCACACTCTGCTGTGGCAAGAACCCATTCGAAGAGGAGGAGGGCTCCACAACCGCATCTAAGACAGAGACCAGCCAGGTGGCCCCAGCCTAA
	Elephantulus_edwardii	ATGAACGGCACGGAGGGCCCCAACTTCTACATCCCCTTCTCCAACAAGACGGGCGTGGTGCGCAGCCCCTTTGAGTACCCGCAGTACTACCTGGCGGAGCCCTGGCAGTTCTCCATGCTGGCCGCCTACATGTTCATGCTCATCGTGCTCGGCTTCCCCATCAACTTCCTGACGCTCTACGTGACCGTCCAGCACAAGAAGCTGCGTACGCCCCTCAACTACATCCTGCTCAACCTGGCGGTGGCTGACCTCTTCATGGTCCTGGGGGGGTTCACCACCACGCTGTACACCTCCCTGCATGGATACTTCGTCTTCGGGCCCACGGGATGCAACGTGGAGGGCTTTTTCGCCACCCTGGGAGGTGAAATTGCCCTATGGTCATTGGTGGTCCTGGCCATTGAGCGGTATGTGGTGGTGTGTAAGCCCATGAGCAACTTCCGCTTCGGGGAGAACCACGCCATCATGGGTGTCGCCTTCACCTGGGTCATGGCCCTGGCCTGCGCTGCACCCCCGCTCGCCGGCTGGTCCAGGTACATCCCAGAAGGTATGCAGTGCTCGTGCGGGATCGACTACTACACCCTCAAGCCCGAGGTCAACAACGAGTCCTTCGTCATCTACATGTTCGTGGTCCACTTCACTATCCCCTTGGTCGTCATCTTCTTTTGCTATGGGCAGCTCGTCTTCACGGTCAAGGAGGCAGCTGCCCAGCAGCAGGAGTCAGCCACCACCCAGAAGGCAGAGAAGGAAGTCACCCGTATGGTCATCATCATGGTCATCGCTTTCCTGATCTGCTGGGTGCCCTACGCTAGTGTGGCCTTCTACATCTTCACTCACCAGGGCTCCAACTTCGGGCCCATCTTCATGACCATCCCGGCGTTCTTCGCCAAGAGCTCCTCCATCTACAACCCTGTCATCTACATCATGATGAACAAGCAGTTCCGGAACTGCATGCTCACCACCCTCTGCTGCGGCAAGAATCCATTTGGTGAGGAAGAGGCCTCCACCACCGTGTCCAAGACGGAGACCAGCCAGGTGGCCCCGGCCTAG
	Echinops_telfairi	ATGAACGGGACGGAGGGCCCGAACTTCTACGTGCCCTTCTCCAACAAGACAGGCGTGGTGCGCAGCCCCTTCGAGTACCCGCAGTACTACCTGGCAGAGCCCTGGCAGTTCTCCATGCTGGCCGCCTACATGTTCATGCTCATCGTGCTCGGCTTCCCCATCAACTTCCTCACGCTCTACGTGACCGTGCAGCACAAGAAGCTGCGCACGCCGCTCAACTACATCCTGCTCAACCTGGCCTTGGCCGACCTCTTCATGGTCTTCGGGGGCTTCACCACCACCCTCTACACCTCTCTGCACGGATACTTTGTCTTCGGGCCCACCGGATGCAACCTGGAGGGTTTCTTCGCCACCTTGGGTGGTGAAATCGCCCTCTGGTCCTTGGTGGTCCTGGCCATCGAGCGGTACGTGGTGGTGTGTAAGCCCATGAGCAATTTCCGCTTCGGGGAGAACCACGCCATCATGGGTGTCGGCCTGACCTGGGTCATGGCTCTGGCCTGCGCCGCACCGCCTCTTGCCGGCTGGTCCAGGTACATCCCGGAAGGCATGCAGTGCTCCTGCGGTATCGACTACTACACACTCAAGCCCGAGGTCAACAACGAGTCTTTTGTCATCTACATGTTCATCGTCCATTTTACGATCCCCATGATCATCATCTTCTTCTGCTACGGCCAGCTGGTCTTCACGGTCAAGGAGGCAGCTGCCCAGCAGCAGGAGTCGGCCACCACCCAGAAGGCAGAGAAGGAGGTCACCCGCATGGTCATCATCATGGTCATCGCGTTCCTGATCTGCTGGGTGCCCTATGCGAGCGTGGCCTTCTACATCTTCACCCACCAGGGCTCCAACTTCGGCCCCATCTTCATGACCTTCCCGGCCTTCTTCGCTAAGACCTCCTCCATCTACAACCCAGTCATCTACATCATGATGAACAAGCAGTTCCGGAACTGCATGCTCACCACCATCTGCTGCGGGAAGAACCCCTTCGGGGAGGAAGAGG---CCACCACGGTCTCTAAGACGGAGACCAGCCAGGTGGCCCCAGCCTGA
	Microgale_talazaci	ATGAACGGGACGGAAGGCCCGAACTTCTACGTGCCCTTCTCCAACAAGACAGGCGTGGTGCGCAGCCCCTTCGAGTACCCGCAGTATTACCTGGCCGAGCCCTGGCAGTTCTCCATGCTGGCCGCCTACATGTTCATGCTCATTGTGCTCGGCTTCCCCATCAACTTCCTGACGCTCTACGTGACCGTGCAGCACAAGAAGCTGCGCACGCCGCTCAACTACATCCTGCTCAACCTGGCCGTGGCCGACCTCTTCATGGTCTTCGGGGGCTTCACCACCACCCTCTACACCTCTCTGCACGGATACTTTGTCTTCGGGCCCACCGGCTGCAACCTGGAGGGTTTCTTCGCCACCATGGGTGGTGAAATCGCCCTCTGGTCCCTGGTGGTCCTGGCCATTGAGCGGTACGTGGTGGTGTGTAAGCCCATGAGCAACTTCCGCTTCGGGGAGAACCACGCCATCATGGGTGTCGGCCTGACCTGGGTCATGGCTCTGGCCTGTGCCGCACCGCCTCTTGTCGGCTGGTCCAGGTACATCCCGGAAGGCATGCAGTGCTCCTGCGGTATCGACTACTACACCCTCAAGCCCGAGGTCAACAACGAGTCTTTCGTCATCTACATGTTCATCGTCCACTTCACCATCCCCATGATCGTCATCTTCTTCTGCTACGGCCAGCTGGTCTTCACGGTCAAGGAGGCGGCTGCCCAGCAGCAGGAGTCGGCCACCACCCAGAAGGCCGAGAAAGAGGTCACCCGCATGGTCATCATCATGGTCATCGCGTTCCTGATCTGCTGGCTGCCCTACGCCAGCGTGGCCTTCTATATCTTCACCCACCAGGGCTCCAACTTCGGGCCCGTCTTCATGACCCTCCCGGCCTTCTTTGCTAAGAGCGCCTCCATCTACAACCCCGTCATCTACATCATGATGAACAAGCAGTTCCGGAACTGCATGCTCACCACCATCTGCTGCGGGAAGAATCCGTTTGCTGAGGAAGAGG---CCTCCACGGTCTCCAAGACCGAGACCAGCCAGGTGGCCCCGGCCTGA

;
end;
