# Supplementary material for: Three Blind Moles: Molecular Evolutionary Insights on the Tempo and Mode of Convergent Eye Degeneration in Notoryctes typhlops (Southern Marsupial Mole) and Two Chrysochlorids (Golden Moles)
Source: Genes (Basel). 2023 Oct 28;14(11):2018. doi: 10.3390/genes14112018 (PMC10671557; doi:10.3390/genes14112018)
Supplement: Supplementary file 1 [file genes-14-02018-s001.zip › Afrotheria CDS Alignments Nexus/Afrotheria Rod Genes CDS Nexus/SAG alignment CDS.nex]

#NEXUS
begin taxa;
	dimensions ntax=12;
	taxlabels
	Amblysomus_hottentotus[&"At least Q20"=99.94%,Ambiguities=0,"At least Q30"=99.94%,"Rough Temperature (°C)"=90.0473420888055,"At least Q40"=99.94%,Description="Illumina",Modified=Sun Oct 23 14:02:34 PDT 2022,"% GC"=51.6%,Bin="<html><head><3></head><b><font color='#49993F'>High</font></b></html>","# Nucleotide Sequences With Quality"=1,"Post-Trim Length"=1599,"Molecular Weight (kDa)"=495.10442000000785,Topology="linear","% MQ"=0.0%,Created=Sun Oct 09 22:52:51 PDT 2022,"% LQ"=0.1%,"% HQ"=99.9%,"Molecule Type"="DNA"]
	Chrysochloris_asiatica[&country="South Africa","Rough Temperature (°C)"=90.2189189189189,Description="NW_006408614","Genetic Code"="Standard",Modified=Sun Oct 23 14:02:34 PDT 2022,"Annotation Software Version (Genome-Annotation-Data)"="5.2",Taxonomy="Eukaryota; Metazoa; Chordata; Craniata; Vertebrata; Euteleostomi; Mammalia; Eutheria; Afrotheria; Chrysochloridae; Chrysochlorinae; Chrysochloris","Common Name"="Cape golden mole","Filename (Imported From)"="sequence - 2022-09-14T152315.005.gb","Annotation Provider (Genome-Annotation-Data)"="NCBI",Created=Wed Feb 19 00:00:00 PST 2014,"Annotation Method (Genome-Annotation-Data)"="Best-placed RefSeq; Gnomon","Features Annotated (Genome-Annotation-Data)"="Gene; mRNA; CDS; ncRNA",db_xref="taxon:185453",Organism="Chrysochloris asiatica","Annotation Version (Genome-Annotation-Data)"="Chrysochloris asiatica Annotation Release 100","Path (Imported From)"="/Users/pannotia/Downloads",Accession="NW_006408614.1","% GC"=51.9%,chromosome="Unknown",sex="female","Annotation Pipeline (Genome-Annotation-Data)"="NCBI eukaryotic genome annotation pipeline","Molecular Weight (kDa)"=549.3973900000063,"# Nucleotide Sequences With Quality"=0,Topology="linear","Annotation Status (Genome-Annotation-Data)"="Full annotation",tissue_type="Spleen","Molecule Type"="DNA"]
	Dugong_dugon[&"Rough Temperature (°C)"=90.49681908548708,Description="BMBL01111216.1 (E1-4), BMBL01105027.1 (E5-15)",Modified=Sun Oct 23 13:48:44 PDT 2022,"% GC"=52.8%,"# Nucleotide Sequences With Quality"=0,"Molecular Weight (kDa)"=467.38637000000654,Topology="linear","Molecule Type"="DNA",Created=Thu Sep 15 13:17:27 PDT 2022]
	Trichechus_manatus[&"Rough Temperature (°C)"=90.46675809105868,Description="NW_004444185","Genetic Code"="Standard",Modified=Sun Oct 23 14:02:20 PDT 2022,"Annotation Software Version (Genome-Annotation-Data)"="8.0","Assembly Name (Genome-Assembly-Data)"="TriManLat1.0",Taxonomy="Eukaryota; Metazoa; Chordata; Craniata; Vertebrata; Euteleostomi; Mammalia; Eutheria; Afrotheria; Sirenia; Trichechidae; Trichechus","Common Name"="Florida manatee","Genome Coverage (Genome-Assembly-Data)"="150x","Filename (Imported From)"="sequence - 2022-09-14T152215.545.gb","Annotation Provider (Genome-Annotation-Data)"="NCBI",Created=Thu Jan 25 00:00:00 PST 2018,isolate="Lorelei","Annotation Method (Genome-Annotation-Data)"="Best-placed RefSeq; Gnomon","Features Annotated (Genome-Annotation-Data)"="Gene; mRNA; CDS; ncRNA","Assembly Provider (Genome-Assembly-Data)"="Broad Institute","Sequencing Technology (Genome-Assembly-Data)"="Illumina HiSeq",db_xref="taxon:127582",Organism="Trichechus manatus latirostris","Annotation Version (Genome-Annotation-Data)"="102","Path (Imported From)"="/Users/pannotia/Downloads",Accession="NW_004444185.1",sub_species="latirostris","% GC"=52.5%,chromosome="Unknown",sex="female","Molecular Weight (kDa)"=563.7925800000042,"# Nucleotide Sequences With Quality"=0,"Annotation Pipeline (Genome-Annotation-Data)"="NCBI eukaryotic genome annotation pipeline",Topology="linear","Assembly Method (Genome-Assembly-Data)"="AllPaths v. R38542","Annotation Name (Genome-Annotation-Data)"="Trichechus manatus latirostris Annotation Release 102","Annotation Status (Genome-Annotation-Data)"="Full annotation","Molecule Type"="DNA"]
	Elephas_maximus[&country="USA: San Diego Zoo",collection_date="2016","Rough Temperature (°C)"=90.57262693156733,Description="NC_064824","Genetic Code"="Standard",Modified=Sun Oct 23 14:02:34 PDT 2022,"Annotation Software Version (Genome-Annotation-Data)"="10.0","Assembly Name (Genome-Assembly-Data)"="mEleMax1 primary haplotype",Taxonomy="Eukaryota; Metazoa; Chordata; Craniata; Vertebrata; Euteleostomi; Mammalia; Eutheria; Afrotheria; Proboscidea; Elephantidae; Elephas","Genome Coverage (Genome-Assembly-Data)"="43.0x","Filename (Imported From)"="sequence - 2022-09-14T151738.332.gb","Annotation Provider (Genome-Annotation-Data)"="NCBI RefSeq",dev_stage="adult",Created=Thu Aug 04 00:00:00 PDT 2022,isolate="mEleMax1","Genome Representation (Genome-Assembly-Data)"="Full","Assembly Date (Genome-Assembly-Data)"="21-MAR-2022","Annotation Method (Genome-Annotation-Data)"="Best-placed RefSeq; Gnomon",cell_type="fibroblast","Features Annotated (Genome-Annotation-Data)"="Gene; mRNA; CDS; ncRNA","Assembly Provider (Genome-Assembly-Data)"="Vertebrate Genomes Project","Sequencing Technology (Genome-Assembly-Data)"="PacBio Sequel II HiFi; Bionano optical mapping; Arima HiC",db_xref="taxon:99487",Organism="Elephas maximus indicus","Annotation Version (Genome-Annotation-Data)"="100","Path (Imported From)"="/Users/pannotia/Downloads",Accession="NC_064824.1",sub_species="indicus","% GC"=52.8%,chromosome="6",sex="male","Molecular Weight (kDa)"=560.4823800000046,"# Nucleotide Sequences With Quality"=0,"Annotation Pipeline (Genome-Annotation-Data)"="NCBI eukaryotic genome annotation pipeline",Topology="linear","Assembly Method (Genome-Assembly-Data)"="Hifiasm v. 0.16.1; purge_dups v. 07.12.21; Bionano solve v. 3.3; Salsa v. 2.3","Annotation Name (Genome-Annotation-Data)"="Elephas maximus indicus Annotation Release 100","Diploid (Genome-Assembly-Data)"="Principal Haplotype","Annotation Status (Genome-Annotation-Data)"="Full annotation",tissue_type="fibroblast cells from skin","Molecule Type"="DNA","Expected Final Version (Genome-Assembly-Data)"="No"]
	Loxodonta_africana[&country="USA: San Diego Zoo, CA","Rough Temperature (°C)"=90.52737306843267,Description="NW_003573475","Genetic Code"="Standard",Modified=Sun Oct 23 14:02:34 PDT 2022,"Annotation Software Version (Genome-Annotation-Data)"="8.0",Taxonomy="Eukaryota; Metazoa; Chordata; Craniata; Vertebrata; Euteleostomi; Mammalia; Eutheria; Afrotheria; Proboscidea; Elephantidae; Loxodonta","Common Name"="African savanna elephant","Filename (Imported From)"="sequence - 2022-09-14T152114.410.gb","Annotation Provider (Genome-Annotation-Data)"="NCBI",Created=Tue Jan 16 00:00:00 PST 2018,isolate="ISIS603380","Annotation Method (Genome-Annotation-Data)"="Best-placed RefSeq; Gnomon","Features Annotated (Genome-Annotation-Data)"="Gene; mRNA; CDS; ncRNA",db_xref="taxon:9785",Organism="Loxodonta africana","Annotation Version (Genome-Annotation-Data)"="102","Path (Imported From)"="/Users/pannotia/Downloads",Accession="NW_003573475.1","% GC"=52.6%,chromosome="Unknown",sex="female","Molecular Weight (kDa)"=560.5924800000046,"# Nucleotide Sequences With Quality"=0,"Annotation Pipeline (Genome-Annotation-Data)"="NCBI eukaryotic genome annotation pipeline",Topology="linear","Annotation Name (Genome-Annotation-Data)"="Loxodonta africana Annotation Release 102","Annotation Status (Genome-Annotation-Data)"="Full annotation","Molecule Type"="DNA"]
	Heterohyrax_brucei[&"Rough Temperature (°C)"=91.12504604051564,Description="PVJQ01001194","Genetic Code"="Standard",Modified=Sun Oct 23 13:54:37 PDT 2022,"Assembly Name (Genome-Assembly-Data)"="HetBruBak_v1_BIUU",Taxonomy="Eukaryota; Metazoa; Chordata; Craniata; Vertebrata; Euteleostomi; Mammalia; Eutheria; Afrotheria; Hyracoidea; Procaviidae; Heterohyrax","Common Name"="yellow-spotted hyrax","Genome Coverage (Genome-Assembly-Data)"="24.4x","Filename (Imported From)"="sequence - 2022-09-15T084130.365.gb",dev_stage="adult",Created=Wed Jan 16 00:00:00 PST 2019,"Genome Representation (Genome-Assembly-Data)"="Full",isolate="US064","Sequencing Technology (Genome-Assembly-Data)"="Illumina HiSeq",db_xref="taxon:77598",Organism="Heterohyrax brucei","Path (Imported From)"="/Users/pannotia/Downloads",Accession="PVJQ01001194.1","% GC"=54.2%,"Molecular Weight (kDa)"=504.09679000000796,"# Nucleotide Sequences With Quality"=0,Topology="linear","Assembly Method (Genome-Assembly-Data)"="DISCOVAR de novo v. discovardenovo-52488","Molecule Type"="DNA","Expected Final Version (Genome-Assembly-Data)"="Yes"]
	Procavia_capensis[&"Rough Temperature (°C)"=91.0883631713555,Description="PVIO02003527 (E1-5, 7-15), PVIO02084984.1 (E6)",Modified=Sun Oct 23 14:00:33 PDT 2022,"% GC"=54.2%,"# Nucleotide Sequences With Quality"=0,"Molecular Weight (kDa)"=484.18799000000706,Topology="linear","Molecule Type"="DNA",Created=Thu Sep 15 12:46:54 PDT 2022]
	Orycteropus_afer[&"Rough Temperature (°C)"=90.92507682851874,Description="NW_006921593",Modified=Sun Oct 23 13:58:20 PDT 2022,"% GC"=53.7%,"# Nucleotide Sequences With Quality"=0,"Molecular Weight (kDa)"=502.9820600000076,Topology="linear","Molecule Type"="DNA",Created=Thu Sep 15 13:25:59 PDT 2022]
	Echinops_telfairi[&"Rough Temperature (°C)"=91.98933943754086,Organism="Echinops telfairi",Description="NW_022103899","Genetic Code"="Standard",Modified=Sun Oct 23 13:50:18 PDT 2022,Taxonomy="Eukaryota; Metazoa; Chordata; Craniata; Vertebrata; Euteleostomi; Mammalia; Eutheria; Afrotheria; Tenrecidae; Tenrecinae; Echinops","% GC"=56.4%,"Common Name"="small Madagascar hedgehog","# Nucleotide Sequences With Quality"=0,"Molecular Weight (kDa)"=472.4688800000061,Topology="linear",Created=Wed Sep 14 15:28:29 PDT 2022,"Molecule Type"="DNA"]
	Microgale_talazaci[&"Rough Temperature (°C)"=92.76247594611931,Description="PVJH01156570.1 (E1), PVJH01096623.1 (E2), PVJH01077496.1 (E3-4), PVJH01057631 (E5-8), PVJH01031444 (E9-15)",Modified=Sun Oct 23 13:56:55 PDT 2022,"% GC"=58.2%,"# Nucleotide Sequences With Quality"=0,"Molecular Weight (kDa)"=482.50722000000655,Topology="linear","Molecule Type"="DNA",Created=Thu Sep 15 13:28:42 PDT 2022]
	Elephantulus_edwardii[&country="South Africa","Rough Temperature (°C)"=91.75780206435944,Description="NW_006399877","Genetic Code"="Standard",Modified=Sun Oct 23 13:52:33 PDT 2022,"Annotation Software Version (Genome-Annotation-Data)"="5.2",Taxonomy="Eukaryota; Metazoa; Chordata; Craniata; Vertebrata; Euteleostomi; Mammalia; Eutheria; Afrotheria; Macroscelidea; Macroscelididae; Elephantulus","Common Name"="Cape elephant shrew","Filename (Imported From)"="sequence - 2022-09-14T152530.028.gb","Annotation Provider (Genome-Annotation-Data)"="NCBI",Created=Wed Feb 19 00:00:00 PST 2014,isolate="Elephantulus edwardi_28Jun2011","Annotation Method (Genome-Annotation-Data)"="Best-placed RefSeq; Gnomon","Features Annotated (Genome-Annotation-Data)"="Gene; mRNA; CDS; ncRNA",db_xref="taxon:28737",Organism="Elephantulus edwardii","Annotation Version (Genome-Annotation-Data)"="Elephantulus edwardii Annotation Release 100","Path (Imported From)"="/Users/pannotia/Downloads",Accession="NW_006399877.1","% GC"=55.7%,chromosome="Unknown",sex="female","Annotation Pipeline (Genome-Annotation-Data)"="NCBI eukaryotic genome annotation pipeline","Molecular Weight (kDa)"=509.72617000000776,"# Nucleotide Sequences With Quality"=0,Topology="linear","Annotation Status (Genome-Annotation-Data)"="Full annotation","Molecule Type"="DNA"]
;
end;

begin characters;
	dimensions nchar=1230;
	format datatype=dna missing=? gap=-;
	matrix
	Amblysomus_hottentotus	ATGGCATTCGGAGGCAAGATGAGTAAGTTGACCCCAAGCCATGTCATCTTTAAGAAGATCTCCCGGGACAAGTCGGTGACTATCTACCTGGGGAAGAGAGACTATCTAGACCACGTTAGTGAAATAGAACCTGTGGATGGAGTTGTGTTGGTTGATCCTGAACTCATCAAGGGAAAGAGAGTTTTTGTTTCTCTGACCTGCGCCTTCCGCTATGGCCAGGAAGACATCGATGTGATTGGCCTCACCTTTCGAAAGGACCTGTATTTCTCTCGTGTCCAGGTGTATCCTCCTGTGGGGGTCATACACACCCTCACAAAGCTGCAGGAAAGTCTGCTCAAGAAGCTGGGGGCCAACACCTACCCCTTCCTGCTCACGTTTCCTGACTACTTGCCCTGCTCAGTGATGTTGCAACCAGCTCCACAAGATGTTGGGAAGTCCTGTGGGGTCGACTTTGAGGTCAAAGCATTTGCCACAGACAGCGCAGATGGTGAAGAGGACAAAATTCCCAAAAAGAGCTCTGTGCGTCTGCTGATCCGTAAGATCCAGCATGCACCGTCTGAGATGGGCCCCCAGCCCCGAGCCGAGGCAGCCTGGCAGTTCTTCATGTCGGATAAGCCCCTGCACGTAACAGTCTTCCTCAGCAAAGAGATTTATTTCCACGGAGAACCCATCCCTGTGACGGTGACTGTGACCAACAACACAGAGAAAACAGTGAAGAAGATTAAAGTGTTGGTGGAACAAGTGGCCAATGTGGTCCTCTACTCCAGCGACTATTACATCAAGCCGGTGGCTATGGAGGAAACACAAGAGAAAGTGCCCCCAAACAGCACTATGACCAAGACGTTGACCCTGGTGCCCTTGCTGGCGAACAATCGAGAGAGGAGGGGCATTGCCCTGGATGGGAAGATCAAACACGAGGACACGAACCTCGCCTCCAGCACCATCATCAAGGAGGGCATAGACCGGACTGTCCTGGGTATCCTGGTATCCTACCACATCAAGGTGAAGCTCACGGTGTCAGGCTTTCTGGGGGAGCTGACCTCCAGTGAAGTGGCCACTGAGGTGCCGTTCCGCCTCATGCATCCCCAGCCCGGAGACCCAGCA---ACCAAGGACAGTTTTCAGGATGAAAATTTGGTTTTTGAGGAGTTTGCTCGCCAAAATCTGAAAGATGGGGCCGAAGTCAAGCAAGGGGAGAAAGACAAGGAAGAGGCCACCAATGATGAGTGA
	Chrysochloris_asiatica	ATGGCATTCGGAGGCAAGATGAGTAAGTCGACCCCAAACCATGTCATCTTCAAGAAGATCTCCCGGGACAAGTCGGTGACTATCTACCTGGGGAAGAGAGACTATATAGACCACGTCAGTGAAATAGAACCTGTGGATGGAGTCGTGTTGGTTGATCCTGAACTCATCAAGGGAAAGAGAGTTTATGTTTCTCTGACCTGCGCCTTCCGCTACGGCCAGGAAGACATCGATGTGATTGGCCTCACCTTTCGAAGGGACCTGTATTTCTCTCGCGTCCAGGTGTATCCTCCTGTGGGGGTCATACACACCCTCACAAAGCTGCAGGAAAGTCTGCTGAAGAAGCTGGGGGCCAACACCTACCCCTTCCTGCTCATGTTTCCTGACTACTTGCCCTGCTCAGTGATGTTGCAACCAGCTCCACAAGATGTTGGGAAGTCCTGTGGGGTCGATTTTGAGGTCAAAGCATTTGCCACCGACAGCACAGATGGCGAAGAGGACAAAATTCCCCAAAAGAGCTCTGTGCGTCTGCTGATCCGTAAGATCCAGCATGCACCGTCTGAGATGGGCCCCCAGCCCCGAGCCGAGGTGGCCTGGCAGTTCTTGATGTCGGACAAGCCCCTGCACGTAGCAGTCTTCCTCAGCAAAGAGATTTATTTCCATGGAGAACCCATCCCTGTGACAGTGACTGTGACCAACAACACAGAGAAAACAGTGAAGAAGATTAAAGTGTTGGTGGAACAAGTGGCCAATGTGGTCCTCTACTCCAGCGACTATTACATCAAGCCGGTGGCTATGGAGGAAACACAAGAGAAAGTGCCCCCAAACAGCACTATGACCAAGACGTTGACCCTGGTGCCCTTGCTGGCGAACAATCAAGAGAGGAGGGGCATTGCCCTGGACGGGAAGATCAAACACGAGGACACGAACCTTGCCTCCAGCACCATCATCAAGGAGGGCATAGACCGGACTGTCCTGGGCATCCTGGTATCCTACCACATCAAGGTGAAACTCACAGTGTCAGGCTTTCTGGGGGAGCTGACCTCCAGTGACGTGGCCACTGAGGTGCCGTTCCGCCTCATGCACCCCCAGCCCGGAGACCCAGCA---ACCAAGGACAGTTTTCAGGATGAAAATTTGGTTTTTGAGGAGTTTGCTCGCCAAAATCTGAAAGATGGGGCCGAAGTCAAGCAAGGGGAGAAAGACAAGGAGGAGGCCACCAATGATGAGTGA
	Dugong_dugon	ATGGCAGCCAGCGGGAAGACGAGTAAGTCTACACAAAACCATGTCATCTTCAAGAAGGTCTCTCGGGACAAGTCGGTGACAATCTACCTGGGGAAGAGAGACTACGTAGACCATGTCAACCAAGTAGAACCTGTGGATGGAGTTGTGTTGGTTGATCCTGAGCTCGTCAAGGGGAAGAAAGTTTATGTCTCTCTGACTTGCGCCTTCCGCTATGGCCAGGAAGACATCGACGTGATTGGCCTGAGCTTCCGCAGGGACCTGTATTTCTCTCGGGTCCAGGTGTACCCTCCTGTGGGGGCTGCGAATGCCCCCACAAAACTGCAGGAGAGTCTGGTCAAGAAGCTGGGGGCCAACACCTACCCCTTTCTGCTCACGTTTCCTGACTATTTGCCCTGCTCAGTGATGTTGCAGCCAGCTCCACAAGATGTGGGAAAGTCCTGTGGGGTCGACTTCGAGGTCAAAGCATTCACCACAGACAGCACAGATGGTGAAGAGGACAAAATTCTCAAAAAGAGCTCTGTGCGTCTGCTGATCCGTAAAGTACAGCATGCTCCGTCGGAGATGGGCCCTCAGCCCCGAGCTGAATCAGCCTGGCAGTTCTTCATGTCGAACAAGCCCCTGCACCTAGCAGTCTCCCTCAGCAAAGAGGTCTATTTCCATGAGGAGCCCATTCCTGTGACGGTGACCGTGACCAATAACACAGAGAAAACAGTGCGGAAGATTAAAGCATCAGTGGAACAAGTGGCCAACGTGGTCCTCTACTCCAGCGACTATTATGTCAAGCCAGTGGCCATGGAGGAAACACAAGAGAAAGTACCCCCAAACAGCACTTTGACTAAGACACTGACCCTGGTGCCCTTGCTGGCGAACAATCGGGAGAGGCGGGGCATCGCCCTGGACGGGAAGATCAAGCATGAGGACACGAACCTCGCCTCCAGCACCATCATTAAGGATGGCATAGACCGGACCATCCTGGGGATCCTGGTGTCCTACCAGATCAAGGTGAAGCTCACGGTGTCAGGCTTTCTGGGAGAGCTCACCTCCAGTGAAGTGGCCACCGAGGTGCCGTTCCGCCTCATGCACCCCCAGCCGGAGGACCCAGCAATGGCAAAGGAAAGTTTTCAGGATGAAAATTTGGTTTTTGAGGAGTTTGCTCGCCAAAACCTGAACGATGTGGCCGAAATCGAGGAAGGGAAGAAAGACAAGGAGGAG---------GATGAATGA
	Trichechus_manatus	ATGGCAGCCAGTGGGAAGACGAGTAAGTCTACACAAAACCATGTCATCTTCAAGAAGGTCTCTCGGGACAAGTCGGTGACAATCTACCTGGGGAAGAGAGACTACGTAGACCATGTCAACCAAGTAGAACCTGTGGATGGAGTTGTGTTGATTGATCCTGAGCTCGTCAAGGGGAAGAAAGTTTATGTCTCTCTGACTTGCGCCTTCCGCTATGGCCAGGAAGACATCGACGTGATTGGCCTGAGCTTCCGCAGGGACCTGTATTTCTCTCGGGTCCAGGTGTACCCTCCTGTGGGGGCTGCGAATGCCCCCACAAAACTGCAGGAGAGTCTGGTCAAGAAGCTGGGGGCCAACACCTACCCCTTTCTGCTCACGTTTCCTGACTATCTGCCCTGCTCAGTGATGTTGCAGCCAGCTCCACAAGATGTGGGAAAGTCCTGTGGGGTCGACTTTGAGGTCAAAGCATTCACCACAGACAGCACAGATGGTGAAGAGGACAAAATTCTCAAAAAGAGCTCTGTGCGTCTGCTGATCCGTAAAGTACAGCATGCTCCGTCGGAGATGGGCCCTCAGCCCCGAGCTGAGTCAGCCTGGCAGTTCTTCATGTCGAACAAGCCCCTGCACCTAGCAGTCTCCCTCAGCAAAGAGGTCTATTTCCATGGGGAACCCATTCCTGTGACGGTGACTGTGACCAACAACACAGAGAAAACAGTGAGGAAGATTAAAGCATCAGTGGAACAAGTGGCCAACGTGGTCCTCTACTCCAGCGACTATTATGTCAAGCCAGTGGCCATGGAGGAAACACAAGAGAAAGTGCCCCCAAACAGCACTTTGACTAAGACGCTGACCCTGGTGCCCCTGCTGGCGAACAATCGGGAGAAGCGGGGCATCGCCCTGGACGGGAAGATCAAGCATGAGGACACGAACCTCGCCTCCAGTACCATCATTAAGGATGGCATAGACCGGACCATCCTGGGGATCCTGGTGTCCTACCAGATCAAGGTGAAGCTCACGGTGTCAGGCTTTCTGGGAGAGCTCACCTCCAGTGAAGTGGCCACCGAGGTGCCGTTCCGCCTCATGCACCCCCAGCCCGAGGACCCAGCAATGGCAAAGGAAAGTTTTCAGGATGAAAATTTGGTTTTTGAGGAGTTTGCTCGCCAAAACCTGAACGATGTGACCGAAATCGAGGAAGGGAAGAAAGACAAGGAGGAG---------GATGAATGA
	Elephas_maximus	ATGGCAGCCAGTGGGAAGACAAGTAAGTCTACCCAAAACCATGTCATCTTCAAGAAGGTCTCCCGGGACAAGTCGGTAACGATCTACCTGGGGAAGAGAGACTACATAGACCATGTCAACCAAGTAGAACCTGTGGATGGAGTTGTGTTGGTTGATCCCGAGCTGGTCAAGGGGAAGAAAGTTTATGTCTCTCTGACCTGCGCCTTCCGCTACGGCCAGGAAGACATCGACGTGATTGGCCTGAGCTTCCGCAGGGACCTGTATTTCTCTCGGGTGCAGGTGTACCCTCCTGTGGGGGCTGCGAACGCCCCCACAAAACTGCAGGAGAGTCTGCTCAAGAAGCTGGGGGCCAACACCTACCCCTTTCTACTCACGTTTCCTGACTATTTGCCCTGCTCAGTGATGTTGCAGCCAGCTCCACAAGATGTGGGAAAGTCCTGTGGGGTCGATTTTGAGGTCAAAGCATTTGCCGCAGATAACACAGATGGTGAAGAGGACAAAATTCCCAAAAAGAGCTCTGTGCGTCTGCTGATCCGTAAAGTACAGCATGCTCCGACGGAGATGGGCCCTCAGCCCCAAGCTGAGTCGGCCTGGCAGTTCTTCATGTCGGACAAGCCCCTGCACCTTGCAGTCTCCCTCAGCAAAGAGATCTATTACCATGGGGAGCCCATTCCTGTGACAGTGACTGTGACCAATAACACAGAGAAAACAGTGAAGAAGATTAAAGCCTCAGTGGAACAAGTGGCAAATGTGGTCCTCTACTCCAGTGACTATTACGTCAAGCCGGTGGCCACGGAGGAAACGCAAGAGAAAGTGCCCCCAAACAGCACTTTGACCAAGACGCTGACCCTGGTGCCCTTGCTGGCCAACAACCGCGAGAGGCGGGGCATCGCCCTGGACGGGAAAATCAAACACGAGGACACCAACCTGGCCTCCAGCACCATCATTAAGGACGGCATAGACCGGACGGTGCTGGGGATCCTGGTGTCCTACCAGATCAAGGTGAAGCTCACAGTGTCAGGCTTTCTGGGAGAGCTCACCTCCAGTGAAGTGGCTACTGAGGTGCCGTTTCGCCTCATGCACCCCCAGCCCGAGGACCCAGCAATGGCAAAGGAAAGTTTTCAGGATGAAAATTTGGTGTTTGAGGAGTTTGCTCGCCAAAATCTGAAAGATGTGGTGGAAACCGAGGAAGGAAAGAAAGACAAGGAAGAG---------GACGAATGA
	Loxodonta_africana	ATGGCAGCCAGTGGGAAGACAAGTAAGTCTACCCAAAACCATGTCATCTTCAAGAAGGTCTCCCGGGACAAGTCGGTAACGATCTACCTGGGGAAGAGAGACTACATAGACCATGTCAACCAAGTAGAACCTGTGGATGGAGTTGTGTTGGTTGATCCCGAGCTGGTCAAGGGGAAGAAAGTTTATGTCTCTCTGACCTGTGCCTTCCGCTACGGCCAGGAAGACATCGACGTGATTGGCCTGAGCTTCCGCAGGGACCTGTATTTCTCTCGGGTGCAGGTGTACCCTCCTGTGGGGGCTGCGAACGCCCCCACAAAACTGCAGGAGAGTCTGCTCAAGAAGCTGGGGGCCAACACCTACCCCTTTCTACTCACGTTTCCTGACTATTTGCCCTGCTCAGTGATGTTGCAGCCAGCTCCACAAGATGTGGGAAAGTCCTGTGGGGTCGATTTTGAGGTCAAAGCATTTGCCGCAGATAACACAGATGGTGAAGAGGACAAAATTCCCAAAAAGAGCTCTGTGCGTCTGCTGATCCGTAAAGTACAGCATGCTCCGACGGAGATGGGCCCTCAGCCCCAAGCTGAGTCGGCCTGGCAGTTCTTCATGTCGGACAAGCCCCTGCACCTTGCAGTCTCCCTCAGCAAAGAGATCTATTACCATGGGGAGCCCATTCCTGTGACAGTGACTGTGACCAATAACACAGAGAAAACAGTGAAGAAGATTAAAGCGTCAGTGGAACAAGTGGCAAATGTGGTCCTCTACTCCAGTGACTATTACGTCAAGCCGGTGGCCACGGAGGAAACGCAAGAGAAAGTGCCCCCAAACAGCACTTTGACCAAGACGCTGACCCTGGTGCCCTTGCTGGCCAACAACCGCGAGAGGCGGGGCATCGCCCTGGACGGGAAAATCAAACACGAGGACACCAACCTGGCCTCCAGCACCATCATTAAGGACGGCATAGACCGGACGGTGCTGGGGATCCTGGTGTCCTACCAGATCAAGGTGAAGCTCACAGTGTCAGGCTTTCTGGGAGAGCTCACCTCCAGTGAAGTGGCTACTGAGGTGCCGTTTCGCCTCATGCACCCCCAGCCTGAGGACCCAGCAATGGCAAAGGAAAGTTTTCAGGATGAAAATTTGGTGTTTGAGGAGTTTGCTCGCCAAAATCTGAAAGATGTGGTGGAAACCGAGGAAGGAAAGAAAGACAAGGAAGAG---------GACGAATGA
	Heterohyrax_brucei	ATGGCAGCCAGTGGCAAGACAAGTAAATCTTCCCAAAGCCACGTCATCTTCAAGAAAGTCTCCCGGGACAAGTCGGTGACAATCTACCTGGGGAAGAGAGACTATGTAGACCACATCAGCCAAGTAGAACCTGTGGATGGAGTCGTATTGGTGGATCCACAGCTGGTCAAGGGGAAGAAAGTTTACGTCTCTCTGACCTGTGCCTTCCGCTACGGCCAGGAAGACATCGACGTGATTGGCCTGACCTTCCGCAGGGACCTGTATTTCTCGCGGGTCCAGGTGTACCCTCCTGTGGGGGCTGCCAGTGCCCCCACAAAACTGCAGGACAGTCTCCTCAAGAAGCTGGGGGCCAACACCTACCCCTTCCTGCTCACGTTTCCTGACTACTTGCCTTGTTCAGTGATGTTGCAGCCTGCTCCGCAAGATGTGGGAAAGTCCTGTGGTGTCGACTTTGAAGTCAAAGCATTCGCCACCGACAGCGCAGATGTGGAGGAGGACAAAATTCCCAAAAAGAGCTCCGTGCGTCTGCTGATCCGTAAAGTCCAGCATGCGCCGTCAGAGATGGGCCCTCAGCCCCGGGCCGAGTCCGCCTGGCAGTTCTTCATGTCGGACAAGCCCCTGCACGTCACAGTGTCCCTCAGCAAGGAGATCTATTTCCACGGGGAGCCCATTCCTGTGACCGTGACCGTGACCAACAACACAGAGAAAACAGTGAAGAAGATCAAAGCGTTGGTGGAACAAGTGGCCAATGTGGTCCTCTACTCCAGTGACTACTATGTCAAGCCGGTGGCTGTGGAAGAAACTCAAGAGAAAGTGCCCCCAAACAGCACTCTGACCAAGACACTAACCCTGCTGCCCTTGCTGGCCAACAACCGCGAGAGGCGGGGCATCGCGCTGGACGGGAAGATCAAGCACGAGGACACCAACCTGGCCTCCAGCACCATCATTAAGGACGGCATAGATCGCACGGTGCTGGGGATCCTGGTCTCCTACCAGATCAAGGTGAAGCTCACGGTATCAGGCTTTCTGGGAGAGCTCACCTCCAGTGAAGTGGCCACTGAGGTGCCATTCCGACTCATGCACCCCCAGCCTGAGGACCCAGCA------AAGGAAAGCTTTCAGGATGAAAATTTGGTTTTCGAAGAGTTTGCTCGCCAAAACCTGAAAGATGCACCCGAAACCGAGGAAGGGAAGAAAGAGAAGGACGAA---------GATGAGTGA
	Procavia_capensis	ATGGCAGCCAGTGGCAAGACAAGTAAATCTTCCCAAAGCCACGTCATCTTTAAGAAAGTCTCCCGGGACAAGTCGGTGACAATCTACCTGGGGAAGAGAGACTACATAGACCACTTCAGCCAAGTAGAACCTGTGGATGGAGTCATATTGGTGGATCCACAGCTGGTCAAGGGGAAGAAAGTTTACGTCTCTCTGACCTGTGCCTTCCGCTACGGCCAGGAAGACATCGACGTGATTGGCCTGACCTTCCGCAGGGACCTGTATTTCTCGCGGGTCCAGGTGTACCCTCCTGTGGGGGCTGCCAGTGCCCCAACAAAACTGCAGGACAGTCTGCTCAAGAAGCTGGGGGCCAACACCTACCCCTTCCTGCTCACGTTTCCTGACTACTTGCCTTGTTCAGTGATGTTGCAGCCTGCTCCGCAAGACGTGGGAAAGTCCTGTGGTGTCGACTTTGAAGTCAAAGCATTCGCCACCGACAGTGCAGATGTGGAGGAGGACAAAATTCCCAAAAAGAGCTCCGTGCGTCTGCTGATCCGTAAAGTCCAGCACGCGCCGTCAGAGATGGGCCCTCAGCCCCGGGCCGAGTCCGCCTGGCAGTTCTTCATGTCGGACAAGCCCCTGCACGTCACAGTGTCCCTCAGCAAGGAGATCTATTTCCACGGGGAGCCCATTCCTGTGACCGTGACCGTGACCAACAACACAGAGAAAACAGTGAAGAAGATCAAAGCGTTGGTGGAACAAGTGGCCAATGTGGTCCTCTACTCCAGTGACTACTATGTCAAGCCAGTGGCTGTGGAAGAAACACAAGAGAAAGTGCCCCCAAACAGCACTCTGACCAAGACACTAACCCTGCTGCCCTTGCTGGCCAACAATCGCGAGAGGCGGGGCATCGCGCTGGACGGGAAGATTAAGCACGAGGACACCAACCTGGCCTCCAGCACCATCATTAAGGATGGCATAGACCGCACGGTGCTGGGGATCCTGGTCTCCTACCAGATCAAGGTGAAGCTAACGGTATCAGGCTTTCTGGGAGAGCTCACCTCCAGTGAAGTGGCCACTGAGGTGCCATTCCGACTCATGCACCCCCAGCCTGAGGACCCAGCA------AAGGAAAGCTTTCAGGATGAAAATTTGGTTTTCGAAGAGTTTGCTCGCCAAAACCTGAAAGATGCACCCGAAACCGAGGAAGGGAAGAAAGAGAAGGAGGAA---------GACGAGTGA
	Orycteropus_afer	ATGGCAGCCAGTGGGAAGACAAGTAAGTCTACACAAA---ATGTCATCTTCAAGAAGGTCTCCCGGGACAAGTCGGTGACTATCTACCTGGGGAAGAGAGACTACCTAGATCAAGTCACCCAAGTAGAACCTGTGGATGGAGTCGTGTTGGTCGATCCCGAGCTCCTCCAGGGAAAGAAAGTTTTCGTCTCTCTGACCTGTGCCTTCCGCTATGGCCAGGAAGACATCGACGTGATTGGCCTAACCTTCCGCAGGGACCTGTATTTCTCTCGGGTCCAGGTGTACCCTCCTGTGGGGGCTGCAAGTGCTCCCACGAAACTGCAGGAGAGTCTGCTCAAGAAGCTGGGGGCCAACACCTACCCCTTTCTGCTCACGTTTCCTGACCATCTGCCCTGCTCAGTCATGCTGCAGCCAGCCCCACAAGATGTGGGAAAGTGCTGTGGGGTCGACTTTGAGGTCAAAGCATTCGCCGCAGACAGTGCAGACAGTGAAGAGGACAAAATTTCCAAAAAGGCCTCTGTACGCCTGCTAATCCGTAAGGTACAGCACGCTCCATCCGAGATGGGCCCCCAGCCCCAAGCCGAGGCGGCCTGGCAGTTCTTCATGTCGGACAAGCCCCTGCACCTGGCAGTCTCCCTCAGCAAAGAGATTTATTTCCACGGGGAGCCCATTCCTGTGACCGTGACTGTGACCAATAACACAGAGAAGACAGTGAAGAAGATGAAGGTGTTAGTGGAACAAGTGGCCAATGTGGTCCTCTACTCGAGCGACTACTATACCAAACCCGTGGCTATGGAGGAAACACAAGAGAAAGTGCCCCCAAACAGCACTTTGACCAAGACACTGACCCTGTTGCCCTTGCTGGCCAACAATCGCGAGAGGCGGGGCATCGCCCTGGACGGGAAGATCAAACATGAGGACACGAACCTGGCCTCCAGCACCATCATTAAGGAGGGCATAGACCGGACCGTCATGGGGATCCTGGTGTCCTACCAGATCAAGGTGAAGCTCACGGTGTCAGGCTTTCTGGGAGAGCTCACCTCCAGTGAAGTGGCCACGGAGGTGCCGTTCCGCCTCATGCACCCCCAGCCTGGGGACCCAGCA------AAGGAAAGTTTTCAGGATGAAAATTTGGTTTTTGAGGAGTTTGCTCGCCAAAATCTGAAAGATGTGGTCGAAACTGAGCAACGGGAGAAAGAT---GAGGAGGCCACCAATGATGAATGA
	Echinops_telfairi	---------------------------------------------------------------------------GTAACCATCTACCTGGGGAAGAGAGACTACATAGACCACGTCAGCCAAGTGGAGCCCGTGGATGGAGTCGTGTTGGTCGATCCTGATCTCGTCAAGGGCAAGAAAGTTTATGTCACTCTGACCTGTGCCTTCCGCTACGGCCAGGAAGACATCGACGTGATTGGCCTGTCCTTCCGCCGGGACCTGTACTTCTCTCGGGTTCAGGTGTATCCTCCCGTGGGGCCTGCAAGCACCCCCACGCATCTGCAGGAGAGCCTGCTCAAGAAGCTGGGGGCCAACACCTATCCCTTTCTGCTCACGTTTCCCGACTACCTGCCCTGCTCGGTGATGCTGCAGCCAGCTCCCCAGGATGTGGGGAAGTCGTGCGGGGTTGATTTTGAGGTCAAAGCATTTGCCACGGACAGTGCCGATGGGGAAGAGGATAAAATTCCCAAAAAGAGCTCTGTGCGTCTGCTGATCCGGAAAGTACAGCACGCTCCCAAGGACATGGGCATCCAGCCCCGGGCTGAGGCAGCCTGGCAGTTCTTCATGTCGGACAAGCCTCTGCACGTGGCCGTGGTCCTCAGCAAGGAGATCTTTTTCCACGGGGAGCCCATCCCAGTGACCATGACAGTCACCAACAACACCGAGAAGACCGTCAAGAAGATCAAAGTGTTAGTGGAGCAGGTGGCCAACGTGGTCCTCTACTCCAGCGACTACTACGTCAAGCCCGTGGCCACGGAGGAAGCTCAAGAGAAAGTGCCCCCAAATAGCACTTTTACCAAGACCATAACCCTGGTGCCGCTCCTGGCGAACAACCGGGAGAGGCGGGGAATCGCTCTGGATGGGAAGATCAAGCACGAGGACACAAACCTGGCCTCCAGCACCATCCTCAAGGAGGGCATAGACCGGACCGTCATGGGGATCCTGGTGTCCTACCAGATCAAGGTGAAGCTCACGGTGTCAGGCTTCCTGGGCGAGCTGACCTCCAGTGAGGTGGCCACTGAGGTGCCGTTCCGCCTCATGCACCCCCAGCCGGGGGACCCAGCA------AAGGAGAGTTTTCAGGATGAAAACCTGGTGTTTGAGGAGTTTGCTCGCCAAAATCTGAAAGATAACGAGGAAGAAGAGAAAAACAAG---GAGAAG------GCCACCAATGACGAGTGA
	Microgale_talazaci	ATGGCAGCCAGTGGGAAGGCAAGC---------CCAAACCACGTCATCTTCAAGAAGGTCTCCAGGGACAAGTCGGTAACCATCTACCTGGGGAAGAGAGACTACATAGACCATGTCAGCCAGGTGGAACCCGTGGATGGAGTCGTCTTGGTCGATCCTGATCTTGTCAAGGGCAAGAAAGTGTACGTCACTCTGACCTGTGCCTTCCGCTACGGCCAGGAAGACATCGACGTGATAGGCCTGACCTTCCGCAGGGACCTGTACTTCTCTCGAGTTCAGGTGTACCCCCCCGTGGGGCCTGCGAACGCCCCCACGCACCTGCAGGAGAGCCTGCTTAAGAAGCTGGGCACCAACACCTACCCCTTTCTGCTCACGTTTCCCGACTATCTGCCCTGCTCGGTGATGCTGCAGCCGGCACCACAGGACTCGGGGAAGTCTTGTGGGGTCGACTTTGAGGTCAAAGCATTTGCCACGGACGTCGCCGATGGTGAAGAGGATAAAATTCCCAAAAAGAGCTCTGTGCGTCTGCTGATCCGGAAAGTACAGCACGCGCCCAAGGACGTGGGCATCCAGCCCCGGGCCGAGGCAGCCTGGCAGTTCTTCATGTCGGACAAGCCGCTGCACGTGGCCGTGGTTCTCAGCAAGGAGATTTTTTGCCATGGGGAGCCCATCCCGGTGACCGTGACAGTCACCAACAACACAGAGAAGACCGTCAAGAAGATCAGAGTGCTCGTGGAGCAGGTGGCCAACGTGGTCCTCTACTCCAGCGACTACTACGTCAAGCCCGTGGCCATGGAGGAAGCACAGGAGAAAGTGCCCCCCAACTGCACGTTGACCAAGACAGTGACCCTGGTGCCGCTGCTGGCCAACAACCGGGAGCGGCGGGGCATCGCCCTGGACGGGAAGATCAAGCACGAGGACACAAACCTGGCCTCCAGCACCATCCTCAAGGAGGGCATCGACCGGACCGTCATGGGGATCCTGGTGTCCTACCAGATCAAGGTGAAGCTCACCGTGTCAGGCTTCCTGGGCGAGCTGACCTCCAGTGAAGTGGCCACAGAGGTGCCGTTCCGCCTCATGCACCCCCAGCCGGGGGACCCAGCA------AAGGAAAGTTTTCAGGACGAAAACCTGGTATTCGAGGAGTTCGCTCGCCAAAATCTGAAAGATAACAAGGAAGGGGAGAAAGAAAAG---GAGAAG------GCTACCAACGATGAGTGA
	Elephantulus_edwardii	ATGGCGGCCAGTGGGAAGACAGGCAAGTCTGCCCAAAGCCACGTCATCTTCAAGAAGGTCTCCCGGGACAAGTCGGTGACCATCTACCTCGGGAAGAGAGACTACATCGACCACATCAGCCAAGTGGAACCTGTGGATGGCGTTGTGTTGGTCGACCCTGACCTGATCAAGGGGAAGAAAGTTTATGTCTCTCTGACCTGCGCCTTCCGCTATGGCCAGGAAGACATCGATGTGATTGGCCTGACGTTCCGCAGGGACCTGTATTTCTCTCGGGTCCAGGTGTATCCTCCTGTGGGAACTGCAGGTGCCCCCACAAAGCTACAGGAAAGTCTGCTTAAGAAACTCGGGGCCAACACATACCCCTTCATGCTGACGTTCCCCGACTATTTACCCTGCTCCGTGATGCTGCAGCCAGCCCCACAAGACGTGGGAAAGGCCTGTGGAGTCGACTTTGAGGTCAAAGCATTCGCCACAGACATCACAGACTGTGAAGAGGACAAAATTCCCAAAAAGAGCTCCGTGCGTCTGCTGATCCGGAAGGTGCAGCACGCCCCCAGCGAGATGGGCCCCCAGCCCCGGGCCGAGGCCTCCTGGCAGTTCTTCATGTCCGACAAGCCCCTGAAGCTGGCTGTGTCCCTCAGCAAAGAGATCTTTTTCCACGGGGAACCCATTCCTGTGACCGTGAGTGTGACCAACAACACTGAGAAGACGGTGAAGAAGATTAAAGTGTTAGTGGAACAAGTGGCCAATGTGGTCCTCTACTCCAGCGACTATTATGTCAAGCCTGTTGCCATGGAGGAAACACAAGAGAAAGTGCCCCCGAATGGTATGCTGACCAAGACACTGACCTTGCTGCCCTTGCTGGCCAACAACAGGGAGAGGCGGGGCATCGCGCTGGACGGCAAGATCAAGCACGAGGACACGAACCTGGCCTCCACCACCATCATTAAGGAGGGCATAGACAGGACCATCCTGGGGATCCTCGTGTCCTACCAGATCAAGGTGAAGCTCACGGTGTCTGGATTTCTGGGTGAGCTCACCAGCAGCGAAGTGGCCACGGAGGTGCCATTCCGCCTCATGCACCCCCAGCCCAGC---TCAGCT------AAGGAAAGTTTACAGGATGAAAATTTGGTCTTTGAGGAGTTTGCACGCCAAAACCTGAAAGACGCGCCG------GAGGAAGGG------GAGAAG---GAGGCC---AATGACGAGTGA

;
end;
