# Supplementary material for: Three Blind Moles: Molecular Evolutionary Insights on the Tempo and Mode of Convergent Eye Degeneration in Notoryctes typhlops (Southern Marsupial Mole) and Two Chrysochlorids (Golden Moles)
Source: Genes (Basel). 2023 Oct 28;14(11):2018. doi: 10.3390/genes14112018 (PMC10671557; doi:10.3390/genes14112018)
Supplement: Supplementary file 1 [file genes-14-02018-s001.zip › Afrotheria CDS Alignments Nexus/Afrotheria Rod Genes CDS Nexus/SLC24A1 alignment CDS.nex]

#NEXUS
begin taxa;
	dimensions ntax=12;
	taxlabels
	Amblysomus_hottentotus[&"At least Q20"=100.00%,Ambiguities=1,"At least Q30"=100.00%,"Rough Temperature (°C)"=89.69398364485981,"At least Q40"=100.00%,Description="Illumina",Modified=Fri Oct 28 09:37:15 PDT 2022,"% GC"=50.2%,Bin="<html><head><3></head><b><font color='#49993F'>High</font></b></html>","# Nucleotide Sequences With Quality"=1,"Post-Trim Length"=3424,"Molecular Weight (kDa)"=1058.9662599999722,Topology="linear","% MQ"=0.0%,Created=Fri Oct 28 09:29:16 PDT 2022,"% LQ"=0.0%,"% HQ"=100.0%,"Molecule Type"="DNA"]
	Chrysochloris_asiatica[&country="South Africa","Rough Temperature (°C)"=89.61203007518797,Description="NW_006408522","Genetic Code"="Standard",Modified=Fri Oct 28 09:37:15 PDT 2022,"Annotation Software Version (Genome-Annotation-Data)"="5.2",Taxonomy="Eukaryota; Metazoa; Chordata; Craniata; Vertebrata; Euteleostomi; Mammalia; Eutheria; Afrotheria; Chrysochloridae; Chrysochlorinae; Chrysochloris","Common Name"="Cape golden mole","Filename (Imported From)"="sequence - 2022-10-01T111129.284.gb","Annotation Provider (Genome-Annotation-Data)"="NCBI",Created=Wed Feb 19 00:00:00 PST 2014,"Annotation Method (Genome-Annotation-Data)"="Best-placed RefSeq; Gnomon","Features Annotated (Genome-Annotation-Data)"="Gene; mRNA; CDS; ncRNA",db_xref="taxon:185453",Organism="Chrysochloris asiatica","Annotation Version (Genome-Annotation-Data)"="Chrysochloris asiatica Annotation Release 100","Path (Imported From)"="/Users/pannotia/Downloads",Accession="NW_006408522.1","% GC"=50.0%,chromosome="Unknown",sex="female","Annotation Pipeline (Genome-Annotation-Data)"="NCBI eukaryotic genome annotation pipeline","Molecular Weight (kDa)"=1069.339489999971,"# Nucleotide Sequences With Quality"=0,Topology="linear","Annotation Status (Genome-Annotation-Data)"="Full annotation",tissue_type="Spleen","Molecule Type"="DNA"]
	Dugong_dugon[&"Rough Temperature (°C)"=91.21444415104304,note="contig: scaffold685",db_xref="taxon:29137",Organism="Dugong dugon",Description="CAJQER010000685","Genetic Code"="Standard",Modified=Fri Oct 28 09:33:29 PDT 2022,"Path (Imported From)"="/Users/pannotia/Downloads",Taxonomy="Eukaryota; Metazoa; Chordata; Craniata; Vertebrata; Euteleostomi; Mammalia; Eutheria; Afrotheria; Sirenia; Dugongidae; Dugong",Accession="CAJQER010000685.1","% GC"=53.9%,"Common Name"="dugong","# Nucleotide Sequences With Quality"=0,"Molecular Weight (kDa)"=1170.7796699999603,Topology="linear","Filename (Imported From)"="sequence - 2022-10-01T111907.577.gb",Created=Thu Feb 17 00:00:00 PST 2022,"Molecule Type"="DNA"]
	Trichechus_manatus[&"Rough Temperature (°C)"=91.25383390819846,Description="NW_004443966 (E1, 3-9, SRX081851-SRX081854 (E2)",Modified=Fri Oct 28 09:33:30 PDT 2022,"% GC"=54.0%,"# Nucleotide Sequences With Quality"=0,"Molecular Weight (kDa)"=1165.0654099999615,Topology="linear","Molecule Type"="DNA",Created=Sat Oct 01 13:16:48 PDT 2022]
	Elephas_maximus[&country="USA: San Diego Zoo",collection_date="2016","Rough Temperature (°C)"=90.63349157370044,Description="NC_064831","Genetic Code"="Standard",Modified=Fri Oct 28 09:33:29 PDT 2022,"Annotation Software Version (Genome-Annotation-Data)"="10.0","Assembly Name (Genome-Assembly-Data)"="mEleMax1 primary haplotype",Taxonomy="Eukaryota; Metazoa; Chordata; Craniata; Vertebrata; Euteleostomi; Mammalia; Eutheria; Afrotheria; Proboscidea; Elephantidae; Elephas","Genome Coverage (Genome-Assembly-Data)"="43.0x","Filename (Imported From)"="sequence - 2022-10-01T101630.470.gb","Annotation Provider (Genome-Annotation-Data)"="NCBI RefSeq",dev_stage="adult",Created=Thu Aug 04 00:00:00 PDT 2022,isolate="mEleMax1","Genome Representation (Genome-Assembly-Data)"="Full","Assembly Date (Genome-Assembly-Data)"="21-MAR-2022","Annotation Method (Genome-Annotation-Data)"="Best-placed RefSeq; Gnomon",cell_type="fibroblast","Features Annotated (Genome-Annotation-Data)"="Gene; mRNA; CDS; ncRNA","Assembly Provider (Genome-Assembly-Data)"="Vertebrate Genomes Project","Sequencing Technology (Genome-Assembly-Data)"="PacBio Sequel II HiFi; Bionano optical mapping; Arima HiC",db_xref="taxon:99487",Organism="Elephas maximus indicus","Annotation Version (Genome-Annotation-Data)"="100","Path (Imported From)"="/Users/pannotia/Downloads",Accession="NC_064831.1",sub_species="indicus","% GC"=52.4%,chromosome="13",sex="male","Molecular Weight (kDa)"=1303.4192099999373,"# Nucleotide Sequences With Quality"=0,"Annotation Pipeline (Genome-Annotation-Data)"="NCBI eukaryotic genome annotation pipeline",Topology="linear","Assembly Method (Genome-Assembly-Data)"="Hifiasm v. 0.16.1; purge_dups v. 07.12.21; Bionano solve v. 3.3; Salsa v. 2.3","Annotation Name (Genome-Annotation-Data)"="Elephas maximus indicus Annotation Release 100","Diploid (Genome-Assembly-Data)"="Principal Haplotype","Annotation Status (Genome-Annotation-Data)"="Full annotation",tissue_type="fibroblast cells from skin","Molecule Type"="DNA","Expected Final Version (Genome-Assembly-Data)"="No"]
	Loxodonta_africana[&country="USA: San Diego Zoo, CA","Rough Temperature (°C)"=90.66146006162597,Description="NW_003573479","Genetic Code"="Standard",Modified=Fri Oct 28 09:33:29 PDT 2022,"Annotation Software Version (Genome-Annotation-Data)"="8.0",Taxonomy="Eukaryota; Metazoa; Chordata; Craniata; Vertebrata; Euteleostomi; Mammalia; Eutheria; Afrotheria; Proboscidea; Elephantidae; Loxodonta","Common Name"="African savanna elephant","Filename (Imported From)"="sequence - 2022-10-01T105518.027.gb","Annotation Provider (Genome-Annotation-Data)"="NCBI",Created=Tue Jan 16 00:00:00 PST 2018,isolate="ISIS603380","Annotation Method (Genome-Annotation-Data)"="Best-placed RefSeq; Gnomon","Features Annotated (Genome-Annotation-Data)"="Gene; mRNA; CDS; ncRNA",db_xref="taxon:9785",Organism="Loxodonta africana","Annotation Version (Genome-Annotation-Data)"="102","Path (Imported From)"="/Users/pannotia/Downloads",Accession="NW_003573479.1","% GC"=52.5%,chromosome="Unknown",sex="female","Molecular Weight (kDa)"=1305.3854599999368,"# Nucleotide Sequences With Quality"=0,"Annotation Pipeline (Genome-Annotation-Data)"="NCBI eukaryotic genome annotation pipeline",Topology="linear","Annotation Name (Genome-Annotation-Data)"="Loxodonta africana Annotation Release 102","Annotation Status (Genome-Annotation-Data)"="Full annotation","Molecule Type"="DNA"]
	Orycteropus_afer[&country="USA: San Diego Zoo","Rough Temperature (°C)"=90.2697386519945,Description="NW_006921602","Genetic Code"="Standard",Modified=Fri Oct 28 09:33:29 PDT 2022,"Annotation Software Version (Genome-Annotation-Data)"="9.0","Assembly Name (Genome-Assembly-Data)"="OryAfe1.0",Taxonomy="Eukaryota; Metazoa; Chordata; Craniata; Vertebrata; Euteleostomi; Mammalia; Eutheria; Afrotheria; Tubulidentata; Orycteropodidae; Orycteropus","Genome Coverage (Genome-Assembly-Data)"="44x","Filename (Imported From)"="sequence - 2022-10-01T105901.182.gb","Annotation Provider (Genome-Annotation-Data)"="NCBI",Created=Thu Jul 29 00:00:00 PDT 2021,isolate="SDZICR_OR568_19922","Annotation Method (Genome-Annotation-Data)"="Best-placed RefSeq; Gnomon","Features Annotated (Genome-Annotation-Data)"="Gene; mRNA; CDS; ncRNA","Assembly Provider (Genome-Assembly-Data)"="Broad Institute","Sequencing Technology (Genome-Assembly-Data)"="Illumina Hi-Seq",db_xref="taxon:1230840",Organism="Orycteropus afer afer","Annotation Version (Genome-Annotation-Data)"="101","Path (Imported From)"="/Users/pannotia/Downloads",Accession="NW_006921602.1",sub_species="afer","% GC"=51.6%,chromosome="Unknown",sex="female","Molecular Weight (kDa)"=1125.4725599999613,"# Nucleotide Sequences With Quality"=0,"Annotation Pipeline (Genome-Annotation-Data)"="NCBI eukaryotic genome annotation pipeline",Topology="linear","Assembly Method (Genome-Assembly-Data)"="allpaths v. R40776 LITTLE_HELPS_BIG=False","Annotation Name (Genome-Annotation-Data)"="Orycteropus afer afer Annotation Release 101","Annotation Status (Genome-Annotation-Data)"="Full annotation","Molecule Type"="DNA"]
	Heterohyrax_brucei[&"Rough Temperature (°C)"=91.10089485458613,Description="PVJQ01033577 (E1-5), PVJQ01053180 (E6-9)","Genetic Code"="Standard",Modified=Fri Oct 28 09:33:29 PDT 2022,"Assembly Name (Genome-Assembly-Data)"="HetBruBak_v1_BIUU",Taxonomy="Eukaryota; Metazoa; Chordata; Craniata; Vertebrata; Euteleostomi; Mammalia; Eutheria; Afrotheria; Hyracoidea; Procaviidae; Heterohyrax","Common Name"="yellow-spotted hyrax","Genome Coverage (Genome-Assembly-Data)"="24.4x","Filename (Imported From)"="sequence - 2022-10-01T135214.398.gb",dev_stage="adult",Created=Wed Jan 16 00:00:00 PST 2019,"Genome Representation (Genome-Assembly-Data)"="Full",isolate="US064","Sequencing Technology (Genome-Assembly-Data)"="Illumina HiSeq",db_xref="taxon:77598",Organism="Heterohyrax brucei","Path (Imported From)"="/Users/pannotia/Downloads",Accession="PVJQ01033577.1","% GC"=53.6%,"Molecular Weight (kDa)"=1244.1271899999476,"# Nucleotide Sequences With Quality"=0,Topology="linear","Assembly Method (Genome-Assembly-Data)"="DISCOVAR de novo v. discovardenovo-52488","Molecule Type"="DNA","Expected Final Version (Genome-Assembly-Data)"="Yes"]
	Procavia_capensis[&"Rough Temperature (°C)"=91.05695957395304,Description="PVIO02826288","Genetic Code"="Standard",Modified=Fri Oct 28 09:33:30 PDT 2022,"Assembly Name (Genome-Assembly-Data)"="ProCapCap_v2_BIUU_UCD",Taxonomy="Eukaryota; Metazoa; Chordata; Craniata; Vertebrata; Euteleostomi; Mammalia; Eutheria; Afrotheria; Hyracoidea; Procaviidae; Procavia","Common Name"="Cape rock hyrax","Genome Coverage (Genome-Assembly-Data)"="23.3x","Filename (Imported From)"="sequence - 2022-10-01T135110.503.gb",dev_stage="adult",Created=Mon Jul 15 00:00:00 PDT 2019,"Genome Representation (Genome-Assembly-Data)"="Full",isolate="US060","Sequencing Technology (Genome-Assembly-Data)"="Illumina HiSeq",db_xref="taxon:9813",Organism="Procavia capensis","Path (Imported From)"="/Users/pannotia/Downloads",Accession="PVIO02826288.1","% GC"=53.4%,"Molecular Weight (kDa)"=1277.9641999999405,"# Nucleotide Sequences With Quality"=0,Topology="linear","Assembly Method (Genome-Assembly-Data)"="Discovar de novo v. 52494 + Dovetail HiC","Molecule Type"="DNA","Expected Final Version (Genome-Assembly-Data)"="No"]
	Echinops_telfairi[&country="Germany: Ludwig Maximilians University, Munich","Rough Temperature (°C)"=92.3017029972752,Description="NW_022111379","Genetic Code"="Standard",Modified=Fri Oct 28 09:33:29 PDT 2022,"Annotation Software Version (Genome-Annotation-Data)"="9.0",Taxonomy="Eukaryota; Metazoa; Chordata; Craniata; Vertebrata; Euteleostomi; Mammalia; Eutheria; Afrotheria; Tenrecidae; Tenrecinae; Echinops","Common Name"="small Madagascar hedgehog","Genome Coverage (Genome-Assembly-Data)"="78x","Filename (Imported From)"="sequence - 2022-10-01T111303.962.gb","Annotation Provider (Genome-Annotation-Data)"="NCBI",Created=Mon Dec 06 00:00:00 PST 2021,"Genome Representation (Genome-Assembly-Data)"="Full",isolate="266","Annotation Method (Genome-Annotation-Data)"="Best-placed RefSeq; Gnomon","Features Annotated (Genome-Annotation-Data)"="Gene; mRNA; CDS; ncRNA","Assembly Provider (Genome-Assembly-Data)"="Broad Institute","Sequencing Technology (Genome-Assembly-Data)"="Illumina HiSeq",db_xref="taxon:9371",Organism="Echinops telfairi","Annotation Version (Genome-Annotation-Data)"="103","Path (Imported From)"="/Users/pannotia/Downloads",Accession="NW_022111379.1","% GC"=56.6%,chromosome="Unknown",sex="female","Molecular Weight (kDa)"=905.9284099999868,"# Nucleotide Sequences With Quality"=0,"Annotation Pipeline (Genome-Annotation-Data)"="NCBI eukaryotic genome annotation pipeline",Topology="linear","Assembly Method (Genome-Assembly-Data)"="ALLPATHS v. R37599; Dovetail HiC v. 22-Jul-2017","Annotation Name (Genome-Annotation-Data)"="Echinops telfairi Annotation Release 103","Annotation Status (Genome-Annotation-Data)"="Full annotation","Molecule Type"="DNA","Expected Final Version (Genome-Assembly-Data)"="Yes"]
	Microgale_talazaci[&"Rough Temperature (°C)"=91.82295746117488,Description="PVJH01000752","Genetic Code"="Standard",Modified=Fri Oct 28 09:33:29 PDT 2022,"Assembly Name (Genome-Assembly-Data)"="MicTal_v1_BIUU",Taxonomy="Eukaryota; Metazoa; Chordata; Craniata; Vertebrata; Euteleostomi; Mammalia; Eutheria; Afrotheria; Tenrecidae; Oryzorictinae; Microgale","Common Name"="Talazac's shrew tenrec","Genome Coverage (Genome-Assembly-Data)"="27.8x","Filename (Imported From)"="sequence - 2022-10-01T112842.535.gb",dev_stage="adult",Created=Wed Jan 16 00:00:00 PST 2019,"Genome Representation (Genome-Assembly-Data)"="Full",isolate="US118","Sequencing Technology (Genome-Assembly-Data)"="Illumina HiSeq",db_xref="taxon:176115",Organism="Microgale talazaci","Path (Imported From)"="/Users/pannotia/Downloads",Accession="PVJH01000752.1","% GC"=55.5%,"Molecular Weight (kDa)"=913.743759999987,"# Nucleotide Sequences With Quality"=0,Topology="linear","Assembly Method (Genome-Assembly-Data)"="DISCOVAR de novo v. discovardenovo-52488","Molecule Type"="DNA","Expected Final Version (Genome-Assembly-Data)"="Yes"]
	Elephantulus_edwardii[&country="South Africa","Rough Temperature (°C)"=91.34637041126138,Description="NW_006399800","Genetic Code"="Standard",Modified=Fri Oct 28 09:33:29 PDT 2022,"Annotation Software Version (Genome-Annotation-Data)"="5.2",Taxonomy="Eukaryota; Metazoa; Chordata; Craniata; Vertebrata; Euteleostomi; Mammalia; Eutheria; Afrotheria; Macroscelidea; Macroscelididae; Elephantulus","Common Name"="Cape elephant shrew","Filename (Imported From)"="sequence - 2022-10-01T111541.193.gb","Annotation Provider (Genome-Annotation-Data)"="NCBI",Created=Wed Feb 19 00:00:00 PST 2014,isolate="Elephantulus edwardi_28Jun2011","Annotation Method (Genome-Annotation-Data)"="Best-placed RefSeq; Gnomon","Features Annotated (Genome-Annotation-Data)"="Gene; mRNA; CDS; ncRNA",db_xref="taxon:28737",Organism="Elephantulus edwardii","Annotation Version (Genome-Annotation-Data)"="Elephantulus edwardii Annotation Release 100","Path (Imported From)"="/Users/pannotia/Downloads",Accession="NW_006399800.1","% GC"=54.2%,chromosome="Unknown",sex="female","Annotation Pipeline (Genome-Annotation-Data)"="NCBI eukaryotic genome annotation pipeline","Molecular Weight (kDa)"=1121.0146499999623,"# Nucleotide Sequences With Quality"=0,Topology="linear","Annotation Status (Genome-Annotation-Data)"="Full annotation","Molecule Type"="DNA"]
;
end;

begin characters;
	dimensions nchar=3528;
	format datatype=dna missing=? gap=-;
	matrix
	Amblysomus_hottentotus	ATGGGGAAATTGATCAGGATGTGGGTGCCAAAGAGACGGTTACTATGGCCAAAGAGGCTTCATTGGAGTCGCCTCCTCTTCTTATTGGGAATGTTGTTTACTGGCTCCACCTACCAGCATCTGAAGAGCCCCTGGGGTCTACCTCCGCTGTGGGAAGCAGTCTTTTCCCAACATCCTGAAAAACTGGCCATTCAGAACCTCTCCAATGTTGAGATGATCATGGTGAGCAGTGACCCTCCAAAAACTAGCTTTAAACTGGAGGGTGAGGTGCTGGTACCTCAAGCCATGATGAGCAGGGAGGAAACTCCAACTGGCATAATCATGGAGAACACTCGCCATTCACCCCGAAGAGCAGCCAACACCACTCCAACAATCCTCCAAAAGAACTACAGCCCTACAGTAACAGGCACAGAAAGAGTGAAGGAACACACTTCAACTACAGATTCAACTGTGTTGAATCGTTACATCCTAACTTCAAACAGACAAACAGTAAAGGGTTATATC------------CCAATAACATCCAGGGGAGAAATGAAGAGCTACAAGCCAACTCAAGTCAAGAAAAAGGTGAAAAAATACATTCCATCTGCACCTGATACAACAGTAGACAATTATCCTTCATTCATACCCGTGACACTGAAAGAAAGTCATGTGACCACTCCTAGAACAACAGTGAAAGATAGTGAAACT---ATGGCAACCTACAAAACAGTGGGAATCCATACCCTCAAGAGAACAGTAGAGGAAAATATTTCAGTTACTCTCAAGGGAATAGATGTCAACACTCCAGTTTTCCTGACAAATGAAGTAGAAATTAACATCTTGACTTCTCCAAGGAGTAGAGTAGAAAAGAACTCCCTGACTACCCCCAGAAGAGTGGGAAATAACAGCTCAACCAAACTCTGGGGGTTAGTGGGAAAGAACACCCTAACAGTTCCCCAGAGAATAGTACTGCAGCCC---ACAGTCACCTCTGAGCGGCAAGTGACCATACACACCAGGTCAGCCAGCAGTCCAGCAGAAATTAAATCGTCGATTGCCTCTTGGAGTATTAGGAATCCCTCACCCAGAATGAATATACCATCCAGTGGAATAGCCTCCACCACTTTCCGGGGACAGGTGAAGAGATCTTCCTCAGCACCCAGCACCTCAGTGACCCCCAGGGTCAGGGTAAATCCGACCACCCAGATCCGTCCTTGTATGACTGTGGAGCCAGAGCTAGCTGTGTCCACCACCCCCTTCCCCTTCCCTACAACAGAGGAGTTCAGTCTCAATCCCTCA---GTGCTGCCCCCCAGTGAGCCAGACCTCCACCCCAAGGCAGAGTACCCCCCAGACCTATTCAGTGTGCAAGAGCGGCGGCAGGGCTGGGTGGTCTTGCATGTCTTTGGCATGATGTACGTGTTTGTGGCCTTGGCCATCGTGTGTGATGAGTACTTTGTCCCAGCCCTGGGTATCATCACAGAGAAGCTGCAGATCTCCGAGGATGTGGCAGGCGCCACGTTCATGGCTGCTGGGGGCTCTGCCCCTGAACTGTTCACCTCCCTCATCGGTGTCTTCATCTCCCACAGCAATGTGGGCATCGGGACCATCGTGGGATCCGCGGTGTTCAACATCCTCTTTGTCATTGGCACCTGTGCCCTCTTCTCCCGGGAGATTCTCAATCTCACCTGGTGGCCCTTGTTCCGTGATGTTTCCTTCTACATCACTGACCTGATGATGCTCAGCCTCTTCTTCCTAGACAGCCTCATTTCTTGGTGGGAGAGTCTGCTGCTGCTGCTGGCTTATGCCCTTTATGTATTCACCATGAAATGGAACAAGCAGATTGAGCTCTGGGTGAAGGAGCAGCTCAACCGGAGGCCTATGGTCAAGGTCATGGCTCTGGGAGACCACAGCCAGCCTGGTGATGGGGCCATTGTTGTGGATGTGCCACAGGATAACAAAAGTTTGAAGCTCCCATCCGTGCTAACCCAAGAGAGCAGCTTGGCCTCTCTGCACAACTGCATCATCGGCTGCACCCTCTACCAGCTCATGCTCCACAGCCTGGACCCTCTGGGTGAGATCCACCCCTYCAAGGACAAGGAGACAGAGAGCTTGAATCAGG----------------------CAAAGCAGAAAGGAAACCAGAAGAGGAGGAGCCAACTGAGCCCCTTGTGGTCCTAGTCACACCGACCCCTGCCCCAGATGTCATGGGCGATCCGGAGGAAGATGCTGACAGCCAGGAAGGAGATATGGCTGAAGGCAAGAACACAGGTAAAATGACAGGTGGAGAGGTTGAAGCTCTGGGGGAAGGTGAAACTGGAGCGCAAAGTGGAGGTGAAACTCTACGT---------------------------------------------------------------------------------------------GCAGGTGAAGTGGAAGTGGAAAGAAGAGGAGAAGTTGAA---------------------------------------------------------------------------------TGTGAACGTGAAGGTGAAATCCAGTCAGGAGGAGAAGGTGGTAAAATGAAAAGTGATGAAGGTGACACTGAAAGCCACAAATCCAGC---------------------------------------------------------------------------------------------------------GATGGAAATCAAAGTGATGAGAACGGTGCAGATGTTGAAGAGGGAGGAGATGGAGATGAGAGTGAAGCTGAAGATGAGGAGGAGGAAGAAGAGGAA---------------------------------------------GAAAATGAGAAGCCCCTGTCCTTCGAGTGGCCTGAGACCAGGCAGAAGCAGGCGATTTTCCTCTTCCTCCTGCCCATTGTCCTCCCGCTGTGGCTGACGATGCCCGATGTCCGGAGGCTGGAGTCTAGGAAGTTTTTTGTTTTCACCTTCCTGGGATCCATCGCGTGGATAGCTGTGTTCTCATACCTCATGGTGTGGTGGGCTCACCAGATTGGTGAAATGATAGGGATTTCGGAAGAGATTATGGGTTTGACCATCCTAGCGGCAGGCACATCAATTCCTGACCTCATAAGCAGTGTGATTGTCGCCCGGAAAGGCCTGGGAGACATGGCTGTGTCAAGCTCTGTGGGCAGTAACATCTTTGACATCACTGTCGGCTTGCCCGTTCCTTGGTTACTTTTCTCTCTTATCAATGGATTACTGCCAGTTCCAGTCAGCAGCAATGGTTTGTTTTGTGCAATTGTTTTGCTATTCCTCATGCTCCTATTTGTGATCTCTTCAATTGCAACATGCAAGTGGAGAATGAACAAGGTCCTGGGCTTCACAATGTTCCTCCTTTACTTCATATTCCTGATAATGAGTGTGATGCTAGAAAATCGAATGATATCCTGTCCTGTATCTGTCTGA
	Chrysochloris_asiatica	ATGGGGAAATTAATCAGGATGTGGGTGCCAGAGAGACGGTTACTATGGCCAAAGAGGCTTCATTGGAGTTGCCTCCTCTTCTTATTGGGAATGTTGCTTACTGGCTCCACCTACCAGCATCTGAAGAGCCCCTGGGGTTTACCTCCACTGTGGGAAGCAGTCTCTTCCCAACATCCTGCAAAACTGGCCATTCAGGACCTCTTCAATGTTGAGATGATCATGGTGAGCAGTGACCCTCCAAAAACTAGCTTTAAACTGAAGGGTGAGGTGCTGGTACCTCAAGCCATGATGAGCAGGGAGAAAACACCAACTGGCATAATCATGGAGAACACCCACCATTCACCCCGAAGAGCAGCCAACACCACTCCAACAATCCTCCAAAAGAACTACAGCCCTACAGTAACAGGGACAGAAAGAGTGAAGGAACACACTTCAACTACAGATTCAACTGTGTTGAATCATTACATCCTAACTTCAAACAGACAAACGGTAAAGGGTTATAGC------------CCAATAACATCCAGAGGAGAAATGAAGAGCTACAAACCAACTCAAGTCAGGAAAAAGGTGAAAAAATATATTCCATCCCCACCTGATACAACAGTAGACAGTTATCCTTCATTCATACCCATGACACTGAAAGAAAGTCATGTGACCACTCCTAGACCGACAGTGAAAGATAGTGAAACT---ATGGCAACCTACAAAACAGTGGCAATCAATACTCTCAAGAGAACAGTAGAGGAAAATATTTCAATTACTCTCAAGGGAGTAGATGCCAACACTCCAGTTTTCCTGACAAATGAAGTAAAAATGAACATCTTGACTTCTCCAAGGAGTAGAGTAGAAAAGAACTCCCTGACTACGCCCAGAAGAATGGGAAATAACAGCTCAACCAAATTCTGGGGGTTAGTGGGAAAGAACACCCCAACAGTTCCCCAGAGAGTAGTCCTGCAGCCT---ACAGTCACCTCTGAGGGGCAAGTGACCATAAACATCAGGTCAGCCAGCAGTCCAGCAGAAATCAAATCGTCTATTGCCTCTTGGAGTATTAGGAATCCCTCACCCAGAACGAATATACCATCCAGTGGAATAGCCTCCACCACTTTCCGAGGACAGGTTAGGAGAGCTTCCTCAGCACTCAGCACCTCAGTGACCCCCAGGGTCAGGGTAAATCCGACCACCCAGATCCGTCCCTGTATGACTGTGGAGCCAGAGCTAGCTGTGTCCACCACCCCCTTCCCCTTCCCTACAATAGAGGAGTTCAGTCTCAGTCCCTCA---GTGCTGCCCCCTAGTGAGCCAGACCTCCACCCCAAGGCAGAGTACCCCTCAGACCTATTCAGCGTGCAAGAGTGGCGCCAGGGCTGGGTGGTCTTGCATGTCTTTGGCGTGATGTATGTGTTTGTGGCCTTGGCCATCGTGTGTGATGAATACTTTGTCCCAGCCCTGGATATCATCACAGCGAAGCTGCAAATCTCTGAGGATGTGGCAGGCGCCACGTTCACGGCTGCTGGGGGCTCTGCCCCTGAGCTGTTCACCTCCCTCATCGGCGTCTTCATCTCCCACAGCAACGTGGGCATCGGGACCATCGTGGGATCCATGGTGTTCAACATCCTCTTTGTCATTGGCACCTGTGCCCTCTTCTCCCGGGAGATTCTCAGTCTCACCTGGTGGCCCTTGTTCCGTGATGTCTCCTTCTACATCGTTGACCTGATGATGCTCATCCTCTTCTTCCTAGACAGCCTCATTGCTTGGTGGGAGAGTCTGCTGCTGCTGCTGGCTTATGCCCTTTATGTATTCACCATGAAATGGAACAAGCAGATCGAGCTCTGGGTGAAGGAACAGCTCAACCAGAGGCCTATGGTCAAGGTCATGGCTCTGGGAGACCTCAGCAAGCCTGGTGATGGGGCCGTTGCTGTGGATGTGCCACAGGATAACAAGAATTTGAAGCTCCCATCCGTGCTAACCTGCGAGAGCAGCTTGGCCTCTCTGCACAACAGCATCATTGGCTACATCCTCTACCAGCTCATGCTCCACAGCCTGGACCCTCTGGGTGAAATGCGCCCCTCCAAGGACAAGGAGGAGGAGAGCTTGAAGCAG-----------------------CAAAGCAGAAAGTAAACCAGAAGAGGAGGAGCCAACTGAGCTCCCTGTGGTCGTGGTCACACCAACCCCTGCTCCAGATGTCATGGGTGATCAGGAGGAAGATGCTGACAGCCAGGAAGGAGATGAGGCTGAAGACAAGAACATGGGTGAAATGACAGGTGGAGAGGTTGAAGCTCTGGAGGAA------------------------GGTGAAACTCAACTT---------------------------------------------------------------------------------------------GCAGGTGAATTTGAAGTGGAAAGAAGAGGAGAAGTTGAA---------------------------------------------------------------------------------TGTGAAAGTGAAGGTGAAATCCTGGCAGCA---GAAGGTGGTAAAATGAAAGGTGATGAAGGTGATACT---------------------------------------------------------------------------------------------------------------------------GATGGAAATCAAGGTGATGAGAAAGGTGCAGATGTTGAAGATGGAGGAGATGGAGATGAGAGTGAAGATGAAGATGAGGAGGAGGAAGAAGAGGAA---------------------------------------------GAAAATGAGAAGCCCCTGTTCCTGGAGTGGCCCGAGACCAGGCAGAAGCAGGTGGTTTACCTCTTCCTCCTGCCCATTGTCCTCCCGCTGTGGCTGACAGTGCCTGATGTCCGGAGACTGGAGTCTAGGAAGTTTTTTGTTCTCGCCTTCCTGGGATCCATCACGTGGATAGCTGTGTTCTCATACCTCATGGTGTGGTGGGCTCACCAGGTTGGTGAAACGATAGGGATTTCGGAAGAGATTATGGGTTTGACCATCCTAGCGGCAGGCACATCAATTCCTAACCTCATGTGCAGTGTGATTGTCGCCCGGAAAGGCCTGGGAGACATGGCTGTGTCAAGCTCTGTGGGCAGTAACATCTTTGACATCACTGTGGGCTTGCCCATTCCTTGGTTACTTTTCTCTCTTATCAATGGGTTACTGCCGGTTCCAGTCAGCAGCAATGGTTTGTTTTGTGCAATTGTTTTGCTTTTCCTCATGCTCCTATTTGTGATCTCTTCAATTGCAACATGCAAGTGGAGAATGAACAAGGTCCTCGGCTTCACAATGTTCCTCCTTTACTTCATATTCCTGATAATGAGTGTGATGCTAGAAAATCGAATGTTATCTTGTCCTATATCTGTCTGA
	Dugong_dugon	ATGGGGAAACTGATCAGGATGGGGGCACAGGAGAGGCGGGTACTCTGGCCAAAGAGGCTTCATTGGAGTCGCCTCCTCTTCCTATTGGGAATGTTCCTCATTGGTTCCATCTTCCAGCACCTGAATAGCCCCTGGGGTCTCCCCCGACTGTGGGAAGCAGTCTCTTTCCAACACCCCGTAAAACTGGCCATCCAGGACCTCTCCAATGATGAGATGGTGATGGTGAGTAGTGACCCTCCAGAAGCTAGCTCTAAAATGGAGGGTGAGATGCTGGTGCCTCAAGCCACGGTGGGCAGGTATAAAGCAACGCCTGGCATAACCATGGAAAACACCCCCAGTTCACCGAGAAGAACAGCCAACATCACTCCAACAAAACCCAAGAATAATTACAGCCCAACAGCAGCAGGCACAGAAAGAGTGAAGGAAAGCACCCCAACCACACCCAGTAGAGTATTGAATCATTACACCCTAACTTCAGGTAGACAAACAGTAAAGAATTATACC------------CCAACAATACCCAGGGGAGAAATGAAGAGCTCCCACCCAACTCAAGTCAGCAAAAAGGTGAAGAAATACACCCCATCCCCACCTGGTAGAACAGTAGACAATTATGCTTCATCCGTATTCATGACAATGAAAATGAGCCATGTGATCACCCCCAGGACAGCAGTGAAAGATAGTGAAACT---ATGGTGACCTACAAAATAATGGGAACCAATACCCCCAAGAGAATAGTAGAGGAAAACACCGCAACTACTCTCAAGGGAGTAGCTGATAATACCCCAGTTTTCCTGACAAATGAAGTAGAAGGGAACATCTTGACTTCTCCAAGGAATGCAGTGGAAAAGAACACCCTGACTACCCCCGGAAGAGTGGAAAATAGCAGCTCAACCGAACCCTGGGGGCTAGTGGGGAAGAACAACCCAACAACTCCCCAGAGAGCAGTCCTGGAGCACACCACAGCCATCTCTGAGGGGCGAGTGACGATAAGCACCAAG------------CCAGCGGAAACTGAAGCCTCCACTGTCCCCTGGAGTGTTAGGAATTCCTTACCCAGCACCAGCATACCAACCATCGGAATAGCCTCAGCCACCTTCCGGGGGCTGGCGAAGAAAGCTTCCTTAGCACCCAGCACCTCAGTAACCCCCAGGGTCACGGCAAATCCGACCACCCAGGTCCATCATTGTGTGGTTGTGGAGCCAGTGCCTGCTGTACCCACCACCCCCTCCCCCAGCCTGACAACAGAGGAGCCCAGTCGCAGCCCCTCA---GTGCCGCCTTCCAGCCCCTCAGACGTCCACCCCAAGGCGGAGTACCCCCCTGACCTGTTCAGTGTGCAGGAGCGGCGGCAGGGCTGGGTTGTCTTGCACATCTTTGGCATGATGTACGTGTTCGTGGCCTTGGCCATTGTGTGTGACGAGTACTTTGTCCCAGCCCTGGGCGTCATCACAGACAAGCTGCAGATCTCTGAGGATGTGGCAGGCGCCACGTTCATGGCTGCTGGGGGCTCTGCCCCTGAGCTTTTCACCTCCCTCATCGGTGTCTTCATCTCCCACAGCAATGTGGGCATCGGCACCATCGTGGGCTCCGCTGTATTCAACATCCTTTTTGTCATCGGCACCTGTGCCCTCTTCTCCCGGGAGATACTCCATCTCACCTGGTGGCCCTTGTTCCGTGACATCTCCTTCTACATCCTTGACCTGATGATGCTCATCCTCTTCTTCCTAGACAGCTTCATTGCCTGGTGGGAGAGCCTGTTGCTACTGTTGGCCTATGCCCTGTATGTGTTCACCATGAAATGGAACAAGCAGCTCGAGCTCTGGGTGAAGGAGCAGCTCAGCCGGAGGCCAGTGGTCAAGGTCATGGCCCAGGGGGACCTCAGCAAGCCGGGCAGTGAGGCCATTGCGATGGATGAGCCACAGGATGTCAAGAAGCTGAAGCTGCCGTCCGTGCTGACCCGAGGGAGCAGCTCAGCCTCGTTGCACAACAGCACCATCCGCACCACCATCTACCAGCTCATGATCCACAGCCTGGACCCTCTGGGGGAAGCCCGCCCCCCCAAGGACAAGGAGGAGGAGAGCTTGAATCAGGAGGCCAGAGCCAAGCCCCAGATCAAAGCAGAAAGCAAATCAGAAGAGGAGGAGCCAGCTGAGCTCCCTGCGGGCACGCACACACCAGCCCCTGCTCCAGACGTCAGTGGAGATCCCGAGGACAATCCAGACAGCCAGGAACGAGATGTGGCTGAAGCCAAGAGCACAGGTGAAAGGACAGGTGGAGAGGTTGAAGCTCCTGGTGAAGGAGAAACTGGAGAGCCAAGTGGAGGTGAAACTCAACTC---------------------------------------------------------------------------------------------GAAAGTGGAGCCGAAGCAGAAAGGCCAGCAGAC---------------------------------------------------------------------------------------CGTGGAAGCGACGGTGAGATCCAGGCA------------------AGGAAAGGTGATGGAGGTGCAAGCAAAGGCCAGGAGTCCAGC---------------------------------------------------------------------------------------------------------GCTGGAACCGAAGGGGATGAGACGGGCGCGGATGGGGACGAGGGAGGCGACAGAGACGAGGAGGAGGAGGAGGAGGACGAAGAGGAGGAAGAGGCG------------------GAGGACGAAGAGGAGGAAGAGGTGGAGGAAAATGAGGCACCTCTGTCCCTGGAGTGGCCGGAGACCAGGCAGAAGCAGGCCATCTACCTCTTCCTCCTGCCCATCGTTGTCCCGCTGTGGCTGACGGTGCCTGACGTCCGCAGGCTGGAGTCTAGGAAGTTTTTTGTTCTCACCTTCCTGGGATCCATCATGTGGATAGCCATGTTCTCATACCTCATGGTGTGGTGGGCGCACCAGGTTGGTGAAACCATAGGGATTTCTGAAGAGATTATGGGTTTGACAATCCTAGCAGCAGGCACGTCGATTCCTGACCTCATCACCAGTGTGATTGTCGCTCGGAAAGGCCTGGGAGACATGGCTGTGTCGAGCTCTGTGGGCAGTAACATATTTGATATCACTGTGGGCTTGCCTGTTCCTTGGTTGCTTTTCTCTCTTATCAATGGATTACTGCCTGTTCCAGTTAGCAGCAATGGTTTGTTTTGTGCCATTGTTTTGCTTTTTCTCATGCTCCTATTTGTGATCTCTTCAATTGCATCCTGCAAATGGAGAATGAACAAGATCCTGGGCTTCACAATGTTCCTCCTTTACTTTGTATTCCTGATAATCAGTGTGATGTTAGAAGACAGAATTATATCCTGTCCTGTATCTATGTGA
	Trichechus_manatus	ATGGGGAAACTGATCAGGATGGGGGCGCAGGAGAGGCGGGTACTCCGGCCAAAGAGGCTTCATTGGAGTCGCCTCCTCTTCCTATTGGGAATGTTCCTCATTGGTTCCATTTTCCAGCACCTGAATAGCCCCTGGGGTCTCCCCCGACTGTGGGAAGCAGTCTCTTCCCAACACCCGGTAAAACTGGCCATCCAGGACCTCTCCAATGATGAGATGGTGATGGTGAGTAGTGACCCTCCAGAAGCTAGCTCTAAAATGGAGGGTGAGATGCTGGTGCCTCAAGCCACGGTGGGCAGGTATAAAGCAACGCCTGGCATAACCATGGAAAACACCCCCAGTTCACCAAGAAGAACAGCCAACATCACTCCAACAAAACCCAAGAATAATTACAGCCCAACAGCGACAGGCACAGAAAGAGTGAAGGAAAGCACCCCAACCACACCCAGTAGAGTATTGAATCATTACACCCTAACTTCAGGTAGACAAACAGTAAAGAATTATACC------------CCAACAACACCCAGGGGAGAAATGAAGAGCTCCCACCCAACTCAAGTCAGCAAAAAGGTGAAGAAATACACCCCATCCCCACCTGGTAGAACAGTAGACAATTATGCTTCATCCATATTCATGACAATGAAAATGAGCCATGTGATCACCCCCAGGACAGCAGTGAAAGATAGCGAAACT---ATGGTGACCCACAAAATAATGGGAACCAATACCCCCAAGAGAATAGTAGAGGAAAACACCGCAACTACTCTCAAGGGAGTAGCTGATAATACCCCAGTTTTCCTGACAAATGAAGTAGAAAGGAACATCTTGACTTCTCCAAGGAATGTAGTGGAAAAGAACACCCTGACTACCCCCGGAAGAGTGGAAAATAACAGCTCAACCAAACCCTGGGGGCTAGTGGGGAAGAAAAACCCAACAACTCCCCAGGGAGCAGTCCTGGAGCACACCCCAGCCATTTCTGAGGGGCGAGTGACGATAAGCACCAAG------------CCAGCGGAAACTGAAGCCTCCACTGTCCCCTGGAGTGTTAGGAATTCCTTACCCAGCACCAGCGTACCAACCATCGGAATAGCCTCAGCCACCTTCTGGGGGCTGGCGAAGAAAGCTTCCTTAGCACCCAGCACCTCAGTAACCCCCAGGGTCGGGGCAAATCAGACCACCCAGGTCCATCATTGTGTGGCTGTGGAGCCAATGCCTGCTGTACCCACCACCCCCTCCCCCAGCCTGACAACAGAGGAGCCCGGTCGCAGCCCCTCA---GTGCCACCTTCCAGCCCCTCAGACCTCCACCCCAAGGCGGAGTACCCCCCGGACCTGTTCAGTGTGCAGGAGCGGCAGCAGGGCTGGGTGGTCTTGCACATCTTCGGCATGATGTACGTGTTCATGGCCTTGGCCATCGTGTGTGACGAGTACTTTGTCCCAGCCCTGGGCGTCATCACAGACAAGCTGCAGATCTCTGAGGATGTGGCAGGCGCCACGTTCATGGCTGCTGGGGGCTCTGCCCCTGAGCTTTTCACCTCCCTCATCGGTGTCTTCATCTCCCACAGCAATGTGGGCATTGGCACCATCGTGGGCTCCGCTGTGTTCAACATCCTCTTTGTCATCGGCACCTGTGCCCTCTTCTCCCGGGAGATCCTTCGTCTCACCTGGTGGCCCTTGTTCCGTGACATCTCCTTCTACATCCTTGACCTGATGATGCTCATCCTCTTCTTCCTAGACAGCTTCATTGCCTGGTGGGAGAGCCTGTTGCTGCTGTTGGCCTATGCCCTCTATGTGTTCACCATGAAATGGAACAAGCAGCTCGAGCTCTGGGTGAAGGAGCAGCTCAGCCGGAGGCCCATGGTCAAGGTCATGGCCCTGGGGGACCTCAGCAAGCCGGGCAGTGAGGCCATTGCGATGGATGAGCCACAGGATGTCAAGAAGCTGAAGCTGCCGTCCGTGCTGACCCGAGGGAGCAGCTCAGCCTCGTTGCACAACAGCACCATCCGTACCACCATCTACCAGCTCATGATCCACAGCCTGGACCCTCTGGGGGAAGCCCGCCCCTCCAAGGACAAGGAGGAGGAGAGCTTGAATCAGGAGGCCAGAGCCAAGCCCCAGATCAAAGCAGAAAGCAAATCAGAAGAGGAGGAGCCAGCTGAGCTCCCTGCGGGCACGCACACTCCAGCCCCTGCTCCAGACGTCAGTGGAGATCCGGAGGACAATCCAGACAGCCAGGAACGAGATGTGGCTGAAGCCAAGAGCACAGGTGAAAGGACAGGTGGAGAGGGTGAAACTCCTGGTGAAGGAGAAACTGGAGAGCCAAGTGGAGGTGAAACTCAACTC---------------------------------------------------------------------------------------------GAAAGTGGAACCGAAGCAGAAAGGCCAGCAGAC---------------------------------------------------------------------------------------CGTGGAAGCGACGGTGATATCCAGGCA------------------AGGAAAGGTGATGGAGGTGCAAGCGAAGGCCAGGAGTCCAGC---------------------------------------------------------------------------------------------------------GCTGGAACCGAAGGGGATGAGACAGGCGCGGATGGGGACGAGGGAGGCAACAGAGACGAGGAGGAGGAGGAGGAGGACGAAGAGGAGGAAGAGGCG------------------------------------------GAGGAAAATGAGGCGCCTCTGTCCTTGGAGTGGCCAGAGACCAGGCAGAAGCAGGCCATCTACCTCTTCCTCCTGCCCATCGTTGTCCCGCTGTGGCTGACGGTGCCTGACGTCCGCAGGCTGGAGTCTAGGCAGTTTTTTGTTCTCGCCTTCCTGGGATCCATCACGTGGATAGCCGTGTTCTCATACCTCATGGTGTGGTGGGCGCACCAGGTTGGTGAAACCATAGGGATTTCTGAAGAGATTATGGGTTTGACAATCCTAGCAGCAGGCACGTCGATTCCTGACCTCATCACCAGTGTGATTGTCGCTCGGAAAGGCCTGGGAGACATGGCTGTGTCCAGCTCTGTGGGCAGTAACATATTTGATATCACTGTGGGCTTGCCTGTTCCTTGGTTGCTTTTCTCTCTTATCAATGGATTACTGCCTGTTCCAGTTAGCAGCAATGGTTTGTTTTGTGCCATTGTTTTGCTTTTTTTCATGCTCCTATTTGTGATCTCTTCAATTGCATCCTGCAAATGGAGAATGAACAAGATCCTGGGCTTCACAATGTTCCTCCTTTACTTCGTATTCCTGATAATCAGTGTGATGTTAGAAGACAGAATTATATCCTGTCCTGTATTTATGTGA
	Elephas_maximus	ATGGGGAAGTTGATCAGGATGGGGGCGCAGGAGAGGCGGTTACTCCGGCCAAAGAGGCTTCGCTGGAGTCGTCTCCTCTTCCTACTGGGAATGTTGCTCATTGGTCCCATCTTCCAGCACCTGAGTAGCCCCTGGGGTCTCCCTGCACTGTGGGAACCAGTCTCTTCCCAACACCCTGTAAAACTGGCCATCCAGGACTTCTCCAATGATGAGATGGTGATGGTGAGCAGTGACCCTCCAGAAGCTAGCTCTGAAATGGAGGGTGAGATGCTGGCGCCTCAAGCCACGGTGGGCAGGTATAAAGCAACACCTGGCATAGCCACAGAGAACACCCCCAATTTACCCAGAAGAACAGCCAACATCACTCCAACAAAACCTAAGACTAACTACAGCCCGACACCAGCAGGCACAGAAAGAGTGAAGAAAAACACCCCAACCACACCCAGTAGAGTATTGAATCATTACACTCTAACTTCAAGCAGACAAACAGTAAAGAATTTTACC------------CCAACAATACCCAGGAGAGAAATGAAGAGCTCCCACCCAACTCGAGTCAGCAAAAAGGTGAAGAAATACACCCCATCCCCACCTGGTAGAACAGTAGACAATTATGCTTCATCCATGTTCATGACAATGAAAATGAACCATGCGATCACCCCCAGGACAGCAGTGAAAGATAGTGAAACT---ATGGCGACCTACAAAATAATGGGGACCAACACCCCTAAAAGAATAGTAGAGGAAAATACCCCAACTAATCTGAAGGGAGTAGCTGGTAACACCCCAATTTTCCTGGCAAATGAAGTAGAAATGAACATCTTGACTTCTCCAAGGAGTATAGTGGAAAAGGACACCCTGTCTACCCCCAGGAGAGTGGAAAATAACAGCTCAACCAAACCCTGGAGGCTAGTGGGAAAGAACAACCTAACAACTCCCCGGAGAGCAGTTCTGGAGTATACCCCAGCCATCTCTGAGGGGCAAGTGACGAAAAGCACCAGGCCAGCCAGCAGCCCAGCAGAAACCAAAGCCTCCACAGTCTCCTGGAGTGTTAGGAATTCCTCACCCAGAACCAGTGTACCAACCATTGGAACTGCCTCAGCCACCTTCCGGGGATTGGTAAAGAAAGCGTCCTCAGCACCCAGCACATCAGTAACCCCCAGGGTCAGGGCAAATCCGAACACCCAGGTCCGTCACTGTGTGGTTGTGGAGCCAGTGCCTGCTGTGCCCACCACTCCCTCCCCCAGCCTGACAACAGAAGAGCCCAGTCCCAGCCCCTCA---GTGCTGCCTTCCAGCCCCCCAGACCTCCACCCCAAGGCGGAGTACCCCCCGGACCTGTTCAGTGTGCAGGAGCGGCGGCAGGGCTGGGTGGTCTTGCACATCTTCGGCATGACGTACGTGTTTGTGGCCTTGGCCATTGTGTGTGACGAGTACTTTGTTCCAGCCCTGGGTGTCATCACAGACAAGCTGCAGATCTCCGAGGATGTGGCGGGCGCCACATTCATGGCTGCTGGGGGCTCTGCCCCTGAGCTCTTCACCTCCCTCATCGGAGTCTTCATCTCCCACAGCAACGTGGGCATCGGCACCATCGTGGGCTCCGCCGTGTTCAACATTCTGTTTGTCATCGGCACCTGTGCCCTCTTCTCCCGGGAGATCCTCAATCTCACCTGGTGGCCCCTGTTCCGTGATGTTACCTTCTACATCCTTGACCTGATGATGCTCATCCTCTTCTTCCTAGACAGCTTCATTGCCTGGTGGGAGAGCCTATTGCTGCTGTCGGCCTATGCCCTCTATGTGTTCACCATGAAATGGAACAAGCAGCTCGAGGTCTGGGTGAAGGAGCAGCTCAGCCGGAGGCCCATGGGCAAGGTCATGGCCCTGGGGGACCTCAGCAAGCCAGGCAATGGGGCCGTTGCGGTGGATGAGCCACAAGATATCAAGAAGCTGAAGCTCCCATCTGTGCTGACCCGAGGGAGCAGCTCTGCCTCACTGCACAACAGCACCATCCGCACCACCATCTACCAGCTCATGATCCACAGCCTGGAACCCCTGGGGGAAGCCCGCCTCTCCAAGGACAAGGAGGAGGAGAACTTGAATCAGGAGGCCAGAGCCAAATCCCAGATCAAAGCAGAAAGCAAACCAGAAGAGGAGGAGTCTGGTGAGCTTCCTGGGGTCACGCCCACACCAGCCCCTGCTCCAGACATCAGTGGAGATCAGGAGGACGATCCTGACAGCCAGGAAGGAGATGTGGCTGAAGCCAAGAGCACAGGTGAAATGACAGGTGGAGAGGTTGAAGCTCCCGGTGAAGGTGAAACTGGAGAGCAAAGTGGAGGTGAAACTCAACTCGAAGGTGAAGGTGAAGTCGAAGCAGAAGGAAAAGGAGACAATGAAGGTGAAGGTGAAGTCGAAGCAGAAGGAAAAGGAGACGA---TGAAGGTGAAGGTGAAGTCGAAGCAGAAGGAAAAGGAGACAAT------GAAGGTGAAGTCGAAGCAGAAGGAAAAGGAGACGATGAAGGTGAAGGTGAAGTCGAAGCAGAAGGA---AAAGGAGACAATGAAGGTGAAGGTGAAATTCAGGCAGGAGGAGAAGATGGTGAAATGAAAGGTGATGAAGGTGAAGCTGAAGGCCAGGAATCCAAT---------------------------------------------------------------------------------------------------------GCTGAAAATCAAGGTGATGAGAAAGGTGCAGAGGGTGATGAGGGAGGTGATGGAGATGATAGTGAAAGTGATGAGGAGGAGGAGGAGGAAGAAGAG---------------------------------GAAGAGGGGGAGAAAAATGAGGAGCCTCTGTCACTGGAATGGCCCAAGACCTGGCAGAAGCAGGCCTTCTACCTCTTCCTCCTGCCCATTGTTCTCCCGCTGTGGCTGACGGTGCCTGACGTCCGGAGGCTGGAGTCTAGGAAGTTTTTTGTTCTCACCTTCCTGGGATCCATCATGTGGATAGCCATGTTCTCATACCTTATGGTGTGGTGGGCTCACCAGGTTGGTGAAACGGTGGGGATTTCTGAAGAGATTATGGGCTTGACAATCCTAGCAGCAGGCACGTCAATTCCTGACCTCATCACCAGTGTGATCGTCGCTCGGAAAGGCCTAGGAGACATGGCCGTGTCAAGCTCTGTGGGCAGTAACATATTTGACATCACTGTGGGCTTGCCCGTTCCTTGGTTGCTTTTCTCTCTTGTCAATGGATTACTGCCTGTTCCAGTGAGCAGCAATGGTTTGTTTTGTGCAATTGTTTTGCTTTTTCTCATGCTCCTATTTGTGATCACTTCGATCGCATCATGCAAATGGAGAATGAACAAGATCCTGGGCTTGATAATGTTCCTCCTTTACTTCGTGTTCCTGATAGTCAGTGTGATGTTAGAAGACCGAATTATATCCTGTCCTGTATCTGTCTGA
	Loxodonta_africana	ATGGGGAAGTTGATCAGGATGGGGGCGCAGGAGAGGCGGTTACTCCGGCCAAAGAGGCTTCGCTGGAGTCGTCTCCTCTTCCTACTGGGAATGTTGCTCATTGGTCCCATCTTCCAGCACCTGAGTAGCCCCTGGGGTCTCCCTGCACTGTGGGAACCAGTCTCTTCCCAACACCCTGTAAAACTGGCCATCCAGGACTTCTCCAATGATGAGATGGTGATGGTGAGCAGTGACCCTCCAGAAGCTAGCTCTGAAATGGAGGGTGAGATGCTGGCGCCTCAAGCCACGGTGGGCAGGTATAAAGCAACACCTGGCATAGCCACAGAGAACACCCCCAATTTACCCAGAAGAACAGCCAACATCACTCCAACAAAACCTAAGACTAACTACAGCCCGACACCAGCAGGCACAGAAAGAGTGAAGAAAAACACCCCAACCACACCCAGTAGAGTATTGAATCATTACACTCTAACTTCAAGCAGACAAACAGTAAAGAATTTTACC------------CCAACAATACCCAGGGGAGAAATGAAGAGCTCCCACCCAACTCGAGTCAGCAAAAAGGTGAAGAAATACACCCCATCCCCACCTGGTAGAACAGTAGACAATTATGCTTCATCCATGTTCATGACAATGAAAATGAGCCATGCGATCACCCCCAGGACAGCAGTGAAAGATAGTGAAACT---ATGGCGACCTACAAAATAATGGGGACCAACACCCCTAAAAGAATAGTAGAGGAAAATACCCCAACTAATCTGAAGGGAGTAGCTGGTAACACCCCAATTTTCCTGGCAAATGAAGTAGAAATGAACATCTTGACTTCTCCAAGGAGTATAGTGGAAAAGGACACCCTGTCTACCCCCAGGAGAGTGGAAAATAACAGCTCAACCAAACCCTGGAGGCTAGTGGGAAAGAACAACCTAACAACTCCCCGGAGAGCAGTTCTGGAGTATACCCCAGCCATCTCTGAGGGGCAAGTGACGAAAAGCACCAGGCCAGCCAGCAGCCCAGCAGAAACCAAAGCCTCCACAGTCTCCTGGAGTGTTAGGAATTCCTCACCCAGAACCAGTGTACCAACCATTGGAACTGCCTCAGCCACCTTCCGGGGATTGGTAAAGAAAGCGTCCTCGGCACCCAGCACATCAGTAACCCCCAGGGTCAGGGCAAATCCGACCACCCAGGTCCGTCACTGTGTGGTTGTGGAGCCAGTGCCTGCTGTGCCCACCACTCCCTCCCCCAGCCTGACAACAGAAGAGCCCAGTCCCAGCCCCTCA---GTGCTGCCTTCCAGCCCCCCAGACCTCCACCCCAAGGCGGAGTACCCCCCGGACCTGTTCAGTGTGCAGGAGCGGCGGCAGGGCTGGGTGGTCTTGCACATCTTCGGCATGACGTATGTGTTTGTGGCCTTGGCCATTGTGTGTGACGAGTACTTTGTTCCAGCCCTGGGTGTCATCACAGACAAGCTGCAGATCTCCGAGGATGTGGCGGGCGCCACATTCATGGCTGCTGGGGGCTCTGCCCCTGAGCTCTTCACCTCCCTCATCGGAGTCTTCATCTCCCACAGCAACGTGGGCATCGGCACCATCGTGGGCTCCGCCGTGTTCAACATTCTGTTTGTCATCGGCACCTGTGCCCTCTTCTCCCGGGAGATCCTCAATCTCACCTGGTGGCCCCTGTTCCGTGATGTTACCTTCTACATCCTTGACCTGATGATGCTCATCCTCTTCTTCCTAGACAGCTTCATTGCCTGGTGGGAGAGCCTATTGCTGCTGTCGGCCTATGCCCTCTATGTGTTCACCATGAAATGGAACAAGCAGCTCGAGGTCTGGGTGAAGGAGCAGCTCAGCCGGAGGCCCATGGGCAAGGTCATGGCCCTGGGGGACCTCAGCAAGCCAGGCAATGGGGCCGTTGCGGTGGATGAGCCACAAGATATCAAGAAGCTGAAGCTCCCATCTGTGCTGACCCGAGGGAGCAGCTCTGCCTCACTGCACAACAGCACCATCCGCACCACCATCTACCAGCTCATGATCCACAGCCTGGAACCCCTGGGGGAAGCCCACCTCTCCAAGGACAAGGAGGAGGAGAACTTGAATCAGGAGGCCAGAGCCAAATCCCAGATCAAAGCAGAAAGCAAACCAGAAGAGGAGGAGTCTGGTGAGCTTCCTGGGGTCACGCCCACACCAGCCCCTGCTCCAGACATCAGTGGAGATCAGGAGGACGATCCTGACAGCCAGGAAGGAGATGTGGCTGAAGCCAAGAGCACAGGTGAAATGACAGGTGGAGAGGTTGAAGCTCCCGGTGAAGGTGAAACTGGAGAGCAAAGTGGAGGTGAAACTCAACTCGAAGGTGAAGGTGAAGTCGAAGCAGAAGGAAAAGGAGACAATGAAGGTGAAGGTGAAGTCGAAGCAGAAGGAAAAGGAGACGA---TGAAGGTGAAGGTGAAGTCGAAGCAGAAGGAAAAGGAGACAATGAAGGTGAAGGTGAAGTCGAAGCAGAAGGAAAAGGAGACGATGAAGGTGAAGGTGAAGTCGAAGCAGAAGGA---AAAGGAGACAATGAAGGTGAAGGTGAAATTCAGGCAGGAGGAGAAGATGGTGAAATGAAAGGTGATGAAGGTGAAGCTGAAGGCCAGGAATCCAAT---------------------------------------------------------------------------------------------------------GCTGAAAATCAAGGTGATGAGAAAGGTGCAGAGGGTGATGAGGGAGGTGATGGAGATGATAGTGAAAGTGATGAGGAGGAGGAGGAGGAAGAAGAG---------------------------------GAAGAGGGGGAGAAAAATGAGGAGCCTCTGTCACTGGAATGGCCCAAGACCTGGCAGAAGCAGGCCTTCTACCTCTTCCTCCTGCCCATTGTTCTCCCGCTGTGGCTGACGGTGCCTGACGTCCGGAGGCTGGAGTCTAGGAAGTTTTTTGTTCTCACCTTCCTGGGATCCATCATGTGGATAGCCATGTTCTCATACCTTATGGTGTGGTGGGCTCACCAGGTTGGTGAAACGGTGGGGATTTCTGAAGAGATTATGGGCTTGACAATCCTAGCAGCAGGCACGTCAATTCCTGACCTCATCACCAGTGTGATCGTCGCTCGGAAAGGCCTAGGAGACATGGCCGTGTCAAGCTCTGTGGGCAGTAACATATTTGACATCACTGTGGGCTTGCCCGTTCCTTGGTTGCTTTTCTCTCTTGTCAATGGATTACTGCCTGTTCCAGTGAGCAGCAATGGTTTGTTTTGTGCAATTGTTTTGCTTTTTCTCATGCTCCTATTTGTGATCACTTCGATCGCATCATGCAAATGGAGAATGAACAAGATCCTGGGCTTGATAATGTTCCTCCTTTACTTCGTGTTCCTGATAGTCAGTGTGATGTTAGAAGACCGAATCATATCCTGTCCTGTATCTGTCTGA
	Orycteropus_afer	ATGGGGAAATTGATCAGACTGGGGGTACAGGAGAGGCGGTTACTCAGGCCAAAGAGGCTTCACTGGAGTCGCCTCCTCTTTCTACTGGCAATGTTGGTTATTAGTTCCACCTACCAGCACCTTAGAAGCTCCTGGGGTCTCCCCCCACTGTGGGAAGCAGTCTCTTCCCAACACCTCGTAAAACTGGCCAGCCAAGACCTCTCCAGTGATGAGATGGTGATGGAGAGCAGTGACCCTCTCGAAGCTAGCTCTAAAATGGAGAGCGAGATGCAGGCTTCTCAAGCTACAGTGGAAAGGGATGAAGCAACATTTGGCATAACCATGGAGGACACCCCCAGTTCACCCAGAAGAACAGCCAACATCATTCCAACAATACCCGCTAATAACTACAGCCCAACAGCAACAGGCACCAAAAGTGTGAAAGAAAACACTCCAACAACACCCAACAGAGTATGGAATCATCACACCCTAACTTCAAGCAGACAAACAGTAAAGAATTATACC------------CCAGTAACACCCAGGGGAGAAATGAAGAGCTACTACCCAAGTCAAGTCAGGAAAAAGGTGAAGAAACAGACCTCATCCCCACCTGGTAGAACAGTAGATAATTATGCTTCATCTATACTCATGACAATGAAAACAAGCTATGTGATCACTCCCAGAACAACAGTGAAAGACAGTGAAACT---ATGGCAACCTACAAAATAACTGGGACCAAAACCCCCAAGAGAATAGTAGAGGAAAATACCCCAACTACTCCCAAAGGGATAGCTGACAGCACCCCACTTTTCTTGACAAATGAAGTAGAAATGAACATCTTGACTTCTCCAAGGAGTATAGTGGAAAAGAACACCCTGACTACCCTCAGAAGAGTGGAAAGTGACAGCCCAACCAAACCCTGGAGGCTAGTGGGAAAGAACAACCTAACAACTCCCCAGAGAGCAGTCCTGGAGCACACCCCAGCCATCTCTGAGGGACAAGTGACAGTAAGCACCAGGCCAGTCAGCAGCCCAGCAGAAACCAAAGCCTCCACTGCCTCTTGGAGTGTTAGGAATTCTTCACCCAGAACCAGTGTACCAACCATCAGAACAGCTTCAGCCACCTTCCAGGGGCTGCTGAAGAAACCTTCCTTAGCACCCAGAACCTCAGTAACCCCTAGGCCCAGGGCAAACCCGACCATCCAGGTCCATCACTGTGTGGTTGTGGAGCCAGTGCCAGCAGTGCCCACCACCCCCTCCTCTGGCCTGAAGACAGAGGAGCCTAGTCCCAGCCCCTCA---GTGCTGCCCTCCAGCTGGCCAGACCTCCACCCCAAAGGAGAGTACCCTCCGGACCTGTTTAGTGTACAGCAGCGTCGGCAGGGCTGGGTGGTCTTACACATCTTCGGCATGATGTACGTGTTTGTGGCCTTGGCCATCGTGTGTGATGAGTACTTTGTCCCAGCCCTGGGTGTCATCACAGACAAGCTGCAGATCTCAGAGGATGTGGCAGGTGCCACATTCATGGCTGCTGGGGGCTCTGCCCCTGAGCTCTTCACCTCCCTCATTGGTGTATTCATCTCCCACAGCAATGTGGGCATCGGCACCATCGTGGGCTCTGCTGTGTTCAACATCCTCTTTGTCATTGGCACCTGTGCCCTCTTCTCCCGGGAGATCCTCAATCTCACCTGGTGGCCCTTGTTCCGTGACGTCTCCTTCTACATCCTTGACCTGATGATGCTCATCCTCTTCTTCCTAGACAGCCTCATTGCCTGGTGGGAGAGCCTGCTGCTGCTGCTGGCCTATGCCCTCTATGTGTTCACCATGAAATGGAACAAGCAGCTTGAGCTGTGGGTAAAGGAGCAGCTTAGCCGGAGGCCCATAGTAAAGGTTATGGCACTAGGGGACCTCAGCAAGCCGGGTGATGGGGCCGTTGCAGTGGATGAGCCACAGGATAAGAAGAAGCTGAAGCTCCCGTCTGTGCTGACCCGAGGGAGCAGCTCGGCCTCGCTGCACAACAGCACCATCCGCAGCACCATCTACCAGCTCATGCTCCACAGCCTGGATCCTCTGGGGGAAGCCCGACCCTCTAAGGACAAGGAGGAGGAGAGCTTGAATCAGGAGGCTAGAGCCAAGCCCCAGGCCAAAGCAGAAAGCAAAGCAGAAGAGGAGGAATCAGCTGAGCTCCCTGTGGTCACGGCCACACCAGCCCCTGCTGGAGACGTCAAGGGAGATCAGGAGGAAGAGCCTGACAGCCAGGAAGGAGATGTGGCTGAAGCCAAGAGCACAGGTAAAATGACAGGTGGAGAGGTTGAAGCTCCTGGTAAAGGGGAAAATGGAGAGCAAAGTGGAGGTGAAGCTCAACTTGAAGGTGAA------------------------------------GGTGAAGGTGAAGGTGAAGCAGAAAGAAAAGAAGTTGAATGTGAAGATGGAGGTGAAAGCCAAGCAGAAGAAAAAAGAGACAATGTAAGTGAAGGTGAA---------------------------------------------------------------------GGTGAAGGTGAAGGTGAAATCCAGGCAGGAGGAGAA---GGTGAAAGGAAAGGTGATGAAGGGGAAGCTGAA------------------------------------------------------------------------------------------------------------------------GCTGGAAATCAAGATGATGAGAAAGGTGCAGATGGTGAAGAGGGAGGTGATGGAGGTGACAGTGATGATGGTGAGGAGGAGGAAGAGGAAGAAGAT------------GAAGAAGAGGAGGAAGAGAGTGAAGAGGGGGAGGCAAACGAGGAGCCTCTGTCCCTGGAGTGGCCTGAGACCAGGCAGAAGCAGGCCATTTACCTCTTCCTGCTGCCCATCGTGTTCCCACTGTGGCTGACAGTGCCCGACGTCCGGAGGTTGGAGTCTAGGAAGTTTTTTGTTCTCACTTTCCTGGGATCCATCATGTGGATAGCTATGTTCTCATACCTCATGGTGTGGTGGGCTCACCAGGTTGGTGAAACAATAGGGATTTCTGAAGAGATTATGGGTTTGACAATCCTAGCAGCAGGCACGTCAATTCCTGACCTCATCACCAGTGTGATTGTCGCTCGGAAAGGCCTGGGAGACATGGCCGTGTCAAGCTCTGTGGGCAGTAACATATTTGATATCACTGTGGGCTTGCCTGTTCCTTGGTTGCTTTTCTCTCTTGTCAATGGATTACTGCCTGTTCCAGTCAGCAGCAATGGCTTGTTTTGTGCAATTGTTTTGCTATTTCTCATGCTCCTATTTGTGATCTCTTCAATTGCATTATGCAAATGGAGAATGAACAAGATCCTGGGCTTTACAATGTTTCTCCTTTACTTTGTATTCCTGATAATGAGTGTGATGTTAGAAGATCGAATTATATCCTGTCCTGTATCTGTCTGA
	Heterohyrax_brucei	ATGGGGAAACTGATGAGGATCAGGATGCAGGAGAGGCGGTTACTCCGGCCAAAGAGGTTTCACTGGAGTCGCATCCTGTTCCTCTTGGGGTTGTTGCTTGTTGTTTCCATCTTCCAGCACCTGAGTAGCCCCTGGAGTCTCCCTGCACTGTGGGAATCAGTCGCTTCCCAACACCCTGTAAAAATGGCCCTTGAGGACCTCTCCAGTGATGAGATGGTGACGGTGAGCAGCGATCCTCCAGAAGCTAGCTCTAAAATGCGGAGTGAGATGCTGGTGCCTCGAGCCACAGTGGACAGTCATGAAGCAACACCTGGCATAACCAGGGAGGACACCCCTAGTTCATCGAGAAGATCAACCAACATCACTCCAACAAGACCCAGGAATAGCTACAGCCCCACAGCAGCAGACACAGAAAGAGTGAAGGAAAACACCCCAACCATACCCAGCAGGGTATCAAATCATTACACCCTGACTTCAAGCAGACAAACAGTGAAGGATTACACC------------CCGACAACAGCCAGTGGAGAAATGAAGACCACCCACCCAACTCAAGTTAGCAGAGAGGTGGAGAAATACAGTCCATCCCCACCTGGTAGAAGAGAAGACAGTTATGCTTCAACCATATTCATGACAATGAAAACGAATCATGCGATCACCCCCAGGACAGCAGTGAAAGACAGTGAAACT---ATGGTGACCCACAAAACAATGGAGACCAACATGCCAAAGAGAAGAGCAGAGGAAAAGACCCCAGCTACTCTCAAGGGAGTCACTGATAACACCCGAATTTTCTTGACAAATGAAGTAGAAGTGAACACCTTGACTTCTCCAAGGAGTGTAGCGGCAAAGAACACCCTGACTACCCCCAGAGGAATAAAAAGTAATAACTCAACCAAACCCTGGAGGCTAGTGGGAAAGAACAGCCCAACGACTCCCCAGAGAGCAGTCCTAGAGCACACCCCGGCCGTCTCAGAGGGGCAAGTGACCATAAGCATCACGCCAGCCAGCAGCCCAGCAGA---CAAAGCCTCCACTGCGTCCTGGAGTGTTAGGACTTCCTTACCCAGGACCAGTGTACCAACCATGAGAACAGCCTCAGCTGCCCTCCGGGGACTGGTAAAGAAAGCTTCCTTAGCACCCAGGACCTCAGAAACCCCCAGGGTCAGGGCAAACCCAGTCACCCACGTCCCTCAGTGTGTAGTCGTGGAGCCAGTGCCTGCTGAGCCCACCACTCTGCCCCCCAGCCTGACAACAGAGAAGCCCAGTGTTAGCCCCTCA---GTGCTGCCTTCCAGCCCCCCTGGCCACCACCCCAAGGGCGAGTATCCCCCGGACCTGTTCAGTGTGCAGGAGCGGCGACAGGGCTGGGTGGTCCTGCACATCTTTGGCATGATGTACGTGTTTGTAGCCTTGGCCATCGTGTGTGACGAGTACTTCGTCCCAGCCCTGGGTGTCATCACAGACAAGCTGCAGATCTCTGAGGATGTGGCCGGTGCCACGTTCATGGCTGCTGGCGGCTCTGCCCCTGAGCTCTTCACCTCCCTCATCGGCGTCTTCATCTCCCATAGCAACGTGGGCATCGGCACCATCGTCGGCTCTGCTGTGTTCAATATCCTCTTTGTCATTGGCACCTGTGCCCTCTTCTCCCGGGAGATCCTCAATCTCACCTGGTGGCCCTTGTTCCGTGATGTCTCCTTCTACATCCTTGACCTGGTGATGCTCATCCTCTTCTTCCTAGACAGCTTCATTGCCTGGTGGGAGAGCCTGCTGCTGCTGTTGGCCTACGCCCTCTATGTGTTTGCTATGAAATGGAACAAGCGGCTCGAGCTCTGGGTGAAGGAGCAGCTCAGCTGGAGGCCTGTGGTCAAGGTCGTGGCTCTGGGGGACCTCAGCAAGCCGGGCAACGGGGCCGTTGTGACGGACGAGCCACGGGATGTCAAGAAGCTGAAGCTGCCGTCCATGCTGACCCGAGGGAGCAGCTCGGCCTCTCTACACAACAGCACCATCCGGACCACCATCTACCAGCTGATGATCCACAGCCTGGACCCCCTTGGGGAAGCCCGCCCTTCCAAGGACAAGGAGGAGGACTGCTTGAATCAGGAGGCCAGAGCCAATCCCCAGGTCAAAGCAGAAAGCGAAGCAGAAGAGGAGGAGTCTGCTGAGGCCACTGCAGCCACGCCCACACCAGATTCTGCTCCAGACGTTGGGGGAGACGAGCAGGATGACCCTGACTGCCAGGAAGGAGATGTGGCTGAAGCCAAGAGCACAGGTGAAATGACAGTTGGAGAGGTGGAAGCTCCTGGTGAAGATGAAACTAGAGAGCCAAGTGGAAGTGAAGCTCAACTTGAAGGT---------------------------------------------------------------------------------------GAAGGTGAAATCAGGGTAGAAGGAAAAGGAGAC---------------------------------------------------------------------------------------AATGAAAGTGAAGGTGAAATCCAGGTGGGAGGAGAAGACGGTGAAATGAAAGGTGATGAAGGTGAACCTGAAGGTCAAGAGTCTAAC---------------------------------------------------------------------------------------------------------GGTGAACATCAAGGTGATGAGAAGGGTGCAGATGGTGATGAGGGAGGTGATGGAGATGACAGTGAAGAAGATGATGAGGAGGAGGATGAGGACGAC---------------------GAGGAGGAGGAGGACGAGGAGGAGGAAAACGAGGAGCCTCTGTCCCTGGAGTGGCCCAAGACCAGGCAGAAGCAGGCCATCTACCTCTTCCTCCTGCCCATTGTTTTCCCACTGTGGCTGACAGTACCTGATGTCCGGAGGCTGGAGTCTCGGAAGTTTTTTGTTCTCACCTTCCTGGGATCCATCATCTGGATCGCCCTGTTCTCATACCTCATGGTGTGGTGGGCTCACCAGGTGGGGGAAACGATAGGGATTTCTGAAGAGATTATGGGTCTGACAATCCTAGCAGCTGGCACGTCCATTCCTGACCTCATCACCAGCGTGATTGTTGCTCGGAAAGGCTTGGGAGACATGGCCGTGTCAAGCTCTGTGGGCAGTAACATATTTGATATCACTGTGGGCTTGCCTGTCCCCTGGTTGCTTTTCTCGCTCATCAATGGATTACTGCCTGTGCCCGTCAGCAGCAATGGTTTGTTTTGTGCCATTGTTCTGCTTTTTCTCATGCTCCTGTTTGTGATCACTTCAATAGCATTGTGCAAATGGAGAATGAACAAGATCCTGGGCTTCACCATGTTCCTCCTGTATTTTGTGTTCCTGATCATCAGTGTCATGTTAGAAGATCGAATTATATCCTGTCCTGTATCTGTCTGA
	Procavia_capensis	ATGGGGAAACTGATGAGGATCAGGATGCAGGAGAGGCGGTTACTCCGGCCAAAGAGGTTTCACTGGAGTCGCATCCTGTTCCTCTTGGGGATGTTGCTTGTTGTTTCCATCTTCCAGCACCTGAGTAGCCCCTGGAGTCTCCCTGCACTGTGGGAATCAGTCGCTTCCCAACACCCTGTAAAAATGGCCCTTGAGGACCTCTCCAGTGATGAGATGATGACGGTGAGCAGCGATCCTCCAGAAGCTAGCTCTAAAATGCAGAGTGAGATGCTGGTGCCTCGAGCCACAGTGGACAGTCATGAAGCAACACCTGGCATAACCAGGGAGGACACCCCTAGTTCATCGAGAAGATCAACCAACATCACTCCAACAAGACCCAGGAATAGCTACAGCCCCACAGCAGCAGACACAGAAAGAGTGAAGGAAAACACCCCAACCATACCCAGTAGGGTATCAAATCATTACACCCTGACTTCAAGCAGACAAACAGTGAAGGATTACACC------------CCGACAACAGCCAGTGGAGAAATGAAGACCACCCACCCAACTCAAGTTAGCAAAGAGGTGGAGAAATACAGTCCATCCCCACCTGGTAGAAGAGAAGACAGTTATGCTTCAACCATATTCATGACAATGAAAACGAATCATGCGATCACCCCCAGGACAGCAGTGAAAGACAGTGAAACT---ATGGTGACCCACAAAACAATGGAGACCAACACGCCAAAGAGAAGAGCAGAGGAAAAGACCCCAGCTACTCTCAAGGGAGTCACTGATAACACCCGAATTTTCTTGACAAATGAAGTAGAAGTGAACACCTTGACTCCTCCAAGGAGTGTAGCGGCAAAGAACACCCCGACTACCCCCAGAGGAGTAAAAAGTAGCAACTCAACCAAACCCTGGAGGCTAGTGGGAAAGAACAGCCCAACGACTCCCCCGAGAGCAGTCCTAGAGCGCACCCCGGCCGTCTCAGAGGGGCAAGTGGCCATAAGCGTCACGCCAGCCAGCAGCCCAGCAGA---CAAAGCCTCCACTGCGTCCTGGAGTGTCAGGACTTCCTTACCCAGGACCGGTGTACCAACCATGAGAACAGCCTCAGCCGCCCTCCGGGGACTGGTAAAGAAAGCTTCCTTAGCACCCAGGACCTCAGAAACCCCCAGGGTCAGGGCAAACCCAGTCACCCACGTCCCTCAGTGTGTAGTCGTGGAGCCAGTGCCTGCTGAGCCCACCACTCTGCCCCCCAGCCTGACAACAGAGAAGCCCAGTGTTAGCCCCTCA---GTGCTGCCTTCCAGCCCCCCTGGCCACCACCCCAAGGGCGAGTATCCCCCGGACCTGTTCAGTGTGCAGGAGCGGCGACAGGGCTGGGTGGTCCTGCACATCTTTGGCATGATGTACGTGTTTGTAGCCTTGGCCATCGTGTGTGACGAGTACTTCGTCCCAGCCCTGGGTGTCATCACAGACAAGCTGCAGATCTCTGAGGATGTGGCCGGTGCCACGTTCATGGCTGCTGGTGGCTCTGCCCCTGAGCTCTTCACCTCCCTCATCGGCGTCTTCATCTCCCATAGCAACGTGGGCATCGGCACCATCGTCGGCTCTGCCGTGTTCAATATCCTCTTTGTCATTGGCACCTGTGCCCTCTTCTCCCGGGAGATCCTCAATCTCACCTGGTGGCCCTTGTTCCGTGATGTCTCCTTCTACATCCTTGACCTGGTGATGCTCATCCTCTTCTTCCTAGACAGCTTCATTGCCTGGTGGGAGAGCCTGCTGTTGCTGTTGGCCTACACCCTCTATGTGTTCGCTATGAAATGGAACAAGCGGCTCGAGCTCTGGGTGAAGGAGCAGCTCAGCTGGAGGCCTGTGGTCAAGGTCGTGGCTCTGGGGGACCTCAGCAAGCCGGGCAACGGGGCCGTTGTGACGGACGAGCCACGAGATGTCAAGAAGCTGAAGCTGCCGTCCATGCTGACCCGAGGGAGCAGCTCGGCCTCTCTACACAACAGCACCATCCGGACCACCATCTACCAGCTGATGATCCACAGCCTGGACCCTCTTGGGGAAGCCCGCCCTTCCAAGGACAAGGAGGAGGACTGCTTGAATCAGGAGGCCAGAGCCAATCCCCAGGTCAAAGCAGAAAGCGAAGCAGAAGAGGAGGAGTCTGCTGAGGCCACTGTGGCCACGCCCACACCAGATTCTGCTCCAGATGTCAGGGGAGACAAGCAGGACGACCCTGACTGCCAGGAAGGAGATGTGGCTGAAGCCAAGAGCACAGGTGAAATGACAGTTGGAGAGGTGGAAGCTCCTGGTGAAGATGAAACTAGAGAGCCAAGTGGAAGTGAAGCTCAACTTGAAGGT---------------------------------------------------------------------------------------GAAGGTGAAATCAGGGCAGAAGGAAAAGGAGAC---------------------------------------------------------------------------------------AATGAAAGTGAAGGTGAAATCCAGGTGGGAGGAGAAGACGGTGAAATGAAAGGTGATGAAGGTAAACCTGAAGGTCAAGAGTCTAACGGTGAACATCAAGGTGATGAGAAAGGTGCAGATGGTGAAATCCAGGTGGTAGAAGACGGTGAAATGAAAGGTGATGAAGGTGAACCTGAAGGTCAAGAGTCCAATGGTGAACATCAAGGTGATGAGAAGGGTGCAGATGGCGATGAGGGAGGTGATGGAGATGACAGTGAAGAAGAAGATGAGGAGGAGGAGGATGAGGAC---------------------GAGGAGGAGGAGGAGGAGGAGGAGGAAAATGAGGAGCCTCTGTCCCTGGAGTGGCCCAAGACCAGGCAGAAGCAGGCCGTCTACCTCTTCCTCCTGCCCATTGTTTTCCCACTGTGGCTGACAGTACCTGATGTCCGGAGGCTGGAGTCTCGGAAGTTTTTTGTTCTCACCTTCCTGGGATCCATCATCTGGATCGCCCTGTTCTCATACCTCATGGTGTGGTGGGCTCACCAGGTGGGGGAAACGATAGGGATTTCTGAAGAGATTATGGGTCTGACAATCCTAGCAGCTGGCACGTCCATTCCTGACCTCATCACCAGCGTGATTGTTGCTCGGAAAGGCTTGGGAGACATGGCCGTGTCAAGCTCTGTGGGCAGTAACATATTTGACATCACTGTGGGCTTGCCTGTCCCCTGGTTGCTTTTCTCGCTCATCAATGGATTACTGCCTGTGCCCGTCAGCAGCAATGGTTTGTTTTGTGCCATTGTTCTGCTTTTTCTCATGCTCCTGTTTGTGATCATTTCAATAGCATTGTGCAAATGGAGAATGAACAAGATCCTGGGCTTCACCATGTTCCTCCTGTATTTTGTGTTCCTGATCATCAGTGTCATGTTAGAAGATCGAATTATATCCTGTCCTGTATCTGTCTGA
	Echinops_telfairi	ATGGGGAGACTGATCAGGATGGGGGTACCGGAACGGCGGTTATACCAGTCCAAACGGCTTCCCTGGGGTCGCCTCTTCTTCCTACTGGGAATGTTGCTCATTGGGTCTACCTATCAGCACCTGAGGAACTCGGGGGGTCTCCCCACACTAGGAGAAGCTGTCTCTGCTAGACACCGTGTAAAACTGGCTAGCCAGGACCTCTTAGATGGTCAGATGGTGACGATGAGCAGGGGTCCTTCAGCAAGGACCTCTAACACGGAGGGGGGGCTGCTGGTACTGCCGACCACAGTGAGCAGACAGGAAGCAGCACTTAGCCGAACCATGGAGAACACTCCCACTCCGCCCAGAAGAACAGTCAGGATCACTCCAACAAAGCCTACGAATCGCTACACCCTGGCAGTAGCAGGCGCAGAGAGAGTGAGGGCGGAGACCCCGACCGCATCCAGGAGAGCACTGCGGCACGATACCGTAACTGCAAGCAGACAAACAGGACGGAATTCCACC------------CCAACAACACCCAGGGCAGAAAGGAAGAGCCACGACCCCACTCAAAACAGAGCCAAGGGGAAGAAGCACCCCCCACACCTACCAGGTCGAACAGCAGACAATGATACTTCATTCTTGTTTGTGACCATGAAGAGGAGCCATGTGAACACCCCCAAAACAACAGCGAGGGCTGGCAGAACT---ATGGCACCCGACAGCAGGATGGGGACCAACACTCACAAGAGAACAGTGGAGGGAAATACTCCCACTATTTTCAAGGGACTAGTCGACGACATCCCCATTTTCCTGAGGAGTGAGATACAAACCAGCATCTTGACTTCTCCAAGGACTCTAGTGGAGAAGAACAGGCTGACTACCCCCAGAGGAGTAAGAAATACCAGCATAACCAAACCCTGGTGGCTAGTGGGAAAGGACCATGTGACCACTGCCCCGAGGGCAGCCCTGGAGCGTACCCCAGCCATCTCTGAGGGGCCCTTGGGGATGATCTACAGCCCAGCCAGCAGCCCGGCGGGAACCAAAGCCTCCACTGCCTCTCGG------AGGAACTCTTCCCCCAGCACCAGGGTACCAACGGCCAGAATGCCCACTGCCACCTTTCAGAGGCCA------------------GCACCCAGCACCTCAGTGACCCCCAGGGTCAGGGTCACCCCGACACCCCACATTCATCACTATGTGGTTATGATGCCAGGGCCAGCTGTGTTCACCACCCCCTCTCCCAGCCCAACAGCAGAGGAGCCCAGTCCCAGCCCCTCA---CTGCTGCCTTCCCATGAACCAGACCTCCACCCCAAGGCCGAGTATCCACCAGACCTGTTCAGTGTGCAGGAGCGGCGCCAGGGCTGGGTGGTCTTGCATGTCTTCGGCATGATGTATGTGTTTGTGGCCTTGGCTATCGTGTGTGACGAGTTCTTCGTCCCAGCCCTGGGCGTCATCACCGACAAGCTGCAGATCTCTGAGGACGTGGCAGGGGCCACGTTCATGGCTGCTGGGGGCTCTGCCCCTGAGCTGTTCACTTCCCTCATCGGGGTCTTCATCTCTCATAGCAATGTGGGCATCGGCACCATCGTGGGCTCCGCTGTGTTCAACATCCTCTTCGTCATCGGCACCTGCGCCCTCTTCTCCCAGGAAGTCCTCCATCTCACCTGGTGGCCCTTGTTTCGTGACGTCTCCTTCTACATCTTTGACCTGATGATGCTCATCCTCTTCTTCCTAGACAGCCGCATTGCCTGGTGGGAGAGCCTGCTGCTGCTGCTGGCCTATGCCTTCTATGTGTTCACCATGAAATGGAACAAGCAGCTGGAGCTCTGGGTGAAGGAGCAGCTTAGCCGGGGGCCCATGGTCAAGGTCATGGCCCTAGGTGACATCAACAAGCCGGCTGGTGGGGCTGTTGCAGTGGACGAGCCACAGGAACACAAGAAGCTGAAGCTCCCGTCCGTGCTGACCCGAGGGAGCAGCTCAGCCTCTCTGCACAACAGCATCATTCGCACCACCATCTACCAGCTCATGCTCCAGAGCCTGGACCCTCTGGGCGCAGCCAGTCCCTCCATGGACAAGGAA---GAAAGCTTGAATCAGGAGGCCACAGCCAAGCCCCAGGCCAAAGCAGAAAGCAAACGAGAAGAGGAGGAGCCAGCTGAGCTCCCTGCGGTCACAGTCACACCAGCCCCTGCTCCAGACAGCGAGGGAGATCAGGAGGAAGATGCTGACAGTCAG------------------------------------------------------------------------------------------------------------------------------------------------------------------------------------------------------------------------------------------------------------------------------------------------------------------------------------------------------------------------------------------------------------------------------------------------------------------------------------------------------------------------------------------------------------------------------------------------------------------------------------------------------------------------------------------------------------------------------------------------------------------------------------------------------GAGTCCAGGAAGTTTTTTGTTCTCACCTTCCTGGGATCCATCACCTGGATAGCTCTGTTCTCCTACCTCATGGTGTGGTGGGCTCACCAGGTTGGTGAGACGTTAGGCATTTCCGAAGAGATTATGGGTTTGACAATCCTGGCAGCAGGCACGTCAATTCCTGACCTCATCACCAGCGTGATTGTGGCGCGAAAAGGCCTGGGAGACATGGCTGTGTCAAGCTCCGTGGGCAGTAACATATTTGACATCACCGTGGGCTTGCCGGTTCCTTGGCTGCTTTTCTCTCTTCTCAATGGCTCCGTGCCTGTCGTGGTCAGCAGCAACGGCCTGTTTTGTGCCATCGTTCTGCTCTTCCTCATGCTCCTGTTTGTGATCACCTCCATCGCATTGTGCAGATGGAGGATGAACAAGGTGCTGGGCTTCACCATGTTCCTCCTGTACTTCATATTCCTCATCACCAGTGTGATGTTAGAAGACCGGGTTATATCCTGCCCCATCTCCGTTTGA
	Microgale_talazaci	ATGGGCAAACTGATCAGGATGGGAGTACAAGAAAGGCGGCTATTCCAGCCCAAAAGACTTCCCTGGAGTCGCCTCTTCTTCCTACTGGGAATGTTGCTCATTGGGTCTACCTTTCAGCATCTGAGGGACTCGGGGGGCCTCCCCCCACCGGAGGAGGTTGTCTCTTCTAAGCACCTTGTAAAACTGTCTAGCCAGGACCTCTCACATGGTCAGGTGGTGATGATGAGTAGGGGTCCCCGAGGAAGGACCTCTAAAAAGGAGGTGGGGGTTCTGGTGCCACCGACCACAGTGCGCAGACAGGAAGCAACATTTAGCCCAACCATGGAGAGCACTCCCAGTTCGCCCAGAAGAACCGACAAGATCACTCCAACAGTGCCCAAGAATTACTATCTCCCAACAGTAGCAGGCACAGAGAGAGCGAAGATAAAGACTGCAACCCCACCCAGCAGGGTGTTGCATCAGTATATCATAACTGCAAGCAGACAAACGGGGAAAAATTCAACCCCAGCAATACCCCCAGCAACACCCAGGGGAGAAGGGAAGAGCTACGAGCTCCCTCAAGACAGAGAACACGTGAAGAAACACCCCCTGCCCCACTCAGGTGGAACAGTAGACACTGATGCTTCTTTATTGCTTGGGACCATGAAAAGGAGTCCCGTGCTCACCCCCCAAACCACAGCAAGAGATGGTGGGACT---GTGGCACCCCACAAGAAAAGGGGCACCAACATTCCCAAAAGGCCAGTAGAGGGAAATACCCCCACTATTTTCAAGGAACTAGTTGACAACACCCCAATTGTCCTGACAAGTGAGGGAGAAACAAACATCTTGACTTCTTCAAGGAGTAGAGTGGAGAAGACCACTCTGACAACCCCCAGAGCAGTGAGAAATACCAGCATAACCACACCCTGGTGGCTAGTGGGAAAGACCCATGTAGCCACTGCCCAGGAGGCAGCACTGGAGCCCAACTCAGCCACCTCTGAGGGGCCGTCGAAGATCAGCATCAGCCCTGTCAGCAGCCCAGCAGAAACCAAAGTCTCCACTGCTTCTTGG------AGGCGTTCTTCCCCCCGTACCAGTATACCAACGGCCAGAATGCTCACGGCCACCTTTCAGAGGCCAGGGAAGAAGCCTTCCCAAGCACCCAGCACTTCAACGACCTCCAGGGTCAGGGCCACCCCAATACCCCAGGTCCCTCACTGTGTGGTTGTGATGCCAGGGACAGTTGTGCCCACCACCCGCTCTGCCAGCCCAAGAACAGAGGAGCCAAGTCCCAGTCCCTCA---CTGCTGCCTTCCCATGAACCAGATCTCCACCCCAAGGCCGAGTATCCACCAGACCTGTTTAGTGTGCAGGAGCGGCGCCAGGGCTGGGTGCTCTTGCATATCTTTGGCATGATGTATGTGTTTGTGGCCTTGGCCATCGTGTGTGACGAGTTCTTCGTCCCAGCCCTGGGCGTCATCACAGACAAGCTGCAGATCTCCGAGGACGTGGCAGGGGCCACGTTCATGGCTGCTGGGGGCTCTGCCCCCGAGCTGTTCACCTCCCTCATTGGTGTCTTCATCTCCCACAGCAACGTGGGCATTGGCACCATCGTGGGCTCCGCCGTGTTCAACATCCTCTTCGTCATCGGCACCTGCGCCCTCTTCTCCCGGGAAGTCCTCCATCTCACGTGGTGGCCCTTGTTTCGCGATGTCTCCTTCTATATCTTGGACCTGTTGATGCTCATCCTTTTCTTCCTGGACAGTCTCGTTGCCTGGTGGGAGAGCCTGCTGCTGCTGCTGGCCTACGCCTCCTATGTGCTCACCATGAAATGGAACAAGCAGCTGGAACTTTGGGTGAAGGAGCAGCTTAGCCGGGGGCCCATGGTCAAGGTCGTGGCCCTCGGTGGCATCCACAAGCCGGCTGATGGGGCTGTTGCCGTGGATGAGCCACAGGATAACAAGAAGCTGAAGCTCCCGTCCGCGCTGACCCGAGGGAGCAGCTCCGCCTCTCTGCACAACAGCACCATCCGCTCCACCATCTACCAGCTCATGCTCCAAAGCCTGGACCCTCTGGGGGAAGCAAGTCCCTCCTTGGACAAGGGA---GAAAGCTTGAATCAGGAGGCCACAGCCAAGCTCCTGACCGAAGCAGAAGGCAAACGAGAAGAGGAGGAGTCAGCGGAGCTCCCTGCCGTCACAGTCACACCAGCCCCTGCTCCAGATGACAAGGAAGATGGGGAGGAAGATTCTGAGAGTCAG------------------------------------------------------------------------------------------------------------------------------------------------------------------------------------------------------------------------------------------------------------------------------------------------------------------------------------------------------------------------------------------------------------------------------------------------------------------------------------------------------------------------------------------------------------------------------------------------------------------------------------------------------------------------------------------------------------------------------------------------------------------------------------------------------GAGTCCAGGAAGTTTTTTGTTCTCACCTTCCTGGGGTCCATCACATGGATCGCTCTGTTCTCCTACCTCATGGTGTGGTGGGCGCACCAGGTTGGCGAGACGATGGGAATTTCTGAAGAGATTATGGGCTTGACTATCCTGGCAGCAGGCACGTCCATTCCTGACCTCATCACCAGCGTGATTGTCGCTCGAAAAGGCCTGGGAGACATGGCTGTGTCCAGCTCCGTGGGCAGTAACATATTTGACATCACTGTGGGCTTGCCTGTTCCTTGGCTGCTCTTCTCTCTTCTCCACGGCTTCCTGCCTGTCCCAGTCAGCAGCAACGGCTTGTTCTGTGCAATCGTTCTGCTCTTTCTTATGCTCCTCTTTGTGATCGCCTCCATTGCGGTGTGCAGATGGAGGATGAACAAGCTCCTGGGCTTCACCATGTTCCTTCTGTACTTCATCTTCCTCATAACAAGTGTGATGCTAGAAGACCGGATTATATCCTGTCCTGTCTCCGTTTGA
	Elephantulus_edwardii	ATGGGAAAACTGGCCAGGCTGGGGGTGCAGGAGAGGCCGTTACTCCGGCCCAAGAAGCGTCAGTGGAGTCGCCTCCTCTTCCTTCTAGGAATGCTGTTCGTTAGTTCCTCCTACCAGCACCTGAGGGGCCCCTGGGGTCTCTCCCCACTGTGGGCAGCAGGGTCTTCTCAGCATCCTGTACAGCTGGCCAGCCAGGACCTCTCCAGGGATGGGATGGCGGCAGTGAGCGGTGAGCCTGCAGACGCTGTCCCTCCTACGGAGGGGGAGATGATGATGCCACAGGCCACAGAGGGCAGGGAGGAAGAAACACCTGGAATCACCATGGAGAGCACCCCCAGTTCACCCAGAGGAAAAGCCAACATCACTCCAGCAACACCAAAGGAGAACAGCCAACCAACAGCAACAGGCAAAGAAAGAGTGATGGTGAACACGCTGCCCCCCACCGGCAGAGCAGTGAACCTGTACAGTCTAACTGTGGGCAAAGCAGCTGGAAAGGATGAC---------------CCCCCGACACCCAAGGGAGAACCAGAGAGCCACTCCCCAACTCAAGTCAGAGAAAAAGTGAAAAAAGACACTGCATCCCCACTTGGGAGGATAGTGGACAATTATGCGGCATCCACACCCCTGAAAACT---AGTAGTCACGAGACCGCTCCCAGCCCAACAGTGAGAAACAGTGCACCTAGAGCAGTGACCTACAAGACAGTGGGGACCAGTGCCCCCAGGAGAAAAAGAACAGGAACCACCCCAACTACACTCAAGGGAATAACTGATACCACTCCAATCTCCCTGACAAACGAGGTAGAAATGAACATCGTGACCTCTCCAAGGAGTACAGTGAAAAAGAACACCCCAACTCCCCCCAAAAGAGTGGAAAGTAACAGCTTCACTAGACTCTGGAGACAAGTGGGGAATAACAG---AACGACCCCCCAGAGAGCAGTCCCTGAGCAGCCCCCCACTGTCTCTGAGGGGCCAGCA---------------CTGACCAGCAGCCCAGCAGAGACCAAAACCTCCACAGGC---CAGAGCCTTAGGAAGTCTTCACCCCGAGCCAGCGAACCAGCCACCACC---------------------AGCTCAAGCAGGAAACCCACCTCGACACACAGCCCCTTAGTAACCCCCTGGGGCAGGGCAAACCCCACCACCCAGGTCCGTGGTTGTGTGATCTTGGAACGAGTGCCAGCTCTGCCCACCACCTTGTCCCCGAGGCTGACGACAGAGGAACCGAGTCCCAGCCCCTCAGTAGTGCTGCCTTCCAGCCAGCCAACCCTCCACCCCAAGGGGGAGTACCCCCCGGACCTGTTTTCTGTGCAGGAGCGGCGGCAGGGCTGGGTGCTCTTGCACATCTTTGGCATGATGTACGTGTTTGTGGCCCTGGCCATCGTGTGTGATGAGTTCTTTGTCCCCGCCCTGGGGGTTATCACAGAGAAGCTGCAGATCTCCGAGGATGTGGCAGGGGCAACATTCATGGCTGCTGGCGGCTCTGCCCCCGAGCTCTTCACCTCCCTCATTGGCGTCTTCATCTCCCACAGCAACGTGGGCATCGGCACCATTGTGGGCTCTGCTGTCTTCAACATCCTCTTTGTCATCGGCACCTGCTCCCTCTTCTCCCGGGAGATCCTCCATCTCACCTGGTGGCCCTTGTTCCGTGATGTCTCCTTCTACATCCTGGACCTGATGATGCTCATCCTCTTCTTCCTAGACAGCCTCATTGCCTGGTGGGAGAGTCTACTGCTGCTGCTAGCCTATGCCTTCTATGTGTTCACCATGAAATGGAACAAGCAGCTTGAGCTCTGGGTAAAGGAACAGCTCAGCAGGAGGCCCACAGTCAAGGTCGTGGCCCTTGGGAACCTCAGCAAGCCAGTTGATGGGGCCATTGCGGAGGAAACACCACCGGATAACAAGAAGCTGAAGCTCCCGTCTGTGCTGACCCGAGGCAGCAGCTCGGCCTCTCTGCATAACAGCACCGTCCGAAGCACCATCTACCAGCTCATGATCCACAGCCTGGACCCTCTAGGGGATGCCCAGTACACCAGGGATAAGGAAGAGGAGAACTTGAAGCAGGAGATGAGAGCTAAGCCCCTGGCCAAAGCAGAAAGCAAACCAGAAGAGGAGGAGCCAGCTGAGCTCCCTGCGGTCACAGTCACACCAGCCCCTGCTGCAGATGTCCAGGGAGATCAGGAGGAAGATCCTGACAGCCAGGAAGGAAATGGGAACAAAGCCCAGTGCACAGGCGAAATTACA---GGAGAGGTGGAAGCTCCTGATGAAGGTGAAGCAGGAGGGCAAGGTCAAGGTGAAGGACAGTGCGAAAGT------------------------------------------GAAGGGGAAGTGGAAGCAGAAAGGAGAGAAGATGAATGTGAAGGCGGAGTTGAAATCCAAACAGGAGAGGATGAAATCCACAGAGGAGATGGTGACAATCAGAC---AGGAGATGATATTCAGACAGCAGGAGATGAAACTCAGACAGCAGGAGTTGATGAAATCCAGACAGGAGATGGTGACATGCAGACAGCAGGA---GATGATGACATGAAAGGTGATGAAGGTGAACTTGAAGGTCAGGAATCCAAA---------------------------------------------------------------------------------------------------------GCTGAAAAGCCAGGTGATGAGAAGAACACAGATGGTGAAGAGGGAGGCAATGAAGGTGATAGTGAAGAAGAAGAAGAAGAAGAAGATGATGATGATGATGATGAAGACGACGACGACGACGAGGAAGATGATGACGACGACGAGAACGAGGAGCCTCTGTCCCTGGAGTGGCCCAGCACCAAGCGGAAGCAGGCCATCTACCTCTTCCTCCTGCCCATCGTGTTCCCGCTGTGGCTGACGATCCCTGACGTCCGGAGGCTGGAGTCGAGGAAGTTCTTCGTTCTCACGTTCCTGGGCGCCATCATATGGATCGCCTTGTTCTCGTACCTGATGGTGTGGTGGGCTCACCAGGTTGGTGAAACCATAGGGATTTCAGAGGAGATTATGGGTTTGACGATCCTAGCAGCAGGCACCTCCATTCCTGACCTCATCACCAGCGTGATTGTCGCTCGGAAAGGCCTGGGAGACATGGCCGTGTCAAGCTCTGTGGGCAGTAACATATTTGATATCACTGTGGGCTTGCCTGTTCCCTGGTTGCTGTTTTCCTTTTTCAATGGATTACTGCCTGTTCCAGTCAGCAGCAACGGCTTGTTTTGTGCGATTGTTTTGCTTTTCCTCATGCTCCTGTTCGTGATTTTCTCCATTGCATCATGCAAATGGAAAATGAACAAGATCCTGGGCTTCACCATGTTCCTCCTGTACTTTGTATTCCTGATAATGAGCGTACTTTTAGAAGATCGAATTATATCTTGTCCTGTATCTGTCTGA

;
end;
