# Supplementary material for: Three Blind Moles: Molecular Evolutionary Insights on the Tempo and Mode of Convergent Eye Degeneration in Notoryctes typhlops (Southern Marsupial Mole) and Two Chrysochlorids (Golden Moles)
Source: Genes (Basel). 2023 Oct 28;14(11):2018. doi: 10.3390/genes14112018 (PMC10671557; doi:10.3390/genes14112018)
Supplement: Supplementary file 1 [file genes-14-02018-s001.zip › Afrotheria Concatenation Partitioned Species Tree/Afrotheria37genes_partitioned_RAxML Tree.newick]

((((Loxodonta_africana:0.002088452990867934,Elephas_maximus:0.002103353891198312)100:0.03733349307150864,(Dugong_dugon:0.008286901005180841,Trichechus_manatus:0.00848323604831186)100:0.03069059126553471)77:0.0032142087952021225,(Heterohyrax_brucei:0.005244951368103573,Procavia_capensis:0.005646070964860556)100:0.0679567519707324)100:0.0067901504142589275,(Orycteropus_afer:0.06101381168801377,((Amblysomus_hottentotus:0.02325435098996556,Chrysochloris_asiatica:0.028570125325199064)100:0.09323113869434176,(Elephantulus_edwardii:0.1099943608681769,(Echinops_telfairi:0.043830653295086286,Microgale_talazaci:0.0608787179724781)100:0.08222889317461787)94:0.007228066150774995)68:0.002759882070162034):0.0067901504142589275);
