# Supplementary material for: Three Blind Moles: Molecular Evolutionary Insights on the Tempo and Mode of Convergent Eye Degeneration in Notoryctes typhlops (Southern Marsupial Mole) and Two Chrysochlorids (Golden Moles)
Source: Genes (Basel). 2023 Oct 28;14(11):2018. doi: 10.3390/genes14112018 (PMC10671557; doi:10.3390/genes14112018)
Supplement: Supplementary file 1 [file genes-14-02018-s001.zip › Afrotheria Gene Trees/Cone Genes/CNGA3 RAxML Tree.newick]

('Amblysomus hottentotus':0.01326397379331564,(((('Heterohyrax brucei':0.00562522791493672,'Procavia capensis':0.005350124678986132)100:0.06268806561915172,(('Loxodonta africana':0.0028603076202414306,'Elephas maximus':0.0025775063243411505)100:0.046445039633279506,('Trichechus manatus':0.008784220286415219,'Dugong dugon':0.01272019630480561)100:0.02987355302146458)69:0.006119736562190678)100:0.01580925546672342,('Elephantulus edwardii':0.11728224035467923,('Microgale talazaci':0.05627429717045332,'Echinops telfairi':0.034103853333786564)100:0.0906576058762302)38:0.005577214751203487)38:0.003445070400487537,'Orycteropus afer':0.05240194489015285)100:0.06456272366190854,'Chrysochloris asiatica':0.016906843329923427);
