# Supplementary material for: Three Blind Moles: Molecular Evolutionary Insights on the Tempo and Mode of Convergent Eye Degeneration in Notoryctes typhlops (Southern Marsupial Mole) and Two Chrysochlorids (Golden Moles)
Source: Genes (Basel). 2023 Oct 28;14(11):2018. doi: 10.3390/genes14112018 (PMC10671557; doi:10.3390/genes14112018)
Supplement: Supplementary file 1 [file genes-14-02018-s001.zip › Afrotheria Gene Trees/Cone Genes/CNGB3 RAxML Tree.newick]

(((('Heterohyrax brucei':0.00352675381715969,'Procavia capensis':0.005996068386582119)100:0.08139414315505242,(('Elephas maximus':0.0025654653638339246,'Loxodonta africana':0.000001)100:0.03632640338854131,('Trichechus manatus':0.004779865622407756,'Dugong dugon':0.006068755178299026)100:0.025204623604819013)90:0.0026237117237907738)99:0.014261555029857103,'Orycteropus afer':0.06562821156010624)58:0.005182915605471314,(('Echinops telfairi':0.047984408106795086,'Microgale talazaci':0.07618574204078418)100:0.08117627484097452,('Amblysomus hottentotus':0.031624229307543224,'Chrysochloris asiatica':0.0406506154396457)100:0.07733027702433906)52:0.0037045332798209965,'Elephantulus edwardii':0.14281208072024876);
