# Supplementary material for: Three Blind Moles: Molecular Evolutionary Insights on the Tempo and Mode of Convergent Eye Degeneration in Notoryctes typhlops (Southern Marsupial Mole) and Two Chrysochlorids (Golden Moles)
Source: Genes (Basel). 2023 Oct 28;14(11):2018. doi: 10.3390/genes14112018 (PMC10671557; doi:10.3390/genes14112018)
Supplement: Supplementary file 1 [file genes-14-02018-s001.zip › Afrotheria Gene Trees/Cone Genes/GNAT2 RAxML Tree.newick]

('Amblysomus hottentotus':0.011241621627152372,(('Elephantulus edwardii':0.04961388514068732,('Echinops telfairi':0.03940489281595528,'Microgale talazaci':0.05701065539341199)100:0.07536262425512663)74:0.014586898481286244,(((('Procavia capensis':0.002074046754026244,'Heterohyrax brucei':0.0017237505929212204)100:0.03254142155010784,('Loxodonta africana':0.002835057393945595,'Elephas maximus':0.000001)98:0.010218738123611069)27:0.000106,('Dugong dugon':0.004827044045045787,'Trichechus manatus':0.0037932615289125735)100:0.015917379438931147)46:0.006596345624569537,'Orycteropus afer':0.032330287447123414)28:0.0038947752645203666)100:0.038214112158457214,'Chrysochloris asiatica':0.032366123384568415);
