# Supplementary material for: Three Blind Moles: Molecular Evolutionary Insights on the Tempo and Mode of Convergent Eye Degeneration in Notoryctes typhlops (Southern Marsupial Mole) and Two Chrysochlorids (Golden Moles)
Source: Genes (Basel). 2023 Oct 28;14(11):2018. doi: 10.3390/genes14112018 (PMC10671557; doi:10.3390/genes14112018)
Supplement: Supplementary file 1 [file genes-14-02018-s001.zip › Afrotheria Gene Trees/Cone Genes/GNB3 RAxML Tree.newick]

((('Microgale talazaci':0.03160219693956298,'Echinops telfairi':0.03300906084921702)100:0.059521484460218356,(('Loxodonta africana':0.0019703286537748653,'Elephas maximus':0.000001)100:0.025771529906372683,(('Dugong dugon':0.00793177087844324,'Trichechus manatus':0.006179785960181093)99:0.011307524619881803,('Procavia capensis':0.0026300781739431824,'Heterohyrax brucei':0.001320597201061017)100:0.03393294410649891)56:0.0015102795376961975)82:0.009980359960042444)56:0.008194343689351303,('Elephantulus edwardii':0.05184327946360506,('Amblysomus hottentotus':0.005539363468604074,'Chrysochloris asiatica':0.015456111007736563)100:0.029794213321779697)59:0.0027103842351237743,'Orycteropus afer':0.02391367534491006);
