# Supplementary material for: Three Blind Moles: Molecular Evolutionary Insights on the Tempo and Mode of Convergent Eye Degeneration in Notoryctes typhlops (Southern Marsupial Mole) and Two Chrysochlorids (Golden Moles)
Source: Genes (Basel). 2023 Oct 28;14(11):2018. doi: 10.3390/genes14112018 (PMC10671557; doi:10.3390/genes14112018)
Supplement: Supplementary file 1 [file genes-14-02018-s001.zip › Afrotheria Gene Trees/Cone Genes/GNGT2 RAxML Tree.newick]

('Echinops telfairi':0.05237393876371394,(((('Elephantulus edwardii':0.08175671427381491,('Trichechus manatus':0.00488365095708983,'Dugong dugon':0.000001)100:0.025641565423719953)46:0.006362773239470442,(('Elephas maximus':0.000001,'Loxodonta africana':0.000001)100:0.03256461204611439,('Procavia capensis':0.004727199036794963,'Heterohyrax brucei':0.000001)100:0.062243304847052934)56:0.013698624803910802)68:0.00796084728491654,'Orycteropus afer':0.025680878130143192)55:0.000001,('Amblysomus hottentotus':0.00510919047396267,'Chrysochloris asiatica':0.03553123254925946)97:0.035879448220618455)91:0.07167606724966216,'Microgale talazaci':0.14274174703515352);
