# Supplementary material for: Three Blind Moles: Molecular Evolutionary Insights on the Tempo and Mode of Convergent Eye Degeneration in Notoryctes typhlops (Southern Marsupial Mole) and Two Chrysochlorids (Golden Moles)
Source: Genes (Basel). 2023 Oct 28;14(11):2018. doi: 10.3390/genes14112018 (PMC10671557; doi:10.3390/genes14112018)
Supplement: Supplementary file 1 [file genes-14-02018-s001.zip › Afrotheria Gene Trees/Cone Genes/GRK7 RAxML Tree.newick]

('Amblysomus hottentotus':0.0353869137035535,((((('Loxodonta africana':0.0018346851446411308,'Elephas maximus':0.0012099546059483471)100:0.03362249585822423,('Dugong dugon':0.008335255139858274,'Trichechus manatus':0.0083984414403138)100:0.026678699318182782)93:0.007252903640902279,('Heterohyrax brucei':0.003888589841419003,'Procavia capensis':0.006566024102343274)100:0.0921585684566478)87:0.009712476883646999,'Orycteropus afer':0.05559127950362741)46:0.006302105513991669,('Elephantulus edwardii':0.1075945450940236,('Microgale talazaci':0.049771634549204455,'Echinops telfairi':0.07694852676829646)100:0.05608617042625753)49:0.006874042843108679)100:0.10846248895670203,'Chrysochloris asiatica':0.030557188410610624);
