# Supplementary material for: Three Blind Moles: Molecular Evolutionary Insights on the Tempo and Mode of Convergent Eye Degeneration in Notoryctes typhlops (Southern Marsupial Mole) and Two Chrysochlorids (Golden Moles)
Source: Genes (Basel). 2023 Oct 28;14(11):2018. doi: 10.3390/genes14112018 (PMC10671557; doi:10.3390/genes14112018)
Supplement: Supplementary file 1 [file genes-14-02018-s001.zip › Afrotheria Gene Trees/Cone Genes/LWS RAxML Tree.newick]

('Amblysomus hottentotus':0.03834953665679294,(('Microgale talazaci':0.03658483397441321,'Echinops telfairi':0.03824060396049963)100:0.05797821820146968,(('Elephantulus edwardii':0.10225767397764148,((('Heterohyrax brucei':0.0029302918100588284,'Procavia capensis':0.002730768696389715)100:0.05271634094432346,('Loxodonta africana':0.0018693403629889496,'Elephas maximus':0.000001)100:0.0328783379907083)30:0.007771624214588429,('Trichechus manatus':0.020104310005881684,'Dugong dugon':0.01069055793294984)100:0.032996695427256605)30:0.0049582695236402435)39:0.005456497336296896,'Orycteropus afer':0.07282398087225371)56:0.012545450899662886)100:0.0953640208247961,'Chrysochloris asiatica':0.03439080680059197);
