# Supplementary material for: Three Blind Moles: Molecular Evolutionary Insights on the Tempo and Mode of Convergent Eye Degeneration in Notoryctes typhlops (Southern Marsupial Mole) and Two Chrysochlorids (Golden Moles)
Source: Genes (Basel). 2023 Oct 28;14(11):2018. doi: 10.3390/genes14112018 (PMC10671557; doi:10.3390/genes14112018)
Supplement: Supplementary file 1 [file genes-14-02018-s001.zip › Afrotheria Gene Trees/Cone Genes/PDE6C RAxML Tree.newick]

(('Echinops telfairi':0.0380896090481473,'Microgale talazaci':0.043207520085657175)100:0.05302405954806799,(((('Trichechus manatus':0.005879844479539815,'Dugong dugon':0.00538274547118537)100:0.018728208269202767,(('Elephas maximus':0.0011224732176058,'Loxodonta africana':0.0016549305421674036)100:0.027321474870532377,('Heterohyrax brucei':0.0024985658260834507,'Procavia capensis':0.0030165573054610896)100:0.05129039833756708)39:0.004483370170542094)94:0.010176629175734319,'Orycteropus afer':0.05651598593606835)36:0.0031645659622199,('Amblysomus hottentotus':0.012497443726088511,'Chrysochloris asiatica':0.033330978333980334)100:0.06706700879004798)63:0.008850904746701388,'Elephantulus edwardii':0.11217675942330575);
