# Supplementary material for: Three Blind Moles: Molecular Evolutionary Insights on the Tempo and Mode of Convergent Eye Degeneration in Notoryctes typhlops (Southern Marsupial Mole) and Two Chrysochlorids (Golden Moles)
Source: Genes (Basel). 2023 Oct 28;14(11):2018. doi: 10.3390/genes14112018 (PMC10671557; doi:10.3390/genes14112018)
Supplement: Supplementary file 1 [file genes-14-02018-s001.zip › Afrotheria Gene Trees/Cone Genes/PDE6H RAxML Tree.newick]

(((('Orycteropus afer':0.030945706979363916,('Heterohyrax brucei':0.004133387938272335,'Procavia capensis':0.000001)99:0.013610101547894623)54:0.009011639990345533,(('Echinops telfairi':0.04979077794709457,'Microgale talazaci':0.050735353213693934)92:0.02773859172341535,('Elephas maximus':0.008362789724924605,'Loxodonta africana':0.004072387945009117)97:0.022301306232099777)61:0.008502706591200167)48:0.009811846846475583,('Dugong dugon':0.000001,'Trichechus manatus':0.008293035349744397)84:0.024195541889130277)47:0.005865222581184566,('Amblysomus hottentotus':0.03230063648682784,'Chrysochloris asiatica':0.013918300071970561)100:0.09745081650877399,'Elephantulus edwardii':0.058884398334192296);
