# Supplementary material for: Three Blind Moles: Molecular Evolutionary Insights on the Tempo and Mode of Convergent Eye Degeneration in Notoryctes typhlops (Southern Marsupial Mole) and Two Chrysochlorids (Golden Moles)
Source: Genes (Basel). 2023 Oct 28;14(11):2018. doi: 10.3390/genes14112018 (PMC10671557; doi:10.3390/genes14112018)
Supplement: Supplementary file 1 [file genes-14-02018-s001.zip › Afrotheria Gene Trees/Cone Genes/SLC24A2 RAxML Tree.newick]

(((('Microgale talazaci':0.03583706976833561,'Echinops telfairi':0.02553509837088249)100:0.055541293537130436,'Elephantulus edwardii':0.0817656608777355)89:0.012829195307110675,((('Loxodonta africana':0.000072,'Elephas maximus':0.0025068467548222677)100:0.028691914018694233,('Trichechus manatus':0.004362738051945138,'Dugong dugon':0.003997935520427346)100:0.026225038235090398)78:0.0027964817442958528,('Heterohyrax brucei':0.005022406722129679,'Procavia capensis':0.002223411865630723)100:0.053205207284767075)96:0.009053719089795508)49:0.007198268167307212,('Amblysomus hottentotus':0.007977970688929758,'Chrysochloris asiatica':0.009473766564240305)100:0.041241003735506716,'Orycteropus afer':0.03421244741082875);
