# Supplementary material for: Three Blind Moles: Molecular Evolutionary Insights on the Tempo and Mode of Convergent Eye Degeneration in Notoryctes typhlops (Southern Marsupial Mole) and Two Chrysochlorids (Golden Moles)
Source: Genes (Basel). 2023 Oct 28;14(11):2018. doi: 10.3390/genes14112018 (PMC10671557; doi:10.3390/genes14112018)
Supplement: Supplementary file 1 [file genes-14-02018-s001.zip › Afrotheria Gene Trees/Cone Genes/SWS1 RAxML Tree.newick]

('Amblysomus hottentotus':0.039415529416138594,((('Microgale talazaci':0.06537946543434323,'Echinops telfairi':0.03091020244929192)100:0.0663289689697431,('Orycteropus afer':0.05955191255457219,((('Elephas maximus':0.0018479414741924926,'Loxodonta africana':0.0010610345822302265)100:0.031438598984382254,('Heterohyrax brucei':0.00407349380896646,'Procavia capensis':0.002767790549832416)100:0.04745139293624962)66:0.0034369477153934264,('Trichechus manatus':0.007790021165696294,'Dugong dugon':0.000001)100:0.02357669806315317)91:0.007937244125074697)50:0.0043745658772857444)29:0.0037379133416380822,'Elephantulus edwardii':0.08931707485172467)100:0.05779865391795966,'Chrysochloris asiatica':0.034063520210395916);
