# Supplementary material for: Three Blind Moles: Molecular Evolutionary Insights on the Tempo and Mode of Convergent Eye Degeneration in Notoryctes typhlops (Southern Marsupial Mole) and Two Chrysochlorids (Golden Moles)
Source: Genes (Basel). 2023 Oct 28;14(11):2018. doi: 10.3390/genes14112018 (PMC10671557; doi:10.3390/genes14112018)
Supplement: Supplementary file 1 [file genes-14-02018-s001.zip › Afrotheria Gene Trees/Lens Genes/BFSP1 RAxML Tree.newick]

('Microgale talazaci':0.10821180485673455,((('Orycteropus afer':0.09224527419407498,(('Heterohyrax brucei':0.006969674096104473,'Procavia capensis':0.012798433520605305)100:0.06683158366580785,(('Trichechus manatus':0.009741480624057752,'Dugong dugon':0.010425658211621768)100:0.03662568586100588,('Loxodonta africana':0.000756,'Elephas maximus':0.007878224974897086)100:0.05700153910822297)63:0.0023693776697747255)100:0.020343391033533206)48:0.004917384256521859,'Elephantulus edwardii ':0.16338998421525)66:0.016872931766019807,('Amblysomus hottentotus':0.0742238303282797,'Chrysochloris asiatica':0.009253745846049943)100:0.27166539960115427)100:0.10111509677743155,'Echinops telfairi':0.06817296787288815);
