# Supplementary material for: Three Blind Moles: Molecular Evolutionary Insights on the Tempo and Mode of Convergent Eye Degeneration in Notoryctes typhlops (Southern Marsupial Mole) and Two Chrysochlorids (Golden Moles)
Source: Genes (Basel). 2023 Oct 28;14(11):2018. doi: 10.3390/genes14112018 (PMC10671557; doi:10.3390/genes14112018)
Supplement: Supplementary file 1 [file genes-14-02018-s001.zip › Afrotheria Gene Trees/Lens Genes/BFSP2 RAxML Tree.newick]

('Echinops telfairi':0.05749534986229725,('Orycteropus afer':0.06305115004332608,(((('Procavia capensis':0.006950176187169689,'Heterohyrax brucei':0.011509033395446035)100:0.056252889397257755,('Elephas maximus':0.000001,'Loxodonta africana':0.004891084817003218)100:0.03764281153417897)61:0.007714043347129204,(('Dugong dugon':0.012021362562651478,'Trichechus manatus':0.0030101197320707767)98:0.020858886729153987,('Chrysochloris asiatica':0.0453388061176012,'Amblysomus hottentotus':0.10935157773214893)100:0.22106742504405924)28:0.003564805623948954)69:0.021427806884280826,'Elephantulus edwardii':0.19147598921178743)61:0.010192581713576915)100:0.132750733513781,'Microgale talazaci':0.09782913352759343);
