# Supplementary material for: Three Blind Moles: Molecular Evolutionary Insights on the Tempo and Mode of Convergent Eye Degeneration in Notoryctes typhlops (Southern Marsupial Mole) and Two Chrysochlorids (Golden Moles)
Source: Genes (Basel). 2023 Oct 28;14(11):2018. doi: 10.3390/genes14112018 (PMC10671557; doi:10.3390/genes14112018)
Supplement: Supplementary file 1 [file genes-14-02018-s001.zip › Afrotheria Gene Trees/Lens Genes/CRYAA RAxML Tree.newick]

('Amblysomus hottentotus':0.021722159085892142,('Orycteropus afer':0.06123479209111807,((('Heterohyrax brucei':0.000001,'Procavia capensis':0.0038937903776439797)97:0.028136580436654072,('Loxodonta africana':0.000001,'Elephas maximus':0.0019515400786974668)100:0.041657132126592646)61:0.008589859479886696,(('Dugong dugon':0.000797,'Trichechus manatus':0.01582437703773248)100:0.047635874760224434,('Elephantulus edwardii':0.013280398498899773,('Echinops telfairi':0.029845503535580332,'Microgale talazaci':0.04140891738699804)100:0.07426842083401446)74:0.01178897516240198)40:0.007076272268958227)25:0.000001)100:0.11658411098587228,'Chrysochloris asiatica':0.03135142877386478);
