# Supplementary material for: Three Blind Moles: Molecular Evolutionary Insights on the Tempo and Mode of Convergent Eye Degeneration in Notoryctes typhlops (Southern Marsupial Mole) and Two Chrysochlorids (Golden Moles)
Source: Genes (Basel). 2023 Oct 28;14(11):2018. doi: 10.3390/genes14112018 (PMC10671557; doi:10.3390/genes14112018)
Supplement: Supplementary file 1 [file genes-14-02018-s001.zip › Afrotheria Gene Trees/Lens Genes/CRYAB RAxML Tree.newick]

((('Echinops telfairi':0.02936003877185718,'Microgale talazaci':0.03791921581651319)100:0.043564044195632035,((('Elephas maximus':0.000001,'Loxodonta africana':0.001888887826590454)100:0.020776105497363386,(('Dugong dugon':0.00766823292015229,'Trichechus manatus':0.000001)100:0.017944419053951118,('Procavia capensis':0.0019116061209161548,'Heterohyrax brucei':0.0018706264874879795)100:0.024763530419094335)88:0.00760895000184987)77:0.005133625902200595,'Orycteropus afer':0.0424922744804856)57:0.0018850304086709248)84:0.006223577326559896,('Amblysomus hottentotus':0.009258967103360263,'Chrysochloris asiatica':0.014779912620551785)100:0.05115321130507002,'Elephantulus edwardii':0.022629380052215167);
