# Supplementary material for: Three Blind Moles: Molecular Evolutionary Insights on the Tempo and Mode of Convergent Eye Degeneration in Notoryctes typhlops (Southern Marsupial Mole) and Two Chrysochlorids (Golden Moles)
Source: Genes (Basel). 2023 Oct 28;14(11):2018. doi: 10.3390/genes14112018 (PMC10671557; doi:10.3390/genes14112018)
Supplement: Supplementary file 1 [file genes-14-02018-s001.zip › Afrotheria Gene Trees/Lens Genes/CRYBA1 RAxML Tree.newick]

('Procavia capensis':0.004789197671772464,(('Dugong dugon':0.0062328881181343,'Trichechus manatus':0.00955145838248478)100:0.01087099136244705,(('Loxodonta africana':0.00427472920151789,'Elephas maximus':0.0035287569088586213)100:0.017592861177497608,(('Elephantulus edwardii':0.024075462376405787,('Echinops telfairi':0.04313289694226716,'Microgale talazaci':0.08000786854230339)100:0.04224436705131615)55:0.0017319978426717049,('Orycteropus afer':0.029651807853902843,('Chrysochloris asiatica':0.03106447071691801,'Amblysomus hottentotus':0.04784005025353714)100:0.08335833740511768)46:0.00115231495794657)94:0.009756313084761516)71:0.006689165661332672)100:0.03451029916692921,'Heterohyrax brucei':0.0014474438287653288);
