# Supplementary material for: Three Blind Moles: Molecular Evolutionary Insights on the Tempo and Mode of Convergent Eye Degeneration in Notoryctes typhlops (Southern Marsupial Mole) and Two Chrysochlorids (Golden Moles)
Source: Genes (Basel). 2023 Oct 28;14(11):2018. doi: 10.3390/genes14112018 (PMC10671557; doi:10.3390/genes14112018)
Supplement: Supplementary file 1 [file genes-14-02018-s001.zip › Afrotheria Gene Trees/Lens Genes/CRYBA4 RAxML Tree.newick]

('Heterohyrax brucei':0.000001,((('Loxodonta africana':0.0041296987672941946,'Elephas maximus':0.0010698532692251864)93:0.016563192168185522,'Orycteropus afer':0.07132864581163537)34:0.0035688921460740293,('Elephantulus edwardii':0.10555865223206878,('Dugong dugon':0.005133111084984312,'Trichechus manatus':0.009347749898647749)100:0.03518928543448916)75:0.016282900193882937)100:0.04542468976362269,'Procavia capensis':0.0017240143627204002);
