# Supplementary material for: Three Blind Moles: Molecular Evolutionary Insights on the Tempo and Mode of Convergent Eye Degeneration in Notoryctes typhlops (Southern Marsupial Mole) and Two Chrysochlorids (Golden Moles)
Source: Genes (Basel). 2023 Oct 28;14(11):2018. doi: 10.3390/genes14112018 (PMC10671557; doi:10.3390/genes14112018)
Supplement: Supplementary file 1 [file genes-14-02018-s001.zip › Afrotheria Gene Trees/Lens Genes/CRYBB1 RAxML Tree.newick]

('Amblysomus hottentotus (reversed)':0.03263869442210111,((((('Trichechus manatus (reversed)':0.005475364203532137,'Dugong dugon (reversed)':0.01949409923992362)100:0.041180756000724156,('Elephas maximus (reversed)':0.000001,'Loxodonta africana (reversed)':0.0040558166053106595)100:0.05056142880564803)87:0.00871398748459913,('Heterohyrax brucei (reversed)':0.0020435678680257915,'Procavia capensis (reversed)':0.007451066204566723)100:0.06988389956635513)70:0.015784638144055698,('Elephantulus edwardii (reversed)':0.13334929200788223,'Orycteropus afer (reversed)':0.046602406716832884)53:0.008846934039181355)67:0.020676823638515432,('Echinops telfairi (reversed)':0.07112753694404511,'Microgale talazaci (reversed)':0.12733977764579255)100:0.11392859456670881)100:0.19829401945427994,'Chrysochloris asiatica (reversed)':0.037342864788531265);
