# Supplementary material for: Three Blind Moles: Molecular Evolutionary Insights on the Tempo and Mode of Convergent Eye Degeneration in Notoryctes typhlops (Southern Marsupial Mole) and Two Chrysochlorids (Golden Moles)
Source: Genes (Basel). 2023 Oct 28;14(11):2018. doi: 10.3390/genes14112018 (PMC10671557; doi:10.3390/genes14112018)
Supplement: Supplementary file 1 [file genes-14-02018-s001.zip › Afrotheria Gene Trees/Lens Genes/CRYBB2 RAxML Tree.newick]

(((('Dugong dugon':0.005059055939107626,'Trichechus manatus':0.000001)99:0.020647659045555985,('Procavia capensis':0.00153455711399253,'Heterohyrax brucei':0.0034447700152891443)100:0.036316392794940526)49:0.007319480904055983,('Loxodonta africana':0.003285367084460594,'Elephas maximus':0.000001)92:0.01958310359068677)37:0.005464410396871998,(('Elephantulus edwardii':0.04935778011058127,('Microgale talazaci':0.05630922891519677,'Echinops telfairi':0.03605191964531752)100:0.07165110228049013)65:0.004523771531462069,('Chrysochloris asiatica':0.0417655257201284,'Amblysomus hotttentotus':0.02848090702712235)100:0.08987622537597535)39:0.007142397562700762,'Orycteropus afer':0.054275859086960865);
