# Supplementary material for: Three Blind Moles: Molecular Evolutionary Insights on the Tempo and Mode of Convergent Eye Degeneration in Notoryctes typhlops (Southern Marsupial Mole) and Two Chrysochlorids (Golden Moles)
Source: Genes (Basel). 2023 Oct 28;14(11):2018. doi: 10.3390/genes14112018 (PMC10671557; doi:10.3390/genes14112018)
Supplement: Supplementary file 1 [file genes-14-02018-s001.zip › Afrotheria Gene Trees/Lens Genes/CRYBB3 RAxML Tree.newick]

(('Orycteropus afer':0.06685644168770112,((('Procavia capensis':0.011622285955684585,'Heterohyrax brucei':0.000001)99:0.03895639950110644,'Elephantulus edwardii':0.11940492771561331)59:0.01679325861082286,(('Elephas maximus':0.006155239597176382,'Loxodonta africana':0.005287560080759526)100:0.0308056882711893,('Dugong dugon':0.013562420749931269,'Trichechus manatus':0.008379414639702928)100:0.0414612712264643)64:0.00881070098249137)19:0.00405364914026059)50:0.014938994914543261,('Amblysomus hotttentotus':0.0537248048932349,'Chrysochloris asiatica':0.05225254467691604)100:0.18856136861180525,'Echinops telfairi':0.14682562829824988);
