# Supplementary material for: Three Blind Moles: Molecular Evolutionary Insights on the Tempo and Mode of Convergent Eye Degeneration in Notoryctes typhlops (Southern Marsupial Mole) and Two Chrysochlorids (Golden Moles)
Source: Genes (Basel). 2023 Oct 28;14(11):2018. doi: 10.3390/genes14112018 (PMC10671557; doi:10.3390/genes14112018)
Supplement: Supplementary file 1 [file genes-14-02018-s001.zip › Afrotheria Gene Trees/Lens Genes/CRYGS RAxML Tree.newick]

('Chrysochloris asiatica':0.03269010129851471,(('Orycteropus afer':0.04050275090649163,(('Echinops telfairi':0.0557142473686992,'Microgale talazaci':0.06360013358461858)100:0.05915043515397774,'Elephantulus edwardii':0.06031177388210308)92:0.021734079412774717)64:0.011900911449662856,(('Elephas maximus':0.000001,'Loxodonta africana':0.0018752900823242704)100:0.03597066812098358,(('Heterohyrax brucei':0.007516281615048242,'Procavia capensis':0.000001)100:0.08610016612509949,('Trichechus manatus':0.009068572472864264,'Dugong dugon':0.00822100165489026)99:0.026150404425206344)65:0.006562531811858189)72:0.011980060330416265)100:0.1388150623884589,'Amblysomus hottentotus':0.032463767350871885);
