# Supplementary material for: Three Blind Moles: Molecular Evolutionary Insights on the Tempo and Mode of Convergent Eye Degeneration in Notoryctes typhlops (Southern Marsupial Mole) and Two Chrysochlorids (Golden Moles)
Source: Genes (Basel). 2023 Oct 28;14(11):2018. doi: 10.3390/genes14112018 (PMC10671557; doi:10.3390/genes14112018)
Supplement: Supplementary file 1 [file genes-14-02018-s001.zip › Afrotheria Gene Trees/Lens Genes/GJA8 RAxML Tree.newick]

('Echinops telfairi':0.05583432558267047,('Elephantulus edwardii':0.060933224256657495,('Chrysochloris asiatica':0.15680108655395186,((('Dugong dugon':0.01141077567535758,'Trichechus manatus':0.00907242708969924)100:0.02425519521800988,(('Elephas maximus':0.003888144370999632,'Loxodonta africana':0.00151305207444821)100:0.033798212027548895,('Procavia capensis':0.004731486468919096,'Heterohyrax brucei':0.0085138245385056)100:0.06580493136890539)69:0.005510215809563103)92:0.015748867293449285,'Orycteropus afer':0.04540671318528285)70:0.003585708500771763)93:0.01726222750481776)100:0.0703653007061166,'Microgale talazaci':0.055124109832816216);
