# Supplementary material for: Three Blind Moles: Molecular Evolutionary Insights on the Tempo and Mode of Convergent Eye Degeneration in Notoryctes typhlops (Southern Marsupial Mole) and Two Chrysochlorids (Golden Moles)
Source: Genes (Basel). 2023 Oct 28;14(11):2018. doi: 10.3390/genes14112018 (PMC10671557; doi:10.3390/genes14112018)
Supplement: Supplementary file 1 [file genes-14-02018-s001.zip › Afrotheria Gene Trees/Lens Genes/KRT12 RAxML Tree.newick]

('Amblysomus hottentotus':0.045457826755821926,((('Microgale talazaci':0.08708124003229817,'Echinops telfairi':0.050109528361398606)100:0.09619273113974461,('Elephantulus edwardii ':0.10279517127958701,'Orycteropus afer':0.06439950126073042)67:0.007410404904903208)94:0.007958251710301272,(('Trichechus manatus':0.008400285409854111,'Dugong dugon':0.008972414775577916)100:0.04108629345595842,(('Elephas maximus':0.001248733970748016,'Loxodonta africana':0.0015111578783395519)100:0.032261982878940526,('Procavia capensis':0.010696527377949622,'Heterohyrax brucei':0.003234896509140294)100:0.053885527776670265)58:0.0037670616763231376)100:0.011974330191469216)100:0.10868479310445348,'Chrysochloris asiatica':0.032304250017718486);
