# Supplementary material for: Three Blind Moles: Molecular Evolutionary Insights on the Tempo and Mode of Convergent Eye Degeneration in Notoryctes typhlops (Southern Marsupial Mole) and Two Chrysochlorids (Golden Moles)
Source: Genes (Basel). 2023 Oct 28;14(11):2018. doi: 10.3390/genes14112018 (PMC10671557; doi:10.3390/genes14112018)
Supplement: Supplementary file 1 [file genes-14-02018-s001.zip › Afrotheria Gene Trees/Lens Genes/LIM2 RAxML Tree.newick]

('Dugong dugon':0.000001,((('Elephas maximus':0.000001,'Loxodonta africana':0.000001)100:0.02375601199149958,('Heterohyrax brucei':0.0038799564793447795,'Procavia capensis':0.000001)100:0.03136751209694658)92:0.008373672404190352,('Orycteropus afer':0.042432501305541846,(('Elephantulus edwardii':0.06048526043652502,('Echinops telfairi':0.008553494191654283,'Microgale talazaci':0.05667068984450699)100:0.05833910624667631)76:0.011824780770186465,('Amblysomus hottentotus':0.02537077864499226,'Chrysochloris asiatica':0.08545829245136942)100:0.1325872112291963)43:0.000001)91:0.010245686969875935)100:0.023072625358357055,'Trichechus manatus':0.01201025176230593);
