# Supplementary material for: Three Blind Moles: Molecular Evolutionary Insights on the Tempo and Mode of Convergent Eye Degeneration in Notoryctes typhlops (Southern Marsupial Mole) and Two Chrysochlorids (Golden Moles)
Source: Genes (Basel). 2023 Oct 28;14(11):2018. doi: 10.3390/genes14112018 (PMC10671557; doi:10.3390/genes14112018)
Supplement: Supplementary file 1 [file genes-14-02018-s001.zip › Afrotheria Gene Trees/Lens Genes/MIP RAxML Tree.newick]

('Amblysomus hottentotus':0.03325718381030624,('Orycteropus afer':0.03711982678704564,(((('Dugong dugon':0.006843076910167232,'Trichechus manatus':0.003522052607626935)100:0.01615731763674768,(('Elephas maximus':0.000001,'Loxodonta africana':0.000001)100:0.016191465488226368,('Heterohyrax brucei':0.0038296186936795686,'Procavia capensis':0.000001)100:0.03305763369324346)37:0.002352092737785849)83:0.011281128526266315,('Microgale talazaci':0.07386174274074986,'Echinops telfairi':0.03738640335087768)100:0.07204769479763315)57:0.008343039178165602,'Elephantulus edwardii':0.049052278344747006)31:0.0036700935846723263)100:0.08754532863332852,'Chrysochloris asiatica':0.05689080725543162);
