# Supplementary material for: Three Blind Moles: Molecular Evolutionary Insights on the Tempo and Mode of Convergent Eye Degeneration in Notoryctes typhlops (Southern Marsupial Mole) and Two Chrysochlorids (Golden Moles)
Source: Genes (Basel). 2023 Oct 28;14(11):2018. doi: 10.3390/genes14112018 (PMC10671557; doi:10.3390/genes14112018)
Supplement: Supplementary file 1 [file genes-14-02018-s001.zip › Afrotheria Gene Trees/Rod Genes/CNGA1 RAxML Tree.newick]

('Echinops telfairi':0.023424594657110023,(((('Dugong dugon':0.006771543604528692,'Trichechus manatus':0.004151973549154009)100:0.0142427815800388,(('Heterohyrax brucei':0.005432863245820466,'Procavia capensis':0.004535119688539282)100:0.051406674590397536,('Loxodonta africana':0.0021431916889728046,'Elephas maximus':0.000778)100:0.02942697352523066)54:0.0014332623949368578)98:0.008627507904088897,('Elephantulus edwardii':0.07357174002575102,'Orycteropus afer':0.04359123505481048)80:0.007425790212414352)83:0.00526137093800305,('Amblysomus hottentotus':0.013099083356543658,'Chrysochloris asiatica':0.015929616813740614)100:0.0580772141569073)100:0.06969167846996373,'Microgale talazaci':0.032546559849302624);
