# Supplementary material for: Three Blind Moles: Molecular Evolutionary Insights on the Tempo and Mode of Convergent Eye Degeneration in Notoryctes typhlops (Southern Marsupial Mole) and Two Chrysochlorids (Golden Moles)
Source: Genes (Basel). 2023 Oct 28;14(11):2018. doi: 10.3390/genes14112018 (PMC10671557; doi:10.3390/genes14112018)
Supplement: Supplementary file 1 [file genes-14-02018-s001.zip › Afrotheria Gene Trees/Rod Genes/CNGB1 RAxML Tree.newick]

('Chrysochloris asiatica':0.03203610421478215,(('Orycteropus afer':0.09422010658062731,(((('Dugong dugon':0.011914757151221715,'Trichechus manatus':0.018150953644160046)100:0.05087337408279416,('Elephas maximus':0.004942962649817107,'Loxodonta africana':0.0023434925493393483)100:0.04593009170792103)88:0.007417390255797052,('Heterohyrax brucei':0.007802721799455491,'Procavia capensis':0.008889743433305097)100:0.11285810075571863)92:0.012437985692960422,'Elephantulus edwardii':0.16725828157001874)53:0.002731998213736353)63:0.011562517879092838,('Microgale talazaci':0.06048819379955394,'Echinops telfairi':0.03744380200009118)100:0.11859072767841733)100:0.10371349943877553,'Amblysomus hottentotus':0.020884412421021056);
