# Supplementary material for: Three Blind Moles: Molecular Evolutionary Insights on the Tempo and Mode of Convergent Eye Degeneration in Notoryctes typhlops (Southern Marsupial Mole) and Two Chrysochlorids (Golden Moles)
Source: Genes (Basel). 2023 Oct 28;14(11):2018. doi: 10.3390/genes14112018 (PMC10671557; doi:10.3390/genes14112018)
Supplement: Supplementary file 1 [file genes-14-02018-s001.zip › Afrotheria Gene Trees/Rod Genes/GNAT1 RAxML Tree.newick]

((('Microgale talazaci':0.026287269406697095,'Echinops telfairi':0.029524771482353607)100:0.03328159345272806,(('Dugong dugon':0.003851541471255721,'Trichechus manatus':0.005288573284919869)100:0.018207652521085024,(('Heterohyrax brucei':0.0029445253221106276,'Procavia capensis':0.002994012040741811)100:0.04684002504853798,('Orycteropus afer':0.061059658971762736,('Loxodonta africana':0.003310901258077261,'Elephas maximus':0.000758)100:0.02307203206568899)53:0.0059260304069506204)32:0.00391309398233306)39:0.007204536693873742)46:0.0039368307065611105,('Amblysomus hottentotus':0.0090788975170674,'Chrysochloris asiatica':0.022631317152756243)100:0.07385979268682176,'Elephantulus edwardii':0.05884706497817141);
