# Supplementary material for: Three Blind Moles: Molecular Evolutionary Insights on the Tempo and Mode of Convergent Eye Degeneration in Notoryctes typhlops (Southern Marsupial Mole) and Two Chrysochlorids (Golden Moles)
Source: Genes (Basel). 2023 Oct 28;14(11):2018. doi: 10.3390/genes14112018 (PMC10671557; doi:10.3390/genes14112018)
Supplement: Supplementary file 1 [file genes-14-02018-s001.zip › Afrotheria Gene Trees/Rod Genes/GNB1 RAxML Tree.newick]

('Heterohyrax brucei':0.00620407187428796,((('Chrysochloris asiatica':0.014621761719886441,'Amblysomus hottentotus':0.004664336162814288)100:0.039477306681984736,(('Echinops telfairi':0.005390269759425828,'Microgale talazaci':0.02554941585357199)100:0.03233626903450738,('Orycteropus afer':0.027627307601127304,'Elephantulus edwardii':0.03757671808679348)76:0.008513346837967267)41:0.005301987566694355)37:0.008055072700375065,(('Elephas maximus':0.002060235811072071,'Loxodonta africana':0.000001)100:0.034102434752710194,('Trichechus manatus':0.004398380305537561,'Dugong dugon':0.009793843325060465)98:0.010982119133933805)34:0.00614120538603676)100:0.038628246503974166,'Procavia capensis':0.000001);
