# Supplementary material for: Three Blind Moles: Molecular Evolutionary Insights on the Tempo and Mode of Convergent Eye Degeneration in Notoryctes typhlops (Southern Marsupial Mole) and Two Chrysochlorids (Golden Moles)
Source: Genes (Basel). 2023 Oct 28;14(11):2018. doi: 10.3390/genes14112018 (PMC10671557; doi:10.3390/genes14112018)
Supplement: Supplementary file 1 [file genes-14-02018-s001.zip › Afrotheria Gene Trees/Rod Genes/GNGT1 RAxML Tree.newick]

('Amblysomus hottentotus':0.01644281905004154,(('Microgale talazaci':0.0266157933627863,'Echinops telfairi':0.012478457821096182)100:0.04911832165808897,((('Trichechus manatus':0.023521728917419035,'Dugong dugon':0.008693787837476107)55:0.005564288313689297,('Elephas maximus':0.000001,'Loxodonta africana':0.000001)100:0.03925342298306851)35:0.000001,(('Orycteropus afer':0.0386632369073978,'Elephantulus edwardii':0.04400143552849375)82:0.028539484554682307,('Procavia capensis':0.000001,'Heterohyrax brucei':0.000001)100:0.06537090949879985)23:0.000513)62:0.018782071475032136)100:0.058101915251942,'Chrysochloris asiatica':0.019420948598567342);
