# Supplementary material for: Three Blind Moles: Molecular Evolutionary Insights on the Tempo and Mode of Convergent Eye Degeneration in Notoryctes typhlops (Southern Marsupial Mole) and Two Chrysochlorids (Golden Moles)
Source: Genes (Basel). 2023 Oct 28;14(11):2018. doi: 10.3390/genes14112018 (PMC10671557; doi:10.3390/genes14112018)
Supplement: Supplementary file 1 [file genes-14-02018-s001.zip › Afrotheria Gene Trees/Rod Genes/GRK1 RAxML Tree.newick]

('Amblysomus hottentotus':0.022192534776487877,(('Orycteropus afer':0.03828297113057831,((('Dugong dugon':0.005588479120950898,'Trichechus manatus':0.006196526745094989)100:0.025221562247353353,('Heterohyrax brucei':0.010093784490478302,'Procavia capensis':0.004793819939271107)100:0.07440218373212816)40:0.0030539280033244818,('Elephas maximus':0.002220954656864782,'Loxodonta africana':0.0026766849004368066)100:0.024013978834827112)100:0.02265309578322094)65:0.003914297575335998,(('Echinops telfairi':0.03478788523546905,'Microgale talazaci':0.04188607631720891)100:0.06486746663988387,'Elephantulus edwardii':0.07720271734535467)59:0.010635142352949654)100:0.08342885432507859,'Chrysochloris asiatica':0.026459708738054453);
