# Supplementary material for: Three Blind Moles: Molecular Evolutionary Insights on the Tempo and Mode of Convergent Eye Degeneration in Notoryctes typhlops (Southern Marsupial Mole) and Two Chrysochlorids (Golden Moles)
Source: Genes (Basel). 2023 Oct 28;14(11):2018. doi: 10.3390/genes14112018 (PMC10671557; doi:10.3390/genes14112018)
Supplement: Supplementary file 1 [file genes-14-02018-s001.zip › Afrotheria Gene Trees/Rod Genes/PDE6A RAxML Tree.newick]

('Amblysomus hottentotus':0.01065921211303168,(((('Dugong dugon':0.004075169141283777,'Trichechus manatus':0.005906081546386181)100:0.022347376029118775,(('Elephas maximus':0.0014251045264338507,'Loxodonta africana':0.0033408891235729155)100:0.031287407915210744,('Procavia capensis':0.004131721994773947,'Heterohyrax brucei':0.002245735905166792)100:0.04189033060263726)72:0.0034776150243530763)98:0.009716040064578824,('Elephantulus edwardii':0.06341053659754277,'Orycteropus afer':0.04370832508910103)72:0.0058444284149254235)67:0.004399829351271071,('Echinops telfairi ':0.028736620846089033,'Microgale talazaci':0.05414172628561318)100:0.0725938344689172)100:0.047732181915445315,'Chrysochloris asiatica':0.012016792995103404);
