# Supplementary material for: Three Blind Moles: Molecular Evolutionary Insights on the Tempo and Mode of Convergent Eye Degeneration in Notoryctes typhlops (Southern Marsupial Mole) and Two Chrysochlorids (Golden Moles)
Source: Genes (Basel). 2023 Oct 28;14(11):2018. doi: 10.3390/genes14112018 (PMC10671557; doi:10.3390/genes14112018)
Supplement: Supplementary file 1 [file genes-14-02018-s001.zip › Afrotheria Gene Trees/Rod Genes/PDE6B RAxML Tree.newick]

('Amblysomus hottentotus':0.01960020493916647,((('Loxodonta africana':0.0033302024617800504,'Elephas maximus':0.002338238875921905)100:0.0338276282351586,(('Dugong dugon':0.008981687684598413,'Trichechus manatus':0.007138538624905391)100:0.02126632024234981,('Procavia capensis':0.0014638650554224283,'Heterohyrax brucei':0.00874766459945889)100:0.07292694462332643)77:0.005364614122814108)91:0.013589088387535963,('Orycteropus afer':0.045069914811704415,(('Microgale talazaci':0.024954232537095156,'Echinops telfairi':0.03351578720629445)100:0.05585636607996531,'Elephantulus edwardii':0.08762292261940603)88:0.013303494307542971)98:0.020866041672344633)100:0.07264613085753059,'Chrysochloris asiatica':0.02742679985596014);
