# Supplementary material for: Three Blind Moles: Molecular Evolutionary Insights on the Tempo and Mode of Convergent Eye Degeneration in Notoryctes typhlops (Southern Marsupial Mole) and Two Chrysochlorids (Golden Moles)
Source: Genes (Basel). 2023 Oct 28;14(11):2018. doi: 10.3390/genes14112018 (PMC10671557; doi:10.3390/genes14112018)
Supplement: Supplementary file 1 [file genes-14-02018-s001.zip › Afrotheria Gene Trees/Rod Genes/PDE6G RAxML Tree.newick]

('Amblysomus hottentotus':0.011903025013439856,(('Elephas maximus':0.000001,'Loxodonta africana':0.007938608184121692)71:0.02394199781707725,(('Dugong dugon':0.000001,'Trichechus manatus':0.00390281268476913)87:0.014458357456615405,(('Elephantulus edwardii':0.06471220454243092,('Microgale talazaci':0.03615601213011561,'Echinops telfairi':0.01605660783969897)100:0.0500807318440735)56:0.016561856375705262,(('Procavia capensis':0.000001,'Heterohyrax brucei':0.012276226869359617)99:0.027452797369443963,'Orycteropus afer':0.02941723798507369)62:0.0072376286647796014)32:0.007251003098876678)74:0.02151542202305335)100:0.08490007076702184,'Chrysochloris asiatica':0.01811700489274081);
