# Supplementary material for: Three Blind Moles: Molecular Evolutionary Insights on the Tempo and Mode of Convergent Eye Degeneration in Notoryctes typhlops (Southern Marsupial Mole) and Two Chrysochlorids (Golden Moles)
Source: Genes (Basel). 2023 Oct 28;14(11):2018. doi: 10.3390/genes14112018 (PMC10671557; doi:10.3390/genes14112018)
Supplement: Supplementary file 1 [file genes-14-02018-s001.zip › Afrotheria Gene Trees/Rod Genes/RHO RAxML Tree.newick]

('Amblysomus hottentotus':0.015946887550652645,((('Echinops telfairi':0.022149836482200393,'Microgale talazaci':0.027400803362260716)100:0.03787777352642906,'Elephantulus edwardii':0.06935020337664137)66:0.010463940597190186,(((('Heterohyrax brucei':0.006958814568404541,'Procavia capensis':0.012284124967944017)100:0.06359869169982173,('Loxodonta africana':0.001971999893699984,'Elephas maximus':0.000001)100:0.03814573707615872)93:0.019051093844505675,('Dugong dugon':0.010706773726644326,'Trichechus manatus':0.005714590732497918)100:0.03685283212848568)41:0.00142402807780281,'Orycteropus afer':0.07136891909564073)35:0.00444218161116163)100:0.06280276797964339,'Chrysochloris asiatica':0.007188538455006542);
