# Supplementary material for: Three Blind Moles: Molecular Evolutionary Insights on the Tempo and Mode of Convergent Eye Degeneration in Notoryctes typhlops (Southern Marsupial Mole) and Two Chrysochlorids (Golden Moles)
Source: Genes (Basel). 2023 Oct 28;14(11):2018. doi: 10.3390/genes14112018 (PMC10671557; doi:10.3390/genes14112018)
Supplement: Supplementary file 1 [file genes-14-02018-s001.zip › Afrotheria Gene Trees/Rod Genes/SAG RAxML Tree.newick]

('Amblysomus hottentotus':0.01375835717150283,(((('Loxodonta africana':0.000001,'Elephas maximus':0.0025626295736069097)100:0.03373592163579731,('Heterohyrax brucei':0.006286466662702998,'Procavia capensis':0.010442751821728)100:0.07761569129871364)43:0.007016289355593911,('Dugong dugon':0.0076487840851844156,'Trichechus manatus':0.007173669313291978)100:0.028059129311286592)75:0.013280528672298118,('Orycteropus afer':0.055481877225959084,('Elephantulus edwardii':0.11064044319159942,('Microgale talazaci':0.055632795651436355,'Echinops telfairi':0.0385749133913885)100:0.09312893429392084)83:0.019605174748708813)46:0.004915185198888419)100:0.09094292604628035,'Chrysochloris asiatica':0.015415852587124423);
