# Supplementary material for: Three Blind Moles: Molecular Evolutionary Insights on the Tempo and Mode of Convergent Eye Degeneration in Notoryctes typhlops (Southern Marsupial Mole) and Two Chrysochlorids (Golden Moles)
Source: Genes (Basel). 2023 Oct 28;14(11):2018. doi: 10.3390/genes14112018 (PMC10671557; doi:10.3390/genes14112018)
Supplement: Supplementary file 1 [file genes-14-02018-s001.zip › Afrotheria Gene Trees/Rod Genes/SLC24A1 RAxML Tree.newick]

('Procavia capensis':0.007520204709122505,(('Loxodonta africana':0.001198928201922332,'Elephas maximus':0.000898)100:0.04221235822943888,(('Dugong dugon':0.010671686432143921,'Trichechus manatus':0.01217418261479063)100:0.04798047129862278,(('Orycteropus afer':0.059194505641902345,('Elephantulus edwardii':0.19228839757332905,('Microgale talazaci':0.08876625498269064,'Echinops telfairi':0.07582242450102154)100:0.10269828957906564)90:0.014996281825368314)85:0.00492025686956737,('Amblysomus hottentotus':0.028356387137667683,'Chrysochloris asiatica':0.0280099734950104)100:0.10663780734745353)100:0.01567375685806176)49:0.002576802704017152)100:0.09463466199303158,'Heterohyrax brucei':0.0065703245633505925);
