# Supplementary material for: Three Blind Moles: Molecular Evolutionary Insights on the Tempo and Mode of Convergent Eye Degeneration in Notoryctes typhlops (Southern Marsupial Mole) and Two Chrysochlorids (Golden Moles)
Source: Genes (Basel). 2023 Oct 28;14(11):2018. doi: 10.3390/genes14112018 (PMC10671557; doi:10.3390/genes14112018)
Supplement: Supplementary file 1 [file genes-14-02018-s001.zip › Afrotheria PAML Files/Cone Activation/Afrotheria.tree]

((((Amblysomus_hottentotus#2,Chrysochloris_asiatica#2)#1,(Echinops_telfairi,Microgale_talazaci)),Elephantulus_edwardii),Orycteropus_afer,(((Heterohyrax_brucei,Procavia_capensis),(Loxodonta_africana,Elephas_maximus)),(Trichechus_manatus,Dugong_dugon)));
