# Supplementary material for: Three Blind Moles: Molecular Evolutionary Insights on the Tempo and Mode of Convergent Eye Degeneration in Notoryctes typhlops (Southern Marsupial Mole) and Two Chrysochlorids (Golden Moles)
Source: Genes (Basel). 2023 Oct 28;14(11):2018. doi: 10.3390/genes14112018 (PMC10671557; doi:10.3390/genes14112018)
Supplement: Supplementary file 1 [file genes-14-02018-s001.zip › Afrotheria PAML Files/Cone Activation/Afrotheria_8cone_genes.rax]

12 10719
Amblysomus_hottentotus  ATGGCCAAGATCAACACCCAATGCTCCTACCCCTCCCAGGCCCACCTCGCAGTAAGGATCATGGACAATGAACTCGAGCAAATTGAAAATGGCATCAGTCGGACCCTCTCACCATGTGAGGAGACATCATCAGAACTGCAGCAAGGGATCGCCATGGAGGCCAGAGGAGGACTGGCTGAATCCCAGAGAAGTTCCTTCACCAGCCAGAGACCCGCCAGGTTATCAAGACTCATCATCTCACTGCAGGCATGGGCARCCAGGCACTTACATCATGAGGACCAGAGACCTGACTCTTTTCTGGATCGTTTCCAGGGAGCTGAGCTCAAGGAGGTGTCCAGCCAAGAAAGCAATGTCCAATGCAATGTGGGCAGCCAGGAGCCACCAGGCGAAGATGAAAG---TGCCTGGCCCCTGACCAGAAACAGTGCCAGCAACTGCAACAACTTGAGGAAGGATAGGAAGAAGGAGGTCATAATGGTGGACCCTTCCAGCAACTTGTACTACCACTGGCTGACCATCATCGCCATACCGATCTTCTACAACTGGTGCATGCTGGTTTGCAGGGCCTGTTTTGATGAGCTTCAATCGGAGCATCTGATGCTGTGGCTGGTCCTGGATTATGCGGCAGATGTCCTCTATGTCCTGGATGTGCTGGTCCGAGCCCGCACAGGCTTCCTTGAGCAAGGTTTAATGGTCAAAGATGCTGACAGGCTTTGGAAGCATTACATGAAGACCATTCACTTCAAGCTGGACGTGTTGGCTCTGGCCCCCGTAGACCTGGCTTATTTAAAGCTGGGCATAAACTACCCAGAACTGAGGTTCAACCGTCTGTTGAAGTTTCCCCGGCTCTTTGAATTCTTTGACCGCACTGAGACAAGGACCAACTACCCCAATGTGTTCAGGATCGGGAACCTCGTCTTGTACATCCTTATCATCATCCACTGGAATGCCTGCATCTACTTTGCCATTTCCAAATTTATTGGTTTCGGGACAGACTCCTGGGTCTACCCAAACATCTCAAACCCAGAATACGGGCGCCTCTCCCGGAAGTACATTTACAGCCTCTACTGGTCTACCTTGACCCTGACCACCATTGGTGAGACGCCAGCCCCAGTCAAAGATGAGGAGTATCTCTTTGTGGTCATAGACTTCCTAGTGGGCGTCCTGATTTTTGCCACCATTGTGGGCAACGTGGGTGCCATGATATCTAACATGAATGCTTCCCGAACAGAATTCCAGGCCAAGATTGACTCCATCAAGCAGTATATGCAGTTCCGAAAGGTAACCAAGGACTTGGAGACACGGGTTATCCGATGGTTCGACTACCTATGGGCCAACAGGAAGACAGTAGATGAGAAGGAGGTACTCAAGAATCTCCCAGACAAGCTGAAGGCTGAGATTGCCATCAACGTGCACCTGGACACTCTGAAGAAGGTTCGCATCTTCCAGGACTGCGAGGCTGGGCTGCTGGTAGAGCTGGTGCTGAAGCTGCGGCCTGCTGTGTTCAGCCCAGGAGATTACATCTGCAAGAAAGGGGACATCGGAAGAGAGATGTACATCATCAAGGAGGGCAAGCTGGCTGTGGTGGCTGACGATGGGGTCACCCAGTTTGTGGTCCTAAGTGATGGGAGTTACTTTGGGGAGATCAGCATTTTAAATATCAAGGGGAGCAAGTCAGGGAACCGCAGGACAGCCAACATCAGGAGCATCGGTTACTCAGACCTGTTCTGCCTCTCAAAGGACGATCTAATGGAGGCCCTGACCGAATATCCGGAAGCCAAGAAGGCCCTGGAGGAGAAGGGACGGCAAATCTTGATGAAGGACAATCTGATCGATGAGGACCTGGCCAACGCTGTGGTGGACCCCAAGGACATTGAGGAAAAGGTGGAGTACCTGGAGTCCTCCCTGGACACCCTGCAGACCAGGTTTGCACGGCTCCTGGCTGAATACAGTGCCACTCAGATGAAGGTGAAGCAGCGTCTCAGCCAGCTGGAGAGCCAGGTGAAGACCTATGGGAGCAGTTTCCTGTCTGATGAAGAGGATCCCAGAGAAGCTACAAAAACAGAGGACAAANNNCAGATGCTTAAGTCACTGACAGTAAAATTCAACAAGGTAAAGCCAGAAGACGAAAACAATGAAAATGAAGAGAGTCCTCATCCAAGCAATCAGTCTCTTTCAAACGCAAGGGAGGAAGAAAACAAAAATGAAGAGAAATCTATCAAAACCAAGATGTCTCCAGTAACATTTGAAGAATCACACACCAAAATACAAGATAAAATAGCCAAGAAAAATATCCTCAGCAATATGACCACAAATCCTGACTTTCAAAATTCAGCAAAAGTAACAGAA---ATGCCAGAGCAGAAAGACACAGAGGTTGCAAAAGAAAACAGAATAAGTCCAAGAAGCAAACTGCTCCGAGCTCCTGTAATAAGTGAGTATGCCGATGTGCAGCTACAGAACCTAGTGAAAAGGATGCATCAAAGAACAGCGCTCTATAAGAGAAAACTGGTAGAAGGAGGCATAACTNNNCCTGAAGGTAGTCCCCAAGCTGCAAAG---------CCCACAGCTATATCATCAGCACAAGAAAGTGATGCTCATCTAAAAGAAGAGCTTTACTATGGCATGTTATGTTGCAAATTCCGGATGTTGCCACAGACAGATTACCTAAAGCAAATCAGACTTTCAAGAAGCACTGATTCATACACAGATNNNTTCTATCTCCGGTGGCTCCTGCTTGTTACGATAGCCTATAACCAGAACTGCTGGCTAATCCCACTGCGCCTAGTGTTTCCATATCAAACAACGGACAACATATACTACTGGTTGATTATGGACTTCATATGTGATGTCATCTACCTTTGTGATATGCTGTTAGTCCTACCCAGACTCCAGTTTATAACAGGAAGAGAAATAATAATGGATTCAAATGAGCTAAAGAGGTACTACAGGAGTTCCACAAAATTTCAGTTGGATCTCATATCAATAATATCATTTGATGTTTCCTATCTCTTCTTTGGGTTTAATCCAATATTTAGAACAAATAGGATATTAAAGTATACCTCATTTTTTGAGTTTAATCACCACCTAGAATCTATACTGGATAAAGCATATATCTACAGAGTCATTCTAACAACTGGCTACTTGCTGTTTACTCTGCACATTAATTCCTGTATATATTACTGGGCTTCAAACTATGAAGGAATTGGCACTACTAAATGGGTGTCTAATAGTGAAGGAAACAAGTATCTGAGATGTTACTACTGGGCAGTCCAAACTTTAATTACCTTTGGAGGCCTTCCAGAACCACAAACCACATTTGAAATTGTGTTTCAACTCTTGAATTTTTGG------GGGGGAATTTTTGTGTTTTCCAGTTTAATTGGTCAGATGCGAGATGTAATTGGGGCTGCCACAGCCAATCAGAACCACTTCCGAGTCTGCATGGATCGTACTATTGTCTACATGAACACNNNNTCCGTTACCAAAACTGTGCAGAATCGGGTTCGGACTTGGTATGAATATACATGGGACTCTCAAAGAATGCTAGATGAGTTCAATCTTCTTGAGAAACTGCTCTCTACAATACAGTTAGCCCTCGCCATTGATGAAAACTTCAGCAGCATCAGCAACGTCGACTTGTTCAAGGGTTGTGATACACAGATGATTTATGACATGTTACTAAAGATGAAATCCACTATCTATTTACCTGGTGACTTTGTCTGCAANAAGGGAGAAATTGGCAAAGAAATGTATATAATCAAGCAAGGAGAAGTCCAAGTTCTTGGAGGCCCCAATGGTACTCTAGTTCTGGTTACTCTGAAAGCTGGGGCTGTGTTTGGAGAAATCAGCCTTCTAGCAGCAAGTGGAGGAAACCGCNNNACTGCCATTGTGGTGGCTCATGGTTTTGCCAATCCCTTAACATTGAACAAAAAGACCCTCCAAGAAATTCTACTGCACTATCCAGATTCTGAAAAGCTCTTCATAAAGAAAGCCAGAGTGCTTCTAAGGCAGAAGGCTAAACCCACAGAAGCAGCCCCTCCAAGAAAAGGACTTACCTTTCTCTTCCCACCTAATGAAGGGACACCAAAAATGTTTAAAACTCTACCTGGAGGTACAGGGAAAGCAGGGCTTGCANNNCTACTCAAACTGANNNNAGAGAGAAGAGCTCAGAAACGAAGTGAAAACTCTGAAGGAAGACAGGGTAAAAGAAAAGAATGCAAAGATAAAGGAAGAAAGCCAGCAGAGAAACCACTGGACAGACCCAAATGTGAAGCAAATNNNNNNNNNNNNNNNNNNNNGCCTCAGTCAGCTAGAAGGGCAGTTTTATTACCCAGAGGAACTACCCATCAATCACTCATCATCAGCATGGCACCTTCTGCTGAGGCAGGAGAGGAAGTTCTAACGACTAAAGTCAAAGAAAAGACTAAGCAAATGGGGAGTGGAGTCAGTGCTGAAGACAAGGAACTGGCCAAGAGGTCCAAGGAGCTGGAAAAGAAGCTGCAAGAGGATGCTGACAAGGAAGCCAAGACAGTCAAGCTGCTATTGCTGGGTGCTGGGGAGTCAGGAAAGAGCACTATCGTCAAACAGATGAAGATCATTCACCAGGATGGCTATTCGCCAGAAGAATGCCTAGAGTTCAAGGCCATCATCTATGGGAATGTGCTGCAGTCCATCCTGGCCATCATCCGGGCCATGTCCACACTGGGCATCCTTTATGCTGACCCAAGCCATGCGGGTGATGGGCAGCAGCTCAACAACTTAGCTGACTCTATTGAGGAAGGAACTATGCCTCCCGAGTTGGTGGAGGTCATCAAGAACTTGTGGAAGGATAGTGGGGTACAAGCCTCCTTCGACAGAGCTGCCGAGTACCAACTCAATGACTCTGCATCTTACTACCTGAACCAATTAGACCGGATTACAGCTCCTGACTACCTTCCTAATGAGCAAGATGTGCTACGGTCTAGAGTGAAAACCACAGGCATCATTGAGACCAACTTTTCAGTCAAAGACTTGAACTTCAGGATGTTTGATGTTGGAGGACAGAGATCTGAGAGAAAGAAGTGGATCCACTGTTTTGAGGGAGTCACCTGCATCATTTTCTGTGCGGCCCTCAGTGCTTATGATATGGTGCTGGTAGAAGATGACGAGGTGAATCGTATGCATGAATCTTTGCACCTGTTCAACAGCATCTGTAACCACAAATTCTTTGCGGCTACTTCCATTGTCCTCTTTCTCAACAAGAAGGATCTCTTCGAGGAAAAAATCAAGAAAGTGCATCTCAGCATTTGTTTTCCAGAGTATGATGGGAACAACTCTTTTGATGATGCAGGGAATTACATCAAGAGCCAGTTCCTTGACCTCAATATGCGAAAAGATGTCAAAGAAATCTACAGCCATATGACCTGTGCTACAGACACACAGAATGTCAAATTTGTGTTTGATGCAGTTACAGATATTATCATCAAAGAAAATCTCAAGGACTGTGGGCTCTTCATGGCCCAGGATCTCAGTGACAAGGAGCTACTGAAGATGGAGGTGGAGCAGTTGAAGAAGGAAGTGAGGAACCCAAGAGCTCTGATTTCCAAGACAGGAAAAGAAATCAAGGATTACGTGGAGGCTCAAGCAGGAAATGATCCTCTTCTCAAAGGTATCCCTGAGGACAAGAATCCCTTCAAGGAGCATGGCGCCTGTGTGATAAACATGGCCCAGCGATGGAGTGCACACAGATTCCCAGGTCGGCAGGCGCAGGATGCCTATGAGGATAGCACCCAGGCCAGCCGCGTCATTTAC---ACCAACAGTAACAGCACTAGAGNNNNNNNNNNNNNTCCCAATTACCACNTAGCCCCGCGGTGGGTGTACCACATCACCAGCGCCNNNCGGCTGTTCGTGGTCCTTGCCTCTGTCTTAACCAAGGKGCTCGTGCTGATGGCCACCANAAAGTTCAAAAAGTTGTGCCACCCTTTGAACTGGATCCTGGTGANNNNNNNNNNNNNNNNNNNNNNNNNNNNNNNNNNNNNNNNNACCGTTAGTGTGGTGAATCAGCTCTCCGGCCACTTCATGCTCGGCCACCCTCTGTGTGTCCTGGAGGGCTATACTGTCTCCCTCTGTGGGATCACGGGCCTCTGCTCGCTGGCCATCTATTCCTGGGAGAGATGGCTTGTTGTCTGCAAGCCNTTTGGCAACATGAGATTTGACGCCAAACTGGCCATCATGGTTATTGCCTTCTCCTGGGTGTGGACCGCCATCTGGACGGYCCCTCCCACCTTTGGATGGAGCAGGTACTGGCCCCACGGCCTGAAGACTTGGTGGGGCCCTGATGTGTTCAGCAGCAGCTCGTACCCCGGGGTGACATCGTACATGATTGTCCTCATGGTCACGTGCTGC------------AGTATCATTGTGCTCTGCTACCTGCACCTGTGGCTGGCCATCAGAGCANNNNNNNNNNNNNNNNNNNNNNCTGAGTCCACCCAGAAGGCTGAGAAGGAGGGGACGCGAATGGTAACGGTCATGCTCTTCGCCTCCTGTCTCTGCTGGGGGCCCTACACCTTCTTTGCATGTTTTGCTGCTGCTCACCCTGGCTACGCTTTCCACCCTCTGGTGGCAGCCTTGCCAGCCTACTTCGCCAAAAGTGCTACTATCTACAACCCCATCAGCTATGGCTTTATGAACCGGCAGTTTCGGAACTGCATCTCGCAGCTTTTTGGGAAGAAGNTGGATGATGGCTCTGNACTCTCTAGTACCTCCAGAATAGAGGCCTCATCCGTCTCCTCGGTCTCACCAGCAATGTCTGGG------GAGGAGGAGTTTGATCTGTTCGAGAACATCTCCTCAGTGGGGCCTTGGGATGGGCCTCAGTACCACATTGCTCTAGTCTGGGCTTTCCACGTCCAAGCAGCCTTCATGGGCTTTGTCTTCTTTGCAGGGACCCCACTCAATGCCGTGTTGTTGGTGGCCACACTGTGCTACAGAAAGTTACGGCAGCCATTCAACTACATTCTGGTCAATGTATCCCTGGCGTGCTTCCTCTTCTACATCTTCTCT---------ATCTTCACCGCCAGCTGTCAGGGATACTTTATCTTTGGTCGCTACATGTGTCCTTTGGAGGACTTCCTGGGTTCCATAGCAGGGCTGGTGACAGGATTGTCACTGGCCTTCCTGGCNNTCGAGTGCTACATTGTCATCTGTAAACCTTTTGGCAACATCCGCTTCAGCTCCAAGCACGCACTGATGGTGGTCCTGGCTACTTGGACCATCAGTATTGGCATCTCCATCCCACCCTTCTTTGGCTGGAGCCAGTTCATTCCAGAGGGTCTGCAGTGTTACTGTGGGCCTGACTGGTACACCGTGGGCATCAGATATCGCAGCGAGTACTATCCTTGGTTCCTCTTCATCTTTTGCTTCATTGTGCCCCTTTCTCTCATATGCTTCTCCTACTCCCAGCTGCTGGGGGCTCTCAGAGCTGTTGCAGCTCAGCAGCAGCAGNNNGCTACAACCCAAAAGGCTGAGCGGGAGGTGAGCCACATGGTGGTGGTGATGGTGGGATCCTTTTGTCTTTGTTACGCGCCCTATGCTGCCTTGGCCATGTACATGGTCAACAACCATAACCACGGGCTGGACTTAAGGCTTGTCACTATCCCTGTTTTCTTCTCCACAAGTGCTTGCGCCAACAATCCCATCATCTACTGCTTCCTGAATAAGCAGTTCNNNGCCTGCATCATGGACATGTTGTGTGGGGAATCCATGGCAGACAAACCTGACACGTCCAGCTCCCAGAAAATAGAAATCTCTACTT---------GCCAAGTTAGCCCCAACATGGGTGACATCAGTCGAGACGCTGTAGAGAAATACCTCAAGGAGAACCCTCACTTTGCCAAGGAGTACTTTGACAAGAAGCTGCGGGTGGAGGTACTGAGAGAAATCTTCCAGAACAGTCCATTGTCTGCAGA------------GACCAGTGCCTCCTTCGCTGAGCTGACGCAGGTAGAGGAGGCCTCAGTGTGCTTGGAGCTTCTACGGACGGTGCAGGAGGAGACAAGCAGCATGGAGCTGGTGGCTCACAGGGTCATTCAGAGGCTGACCCAGCTGCTGCAGGCAGACCGTTGCAGCCTGTTCATATGCCGCGTCCGCAACGGTACACCCGAGGTGGCCTCTAGGCTGCTGAATGTCACCCCAACCTCCATGTTTGAGGACAACCTGGTGGTTCCCAACAGAGAAGTTGTATTTCCACTGGACGTTGGGATTGTGGGCTGGGTTGCTCACACAAAGAAAGCCCTTAATGTCCCAGATGTCAGAAAGAACACTCATTTTTCAGACTACATGGACAAGCAGACTGGATACATCACTAAGAACCTGCTAGCAACCCCAATAGTGATGGGCAAGGAGGTTCTTGCTGTGGTTATGGCACTTAACAAAGTAAACGCACCTGCATTTCCCAAGCAGGATGAAGAGGTGTTTTCCAAATACCTCAATTTTGTTTCTATCATCCTAAAACTTCATCATACCAACTACCTGTACAGTGTTGAATCCCGCAGAAGCCAGATCCTTATGTGGTCAGCCAATAAAGTATTTGAAGAGCTTACAGATGTTGAACGACAGTTTCACAAAGCCCTCTACACAGTTAGAACATACCTCAACTGTGATCGATATTCCATCGGACTGCTGAACATGAACAAAGAGAAGGAATTCTATGATGAATGGCCAGTCAAGCTTGGAGAAGTCAAACCTTATGAAGGCCCAAAGACACCAGATGGCAGAGAAATCATCTTCTACAAAATCATTGATTACATTTTACACGGAACAGAAGAGATCAAAGTGATTCCAACACCTCCTGCAGACCACTGGACTCTTGTTAGTGGGTTGCCTACTTATGTTGCTGAAAATGGATTTATTTGTAACATGCTGAACGCCCCAGCAGATGAATACTTCACTTTTCAGAAAGGACCTGTAGATGAAACTGGCTGGGTCATTAAAAATGTCCTGTCCCTGCCAATTGTCAACAAGAAAGAAGACATAGTGGGAGTAGTTACGTTTTACAACAGGAAAGATGGAAAACCTTTTGACGAATATGACGAACACATTACTGAGACTCTCACACAATTTCTTGGATGGTCTCTTTTAAATACTGACACCTATGAGAGAATGATTAAACTAGAAAGCAGAAAAGACATTGCTCAGGAAATGCTCATGAACCAGACCAAAGCCACTCCTGATGAAATTAAATCGATATTGAAATTTAAAGAGAAGCTAAATATAGATGTAATTGAAGACTGTGAAGAAAAACAACTTGTCACAATTTTAAAAGAGGACTTGCCAGACCCAAACAAAGAAGAACTGTATGAATTCTGCTTTAGTGACTTCCCCATTACTGAGCATGGATTGATTAAGTGTGGGCTACGACTATTCTTTGAAATAAATGTGGTGGAGAAATTCAAAGTGCCCGTAGAGGTTCTCACCAGATGGATGTACACTGTGAGAAAAGGGTACCGCTCCGTCACATACCACAACTGGAGGCACGGATTCAATGTGGGGCAGACCATGTTCGCTCTGCTGATGACAGGAAGACTCAAGAAATACTACACAGATCTTGAAGCGTTTGCCATGCTCGCTGCTGCTTTCTGTCATGACATGGACCACAGAGGCACCAATAATTTGTATCAAATGAAGTCCACCTCTCCCCTGGCAAAGCTTCATGGATCTTCCATTTTGGAGAGGCATCACTTGGAGTACAGTAAGACTCTGCTGCAGGATGAGACTTTAAACATCTTCCAGAACCTAAATAAACGCCAGTTTGAAACAGTCATTCATTTGTTTGAAGTTGCAATAATAGCAACTGATCTGGCTTTGTATTTCAAAAAAAGAACCATGTTTCAAAAAATTGTTGATGCCTGTGTAAAAATGGAGACTGAAGAACAGGCCATCAAATATGTTACCACTGATCCAACCAAAAAAGAGATTATCATGGCAATGATGATGACAGCATGTGACTTATCTGCTATAACCAAGCCCTGGGAGGTACAAAGCCAAGTAGCCCTTCTGGTTGCCAGTGAATTTTGGGAGCAAGGAGACCTGGAGAGAACAGTACTACAGCAACAACCTATTCCTATGATGGACAGAAACAAAAAAGATGAGCTACCTAAACTTCAAGTTGGATTTATTGACTTCGTTTGTACTTTTGTATATAAGGAGTTCTCACGGTTTCACAAAGAAATTACACCTATGCTGAATGGTCTTCAAAATAACAGAATGGAATGGCAATCCCTAGCTGACGAATATGAGGAAAAGAAGAAGAAGGTAATTGAAGAGGAGGTGAAAAAGAAGGAAGAAGAAAACACAATAGTAAAAGGTTCAGGACAAGGTGGTGTC------------------------------AACAGAAAGTCCAAAACATGTCTAATGTTAATGAGTGACAATACTGCTTTGGTTCCTCCAACTTCAAACCAGGGTCCCACCACCCCACGTAAAGGCCCGCCGAAGTTCAAGCAGAGACAAACCCGTCAATTCAAAAGCAAACCTCCTAAAAAAGGTGTGAAAGGGAGTGGTGATGACATTCCAGGCATGGAGGGACTAGGAACAGATATTACAGTGATTTGTCCCTGGGAAGCTTTCAGTCACCTGGAATTGCATGAGCTAGCTCAGTTTGGAATTGTT
Chrysochloris_asiatica  ATGGCCAAGATCAACACCCAATGTTCCTACCCCTCCCAGGCCCACCTCGCAGTAAGGATCATGGACAATGAACTCGAGCGAATTGAAAATGGCCTCGGTCGGACCCTCTCACCATGTGAAGAGACATCGTCAGAACTGCAGCAAGGGATCGCCATGGAGGCCAGAGGAGGACTGGCTGAATCCCAGAGAAGTTCCTTCACCAGCCAGAGACCCGCCAGGTTATCAAGACTCATCATCTCGCTGCAAGCATGGGCAGCCAGGCACTTACACCATGGGGACCAGACACCTGACTCTTTTCTGGACCGTTTCCAGGGAGGTGAGCTCAAGGAGGTGTCCAGCCAAGAAAGCAATGTCCAATGCAATGTGGGCAGCCAGGAGCCACCAGGTGGAGACGAAGG---TGATTGGCCCCTGACCAGAAACAGTGCCAGCAACTGCAACAACATGAGGAAGGAAAGGAAGAAGGAGGCCATAATGGTGGACCCTTCCAGCAACTTGTACTACCACTGGCTCACCATCATCGCCATGCCGATCTTCTACAATTGGTGCATGCTGGTTTGCAGGGCCTGTTTTGATGAGCTTCAATCGGAGCATTTGATGCTGTGGCTGGTCCTGGACTATGCGGCAGATGTCCTCTATGTCCTGGATGTGCTGGTGCGAGCCCGCACAGGCTTCCTTGAGCAAGGTTTAATGGTCAAAGATGCTGACAGGCTTTGGAAGCATTACATGAAGACCATTCACTTCAAGCTGGACGTGTTGGCTCTGGCCCCCGTAGACCTGGCTTATTTAAAGCTGGGTATGAACTACCCAGAACTGCGGTTCAACCGCCTGTTGAAGTTTCCCCGGCTCTTTGAATTCTTTGACCGCACCGAGACAAGGACCAACTACCCCAATGTGTTCAGGATCGGGAACTTGGTCTTATACATCCTTATCATCATCCACTGGAATGCCTGTATCTACTTTGCCATTTCCAAGTTTATTGGTTTCGGGACAGACTCCTGGGTCTACCCAAACATCTCAAACCCAGAATATGGGCGCCTCTCCCGGAAGTACATTTACAGCCTCTACTGGTCTACCTTGACCCTGACCACCATTGGTGAGACGCCAGCCCCAGTCAAAGATGAGGAGTATCTCTTTGTGGTCATAGACTTCCTAGTGGGCGTCCTGATTTTTGCCACCATTGTGGGCAACGTGGGTGCCATGATCTCTAACATGAATGCTTCCCGTACAGAATTCCAGGCCAAGATTGACTCTATCAAGCAGTATATGCAGTTCCGAAAGGTAACCAAGGACTTAGAGACACGGGTTATCCGATGGTTCGACTACCTATGGGCCAACAGGAAGACAGTAGATGAGAAGGAGGTACTCAAGAATCTCCCAGACAAGCTGAAGGCTGAGATTGCCATCAACGTGCACCTGGACACTCTGAAGAAGGTTCGCATCTTCCAGGACTGCGAGGCGGGGTTGCTGATAGAGCTGGTGCTGAAGCTGCGGCCTGCTGTGTTCAGCCCAGGGGATTACATCTGCAAGAAAGGGGACATCGGAAGAGAGATGTACATCATCAAGGAGGGCAAGCTGGCTGTGGTGGCTGACGATGGGGTCACCCAATTTGTGGTCCTAAGTGATGGGAGTTACTTTGGGGAGATCAGCATCTTAAACATCAAGGGGAGCAAGTCAGGGAACCGCAGGACAGCCAACATCAGGAGCATCGGTTACTCAGACCTGTTCTGCCTCTCAAAGGACGATCTCATGGAGGCCCTGACCGAATACCCTGAAGCCAAGAAGGCCCTGGAGGAGAAGGGACGGCAAATCTTAATGAAGGACAATTTGATCGATGAGGACCTGGCCAACGCTGTGGTGGACCCCAAGGACATTGAGGAAAAGGTGGAATACCTGGAGTCCTCCCTGGACACCCTGCAGACCAGGTTTGCACGGCTCCTGGCTGAATACAGTGCCACTCAGATGAAGGTGAAGCAGCGTCTCAGCCAGCTGGAGAGCCAGGTGAAGACCTATGGGAGCAGTTTCCTGTCTGATGAAGAGGATCCCAGGGAAGCTACAAAAACAGAGGACAAACAGCAGATGCTTAAGTCACTGACAGTAAAATTCAACAAGGTAAAGCCAGGAGACAAAAACAATGAAAATGAAGAGAGTCCTCATCCAAGCAATCAGTCTCTTCCAATCATGAGGGAGNNNNNNNNNNNNNNNNNNNNNNNNNNNNNNNNNNNNNNNNNNNNNNNNNNNNNNNNNNNNNNNNNNNNNNNNNNNNNNNNNNATAAAATCACCAAGAAAAATTTCCTCAGTAATATGATCACATATCCTGACTTTCAAAATCCAGCAAAAGTAACAGAA---ATGCCAGAGCAGAGAGACACAGAGGTTGGTAAAGAAAACAGAATAAGTACAAGACGCAAACTGCTCCGAGCTCCTGTCATAAGTGAGTATGCTGATGCGCAGCTACATAACCCAGTGAAAAGGATGCATCAAAGAACAGCGCTCTGGAAGAGAAAACCAGTAGAAGGAGGCATAACTTCACCTGAAGGTAATCCCCAAGCTGCAAAG---------CCCCCAGCTATATCATCAGCACAAGACAGTGATGCTCATCTAAAAGAAGAGCTTTACTATGTCATGTTGTGTTGCAAATTCTGGATGTTGCCACTGACAGATTACCTAAAGCGAATCAGACTTTCGAGAAGCATTGATTCATACACAGATCGATTCTATCTCCCGNNNCTCCTGCTTGTCACCATGGCCTATAACTGGAATTGCTGGCTAATCCCACTGCATCTAGTGTTTCCATATCAAACAATGGACAACATATACTACNNNTTGATTATGGACTTCATATGTGATAACTTCTACCTTTGTGATACGCTGTTAGTCCAGCCCAGACTCCAGTTTATAACAGGGAGAGAAATAATAATGGATTCAAATGAGCTAAAGAGATACTACAGGAATTCCACAAAATTTACGTTAGATCTCATATCAATAATATCATTTGATGTTTCCTACCTCTTCTTTGGGTTTAATCCAATATTTAGAGCAAATAGGATATTAAGGTATACCTCATTTTTTNNNTTTAATCACCACCCAGAATCTATATTGGATAAAGCATATATCTACAGAGTCGTTCTAACAACTGGCTACTTGCTGTTTACTCTGCACATTAATTCCTGTATTTATTACTGGGCTTCAAACTATGAAGGAATTGGCACTACTAAGNNNGTGTATAATGGTGAAGGAAACAAGTATCTGAGATGTTACTACNNNGCAGTCCGAACTTTAATTACCATTGGAGGCCTTCCAGGACCACAAACAACATTTGAAATTGTTTTCCAACTCTTGAATTTTTGGGGGGGAGGGGGAGTTTTTGTGTTTTCCAGTTTAATTGGTCAGAGGCGAGATGTAATTGGGGCTGCCACAGCCAATCAGAACCACTTCCGCGTCTGCGTGGATCGTACTACTGTCTACTTGAACACTTACTCCGTTACCAAAACTGTGCGGAATTGGGTTTGGACTTGGTATGAATATACGTGGGACTCTCAAAGAATGCTAGATGAGTCCAATCTTCTTGAGAAACTGCCCTCTACAATACAGTTAGCCCTCGCCATTGATGAAAACTTCAGCATCATCAGCAAAGTCAACTTGTTCAAGGGTTGTGATACACAGATGATTTACGACATGTTACTGAAGTTGAAATCTACTATCTATTCACCTGGTGACTTTGTCTGCAAGAAGGGAGAAATTGGCAAAGAAATGTATATTATCAAGCAAGGAGAAGTCCAAGTTCTTGGAGGTCCTAAGGTTGCTCAAGTTCTGGTTACTCTGAAAGCTGGGGCTGTGTTTGGAGAAATCAGCCTTCTAGCAGCAGGTGGAGGAAACCGCNNNACTGCCAATGTGGTGGCTCATGGTTTTGCCAATCTCTTAACATTGAACAAAAAGACCCGCNNNGAAATTCTACTACACTATCCAGATTCTGAAAAGCTCTTCATAAAGAAAGCCAGAGCGCTTCTAAGGCAGAAGGCTAAANCCATAGAAGCAACCCCTCCAAGAAAAGGACTTGCCTTTCTCTTCCCACCTAATGAAGAGACACCANNNATGTTTAACGCTCTACCTGGAGGTACAGGAAAAGCAGGGCTTGCTNNNCTACTCAAACTGAANAGAGAACAAACAACTCAGAANNGAAGTGAAAACTCCGAAGGAAGACAGGGTAAAAGAAAAGAATGCAAAGATAAAGGAAGAAAGCCAGCAGAGAAACCACTGGGCAGACCCAAATATGAAGCAAGTCCGATTACAACACGCNNNATGCCTCAGTCAATTAGAAGGGCAGTTTTATTACCCAGAGAAACTACCCATCAATCACTCATCATCAGCATGGCACCTTCTGCTGAGGCTGGAGAGGAAGTTCTAACGATTGAAGTCAAAGAAAAGACTAAGCAANNNNNNNNNNNNNNNNNNNNNNNNNNNNNNNNNNNNNNNNNNNNNNNNNNNNNNNNNNNNNNNNNNNNNNNNNNNNNNNNNNNNNNNNNNNNNNNNNNNNNNNNNNNNNNNNNNNNNNGTGCTGGAGAGTCAGGAAAGAGCACTATCGTCAAACAGATGAAGATCATTCACCAGGATGGCTATTCGCCAGAAGAATGCCTAGAGTTCAAGGCCATTATCTATGGGAATGTGCTGCAGTCCGTCCTGGCCATCATCTGGGCCATGTCCACACTGGGCATCCTTTATGCTGACCCAAGCCATGTGTATGATGGGCAGCAGCTCAACAACCTGGCTGACCCTGTTGAGGAAGGAACTNNGGTTCCCGAGCTGGTGGAGGTCATCAAGAACTTGTGGGAGGATAGTGGGGTGCAAGCCTCCTTCGACAGAGCTGCTGCGTACCAGCTAAATGACTCTGCATCTTACTACCTGAATCAATTAGACCAGATTACAGCTCTGGACTACCTTCCTAATGAGCAAGATGTGCTCCGGTCTATAGTGAAAACCACAGGCATCATTGAGACCAAGTTTTCAGTCAAAGACTTGAACTTCAGGATGTTTGATGTTGGAGGACAGAGATCTGAGAGA---AAGTGGATCCACTGTTTTGAGGGAGTCACCTGCATCATTTTCTGTGCGGCCCTCAGTGCTTATGATATGGTGCTGGTAGAAGAT---GAGGTGAATCATATGCATGAATCTTTGCACCTGTTCAACAGCATATGTAACCACAAATTCTTTGCGGCTACTTCCATTGTCCTCTTTCTCAACAAGAAGGATCTCTTTGAGGAAAAAATCAAGAAAGTGCATCTCAGCATTTGTTTTCTAGAGTATGATGGGAACAACTCTNNTGATGATGCAGGGAATTACATCAAGAACCAGTTCCTTGACCTCAATATGCGAAACGATGTCAAAGAAATCTACAGCCACATGACCNNNGCTATAGACACGCAGAATGTCAAATTTGTGTTTGATGCAGTTACAGATATTATCATCAAAGAAAATCTCAAGGACTCTGGGCTCTTCATGGCCCAGGATCTCAGTGACAAGGAGCTACTGAAGATGGAGGTGGAGCAGTTGAAGAAGGAAGTGAGGAACCCAAGAGCTCTGATTTCTAACACAGGAAAAGAAATCGAGGATTACGTGGAAACTCAAGCAGGAAATGATCCTCTTCTCAAAGGTATCCCCGAGGACAAGAATCCCTTCAAGGAGCAAGGCGCCTGTGTGATACACGTGGCCCAGCGATGGAGCGCACACAGATTCCCAGGTTGGCAGGCGCAGGATGCCTACGAAGACAGCACCCAGGCCAGCCTCTTCGTTTAC------------------ACTAAAGGCCCCTTTGAAGGTCCCAATTACCACATAGCCCCGCGGTGGGTGTACCACATCACCAGCGCCNNNATGCTGTTCGTGGTCCTTGCCTCTGTCTTAACCAATGGGCTTGTGCTGATGGCCACCANAAAGTTCAAGAAGTTGCGCCACCCTTTGAACAGAAACCTGGTGAACCTGGCAGTGGCTGATCTGGCAGAAACCATCATCGCCAGCACCATTAGTGTGGTGAATCAGCTCTCCGGCTACTTCATCCTCGGCCACCCTATGTGTGTCCTGGACGGCTACACTATCTCCCTCTGTGGGATCACGGGCCTCTGGTCGTTGGCCATCCTTTCCTGGGAGAGATGGCTTGTTGTCTGCAAGCCTTTTGGCAATATGAGATTTGACGCCAAACTGGCCATCATGGGTATTGCCGTCTCCTGGGTGTGGTCCGCCATCTGGANNNNNCCTCCCAACTTTGGATGGAGCAGGTACTGGCCCCACGGC------------------------------------AGCTCGTACCCTGGGGTGACATCGTACATGATTGTCCTC------------------------------ATCATTGTGCTCTGCTACCTGCACGTGTGGCTGGCCATTGGAGCANTGGCAAAGCAGCAGAAGGAATCTGAGTCCACCCAGAAGGCTGAGAAGGAGGGGCCGCGAATGGTGACGGTCATGCTCTTCACCTACTGTCTCTGCTGGAGGCCCTACACCTTCTTTGCATGTTTTGCTGCTGCTCACCCTGGCTACGCTTTCCACCCCCTGGTGGCAGCCTTGCCAGCCTACTTCACCAAAAGTGCCACTATCTACAACCCCATCATCTATGGCTTTATGAACNNNNNNTTTCGGAACTGCATCTTGCAGCTTTTTGGGAAGAAGGGGGTGGATGGCTCTGNACTCTCTAGGACCTCCAGAACAGAGGCCTCATCTGTCTCCTCGGTCTCACCAGCAATGTCTGGG------GAGGAGGAGTTTGATCTGTTCGAGAACATCTCCTCAGTGCGGCCTTGGGATGGGCCTCAGTACCACATTGCTCCGGTCTGGGCTTTCCACTTCCAAGCAGCCTTCATGGGCTTTGTCTTCTTTGCAGGGACCCCACTCAATGCCGTGGTGTTGGTGGCCACACTGTGCTACAGAAAGTTACGGCAGCCATTCAACTACATTCTGGTCAACGTACCCCTGGTGGGCTTCCTCTTCTGCATCTTCTCT---------GTCTTCATTGCCAGCTGTCAGGGATACTTCATCTTTGGTCACTACATGTGTGCTTTGGAGGCCTTCCTAGGTTCCGTAGCAGGGCTGGTGACAGGATCCTCACTGGCCTTCCTGGCTCTTGAGCGCTACATTGTCATCTGTAAACCTTTTGGCAACATCCGCTTCAGCTCCAAGCATGCACTGATGGTGGTCCTGGCTACTTGGATCATCAGTATTGGGATCTCCATCCCACCCTTCTTTGGCTGGAGCCGGTTCACTCCAGAGGGTCTGCAGTGTTCCTGTGGGCCCGACTGGTACACCATGGGCACCAAATATCACAGCGAGTACTATACTTGGTTCCTCTTCATCTGTTGCTTCATCGTGCCCCTTTCTCTCATATGCTTCTCCTACTCCCAGCTGCTGGGGGCTTTTAGAGCTGATGTAGCTCAGCAGCAGCAGTCAGCTACAACCCAGAAGGCTGAGCGGGTGGTGAGCCACATGGTGGTGGTGATGGTGGGATCCNNTTGTCTTTGTTACATGCCCTATGCTGCCTTGGCCATGTACATGGTCAACAACCGTAACCACGGGCTGGACTCAGGGCTTGCCACTATTCCTGCTTTCTTCTCCAAGAGTGCTTGCGTCTACAATCCCATCATCTACTGCTTCATGAATAAGCAGTTCCAAGCCTGTATCATAGACATGTTGTGTGGGGAATCCACAGTAGACGAACCTGACACATCCAGCTCCCAGAAAATAGAAATCTCTACTT---------GCCAAGTTAGCCCCAACATNGGTGACATCAGTCGAGAAGCTGTAGAGAAATACCTCGAGGAAAACCCTCACTTTGCCAAGGAGTACTTTAATAAGAAGCTGCGGGTGGAGGTACTGAGAGAAATCTTCCAGAACTGTCCATTGTCTGCAGA------------GACCAGTGCCTCCTTCGCTGAGCTGACGNAGGCAGAGGAGGCCTCCGTGTGCTTGGAGCTGCTAGGGATGGTGCAGGAG---------------GAGCTGGTGGCTCACAGGGTCCTTCAGAGGCTGACCCAGCTGCTGCAGGCAGACCGCTGCAGCCTGTTCATATGCCGCGTCTGCAATGGTACACCCGAGGTGGCCTCTAGGCTGCTGAATGTCACCCCAACCTCCATGTTTGAGGACAACCTCGTGGTTCCCAATAGAGAAGTTGTATTTCCACTGGACGTTGGGATTGTGGGCTGGGTTGCTCACACAAAGAAAGCCCTTAATGTCCCAGATGTCAAAAAGAACAGTCATTTTTCAGACTACACGGACAAGCAGACTGGATACATCACTAAGAACCTGCTAGCAACCCCAATAGTGATGGGCAAGGAGGTTCTTGCTGTGGTTATGGTACTTAACAAAGTAAACGCATCTACATTTCTCAAGNNNGATGAAGAGGTGTTTTCCAAATACCTCAATTTTGTTTCTATCATCCTAAAACTTCATCATACCAACTACCTGTGCAGTGTTGAATCCCGCAGAAGCCAGATCCTTATGTGGTCAGCCAATAAAGTATTTGAAAAGCTTACAGATGTTGAACGACAGTTTCACAAAGCCCACTACACAGTTAGAACATACCTCAACTGTGATTGGTATTCTATTGGACTGCTGGACATGAGCAAAGAGAAGGAATTCTATGATGAATGGCCAGTCAAGCTTGGAGAAGTCGAAACTTATGAAGGCCCAAAGACACCAGATGGCCGAGAAATCATCTTGTTTAAAATCACTGATTACATTTTACACGGAACAGAAGAGATCAAAGTGATTCCTACACCTCCTGCAGACCACTGGACTCTTGTTAGTGGGTTGCTTACTTATGTTGCTGAAAATGGATTTATTTGTAACATGCTGAATGCCCCAGCAGACGAATACTTCACTTTTCAGAAAGGACCTGTAGATGAAACTGGCTGGATCATTAAAAATGTCCTGTCCCTGCCAATTGTCAACAAGAAAGACAACATAGTAGGAGTAGCTACGTTTTACAACAGGAAAGATGGAAAACCTTTTGACGAATATGCCGAACACATTACTGAGACTCTCACACAATTTCTTGGATGGTCTTTTTTAAATACTGACACCTATGAGAGAATGAATAAACTAGAAAGCAGAAAAGGCATTGCTCAAGAAATGCTCATGAACCAGACCAAAGCCACTCCTGATGAAATTAAATCTATACTGAAATTTAAAGAGAAGCTAAATATAGATGTAATTGAAGGCTGTGAAGAAAAACACCTTGTCACAATTTTAAAAAAGGCCTTGCCAGACCCAAACAAAGAAGAACTGTATGAATTCTGCTGTAGTGACTTCACCATTACTGAGCATGGATTGATTAAGTGTGGCCTACGACTATTCTTTGAAATAAATGTGGTGGAGAAATTCAAAGTGCCCCTAGAGGTTCTCACCAGATGGATGTACACTGTGAGAAAAGGGTGCCGCTCCGTCACATACCACAACTGGAGGCACAGATTCAGTGTGGGACAGACCATGTTCGCTTTGCTGATGNNNNNNNNNNNNNNNNNNNNNNNNNNNNNNNNNNNNNNNNNNNNNNNNNNNNNNNNNNNNNNNNNNNNNNNNNNNNNNNNNNNNNNNNNNNNNNNNNNNNNNNNNNNNNNGTCCACATCTCCCCTGGCAAAGCTTCATGGATCTTCCATTTTGGAGAGGTACCACTTGGAGTACAGTAAGACTGTGCTGNNNGATGAGACTTTAAACATCTCCCAGAACCCAAATAAATGCCAGTTTGAAACAGTCATTCATTTGTTTGAAGTTGCAATAATAGCAACTGATCTGGCTTTATATTTCAAAAAGAGAACCATGTTTCAAAACATTGTTGATGCCTGTGTAAAAATGGAGACTGAAGAACAGGTCATCAATTATGTTAGCACTGATCCAACCAAAAAAGAGATTATCATGGCAATGATGATGACAGCATGTGACTTGTCTGCTATAACCAAGCCCTGGGAGGTACAAAGCCAAGTAGCCTTTCTGGTTGCAAGTGAATTTTGGGAGCAAGGAGATCTGGAGAGAACAGTGCTACAGCAACAACCTATTCCTATGATGGACAGAAACAAAAAAGACGAGCTACCTAAACTTCAAGTTGGATTTATTGACTTTGTTTGTACTTTTGTATATAAGGAGTTCTCACGGTTTCACAAAGAAATCACACCCATGCTGAATGGTCTTCAAAATAACAGAATGGAATGGCAATCCCTAGCTGATGAATATGAGGAA---AAGAAGAAGGTAATTGAAGAGGAGGTGAAAAAGCAGGAAGAAGAAAACACAATAAAAAAAGGTTCAGGACAAGATGGTGTC------------------------------GACAGAAAGTCCACAACATGTCTAATGTTAATGAGTGACAATACTGCTTTGGTTCCTCCAACTTCAAACCAGGGTCCCACCACCCCACGCAAAGGCCCACCAAAGTTCAAGCAGAGACAAACCCGTCAATTCAAAAGCAAACCTTCTAAAAAAGGTGTGAAAGGGTTTGGTGATGACATTCCAGGCATGGAGGGACTAGGAACAGACATTACGGTGATTTGTCCCTGGGAAGCTTTCAGTCACCTGGAATTGCATGAACTAGCTCAGTTNNNNNNNNNN
Dugong_dugon  ATGGCCAAGATCAACACCCAATACTCCCACCCCTCCCAAGACCAGCTGGCGGTAAGGATCATGGATGGAGATCTCGATCACATTGAAAATGGCATCAGCCGTACCCTCTCGCTGCGTGAGGAGACATTGTCAGAACTGCAGCAAGGGTTTGCCATGGAGACCAGG---CGACTGGCTAAATCCCAGAGAAGTTCTTTCAGCAGCCAGAGGCCTGCCAGGGTGTCGCGACTCATCATCTCGCTGCGAGCTTGGGCGGCCAGGCATTTACACCACGAGGACCAGCAACCTGACTCTTTCCTGGACCATTTCCAGGGGGCTGAGCTCAAGGAGGTGTCCAGCCAAGAGAGCACCGCCCAGTCCAACCTGGGCAGCCAGGAGCCACCAAGCAGAGAGAAAAG---CATCTGGCCGCTGGTCAGAAGCAATGCCAACACCTCCAACAACTCAGGGAAGGAGAGGAAGAAGGAGGCAGTGGTCGTGGACCCCTCCAGCAATCTGTACTACCACTGGCTGACCATCATTGCCTTGCCTGTCTTCTACAACTGGTGTATGCTGGTGTGCAGGGCCTGTTTTGATGAGCTTCAGTCCGAGCATCTGATGATGTGGCTGGTCCTGGACTACTTGGCAGATGTCCTCTATGGCCTGGATGTGCTGGTTCGAGCCCGCACAGGCTTCCTTGAGCAAGGCCTAATGGTCAAGGATGCTGAGAGGCTATGGAAGCATTACATGAAGACCATTCACTTCAAGCTGGACGTGTTGTCTCTGGTCCCCACGGACCTGGCTTATTTAAGGCTGGGCATGAACTACCCAGAAGTGAGGTTCAACCGCCTACTGAAGTTTGCCCGACTCTTTGAATTCTTTGACCGCACGGAGACAAGGACCAACTACCCCAATGTGTTCAGGATCGGGAACCTGGTCTTGTACATCCTCATCATCATCCATTGGAATGCCTGCATCTACTTTGCCATTTCCAAGTTCATTGGTTTTGGGACAGACTCCTGGGTCTACCCAAACATCTCGAACCCAGAGTATGGGCGGCTCTCCAGGAAGTACATTTACAGCCTTTACTGGTCCACCTTGACCCTGACCACCATCGGTGAGACCCCAGCCCCTGTCAAAGATGAGGAGTATCTCTTTGTGGTCATAGATTTCCTGGTGGGTGTCCTAATTTTTGCCACCATTGTGGGCAATGTGGGCTCCATGATCTCTAACATGAATGCTTCGCGGGCAGAGTTCCAGGCCAAGATTGACTCCATCAAGCAGTACATGCAGTTCCGCAAGGTGACCAAGGACTTGGAGACGCGGGTTATCCGCTGGTTTGACTACCTGTGGGCCAACAGGAAGACAGTGGATGAGAAGGAGGTGCTCAAGAACCTCCCAGACAAGCTGAAGGCTGAGATCGCCATCAACGTGCACCTGGACACTCTGAAGAAAGTGCGCATCTTCCAGGACTGCGAGGCGGGGCTGCTGGTGGAGCTGGTGCTGAAGCTGCGGCCCGCTGTGTTCAGCCCTGGGGATTACATCTGCAAGAAGGGGGACATTGGGAGAGAGATGTACATCATCAAGGAGGGCAAGCTGGCAGTGGTGGCTGACGATGGAGTCACCCAGTTCGTGGTCCTAAGTGATGGGAGTTACTTTGGGGAGATCAGCATCTTAAACATCAAGGGAAGCAAGTCGGGGAACCGCAGGACAGCCAACATCAGGAGCATCGGTTACTCGGACCTCTTCTGCCTCTCCAAGGATGACCTGATGGAGGCCCTGACTGAATACCCTGAAGCCAAGAAGGCCCTGGAAGAGAAGGGACGGCAGATCCTGATGAAGGACAACCTGATCGATGAGGACCTGGCCAAGGCTGGGTCGGACCCCAAGGACATTGAGGAGAAGGTGGAGTACCTGGAGTCCTCCCTAGACACCCTGCAGACCAGGTTTGCACGGCTCTTGGCTGAGTACAATGCCACTCAGATGAAGGTGAAGCAGCGTCTCAGCCAGCTGGAGAGCCAGGTGAAGACCTGTGGGAGAAGCTTCCAGTCTGATGGGGAGGCTTCTGGGGATGCTACAAAAATAGAGGACAAACAACAGATGTTTAAATCGCTGACAGTAAAATTCAACAAGGTAAAGCCGAGAGAAGAAAACAATGAGAATGAAGAGAATTCTCATCCAAGCAATCAGTCTCAGCCATCCACAAGGCAGGGAGAAAACAAAAATGAAATGAAATCTCTCAAAACCAAGAAGTCTCCAGTCGCATTTAAAGACCCACACACCAAAATACAAGATAAAATCGCCAAGAAAAATTCCCTCGGCAATCTGACCATAAACGCTGACTTTCAAAATTCAACCGAAGCAATAGGAACAATGCCAGAGCAGAAAGAAACAGAGACTGGGAAAGAAGGCAGAGTCAGTCCAAAGAGCAAACCACCCAGAGGTACTGTTATAAATGAGTATGCTGATGCCCACCTACACAACCTAGTGGAAAGGATGCGTCAAAGAACAGCCCTCTACAAGAGAAAGTTGGCAGAGGGAGCTATATCCTCACCTGAAGGCAGCCCCCAAGCTGCAAAG---------CCCACAGCTATACCATCTACACAAGGAAGCGATGCTAAGCCAAAAGAAGAGCATTACTACGGCATGTTGTGTTGTAAATTCCGGAAGTTGCCTCTGACAGATTACTTAAAGCGAATCAGACTTTCAAGAAGCATAGATTCATACACAGATCGATTCTATCTCCTGTGGCTCCTGCTTGTCACCATTGCCTATAACTGGAACTGCTGGCTTATCCCACTGCGCCTAGTCTTTCCATATCAAACACCGGACAACACACACTACTGGTTTATTACAGACATCGTATGTGATATCATCTACTTTTGTGACATGCTATTAGTCCAGCCCAGACTCCAGTTTATAAGAGGAGGAGAAATAATAGTGGATCTAAAGGAGCTAAAGCGATACTACAGGAGTTCCACAAAATTTCAGTTGGATCTCATATCAGTAATACCATTTGATGTTTTCTACCTCTTCTTTGGGTTTAATCCAATATTTAGAACAAATAGGATATTAAAGTACACCTCATTTTTTGAGTTTAATCACCACCTAGAGTCTATAATGGACAAGGCATACATCTACAGGGTCATTCGAACAACTGGATACTTGCTGTTTATTCTGCACATTAATACCTGTATTTATTACTGGGCTTCAAACTATGAAGGAATTGGCACCACTAAGTGGGTTTATAATGGTGAAGGAAATAAGTATCTGAGATGTTATTATTGGGCAGTTCGAACTTTAATTACCATTGGGGGACTTCCAGAACCACAAACTTCATTTGAAATTGTTTTTCAACTCTTGAATTTTTTT------TCTGGAGTTTTTGTGTTCTCCAGCCTAATTGGTCAGATGCGAGATGTGATTGGGGCAGCCACAGCCAATCAGAACCACTTCCGCGGCTGCATGGATCACACCACTGCCTATATGAACACTTACTCCATTCCCAAAAAAGTGCAGAATCGGGTTCGGACATGGTATGAATATACGTGGGACTCTCAAAGAATGCTAGATGAGTCCGATCTGCTTGAGAACCTGCCCTCTACAATGCAGTTAGCCCTCGCCATTGATATGAACTTCAGCATCATCAGCAAAGTCGACTTGTTCAAGGGTTGTGATATGCAGATGATTTATGATATGTTGCTAAGATTGAAATCCACTCTCTATTTACCTGGTGACTTTGTCTGCAAAAAGGGAGAAATTGGCAAAGAAATGTATATAATCAAGCAAGGAGCAGTCCAAGTTCTCGGAGGCCCTGATGGTACTCAAGTTCTGGTTACTCTGAAAGGTGGGGCAGTGTTTGGAGAAATCAGTCTTCTAGCAGCAGGTGGAGGAAATCGTCGAACTGCCAATGTGGTGGCTCATGGTTTTGCCAATCTTTTAACACTAGACAAAAAGACCCTCCAAGAAATTCTAGCGCACTATCCAGATTCTGAAAAGCTCCTTATGAAGAAAGCCAGAGTTCTTCTAAAGCAGAAGGCTAAGGCCACAGGGGCAACCCCTCCCAGGAAAGGATGTACCTTTCTCTTCCCACCTAAAGAAGAGACACCCAAAATGTTTAAAGCTCTACTTGGAGGTACAGGAAAAACAGGTCTTGCAAGACTACTCAAATTGAAGAGAGAACAAACAGCTCAGAAAAAAAGTGAAGACTCTGAA---GGAGAGAGTAAAGGAAAAGAATATGAAGATGAAGGAAGGGAGCCAGCAGAGAAACCATGGGATACACCCAAATGTGGAGCAAGTCCTATTACAGCGGAGGAAATGCTCCAGTTGGGTGGCAGGGCAGTT---TTACCCAGAGGAACTACCGGTCAATCACTCATCATCAGCATGGCTCCTTCTGCTGAGGCTGGAGAAGAGGTTCTGACAATTGAAGTCAAAGAAAAGGCTAAGCAAATGGGGAGTGGAGCCAGTGCTGAGGACAAAGAACTGGCCAAGAGGTCCAAAGAGCTAGAAAAGAAGCTGCAAGAGGACGCTGACAAGGAAGCCAAGACGGTCAAGCTGCTATTGCTGGGTGCTGGGGAGTCAGGAAAGAGCACTATCGTCAAACAGATGAAGATCATTCATCAGGATGGTTATTCACCAGAAGAATGCCTAGAGTTCAAGTCCATCATATATGGGAATGTGCTGCAGTCCATCCTGGCTATCATCCGGGCCATGTCCACACTGGGCATTGACTATGCTGAACCAAGCCATGCGGATGACGGGAGACAGCTCAACAACCTGGCTGACTCCACTGAGGAAGGCACCATGCCTCCTGAGCTGGTGGAGGTCATTAGGAAGTTGTGGAAGGATGGTGGGGTGCAAGCCTGCTTCGACAGAGCTGCAGAGTACCAGCTCAGTGACTCCGCATCTTACTACCTGAACCAGTTAGACCGGATTACAGCTCCTGACTACCTTCCTAATGAGCAAGATGTGCTACGGTCCAGAGTGAAAACCACAGGAATCATTGAAACCAAGTTTTCAGTCAAAGACTTGAACTTCAGGATGTTTGATGTGGGAGGGCAGAGATCAGAGAGAAAGAAGTGGATCCACTGCTTTGAGGGAGTCACCTGCATCATTTTCTGTGCAGCCCTCAGTGCCTATGATATGGTGCTGGTGGAAGACGACGAGGTGAATCGTATGCATGAGTCTTTGCACCTGTTCAACAGTATATGTAACCATAAGTTCTTTGCGGCAACTTCCATTGTCCTCTTTCTCAACAAGAAGGACCTCTTTGAGGAAAAAATCAAGAAAGTGCACCTTAGCATTTGTTTTCCAGATTATGACGGGAACAACTCTTTTGAGGATGCAGGGAATTATATCAAGAGCCAGTTCCTTGACCTCAATATGCGAAAAGATGTCAAAGAAATCTACAGTCACATGACCTGTGCTACAGACACGCAGAATGTCAAATTTGTGTTTGATGCAGTTACTGACATTATCATCAAAGAAAATCTCAAGGACTGCGGGCTCTTCATGGCCCAGGATCTCAGCGAGAAGGAGCTACTGAAGATGGAGGTAGAGCAGTTGAAGAAGGAAGTGAGGAACACAAGAGCTCCGATTTCCAAGACAGGAAAAGAAATCAAGGATTTTGTGGAAGCCCAAGCAGGAAATGATCCTCTTCTCAAAGGCATCCCTGAAGACAAGAATCCCTTCAAGGAGAAAGGCACCTGTGTGATAAACATGGCCCAGCAGTGGGGCACCCACAGGCTCACAGGCGGGCAGCCACAGGATGCCTATGAGGACAGCACCCAGGCCAGCATCTTTGTTTAC---ACCAATACCAACACTACCAGAGGCCCCTTTGAAGGCCCCAATCACCACATTGCCCCACGGTGGGTGTACCACCTCACCAGCGCCTGGATGCTCTTCGTTGTCCTGGCCTCCCTCCTCACCAACGGGCTGGTGCTGGCGGCCACTGTGAGGTTCAAGAAGCTGCGCCACCCTTTGAACTGGATCCTGGTGAACTTGGCAGTGGCTGACCTGGTGGAGACTGTCATCGCCAGCACCATCAGTGTGGTGAATCAGATCTACGGCTACTTCATCCTCGGCCACCCTCTTTGTGTAGTGGAGGGCTACACTGTCTCCCTCTGTGGGATCACAGGACTCTGGTCACTGGCCATCATTTCCTGGGAGAGATGGCTGGTGGTCTGCAAACCCTTCGGCAACGTGAGATTTGATGCCAAACTGGCCATTGCGGGTATTGCCTTCTCCTGGATCTGGGCCGCCATCTGGACAGCCCCTCCCATCTTTGGTTGGAGCAGGTACTGGCCCCATGGCCTGAAGACCTCGTGCGGCCCCGACGTGTTCAGCGGCAGCTCCTACCCCGGGGTTCAGTCTTACATGATGGTCCTCATGATCACGTGCTGCATCATCCCCCTCAGCATCATTGTGCTCTGCTACCTCCATGTGTGGCTGGCCATCCGAGCGGTGGCGAAACAGCAGAAAGAATCTGAGTCCACCCAGAAGGCTGAGAAGGAGGTGACACGCATGGTGATGGTAATGATCCTCGCCTTCTGCCTCTGCTGGGGGCCCTACACCTTCTTTGCATGCTTTGCTGCTGCCCACCCTGGCTACACCTTCCACCCTCTGGTGGCAGCCTTGCCAGCCTACTTTGCCAAAAGTGCCACTATCTACAACCCCATCATCTATGTCTTTATGAACCGGCAGTTTCGCAACTGCATCTTGCAGCTTTTTGGGAAGAAGGTGGATGATGGTTCTGAACTCTCTAGCGCCTCCAGAACAGAGGCCTCATCTGTCTCTTCGGTATCACCTGCAATGTCAGGGGAGGAGGAGGAGGAGTTTTATCTGTTCAAGAACATCTCCTCAGTGGGGCCTTGGGATGGGCCTCAGTACCACATTGCCCCTGTCTGGGCCTTCCGCTTACAAGCAGCTTTCATGGGCTTTGTCTTCTTCGCAGGGACACCACTCAATGCCATGGTGCTAGTGGCCACACTGCGCTACAGGAAGTTGCGGCAGCCACTCAACTACATTCTGGTCAACATATCCCTGGGGGGCTTCCTCTACTGCATCTTCTCTGTCTTCATTGTCTTCATCGCTAGCTGTCATGGATATTTCATCTTTGGTCGCTATGTTTGTGCTTTGGAGGCCTTCCTGGGCTGTGCAGCAGGTCTGGTGACAGGATGGTCACTGGCCTTCTTGGCCTTTGAGCGCTACATTGTCATCTGTAAGCCCTTCGGCAACATCCGCTTCAGCTCCAAGCACGCACTGATGGTGGTCCTGGCTACTTGGGCCATCGGTATTGGCGTCTCCATCCCACCCTTCTTTGGCTGGAGCCGGTTCATGCCTGAAGGCCTGCAGTGTTCCTGTGGCCCTGACTGGTATACGGTGGGCACCAAATATCGCAGCGAGCACTATACATGGTTCCTCTTCATCTTCTGCTTCATCGTGCCCCTTTCCCTCATATGCTTCTCCTACTCCCAGCTGCTGGGGGCCCTCAGAGCTGTTGCAGCTCAGCAGCAGGAGTCAGCTACAACCCAGAAGGCTGAGCGGGAAGTGAGCCGCATGGTGATTGTGATGGTGGGATCCTTTTGTCTTTGTTACGTGCCCTATGCTGCCTTGGCCATGTACATGGTCAACAACCGTAACCACGGGCTGGACTTAAGGCTTGTCACCATTCCTGCCTTCTTCTCCAAGAGTGCTTGTGTCTATAATCCCATCATCTACTGCTTCATGAATAAGCAGTTTCGCGCCTGCATCATGGAGATGGTGTGTGGGAAGTCCATGGCAGACGAATCTGACGTGTCCAGCTCCCAGAAAATGGAAGTTTCTACTCTTTCTTCTAGCCAAGTTGGCCCCAACATGGGTGAGATCAGCCAAGAGGCTGTAGAGAAATACCTTGAGGAGAACCCTCGCTTTGCCAAGGAGTACTTTGACAAGAAGCTGCGAGTGGAGGCACTGGGAGAAATCTTCCAAAACAGCCCGTTGTCCATCAA------------GGACAGTGCCTCCTTCACTGAGCTAACCCAGGTGGAGGAGTCGGCTGTGTGCTTGGAGCTGCTGCGGACAGTGCAGGAAGAGGCGGGCAGCGTGGAGGTGATGGTGCACAAGGCCCTGCAGAGGCTGGCCCAGCTACTGTGGGCCGACCGCTGCAGCATGTTCATATGCCGGGCCCGCAATGGCACGCCGGAAGTGGCCTCCAGGCTACTGAACGTCACCTCGACCTCCAAGTTTGAGGACAACCTGGTGGTCCCTGACAAAGAAATTGTGTTTCCACTGGACATTGGGATTGTGGGCTGGGTTGCTCACACGAAGAAAGCCCTTAATGTCCCAGATGTGAAAAAGAACAGCCATTTTTCGGACTTCATGGACAAGCAAACTGGATATACCACTAGAAACTTGCTGGCAACCCCAGTCCTGATGGGCAAGGAGGTTCTTGCTGTAGTTATGGCACTTAACAAAGTAAACACATCTGAATTTTCCAAACAGGATGAAGAGGTCTTTTCCAGATATCTCAATTTTATTTCTATCGTCCTAAAACTGCATCATACCAACTACCTCTACAGTGTTGAATCCCGAAGAAGCCAGATCCTTATGTGGTCAGCCAATAAAGTATTTGAAGAGCTCACAGATGTTGAGCGACAGTTTCACAAAGCCCTCTACACAGTTAGAACATATCTCAACTGTGAACGATACTCCATTGGACTACTGGACATGACCAAAGAGAAGGAATTCTATGATGAATGGCCAGTCAAGCTTGGAGAAGTGGAGCCTTATAAAGGTCCAAAGACACCAGACGGCAGAGAAATCATCTTTTACAAAGTCATTGATTACATTTTACACGGAAAAGAAGAGATCAAAGTGATTCCGACACCTCCTGCAGACCACTGGACTTTTGTTAGTGGGTTGCCTACATATGTTGCTGAAAATGGATTTATATGTAACATGCTGAATGCCCCGGCGGATGAATACTTCACATTTCAGAAAGGACCTGTAGATGAAACTGGTTGGGTCATTAAAAACGTCCTGTCCCTGCCTATTGTCAACAAGAAAGAAGACATTGTGGGAGTAGCTACGTTTTACAACAGGAAGGATGGAAAACCTTTTGACGAATATGATGAACACATTACTGAGACTCTCACACAATTTCTTGGATGGTCTCTTTTAAATACTGACACCTATGAGAAAATGAATAAACTGGAAAACAAAAAAGACGTTGCTCAGGAAATGCTCATGAACCACACCAAAGCCACTCCTGATGAAATTGAGTCTATATTGAAATTTAAAGAGAAGTTAAATATAGATGTAATTGAAGACTGTGAAGAAAAACCACTTGTCACAATTTTAAAAGAGGACTTGCCAGACCCAAAGAAAGTAGAACTGTATGAATTTCACTTTAGTGACTTCCCCATTACCGAGCACGGATTGATTAAGTGTGGACTACGACTATTCTTTGAAATAAATGTGGTGGAGAAATTCAAAGTGCCCATAGAGGTTCTTACCAGATGGATGTACACTGTGAGAAAAGGGTACCGCTCTGTCACTTACCACAACTGGCGGCATGGATTCAACGTGGGGCAGACCATGTTTACTTTGCTGATGACAGGAAGACTAAAGAAATACTATACGGATCTTGAAGCCTTTGCCATGCTTGCTGCTGCTTTCTGCCATGACATCGACCACAGAGGCACCAATAATTTGTATCAGATGAAATCTGCATCTCCATTGGCAAGGCTTCATGGATCTTCCATTTTGGAGAGGCACCACCTGGAGTACAGTAAGACTCTACTGCAGGATGAGACTTTAAACATCTTCCAGAACCTAAATAAACGCCAGTTTGAAACAGTCATGCATTTGTTTGAAGTTGCAATAATAGCAACCGACCTGGCTTTGTACTTCAAGAAGAGAATGATGTTTCAAAAAATTGTTGATGCCTGTGAAAAAATGGAAACTGAAGAAGCAACCATCAAATACGTAACCACTGATCCAACCAAAAAAGAGATCATCATGGCAATGATGATGACTGCATGTGACCTGTCTGCTATAACCAAGCCCTGGGAGGTACAAAGCCAGGTAGCACTTCTGGTTGCAAATGAATTTTGGGAACAAGGAGATCTGGAGAGAACAGTGCTACAGCAACAACCTATTCCTATGATGGACAGAAACAAAAAAGATGAACTACCTAAACTGCAAGTTGGATTTATTGATTTTGTTTGTACTTTTGTATATAAGGAGTTCTCACGGTTTCACAAAGAAATCACACCTATGCTGAATGGTCTTCAAAATAACAGAACAGAATGGAAAACACTAGCCGATGAGTATGATGAA---AAGATGAAGGTAATAGAAGAGGAGGTGAAAAAGCAGGAAGAAGGAAACACAATAGAAAAAGATTCAGGAGGTGGTGGTGAT------------------------------GACAGGAAGTCCAAAACATGTCTAATGTTGATGAGTGACACCACTACTCTGGCTCCTCCAGCTTCAAGCCAGGGTCCCACCACCCCACGCAAAGGCCCCCCGAAGTTCAAGCAGAGGCAAACTCGCCAGTTCAAAAGCAAACCTCCTAAGAAAGGTGTGAAAGGGTTTGGAGATGACATCCCAGGCATGGAGGGGCTAGGAACAGATATCACGGTGATTTGTCCCTGGGAAGCTTTCAGTCACCTGGAATTACACGAGCTGGCTCAGTTTGGGATTATC
Echinops_telfairi  ATGGCCAAGATCAACACCCAATGCTCCCACCCCTCCCAGGCCCGCCTGGCGATAAGCAGCGCAGAAGGTGATCTGGATCGTGTCGAAAATGGCCTCAGCCGGACCCTCTCAGGCTGTGAGGAGCCCTCGTCCGCACCCCAGCAAGCAGCCACCATGGAGGCCAGA---GGACTGGCCAGGTCCCGGAGAAGCTCCTTCACCAGCCAGAGGCCAGCCAGGTTGTCCCGCCTGATCATCTCGCTGCATGCATGGGCAGCCAGGCACTTGCACCATGAGGACCAGACGCCGGACTCTTTCCTAGACCGTTTCCAGGGAGCCGAGCTCAAGGAGGTAACCAGTCGGGAAAGCAATGCCCCGTCCAGC---------GAGGAGCCGCCTGGCAGAGACAGCAG---TGGCTGGCCCCTGGCCAGAAACAATGCTAACAGCTGCAACAACTCAGACGAGGTGAAGAAGAGAGAGGCCATCGTGGTGGACCCCTCCAGCAGTGTGTACTACCACTGGCTGGCTGCCATCGCCGCTCCTGTCTTCTACAACTGGTGCATGCTGGTTTGCAGGGCCTGCTTTGATGAGCTGCAGTCCGAGCATCTGATGCTGTGGCTGGTCCTGGACTATTCGGCAGACATTGTCTATGGCCTGGATGTGCTGGTGCGAGCCCGGACAGGCTTCCTGGAACAAGGCTTAATGGTCAAAGATGCCGAGAGGCTGTGGAAACACTACACAAAGACCATTCACTTCAAGCTCGACGTGTTGTCTCTGGTCCCCACCGACCTGGGTTACTTCAAGCTGGGCATGAACTATCCCGAGCTGAGGTTCAACCGCCTTTTGAAGCTTCCCCGGCTCTTTGAATTCTTTGACCGCACAGAGACGAGAACCAACTACCCTAACGTGTTTAGGATCGGGAACCTGGTCTTGTACATCCTCATCATCATCCACTGGAATGCCTGCATCTACTTTGCCATCTCCAAATTCATTGGTTTTGGGACAGACTCCTGGGTCTACCCAAACGTCTCGATCCCAGAGTATGGGCGCCTCTCTAGGAAGTACATTTACAGTCTCTACTGGTCTACTTTGACCCTGACCACCATCGGGGAGACCCCGCCGCCCGTCAAAGACGAGGAGTATCTTTTTGTGGTCATAGACTTCCTGGTGGGCGTCTTGATTTTTGCCACCATCGTGGGCAACGTGGGCTCCATGATCTCCAATATGAACGCCTCGCGGGCCGAGTTCCAGGCCAAGATCGATTCCATCAAGCAGTACATGCACTTCCGAAAGGTGACCAAGGACCTGGAGACTCGGGTCATCAGGTGGTTCGACTACCTGTGGGCCAACAGGAAGACAGTGGATGAGAAAGAGGTGCTCAAGAACCTCCCGGACAAGCTGAAGGCCGAGATCGCCATCAACGTGCACCTGGACACCCTGAAGAAGGTCCGCATCTTCCAGGATTGTGAAGCAGGCCTGCTGGTGGAGCTGGTGCTGAAGCTGCGGCCTGCTGTGTTCAGCCCTGGGGATTACATCTGCAAGAAGGGCGATATCGGGAGGGAAATGTACATCATCAAGGAGGGCAAGCTGGCTGTGGTCGCTGAGGATGGGGTCACCCAGTTTGTGGTCCTCAGTGATGGGAGTTACTTTGGGGAGATCAGTATCTTAAACATCAAGGGGAGCAAGTCAGGGAACCGCAGAACAGCCAACATCAGGAGCATCGGTTACTCTGACCTCTTCTGCCTCTCGAAGGACGACCTCATGGAGGCCCTGACGGAATACCCAGAAGCTAAGAAGGCGCTGGAGGAGAAGGGACGGCAGATCCTCATGAAGGACAACCTGATCGACGAGGACCTGGCTGCGGCTGGGGCAGACCCCAAGGACATCGAGGAGAAGGTGGAGTGCCTGGAGTCCTCCCTGGACACGCTGCAGACCAGGTTCGCGCGGCTGCTGGCCGAGTACAGTGCCGCCCAGATGAAGGTGAAGCAGCGGCTCAGCCGGCTGGAGAGCCAGCTGAAGACTTGTGGCAACAGCTTCCCATCTGCTGGGGCTGCTGCCGGGGATGCTACCGAAACAGAGGGCATGCTCCAGATGCTTAAATCACTGACAGCTAAATCCAACAAGGTACAGCCG------------AATGAAAAGGCACTGAGCCTTCATCGGAGCCCGAAGCCTGTACCAACCGCAAGGCAGGACAAGAACACAAATGAAAATAAACCTTTCAAAACCAAGACGTCTCCAGTCCCATGCGAGGAATCACACACCGAAATAGAAGATAAAGTCTTCAAGAAAAATGTCCCCAGCAATCCGATCGCAAAGCCGGACTCTCAAAATGCAGCAGAAGCACCAGGACCAAGGCTGGTGCTGAAAGAAACACAGATTGGGACAGAAGGCAGAGTCAG---------------------AGCTCCAGTTATAAGTGACTATGCTGACGCTCAGCTACACAATGTGGTGAAAAGAATGCATCAAAGAACAGCCCTCTACAAGAGAAAGCTGGTAGAGGGAGATGTATCCTCACCAGAAGGCAGCCCCCAAACTGCAAAG---------CCCCAAGCAGGAGCATCAGCACATGACAGTGGCGCTAAGCTCACAGAAGAACGTGAGTACAACGTGCTGTGCTGCAAATTCCAGAAGTTGCCCCTGACCGGCTACCTAAAGCAAATTGGGCTCGCAAAAAGCATAGACTCATACACAGATCGAGTCTATCTCCTGTGGCTCCTCCTTGTCACCATTGCCTACAACTGGAACTGCTGGCTTATCCCACTGCGCATTGTCTTCCCATATCAAACAGCAGACAACATGCACTACTGGCTCATTACAGACATCGTGTGCGATACCGTCTACCTTTGTGATATGCTATTGGTCCAGCCCAGGCTCCAGTTTGTAAGAGGAGGAGAAATAATAGTGGACTCAAATGAGCTCAAGAGATACTACAGGAGTTCCACAAAATTTCAGTTGGATCTTGTATCAATAATACCATTTGATGTTTTCTACCTCTTCTTTGGGTTTAATCCGATATTTAGAGCGAATAGGATGTTAAAGTATACCTCATTTTTTGCATTTAATCATCACCTCGAGTCTATGATGGGCAAGGCATATATCTACAGAGTCATTCGGACAACTGGATACTTGATGTTTACCCTGCACATTAACGCCTGTGTTTATTACTGGGCTTCAACCTATGAAGGATTTGGCACAACCAAGTGGGTGTATAATGGTGAAGGAAACAAGTACCTGAGATGCTATTATTGGGCAGTTCGGAGTTTAATTACCATCGGGGGCCTTCCAGAACCACAAAATACATTTGAAATTGCTTTTCAGCTCTTGAATTATTTC------CTGGGAGTCTTCGTGTTCTCGAGCTTAATTGGTCAGATGCGAGATGTCATTGGGGCTGCCAGAGCCAATCAGAATAACTTCCGGGTCTGCATGGATCAGACCATTGCCTACATGAACACCTACTCCATTATCAAAACTGTGCAGAACCGGGTTCGGATTTGGTATGAATACACGTGGGACTCTCAAAGAATGCTGGATGAGTCTGATCTGCTGGAGACCCTGCCCTCTACAATGCAGTCTGCCCTCGCCATTGATGTGAACTTCAGCATCATCAGCCAAGTCGACTTGTTCAAGGGCTGTGACACGCAGATGATTTACGACATGCTGCTAAGATTAAAATCGACTATCTATTTACCTGGTGATTTTGTCTGCAAAAAGGGAGAAATTGGCAAAGAAATGTATATCATCAAGCAAGGAGAAGTCCAAGTTCTCGGGGGCCCTGACGGTACTCAAGTCCTGGTGACTCTGAAAGCCGGGGCGGTCTTGGGAGAAATCAGCCTTCTAGCAGCGGGTGGAGGGAACCGTCGAACTGCCAGTGTGGTAGCGCATGGCTTTGCCAACCTTCTAACACTGGACAAAAAGACCCTCCAAGATATTCTCCGGCACTATCCAGATTCTGAAAAGCTCCTCATGAAGAAAGCAAGAGTGCTTCTAAAGCATCGGGCTCATACCACAGAGACAACACCTCCTAGAAAAGGACTCGCCTTTCTCTTCTCGGCTAAAGAAGACACACCCAAAATGTTTAAAGCTCTGCTTGGAGGCTCGGGGAAAGCAGGTCTTGCAAGACTACTCAAATTGAAGAAAGAGCAAATGGCACAGAAAAAAAGTGAGAACTCTGAC---AGAGAGGGTAATGGAAAAGAAGATGAAGATAAAGAAAGAGAGGCAGCAGAGAAATCACTGGACAGACCCAACTGTGAGGCGAGTCATATTAAAATGGAGGAAATGCCCCAGTCAACTGGAAAAGCAATTTTATTACCCAGAGGAACTACCCGTCAATCACTCGTCATCAGCATGACTCCTTCTACTGAGGGTGGAGAAGAGGTTCTGACGATTGAAGTCAAAGAAAAGGCTAAGCAAATGGGCAGTGGAGCCAGTGCGGAGGACAAGGAGCTGGCCAAGAGGTCCAAGGAGCTGGAGAAAAAGCTGCAGGAGGGTGCTGACAAGGAGGCGAAGACCATCAAGCTGCTGTTGCTGGGCGCCGGCGAGTCAGGCAAGAGCACAATCGTCAAGCAGATGAAGATCATCCACCAGGACGGCTACACGCCGGAGGAGTGCCTGGAGTTCAAGTCCATCATCTACGGCAACGTGCTGCAGTCGATCCTGGCCATCATCCGGGCCATGTCTACATTGGGCATCGACTATGCCAACACAGGCCGCGCGGATGATGGGCGACAGCTCGGCAACCTGGCGGATTCCATCGAGGAGGGCACCATGCCTCCGGAGCTGGTGGACGTCATCAAGAAGTTGTGGAAGGATGACGGCGTGCAAGCCTGCTTCGACAGAGCCGCGGAGTACCAGCTCAATGACTCCGCCTCTTACTACCTGAACCAATTAGACCGGATTACAGATCCTGACTACCTCCCTAATGAGCAGGATGTGCTACGGTCCAGAGTGAAAACCACGGGCATCGTTGAGACCAAGTTTTCAGTCAAAGACTTGAACTTCAGGATGTTTGACGTGGGAGGACAGAGGTCGGAGAGGAAGAAGTGGATCCACTGCTTCGAGGGGGTCACCTGCATCATATTCTGTGCAGCCCTCAGCGCCTACGACATGGTGCTGGTGGAAGATGACGAGGTG??????????????????????????????????????????????????????????????????????????????????????????????????????????????????????????????????????????????????????????????????????????????????????????????????????????????????????????????????????????????????????????????????????????????????????????????????????????????????????????????????????????????????????ATGGCCCAGGATCTCAGTGACAAGGAGCTGCTGAAGATGGAGGTGGAGCAGCTGAGGAAGGAAGTGACGAACCCCAGAGACCTGGTGTCCAAGACAGGAAAAGAAATCAAGGCATATGTGGAGGCCCAGGCAGGAAACGATCCTCTTCTTCAAGGCATCCCCGAGGACAAGAATCCCTTCAAGGAGAAAGGTCCCTGTGTGATCAGCATGGCCCAGCGGTGGGGCGCGCACAGGCTCACAGGTGGGCAACTGCAGGACACCTATGAGGGCAGCACCCGCACTAGCATTTTCGTGTAC---ACCAACAGCACCAGCACCAGAGGCCCCTTTGAAGGTCCCAACTACCACATCGCCCCACCGTGGGTGTACCACCTCACCAGCACCTGGATGATCTTCGTGGTCTTTGCCTCTGTCTTCACCAACGGGCTCGTGTTGGTGGCCACCATGAGGTTCAAGAAGCTGCGCCACCCTCTGAACTGGATCCTGGTGAACCTGGCGGTGGCTGACCTGGCAGAGACCATCATCGCCAGCACCATCAGCGTGGTGAACCAGATCTATGGCTACTTCGTGTTTGGCCACCCTCTGTGTGTCCTGGAGGGCTATACCGTCTCCCTCTGTGGGATCACAGGCCTCTGGTCACTGGCCATTATTTCTTGGGAGCGATGGCTGGTGGTCTGCAAACCCTTCGGCAATGTGAGATTTGACGCCAAGCTGGCCATCGTGGGGATCACATTCTCCTGGGTCTGGTCTGCCATCTGGACGGCCCCGCCCATCTTTGGTTGGAGCAGGTACTGGCCCCACGGCCTGAAGACCTCGTGCGGTCCGGATGTGTTCAGCGGCAGCTCGTACCCCGGGGTGCGATCCTACATGATCGTCCTCATGATCACATGCTGCATCATCCCCCTCAGCATCATCGTGCTGTGCTACCTCCAAGTGTGGCTGGCCATCCGAGCAGTGGCAAAGCAGCAGAAAGAATCGGAGTCTACCCAGAAAGCTGAGAAGGAGGTGACACGCATGGTGATGGTGATGATCTTTGCCTACTGCCTCTGTTGGGGGCCCTACACCATCTTCGCGTGCTTCGCCGCTGCCCACCCTGGCTACTCATTCCACCCTCTGATGGCAGCCTTGCCAGCTTACTTTGCCAAAAGTGCCACTATCTATAACCCCGTCATCTATGTCTTTATGAACCGACAGTTCCGGAACTGCATCTTGCAGCTTTTCGGCAAGAAGGTGGATGACAGCTCCGAACTCTCTAGCACTTCCAGAACAGAGGCCTCATCTGTCTCTTCTGTGTCGCCTGCCATGTCAGGG------GACGAGGAGTTTTATCTCTTCAAGAACATCTCCTCGGTGGGGCCTTGGGATGGGCCTCAGTACCACATTGCCCCCGTCTGGGCCTTCCACCTCCAGGCCGCCTTCATGGGCCTCGTCTTCTTTGTTGGGACACCACTCAACGCTGTGGTGCTGGTGGCCACACTGCGCTACAGAAAGTTGCGGCAGCCGCTCAACTACATTCTGGTCAATGTGTCCTTGGCGAGTGTCCTCTTCTGTGTCATCTCTGTCTTCACCGTCTTCGTTGCCAGCTGTCATGGGTACTTCATCTTTGGTCGCCATGTTTGCGCGTTGGAGGCCTTCCTGGGCTCTGTAGCAGGTCTGGTGACAGGATGGTCCCTGGCCTTCCTGGCCCTTGAACGCTACCTCATCATCTGTAAACCCTTGGGCAACGTCCGCTTCAGCTCCCAGCATGCACTGTTGGTGGTCTTGGCCACTTGGACCCTCGGGATTGGTGTCTCCGTTCCGCCCTTCTTTGGCTGGAGCCGGTTCATCCCAGAGGGGCTGCAGTGCTCCTGTGGCCCTGACTGGTACACCGTGGGCACCAAGTATCGCAGTGAGCACTACACCTGGTTCCTCTTTATCTTCTGCTTCATCGTGCCCCTGTCCCTCATATGCTTCTCCTACTTCCAGCTGCTGAGAGCCCTCCGAGCTGTTGCAGCTCAGCAGCAGGAGTCAGCTTCGACCCAGAAGGCCGAGCGGGAGGTGAGCCGCATGGTGGTGGTGATGGTGGGATCCTTTTGTCTCTGTTACGTGCCCTATGCTGCCTTGGCCATGTACATGGTCAACCACCGTAACCACGGGTTGGACTTAAGGCTCGTCACCATTCCTGCCTTCTTCTCCAAGAGCGCTTGTGTCTACAACCCCATCATCTACTGTTTCATGAACAAGCAGTTCCGTGCCTGCATCCTGGAGATGGTGTGTGGGAGGTCCCTGGTAGATGAATCTGACATGTCCAGCTCCCAGAAAACGGAAGTCAATACTCTCTCGTCCAGCCAAGTTGGCCCCAACATGAGTGAGATAAGCCAAGATGCTGTAGAGAAATACCTTGAGGAAAACCCTTGCTTTGCCAAGGAATACTTCAATAAGAAGCTGCGGGTGGAGGTGCTGGGAGGAATCTTCCAGAACAGCCCGTTGGCCATCAC------------GACCAGTGCCTCCTTCTCAGAACTCAGCCAGGTGGAGGAGTCGGCTGTGTGCTGGGAGCTGCTCCTTTTGATGCAGGAGGAGGCCAGCAGCATGGAGTCGGTGGTGCACAGGGCCCTGCAGAGGCTGGCCCAGCTGCTGGGGGCTGACCGCTGCAGCATGTTCCTGTGCCGGGCCCGCAACGGCACACCTGAGGTGGCCTCCAGGCTGCTGAACGTCACCCCAGCCTCCAAGTTTGAGGACAGCCTGGTGGGCCCCGGAAAAGAAGTGGTATTTCCATTGGACATTGGGATTGTGGGCTGGGTTGCTCACACGAAGAAAGCCCTCAATGTCCCAGATGTGAAAAAGAACAGTCATTTTTCGGACTACATGGATAAGCGCACTGGATACACCACCAGGAACCTGCTGGCAACCCCGATCGTGATGGGCAAGGAGGTGCTTGCTGTGGTCATGGCACTGAACAAAGAAAACACATCTGAATTCCTCAAACAGGATGAAGTGGTCTTTTCCAAATACCTCAATTTTGTTTCCATCGTCCTAAAGCTGCATCATACCAACTACCTGTATAGTGTGGAGTCCCGAAGAAGTCAGATCCTGATGTGGTCAGCCAGTAAAGTATTTGAAGAGCTCACCGACATTGAGCGGCAGTTTCACAAAGCCCTCTACACAGTTAGGACCTATCTCAACTGTGAACGATACTCCATTGGACTGCTGGACATGACCAAAGAGAAGGAATTCTATGATGAATGGCCAATCAAGCTTGGAGAAGCTGAACCTTATAAAGGCCCAAAGACACCGGATGGCAGAGAAATTATCTTTTATAAAATCATTGATTACATTTTACATGGGAAAGAAGAGATCAAAGTGATCCCGACACCTCCTGCAGACCACTGGACTCTTGTTAGTGGGTTGCCTACCTATGTTGCTGAAAACGGATTCATTTGTAACATGCTGAATGCCCCAGAAGATGAATACTTCACGTTTCAGAAAGGGCCCGTGGATGAAACTGGCTGGGCCATTCAAAACGTCCTGTCCCTGCCCATTGTCAACAAGAAAGAAGACATTGTGGGAGTAGCCACGTTTTACAACAGGAAGGATGGAAAACCGTTTGATGAATATGATGAGCACATCACTGAGACTCTCACACAATTTCTTGGATGGTCTCTTTTAAATACGGACACCTATGATAAAATGAATAAACTAGAAAACAGAAAAGACATTGCTCAGGAAATGCTCATGAACCACACCAAAGCTACTCCTGAAGAAATTGAGTCTATATTGAAATTTAAAGAGAAGCTAAATATAGATGTAATTGAAGACTGTGAAGAAAAACAACTCATCACAACCTTAAAGGAAGACTTGCCAGATGCAAAGCAAGTCGAGCTGTACGAATTCCACTTCAGCGACTTCCCCATGACCGAGCACAGTTTGGTTCAGTGTGGACTGCGCCTGTTCTTTGAAATCAATGCAGTGGAGAAATTCAAAGTGCCCGTAGAGGTTCTTACCAGATGGATGTACACGGTGAAAAAAGGCTACCGCTCCGTCACGTACCACAACTGGAGGCACGGATTCAACGTTGGGCAGACCATGTTTACTTTGCTGATGACAGGAAGACTGAAGAAATACTACACGGACCTTGAAGCCTTTGCCATGCTCGCTGCTGCTTTCTGCCATGACATTGACCACCGAGGCACCAACAATTTGTATCAGATGAAATCCACATCTGCACTGGCCAGGCTTCACGGCTCGTCCATCCTGGAGCGCCACCACCTAGAATACAGTAGGACTCTCCTGCAGGATGAGACTTTAAACATCTTCCAGAACCTAAATAAACGCCAGTTTGAAACAGTCATTCATTTGTTTGAAGTTGCAATAATAGCAACTGACCTGGCTTTGTATTTCAAGAAGAGAACCATGTTTCAAAAACTTGTTGATGCCTGTGAAAAAATGGAAACGGAAGAA---GCCATCAAATACATAACCGTCGATCCAACCAAAAAAGAGGTCATCATGGCAATGATGATGACTGCGTGCGACTTATCTGCTATCACCAAGCCCTGGGAGGTACAAAGCCAGGTTGCCCTTCTGGTCGCAAGTGAATTTTGGGAGCAAGGAGATCTGGAGAGGATGGTGCTACAGCAACAACCCATTCCTATGATGGACAGAAACAAAAAAGATGAACTGCCTAAACTTCAAGTTGGATTTATTGACTTTGTCTGTACTTTTGTATACAAGGAATTCTCCCGGCTTCACAAAGAAATCGCACCTATGCTGGATGGTCTTCAGAAGAACCGAGCCGAATGGAAATCCCTAGCGGATGAGTATGATGAA---AAGATGAAGGCGATTGAAGAGGAAGTGAAGAAGCAGGAAGATGGAAAAACAATAGGAAAAGATTCAGGAGGAGGTGGTGGTGGTGGTGGCAGTGGCGGTGGTGTTGGTGAAGACAGAAAGTCTAAAACATGTCTAATGCTGATGAGTGACCGCAGAGCTTTAGCTCCTCCAGCGTCCAGCCAGGGTCCTGCCACACCACGCCAGGGCCCCCCAAAGTTCAAGCAGCGGCAGACCCGCCAATTCAAAAGCAAACCCCCTAAGAAAGGGGTGAAAGGGTTTGGAGATGACATTCCAGGCATGGAGGGGCTAGGAACAGATATCACAGTGATTTGTCCCTGGGAAGCTTTCAGCCACCTGGAATTACACGAGCTGGCTCAGTTTGGGATTATC
Elephantulus_edwardii  ATGGCCAAAATCAATACTCAATTCTCTCACTCCTCTCAGGCCCACCATGCAGTAAGAATAGTGGACAATGATCCCGATCACGTTGAAAATGGTGTCCTGCGGACCCTCTCACCATGCGGGGAGACATCTCCAGAAGTGCAGCAAGCAATCACCATGGACACCACA---GGACTGGCCGAATCGCCAAGAAATTCTCTCATCAGCCAGAGGCCTGCCAGGTTATCACGACTCATCATCTCCCTGCAAGCGTGGGCAGCCAGGCATGCGCACCAGGAGAACCAGAGACCAGACTCTTTTCTGGATCGTTTCCAGGGAGCTGAGCTCAAGGAAGTGTCTAGCCAAGAAAGCAATGCCCAATCCAGTGGAGACAGTCAGGATCCACCAGGCAGAGAGAAAAG---T------------GCCAGAAACAACATCAATGCCTGCAACAACTCGGAGAAGGAA---AAGAAGGAGGCAACAGTGATAGACCCCTCTAGCAACATGTACTACCACTGGCTGACTGCCATTGCCCTGCCCGTTTTCTACAACTGGTGCTTGCTGGTCTGCAGGGCCTGTTTTGATGAGCTTCAGTCTGAACATCTGATGCTGTGGCTGGTCCTGGACTACTCAGCAGATGTCCTCTATGGCCTGGATCTGCTGGTGCGAGCCCGCACAGGTTTCCTTGAGCAAGGCTTAATGGTCAAGGATGCTGAGAGGCTGTGGAAGCACTACGCCAAGACCATTCATTTCAAGCTGGATCTGTTGTCGCTGGTCCCCACGGACCTGGCTTATCTAAAGCTGGGTATGAACTATCCAGAACTGAGGTTCAACCGCCTATTGAAAATTTCCCGGCTCTTTGAATTCTTTGACCGCACAGAAACGAGGACCAACTATCCCAATGTGTTCAGGATTGGGAATCTTGTTTTGTACATCCTCATTATCATCCACTGGAATGCCTGCATCTACTTTGCCATTTCCAAATTCATTGGTTTTGGGACAGACTCCTGGGTCTACCCAAACATTTCAATTCCAGAGTACGGACGCCTCTCCAGGAAGTACATTTACAGCCTCTACTGGTCTACCTTGACCTTGACGACCATCGGTGAGACCCCACCCCCAGTCAAAGATGAGGAGTATCTCTTTGTGGTCATTGACTTTCTGGTGGGTGTCTTGATTTTTGCTACCATTGTGGGTAATGTGGGCTCAATGATCTCCAACATGAATGCTTCTCGGGCAGAATTCCAAGCCAAGATCGACTCCATCAAGCAGTACATGAAGTTCCGCAAGGTGACAAAGGACTTGGAGACGCGAGTTATCCGCTGGTTTGACTACCTGTGGGCCAACAGGAAGACAGTAGATGAGAAGGAGGTGCTCAAGAACCTCCCGGACAAGCTGAAGGCTGAGATTGCCATCAATGTACACTTGGACACTTTAAAAAAGGTTCGCATCTTTCAGGATTGTGAGGCAGGGCTGCTGGTGGAACTGGTGCTGAAGCTGCGGCCTGCCGTATTCAGCCCTGGAGATTACATCTGCAAGAAAGGGGACATTGGGAGGGAGATGTACATCATCAAGGAGGGCAAGCTGGCTGTGGTGGCTGATGATGGAGTCACCCAGTTTGTGGTCCTAAGTGATGGGAGTTACTTTGGGGAGATCAGCATCTTAAACATCAAGGGGAGCAAGTCAGGGAATCGCAGGACGGCCAACATTAAGAGCATCGGTTACTCAGACTTGTTCTGCCTCTCGAAGGATGACCTAATGGAGGCTCTGACCGAGTATCCTGAGGCCAAGAAGGCCCTGGAGGATAAGGGACGGCAGATCCTCATGAAGGACAATCTGATCGACGAGGACCTGGCCGGGCCTGCAGGAGACCCTAAGGACATTGAGGAGAAGGTGGAATACCTGGAGTCCTCCCTTGACAACCTCCAGACAAGGTTTGCAAGACTCCTGGCTGAGTACAATGCCATGCAGCTGAAGGTGAAGCAACGTCTCAGCCAGCTGGAGAGCCAGATGAAGGCCAGTGGGGGCAGTGTCCTCTCGGATGGGGATCCTCCTGAGAATGCTACAAAACCAGAGGATAAA---CAGATGTTTAAATCACTGACAGTAAAATTCAACAAGGTAAAGCCAGAAGAGGCA---GATGAGAATAAAGAGAATCATCGTCCAAGTGATCCATCTCAGGCATCCACCAGACAGGGAGAAAGTAAAAATGAGAAGAAATCTCACAAAACCAAGATATCTCCAGTCACATATGAAGAAGTGGACACCAAAGTACAAGCTCAAACTTCAAAAAAAACCTCCCCCCACCATGGCACCATAACCCCTGACTCTCAAAACCCACCAAAAGCAACAGAAACAGTGCCAGAGCAGAAGGAAACAGAGACTGCAAAAGAAGACAGCTCAAGTCCAAAAAGCAAACCACCCAGTGCTCCTCTTATTAATGAGTATGCTGATGCCCAAATACACGACTTGGTAAAAAGGATGCGACAACGAACAGCCCTCTACAAGAGAAAGTTAATAGAAGGAACTTTATCCTCACCAGAAGGGAGCCCACAACCTGCAAAGCCCACAGCTCCCACAGCTGCACCGTCAGGACAAGGAATTGATGCTAAGTTA---GAAGACCACTACTACAGAATATTGTGTTTTAAACTCCGGAAGATTCCTCTGACAGATTACCTAAAAAAAATTAGACTTCCGAGAACCATAGATTCATACACAGATCGACTCTATCTCTTCTGGCTCCTGCTTGTCTCCGTGGCCTATAACTGGAACTGCTGGCTTATCCCAGTGCGCATAGTCTTCCCATATCAAACACCAAACACCACACACTACTGGTTTATTACCGATCTCGTGTGTGATATCATCTACTTGTGTGATATGATGCTGATCCAGCCCAGACTCCAGTTTGTAAAAGGAGGAGAGATAATAGTGGATGAAAATGAGCTAAAGAGACACTACAAGAGCTCCACAAAATTTCGGTTGGACTTTGCATCAGTAATACCATTTGATGTTTTCTACTTCTTCTTTGGATTTAATCCAATATTTAGAGCAAATAGGACATTAAAGTATGTCTCATTTTTTGAGTTTAATCACCGCCTAGAGTCTATAATGGACAAGGCATACATCTACAGAGTCATTAGAACAACTGGATACTTGCTGTTTACTCTGCACATCAATGCCTGTATTTATTACTGGGCTTCAAACTATGAAGGAATTGGCACCACTAAGTGGGTGTATGATGGTGAAGGAAACAAATATCTGAGATGCTTTTATTGGGCAGTTCGATCTTTAATTACCATTGGAGGTCTTCCAGAACCACAAACCACATTTGAAATTGTTTTTCAACTCTTGAATTTCTTT------TTGGGAGTTTTTGTGTTCTCCAGCTTGATTGGTCAGATGAGAGATGTAATTGGAGCCGCCACAGCCAATCAGAACCACTTCCGTGCCTGCATGGATGAGACCATTGCCTACATGAACACTTACTCCATTATCAAAAGTGTACAGACCCGGGTTCGGACTTGGTATGATTATACATGGGACTCTCAAAGGATGCTAGATGAGTCTGAACTGCTGGAGAACCTGCCAACCACCATGCAGTTAGCCCTCGCTGTGGACATGAACTTCACCATCATCAGCAAAGTCGACTTGTTCAAGGGTTGTGATACACAGATGATTTATGACATGTTGCTAAGATTGAAATCCACTATCTATTTACCTGGTGACTTTGTCTGCAAAAAGGGAGAAATCGGCAAAGAAATGTACATCATCAAACATGGAGAAGTTCAAGTTCTTGGAGGCCCGGATGGCACTCAAGTTCTAGTTACTCTGAAAGCTGGGGCAGTGTTTGGAGAAATCAGTCTTCTAGCATCAGGTGGAGGAAACCGCCGAACAGCCAACGTGGCAGCTCATGGTTTTGCCAATCTTTTGACACTGGACAAAAAGACCCTCCAAGAAATTCTAGTCCATTACCCAGATTCGGAAAAACTCCTCATGAAGAAAGCCAGAGTGATTCTAAAACAGAAGGGTAAGACTGCAGAGGCAACTCCTCCAAAAAAAGGGTATGCCTTTCTCTTCCCACCTAAAGAAGAGACACCCAAAATGTTTAAAGCTCTGCTTGGAGGTAAAGGAAAAGCAGGGCTTGCAAGATTACTCAAACTGAAGAAAGAACAAACAGTTCAGAGAAAAAGTGAAGACTCTGAAGAAGGAGAGGATAAAGGAAAAGCACATGAAGATAAAGGAACGGAGCAAGCAGAAAAAGCACCGGATGAACCCAACTGTGGAGCAAGTCCTTCTCCTAAGGAGCAAGTGCCCAAGTCAAGTCCGAAAAAGGAGTCATTACCTAGAGGGACTACCTGTCAGTCACTCATCATCAGCATGGCTCCCTCTGCTGAGGCCGGAGAAGAGATTCTGACCATCGAAGTCAAGGAGAAGAGACTC???ATGGGGAGTGGAGCCAGCGCTGAAGACAAAGAACTGGCCAAGAGGTCCAAGGAGCTAGAAAAGAAGCTGCAAGAGGATGCTGACAAAGAAGCCAAGACCGTCAAGCTGCTCTTGCTGGGCGCTGGAGAGTCAGGAAAGAGTACTATCGTCAAACAGATGAAGATCATTCACCAGGATGGCTACACCGAGGAAGAATGCCTGGAGTTCAAGTCCATCATCTATGGGAATGTGCTGCAGTCCATCCTGGCTATCATCCGGGCCATGTCCACCCTGGGCATTGACTATGCTGACTCCAGCCGTGCAGATGACGGGAGACAGCTCAACAACTTGGCAGACTCCATTGAGGAAGGCACCATGCCTCCGGAGCTGGTAGAAGTCATCAAGAAGTTGTGGAAGGACGGCGGGGTGCAAGCCTGCTTCGAAAGAGCTGCAGAGTACCAACTTAATGACTCCGCCTCTTACTATCTGAACCAATTAGACCGGATTACAGCACCTGACTACCTTCCTAATGAGCAAGACGTGCTACGGTCCAGAGTGAAAACCACAGGCATCATTGAGACCAAGTTTTCCGTCAAAGACTTGAACTTCAGGATGTTTGATGTGGGAGGGCAGAGGTCGGAGAGAAAGAAGTGGATCCATTGTTTTGAAGGCGTCACCTGCATAATTTTCTGCGCAGCCCTCAGTGCCTATGACATGGTGCTGGTAGAAGATGACGAGGTGAATCGGATGCATGAGTCTTTGCACCTCTTCAACAGCATATGCAACCACAAGTTCTTTGCGGCTACTTCCATTGTTCTCTTTCTCAACAAGAAGGATCTCTTTGAGGAAAAAATCAAGAAAGTGCACCTCAGCATTTGTTTTCCAGACTATGACGGGAACAACTCTTTTGAGGATGCAGGGAGTTACATCAAGAACCAGTTCCTTGACCTCAATATGCGAAAAGATGTCAAAGAAATCTACAGTCACATGACCTGTGCTACAGACACGCAGAATGTCAAGTTTGTGTTTGATGCAGTTACAGATATCATCATTAAAGAAAATCTAAAGGACTGTGGGCTCTTCATGGCCCAGGATCTCAGCGAAAAGGAGCTCCTGAAGATGGAGGTGGAACAGTTGAAGAAGGAAGTGAGGAATACAAGAGAGCCGATTTCCAAGACAGGAAAAGAAATTAAAAATTTTGTGGAGGCCCAAGCAGGAAACGACCCTCTTCTGAAAGGCATCCCTGAGGACAAAAATCCCTTCAAGGAGAAAGGCGGCTGTGTGATACACATGGCCCAGCAGTGGGGGGCCCACAGGCTCACAGCCAGGCAGCTACATGAGGCCCATGAGGACAGCACCCGGGCCAGCATCTTTGTTTAC---ACCAACAGCAACGCCACCCGAGACCCCTTTGAAGGCCCCAATTACCACATCACCCCACGGTGGATATACCACCTCACCACTGCCTGGATGCTGTTCGTGGTGGTGGCCTCTGTCTTCACCAATGGGCTCGTGCTGGTGGCCACCATGAGGTTCAAGAAGCTGCGCCACCCTTTAAACTGGATCCTGGTGAACTTGGCTGTGGCCGACATGGCAGAGACTGTCATTGCCAGCACCATCAGTGTGGTGAATCAGTTCTACGGCTACTTCATCCTTGGCCACCCTTTGTGTGTCATCGAGGGCTACACCGTCTCCCTCTGTGGGATCACAGGGCTCTGGTCCCTGGCCATCATCTCCTGGGAACGGTGGCTGGTGGTCTGCAAGCCTTTTGGCAACGTGAGATTTGACGCCAAACTGGCCATCGCAGGCATTGCCTTCTCCTGGATCTGGGCTGCCAGCTGGACAGCACCTCCCATCTTCGGGTGGAGCAGGTACTGGCCCCATGGCCTGATGACTTCGTGCGGGCCTGATGTGTTCAGTGGCAGCGCGTATCCCGGGGTGCGCTCCTACATGATTGTCCTGATGACCACGTGCTGCATCATTCCCCTCAGCATCATTGTGCTCTGCTATCTCCACGTGTGGCTGGCAATCCGAGCGGTGGCAAAGCAGCAAAAGGAGTCAGAATCCACCCAGAAGGCGGAGAAGGAGGTGACACGCATGGTCATGGTGATGATCCTTGCCTACTGCCTCTGCTGGGGGCCCTACACCTTCTTCGCATGCTTTGCTGCTGCCTACCCTGGTTACGCCTTCCACCCTCTGGTGGCAGCAATGCCATCCTACTTTGCCAAAAGTGCCACTATCTACAACCCCATCATCTATGTCTTTATGAACCGTCAGTTTCGGAACTGCATCTTGCAGCTTTTTGGGAAGAAGGTAGAAGATAGTTCTGAACTCTCCAGTGTCTCCAGAACGGAGGCCTCATCTGCTTCTTCAGTGTCACCTGCAATGTCAGGGGAGGAGGAGGAGGAGTTTTATTTGTTCAAGAACATCTCCTCAGTGGGACCTTGGGACGGGCCCCAGTACCACATCGCCCCAGCCTGGGCCTTCCACTTCCAAGCAGCCTTCATGGGCTTTGTCTTCTTCGTGGGGACCCCCCTCAATGCCATCGTGCTTGTGGCCACTCTGCGCTACAGGAAGTTACGTCAGCCCCTCAACTACATCTTGGTCAACATATCCCTGGCTGGCTTCCTCTTCTGTATCTTCTCTGTCTCCACGGTCTTCATCGCCAGCTGTCATGGATACTTCCTCTTTGGTCGAACTGTGTGTGCTTTGGAGGCCTTTCTGGGATCCGTGGCAGGTCTGGTGACAGGATGGTCACTGGCCTTCCTGGCCTTCGAGCGCTACTTGGTCATCTGTAAGCCCTTTGGTAACTTCCGCTTCAGCTCCAAGCATGCGCTGATGGTGGTCCTGGCTACCTGGACCATTGGTATTGGTGTCTCCATCCCTCCCTTCTTCGGCTGGAGCCGGTTCATCCCAGAAGGCCTGCAGTGCTCCTGTGGCCCTGACTGGTACACCGTGGGGACCAAGTACCGCAGCGAGTATTACACGTGGTTTCTCTTCATCTTCTGCTTCATCGTACCCCTCTCCCTCATATGTTTCTCCTACTCCCAGCTGCTGGGAGCCCTCAGAGCTGTCGCGGCCCAGCAGCAGGAGTCTGCGACGACGCAGAAGGCTGAGCGCGAAGTGAGCCGCATGGTGGTGGTGATGGTGGGATCCTTTTGTCTCTGTTACGTGCCCTACGCTGCCTTGGCTATGTACATGGTCAACAACCGTGACCATGGGCTGGACTTACGGGTCGTCACCATTCCTGCCTTCTTCTCCAAGAGTGCTTGCGTCTACAATCCCATCATCTACTGCTTCATGAACAAGCAGTTTCGAGCCTGCATCATGGAGATGGTGTGTGGGAAGCCCATGGCAGAGGAATCGGACATATCCAGCTCCCAGAAGATGGAAGTTTCTACTCTTTCCTCCAGCCAAGTTGGCCCCAACATGAGCACGATCAGCCAAGATGCCGTGGAGAAATACCTCGAGGACAACCCTGGCTTTGCCAAGGACTACTTTGACCGGAAGCTGCGGGTGGAGGTGTTGGGAGAAATGTTCCAGAACAGCCCAGGGTCGGGGACTGGGCCTGGGCCGGTCAGCGCCTCGCTGGCCGAGCTCACCCGGGTGGAGGAGGCCGCCGTGTGCTGGGAGCTGCTGTGCCTGGTGCAGGAGGAGGCGTGCGCCATGGAGCTGGTGGCCCACCGGGCCCTGCAGAGGTTGGCGCAGCTGCTGTCCGCTGACCGCTGCAGCATGTTCATCTGCAGGTCCCGCAACGGCACGCCCGAGGTGGCCTCCCGTCTGCTCAACGTCACGGCCACCTCCAAATTCGAGGAGGACCTGGTGACTCCTGACAGAGAAGTGGTGTTTCCGCTGGAAACTGGGATTGTGGGCTGGGCGGCTCACACAAAGAAAACCTTTAATGTTCCAGATGTGACAAAGAACAACCATTTTTCGGATTCCATGGACAAGCAAACTGGCTATGTCACTAAGAATCTGCTGGCAACTCCCATCGTGATGGGCAAGGAGGTTCTTGCTGTAATCATGGCTCTCAACAAAGTAAACGCATCTGAATTCTCTAAACAGGATGAAGAGGTCTTCGCCAAATACCTAAATATTGTCGCTATGGTCCTAAAACATCATCATATCAACTACCTGTACAGTGTTGAATCTCGAAGAAGCCAGATCCTTATGTGGTCAGCCAACAAAGTCTTTGAAGAGCTCACTGACGTTGAGCGACAGTTTCACAAAGCCCTCTACACAGTTAGAACGTACCTCAACTGTGAGCGGTACTCCATCGGACTGCTGGACATGACCAAAGAGAAGGAATTCTATGATGAATGGCCAATCAAACTTGGAGAAGCTGAGCCTTATAAAGGGCCAAAGACACCAGATGGCAGAGAAATAAACTTTTATAAAGTCATTGACTACATTTTACATGGAAAAGAAGAGATCAAAGTGATCCCGACACCCCCTGCGGACCACTGGACTTTCGTTAGTGGGTTGCCTACGTATGTTGCTGAAAATGGATTTATCTGTAACATGATGAATGCTCCCGAGGATGAATACTTCACATTTCAGAAAGGACCTGTGGATGAAACTGGTTGGGTCATTAAAAATGTCCTGTCCTTACCTATTGTCAACAAGAAAGAAGATATTGTGGGAGTGGCTACATTTTACAACAGGAAGGATGGAAAACCTTTTGACGAATATGATGAACACATTACAGAGACTCTCACACAATTTCTTGGATGGTCTCTTTTAAATACTGACACCTATGAGAAGATGAATAAACTAGAAAACAGAAAAGACATTGCTCAGGAAATGCTCATGAACCATACCAAGGCCACTCCTGAGGAACTGGAGTCCATACTGAAACTTAAAGAGAAATTAAATATAGATGTAATTGAAGACTGTGATGAGAAACAACTTGTCACACTTTTGAAAGAGAATTTACCAGACCCAATGACAGCAGAGCTGTACGAATTCCGCTTCAGTGACCTTCCGGTTACAGAGCACGAGTTGATAAAATGTGGACTACGCCTTTTCTTTGAAATAAATGTGGTAGAGAAATTCAAAGTGCCTGTAGAGGTTCTTACCCGATGGATGTACACGGTGAGTAAAGGTTACCGCTCTGTGACTTACCACAACTGGCGGCACGGATTCAACGTGGGCCAGACCATGTTCACTTTGCTGATGACAGGAAGACTGAAGAAATACTATACGGATCTAGAAGCCTTTGCCATGCTCGCTGCTGCTTTCTGCCATGACATTGACCACAGAGGCACCAATAACCTGTTTCAGATGAAATCTGCATCTCCACTGGCAAGGCTCCATGGCTCTTCCATTCTGGAGAGGCACCACCTGGAGTACAGTAAGACCCTGCTACAGGATGAGACTTTAAACATCTTCCAGAACCTAAATAAACGCCAGTTTGAAACAGTCATTCATTTGTTTGAAGTTGCAATAATAGCAACTGACCTGGCTTTATATTTCAAGAAGAGAACGATGTTTCAAAAAATTGTTGATGCCTGTGAGAAGATGGAAACTGAAGAGGAGGCCATCAAATATATAACCATTGATCCAACAAAAAAAGAAGTTATCATGGCAATGATGATGACTGCCTGTGACTTATCCGCTATAACCAAGCCCTGGGAGGTACAAAGCCAGGTAGCTCTTCTGGTTGCCAATGAATTCTGGGAACAAGGAGACCTGGAGAGAACAGTGCTACAGCAACAACCGATCCCAATGATGGACAGAAACAAAAAAGATGAACTACCTAAACTTCAAGTTGGATTTATTGATTTTGTTTGCACTTTTGTATATAAGGAGTTCTCACGGTTTCATAAAGAAATCACACCCATGCTGAACGGTCTTCAGAACAACAGAGTGGAATGGAAATCTCTAGCTGATGAGTATGAAGAA---AAGATGAAGGTAATTGAAGAGGAGGCCAAAAAGCAGGAAGAGGAAAACCCAGTAGAAAAAGAGCCAAAGGATTGTGTTGAT------------------------------GACAAAAAGTCCAAAACCTGTCTAATGTTGATGAGTGACAACTCTAATTTGGCTCCTCCAGCTTCAAACCAGGGTTCCACTACCCCCCGCAAAGGTCCTCCAAAGTTCAAGCAGAGGCAAACCCGCCAATTCAAAAGCAAACCTCCTAAGAAAGGTGTGAAAGGGTTTGGAGATGATATACCAGGCATGGAGGGCCTAGGAACAGATATCACTGTGATTTGTCCCTGGGAAGCTTTCAGTCACCTGGAATTACATGAGCTGGCTCAGTTTGGGATTATC
Elephas_maximus  ATGGCCAAGATCAACACTCAATACTCCCATCCCTCCCAGGCCCAGCTGGCAATAAGGATCACGGACAGAGATCGCCACCATGTTGAAAATGGCATCACCAGCACCCTCTCGCCGTGTGAGGAGACAGCGTCAGAACCGCAGCAAGGGATCGCCATGGAGACCAGA---GGACCGGCCGCATCCCTGCAAAGTTCTTTCACCAGCCGGCAGCCCGCCAGGTGGTCACGACTCATCATCTGGATGCGAGCTTGGGCGGCCAGGAATTTACACCACGAGGACCGGAGGCCTGACTCTTTCCTGGACCGTTTCCACGGGGCTGAGCTCAAGGAGGTGTCCAGCCAAGAAAGCACCACGCAGCCCAGCCTGGACAGCCAGGAGCCGCTGGGCAGAGAGAGAAG---TGTCTGGCCCCTGGCCAGAAGCAATGTCAACACCTGCAACAACTCGGAGAAGGAAAAGAAGAAGGAGGCCATGGTGGTGGACCCCTCCAGCACCCTGTACTACCACTGGCTGACTGTCATTGCTCTGCCGGTCTTCTACAACTGGTGTCTGCTGGTTTGCAGGGCCTGTTTTGATGAGCTTCAGTCCGAGCATCTGATGATGTGGCTGGTCCTGGACTACTCAGCAGATGTCCTCTATGGCCTGGATGTGCTGGTGCGAGCTCGCACAGGCTTTCTTGAGCAAGGCTTAATGGTCAGGGATGCCGAGAGGCTGTGGAAGCATTACATGAAGACCATTCACTTCAAGCTGGACCTGTTGTCTCTGGTCCCCACGGACCTGGCTTATTTAAAGCTGGGCATGAACTACCCAGAACTGAGGTTCAATCGCCTGTTGAAGTTTGCCCGGCTCTTTGAGTTCTTTGACCGCACGGAGACAAGGACCAACTACCCCAACTTGTTCAGGATCGGGAACCTGGTCTTGTACATCCTCACCATCATCCATTGGAATGCCTGCATCTACTTTGCCATTTCCAAGTTCATTGGTTTTGGGACAGACTCCTGGGTCTACCCAAACATCTCGAACCCAGAGTATGGGCGGCTCTCCAGGAAGTACATTTACAGCCTCTACTGGTCCACCTTGACCCTGACCACCATCGGTGAGACCCCAGCCCCCGTCAAAGACGAGGAGTATCTCTTTGTGGTCATAGACTTCCTGGTGGGCGTCCTGATTTTTGCCACCATTGTGGGCAATGTGGGCTCCATGATCTCTAACATGAACGCTTCTCGGGCAGAGTTCCAGGCCAAGATTGACTCTATCAAGCAGTACATGCAGTTCCGCAAGGTGACCAAGGACTTGGAGACGCGGGTTATCCGGTGGTTCGACTACCTGTGGGCCAACAGGAAGACGGTGGATGAGAAGGAGGTGCTCAAGAACCTCCCAGACAAGCTGAAGGCTGAGATTGCCATCAATGTGCACCTGGACACTCTGAAGAAGGTGCGCATTTTCCAGGACTGCGAGGCGGGGCTGCTGGTGGAGCTGGTGCTGAAGCTGCGGCCCGCTGTGTTCAGCCCTGGGGATTACATCTGCAAGAAGGGGGACATCGGGAGAGAGATGTACATCATCAAGGAGGGCAAGCTGGCTGTGGTGGCTGATGATGGGCTCACCCAGTTCGTGGTCCTAAGTGACGGGAGCTACTTTGGGGAGATCAGCATATTAAACATCAAGGGCAGCAAGTCGGGGAACCGGAGGACAGCCAACATCAGGAGCATTGGTTACTCAGACCTTTTCTGCCTCTCGAAGGATGACCTGATGGAGGCCCTGACCGAATACCCTGAAGCCAAGAAGGCCCTGGAGGAGAAGGGACGGCAGATCCTGATGAAGGACAATCTAATCGATGAGGACCTGGTCAAGGCTGGTGCAGACCCCAAGGACATTGAAGAGAAGGTAGAGTACCTAGAGTCCTCCCTGGACACCCTGCAGACGAGGTTTGCACGGCTTCTAGCCGAGTACAATGCCACTCAGATGAAGGTGAAGCAGCGTCTCAGCCAGCTGGAGAGCCAGGTGAAGACCTTTGGGAGCAGCTTCCTATCTGATAGGGAGGTTCCCGGGGATGCCACAAAAACAGAGGACAAACAACAGATGTTTAAATCACTGAGAGTAAAATTCAACAAGGTAAAGCCGAGAGAAGAGAACAATGAGAATGAAGAGAGTTCTCATCCGAGCAATCAGTCCCAGCCATCCACGAGGCAGGGAGAAAACAAAAATGAAAAGAAATCTCTCAAAACCAAGATGTCTCCAGTCACATTTGAAGAACTACACACCAAAATACAAGATAAAATCTCCAAGAAAAATTCTCTCAACAATCTGACCACAAACCCTGACTCTCAAAATCCAGCTGAAGCAACAGGAACCATGCCAGAACAGAAAGAAACAGAGACTGGGAAAGAAGGCGGACTGAGTCCAAAGAGCAAACCACTCAGAGCTCCAGTTATAAATGAGTATGCCGATGCGCAGCTACACAACCTAGTGGAAAGGATGCGTCAAAGAACAGCGCTCTACAAGAAAAAGTTGGCAGAGGGAGATATATCCTCACCTGAAGGCAGCCCCCAAGCTGCAAAG---------CCCACAGCTATACCATCAACACAAGCAAGCGACGCTCAGCCAAACGAAGAACATTACTACGGCGCGTTGCTTTGTAAATTCCGGAAGTTGCCTCTGACAGATTACCTAAAGCGAATCAGACTTTCAAGAAGCGTAGATTCATACACAGATCGATTCTATCTCCTGTGGCTCCTGCTTGTCACCATTGCCTATAACTGGAACTGCTGGCTTATCCCACTGCGCCTAGTCTTTCCATATCAGACACCGGACAACGTGCACTACTGGTTTATTACAGACATCGTATGTGATATCATCTACTTTTGTGACATGCTATTAGTCCAGCCCAGGCTCCAGTTTATAAGAGGAGGAGAAATAATAGTGGATTTAAATGAGCTAAAGAGACACTACAGGAGTTCCACAAAATTTCAGTTGGATCTCCTATCAGTAATACCTTTTGATGTTTTCTACCTCTTCTTTGGGTTTAATCCAATATTTAGAGCAAATAGGATATTAAAGTACACCTCATTTTTTGAGTTTAATCACCACCTAGAGTCTATAATGGACAAGGCATACATCTACAGGGTCATTCGAACAACTGGATACTTGCTGTTTACTCTGCACATTAATACCTGTATTTATTACTGGGCTTCAAACTATGAAGGAATTGGCACTACTAAGTGGGTGTATAATGGTGAAGGAAACAAGTATCTGAGATGTTATTATTGGGCAGTTCGAACTTTAATTACCATCGGGGGCCTTCCAGAACCACAAACTTCATTTGAAATTGTTTTTCAACTCTTGAATTTTTTT------TCTGGAGTTTTTGTGTTCTCCAGCCTAATTGGTCAGATGCGAGATGTAATTGGGGCAGCCACAGCCAATCAGAACCATTTCCGCGCCTGCATGGATCACACCATTGCCTACATGAACACTTACTCCATTCCCAGAAACGTGCAGAATCGGGTTCGGACTTGGTATGACTATACATGGGACTCTCAAAGGATGCTAGATGAGTCCGATCTACTTGAGAACCTCCCGTCTACAATGCAGTTAGCCCTGGCCATGGACATGAACTTCAACATCATCAGCAAAGTCAGCTTGTTCAAGGGTTGTGATATGCAGATGATTTATGACATGTTGCTAAGATTGAAATCCACTGTCTATTTACCTGGTGACTTTGTCTGCAAAAAGGGAGAAATTGGCAAAGAAATGTATATAATCAAGCAAGGAGCAGTCCAAGTTCTCGGAGGCCCCGATGGTACTCAAGTTCTGGTTACTCTGAAAGCTGGGGCAGTGTTTGGAGAAATCAGCCTTTTAGCAGCAGGTGGAGGAAACCGTCGAACTGCCAATGTGGTGGCTCATGGTTTTGCCAATCTTTTAACGCTGGACAAGAAGACCCTCCAAGAAATTCTAGTGCACTATCCAGATTCTGAAAAGCTCCTCATGAAGAAAGCCAGAGTGCTCCTAAAGCAGAAAGCTAATGCCACAGAGTCAACCTCTCCAAGAAAAGGACATGCCTTTCTCTTCCCACCTAAGAAAGAGACACCCAAAATGTTTAAAGCCCTACTTGGAGGTACAGGAAAAGCAGGTCTTGCAACGCTGCTCAAATTGAAGAGAGAACAAACAGCTCAGAAAAAAAGTGAAAACTCTGAGGGAGGAGAAGGAAAAGGAAAAGAATATGAAGATAAAGGAAGGGAGCCAGCAGAGAAACCACAGGACACATCCAAATGTAGAGCAAGTCCTGTTACTCTGGAGGAAACACCCCCGCCGATCAGCCGGGCAGTT---TTACTCAGAGGAGCTACGGATCAATCGCTCATCATCAGCATGGCTCCTTCTGCTGAGGCTGGAGAAGAGGTTCTGACAATTGAAGTCAAAGAAAAGGCTAAGCAAATGGGGAGTGGAGTCAGTGCTGAGGACAAAGAACTGGCCAAGAGGTCCAAGGAGCTAGAAAAGAAACTGCAAGAGGACGCTGACAAGGAAGCCAAGACGGTCAAGCTGCTATTGCTGGGTGCTGGGGAGTCAGGAAAGAGCACTATCGTCAAACAGATGAAGATCATTCACCAGGATGGCTATTCACCAGAAGAATGCCTAGAGTTCAAGTCCATCATCTATGGGAATGTGCTGCAGTCCATCCTGGCTATCATTCGGGCCATGTCCACACTGGGCATTGACTACGCTGAACCAAGCCATGCGGATGATGGGAGACAGCTCAACAACCTGGCTGACTCCATTGAGGAAGGCACCATGCCTCCTGAGCTGGTGGAGGTCATCAGGAAGTTGTGGAAGGATGGTGGGGTGCAAGCCTGCTTCGACAGAGCTGCAGAGTACCAGCTCAATGACTCCGCATCTTACTACCTGAACCAATTAGACCGGATTACAGCTCCTGACTACCTTCCTAACGAGCAAGATGTGCTACGGTCCAGAGTGAAAACCACAGGCATCATTGAGACCAAGTTTTCAGTCAAAGACTTAAACTTCAGGATGTTTGACGTGGGAGGGCAGAGATCAGAGAGAAAGAAGTGGATCCACTGCTTTGAGGGAGTCACCTGCATCATTTTCTGTGCGGCCCTCAGCGCCTATGATATGGTGCTGGTGGAAGACGACGAGGTGAATCGTATGCATGAGTCTTTGCACCTGTTCAACAGCATATGTAACCACAAGTTCTTTGCGGCTACTTCCATCGTCCTCTTCCTCAACAAGAAGGACCTCTTTGAGGAAAAAATCAAGAAAGTGCACCTCAGCATTTGTTTTCCAGAATATGATGGGAACAACTCCTTTGAGGATGCAGGGAATTATATCAAGAGCCAGTTCCTTGACCTCAATATGCGAAAAGATGTCAAAGAAATCTACAGTCACATGACCTGTGCTACAGACACGCAGAATGTCAAATTTGTGTTTGATGCAGTTACAGATATTATCATCAAAGAAAATCTCAAGGACTGCGGGCTCTTCATGGCTCAGGACCTCAGCGAGAAGGAGCTACTGAAAATGGAGGTGGAACAGTTGAAGAAGGAAGTGACGAACCCAAGAGCTCCAATTTCCAAGACAGGAAAAGAAATCAAGGATTTTGTGGAGGCCCAAGCAGTAAACGATCCCCTTCTCAAAGGCATCCCTGAGGACAAGAATCCCTTCAAGGAGAAAGGCGCCTGTGTGATAAACATGGCCCAGCAGTGGGGCCCCCACAGGCTCACAGGTGCACGGCTGCAGGATGCCTCTGAGGACAGCACCCAGGCCAGCATCTTCGTTTAC---ACCAATACCAACACTACCAGAGGCCCCTTCGAAGGCCCCAATTACCACATCGCCCCACGGTGGGTGTACCACCTCACCAGTGCCTGGATGCTCTTCGTGGTCTTGGCCTCCGTCTTCACCAATGGGCTGGTGCTGGTGGCCACCATGAGGTTCAAGAAGCTGCGCCACCCTTTGAACTGGATCCTGGTGAACTTGGCAGTGGCTGACCTGGCAGAGACGGTCATCGCCAGCACCATCAGTGTGGTGAATCAGATCTATGGCTACTTCATCCTCGGCCACCCTCTGTGTGTCGTGGAAGGCTATACTGTCTCCCTCTGTGGGATCACGGGCCTCTGGTCGCTGGCCATCATTTCCTGGGAGAGATGGCTGGTGGTCTGCAAACCTTTTGGCAATGTCAGATTTGATGCCAAACTGGCCATTGCGGGTATTGCCTTCTCCTGGATCTGGGCTGCCATCTGGACAGCCCCTCCCATCTTTGGTTGGAGCAGGTACTGGCCCCACGGCCTGAAGACTTCCTGTGGCCCTGACGTGTTCAGTGGCAGCTCATACCCCGGGGTACAGTCATACATGATCGTCCTCATGACCACGTGCTGCATCATTCCCCTCAGCATCATCGTGCTCTGCTACCTCCATGTGTGGCTGGCCATCCGAGCGGTGGCAAAGCAGCAGAAAGAATCTGAGTCCACCCAGAAGGCTGAGAAGGAGGTGACCCGCATGGTGGTAGTAATGATCCTTGCCTACTGCCTCTGCTGGGGGCCCTACACCTTCTTTGCATGCTTTGCTACTGCCCACCCTGGCTACGCCTTCCACCCTCTGATGGCAGCCTTGCCAGCCTACTTTGCCAAAAGTGCCACTATCTACAACCCCATCATCTATGTCTTCATGAACCGGCAGTTTCGGAACTGCATCTTGCAGCTTTTTGGAAAGAAGGTGGATGATAGTTCTGAACTCTCTAGTGCCTCTAAAACGGAGGCCTCATCTGTCTCTTCAGTGTCACCTGCAATGTCAGGG---GAGGAGGAGGAGTTTTATCTGTTCAAGAACATCTCCTCAGTGGGGCCTTGGGGTGGGCCTCAGTACCACATTGGCCCTGTCTGGGCCTTCCACTTACAAGCAGCTTTCATGGCCTTTGTCTTCTTTGTAGGGACACCACTCAATGCCCTAGTGCTGGTGGCCACACTTCGTTACAGAAAGTTGCGGCAGCCACTCAACTACATCCTGGTCAACATATCCCTGGGGGGCTTCCTCTCCTGCATCTTCTCTGTCTTCATTGTCTTCATCTCCAGCTGTAAGGGATACTTCATTTTTGGTCGCTATGTTTGTGCTTTGGAGGCCTTCGTGGGCTCTGTGGCAGGTCTGGTAACAGGATGGTCACTGGCCTTCTTGGCCTTTGAGCGCTACATTGTCATCTGTAAGCCATTCGGCAACATCCGCTTCAGCTCCAAGCATGCACTGATGGTTGTCCTGGCTACCTGGACCATTGGTATTGGTGTCTCCATCCCACCCTTCTTTGGCTGGAGCCGGTTCCTCCCTGAAGGCCTGCAGTGTTCCTGTGGCCCTGACTGGTACACTGTGGGCACCAAATATCGCAGCGAGTACTACACCTGGTTCCTCTTCATCTTCTGCTTCATCGTGCCCCTTTCCCTCATATGCTTCTCTTACTCCCAGCTGCTGGGGGCCCTCAGAGCTGTTGCAGCTCAGCAGCAGGAGTCAGCTACCACCCAGAAGGCCGAGCGGGAGGTGAGCCGCATGGTGGTGGTGATGGTGGCATCCTTTTGTCTTTGTTATGTGCCCTATGCTGCCTTGGCCATGTACATGGTCAACAACCGTAACCACGGGCTGGACTTAAGGCTTGTCACCATTCCTGCCTTCTTCTCCAAGAGTGCTTGTGTCTATAATCCCATCATCTACTGCTTCATGAATAAGCAGTTTCGAGGCTGCATCATGGAGATGGTGTGTGGGAAGTCCGTGGCAGATGAATCTGACATGTCCAGCTCCCAGAAAATGGAAGTTTCTACTGTCTCTTCTAGCCAAGTTGGCCCCAACATGGGTGAGATCAGTCAAGGTGTCGTAGAGAAATACCTTGAGGAGAACCCTCGCTTTGCCAAGGAGTACTTTGACAAGAAGCTTCGGGTGGAGGTGCTGGGAGAGATATTTCAGAACAGCCCGTTGTCCATCAA------------GGACAGCGCCTCCTTTGCTGAACTAACACAGGTGGAAGAGTCGGCCGTGTGCTTGGAGTTGCTGCGGACAATGCAGGAGGAGGCAGGGAGCATGGAGCTGATGGTGCACAAGGCTCTGCAGAGGCTGGCCCAGCTACTGTGGGCTGACCGCTGCAGCATGTTCATATGCCGGGCCCGCAACGGCACGCCGGAGGTGGCCTCCAGGCTACTGAACATCACCTCAGCCTCTAAGTTTGAGGACAACCTGGTGGTCCCTGACAGAGAAATTGTGTTTCCATTGGACATTGGGATTGTGGGCTGGGTTGCTCACACGAAGAAAGCCCTTAATGTCCCAGATGTGAAAAAGAATAGCCATTTTTCAGACTTCATGGACAAGCAAACCGGATATACCACTAGAAACCTGCTGGCAACCCCGATCGTGATGGGCAAGGAGGTGCTTGCTGTGGTTATGGCACTTAACAAAGCAAACGCATCTGAATTTTCCAAACAGGACGAAGAGGTCTTTTCCAAATACCTCAATTTTGTTTCTATCGTCCTAAAGCTGCATCACACCAATTACCTGTACAGTGTTGAATCCCGAAGAAGCCAGATCCTTATGTGGTCAGCCAATAAAGTATTTGAAGAGCTCACAGATGTTGAGAGACAGTTTCACAAAGCCCTCTACACAGTTAGAACATATCTCAACTGTGAACGATACTCCATCGGACTACTAGACATGACCAAAGAGAAGGAATTCTTTGATGAATGGCCAGTCAAGCTTGGAGAAGTGGAGCCCTATAAAGGTCCAAAGACACCAGATGGCAGAGAAATCATCTTTTATAAAGTCATTGATTACATTTTACATGGAAAAGAAGAAATCAAAGTGATTCCGACACCTCCTGCAGACCACTGGACTTTTGTTAGTGGGTTGCCTACATACGTTGCTGAAAATGGACTTATATGTAACATGCTGAATGCCCCGGCGGATGAATACTTCACATTTCAGAAAGGACCTATAGATGAAACTGGTTGGGTCATTAAAAACGTCCTGTCCCTGCCTATTGTCAACAAGAAAGAAGACATTGTGGGAGTAGCTACATTTTACAACAGAAAGGATGGAAAACCTTTTGACGAGTATGATGAACACATTACTGAGACTCTCACACAATTTCTTGGATGGTCCCTTTTAAATACTGACACCTATGAGAAAATGAATAAACTAGAAAACAAAAAAGACATTGCTCAGGAAATGCTCATGAACCACACCAAAGCCACTCCTGATGAAATTAAGTCTATATTGAAATTTAAAGAGAAGTTAAATATAGATGTAATTGAAGACTGTGAAGAAAAGCAACTTGTCACCATTTTAAAAGAGGACTTGCCAGACCCAAAGCAAGCAGAGCTGTATGAATTCCGCTTTAGCGACTTGCCCATAACCGAGCACGAGTTGATTAAGTGTGGACTACGACTATTCTTTGAAATAAATGTGGTGGAGAAATTCAAAGTGCCTGTAGAGGTTCTTACCAGGTGGATGTACACTGTGAGAAAAGGGTACCGCTCTGTCACTTACCACAACTGGCGGCATGGATTCAATGTGGGGCAGACCATGTTTACTTTGCTGATGACAGGAAGACTAAAGAAATACTATACGGATCTTGAAGCCTTTGCCATGCTTGCTGCTGCTTTTTGCCATGACATTGACCACAGAGGCACCAATAATTTGTTTCAGATGAAATCTGCATCTCCATTGGCAAAGCTTCATGGATCTTCCATTTTGGAGAGGCACCACCTGGAGTACAGTAAGACTCTACTGCAGGATGAGACTTTAAACATCTTCCAGAACCTAAATAAACGCCAGTTTGAAACAGTCATTCATTTGTTTGAAGTTGCAATAATAGCAACTGACCTGGCTTTGTATTTCAAGAAGAGAACCATGTTTCAAAAAATTGTTGATGCCTGTGAAAAAATGGAAACTGAAGGAGAGGCTATCAAATACGTAACCACTGATCCAACCAAAAAAGAGATTATCATGGCAATGATGATGACTGCATGTGACTTGTCTGCCATAACCAAGCCCTGGGAGGTACAAAGCCAGGTAGCTCTTCTGGTTGCAAATGAATTTTGGGAACAAGGAGATCTGGAGAGAACAGTGCTACAGCAACAACCTATTCCTATGATGGACAGAAACAAAAAAGATGAACTACCTAAACTGCAAGTTGGATTTATTGATTTTGTTTGTACTTTTGTATATAAGGAGTTCTCACGGTTTCACAAAGAAATCACACCTATGCTGAATGGTCTTCAGTGTAACAGAATAGAATGGAAAACTCTAGCCGATGAGTATGATGAA---AAAATGAAGGTAATTGAAGAGGAGGTGAAAAAGCAGGAAGAAAGAAACACAACAGAAAAAGATTCAGGAGGTGGTGGTGAT------------------------------GACAGAAAGTCCAAAACATGTCTAATGTTGATGAGTGACAGTACTACTTTGGTTCCTCCAGCTTCAAGCCAGGGTCCTACCACCCCATGCAAGGGCCCCCCGAAGTTCAAGCAGAGGCAGACCCGCCAATTCAAAAGCAAACCTCCTAAGAAAGGTGTGAAAGGGTTCGGAGATGACATCCCAGGCATGGAGGGGCTAGGAACAGATATCACCGTGATTTGTCCCTGGGAAGCTTTCAGTCACCTGGAATTACACGAGCTGGCTCAGTTTGGTATTATC
Heterohyrax_brucei  ATGGCCAAGATCAACACCCAGTACTCTCACTCCTCCCAGACCCACCAGCCAGTAAAGATCACAGGCAGAGATCTCCATTGTGCTGAAAATGGCATCAGCCGCACCCTCTCACCCTGTGAGGAGACATCGGCAGAACTGCAGCGAAGGATCGCCATGGAGACCAGA---GGACTGTCTGAATCCCGGGGAAGTTCTTTCACCAGCCAGAGGCCCGCCAGGTTGTCACGACTCATCATCTCACTTCGAGCTTGGGCAGCCAGGCATTTACACCACAAGGACCGGAGATCTGACTCTTTCCTGGACCGTTTTCACGAGACTGAGCTCAAAGAGGTGTCCAGTCGAGAAAGCAACAACCAGTCCAACCTAGGCAGCCAGGAGCCACCGGGCAGAGAGAGAAG---TGTCTGGCCACTGGCCAGAAGCAATGTCAACACCTCGAACAACGCAGAGAAGGAG---AAGAAGGATGCGGTGGTGATGGACCCCTCCAGCAATGTGTACTACCACTGGCTGACGGTCATCGCGCTGCCCGTCTTCTACAACTGGTGTATGCTGGTGTGCAGGGCCTGTTTTGATGAGCTTCAGTCCGAGCACCTGATGATGTGGCTGGTCCTGGACTACTCGGCAGATGTCCTCTATGGCCTGGATGTGCTGGTGAGAGCCCGCACAGGCTTCCTTGAGCAAGGCTTAATGGTCAGAGATGCTGAGCGTCTGTGGAAGCATTACTTAAAGACCATTCACTTTAAGCTGGATATGTTGTCTCTGGTCCCTACGGACCTGGCTTATTTAAAGTTGGGCATGAACTTCCCAGAACTGAGGTTCAACCGCCTGTTGAAATTTTCCCGGCTCTTCGAATTCTTTGACCGCACAGAGACAAGGACCAACTACCCCAATGTGTTCAGAATTGGGAACCTCGTCTTGTACATCCTCATCATCATCCATTGGAATGCCTGCATCTACTTTGCCATTTCCAAGTTCATTGGCTTTGGTACAGACTCCTGGGTCTACCCAAACATCTCGAACCCAGAGTATGGGCGACTCTCCAGAAAGTACATTTATAGCCTCTACTGGTCCACCTTGACTCTGACCACCATCGGCGAAACCCCACCCCCCGTCAAAGATGAAGAATATCTCTTTGTGGTCATAGACTTCCTGGTGGGTGTCCTGATTTTTGCCACCATTGTGGGCAATGTGGGCTCCATGATTTCTAACATGAATGCTTCACGGGCAGAGTTCCAGGCCAAGATTGATTCCATCAAGCAATACATGCAGTTCCGTAAGGTGACCAAGGACTTGGAGACACGTGTCATCCGGTGGTTTGACTACCTGTGGGCCAACAGGAAGACAGTGGATGAGAAGGAGGTGCTCAAGAACCTGCCAGACAAGCTGAAGGCTGAGATTGCCATCAATGTGCACCTGGACACTCTGAAGAAGGTACGCATCTTTCAGGACTGTGAGGCAGGGTTGCTGGTGGAGTTGGTGCTGAAGCTGAGGCCTGCTGTGTTCAGCCCTGGGGATTACATCTGCAAGAAGGGGGACATTGGAAGAGAGATGTACATCATCAAGGAAGGCAAGCTGGCTGTGGTTGCTGATGATGGGGTCACCCAGTTCGTGGTCCTAAGTGATGGGAGTTACTTTGGGGAGATCAGCATCTTAAACATCAAAGGGAGCAAGTCAGGGAACCGCAGGACAGCCAATATCAGGAGCATTGGTTACTCGGACCTGTTCTGCCTCTCGAAGGATGACCTGATGGAGGCCCTGACAGAATACCCTGAAGCCAAGAAGGCCTTGGAGGAGAAGGGACGGCAGATCCTGATGAAAGACAACCTGATCGATGAGGACATGGCCAAGGCTGGGGCAGACCCCAAGGACATCGAGGAGAAGGTAGAGTACCTGGAGTCCTCTCTGGACACTCTGCAGACCAGGTTTGCAAGGCTCCTGGCCGAGTACAGCGCCACTCAGATGAAGGTGAAACAGCGGCTCAGCCAGCTGGAGAGCCAGGTGAAGAACTGTGGGAGCAGCTTCCTGTCTAACTGGGAGGCTCCTGGGGATGCTACAAAAACAGAGGACCAACAGCAGATGTTTAAATCACTCACAGTGAAATTCAACAAGGTAAAGCCAAGAGAAGAGAATAATGAGAATGAAGAGAATTCTCATCCAAGCAATCAGTCTCAGCCATCCAGCAGGCAGGGAGAAAACAAAAATGAAAATAAATCTCCCAAAACCAAGACATCTCAAGTCTCGTCTGAAGAACTACACAGCGAAATACAAGACAAAATCTCCAAGAAGAATTCCATCAACAATCTAATCAGAAACCCTGGTTCTCGAAATCCAGCTGAACCAACAGGAACTGTTCCAAAGCATGAGGAAACAGAGACTGGACAGGAAGGCGGAGTCAGTCCAAAGAGCAAATCACTCAAAACACCTATTATAAATGAGTATGCTGATGCCTACCTACACAACCTGGTAGAAAGGATGCGTCAAAGAACAGCCCTCTACAAGAGAAAGTTGGTAGAGGGAGATCTATCCTCACCTGAAGGCAGCCCCCAAGCAGCAAAG---------CCCACAGCTATACCACCAACACAAGTCAGTGATGCTAAGCCAAAAGAAGAACAGTACTATGGAATATTGTGTTGCAAATTCCGGAAGTTGCCTCTGAAGGATTACCTGAAGCAATTCAGTCTTTCAAGAAGCATAGATTCATACACAGATCGATTCTATCTTCTGTGGCTTCTGCTTGTCACCCTTGCCTATAACTGGAACTGCTGGTTTATCCCACTGCGCCTAGTCTTTCCATATCAAACACCGGACAACACACACTACTGGTTTATTACAGACATCGTCTGTGATATCATCTACCTTTGTGACTTGCTTTTAGTCCAGCCCAGACTCCAGTTTGTAGAAGGAGGAGACATAATAGTGGATTTAAATGAGCTAAAGAGACATTACAGGAGTTCCACAAAATTCCAGCTGGATCTTGTATCAATAATCCCGTTTGATGTTTTCTACCTCTTCTTTGGGTTTAATCCAATATTTAGAGCAAATAGGATGTTAAAGTACACCTCATTTTTTGAGTTTAATCACCATCTAGAGTCTACAATGGACAAGGCATACATCTACAGGGTCATTCGAACGACTGGATACCTACTGTTTACTCTGCACCTTAATACCTGTATTTATTACTGGGCTTCAAACTATGAAGGAATTGGCACTACCAAGTGGGTGTATAATGGTGAAGGAAACAAGTATCTGAGATGTTATTATTGGGCTGTTCGAACTTTAATTACCATTGGTGGACTTCCAGAACCACAAACTTCATTTGAAATTGTTTTTCAACTCTTGAATTTTTTT------TCTGGAGTTTTTGTGTTCTCCAGCCTAATTGGTCAGATGCGAGATGTGATTGGGGCAGCCACGGCCAATCAGAACCACTTCCGCGCTTCCCAGGATGATACCATTGCCTACATGAATACGTATTCCATTCCCAAAACCGTGCAGACAAGAGTTCGGATTTGGTATGAACATACATGGGACTCTCAAAGAATGCTAGATGAGTCTGATCTGCTTGACAATTTGCCCTCTACGATGCAGCTAGCCCTGGCCATTGATATGAACCTCAGCATCATCAGCAAAGTCGACTTGTTCAAGGGTTGTGATAATCAGATGATTTATGACATGTTGCTAAGATTGAAATCCACCGTCTATTTACCTGGTGACTTTGTCTGCAAAAAGGGAGAAATTGGTAAAGAAATGTATATAATCAAGCAAGGAGAAGTCCAAGTTCTCGGAGGCCCTGATGGTACTCAAGTTCTGGTTACTCTAAAAGCTGGAGCAGTGTTTGGAGAAATCAGCCTTCTAGCAGCAGGTGGAGGAAACCGACGAACGGCCAATGTGGTGGCTCATGGTTTTGCCAATCTTTTAACACTGGACAAGAAGACCCTCCAAAAAATTCTAGTGCACTATCCAGATTCTGAAAAGCTCCTCATGAAGAAAGCCAGAGTGCTTCTAAAGCAGAAGGGCAAGGCCACAGAGGCAACCCCTCCGAGAAAAGGATGTGCCTTTCTCTTCCCACCTAAAGAAGAGACACCCAAAATGTTTAAAGCTCTTTTTGGAGGTACACGAAAGGCAGGCCTTGCAAGACTACTCAAATTGAAGAGAGAACAAACAGCTCAGAAACAAGATGAAAATTCTGATGGAGGAGAGAGTCAAGGAAAAGAATCCGAAGAGAAAGAAAGAGACTCAGCAGAGAAACCACAGGATACACTCAAAACTGGAACGAGTCCTATCACAGTGAAGGAAATGGCCCAATCAGTTAACAAGGCAGTT---TTACCCAAGAGAACTAGCCGTGAATCACTCATTATCAGCATGGCTCCTTCTGCTGAGGCTGGAGAAGAGGTTTTGACAATTGAAGTGAAAGAGAAAGCTAAGCAAATGGGGAGTGGAGCCAGTGCTGAGGACAAAGAACTGGCCAAGAGGTCCAAGGAGCTAGAGAAGAAGCTGCAAGAAGATGCTGACAAGGAAGCCAAGACAGTCAAGCTGCTATTGCTGGGTGCTGGGGAGTCAGGAAAGAGCACTATCGTCAAACAGATGAAGATCATTCACCAGGACGGCTATTCACCGGAAGAATGCCTGGAGTTCAAGGCCATCATCTATGGGAACGTGCTGCAGTCCATCCTGGCTATCATTCGAGCCATGTCCACACTGGGCATTGACTATGCTGAACCAAGCCATGCGGATGATGGGAGACAACTCAACAACCTGGCTGACTCCATTGAGGAAGGCACCATGCCTCCTGAGCTGGTGGAGGTCATCCGGAAGTTGTGGAAGGATGGAGGCGTGCAAGCCTGCTTCGAAAGAGCTGCAGAGTATCAGCTCAACGACTCTGCGTCTTACTACCTGAACCAATTAGACCGGATCACAGCTCCTGACTACCTTCCTAATGAGCAAGATGTGCTGCGATCCAGAGTGAAAACCACAGGCATCATTGAGACCAAGTTTTCAGTCAAAGACTTGAACTTCAGGATGTTTGATGTGGGAGGGCAGAGGTCAGAGAGGAAGAAGTGGATCCACTGCTTTGAGGGAGTCACCTGCATCATTTTCTGCGCGGCCCTCAGTGCCTATGATATGGTGCTGGTGGAAGACGACGAGGTGAATCGCATGCATGAGTCTTTGCACCTGTTCAACAGCATATGTAACCACAAGTTCTTTGCTGCTACTTCCATTGTCCTATTTCTCAACAAGAAGGACCTCTTTGAAGAAAAAATCAAGAAAGTGCACCTCAGTATTTGTTTTCCAGAATATGATGGGAACAACTCTTTTGAGGATGCAGGGAATTATATCAAGAACCAGTTCCTTGACCTCAATATGCGAAAAGATGTCAAAGAAATCTACAGTCACATGACCTGTGCTACAGACACGCAGAATGTCAAATTTGTGTTTGATGCAGTTACAGATATCATCATCAAAGAAAATCTCAAGGACTGTGGGCTCTTCATGGCTCAGGACCTCAGTGAGAAGGAGCTGCTGCAGATGCAGGTAGAGCAGTTGAAGAAGGAAGTGAGTAACCCAAGAGCTCCGATTTCCAAGACAGGAAAAGAAATCATGGATTTTGTGGAGGCCCAAGCAGCGAACGATCCTCTTCTCAAAGGCGTCCCCGAGGACAAGAATCCCTTCAAGGAGAAAGGCGGCTGTGTGATAAACATGGCCGAGCCGTGGGGGACACACAGGCTCACAGGCAGGCAGCTGCCAGATGCCTCAGAAGACAGCACCCAGGCCAGCATCTTCGTTTAC---ACCAATAGCAATGCTACCAGAGGCCCTTTTGAAGGCCCCAATTACCACATCGCCCCACGGTGGGTGTACCACGTGACCAGTGCCTGGATGATCTTCGTGGTCCTGGCCTCTGTCTTTACCAATGGGCTGGTGCTGGTGGCCACCATGAGGTTCAAGAAGCTGCGCCACCCTCTTAACTGGATCCTGGTGAACCTGGCAGTGGCTGACCTGGCAGAGACTGTCATCGCTAGCACCATCAGCGTGGTGAATCAGATCTATGGCTACTTCATCCTCGGCCACCCTATGTGTGTCTTGGAGGGCTACACTGTCTCCCTCTGTGGGATCACAGGCCTCTGGTCGCTGGCCATCATTTCCTGGGAGAGATGGCTGGTAGTCTGCAAACCTTTTGGCAACGTGAGATTTGACGCCAAACTGGCCATCGCAGGTATCGCCTTCTCCTGGATCTGGGCTGCCGTCTGGACAGCCCCTCCCATCTTTGGTTGGAGCAGGTACTGGCCCCATGGCCTGAAGACTTCCTGCGGCCCCGATGTGTTCAGTGGCAGCTCGTACCCCGGGGTGCAGTCATACATGATCGTTCTGATGATCACGTGCTGCATCATCCCCCTCAGCATCATCGTCCTCTGCTACCTCCACGTGTGGCTGGCCATCCGAGCGGTGGCGAAGCAGCAGAAAGAATCGGAGTCCACCCAGAAGGCTGAGAAGGAGGTGACGCGCATGGTGATGGTGATGATTTTTGCCTACTGCGTCTGCTGGGGGCCCTACACCTTCTTTGCCTGCTTTGCTGCTGCCCACCCTGGCTACGCCTTCCACCCTCTGATGGCAGCCTTGCCAGCCTACTTTGCCAAAAGTGCCACTATCTACAACCCCATCATCTATGTCTTTATGAACCGGCAGTTTCGAAACTGCATCTTGCAGCTTTTTGGGAAGAAGGTAGATGACAGTTCTGAACTCTCAAGCACCTCTAAAATGGAGGCCTCATCTGCCTCTTCGGTGTCACCAGCAATGTCA------GAGGAGGAGGAGTTTTATCTGTTTAAGAACATCTCCTCAGTGGGGCCTTGGGATGGGCCTCAGTACCACATTGCCCCTGTCTGGGCCTTCCACTTGCAAGCAGCTTTTATGGGCTTTGTCTTATTTGCAGGGACACCACTCAATGCCCTGGTGCTGGTGGCCACACTGCGCTACAGAAAGTTGCAACAGCCACTTAACTACATTCTGGTCAACATATCGCTGGGGGGCTTCATCTACTGCATCTTCTCTGTCTCCACTGTCTTCATTGCCAGCTGTCATGGCTACTTTGTCTTAGGTCGCTATGTTTGTGCTTTCGAGGCCTTCATGGGCACTGTGGCAGGTCTAGTGACAGGATGGTCACTGGCTTTCTTGGCCTTCGAGCGTTACATGGTCATCTGTAAGCCCTTCGGCAGCATTCGCTTCACCTCCAAGCACGCACTGACGGTGGTCCTGGCTACTTGGGTCATCGGGATTGGCGTCTCCATCCCACCCTTCTTTGGCTGGAGCCGGTACATCCCTGAAGGCCTGCAGTGTTCCTGCGGCCCCGACTGGTACACCGTGGGCACCAAATACCGCAGCGAGTACTATACCTGGTTCCTCTTCATCTTCTGCTTCATCGTGCCCCTTTCCCTCATATGCTTCTCTTACTCCCAGCTGCTGGGTGCCCTCAGAGCTGTTGCAGCTCAGCAGCAGGAGTCAGCTACGACCCAGAAGGCTGAGCGGGAGGTGAGCCGTATGGTGGTGGTGATGGTGGGGTCCTTTTGTTTCTGCTACGTGCCCTATGCTGCCTTGGCTATGTACATGGTCAACAACCGTAACCACGGTCTGGACTTACGGCTTGTCACCATTCCTGCCTTCTTCTCCAAGAGTGCTTGTGTCTATAATCCCATCATCTACTGCTTCATGAATAAGCAGTTTCGAGCCTGCATCATGGAGATGGTGTGTGGGAAGTCCATGACAGACGAATCTGACATGTCCAGCTCCCAGAAAATAGAAGTTTCTACTGTGTCTTCTAGCCAAGTTGGTCCCAACATGGGCGAAATCAGCGGAGACGTGGTAGAGAAATACCTTGAGGAGAACCCTCGCTTTGCCAAGGAGTACTTTGACAAGAAGCTGCGGGTGGAGGTGCTGGGAGAAGTCTTTCAGAACAGCTCGTTGTCCATCAA------------GGACAGCGCCTCCTTCGCTGAGCTGACGCAGGTGGAAGAGTCGGCCGTGTGCTTGGAGCTGCTGCGGACGATGCAGGAGGAGGCGGGCAGCGTGGAGCCCGTGGCGCACAGGGCCCTGCAGAGGCTGGCCCAGCTGCTGGGGGCCGACCGCTGCAGCATGTTCATATGCCGCGCTCGCAACGGGACGCCGGAGGTGGCCTCCAAGCTGCTGGATGTCACCTCCACCTCCAAGCTTGAGGAAAACTTGGTGGTCCCTGAGAAAGAAGTTGTGTTCCCACTGGACATTGGGATTGTGGGCTGGGTTGCTCACACAAAGAAAGCCCTTAATGTCCCAGATGTGAAAAAGAACAGCCATTTTTCGGACTTCATGGACAAGCACACCGGATACACCACTAAAAACCTGCTGGCAACCCCGATCGTGATGGGCAAGGAGGTTCTTGCTGTGGTCATGGCGCTTAACAAAGTAAATGCATCTGAATTTTCCAAACAGGATGAAGAGGTCTTTTCCATATATCTCAATTTTGTTTCTATCGTCCTAAAGCTGCATCATACCAATTACCTCTACAGTGTTGAATCTCGAAGAAGCCAGATCCTGATGTGGTCAGCCAATAAAGTATTTGAAGAGCTCACAGATGTTGAGAGACAGTTTCACAAAGCCCTTTATACAGTTAGAACATATCTCAACTGTGAACGATACTCCATTGGACTACTGGACATGACCAAAGAGAAGGAATTCTATGATGAATGGCCAATCAAGCTTGGAGAAGTGGAGCCTTATAAAGGTCCAAAGACACCAGATGGCAGAGAAATCATCTTTTATAAAGTCATTGACTATATTTTACATGGAAAAGAAGAGATCAAAGTGATTCCGACACCTCCTGCAGACCACTGGACTTTTGTTAGTGGGTTGCCTACGTATGTTGCTGAAAATGGATTTATATGTAATATGCTGAATGCCCCAGCAGATGAGTACTTCACATTTCAGAAAGGACCTGTAGATGAAACTGGCTGGGTCATTAGAAACGTCCTGTCCCTGCCTATTGTCAACAAAAAAGAAGAGATTGTGGGAGTGGCTACGTTTTATAACAGGAAGGATGGAAAACCTTTTGATGAGTATGATGAACACATTATTGAGACTCTCACACAATTTCTTGGATGGTCTCTTTTAAATACTGACACCTATGACAAAATGAATAAACTAGAAAACAAAAAAGACATTGCTCAGGAAATGCTCATGAACCACACCAAAGCCACTGCTGGTGAAATTGAGTCTATATTGAAATTTAAAGAGAAGTTAAATATAAATGTAATTGAAGACTGTGAAGAGAAACAACTTGTCACGATTTTAAAAGAGGACTTGCCAGACCCAAAGACAGTAGAACTGTATGAATTCCACTTCAGCGACCTCCCAGTTACCGAGCATGAGTTGATTAAGTGTGGACTACGACTGTTCTTTGAAATAAATGTGGTGGAGAAATTCAAAGTGCCTGTAGAGGTCCTTACCAGGTGGATGTACACTGTGAGAAAAGGGTACCGCTCCATCACTTACCACAACTGGCGGCACGGGTTCAACGTGGGGCAGACCATGTTTACTTTGCTGATGACAGGAAGACTGAAGAAATACTATACAGATCTTGAAGCCTTTGCCATGCTGGCTGCTGCTTTCTGCCATGATATCGACCACCGGGGGACCAACAATTTGTATCAGATGAAATCGGCATCTCCTCTGGCAAAGCTTCATGGATCTTCCATTCTGGAGAGGCACCACCTGGAGTACAGTAAGACTCTGCTACAGGATGAGACTTTAAACATCTTCCAGAACCTAAATAAACGCCAGTTTGAAACAGTCATTCATTTGTTTGAAGTTGCTATAATAGCCACGGACCTGGCTTTGTATTTCAAGAAGAGAACTATGTTTCAAAAAATTGTTGATGCCTGTGAGAAAATGGAAACTGAAGAAGCAGCCATCAAATATGTAACCGCTGATCCAACCAAAAAAGAGATTATCATGGCAATGATGATGACCGCGTGTGACTTGTCTGCAATAACCAAGCCCTGGGAGGTACAAAGCCAGGTAGCACTGCTGGTTGCAAGTGAATTTTGGGAACAAGGAGATCTGGAGAGAACTGTGCTACAGCAACAACCTATTCCTATGATGGACAGAAACAAAAAAGATGAACTACCTAAGCTGCAAGTTGGATTTATTGATTTTGTTTGTACTTTTGTATATAAGGAGTTCTCACGATTTCACCAAGAAATCACACCTATGCTGAATGGTCTTCAGAATAACAGAGTAGAATGGAAAACCCTAGCTGATGAGTATGATGAA---AAGATGAAGGTAATTGAAGAGGAGGTGAAAAAGCAGGAAGAAGGAAACACAACAGAAAAAGATGCAGGAGGTGGGGGTGAC------------------------------GACAGAAAGTCCAAAACGTGTCTGATGCTCATGAGTGACAGTACTACTTTGGCTCCTCCAGCTTCAAGCCAGGGCCCCACCACCCCACGCAAAGGCCCCCCAAAGTTCAAGCAAAGGCAGACCCGCCAATTCAAAAGTAAACCTCCTAAGAAAGGTGTGAAAGGGTTTGGAGATGACATCCCAGGCATGGAAGGGCTAGGAACAGATATCACAGTGATTTGTCCCTGGGAAGCCTTCAGTCACCTGGAATTACACGAGCTGGCTCAGTTTGGGATTATC
Loxodonta_africana  ATGGCCAAGATCAACACTCAATACTCCCATCCCTCCCAGGCCCAGCTGGCAATAAGGATCACGGACAGAGATAGCCACCATGTTGAAAATGGCATCACCAGCACCCTCTCGCCGTGTGAGGAGACAACGTCAGAACCGCAGCAAGGGATCGCCATGGAGACCAGA---GGACCGGCCGCATCCCTGCAAAGTTCTTTCACCAGCCGGCAGCCCGCCAGGTGGTCACGACTCATCATCTGGATGCGAGCTTGGGCGGCCAGGAATTTACACCACGAGGACCGGAGGCCCGACTCTTTCCTGGACCGTTTCCACGGGGCTGAGCTCAAGGAGGTGTCCAGCCAAGAAAGCACCACGCAGCCCAGCCTGGGCAGCCAGGAGCCGCTGGGCAGAGAGAGAAG---TGTCTGGCCCCTGGCCAGAAGCAATGTCAACACCTGCAACAACTCGGAGAAGGAAAAGAAGAAGGAGGCCATGGTGGTGGACCCCTCCAGCACCCTGTACTACCACTGGCTGACTGTCATTGCTCTGCCGGTCTTCTACAACTGGTGTCTGCTGGTTTGCAGGGCCTGTTTTGATGAGCTTCAGTCCGAGCATCTGATGATGTGGCTGGTCCTGGACTACTCAGCAGATGTCCTCTATGGCCTGGATGTGCTGGTGAGAGCTCGCACAGGCTTTCTTGAGCAAGGCTTAATGGTCAGGGATGCCGAGAGGCTGTGGAAGCATTACATGAAGACCATTCACTTCAAGCTGGACCTGTTGTCTCTGGTCCCCACGGACCTGGCTTATTTAAAGCTGGGCATGAACTACCCAGAACTGAGGTTCAATCGCCTGTTGAAGTTTGCCCGGCTCTTTGAGTTCTTTGACCGCACGGAGACGAGGACCAACTACCCCAACTTGTTCAGGATCGGGAACCTGGTCTTGTACATCCTCACCATCATCCATTGGAATGCCTGCATCTACTTTGCCATTTCCAAGTTCATTGGTTTTGGGACAGACTCCTGGGTCTACCCAAACATCTCGAACCCAGAGTATGGGCGGCTCTCCAGGAAGTACATTTACAGCCTCTACTGGTCCACCTTGACCCTGACCACCATCGGTGAGACCCCAGCCCCCGTCAAAGATGAGGAGTATCTCTTTGTGGTCATAGACTTCCTGGTGGGCGTCCTGATTTTTGCCACCATTGTGGGCAATGTGGGCTCCATGATCTCTAACATGAACGCTTCTCGGGCAGAGTTCCAGGCCAAGATTGACTCTATCAAGCAGTACATGCAGTTCCGCAAGGTGACCAAGGACTTGGAGACGCGGGTTATCCGGTGGTTCGACTACCTGTGGGCCAACAGGAAGACGGTGGATGAGAAGGAGGTGCTCAAGAACCTCCCAGACAAGCTGAAGGCTGAGATTGCCATCAATGTGCACCTGGACACTCTGAAGAAGGTGCGCATCTTCCAGGACTGCGAGGCGGGGCTGCTGGTGGAGCTGGTGCTGAAGCTGCGGCCCGCTGTGTTCAGCCCTGGGGATTACATCTGCAAGAAGGGGGACATCGGGAGAGAGATGTACATCATCAAGGAGGGCAAGCTGGCTGTGGTGGCTGATGATGGGCTCACCCAGTTCGTGGTCCTAAGTGACGGGAGCTACTTTGGGGAGATCAGCATATTAAACATCAAGGGCAGCAAGTCGGGGAACCGGAGGACAGCCAACATCAGGAGCATTGGTTACTCAGACCTTTTCTGCCTCTCGAAGGATGACCTGATGGAGGCCCTGACCGAATACCCTGAAGCCAAGAAGGCCCTGGAGGAGAAGGGACGGCAGATCCTGATGAAGGACAATCTAATCGATGAGGACCTGGTCAAGGCTGGGGCAGACCCCAAGGACATTGAAGAGAAGGTAGAGTACCTAGAGTCCTCCCTGGACACCCTACAGACGAGGTTTGCACGGCTTCTAGCCGAGTACAATGCCACTCAGATGAAGGTGAAGCAGCGTCTCAGCCAGCTGGAGAGCCAGGTGAAGACCTTTGGGAGCAGCTTCCTATCTGATGGGGAGGTTCCCGGGGATGCCACAAAAACAGAGGACAAACAACAGATGTTTAAATCACTGAGAGTAAAATTCAACAAGGTAAAGCCGAGAGAAGAGAACAATGAGAATGAAGAGAGTTCTCATCCGAGCAATCAGTCCCAGCCATCCACGAGGCAGGGAGAAAACAAAAATGAAAAGAAATCTCTCAAAACCAAGATGTCTCCAGTCACATTTGAAGAACCACACACCAAAATACAAGATAAAATCTCCAAGAAAAATTCTCTCAACAATCTGACCACAAACCCTGACTCTCAAAATCCAGCTGAAGCAACAGGAACCATGCCAGAACAGAAAGAAACAGAGACTGGGAAAGAAGGCGGACTGAGTCCAAAGAGCAAACCACTCAGAGCTCCGGTTATAAATGAGTATGCCGATGCGCAGCTACACAACCTAGTGGAAAGGATGCGTCAAAGAACAGCGCTCTACAAGAAAAAGTTGGCAGAGGGAGATATATCCTCACCTGAAGGCAGCCCCCAAGCTGCAAAG---------CCCACAGCTATACCATCAACACAAGCAAGCGACGCTCAGCCAAACGAAGAACATTACTACGGCGCGTTGCGTTGTAAATTCCGGAAGTTGCCTCTGACAGATTACCTAAAGCGAATCAGACTTTCAAGAAGCGTAGATTCATACACAGATCGATTCTATCTCCTGTGGCTCCTGCTTGTCACCATTGCCTATAACTGGAACTGCTGGCTTATCCCACTGCGCCTAGTCTTTCCATATCAGACACCGGACAACGTGCACTACTGGTTTATTACAGACATCGTATGTGATATCATCTACTTTTGTGACATGCTATTAGTCCAGCCCAGGCTCCAGTTTATAAGAGGAGGAGAAATAATAGTGGATTTAAATGAGCTAAAGAGATACTACAGGAGTTCCACAAAATTTCAGTTGGATCTCCTATCAGTAATACCTTTTGATGTTTTCTACCTCTTCTTTGGGTTTAATCCAATATTTAGAGCAAATAGGATATTAAAGTACACCTCATTTTTTGAGTTTAATCACCACCTAGAGTCTATAATGGACAAGGCATACATCTACAGGGTCATTCGAACAACTGGATACTTGCTGTTTACTCTGCACATTAATACCTGTATTTATTACTGGGCTTCAAACTATGAAGGAATTGGCACTACTAAGTGGGTGTATAATGGTGAAGGAAACAAGTATCTGAGATGTTATTATTGGGCAGTTCGAACTTTAATTACCATCGGGGGCCTTCCAGAACCACAAACTTCATTTGAAATTGTTTTTCAACTCTTGAATTTTTTT------TCTGGAGTTTTTGTGTTCTCCAGCCTAATTGGTCAGATGCGAGATGTAATTGGGGCAGCCACAGCCAATCAGAACCATTTCCGCGCCTGCATGGATCACACCATTGCCTACATGAACACTTACTCCATTCCCAGAAACGTGCAGAATCGGGTTCGGACTTGGTATGACTATACATGGGACTCTCAAAGGATGCTAGATGAGTCCGATCTACTTGAGAACCTGCCGTCTACAATGCAGTTAGCCCTGGCCATGGACATGAACTTCAACATCATCAGCAAAGTCAGCTTGTTCAAGGGTTGTGATATGCAGATGATTTATGACATGTTGCTAAGATTGAAATCCACTGTCTATTTACCTGGTGACTTTGTCTGCAAAAAGGGAGAAATTGGCAAAGAAATGTATATAATCAAGCAAGGAGCAGTCCAAGTTCTCGGAGGCCCCGATGGTACTCAAGTTCTGGTTACTCTGAAAGCTGGGGCAGTGTTTGGAGAAATCAGCCTTTTAGCAGCAGGTGGAGGAAACCGTCGAACTGCCAATGTGGTGGCTCATGGTTTTGCCAATCTTTTAACGCTGGACAAGAAGACCCTCCAAGAAATTCTAGTGCACTATCCAGATTCTGAAAAGCTCCTCATGAAGAAAGCCAGAGTGCTCCTAAAGCAGAAAGCTAATGCCACAGAGGCAACCTCTCCAAGAAAAGGACATGCCTTTCTCTTCCCACCTAAGAAAGAGACACCCAAAATGTTTAAAGCCCTACTTGGAGGTACAGGAAAAGCAGGTCTTGCAACGCTGCTCAAATTGAAGAGAGAACAAACAGCTCAGAAAAAAAGTGAAAACTCTGAGGGAGGAGAAGGAAAAGGAAAAGAATATGAAGATAAAGGAAGGGAGCCAGCAGAGAAACCACAGGACACATCCAAATGTAGAGCAAGTCCTGTTACTCTGGAGGAAACACCCCCGCCGATCAGCCGGGCAGTT---TTACTCAGAGGAGCTACGGATCAATCGCTCATCATCAGCATGGCTCCTTCTGCTGAGGCTGGAGAAGAGGTTCTGACAATTGAAGTCAAAGAAAAGGCTAAGCAAATGGGGAGTGGAGTCAGTGCTGAGGACAAAGAACTGGCCAAAAGGTCCAAGGAGCTAGAAAAGAAACTGCAAGAGGACGCTGACAAGGAAGCCAAGACGGTCAAGCTGCTATTGCTGGGTGCTGGGGAGTCAGGAAAGAGCACTATCGTCAAACAGATGAAGATCATTCACCAGGATGGCTATTCACCAGAAGAATGCCTAGAGTTCAAGTCCATCATCTATGGGAATGTGCTGCAGTCCATCCTGGCTATCATTCGGGCCATGTCCACATTGGGCATTGACTACGCTGAACCAAGCCACGCGGATGATGGGAGACAGCTCAACAACCTGGCTGACTCCATTGAGGAAGGCACCATGCCTCCTGAGCTGGTGGAGGTCATCAGGAAGTTGTGGAAGGATGGTGGGGTGCAAGCCTGCTTCGACAGAGCTGCAGAGTACCAGCTCAATGACTCCGCATCTTACTACCTGAACCAATTAGACCGGATTACAGCTCCTGACTACCTTCCTAACGAGCAAGATGTGCTACGGTCCAGAGTGAAAACCACAGGCATCATTGAGACCAAGTTTTCAGTCAAAGACTTAAACTTCAGGATGTTTGACGTGGGAGGGCAGAGATCAGAGAGAAAGAAGTGGATCCACTGCTTTGAGGGAGTCACCTGCATCATTTTCTGTGCGGCCCTCAGCGCCTATGATATGGTGCTGGTGGAAGACGACGAGGTGAATCGTATGCATGAGTCTTTGCACCTGTTCAACAGCATATGTAACCACAAGTTCTTTGCGGCTACTTCCATCGTCCTCTTCCTCAACAAGAAGGACCTCTTTGAGGAAAAAATCAAGAAAGTGCACCTCAGCATTTGTTTTCCAGAATATGATGGGAACAACTCCTTTGAGGATGCAGGGAATTATATCAAGAGCCAGTTCCTTGACCTCAATATGCGAAAAGATGTCAAAGAAATCTACAGTCACATGACCTGTGCTACAGACACGCAGAATGTCAAATTTGTGTTTGATGCAGTTACAGATATTATCATCAAAGAAAATCTCAAGGACTGCGGGCTCTTCATGGCTCAGGACCTCAGCGAGAAGGAGCTACTGAAAATGGAGGTGGAACAGTTGAAGAAGGAAGTGACGAACCCAAGAGCTCCAATTTCCAAGACAGGAAAAGAAATCAAGGATTTTGTGGAGGCCCAAGCAGTAAACGATCCCCTTCTCAAAGGCATCCCTGAGGACAAGAATCCCTTCAAGGAGAAAGGCGCCTGTGTGATAAACATGGCCCAGCAGTGGGGCCCCCACAGGCTCACAGGTGCACGGCTGCAGGATGCCTCTGAGGACAGCACCCAGGCCAGCATCTTCGTTTAC---ACCAATACCAACACTACCAGAGGCCCCTTCGAAGGCCCCAATTACCACATCGCCCCACGGTGGGTGTACCACCTCACCAGTGCCTGGATGCTCTTCGTGGTCTTGGCCTCCGTCTTCACCAATGGGCTGGTGCTGGTGGCCACCATGAGGTTCAAGAAGCTGCGCCACCCTTTGAACTGGATCCTGGTGAACTTGGCAGTGGCTGACCTGGCAGAGACGGTCATCGCCAGCACCATCAGTGTGGTGAATCAGATCTATGGCTACTTCATCCTCGGCCACCCTCTGTGTGTCGTGGAAGGCTATACTGTCTCCCTCTGTGGGATCACGGGCCTCTGGTCGCTGGCCATCATTTCCTGGGAGAGATGGCTGGTGGTCTGCAAACCTTTTGGCAATGTCAGATTTGATGCCAAACTGGCCATTGCGGGTATTGCCTTCTCCTGGATCTGGGCTGCCATCTGGACAGCCCCTCCCATCTTTGGTTGGAGCAGGTACTGGCCCCACGGCTTGAAGACTTCCTGTGGCCCTGACGTGTTCAGTGGCAGCTCATACCCCGGGGTACAGTCATACATGATCGTCCTCATGACCACGTGCTGCATCATTCCCCTCAGCATCATCGTGCTCTGCTACCTCCATGTGTGGCTGGCCATCCGAGCGGTGGCAAAGCAGCAGAAAGAATCTGAGTCCACCCAGAAGGCTGAGAAGGAGGTGACCCGCATGGTGGTAGTAATGATCCTTGCCTACTGCCTCTGCTGGGGGCCCTACACCTTCTTTGCATGCTTTGCTACTGCCCACCCTGGCTACGCCTTCCACCCTCTGATGGCAGCCTTGCCAGCCTACTTTGCCAAAAGTGCCACTATCTACAACCCCATCATCTATGTCTTCATGAACCGGCAGTTTCGGAACTGCATCTTGCAGCTTTTTGGAAAGAAGGTGGATGATAGTTCTGAACTCTCTAGTGCCTCTAAAACGGAGGCCTCATCTGTCTCTTCAGTGTCACCCGCAATGTCAGGG---GAGGAGGAGGAGTTTTATCTGTTCAAGAACATCTCCTCAGTGGGGCCTTGGGGTGGGCCTCAGTACCACATTGGCCCTGTCTGGGCCTTCCACTTACAAGCAGCTTTCATGGCCTTTGTCTTCTTTGTAGGGACACCACTCAATGCCCTAGTGCTCGTGGCCACACTTCGTTACAGAAAGTTGCGGCAGCCACTCAACTACATCCTGGTCAACATATCCCTGGGGGGCTTCCTCTCCTGCATCTTCTCTGTCTTCATTGTCTTCATCTCCAGCTGTAAGGGATACTTCATTTTTGGTCGCTATGTTTGTGCTTTGGAGGCCTTCGTGGGCTCTGTGGCAGGTCTGGTAACAGGATGGTCACTGGCCTTCTTGGCCTTTGAGCGCTACATTGTCATCTGTAAGCCATTCGGCAACATCCGCTTCAGCTCCAAGCATGCACTGATGGTTGTCCTGGCTACTTGGACCATTGGTATTGGCGTCTCCATCCCACCCTTCTTTGGCTGGAGCCGGTTCCTCCCTGAAGGCCTGCAGTGTTCCTGTGGCCCTGACTGGTACACTGTGGGCACCAAATATCGCAGCGAGTACTACACCTGGTTCCTCTTCATCTTCTGCTTCATCGTGCCCCTTTCCCTCATATGCTTCTCTTACTCCCAGCTGCTGGGGGCCCTCAGAGCTGTTGCAGCTCAGCAGCAGGAGTCAGCTACCACCCAGAAGGCCGAGCGGGAGGTGAGCCGCATGGTGGTGGTGATGGTGGCATCCTTTTGTCTTTGTTATGTGCCCTATGCTGCCTTGGCCATGTACATGGTCAACAACCGTAACCACGGGCTGGACTTAAGGCTTGTCACCATTCCTGCCTTCTTCTCCAAGAGTGCTTGTGTCTATAATCCCATCATCTACTGCTTCATGAATAAGCAGTTTCGAGGCTGCATCATGGAGATGGTGTGTGGGAAGTCCGTGGCAGATGAATCTGACATGTCCAGCTCCCAGAAAATGGAAGTTTCTACTGTCTCTTCTAGCCAAGTTGGCCCCAACATGGGTGAGATCAGTCAAGGTGTCGTAGAGAAATACCTTGAGGAGAACCCTCGCTTTGCCAAGGAGTACTTTGACAAGAAGCTTCGGGTGGAGGTGCTGGGAGAGATATTTCAGAACAGCCCGTTGTCCATCAA------------GGACAGCGCCTCCTTTGCTGAACTAACACAGGTGGAAGAGTCGGCCGTGTGCTTGGAGTTGCTGCGGACAATGCAGGAGGAGGCAGGGAGCATGGAGCTGATGGTGCACAAGGCTCTGCAGAGGCTGGCCCAGCTACTGTGGGCTGACCGCTGCAGCATGTTCATATGCCGGGCCCGCAACGGCACGCCGGAGGTGGCCTCCAGGCTACTGAACATCACCTCAGCCTCCAAGTTTGAGGACAACCTGGTGGTCCCTGACAGAGAAATTGTGTTTCCATTGGACATTGGGATTGTGGGCTGGGTTGCTCACACGAAGAAAGCCCTTAATGTCCCAGATGTGAAAAAGAATAGCCATTTTTCAGACTTCATGGACAAGCAAACCGGATATACCACTAGAAACCTGCTGGCAACCCCGATCGTGATGGGCAAGGAGGTGCTTGCTGTGGTTATGGCACTTAACAAAGCAAACGCATCTGAATTTTCCAAACAGGACGAAGAGGTCTTTTCCAAATACCTCAATTTTGTTTCTATCGTCCTAAAGCTGCATCACACCAATTACCTGTACAGTGTTGAATCCCGAAGAAGCCAGATCCTTATGTGGTCAGCCAACAAAGTATTTGAAGAGCTCACAGATGTTGAGAGACAGTTTCACAAAGCCCTCTACACAGTTAGAACATATCTCAACTGTGAACGATACTCCATCGGACTACTAGACATGACCAAAGAGAAGGAATTCTTTGATGAATGGCCAGTCAAGCTTGGAGAAGTGGAGCCCTATAAAGGTCCAAAGACACCAGATGGCAGAGAAATCATCTTTTATAAAGTCATTGATTACATTTTACATGGAAAAGAAGAAATCAAAGTGATTCCGACACCTCCTGCAGACCACTGGACTTTTGTTAGTGGGTTGCCTACATACGTTGCTGAAAATGGACTTATATGTAACATGCTGAATGCCCCGGCGGATGAATACTTCACATTTCAGAAAGGACCTGTAGATGAAACTGGTTGGGTCATTAAAAACGTCCTGTCCCTGCCTATTGTCAACAAGAAAGAAGACATTGTGGGAGTAGCTACATTTTACAACAGAAAGGATGGAAAACCTTTTGACGAGTATGATGAACACATTACTGAGACTCTCACACAATTTCTTGGATGGTCCCTTTTAAATACTGACACCTATGAGAAAATGAATAAACTAGAAAACAAAAAAGACATTGCTCAGGAAATGCTCATGAACCACACCAAAGCCACTCCTGATGAAATTAAGTCTATATTGAAATTTAAAGAGAAGTTAAATATAGATGTAATTGAAGACTGTGAAGAAAAGCAACTTGTCACCATTTTAAAAGAGGACTTGCCAGACCCGAAGCAAGCAGAGCTGTATGAATTCTGCTTTAGCGACTTGCCCATAACCGAGCACGAATTGATTAAGTGTGGACTACGACTATTCTTTGAAATAAATGTGGTGGAGAAATTCAAAGTGCCTGTAGAGGTTCTTACCAGGTGGATGTACACTGTGAGAAAAGGGTACCGCTCTGTCACTTACCACAACTGGCGGCATGGATTCAATGTGGGGCAGACCATGTTTACTTTGCTGATGACAGGAAGACTAAAGAAATACTATACGGATCTTGAAGCCTTTGCCATGCTTGCTGCTGCTTTTTGCCATGACATTGACCACAGAGGCACCAATAATTTGTTTCAGATGAAATCTGCATCTCCATTGGCAAAGCTTCATGGATCTTCCATTTTGGAGAGGCACCACCTGGAGTACAGTAAGACTCTACTGCAGGATGAGACTTTAAACATCTTCCAGAACCTAAATAAACGCCAGTTTGAAACAGTCATTCATTTGTTTGAAGTTGCAATAATAGCAACTGACCTGGCTTTGTATTTCAAGAAGAGAACCATGTTTCAAAAAATTGTTGATGCCTGTGAAAAAATGGAAACTGAAGGAGAGGCTATCAAATACGTAACCACTGATCCAACCAAAAAAGAGATTATCATGGCAATGATGATGACTGCATGTGACTTGTCTGCCATAACCAAGCCCTGGGAGGTACAAAGCCAGGTAGCTCTTCTGGTTGCAAATGAATTTTGGGAACAAGGAGATCTGGAGAGAACAGTGCTACAGCAACAACCTATTCCTATGATGGACAGAAACAAAAAAGATGAACTACCTAAACTGCAAGTTGGATTTATTGATTTTGTTTGTACTTTTGTATATAAGGAATTCTCACGGTTTCACAAAGAAATCACACCTATGCTGAATGGTCTTCAGTGTAACAGAATAGAATGGAAAACTCTAGCCGATGAGTATGATGAA---AAAATGAAGGTAATTGAAGAGGAGGTGAAAAAGCAGGAAGAAAGAAACACAACAGAAAAAGATTCAGGAGGTGGTGGTGAT------------------------------GACAGAAAGTCCAAAACATGTCTAATGTTGATGAGTGACAGCACTACTTTGGTTCCTCCAGCTTCAAGCCAGGGTCCTACCACCCCACGCAAGGGCCCCCCGAAGTTCAAGCAGAGGCAGACCCGCCAATTCAAAAGCAAACCTCCTAAGAAAGGTGTGAAAGGGTTCGGAGATGACATCCCAGGCATGGAGGGGCTAGGAACAGATATCACCGTGATTTGTCCCTGGGAAGCTTTCAGTCACTTGGAATTACACGAGCTGGCTCAGTTTGGTATTATC
Microgale_talazaci  ATGGCCAAGATCAACACCCAGTGCTCCCACCCCTCCCAGGGCCGCCGGGCGATACGCAGCCGAGGAGACGACCTGGATCGTGTTGAAAATGGCCTCAGCGGGACCCTCTCCGGCAGTGAGGAGCCCTCGTCCGCACCCCTGCCAGCAGCCGCCATGGAGACCAGA---CGACCGGCTGAGTCCAGGAGCAGCTCCTTCCCCAGTCAGAGGCCGGCCAGGTTGTCCCGACTGATCATCTCGCTGCATGCATGGGCAGCCAGGCACTTACACCAGGAGGAACAGCCGCCCGACTCTTTCCTGGACCGTTTCCAGGGAGCCGAGCTCAAGGAGGTGTCCAGCCGGGAAAGCAATGCTGCATCCAGC---------GAGGAGCCACCGGGCAGAGAGAGCAGTGAGGGCTGGCCCCTGGCCAGAAACAATGCCCGCAGCTGCGACAACTCAGACAAAGCGAAGAAGAGAGAGGCCATTGTGGTGGACCCCTCCAGCAACGTGTACTACCACTGGCTGACCATCATCGCCACTCCGGTCTTCTACAACTGGTGCATGCTGGTGTGCAGGGCCTGTTTTGATGAGCTGCAGTCTGAGCATCTGATGCTGTGGCTGGTCCTGGACTACTCGGCAGATGTTGTCTACGGCCTGGATGTGCTGGTGCGAGCCCGTACAGGCTTCCTGGAACAAGGCTTAATGGTCAAAGATGCAGCGAGGCTGTGGAAACACTACACAAAGACCATTCACTTCAAGCTCGACGTGCTGTCTCTGGTCCCCACAGACCTGGGTTACTTAAAGCTGGGCATGAACTATCCGGAGCTGAGGTTCAACCGCCTTTTGAAGCTCCCCCGGCTCTTTGAATTCTTTGACCGCACAGAGACGAGAACCAACTACCCCAACATGTTTAGGATAGGGAACCTGGTCTTGTACATCCTCATCATCATCCACTGGAACGCCTGCATCTACTTTGCCATTTCCAAGTTCATTGGTTTTGGGACCGACTCCTGGGTCTACCCAAACGTCTCCATCCCAGAGTATGGGCGCCTCTCTAGGAAGTACATTTACAGCCTCTACTGGTCCACGTTGACCCTGACCACCATCGGGGAGACCCCACCGCCGGTCAAAGACGAGGAGTATCTCTTCGTGGTCATCGACTTCCTGGTGGGTGTCTTGATTTTTGCCACCATCGTGGGCAACGTGGGTTCCATGATCTCCAACATGAACGCCTCGCGGACCGAGTTCCAGGCCAAGATCGACTCCATCAAGCAGTACATGCACTTCCGAAAGGTGACCAAGGACCTGGAGACCCGGGTCATCCGGTGGTTTGACTACCTGTGGGCCAACAGGAAGACGGTGGATGAGAAAGAAGTGCTCAAGAACCTCCCGGACAAGCTGAAGGCCGAGATCGCCATCAACGTGCACCTGGACACCCTGAAGAAGGTGCGCATCTTCCAGGATTGCGAAGCAGGCCTGCTGGTGGAGCTGGTGCTCAAGCTGCGGCCTGCCGTGTTCAGCCCTGGGGATTACATCTGCAAGAAGGGAGACATCGGGAGGGAGATGTACATCATCAAGGAGGGCAAGCTGGCGGTGGTCGCGGAGGACGGGGTCACCCAGTTTGTGGTCCTCAGCGACGGTAGTTACTTTGGGGAGATCAGCATCTTAAACATCAAGGGGAGCAAGTCGGGGAACCGCAGGACCGCCAACATCAGGAGCATCGGGTACTCCGACCTCTTCTGCCTCTCCAAGGACGACCTCATGGAGGCCCTGACGGAATACCCGGAAGCCAAGAAGGCGCTGGAGGAGAAGGGACGGCAGATCCTCATGAAGGACAACCTGATCGACGAGGAACTGGCCGGGGCGGGGCCGGACCCCAAGGACATCGAGGAGAAGGTGGAGTACCTGGAGTCCTCCCTGGACACGCTGCAGACCAGGTTCGCCCGGCTGCTGGCCGAGTACAGTGCCGCCCAGATGAAGGTGAAGCAGCGTCTCAGTCAGCTGGAGAGCCAGCTGAAGACCTGTGGGAACAGCGGCCCCTCGGAGGGGGCTGCTCCCGGGGACACTGACGAACCAGAGGGCCAGCACCAGATGTTTAAATCACTGATGGTTAAATCCAACAAGGTGCAGCCG------------GAAGAAAAGGGAGGGGGCCTTCAGCCGAGCATGAAGTCTCTGCCAACCACAAGGCTGGGTGAGAACAAAAATGAAAATAAACCTTTCAAAACGAAGACATTTCCAGGCATATGTGAGGAGTCACACACCAAAATAGAAGATAAAACCTCCAAGAAAAATGTCCCCAGCAGTCCAATCACAAACCCTGACTCTCAGTATCCTGCGACAGCATCTGGAACAAGGCAA---------GAATCAGAGACTGGGAAAGAAGGCAGCGTCAG---------------------ATCCCCTGTTATAAGTGACTATGTTGATGCTCGGCTACACAGTGTGGTGAAAAGAATGCGTCAAAGAACAGCCCTCTACAAGAGAAAGTTGGTGGAGGGAGATATATCCTCACCAGAAGGCAGTCCCCAGACAGCAAAG---------CCCACGGCAGAAGCATCAGCACATGACAGTGGCACGAAGCCAAAAGAAGAACGTGACGATAACGTGCTGTGTTGCAAATTTCAGAAGTTGCCTCTGACCAGCTACCTAAAGCAAATTAGGCTCGCCAAAAGCATCAACTCATACACTGATCGCGTCTACCTCCTGTGGCTCCTCCTGGTCACCATGGCCTTTCACTGGAACTGCTGGCTTCTCCCACTGCGCATAGTCTTCCCATACCAAACAGCAGACACCACGCACTACTGGCTTATCACAGACAGCGTGTGCGATATTGTCTACCTTTGTGACATGCTGTTGGTCCAGCCCAGGCTCCAGTTTGTAAGAGGTGGAGAAATAATAGTGGATTCAAATGAGCTCAAGAGATACTACAGGAGTTCGACAAAATTTCAGTTGGATCTCCTATCAATAATTCCATTTGATGTTTTCTATCTCTTCTTTGGGGTTAATCCAATATTTAGAGTGAACAGGATGTTAAAGTATACCTCATTTTTTGCATTTAGTCATCACCTAGAATCTATGATGGACAAGGCATACATCTACAGGGTCATTCGAACAACTGGATACTTGCTGTTTACCCTGCATATTAATGCCTGTATCTATTACTGGGCTTCAGCCTATGAAGGATTTGGCACAACAAAGTGGGTGTATAATGGTGAAGGAAACAAGTATCTGAGATGTTATTATTGGGCAGTTCGGAGTTTAATTACCATCGGGGGCCTTCCAGAACCACAAAACATATTTGAAATTGTTTTTCAACTCTTGAATTTTTTT------CTGGGAGTCTTCGTGTTCTCTGGCTTAATTGGTCAGATGCGAGATATAATTGGGGCTGCCAGAGCCAATCAGAACAACTTCCGTGTCTGCATGGATCACACCATTGCCTACATGAACACCTACTCCATTATCAAAACTGTGCAGAATCGGGTTCGGATTTGGTATAAACACACGTGGGACTCTCAAAGAATGCTGGATGAGTCTCATCTGCTGGAGACGCTGCCCTCGACAATGCAGCTGGCCCTTGCCATTGATGTGAACTTCAGCATCATCAGCAAAGTCGACTTATTCAAGGGCTGTGACACACAGATGATTTATGATATGCTGCTAAGATTAAAATCAACTATCTACTTACCTGGTGATTTTGTCTGCAAAAAGGGAGAAATTGGCAAAGAAATGTATATCATCAAGCAAGGAGAAGTCCAAGTTCTCGGGGGCTCGGATGGTTCTCAAGTTCTGGTGACTTTGAAAGCAGGGGCAGTCTTGGGAGAAATCAGCCTTCTGGCCGCAGGCGGGGGGAACCGTCGAACGGCCAATGTGGTGGCACATGGTTTCGCCAACCTTCTTACCCTGGACAAAAAGACCCTCCAAGACATTCTACAGCACTATCCAGACTCTGAAAAGCTCCTCATGAAGAAAGCAAGACTGCTGCTAAGACATAAGGCTAACCCCACTGGGGCAAGTCCTCCAAGAAAAGGACTTGCCTTTCTCTTCTCTGCGAAGGAAGACACACCCAAAATGTTTAAGTCTCTGCTCGGAGGCTCGGGAAAAGCAGGTCTTGCCAGACTACTCAAAATGAAGAAAGAACAAACAGCACAGAAAAAAAGTGAGAACTCAGAA---AGAGAGTATAATGGAAAAGAATATGAAGATAAAGAAAGAGAGACGGCAGAGAATTCACTGGACAGACCCAACTGTGAAGCGAGTCATATTAAAATGGAGGAAATGCCCCAGTCACCTGGAAAAGCAATTTTATTACCGAGAGGT---ACCCATCAGTCTCTCGTGATCAGCATGACTCCTACTGCTGAGGGCGGAGAAGAGATTCTGATGATTGAAGTCACAGAAAAGGCTAAGCAAATGGGCAGTGGAGCCAGTGCGGAGGACAAGGAGCTGGCCAAGCGGTCCAAGGAGCTGGAAAAGAAGCTGCAAGAGGATGCTGACAAGGAGGCGAAGACGGTCAAGCTGCTGTTGCTGGGTGCAGGGGAGTCGGGTAAGAGCACGATCGTCAAACAGATGAAGATCATCCACCAGGACGGCTATACGCCAGAAGAGTGCCTGGAGTTCAAGTCCATCATCTACGGCAACGTGCTGCAGTCCATCCTGGCCATCACTCGGGCCATGTCCACCCTGGGCATCGACTATGCCGAGGCTGGCCGCACAGAAGATGGGCGGCAGCTGGGCAACCTGGCGGACTCCATCGAGGAGGGCACCATGCCCCCCGAGCTGGTGGATGTCATCAAGAAGCTCTGGAAGGACGGCGGGGTGCAAGCCTGCTTCGACAGAGCGGCAGAGTACCAGCTCAATGACTCCGCCTCTTACTACCTGAACCAATTAGACCGGATTACAGATCCAGAGTACCTCCCTAACGAGCAGGACGTGCTGCGGTCCAGAGTGAAAACCACCGGCATCATCGAGACCAAGTTTTCAGTCAAAGACTTGAACTTCAGGATGTTTGACGTGGGAGGTCAGAGGTCGGAGAGGAAGAAGTGGATCCACTGCTTTGAGGGGGTCACCTGCATCATTTTCTGCGCGGCCCTCAGCGCCTACGACATGGTGCTGGTGGAAGATGATGAGGTGAATCGGATGCACGAGTCTCTGCACCTGTTCAACAGCATCTGCAACCACAAGTTCTTCGCGGCCACCTCCATCGTCCTCTTTCTCAACAAGAAGGACCTCTTTGGGGAGAAGATCAAGAAAGTGCACCTGAGCATCTGCTTTCCTGAGTATGATGGCAACAACTCGTTTGAGGATGCAGGGAATTACATCAAGAGCCAGTTTCTGGACCTCAACTTGCGCAAAGACGTGAAAGAGATCTACAGTCACCTGACCTGTGCGACAGACACCCAGAATGTCAAGTTCGTGTTCGATGCCGTGACAGACATCATCATCAAAGAGAATCTCAAGGACTGCGGGCTCTTCATGGCGCAGGATCTCAGGGAGAAGGAACTCCTGAAGATGGAGGTGGAGCAGCTGAGGAAGGAAGTGAGGACTCCAAGAAATCCCGTTTCCAAGACGGGAAGAGACATCAGGGCGTACGTGGAGGCCCAGGCAGGAAGTGACCCTCTTCTCAGAGGCATCCCCGAGGACAAGAACCCCTTCAAGGGGAAAGGGTCCTGTGTGACCAGCATGGCCCAACGGTGGGGTGCGCACAGGCTCACAGGCGGGCAACCACAAGATGCATCTGAGGCCAGCACCCACACCAGCATCTTCGTGTAC---ACCAACAGCAACAGCACCAGAGGCCCCTTTGAAGGTCCCAATTACCACATTGCCCCTCGGTGGGTGTACCATCTCACGAGCACCTGGATGATCTTCGTGGTCTTCGCCTCCGTCTTCACCAACGGGCTCGTGTTGGTGGCCACCATGAGATTCAAGAAGCTGCGCCACCCTCTGAACTGGATCCTGGTGAACCTGGCGGTGGCTGACTTGGCAGAGACCATCCTCGCCAGCACCATCAGCGTGGTGAACCAGATCTACGGCTACTTCGTGCTCGGCCACCCTCTCTGTGTCCTGGAGGGCTACACTGTGTCCCTCTGTGGGATCACGGGCCTCTGGTCACTGGCCATTATTTCTTGGGAGCGCTGGCTGGTGGTCTGCAAACCCTTTGGCAATGTGAGATTTGACGCCAAGCTGGCCATCGCGGGCATCGCCTTCTCCTGGCTCTGGTCTGCCATCTGGACGGCCCCACCTATCTTTGGTTGGAGCAGGTACTGGCCTCACGGCCTGAAGACGTCGTGCGGCCCCGACGTGTTCAGCGGCAGCTCGTACCCCGGGGTGCGGTCCTACATGATCGTCCTCATGGTCACGTGCTGCGTCATCCCCCTCAGCATCATCGTGCTCTGCTACCTCCACGTGTGGCTGGCCATCCGGGCAGTGGCGAAGCAGCAGAGAGAATCAGAGTCTACCCAGAAGGCTGAGAAGGAGGTGACGCGCATGGTGATGGTGATGATCTTTGCCTACTGCCTCTGCTGGGGGCCCTACACCATCTTCGCGTGCTTCGCTGCTGCCCACCCTGGCTACTCATTCCACCCTCTGATGGCAGCCTTGCCAGCCTACTTTGCCAAAAGTGCCACTATCTATAACCCCGTCATCTACGTCTTTATGAACCGGCAGTTCCGGAACTGCATCCTGCAGCTTTTCGGCAAGAAGGTGGACGACAGCTCCGAACTCTCTAGCACTTCCAGAACAGAGGCCTCATCTGTCTCTTCTGTGTCACCTGCCATGTCAGGA------GAAGAGGAGTTTTATCTCTTCAAGAACATGTCCTCGGTGGGACCTTGGGAGGGGCCTCAGTATCACCTGGCCCCTGTCTGGGCCTTCCACCTCCAGGCAGCCTTCATGGGCTTCGTCTTCTTGGCCGGGACGCCGCTCAACGCCATGGTGCTGGTGGCCACACTGCGCTACAGGAAGTTGCGGCAGCCGCTCAACTACATTCTGGTCAATGTGTCCTTGGCAGGTTTCCTCTTCTGCGGCTTCTCTGTCTTCACCGTCTTCGTTGCCAGCTGTCACGGGTACTTCTTCTTTGGTCGCCACGTGTGTGCTCTGGAGGCCTTCCTGGGCTCTGTGGCAGGTCTGGTGACAGGATGGTCCCTGGCCTTCCTGGCCCTGGAACGCTACCTTGTCATCTGTAAACCCTTTGGCAACGTCCGCTTCAGCTCCCAGCATGCCCTGATGGTGGTCTTGGCCACTTGGACCCTGGGGATTGGTGTCTCCATCCCACCCTTCTTTGGCTGGAGCCGGTTCATCCCGGAGGGGCTGCAGTGCTCCTGTGGCCCGGACTGGTACACTGTGGGCACCAAGTATCGCAGCGAGTACTACACCTGGTTCCTCTTTGTCTTCTGCTTCATTGTGCCCCTGACTCTCATATGCTTCTCCTACTCCCAGCTGCTCAGAACCCTCCGAGCTGTCGCAGCTCAGCAGCAGGAGTCGGCTACGACCCAGAAGGCCGAGCGCGAGGTGAGCCGCATGGTGGTGGTGATGGTGGGATCCTTTTGCCTCTGTTACGTGCCCTATGCTGCCTTGGCTATGTACATGGTCAACCGCCGTAACCACGGGCTGGACTTACGGCTCGTCACCGTCCCTGCCTTCTTCTCCAAGAGCGCGTGTGTCTACAACCCCATCATCTACTGCTTCATGAACAAGCAGTTCCGTGCCTGCATCATGGAGATGGTGTGTGGGAGGTCCCTGGTGGGTGAAGCCGACAGCCCTAGCTCCCGGAAAACCGAAGTTCATACTCTCTCGGCCAGCCAGGTCGGCCCCAACATGAGCGGGATAAGCCAAGATGCTGTAGAGAAATACCTCGAGGAAAACCCTCGCTTTGCCAAGGAGTACTTCAATAAGAAGCTGCGGGTGGAGGTGCTGGGAGAAATCTTCCAGAAGAGACCTTTGTCCACCAC------------AACCAGCGCCTCCTTCACAGAACTGAGTCAGGTGGAGGAGTCGGCCGTGTGCTTGGAGCTGCTGCTCCTGACGCAGGAGGAGGGAAGCAGCATGGAGCTGGTGATGCACAGGGCCCTGCAGAGGCTGGCCCAGCTGCTGGGGGCTGACCGCTGCAGCATGTTCCTATGCCGGGCCCGTAATGGCACGCCTGAGGTGGCCTCCAGGCTGCTGAACGTCACCCCAGCCTCCAAGTTTGAGGACGACCTTGTGGGCCCTGAAAAAGAAGTGGTATTTCTGCTGGACATCGGGATCGTGGGCTGGGTTGCTCACACGAAGAAAGCCCTCAATGTCCCAGATGTGAGAAAGAACAGCCACTTTTCAGACTACATGGACAAGCATACCGGGTACACCACCAGGAACCTGCTGGCCACCCCGATTGTGATGGGCAAGGAGGTTCTTGCTGTGGTCATGGCACTGAACAAAGGAAACGCATCGGAATTCCTCCAACAGGATGAAGAGGTCTTTTCCAAATACCTCAATTTTGTTTCTATCGTCCTAAAGCTGCATCATACCAACTACCTGTACAGTGTTGAGTCCCGAAGAAGTCAGATCCTTATGTGGTCAGCCAACAAAGTGTTCGAAGAACTCACCGATGTCGAGCGGCAGTTTCACAAAGCCCTCTACACCATCAGAACATATCTCAACTGTGAGCGGTACTCCATTGGACTGCTGGACATGACCAAAGAGAAGGAATTCTATGATGAATGGCCAATAAAACTTGGAGAAGCTGAACCTTATAAAGGACCAAAAACACAAGATGGCAGAGAAATTATCTTTTATAAAATCATTGATTACATTTTACATGGGAAAGAAGAGATCAAAGTGATTCCGACACCTCCTACAGACCATTGGACTCTTGTTAGTGGGTTGCCTACCTATGTTGCTGAAAACGGATTTATCTGTAACATGCTGAATGCCCCTGAGGACGAATACTTCACGTTTCAGAAAGGGCCCGTGGATGAAACTGGTTGGGTCATTAAGAATGTCCTGTCCCTGCCTATTGTCAACAAGAAAGAAGACATTGTGGGAGTAGCCACGTTTTACAACAGGAAGGATGGAAAACCATTTGATGAATATGATGAGCACATCACTGAGACTCTCACACAATTTCTTGGATGGTCTCTTTTAAATACGGACACCTACGATAAAATGAATAAGCTAGAAAACAGAAAAGACATTGCTCAGGAAATGCTCATGAACCATACGAAAGCCACTCCTGAAGAAATTAAATCTATATTGAAATTTAAAGAGAAGCTAAATATAGATGTAATTGAAGACTGTGAAGAAAAACAACTCGTCACAATTTTAAAGGAAGACTTGCCAGATGCAAAGCAAGTCGAACTGTACGATTTCCGCTTCAGCGACTTTGCCATGACCGAGCACGGACTGGTTGAGTGTGGGCTGCGACTGTTCTTTGAAATCAACGTGGTGGAGAAATTCAAAGTGCCTGTAGAGGTTCTTACCAGATGGATGTACACCGTGAAGAAAGGGTACCGCGCTGTCACGTACCACAACTGGAGGCACGGCTTCAATGTGGGGCAAACCATGTTTGCTCTGCTGATGACTGGAAGACTGAAGAAATACTACACGGACCTGGAAGCCTTTGCCATGCTCGCTGCTGCTTTCTGCCATGACATTGATCATCGAGGCACCAACAATTTGTATCAGATGAAATCCACATCTGCACTGGCCAGGCTTCACGGGTCGTCCATCCTGGAGCGGCACCACCTGGAGTACAGCCGCACTCTGCTGCAGGATGAGACTTTAAACATCTTCCAGAATCTAAATAAACGCCAGTTTGAAACAGTCATTCATTTGTTTGAAGTTGCAATAATAGCAACTGACCTGGCTTTGTATTTCAAGAAGAGAACCATGTTTCAAAAAATTGTTGATGCCTGTGAGAAAATGGAAAACGAAGAAGAAGCCATCAAGTACATAACCGTTGATCCAACCAAAAAAGAGGTCATCATGGCAATGATGATGACTGCATGTGACTTATCTGCTATCACCAAGCCCTGGGAGGTACAAAGCCAGGTTGCCCTTCTGGTTGCAAATGAATTTTGGGAACAAGGAGATCTGGAGAGGATGGTGCTACAGCAACAACCCATTCCTATGATGGACAGAAACAAAAAAGATGAACTGCCTAAACTTCAAGTTGGATTTATTGATTTTGTCTGTACTTTTGTATACAAGGAATTCTCCCGGTTTCACAAAGAAACCACACCTATGCTGAATGGTCTTCAGAATAACCGAGTAGAATGGAAATCCCTAGCTGATGAGTATGATGAA---AAGGTGAAGGCAATTGAAGAGGAAGAGGAAAAGCAGGAAGATGGTAACACAATAGGAAAAGATTCAGGAGGAGGAGGAGGA---------GGTGGCGGTGGTGGTGGTGAATACAAAAAGTCTAAAACATGTCTAATGCTGATGAGTGACACCACCTCTTTAGCTCCGCCAGTTTCAAGCCAGGGTTCTGCCACCCCACGCAAGGGCCCCCCAAAGTTCAAGCAGAGACAGACTCGCCAATTCAAGAGCAAACCTCCTAAGAAAGGGGTGAAAGGGTTTGGAGATGACATTCCAGGCATGGAGGGGCTGGGAACAGATATCACAGTGATTTGTCCCTGGGAAGCTTTCAGCCACCTGGAATTGCACGAGCTGGCTCAGTTTGGGATTATC
Orycteropus_afer  ATGGCCAAGATCACCACCCAATATTCCCACCCTTCCCAGGCCCACCTCGCAGTAAGAATCATGGACAGTGATCTCGATCACATTGAAAATGGCATCAGCCGGACCCTCTCTCCTTGTGAGGAGACATCATCAGAACTGCAGCAAGGGATCGCCATGGAGACCAGA---GGACTGGCTGAATCCCGACGAAGTTCCTTCACCAGCCAGCGGCCCGCCAGGTTGTCACGACTCATCATCTCTCTGCAAGCATGGGCGGCCAGGCACTTACACCGTGAGGATCAGAGATCGGACTCTTTTCTGGATCGTTTCCGTGGAACTGAGCTCAAGGAGGTATCCAGCCGAGAAAGCAATGCCCAGTCCAATGTGGGCAGCCAGGAGCCACCTGGCAGAGAAAGAAG---TGGCTGGCCTTTGGCCAGAAACAATGTCAACACCTGCAACAACTCAGAGAAGGAAAGGAAGAAGGAGGCCATGATGGTAGACCCCTCTAGCAACATGTACTACCACTGGCTGACCATCATCACCGTGCCTGTCTTCTACAACTGGTGCCTGCTGGTTTGCAGGGCCTGTTTTGATGAGCTTCAGTCTGAGCATCTGATGCTGTGGCTGGTCCTGGACTACTCAGCAGACGTCCTCTACGGCCTGGATGTGCTGGTGCGAGCCCGCACAGGCTTCCTTGAGCAAGGCTTGATGGTCAAGGATGCTGAGAGGCTATGGAAACATTACATGAAGACCATTCACTTCAAGTTGGATGTGTTGTCTCTGGTCCCCACGGACCTGGCTTATTTAAAGCTGGGCATGAACTACCCAGAACTGAGGTTCAACCGCCTACTGAAGTTTTCCCGGCTCTTTGAATTCTTTGACCGCACGGAGACAAGGACTAACTACCCCAATGTGTTCAGGATTGGGAACCTGGTCTTATACATCCTCATCATCATCCACTGGAATGCCTGCATCTACTTTGCCATTTCCAAGTTCATTGGTTTCGGGACAGACTCCTGGGTCTACCCAAACATCTCAAACCCAGAGTATGGGCGCCTCTCCAGGAAGTACATTTACAGCCTCTACTGGTCCACCTTGACCCTGACCACCATCGGTGAGACGCCGCCTCCCATCAAAGATGAGGAGTATCTCTTTGTTGTCATAGACTTCCTGGTGGGTGTCTTGATTTTTGCCACCATTGTGGGCAACGTGGGCTCCATGATCTCTAACATGAATGCTTCACGAACAGAGTTCCAAGCCAAGATCGACTCCATCAAACAGTACATGCAGTTCCGCAAGGTGACCAAGGACTTGGAGACTCGGGTTATCCGGTGGTTCGACTACCTGTGGGCCAACAGGAAGACAGTGGATGAGAAGGAGGTGCTCAAGAGCCTTCCAGACAAGCTGAAGGCTGAGATCGCCATCAATGTGCACCTGGACACTCTAAAGAAGGTCCGCATCTTCCAAGACTGTGAGGCAGGGCTGCTGGTGGAGCTGGTACTGAAGCTTCGACCCACTGTGTTCAGCCCTGGGGATTATATCTGCAAGAAAGGGGACATTGGGAGGGAGATGTACATCATCAAAGAAGGCAAGCTGGCTGTAGTGGCCGACGATGGGGTCACCCAGTTCGTAGTCCTAAGTGATGGGAGTTACTTTGGGGAGATCAGCATCTTAAACATAAAGGGGAGCAAGTCAGGCAACCGCAGGACAGCCAACATCAGGAGCATTGGTTACTCGGACCTGTTCTGCCTCTCAAAGGACGACCTGATGGAGGCCCTGACCGAATACCCTGATGCCAAGAGAGCCCTGGAGGAGAAGGGACGGCAGATCCTGATGAAGGACAACCTGATTGATGAGGACCTGGCCAAGGCCGGGGCAGACCCCAAGGACATCGAGGAGAAGGTGGAGTACCTGGAGTCCTCCCTGGACACCCTGCAGACCAGGTTTGCACGGCTCCTGGCTGAGTATAACGCCACCCAGATGAAGATGAAACAGCGTCTCAGCCAGCTGGAAAGCCAGATGAAGACCTGTGGGAGCAGCTTCCTGTCTGATGGGGAGGCTCCTAGGGATGCTCCTAAAACAGAGGACAAAGAACAGATGTTTAAAACAATGACAGTAAAATTCAACAAGGTAAAACCAATAGAAAAGAATGATGAAAATGAAGACAGCCTTCATCCAACCAACCAGTCTCAGTCATCTACTAGACAGGGAGAAAATAAAATTGAAAAGAAATCTCTCAAAACCAAGATGCCTGCAGTCACATTTGAAGAATCACACACCCAAATACCAGATAAAATATCCAAGAAAACTTTCCTCAGCAATCAGACCACAAACCCTGCCTCTCAAAATCCAGCAGAAGCAACAGGATCAATGCCAGAGCTAGAAGAGACAGAGACTGGGAAAGAAGGCAGAGTCAGTCCAAAAAGCAAACCATCCAGAACTCCTGTTATAAATGAGTATGCTGATGCCCACCTACACAACCTGGTGAACAGAATGCGTCAGAGAACAGCCCTCTATAAGAAAAAGTTGGCAGAGGAAGATGTATCCTCACCTGAAGGCAGCCCTCAACTTGCAAAG---------CCCACAGCTATGTCATCAACACAGAGAAGTGAAGCCAAACTACAAGAAGATGATTACTATGGCATGTTGTGTTGTAAATTCCGGAAGTTGCCTCTGACAGATTATCTAAAGCAAATTAGACTTTCAAGAAGCATAGATTCATACACAGATCGGTTCTACCTCCTGTGGCTCCTGCTCGTCACCATTGCCTACAACTGGAATTGCTGGTTTATTCCACTGCGTCTAGTCTTTCCATATCAAACACCAGACAACATGCACTACTGGTTTATAACAGACATCGTATGTGATATCATCTACCTTTGTGATATGCTATTAATCCAACCCAGACTCCAGTTTACAAGAGGAGGAGAAATAATAGAGGATTCAAATGAGCTAAAGAGACACTACAGGAGTTCCACAAAATTTCAGTTGGATCTCGTATCAGTAATACCATTTGATGTATTCTACCTCTTCTTTGGGTTTAATCCAATATTTAGAGCAAATAGGATATTAAAGTATACCTCATTTTTTGAGTTTAATCACCACCTAGAGTCTATAATGGACAAGGCATACATCTACAGAGTCATTCGAACAACTGGATACTTGCTGTTTACTCTGCATATTAATGCCTGTATTTATTACTGGGCTTCAAACTATGAAGGAATTGGCACTACTAAATGGGTGTATAGTGGTCAAGGAAACAAATACCTGAGATGTTATTATTGGGCAGTTCGAACTTTAATTACCATCGGGGGCCTTCCAGAACCACACACTACGTTTGAAACTGTTTTTCAACTCTTGAATTTTTTT------CTTGGAGTTTTTGTGTTCTCCAGCTTAATTGGTCAGATGCGAGATGTAATTGGGGCAGCAACAGCCAATCAGAACCACTTCCGTGTCTGCATGGATCATACCATTGCCTACATGAACACTTACTCCATTCCCAAAAGTGTACAGGAACGGGTTCGGACTTGGTATGAATATACGTGGGACTCTCAAAGAATGCTAGATGAGTCCGATCTGCTTGCGAACCTGCCCTCTACCATGCGGTTGGCCCTGGCCATTGATATGAACTTCAGCATCATCAGCAAAGTCGACTTGTTCAAGGGTTGTGATATGCAGATGATTTATGACATGTTGCTAAGATTGAAATCCACTGTCTATCTACCTGGTGATTTTGTCTGCAAAAAAGGGGAAGTTGGCAAAGAAATGTATATCATCAAGCAAGGAGAAGTCCAAGTTCTCGGAGGCCCTGATGGTACTAAAGTTCTGGTTACTCTGAAAGCTGGGGCAGTGTTCGGGGAAATCAGCCTTCTAGCAGCAGGTGGAGGAAACCGTCGAACTGCCAATGTGGTGGCACATGGTTTTGCCAATCTTTTAACACTGGACAAAAAGACCCTCCAAGAAATTCTACTGCACTATCCAGATTCTGAAAAGCTCCTCATGAAGAAAGCCAGAGTGCTTCTGAAGCAGAAAGCTCAGGCCACAGAGGCAACCCTTCCAAGAAAAGGATTTGCTTTTCTTTTCCCCCCTAAAGAAGAGACACCCAAAATATTTAAAGCTCTACTTGGAGGTACAGGAAAAGCAGGTCTTGCAAGACTACTCAAATTGAAGAGAGAACAAACAGCTCAGAAGAAAAGTGGAAACTCCAAC---ACAGAGTGTGACGGAAAAGGATATGAAGATAAAGGAAGGAAGCCAGCAAAGAAACCAGTGGACAGACCCAACTGTGGAGTAAGTCCTATTACAGTGAAGCAAACGCCCCAATCGATTGGAAGGGCAGTTTTATTACCCAGAGGAGCTATCTATCAATCACTCATCATCAGTATGGCTCCT---GCTGAGGCTGGAGAAGAGGTTCTGACTATTGAAGTCACAGAAAAGGTTAAG???ATGGGGAGTGGCATCAGCGCTGAGGACAAAGAGCTGGCCAAGAGGTCCAAGGAGCTAGAAAAGAAACTGCAAGAGGATGCTGATAAGGAAGCCAAGACCGTCAAGCTGCTATTGCTGGGTGCTGGAGAGTCAGGAAAGAGCACTATTGTCAAACAGATGAAGATCATCCACCAAGATGGCTATTCGCCAGAAGAATGCCTGGAGTTCAAGTCCATCATCTATGGGAATGTGCTGCAGTCCATCCTGGCTATCATCCGGGCCATGTCCACACTGGGCATTGACTATGCCGAACCAAGCCATGCGGATGATGGGAGACAGCTCAACAACCTGGCTGACTCCACTGAGGAAGGCACCATGCCTCCTGAGCTGGTGGAGGTTATCAGGAAGCTGTGGAAAGACAGTGGAGTGCAAGCCTGCTTCGACAGAGCTGCAGAGTACCAGCTCAATGACTCCGCATCATACTACTTGAACCAATTAGACCGGATTACAGCTCCTGACTACCTTCCTAATGAGCAAGATGTACTACGGTCCAGAGTGAAAACCACAGGCATCATTGAGACCAAGTTTTCAGTCAAAGACTTGAACTTCAGGATGTTTGATGTGGGAGGGCAGAGATCGGAGAGAAAGAAGTGGATCCATTGCTTTGAAGGAGTCACTTGCATCATTTTCTGTGCAGCCCTCAGTGCCTACGATATGGTTCTGGTGGAAGATGACGAGGTGAATCGTATGCATGAATCTCTGCACCTGTTCAACAGCATATGTAACCACAAGTTCTTTGCGGCTACTTCCATTGTTCTCTTTCTCAACAAGAAGGACCTCTTTGAGGAAAAAATCAAGAAAGTGCATCTCAGCATTTGTTTTCCAGAGTATGATGGGAACAACTCTTTTGAGGATGCAGGGAATTATATCAAGAGCCAGTTCCTTGACCTCAATATGCGAAAAGATGTCAAAGAAATCTACAGTCACATGACCTGTGCTACAGACACGCAGAATGTCAAATTTGTGTTTGATGCAGTTACAGATATTATCATCAAAGAAAATCTCAAGGACTGCGGGCTCTTCATGGCCCAGGATCTCAGTGAGAAGGAGCTACTGAAGATGGAGGTGGAGCAGTTGAAGAAGGAAGTGAGGAACCCAAGAACTCCAATTTCCAAGACAGGAAAAGAAATAAAGGATTATGTAGAGGCCCAAGCAGGAAACGATCCTCTTCTCAAAGGCATCCCTGAGGACAAGAATCCCTTCAAGGAGAAAGGCACCTGTGTGATAAACATGGCCCAGCAGTGGGGGCCCCACAGGCTCACAGGTGGGCAGCCGCAGGGTGCCTATGAGGACAGCACTGGGGCCAGCGTCCTTGTGTACACCACCAGCAGCAACACCACCAGAGGCCCCTTCGAAGGCCCCAATTACCACATTGCCCCCCGGTGGGTGTATCACCTCACCAGCGCCTGGATGCTCTTCGTGGTCCTTGCCTCCGTCTTCACCAACGGGCTTGTGCTGGTGGCCACCATGAGGTTCAAGAAGCTGCGCCACCCTTTGAACTGGATCCTGGTGAACTTGGCAGTGGCTGACCTGATAGAGACCGTCATCGCCAGCAGCATCAGCGTGGTGAATCAGATCTACGGCTACTTTGTCCTCGGCCACCCTTTGTGTGTCGTGGAGGGCTACACTGTCTCCCTCTGCGGGATCACAGGCCTCTGGTCGCTGGCCATCATTTCCTGGGAGAGATGGTTGGTGGTCTGCAAACCTTTTGGCAATGTGAGATTTGATGCCAAACTGGCGACCGCAGGTATTGCCTTCTCGTGGGTCTGGGCTGCCATCTGGACTGCCCCGCCCATCTTTGGTTGGAGCAGGTACTGGCCTCACGGCCTGAAGACCTCGTGCGGGCCCGACGTGTTCAGCGGCAGCTCGTACCCCGGGGGGCAGTCCTACATGATCGTCCTCATGACCACGTGCTGCATCATCCCTCTCAGCATCATCGTGCTCTGCTACCTGCACGTGTGGCTGGCCATCCGTGCGGTGGCGAAGCAGCAGAAAGAATCCGAGTCCACGCAGAAGGCTGAGAAGGAGGTGACGCGCATGGTGGCGGTGATGATCCTGGCCTTCTGCTTCTGCTGGGGCCCCTACGCGTTCTTCGCGTGCTTCGCCACTGCCCACCCTGGCTACGCTTTCCACCCTCTGGCGGCAGCCTTGCCAGCCTACTTTGCCAAAAGTGCCACTATCTACAATCCCATCATCTATGTCTTTATGAACCGGCAGTTTCGGAACTGCATCTTGCAGCTTTTTGGGAAGAAGGTGGAGGATAGTTCTGAACTCTCCAGCATCTCCAAAACGGAGGCCTCATCTATCTCTTCAGTTTCACCTGCAATGTCA------GAGGAGGAAGAATTTTATCTGTTCAGGAACATCTCTTCAGTGGGACCTTGGGATGGGCCTCAGTACCACATTGCCCCTGTTTGGGCCTTCTACTTCCAAGCAGCCTTCATGGGCTTTGTTTTCTTTGCAGGGACACCACTCAATGCCATGGTGCTGGTGGCCATGCTGCGCTACAAAAAGCTGCGGCAGCCACTCAACTACATTCTGGTCAACATATCGCTGGGGGGCTTCCTTTTCTGCATCTTCTCTGTCTTCGCTGTCTTCATTGCCAGCTGTCATGGATACTTCATCTTTGGTCGCTATGTTTGTGCTTTGGAGGCCTTCCTGGGCTCTGTAGCAGGTCTGGTGACAGGATGGTCACTGGCCTTCCTGGCCTTTGAGCGCTACGTTGTCATCTGTAAGCCCTTCGGCAACATCCGCTTCAGCTCCAAGCACGCACTGATGGTGGTCTTAGCTACTTGGATCATTGGTATTGGCGTCTCCATCCCACCCTTCTGTGGCTGGAGCCGGTTCATCCCCGAAGGCCTGCAGTGCTCCTGCGGCCCTGACTGGTACACCGTGGGCACCAAGTATCACAGCGAGTACTATACCTGGTTCCTCTTCATCTTCTGCTTCATCATCCCCCTTTCCCTCATATGCTTCTCCTACTCCCAGCTGCTGGGGGCCCTCAGAGCTGTTGCAGCTCAGCAACAAGAGTCTGCTACGACCCAGAAGGCAGAGCGGGAGGTGAGCCGCATGGTGGTGGTGATGGTGGGATCCTTCTGTCTTTGTTATGTGCCCTATGCTGCCTTGGCCATGTACATGGTCAACAATCGTAACCATGGGCTGGACTTACGGCTTGTCACCATTCCTGCCTTCTTTTCCAAGAGTGCTTGTGTCTACAATCCCATCATCTACTGCTTCATGAACAAGCAGTTTCGAGTCTGCATCGAGAACATGGTTTGTGGGAAATCCATGGCAGGCGAATCTGACACATCCAGCTTCCAGAAAACGGAAGTTCCTACTAGCTCTTCTACCCAAGTGGGCCCCAACATGGGTGAGATCAGCCGAGACACTGTAGAGAAATACCTCGAGGAGAACCCTCGTTTTGCCAAGGAGTACTTTGACAAGAAGCTGCGGGTGGAAGTACTGGGAGAAATCTTCCAAAACAGCCCGTTGTCCATCAA------------GGGCAGCGCCTCCTTTGCTGAGCTAACACAGGTGGAGGGGTCAGCCGTGTGCTTGGAGCTGCTGCGGGCAGTGCAGGAGGCGGCAGGTAGCATGGAACCGGTGGCACACAGGGCCCTGCAGAGGGTGGCCTGGCTGCTGCGGGCTGACTGCTGCAGCATGTTCATATGCCGGTCACGCAATGGCACACCAGAGGTGGCCTCCAAGCTGCTGAACGTCACCCCAACCTCCAAGTTTGAGGACAACTTTGTGATCCCTGATAGAGAAGTTGTGTTTCCACTGGACATCGGAATCGTGGGCTGGGTTGCTCACACAAAGAAAGCCCTTAATGTCCCAGATGTGAAAAAGAACAGTCATTTTTCGGACTATATGGATAAACAAACTGGATATATCACTAGGAACCTGCTGGCAACCCCGATTGTGATGGGCAAGGAGGTTCTTGCTGTGATTATGGCACTCAACAAAGTAAATGCATCTGAATTTTCCCAACAGGATGAAGAGGTCTTTTCTAAGTACCTCGATTTTGTTTCTGTCATCCTAAAGCTGCATCATACCAACTACCTATACAATGTTGAATCCCGAAGAAGCCAGATCCTTATGTGGTCAGCCAATAAAGTATTTGAAGAGCTCACAGATGTTGAACGACAGTTTCACAAAGCACTCTACACAGTTAGAACATACCTCAACTGTGAACGATACTCCATTGGACTGCTGGACATGACCAAAGAGAAGGAATTCTATGATGAATGGCCAGTCAAGCTTGGAGAAGCTGAGCCTTACAAAGGTCCAAAGACACCAGACGGCAGAGAAATCATCTTTTATAAAATCATTGATTACATTTTACATGGAAAAGAAGAGATCAAAGTGATTCCGACACCTCCTGCAGACCACTGGACTCTTGTTAGCAGGCTGCCTACATATGTTGCTGAAAATGGATTTATATGTAACATGTTGAATGCCCCGGCGGACGAATACTTCACATTTCAGAAAGGACCTGTAGATGAAACTGGTTGGGTCATTAAAAACGTCCTGTCCCTTCCTATTGTCAACAAGAAAGAAGACATTGTAGGAGTAGTTACATTTTACAACAGGAAGGATGGAAAACCTTTTGACGAATATGATGAACACATTACTGAGACTCTCACACAGTTTCTTGGATGGTCTCTTTTAAATACTGACACCTATGAGAAAATGAATAAACTAGAAAACAGAAAAGACATTGCTCAGGAAATGCTCATGAACCAGACCAAAGCCACTCCTAATGAAATTACGTCTATATTGAAATTTAAAGAGAAGTTAAATATAGATGTAATTGAAGACTGTGAAGAAAAACAACTTGTGGCAATTTTAAAAGAGGACTTGCCAGACCCAAAGAAAGTAGAACTATATGAATTCCACTTTAGTGACCTGCCCATTACTGAGCATGGATTGATTCAGTGTGGACTACGACTATTCTTCGAAATAAATGTGGTGGAGAAATTTAAAGTGCCCGTAGAGGTTCTTACGAGATGGATGTACACCGTGAGAAAAGGGTACCGCTCTGTCACATACCACAACTGGCGGCATGGATTTAATGTGGGGCAGACCATGTTCACTTTGCTGCTGACAGGAAGACTAAAGAAGTACTTCACAGACCTTGAAGCCTTTGCCATGCTCGCTGCTGCTTTCTGCCATGACATTGACCACAGAGGCACCAATAATTTGTATCAGATGAAATCTACATCTCCACTGGCAAAGCTTCATGGATCTTCCATTTTGGAGAGGCACCATCTGGAGTACAGTAAGACCCTACTGCAAGATGAGACTTTAAACATCTTCCAGAACCTAAATAAACGCCAGTTTGAAGCAGTCATTCATTTGTTTGAAGTTGCAATTATAGCAACTGATCTGGCTTTGTATTTCAAGAAAAGAACCATGTTTCAAAAAATTGTTGAGTCCTGTGAAAAAATGGAAACTGAAGAAGAAATTATCAAATACATAACCATCGACCCAACCAAAAAAGAGATTATCATGGCAATGATGATGACTGCATGTGACTTGTCTGCTATAACCAAGCCCTGGGAAGTACAAAGCCAGGTAGCACTTCTGGTTGCAAATGAATTTTGGGAACAAGGAGATCTGGAGAGAACAGTACTACAGCAGCAACCTATTCCTATGATGGACAGAAGCAAAAAAGATGAACTACCTAAACTTCAAGTTGGGTTTATTGACTTTGTTTGTACTTTTGTATATAAGGAGTTCTCACGGTTCCACAAAGAAATCACACCGATGCTGCAGGGTCTTCAGAATAACAGAATCCAATGGAAATCTCTAGCTGATGAGTATGATGAA---AAGATGAAGGTAATTGAAGAGGAGGTGAAAAAGCAGGAAGAAGGAAATGCAACAGAAAAAGATTCAAGCGGTGGCGATGAT------------------------------GACAGAAAGTCCAAAACATGTCTAGTGTTGATGAGTGACAGCACTACTTTGGTTCCTCCAGTTTCAAGCCAGGGTCCCACCACCCCACGCAAAGGTCCCCCAAAGTTCAAGCAGAGGCAGACACGCCAATTCAAAAGTAAACCTCCTAAGAAAGGTGTGAAAGGGTTTGGAGATGACATCCCAGGCATGGAAGGGCTAGGAACAGATATCACTGTGATTTGTCCCTGGGAAGCTTTCAGTCACCTGGAATTACATGAGCTGGCTCAGTTTGGGATTATT
Procavia_capensis  ATGGCCAAGATCAGCACCCAGTACTCTCACCCCTCCCAGACCCACCTGCCAGTAAAGATCACAGGCAGAGATCTCCATTGTGCTGAAAATGGCATCAGCCGCACCCTCTCACCCTGTGAGGAGACATCAGCAGAACTGCAGCAAAGGATCGCCATGGAGACCAGA---GGACTGTCCGAATCCCGGGGAAGTTCTTTCACCAGCCAGAGGCCCGCCAGGTTGTCACGACTCATCATCTCACTTCGAGCTTGGACAGCCAGGCATTTACACCACGAGGACCGGAGATCTGACTCTTTCCTGGACCGTTTTCACGAGACTGAGCTCAAAGAGGTGTCCAGTCGAGAAAGCAACAACCAGTCCAACCTAGGCAGCCGGGAGCCACCGGGCAGAGAGAGAAG---TGTCTGGCCACTGGCCAGAAGCAATGTCAACACCTCGAACAACTCAGAGAAGGAG---AAGAAGGATGCGGTGGTGATGGACCCCTCCAGCAATGTGTACTACCACTGGCTGACCGTCATCGCCCTGCCCGTCTTCTACAACTGGTGTATGCTGGTGTGCAGGGCCTGTTTTGATGAGCTTCAGTCCGAGCACCTGATGATGTGGCTAGTCCTGGACTACTCAGCAGATGTCCTCTATGGCCTGGATGTGCTGGTGAGGGCCCGCACAGGCTTCCTTGAGCAAGGCTTAATGGTCAGAGATGCTGAGCGTCTGTGGAAGCATTACTTAAAGACCATTCACTTCAAGCTGGATATGTTGTCTCTGGTCCCTACGGACCTGGCTTATTTAAAGTTGGGCATGAACTTCCCAGAACTGAGGTTCAACCGCCTGTTGAAATTTTCCCGGCTCTTCGAATTCTTTGACCGCACAGAGACAAGGACCAACTACCCCAATGTGTTCAGGATTGGGAACCTCGTCTTGTATATCCTCATCATCATCCATTGGAATGCCTGCATCTACTTTGCCATTTCCAAGTTCATTGGCTTTGGTACAGACTCCTGGGTCTACCCAAACATCTCAAACCCAGAGTATGGGCGACTCTCCAGAAAGTACATTTATAGCCTCTACTGGTCCACCTTGACTCTGACCACCATCGGCGAAACCCCACCCCCCGTCAAAGATGAAGAATATCTCTTTGTGGTCATAGACTTCCTGGTGGGTGTCCTGATTTTTGCCACCATTGTGGGCAATGTGGGCTCCATGATTTCTAACATGAATGCTTCACGGGCAGAGTTCCAGGCCAAGATTGATTCCATCAAGCAATACATGCAGTTCCGTAAGGTGACCAAGGACTTGGAGACACGTGTCATCCGGTGGTTTGACTACCTGTGGGCCAACAGGAAGACAGTGGATGAGAAGGAGGTGCTCAAGAACCTGCCAGACAAGCTGAAGGCTGAGATTGCCATCAATGTGCACCTGGACACTCTGAAGAAGGTACGCATCTTTCAGGACTGTGAGGCAGGGTTGCTGGTGGAGTTGGTGCTGAAGCTGAGGCCTGCTGTGTTCAGCCCTGGGGACTACATCTGCAAGAAGGGGGACATTGGAAGAGAGATGTACATCATCAAGGAAGGCAAGCTGGCTGTGGTTGCTGATGATGGGGTCACCCAGTTCGTGGTCCTAAGTGATGGGAGTTACTTTGGGGAGATCAGCATCTTAAACATCAAAGGGAGCAAGTCAGGGAACCGCAGGACAGCCAACATCAGGAGCATTGGTTACTCGGACCTGTTCTGCCTCTCGAAGGATGACCTGATGGAGGCCCTGACAGAATACCCTGAAGCCAAGAAGGCCTTGGAGGAGAAGGGACGGCAGATCCTGATGAAAGACAACCTGATCGATGAGGACATGGCCAAGGCCGGGGCAGACCCCAAGGACATCGAGGAGAAGGTAGAGTACCTGGAGTCCTCTCTGGACACTCTGCAGACCAGGTTTGCAAGGCTCCTGGCCGAGTACAGCGCCACTCAGATGAAGGTGAAACAGCGGCTCAGCCAGCTGGAGAGCCAGGTGAAGAACTGTGGGAGCAGCTTCCTGTCTAACTGGGAGGCTCCTGGGGATGCTACAAAAACAGAGGACCAACAGCAGATGTTTAAATCACTCACAGTGAAATTCAACAAGGTAAAGCCAAGAGAAGAGAATAATGAGAATGAAGAGAATTCTCATCCAAGCAATCAGTCTCAGCCATCCAGCAGGCAGGGAGAAAACAAAAATGAAAATAAATCTCCCAAAACCAAGACATCTCAAGTCTCGTCTGAAGAACTACACAACGAAATACAAGACAAAATCTCCAAGAAGAATTCCATCAACAATCTAATCAGAAACCCTGATTCTCGAAATCCAGCTGAACCAACAGGAACAGTTCCAAAGCATGAGGAAACAGAGACTGGGCAGGAAGGCAGAGTCAGTCCAAAGAGCAAATCACTCAAAACACCTATTATAAATGAGTATGCTGATGCCTACCTACACAACCTGGTAGAAAGGATGCGTCAAAGAACAGCCCTCTACAAGAGAAAGCTGATAGAGGGAGATCTATCCTCACCTGAAGGCAGCCCCCAAGCAGCAAAG---------CCCACAGCTATACCACCAACACAAGTCAGTGATGCTAAGCCAAAAGAAGAACAGTACTATGGAATATTGTGTTGCAAATTCCGGAAGTTGCCTCTGAAGGATTACCTGAAGCAATTCAGTCTTTCAAGAAGCATAGATTCATACACAGATCGATTCTATCTTCTGTGGCTTCTGCTTGTCACCCTTGCCTATAACTGGAACTGCTGGTTTATCCCACTGCGCCTAGTCTTTCCATATCAAACACCGGACAACACACACTACTGGTTTATTACAGACATCGTCTGTGATACCATCTACCTTTGTGACTTGCTTTTAGTCCAGCCCAGACTCCAGTTTATAGAAGGAGGAGACATAATAGTGGATTTAAATGAGCTAAAGAGACATTACAGGAGTTCCACAAAATTCCAGCTGGATCTTGTATCAATAATCCCGTTTGATGTTTTCTACCTCTTCTTTGGGTTTAATCCAATATTTAGAGCAAATAGGATGTTAAAGTACACCTCATTTTTTGAGTTTAATCACCATCTAGAGTCTACAATGGACAAGGCATACATCTACAGGGTCATTCGAACGACTGGATACCTACTGTTTACTCTGCACCTTAATACCTGTGTTTATTACTGGGCTTCAAACTATGAAGGAATTGGCACTACCAAGTGGGTGTATAATGGTGAAGGAAACAAATATCTGAGATGTTATTATTGGGCTGTTCGAACTTTAATTACCATTGGTGGACTTCCAGAACCACAAACTTCATTTGAAATTGTTTTTCAACTCTTGAATTTTTTT------TCTGGAGTTTTTGTGTTCTCCAGCCTAATTGGTCAGATGCGAGATGTGATTGGGGCAGCCACGGCCAATCAGAACCACTTCCGCGCTTCCCAGGATGATACCATTGCCTACATGAATACGTATTCCATTCCCAAAACCGTGCAGACAAGAGTTCGGATTTGGTATGAACATACATGGGACTCTCAAAGAATGCTAGACGAGTCTGATCTGCTTGACAATTTGCCCTCTACGATGCAGCTAGCCCTGGCCATTGATATGAACCTCAGCATCATCAGCAAAGTCGACTTGTTCAAGGGTTGTGATAATCAGATGATTTATGACATGTTGCTAAGATTGAAATCCACTGTCTATTTACCTGGTGACTTTGTCTGCAAAAAGGGAGAAATTGGTAAAGAAATGTATATAATCAAGCAAGGAGAAGTCCAAGTTCTCGGAGGCCCTGATGGTACTCAAGTTCTGGTTACTCTAAAAGCTGGAGCAGTGTTTGGAGAAATCAGCCTTCTAGCAGCAGGTGGAGGAAACCGACGAACGGCCAATGTGGTGGCTCATGGTTTTGCCAATCTTTTAACACTGGACAAGAAGACCCTCCAAAAAATTCTAGTGCACTATCCAGATTCTGAAAAGCTCCTCATGAAGAAAGCCAGAGTGCTTCTAAAGCAGAAGGGCAAGGCCACAGAGGCAACCCCTCCGAGAAAAGGATGTGCCTTTCTCTTCCCACCTAAAGAAGAGACACCCAAAATGTTTAAAGCTCTTTTTGGAGGTACACAAAAGGCAGGCCTTGCAAGACTACTGAAATTGAAGAGAGAACAAACAGCTCAGAAACAAGAGGAAAATTCTGATGGAGGAGAGAGTCAAGGAAAAGAATCCGAAGAGAAAGGAAGAGACTCAGCAGAGAAACCACAGGATACACTCAAAACTGGAACGAGTCCTATCACAGTGAAGGAACTGGCCCCGTCAGTTAACAAGGCAGTT---TTACCCAAGGGAACTAGCCGAGAATCACTCATTATCAGCATGGCTCCTTCTGCTGAGGCTGGAGAAGAGGTTTTGACAATTGAAGTGAAAGAGAAAGCTAAGCAAATGGGGAGTGGAGCCAGTGCTGAGGACAAAGAACTGGCCAAGAGGTCCAAGGAGCTAGAAAAGAAGCTGCAAGAAGACGCTGACAAGGAAGCCAAGACAGTCAAGCTGCTATTGCTGGGTGCTGGGGAGTCAGGAAAGAGCACTATCGTCAAACAGATGAAGATCATTCACCAGGACGGCTATTCACCGGAAGAATGCCTGGAGTTCAAGGCCATCATCTATGGGAACGTGCTGCAGTCCATCCTGGCTATCATTCGAGCCATGTCCACACTGGGCATTGACTATACTGAACCAAGCCATGCGGATGATGGGAGACAACTCAACAACCTGGCTGACTCCATTGAGGAAGGCACCATGCCTCCTGAGCTGGTGGAGGTCATCCGGAAGTTGTGGAAGGATGGAGGCGTGCAAGCCTGCTTCGAAAGAGCTGCAGAGTATCAGCTCAACGACTCTGCGTCTTACTACCTGAACCAATTAGACCGTATCACAGCTCCTGACTACCTTCCTAATGAGCAAGATGTGCTGCGATCCAGAGTGAAAACCACAGGCATCATTGAGACCAAGTTTTCAGTCAAAGACTTGAACTTCAGGATGTTTGATGTGGGAGGGCAGAGGTCAGAGAGGAAGAAGTGGATCCACTGCTTTGAGGGAGTCACCTGCATCATTTTCTGCGCGGCCCTCAGTGCCTATGATATGGTGCTGGTGGAAGACGACGAGGTGAATCGCATGCATGAGTCTTTGCACCTGTTCAACAGCATATGTAACCACAAGTTCTTTGCTGCTACTTCCATTGTCCTATTTCTCAACAAGAAGGACCTCTTTGAAGAAAAAATCAAGAAAGTGCACCTCAGTATTTGTTTTCCAGAATATGATGGGAACAACTCTTTTGAGGATGCAGGGAATTATATCAAGAACCAGTTCCTTGACCTCAATATGCGAAAAGATGTCAAAGAAATCTACAGTCACATGACCTGTGCTACAGACACGCAGAATGTCAAATTTGTGTTTGATGCAGTTACAGATATCATCATCAAAGAAAATCTCAAGGACTGTGGGCTCTTCATGGCTCAGGACCTCAGTGAGAAGGAGCTGCTGCAGATGCAGGTAGAGCAGTTGAAGAAGGAAGTGAGTAACCCAAGAGCTCCGATTTCCAAGACAGGAAAAGAAATCATGGATTTTGTGGAGGCCCAAGCGGCGAACGATCCTCTTCTCAAAGGCGTCCCCGAGGACAAGAATCCCTTCAAGGAGAAAGGCGGCTGTGTGATAAACATGGCCGAGCCGTGGGGGACACACAGGCTCACAGGCAGGCAGCTGCCAGATGCCTCAGAAGACAGCACCCAGGCCAGCATCTTCGTTTAC---ACCAATAGCAATGCTACCAGAGGCCCTTTTGAAGGCCCCAATTACCACATCGCCCCACGGTGGGTGTACCACCTGACTAGTGCCTGGATGATCTTCGTGGTCCTGGCCTCTGTCTTTACCAATGGGCTGGTGCTGGTGGCCACCATGAGGTTCAAGAAGCTGCGCCACCCTCTTAACTGGATCCTGGTGAACCTGGCAGTGGCTGACCTGGCAGAGACTGTCATCGCTAGCACCATCAGCGTGGTGAATCAGATCTATGGCTACTTCATCCTCGGCCACCCTATGTGTGTCTTGGAGGGCTACACTGTCTCCCTCTGTGGGATCACAGGCCTCTGGTCACTGGCCATCATTTCCTGGGAGAGATGGCTGGTAGTCTGCAAACCTTTTGGCAACGTGAGATTTGACGCCAAACTGGCCATCGCAGGTATCGCCTTCTCCTGGATCTGGGCTGCCGTCTGGACAGCCCCTCCCATCTTTGGTTGGAGCAGGTACTGGCCCCATGGCCTGAAGACTTCCTGCGGCCCCGATGTGTTCAGCGGCAGCTCGTACCCCGGGGCGCAGTCATACATGATCGTTCTGATGATCACGTGCTGCATCATCCCCCTCAGCATCATCGTCCTCTGCTACCTCCACGTGTGGCTGGCCATCCGAGCGGTGGCGAAGCAGCAGAAAGAATCGGAGTCCACCCAGAAGGCTGAGAAGGAGGTGACGCGCATGGTGATGGTGATGATTTTTGCCTACTGCGTCTGCTGGGGGCCCTACACCTTCTTTGCCTGCTTTGCTGCTGCCCACCCTGGCTACGCCTTCCACCCTCTGATGGCAGCCTTGCCAGCCTACTTTGCCAAAAGTGCCACTATCTACAACCCCATCATCTATGTCTTTATGAACCGGCAGTTTCGAAACTGCATCTTGCAGCTTTTTGGGAAGAAGGTGGATGACAGTTCTGAACTCTCAAGCACCTCTAAAATGGAGGCCTCATCTGCCTCTTCGGTGTCACCAGCAATGTCA------GAGGAGGAGGAGTTTTATCTGTTTAAGAACATCTCCTCAGTGGGGCCTTGGGATGGGCCTCAGTACCACATTGCCCCTGTCTGGGCCTTCCACTTGCAAGCAGCTTTTATGGGCTTTGTCTTATTTGCAGGGACACCACTCAATGCCCTCGTGCTGGTGGCCACACTGCGCTACAGAAAGTTGCAACAGCCACTCAACTACATTCTGGTCAACATATCGCTGGGGGGCTTCATCTACTGCATCTTCTCTGTCTCCACTGTCTTCATTGCCAGCTGTCATGGCTACTTTGTCTTAGGTCGCTATGTTTGTGCTTTCGAGGCCTTCATGGGCACTGTGGCAGGTCTAGTGACAGGATGGTCACTGGCCTTCTTGGCCTTTGAGCGTTACATGGTCATCTGTAAGCCCTTCGGCAACATTCGCTTCACCTCCAAGCACGCACTGACGGTGGTCCTGGCTACTTGGGTCATCGGGATTGGTGTCTCCATCCCACCCTTCTTTGGCTGGAGCCGGTACATCCCTGAAGGCCTGCAGTGTTCCTGCGGCCCCGACTGGTACACCGTGGGCACCAAATACCGCAGCGAGTACTATACCTGGTTCCTCTTCATCTTCTGCTTCATCGTGCCCCTTTCCCTCATATGCTTCTCTTACTCCCAGCTGCTGGGTGCCCTCAGAGCTGTCGCAGCTCAGCAGCAGGAGTCAGCTACGACCCAGAAGGCTGAGCGGGAGGTGAGCCGTATGGTGGTGGTGATGGTGGGGTCCTTTTGTTTCTGCTACGTGCCCTATGCTGCCTTGGCTATGTACATGGTCAACAACCGTAACCACGGTCTGGACTTACGGCTTGTCACCATTCCTGCCTTCTTCTCCAAGAGTGCTTGTGTCTATAATCCCATCATCTACTGCTTCATGAATAAGCAGTTTCGAGCCTGCATCATGGAGATGGTGTGTGGGAAGTCCATGACAGACGAATCTGACATGTCCAGCTCCCAGAAAATAGAAGTTTCTACTGTGTCTTCTAGCCAAGTTGGTCCCAACATGGGCGAAATCAGCGGAGACGTGGTAGAGAAGTACCTTGAGGAGAACCCTCGCTTTGCCAAGGAGTACTTTGACAAGAAGCTGCGGGTGGAGGTGCTGGGAGAAGTCTTTCAGAACAGCTCGTTGTCCATCAA------------GGACAGCGCCTCCTTCGCTGAGCTGACGCAGGTGGAAGAGTCGGCCGTGTGCTTGGAGCTGCTGCGGACGATGCAGGAGGAGGCGGGCAGCGTGGAGCCCGTGGCGCACAGGGCCCTGCAGAGGCTGGCCCAGCTGCTGGGGGCCGACCGCTGCAGCATGTTCATATGCCGCGCTCGCAATGGGACACCGGAGGTGGCCTCCAAGCTGCTGGATGTCACCTCCACCTCCAAGCTTGAGGAAAACTTGGTGGTCCCTGAGAAAGAAGTTGTGTTCCCACTGGACATTGGGATTGTGGGCTGGGTTGCTCACACAAAGAAAGCCCTTAATGTCCCAGATGTGAAAAAGAACAGCCATTTTTCGGACTTCATGGACAAACACACCGGATATACCACTAAAAACCTGCTGGCAACCCCGATCGTGATGGGCAAGGAGGTTCTTGCTGTGGTTATGGCGCTTAACAAAGTAAATGCATCTGAATTTTCCAAACAGGATGAAGAGGTCTTTTCCATATACCTCAATTTTGTTTCTATCGTCCTAAAGCTGCATCATACCAATTACCTCTACAGTGTTGAATCTCGAAGAAGCCAGATCCTGATGTGGTCAGCCAATAAAGTATTTGAAGAGCTCACAGATGTTGAGAGACAGTTTCACAAAGCCCTTTATACAGTTAGAACATATCTCAACTGTGAACGATACTCCATTGGACTACTGGACATGACCAAAGAGAAGGAATTCTATGATGAATGGCCAATCAAGCTTGGAGAAGTGGAGCCTTATAAAGGTCCAAAGACACCAGATGGCAGAGAAATCATCTTTTATAAAGTCATTGACTATATTTTACATGGAAAAGAAGAGATCAAAGTGATTCCGACACCTCCTGCAGACCACTGGACTTTTGTTAGTGGGTTGCCTACGTATGTTGCTGAAAATGGATTTATATGTAACATGCTGAATGCCCCAGCAGATGAGTACTTCACATTTCAGAAAGGACCTGTAGATGAAACTGGCTGGGTCATTAGAAACGTCCTGTCCCTGCCTATTGTCAACAAAAAAGAAGAGATTGTGGGAGTGGCTACGTTTTATAACAGGAAGGATGGAAAACCTTTTGATGAGTATGATGAACACATTACTGAGACTCTCACACAATTTCTTGGATGGTCTCTTTTAAATACTGACACCTATGACAAAATGAATAAACTAGAAAACAAAAAAGACATTGCTCAGGAAATGCTCATGAACCACACCAAAGCCACTGCTGGTGAAATTGAGTCTATATTGAAATTTAAAGAGAAGTTAAATATAAATGTAATTGAAGACTGTGAAGAGAAACAACTTGTCACGATTTTAAAAGAGGACTTGCCAGACCCAAAGACAGTAGAACTGTATGAATTCCACTTCAGCGACCTCCCAGTTACCGAGCATGAGTTGATTAAGTGTGGACTACGACTGTTCTTTGAAATAAATGTGGTGGAGAAATTCAAAGTGCCTGTAGAGGTCCTTACCAGGTGGATGTACACTGTGAGAAAAGGGTACCGCTCCATCACTTACCACAACTGGCGGCACGGGTTCAACGTGGGGCAGACCATGTTTACTTTGCTGATGACAGGAAGACTGAAGAAATACTATACAGACCTTGAAGCCTTTGCCATGCTGGCTGCCGCGTTCTGCCATGATATCGACCACCGGGGCACCAACAACTTGTATCAGATGAAATCGGCATCTCCTCTGGCAAAGCTTCATGGATCTTCCATTCTGGAGAGGCACCACCTGGAGTACAGTAAGACTCTGCTACAGGATGAGACTTTAAACATCTTCCAGAACCTAAATAAACGCCAGTTTGAAACAGTCATTCATTTGTTTGAAGTTGCTATAATAGCCACGGACCTGGCTTTGTATTTCAAGAAGAGAACTATGTTTCAAAAAATTGTTGATGCCTGTGAGAAAATGGAAACTGAAGAAGCAGCCATCAAATATGTAACCGCTGATCCAACCAAAAAAGAGATTATCATGGCAATGATGATGACCGCGTGTGACTTGTCTGCAATAACCAAGCCCTGGGAGGTACAAAGCCAGGTAGCACTGCTGGTTGCAAGTGAATTTTGGGAACAAGGAGATCTGGAGAGAACTGTGCTACAGCAACAACCTATTCCTATGATGGACAGAAACAAAAAAGATGAACTACCTAAGCTGCAAGTTGGATTTATTGATTTTGTTTGTACTTTTGTATATAAGGAGTTCTCACGATTTCACCAAGAAATCACACCTATGCTGAATGGTCTTCAGAATAACAGAGTAGAATGGAAAACCCTAGCTGATGAGTATGATGAA---AAGATGAAGGTAATTGAAGAGGAGGTGAAAAAGCAGGAAGAAGGAAACACAACAGAAAAAGATGCAGGAGGTGGGGGTGAC------------------------------GACAGAAAGTCCAAAACGTGTCTGATGCTCATGAGTGACAGTACTACTTTGGCTCCTCCAGCTTCAAGCCAGGGTCCCACCACCCCACGCAAAGGCCCCCCAAAGTTCAAGCAAAGGCAGACCCGCCAATTCAAAAGTAAACCTCCTAAGAAAGGTGTGAAAGGGTTTGGAGATGACATCCCAGGCATGGAAGGGCTAGGAACAGATATCACAGTGATTTGTCCCTGGGAAGCCTTCAGTCACCTGGAATTACACGAGCTGGCTCAGTTTGGGATTATC
Trichechus_manatus  ATGGCCAAGATCAACACCCAATACTCCCACCCCTCCCAAGACCAGCTGGCGGTAAGGATCATGGACAGAGATCTCGATCACGTTGAAAATGGCATCAGCCGTACCCTCTCGCTGGGTGAGGAGACATTGTCAGAACTGCAGCAAGGGATTGTCATGGAGACCAGG---CGACTGGCTAAATCCCAGAGAAGTTCTTTCAGCAGCCAGAGGTCTGCCAGGGTGTCGCGACTCATCGTCTCGCTGCGAGCTTGGGCGGCCAGGCATTTACACCACGAGGACCAGCGACCTGACTCTTTCCTGGACCATTTCCAGGGGGCTGAGCTCAAGGAGGTGTCCAGCCGAGATAGCACCGCCCAGTCCAACCTGGGCAGCCAGGAGCCACCAAGCAGAGAGAAAAG---CGTCTGGCCGCTGGCCAGAAGCAATGCCAACACCTCCAACAACTCAGGGAAGGAGAGGAAAAAGGAGGCCGTGGTCGTGGACCCCTCCAGCAACCTGTACTACCACTGGCTGACCATCATTGCCTTGCCCGTCTTCTACAACTGGGGTATGCTGGTGTGCAGGGCCTGTTTTGATGAGCTTCAGTCCGAGCATCTGATGATGTGGCTGGTCCTGGACTACTCGGCAGATGTCCTCTATGGCCTGGATGTTCTGGTTCGAGCCCGCACAGGCTTCCTCGAGCAAGGCCTAATGGTCAAGGATGCTGAGAGGCTATGGAAGCATTACACGAAGACCATTCACTTCAAGCTGGACGTGTTGTCTCTGGTCCCCACGGACCTGGCTTATTTAAGGCTGGGCATGAACTACCCAGAACTGAGGTTCAACCGCCTACTGAAGTTTGCCCGACTCTTTGAATTCTTTGACCGCACGGAGACAAGGACCAACTACCCCAATGTGTTCAGGATCGGGAACCTGGTCTTGTACATCCTCATCATCATCCATTGGAATGCCTGCATCTACTTTGCCATTTCCAAGTTCATTGGTTTCGGGACAGACTCCTGGGTCTACCCAAACATCTCGAACCCAGAGTACGGGCGGCTCTCCAGGAAGTACATTTACAGCCTTTACTGGTCCACCTTGACCCTGACCACCATCGGTGAGACCCCAGCCCCCGTCAAAGATGAGGAGTATCTCTTTGTGGTCATAGATTTCCTGGTGGGCGTCCTGATTTTTGCCACCATTGTGGGCAACGTGGGCTCCATGATCTCTAACATGAATGCTTCGCGGGCAGAGTTCCAGGCCAAGATTGACTCCATCAAGCAGTACATGCAGTTCCGCAAGGTGACCAAGGACTTGGAGATGCGGGTTATCCGCTGGTTCGACTACCTGTGGGCCAACAGGAAGACAGTGGATGAGAAGGAGGTGCTCAAGAACCTCCCAGACAAGCTGAAGGCTGAGATCGCCATCAACGTGCACCTGGACACTCTGAAGAAAGTGCGCATCTTCCAGGACTGCGAGGCGGGGCTGCTGGTGGAGCTGGTGCTGAAGCTGCGGCCCGCTGTGTTCAGCCCTGGGGATTACATCTGCAAGAAGGGGGACATCGGGAGAGAGATGTACATCATCAAGGAGGGCAAGCTGGCAGTGGTGGCTGACGATGGGGTCACCCAGTTCGTGGTCCTAAGTGATGGGAGTTACTTTGGGGAGATCAGCATCTTAAACATCAAGGGAAGCAAGTCGGGGAACCGCAGGACAGCCAACATCAGGAGCATCGGTTACTCGGACCTCTTCTGCCTCTCCAAGGATGACCTGATGGAGGCCCTGACCGAATACCCTGAAGCCAAGAAGGCCCTGGAGGAGAAGGGACGGCAGATCCTGATGAAGGACAACCTGATCGATGAGGACCTGGCCAAGGCCGGGTCGGACCCCAAGGACATCGAGGAGAAGGTGGAGTACCTGGAGTCCTCCCTGGACACCCTGCAGACCAGGTTTGCACGGCTCCTGGCCGAGTACAATGCCACTCAGATGAAGGTGAAGCAGCGTCTCAGCCAGCTGGAGAGCCAGGTGAAGACCTGTGGGAGAAGCTTCCAGTCTGATGGGGAGGCTCCTGGGGATGCTACAAAAACAGAGGACAAACAACAGATGTTTAAATCGCTGACAGTAAAATTCAACAAGGTAAAGCCGAGAGAAGAGAACAATGAGAATGAAGAGAATTCTCATCCAAGCAATCAGTCTCAGCCATCCACAAGGCAGGGAGAAAACAAAAATGAAATGAAATCTCTCAAAACCAAGAAGTCTCCAGTCGCATTTGAAGACCCACACACCAAAATACAAGATAAAATCGCCAAGAAAAACTCCCTTGGCAATCTGACCATAAACGCTGACTTTCAAAATTCAACCGAAGCAATAGGAACAATGCCAGAGCAGAAAGAAACAGAGACTGGGAAAGAAGGCGGAGTCAGTCCAAAGAGCAAACCACCCAGAGGTACTGTTATAAATGAGTATGCTGATGCCCACCTACACAACCTAGTGGAAAGGATGCGTCAAAGAACAGCCCTCTACAGGAGAAAGTTGGCAGAGGGAGATATATCCTCACCTGAAGGCAGCCCCCAAGCTGCAAAG---------CCCACAGCTATACCATCTACACAAGGAAGCGATGCTAAGCCAAAAGAAGAGCATTACTACGGCATGTTGTGTTGTAAATTCCGGAAGTTGCCTCTGACAGATTACTTAAAGCGAATCAGACTTTCAAGAAGCATAGATTCATACACAGATCGATTCTATCTCCTGTGGCTCCTGCTTGTCACCATTGCCTATAACTGGAACTGCTGGCTTATCCCACTGCGCCTTGTCTTTCCATATCAAACACCGGACAACACACACTACTGGTTTATTATAGACATCGTATGTGATATCATCTACTTTTGTGACATGCTATTAGTCCAGCCCAGACTCCAGTTTATAAGAGGAGGAGAAATAATAGTGGATCTAAATGAGCTAAAGAGATACTACAGGAGTTCCACAAAATTTCAGTTGGATCTCATATCAGTAATACCATTTGATGTTTTCTACCTCTTCTTTGGGTTTAATCCAATATTTAGAACAAATAGGATATTAAAGTACACCTCATTTTTTGAGTTTAATCACCACCTAGAGTCTATAATGGACAAGGCATACATCTACAGGGTCATTCGAACAACTGGATACTTGCTGTTTATTCTGCACATTAATACCTGTATTTATTACTGGGCTTCAAACTATGAAGGAATTGGCACCACTAAGTGGGTTTATAATGGTGAAGGAAATAAGTATCTGAGATGTTATTATTGGGCAGTTCGAACTTTAATTACCATCGGGGGCCTTCCAGAACCACAAACTTCATTTGAAATTGTTTTTCAACTCTTGAATTTTTTT------TCTGGAGTTTTTGTGTTCTCCAGCCTAATTGGTCAGATGCGAGACGTAATTGGGGCAGCCACAGCCAATCAGAACCACTTCCGCGGCTGCATGGATCACACCACTGCCTATATGAACACTTACTCCATTCCCAAAAAAGTGCAGAATCGGGTTCGGACGTGGTATGAATATACATGGGACTCTCAAAGAATGCTAGATGAGTCCGATCTGCTTGAGAACCTGCCCTCTACAATGCAGTTAGCCCTCGCCATTGATATGAACTTCAGCATCATCAGCAAAGTCGACTTGTTCAAGGGTTGTGATATGCAGATGATTTATGATATGTTGCTAAGATTGAAATCCACTCTCTATTTACCTGGTGACTTTGTCTGCAAAAAGGGAGAAATTGGCAAAGAAATGTATATAATCAAGCAAGGAGCAGTCCAAGTTCTCGGAGGCCCTGATGGTACTCAAGTTCTGGTTACTCTGAAAGGTGGGGCAGTGTTTGGAGAAATCAGTCTTCTAGCAGCAGGTGGAGGAAATCGTCGAACTGCCAATGTGGTGGCTCATGGTTTTGCCAATCTTTTAACACTAGACAAAAAGACCCTCCAAGAAATTCTAGCACACTATCCAGATTCTGAAAAGCTCCTTATGAAGAAAGCCAGAGTTCTTCTAAAACAGAAGGCTAAGGCCACAGGGGCAACCCCTCCCAGAAAAGGATGTGCCTTTCTCTTCCCACCTAAAGAAGAGACACCCAAAATGTTTAAAGCTCTACTTGGAGGTACAGGAAAAACAGGTCTTGCAAGACTACTCAAATTGAAGAGAGAACAAACAGCTCAGAAAAAAAGTGAAGACTCTGAA---GGAGAGGGTAAAGGAAAAGAATATGAAGATGAAGGAAGGGAGCCAGCAGAGAAACCATGGGATACACCCAAATGTGGAGCAAGTCCTATTACAGTGGAGGAAATGCTCCAGTTGGGTGGCAGGGCAGTT---TTACCCAGAGGAACTACAGGTCAATCACTCATCATCAGCATGGCTCCTTCTTCTGAGGCTGGAGAAGAGGTTCTGACAATTGAAGTCAAAGAAAAGGCTAAGCAAATGGGGAGTGGAGCCAGTGCTGAGGACAAAGAACTGGCCAAGAGGTCCAAAGAGCTAGAAAAGAAGCTGCAAGAGGACGCTGACGAGGAAGCCAAGACGGTCAAGCTGCTATTGCTGGGTGCTGGGGAGTCAGGAAAGAGCACTATCGTCAAACAGATGAAGATCATTCACCAGGACGGTTATTCACCAGAAGAATGCCTAGAGTTCAAGTCCATCATATATGGGAATGTGCTGCAGTCCATCCTGGCTATCATCCGGGCCATGTCCACACTGGGCATTGACTATGCTGAACAAAGCCATGCGGATGATGGGAGACAGCTCAACAACCTGGCTGACTCCACTGAGGAAGGCACCATGCCTCCTGAGCTGGTGGAGGTCATTAGGAAGTTGTGGAAGGATGGTGGGGTGCAAGCCTGCTTCGACAGAGCTGCAGAGTACCAGCTCAATGACTCCGCATCTTACTACCTGAACCAGTTAGACCGGATTACAGCTCCTGACTACCTTCCTAATGAGCAAGATGTGCTGCGGTCCAGAGTGAAAACCACAGGCATCATTGAAACCAAGTTTTCAGTCAAAGACTTGAACTTCAGGATGTTTGATGTGGGAGGGCAGAGATCAGAGAGAAAGAAGTGGATCCACTGCTTTGAGGGAGTCACCTGCATCATTTTCTGTGCGGCCCTCAGTGCCTATGATATGGTGCTGGTGGAAGACGACGAGGTGAATCGTATGCATGAGTCTTTGCACCTGTTCAACAGTATATGTAACCATAAGTTCTTTGCGGCAACTTCCATTGTCCTCTTTCTCAACAAGAAGGACCTCTTTGAGGAAAAAATCAAGAAAGTGCACCTTAGCATTTGTTTTCCAGATTATGACGGGAACAACTCTTTTGAGGATGCAGGGAATTATATCAAGAGCCAGTTCCTTGACCTCAATATGCGAAAAGATGTCAAAGAAATCTACAGTCACATGACCTGTGCTACAGACACGCAGAATGTCAAATTTGTGTTTGATGCAGTTACTGACATTATCATCAAAGAAAATCTCAAGGACTGCGGGCTCTTCATGGCCCAGGATCTCAGCGAGAAGGAGCTACTGAAGATGGAGGTAGAGCAGTTGAAGAAGGAAGTGAGGAACACAAGAGCTCCGATTTCCAAGACAGGAAAAGAAATCAAGGATTTTGTGGAAGCCCAAGCAGGAAATGATCCTCTTCTCAAAGGCATCCCTGAAGACCAGAATCCCTTCAAGGAGAAAGGCACCTGTGTGATAAACATGGCCCAGCAGTGGGGCACCCACAGGCTCACAGGCGGGCAGCCACAGGATGCCTATGAGGACAGCACCCAGGCCAGCATCTTTGTTTAC---ACCAATACCAACACTACCAGAGGCCCCTTTGAAGGCCCCAATCACCATATCGCCCCGCGGTGGGTGTACCACCTCACCAGCTCCTGGATGCTCTTCGTGGTCATGGCCTCCCTCCTCACTAACGGGCTGGTGCTGGCGGCCACTGTGAGGTTCAAGAAGCTGCGCCACCCTTTGAACTGGATCCTGGTGAACTTGGCAGTGGCTGACCTGTTGGAGACTGTCATCGCCAGCACCATCAGTGTGGTGAATCAGATCCATGGCTACTTCATCCTCGGCCACCCTCTGTGTGTCCTGGAGGGCTACACTGTCTCCCTCTGTGGGATCACGGGACTCTGGTCACTGGCCATCATTTCCTGGGAGAGATGGCTGGTGGTCTGCAAACCCTTCGGCAATGTGAGATTTGATGCCAAACTGGCCATTGTGGGTATTGCCTTCTCCTGGATCTGGTCCGCCATCTGGACGGCCCCTCCCATCTTTGGTTGGAGCAGGTACTGGCCCCATGGCCTGAAGACTTCGTGCGGCCCCGACGTGTTCAGCGGCAGCTCCTACCCCGGGGTTCAGTCTTACATGATGGTCCTCATGATCACATGCTGCATCATCCCCCTCGGCATCATTGTGCTCTGCTACCTCCACGTGTGGCTGGCCATCCGAGCGGTGGCGAAACAGCAGAAAGAATCTGAGTCCACCCAGAAGGCTGAGAAGGAGGTGACACGCATGGTGCTGGTAATGATCCTCGCCTACTGCTTCTGCTGGGGGCCCTACACCTTCTTCGCATGCTTTGCTGCTGCCCACCCTGGCTATGCCTTCCACCCTCTGGTGGCAGCCTTGCCAGCCTACTTTGCCAAAAGTGCCACTATCTACAACCCCATCATCTATGTCTTTATGAACCGGCAGTTTCGCAACTGCATATTGCAGCTTTTTGGGAAGAAGGTGGATGATGGTTCTGAACTCTCTAGCGCCTCCAAAACAGAGGCCTCATCTGTCTCTTCGGTGTCACCTGCAATGTCAGGGGAGGAGGAGGAGGAGTTTTATCTGTTCAAGAACATCTCCTCAGTGGGGCCTTGGGATGGGCCTCAGTACCACATTGCCCCTGTCTGGGCCTTCCGCTTACAAGCAGCTTTCATGGGCTTTGTCTTCTTCGCAGGGACACCACTCAATGCCATGGTGCTAGTGGCCACACTGCGCTACAGGAAGTTGCGGCAGCCACTCAACTACATTCTGGTCAACATATCCCTGGGGGGCTTCCTCTACTGCATCTTCTCTGTCTTCATTGTCTTCATCACTAGCTGTCATGGATATTTCATCTTTGGTCGCTATGTTTGTGCTTTGGAGGCCTTCCTGGGCTGTGCGGCAGGTCTTGTGACAGGATGGTCACTGGCCTTCTTGGCCTTTGAGCGCTACATTGTCATCTGTAAGCCCTTCGGCAACATCCGCTTCAGCTCCAAGCACGCACTGATGGTGGTCCTGGCTACTTGGGCCATCGGTATTGGCGTCTCCATCCCACCCTTCTTTGGCTGGAGCCGGTTCATGCCTGAAGGCCTGCAGTGTTCCTGTGGCCCTGACTGGTATACGGTGGGCACCAAATATCACAGCGAGCACTATACATGGTTCCTCTTCATCTTCTGCTTCATCGTGCCCCTTTCCCTCATATGCTTCTCCTACTCCCAGCTGCTGGGGGCCCTCAGAGCTGTTGCAGCTCAGCAGCAGGAGTCAGCTACAACCCAGAAGGCTGAGCGGGAAGTGAGCCGCATGGTGATTGTGATGGTGGGATCCTTTTGTCTTTGTTACGTGCCCTATGCTGCCTTGGCCATGTACATAGTCAACAACCGTAACCACGGGCTGGACTTGAGGCTTGTCACCATTCCTGCCTTCTTCTCCAAGAGTGCTTGTGTCTATAATCCCATCATCTACTGCTTCATGAATAAGCAGTTCCGCGCCTGCATCATGGAGATGGTGTGTGGGAAGTCCATGGCAGATGAATCTGACGTGTCCAGCTCCCAGAAAATGGAAGTTTCTACTCTTTCTTCTAGCCAAGTTGGCCCCAACATGGGTGAGATCAGCCAAGAGGCTGTAGAGAAATACCTTGAGGAGAACCCTCGCTTTGCCAAGGAGTACTTTGACAAGAAGCTGCGAGTGGAGGCACTGGGAGAAATCTTCCAAAACAGCCCGTTGTTCATCAA------------GGACAGTGCCTCCTTCGCTGAGCTAACCCAGGTGGAGGAGTCGGCTGTGTGCTTGGAGCTGCTGCGGACAGTGCAGGAAGAGGCGGGCAGCGTGGAGGTGGTGGTGCACAAGGCCCTGCAGAGGCTGGCCCAGCTACTGTGGGCCGACCGCTGCAGCATGTTCATATGCCGGGCCCGCAATGGCACGCCGGAGGTGGCCTCCAGGCTACTGAACGTCACCTCGACCTCCAAGTTTGAGGACAACCTGGTGGTCCCTGACAAAGAGACTGTGTTTCCACTGGACATTGGGATTGTGGGCTGGGTTGCTCACACGAAGAAAGCCCTTAATGTCCCAGATGTGAAAAAGAACAGCCATTTTTCGGACTTCATGGACAAGCAGACTGGATATACCACTAGAAACCTGCTGGCAACCCCAATCCTGATGGGCAAGGAGGTTCTTGCTGTAGTTATGGCACTTAACAAAGTAAACGCATCTGAATTTTCCAAACAGGATGAAGAGGTCTTTTCCAAATATCTCAGTTTTATTTCTATCGTCCTAAAACTGCATCATACCAACTACCTCTACAGTGTTGAATCCCGAAGAAGCCAGATCCTTATTTGGTCAGCCAATAAAGTATTTGAAGAGCTCACAGATGTTGAGCGACAGTTTCACAAAGCCCTCTACACAGTTAGAACATATCTCAACTGTGAACGATACTCCATTGGACTACTGGACATGACCAAAGAGAAGGAATTCTATGATGAATGGCCAGTCAAGCTTGGAGAAGTGGAGCCTTATAAAGGTCCAAAGACACCAGATGGCAGAGAAATCATCTTTTATAAAGTCATTGATTACATTTTACATGGAAAAGAAGAGATCAAAGTGATTCCGACACCTCCTGCAGACCACTGGACTTTTGTTAGTGGGTTGCCTACATATGTTGCTGAAAATGGATTGATATGTAACATGCTGAATGCCCCGGCGGATGAATACTTCACATTTCAGAAAGGACCTGTAGATGAAACTGGTTGGGTCATTAAAAACGTCCTGTCCCTGCCTATTGTCAACAAGAAAGAAGACATTGTGGGAGTAGCTACGTTTTACAACAGGAAGGATGGAAAACCTTTTGACGAATATGATGAACACATTACTGAGACTCTCACACAATTTCTTGGATGGTCTCTTTTAAATACTGACACCTATGAGAAAATGAATAAACTGGAAAACAAAAAAGACATTGCTCAGGAAATGCTCATGAACCACACCAAAGCCACTCCTGATGAAATTGAGTCTATATTGAAATTTAAAGAGAAGTTAAATATAGATGTAATTGAAGACTGTGAAGAAAAACCACTTGTCACAATTTTAAAAGAGGACTTGCCAGACCCAAAGAAAGTAGAACTGTATGAATTTCACTTTAGTGACTTCCCCATTACCGAGCATGGATTGATTAAGTGTGGACTACGACTATTCTTTGAAATAAATGTGGTGGAGAAATTCAAAGTGCCCATAGAGGTTCTTACCAGATGGATGTACACCGTGAGAAAAGGGTACCGCTCTGTCACTTACCACAACTGGCGGCATGGATTCAACGTGGGGCAGACCATGTTTACTTTGCTGATGACAGGAGGACTAAAGAAATACTATACGGATCTTGAAGCCTTTGCCATGCTCGCTGCTGCTTTCTGCCATGACATCGACCACAGAGGCACCAATAATTTGTATCAGATGAAATCCGCATCTCCATTGGCAAGGCTTCATGGATCTTCCATTTTGGAGAGGCACCACCTGGAGTACAGTAAGACTCTACTGCAGGATGAGACTTTAAACATCTTCCAGAACCTAAATAAACGCCAGTTTGAAACAGTCATGCATTTGTTTGAAGTTGCAATAATAGCAACCGACCTGGCTTTGTATTTCAAGAAGAGAATGATGTTTCAAAAAATTGTTGATGCCTGTGAAAAAATGGAAACTGAAGAAGCAACCATCAAATACGTAACCACTGATCCAACCAAAAAAGAGATCATCATGGCAATGATGATGACTGCATGTGACCTGTCTGCTATAACCAAGCCCTGGGAGGTACAAAGCCAGGTAGCACTTCTGGTTGCAAATGAATTTTGGGAACAAGGAGATCTGGAGAGAACAGTGCTACAGCAACAACCTATTCCTATGATGGACAGAAACAAAAAAGATGAACTACCCAAACTGCAAGTTGGATTTATTGATTTTGTTTGTACTTTTGTATATAAGGAGTTCTCACGGTTTCACAAAGAAATCACACCTATGCTGAATGGTCTTCAAAATAACAGAACAGAATGGAAAACACTAGCCGATGAGTATGATGAA---AAGATGAAAGTAATAGAAGAGGAGGTGAAAAAGCAGAAAGAAGGAAACACAATAGAAAAAGATTCAGGAGGTGGTGGTGAT------------------------------GACAGGAAGTCCAAAACATGTCTAATGTTAATGAGTGACACCACTACTCTGGCTCCTCCAGCTTCAAGCCAGGGTCCCACCACCCCACGCAAAGGTCCCCCGAAGTTCAAGCAGAGGCAAACTCGCCAGTTCAAAAGCAAACCTCCTAAGAAAGGTGTGAAAGGGTTTGGAGATGACATCCCAGGCATGGAGGGGCTAGGAACAGATATCACGGTGATTTGTCCCTGGGAAGCTTTCAGTCACCTGGAATTACATGAGCTGGCTCAGTTTGGGATTATC
