# Supplementary material for: Three Blind Moles: Molecular Evolutionary Insights on the Tempo and Mode of Convergent Eye Degeneration in Notoryctes typhlops (Southern Marsupial Mole) and Two Chrysochlorids (Golden Moles)
Source: Genes (Basel). 2023 Oct 28;14(11):2018. doi: 10.3390/genes14112018 (PMC10671557; doi:10.3390/genes14112018)
Supplement: Supplementary file 1 [file genes-14-02018-s001.zip › Afrotheria PAML Files/Cone Recovery/AfroGRK7.rax]

12 1665
Trichechus_manatus  ATGGTTGACATGGGGGGCTTGGACAACCTGATCGCCAACACAGCCTACCTGCAGGCCCGGAAGACCTCGGAAGGAGACTGCAGGGAGCTGCAGCGGCGACGGCGGAGCCTGGCGCTGCCTGGCCTGCAG---GGCTGCACGGAACTCCGCCAGGCCCTGGCCCCCAACTTCGAGAGCCTGTGTGAGCAGCAGCCCATCGGCCGCCGCCTCTTCCGGGACTTCCTAGCCACAGTGCCGACGTACCGACAGGCCGTGGCCTTCCTCGAGGACTTGCAGAACTGGGAGCTGGCTGAGGAGGGCCCCACCAAGGGCAGCACCCTGCAGGGGCTGGTAGCCACTTGTGCGGGTGGCCCTGCCTCAGGGCACCCACACCCCTTCCTCAGCCAAGCTCTGGCCACCAAGGGCCAAGCAGCCACCACCGAGGCAGAGCGAGTGGCCCTGGTGGCGCTGGCCAAGGCTGAGGCCATGGCCTTCTTGCGGGACCAGCCGTTCAGGGACTTCCTGGCCAGCCCCTTCTACGACAAGTTCCTGCAGTGGAAACGCTTTGAGATGCAGCCGGTGTCAGACAAGTACTTCGACGAGTTCCGAGTGCTGGGGAAAGGTGGTTTTGGGGAGGTATGTGCCGTTCAGGTGAAGAACACTGGTAAGATGTACGCCTGTAAGAAACTGGACAAGAAGCGGCTGAAGAAGAAAAACGGCGAGAAGATGGCTCTCTCAGAAAAGGAAATCTTGGAGAAGGTCAGCAGCCCTTTCATCGTCTCTCTGGCCTAT---GCCTTTGAGAACAAGTCACATCTCTGCCTGGTCATGAGCCTGATGAATGGGGGAGACCTCAAGTTCCACATCTACAGGGTGGGCGATAGGGGCCTGGCCATGAGCCGGGTCATCTTCTACTCGGCCCAGATGACCTGCGGGGTGCTGCACCTCCACTCCCTCGGCATCCTCTACCGGGACCTGAAGCCTGAGAACGTGCTTCTGGACGACCTCGGCAACTGCAGGCTGTCTGACCTGGGGCTGGCCGTGCAGATGCAGGATGGCAAGCCCGTCACCCAGAAGGCTGGAACCAATGGTTACATGGCTCCTGAAATCCTAATGGAAGAAGTGAGTTATTCCTATCCTGTGGACTGGTTTGCAATGGGATGCAGTATTTACGAAATGATTGCTGGACGAACACCATTCAAAGATTACAAGGAAAAGATCAGCAAAGAGGAGCTAAAGCAAAGAACCCTGAAACAGGAGGTCATATTTGAGCACGATAACTTCACAGAAGAAGCAAAAGATATTTGCAGACTCTTCTTGGCTAAGAAACCAGAGCAACGCTTAGGAAGCAGAGAAGAATCTGATGATCCCAGGAAACACCCTTTCTTCAAAACCATCAACTTTCCTCGCTTGGAAGCCGGCCTTGTTGAACCCCCATTTGTGCCAGACCCATCTGTGGTTTACGCCAAAGACATTGCTGACATTCAAGATTTCTCCGAGGTTCGGGGTGTTGAATTTGATGACAAAGATAAGAAGTTCTTCCAAAGATTTGCAACAGGTGCTGTCCCTGTAGTGTGGCAGGAAGAGATTATAGAAACGGGACTCTTTGAAGAACTCAATGACCCCAACAGGTCCGCAAATTGTGGGGAAGGTAATTCATTCAAATCTGGAGTGTGTTTATTATTG
Amblysomus_hottentotus  ACGATTGACACGGGGGGCTTGGACAACTTGATTGTCAATACCATCTACCTGCAGGCCCTGAAGACCTCAACAGGAGATAGCAGGGAGTTGCGGCGGTGCCTACGGAGCCTGGTTCTGCCCAGCCCCCAGCTCAGCTGCATTGAGTTTTGCCAGGCTCTGGCCCCTGACTTGGACAACCTGTGTGAGCAGCAGCCCATCAGCCACC---------------------------TGCCTATGTATCAAGAGGCTATAACCTTTCTTGAAGAGGTGCAGACTTGGGAGTTGGCTGAGGATGATTCCACCAAGAACAGCGTCTTGCAGGGGCTGGTGGCCACCTATGTAAGTAGCACTGTCTCAGGGCACCCATACCCCTTCCTCAGCCCAGCTCTGGCCACCAAGTGCCAAGCA---ACCACGGAAGAAGAAAAATTGGCTCTGGTGATCCTGGCCAAAGTTGAGACCATGGTCTTCTTGCAGGACCTGCACTTCNNNGATTTCCTGGCCAGCTCTTTCTATGACAAGTTCCTGCAGTGGAAACTCTTTGAGATGCAGCCAGTATTAAACAAGTACTTCACCGAGTTCCAAGTGCTGGAGAAAGGTGGTTTGGGGGAGGTCTGTACCATCCATGCAAAAAACTCTGATAAGATGTATGCCTGTAAGAAACTGGACAAGAAGCGATTGAAAAAGAAAAATGGTGAGAAGATGACCTTCTCAGAAAAGGGAATCTTGGAGAAGGTCAGCAGTCCTTTCATCATCTCTCTGGCCTCTCTGACCTTCGAGAGCAAGTCATATCTCTGCCTGGTCATGAGCCTGATGAATGAAGGAGAG------TTCCACCTATACAGCGTGGGCATCCGGGACCTGGCCATGAACTGGGTTGTCTTCTACTCA---------ACCTGCAGAGTGCTGCACCTCCACTNCCTCAGCATTCTCAACTGGGACCTGNAGCCTGAGAGTGTGTTTCTGGACAACCCTAACAACTGCCGG------------------------CAGGTCCAGGATGGAAAGCCCTTCACCCAGAAGGCTGGAACCAATGGGTACATGGCTCCTGAAATCCTAATGGAAGAAGTAAGCTATTCCTATCCTGTGAACTGGTTTGCAATGGGATGTAGAATTTGTGAACTGGTTGCTGGACAAACACCATTCAAAGATTACAAGGAAAAGATCAGTAAGGAGGAACTAAAACAAAGAACCCTGAAAGAGGAGGTCAAATTCCAGTATGATAACTTCACAGGGGAAGCAAATGATATTTGCAGACTCTTCTTGGCTAAGAAACCAGAGCAACACTTAAGGAGAAGAGAAAAGTCTGGTGGTCCCAGTAAACCCCCTTTCTTCAAAACCATCAACTTTCCTTGCCTGAAAGCAAGTCTTGTTGAACCCCCATTTACGCCAGACTCATCTGTGGTTTATGCCAAAGACATTGCTGACATC---------TCTGAGGTTCCGGAAGATGATTTTGATGACAAATATAAGAAGTTCATCCAAAGATTTGCAACAGGTGCTGTCCCCATATCATGGNNNGAAGAGATTATGGAAACCGGACTATTTGAAGAACTCAAGGACCCCAACAGGCCCACAGGTTNNNNNNNNNNNNNNNNNNNNNNNNNNNNNNNNTGTTTGTTATTG
Chrysochloris_asiatica  ????????????????????????????????????????????????????????????????????????????????????????????????????????????????????????????????????????????????????????????????????????????????????????????????????????????????????????????????????????????????????????????????????????????????????????????????????????????????????????????????????????????????????????????????????????????????????????????????????????????????????????????????????????????????????????????????????????????????????????????????????????????????????????????????????????????????????????????????????????????????????????????????????????????????????????????????????????????????????????????????????????????????????????????????????????????????????????????????????????????????????????????????????????????????????????????????????????????????????????????????????????????????????????????????????????????????????????????????????????????????????????????????????????????????????????????????????????????????????????????????????????????????????????????????????????????????????????????????????????????????????????????????GCTGGAACCAATGGGTACATGGCTCCCGAAATCCTAATGGAAGAAGTGAGCTATTCCTATCCTGTGAACTGGTTTGCGGTGGGATGTAGTATTTGTGAACTGGTTGCTGCACAAACACCATTCAAAGATTACAAGGAAAAGATCAGTAAAGAGGAACTAAAGCAAAGAACCCCGAAAGAGAAGGTCAAATTCCAGTATGATAACTTCACAGGGGAAGCAAAGGATATTTGTAGACTCTTCTTGGCTAAGAAACCAGAGCAACACTTAGAGAGAAGAGAAAAGTCTGGTAGTCCCAGGAAANACCCTTTCTTCAAAACCATCAACTTTCCTTGCCTGGAAGCAAGTCTTGTTGAACCCCCATATGCACCAGACCCATCTGTGGTTTATGCCAAAGACATTGCTGACATC---------TCTGAGGTTCTGGAAGATGATTTTGATGACAAATATAAGAAGGTCATCCAAAGATTTGCAACAGGTGCTGTCCCCATAATATGGNNNGAAGATATTATGGAAACAGGACTATTTGAAGAACTCAAGGACCCCAACAGGCCCACAGGTTNNNNNNNNNNNNNNNNNNNNNNNNNNNNNNNNTGTTTGTTATTG
Dugong_dugon  ATGGTTGACATGGGGGGCTTGGACAACCTGATCGCCAATACGGCCTACCTGCAGGCCCGGAAGACCTCGGAAGGAGACTGCAGGGAGCTGCAGCGGCGACGGCGGAGCCTGGCGCTGCCTGGCCTGCAG---GGCTGCACGGAGCTCCGCCAGGCCCTGGCCCCCAACTTCGAGAGCCTGTGTGAACAGCAGCCCATCGGCCGCCGCCTCTTCCGGGGCTTCCTAGCCACAGTGCCGATGTACCGACAGGCCGTGGCCTTCCTCGAGGACTTGCAGAACTGGGAGCTGGCTGAGGAGGGCCCCACCAAGGGCAGCACCCTGCAGGGGCTGGTAGCCACTTGTGCGGGTGGCCCTGCCTCAGGGCACCCACACCCCTTCCTCAGCCAAGCTCTGGCCACCAAGGGCCAAGCAGCCACCACCGAGGCAGAGCGAGTGGCCCTGGTGGCGCTGGCCAAGGCTGAGGCCATGGCCTTCTTGCGGGACCAGCCGTTCAGGGACTTCCTGGCCAGCCCCTTCTACGACAAGTTCCTGCAGTGGAAACGCTTTGAGATGCAGCCGGTGTCAGACAAGTACTTCAACGAGTTCCGAGTGCTGGGGAAAGGTGGTTTTGGGGAGGTATGTGCCGTTCAGGTGAAAAACACTGGTAAGATGTACGCCTGTAAGAAACTGGACAAGAAGCGGCTGAAGAAGAAAAACGGCGAGAAGATGGCTCTCTCGGAAAAGGAAATCTTGGAGAAGGTCAGCAGCCCTTTCATCGTCTCTCTGGCCTAT---GCCTTTGAGAGCAAGTCACATCTCTGCCTGGTCATGAGCCTGATGAATGGGGGAGACCTCAAGTTCCACATCTACAGGGTGGGCGATAGGGGCCTGGCCATGAGCCGGGTCATCTTCTACTCGGCCCAGATGACCTGTGGGGTGCTGCACCTCCACTCCCTCGGCATCCTCTACCGGGACCTGAAGCCTGAGAATGTGCTTCTGGACGACCTTGGCAACTGCAGGCTGTCTGACCTGGGGCTGGCCGTGCAGATGCAGGATGGCAAGCCCGTCACCCAGAAGGCTGGAACCAATGGTTACATGGCTCCTGAAATCCTAATGGAAGAAGTGAGTTATTCCTATCCTGTGGACTGGTTTGCAATGGGATGCAGTATTTACGAAATGATTGCTGGAAGGACACCATTCAAAGATTACAAGGAAAAGATCAGCAAAGAGGAGCTAAAGCAAAGAACCCTGAAACAGGAGGTCATATTTGAGCATGATAACTTCACAGAAGAAGCAAAAGATGTTTGCAGACTCTTCTTGGCTAAGAAACCAGAGCAACGCTTAGGAAGCAGAGAAGAATCTGATGATCCCAGGAAACACGCTTTCTTCAAAACCATCAACTTTCCTCGCTTGGAAGCTGGCCTTGTTGAACCCCCATTTGTGCCAGACCCATCTGTGGTTTATGCCAAAGACATTGCTGACATTGAAGATTTCTCCGAGGTTCGGGGGGTTGAGTTTGATGACAAAGATAAGAAGTTCTTCCAAAGATTTGCAACAGGTGCTGTCCCTGTAGCGTGGCAGGAAGAGATTATAGAAACGGGACTCTTTGAAGAACTCAATGACCCCAACAGGCCTGCAAATTGTGGGGAAGGTAATTCATCCAAATCTGGAGTGTGTTTATTATTG
Echinops_telfairi  ATGGTCGACATGGGGGGCTTGGTCATCCTGATCGCCGACACAACCTACCTGCAGGTCCGAAGGAGCCCAGAAGGAGACAGCCGGAAGCTGCAGCGGCGCTGGCGGAGCCTGGTACTGCCCAGCCCGCAG---AGGTGCACCGAGCTCCGCCAGGCCCTCACCCCAGACTTCCACAGCCTGTGTGAGCAGCAACCCATCGGCCGGCGCCTCTTCCGGGACAGCCTCGCCACCGTGCCCCTCTACCAGGAGGCCGCGGCCTTNCTTGAGGAGGTGCAGACCTGGGAGCTGGCTGAGGAGGGCTCCTCCAAGAGCAGCNCCCTGCAGAGGCTGGGGGCCACGTGTGCAGATGGC------------CAGTCACACCCCTTCCTCAGTCCAGTGCT---------------AGCAGCCACCACCGAGGAAAAGCAAGAGGCTCTGGTGGCCCAGGCCAAGGGTGCAGCCAGGGCATTCTTGCAGGTCTCACCATTTCGGGATTTCTGGGCCAGCCCTTTCC---ACAAGTTCCTGCAGTGGAAACNNTCCGCGAGGCAGCCGGTATCAGACAAGTACTTCACCGAGTTCTGGGTGCTGGGGAGA---------------GTATGTGCCATCCAAGTGAGAAACACTGGTGAAATGTATGCCTGTAAGAAACTGGACAAGAAGCGACTGAAGAAGAAACATGGCGAGAAGATGGTTCTGTCGGAAAAGGAAATCTTAGAGAAGGTCACCAGTCCTTTCGTCGTGTCCCTGGCCTAC---GCCTACGAGAGCAAGTCCCACCTCTGCCTGGTCAGGAGCCTCATGAACGGAGGTGACCTCCAGCTCCACATCTACAAGGTGCACGAGCGGGGCCTGGCCATGGACCGTGTGGTCTTCTACTCAGCCCAGATAGTCCGCGGGGTGCTGTACCTCCGCTCTTGGGGCATGCTCTGCCGAGACCTAAAGCCTGAGAGCGTGCTTCTGGACGGCCTGGGCAACTGCAGGCTCTCTGATCTGGGGCTGGCCGTGCAGGTCCANGATGGCAAGCCCATCACTCAGAAGGCTGGAACCAATGGTTATATGGCCCCAGAAATCCTAATGGAAGGAGCAAGTTATTCCTATCCTGTGGACTGGTTTGCNNNNNNNNNNNNNNNNNNNNAAATGATGGCTGGGAGGACACCATTCAAAGATTACAAGGAAAAGATCAACAAAGAGGAACTAAAACAAAGAACCCTGAAAGAGGAGGTCAAATTTCATCATGATTACTTCACAGTGGAATCAAAGGATATTTGCAGACTCTTCTTGGCTAAGAAACCGGAGCCACGCTTAGGAAGCAGAGAAAAGTCTGATGAACCCAGGAAACACTCTTTCTTCAAAACTATCAACTTTCCTCGCCTGGAAGCCAGCCTTCTTGAACCCCCATTTGTGCCAGACCCGTTTGTGGTTTATGCCAGAGAGGTCGCTGACATTGAAGTTTTTTCTGAGATTTGGGGAGTGGAATTTGATGAGAAAGATAAGAAGTTCTTTCAAAAATTTGCAACAGGTGCTGTCCCCATCCCGTGGCAGGAAGAAATCATAGACACGGGACTGTTTGATGAACTCAATGACCCCAACAGGCCCACAGGTTGTGAGGAGTGTAATTCATCCGAGTCTGGAGTGTGTTTGTTATTG
Elephantulus_edwardii  ATGGTTGACATCGGGGGCTTGGACAACCTGATCGCCAACACTGCCTACCTGCAGGCCAGGAAGACGTCAGACGGGGACTGTAAGGAGCTGCAGAAGCGCCGGCGGAGCCTGATGCTGCCCAGCCCGCAG---TGCTGCGCCGAGCTCCGCCAGGCCCTGGCCCCGGACTTCGACAGCCTGTGTGAGCAGCAGCCCATCGGCCGCCGCCTCTTCCGGGACTTCCTGGCCACCATGCCCAAGTACAGAGAGGCCGTGGATTTCCTTGAAGAGGTGCAGAACTGGAAGCTGGCTGAAGAGGGTCCCGCCAAGGCCAGCATCCTGCAAGGGCTACTGGCCACTTGTTCTGGTAGTGCTACCCCCGAGAAACCACATCCCTTCCTCAGCTCAGCTCTGCGGGCCAAGAGCCAAGAAGCCAGCACCAACGAAGAGAAGGTGGCTGCGGTGGCACTGGCCAAGGCCGAGACCATGACCTTCTTGCAAGGCCAGCCTTTTCGGGACTTTCTGGCCAGCCCCTTCTATGAGAAGTTCCTGCAGTGGAAACTCTTCGAGATGCAACCAGTATCAGACAAGTACTTCACTGAATTCAGAGTGCTGGGGAAAGGTGGCTTTGGGGAGGTCTGTGCCATCCAAGTGAAAAACACTGGCAAGATGTACGCCTGTAAGAAACTGGATAAGAAGCGGCTCAAGAAGAAAAATGGCGAGAAGATGGCTCTATCCGAAAAGGAAATCTTGGAGAAGGTCAGCAGCCCTTTCATCGTCTCCCTGGCCTAT---GCCTATGAGAACAAGACACATCTCTGCCTGGTCATGAGCCTGATGAATGGAGGAGACCTCAAGTTCCACATCTATAGGGTGGGCGTGCACGGCCTGGCCATGAGCCGGGTCATCTTCTACTCTGCCCAGATGACCTGTGGTGTGCTGCACCTCCACTCCCTCGGCATCCTGTACAGGGACCTGAAGCCTGAGAACGTGCTTCTGGATGACCTTGGCAACTGCAGGCTATCTGACCTGGGCCTGGCTGTGCAGATGCAGGATGGCAAGCCCTTAACCCAGAAGGCTGGAACCAACGGTTACATGGCTCCCGAAATCCTGATGGAAGGCGTAAGTTACTCGTATCCTGTAGACTGGTTTGCAATGGGATGCAGTATTTACGAAATGATTGCTGGACGAACACCATTCCGAGATTACAAGGAAAAGATCAGCAAAGAGGAACTGAAGCAAAGAACCTTGAAAGAGGAGGTTGTATTTCAACATGAAAACTTCACAGAGGAAGCTAAAGATATTTGTAAACTCTTCTTGGCTAAGAAACCCGAGCAACGCTTAGGAAGCAGAGGAAAGTCTGATGATCCCAGGAAACACCCTTTCTTCAATACCATCAACTTTCCTCGCCTGGAAGCCAACCTGGTGGAGCCCCCATTTGTGCCAGACCCGTCTGTAGTTTATGCCAAAGACGTTGCTGACATTGAAGATTTTTCCGAGATTCGAGGGATTGAGTTTGATGACAAAGATAAGAAGTTCTTCCAAAGATTTGCAACAGGTGCCGTCCCCATAGCATGGCAGGAAGAGATCATAGAAACGGGACTATTTGAAGAACTCAATGACCCCAACCGAACCTCAGTTTGTGGAAACGGTAACTCATCCAAGTCTGGGGTCTGTTTGTTGTTA
Elephas_maximus  ATGGTTGACATGGGGGGCTTGGACAACCTGATCGCCAACACAGCCTACCTGCAGGCCCGGAAGACATTGGAAGGAGACAGCAGGGAGCTGCAGCGGCGCCGGCGAAGCCTGGCGCTGCCTGGCCTGCAG---TGCTGTGCTGAGCTCCGCCAGGCCCTGACCCCCAACTTTGACAGCCTGTGTGAGCAGCAGCCCATTGGCCGCCGCCTCTTCCGGGACTTCCTAGCCACAGTGCCCATGTACCGAGAGGCCGTGGCCTTCCTTGAGGAAGTGCAGAGCTGGGAGCTGGCTGAGGAGGGCCCCACCAAGGGCAGCACCCTGCAGGGGCTGGTGTCTACTTGTGCAGGTGGCCCTGCCTCAGGACACCCATACCCCTTCCTCAGCCAAGCTCTGGCCACCAAGTGCCAAGCAGCCACCACTGAGGAAGAGCGAGTGGCTGCGGTGGCTCTGGCCAAGACCGAGGCCATGGCCTTCTTGCAGGACCAGCCGTTCCGGGACTTCCTGGCCAGCCCCTTCTATGACAAGTTCCTGCAGTGGAAACTCTTTGAGATGCAGCCGGTGTCAGAAAAGTACTTCACTGAGTTCCGAGTGCTGGGGAAAGGTGGTTTTGGGGAGGTATGTGCCGTTCAGGTGAAAAACACTGGGAAAATGTATGCCTGTAAGAAACTGGACAAGAAGCGGCTGAAGAAGAAAAATGGCGAGAAGATGGCTCTCTCGGAAAAGGAAGTCTTGGAAAAGGTCAGCAGCCCTTTCATCGTCTCTCTGGCCTAT---GCCTTTGAGAGCAAGTCACATCTCTGCCTGGTCATGAGCCTGATGAATGGGGGAGACCTCAAATTCCACATCTACAGGGTGGGCGATCGGGGCCTGGCCATGAGCCGAGTCATCTTCTACTCGGCCCAGATGACCTGCGGAGTGCTGCACCTCCACTCCCTTGGCATCCTCTACCGGGACCTGAAGCCTGAGAATGTGCTTCTGGACGACCTCGGCAACTGCAGGCTGTCCGACTTGGGGCTGGCCGTGCAGATGCAGGATGGCAAGTCCGTCACCCAGAAGGCTGGAACCAATGGTTATATGGCTCCTGAAATCCTAATGGAAGAAGTGAGTTATTCCTATCCTGTGGACTGGTTTGCAATGGGGTGCAGTATTTATGAAATGATTGCTGGACGAACGCCATTCAAAGATTACAAGGAAAAGGTCAGCAAAGAGGATCTAAAGCAAAGAACCCTGAAAGAGGAGGTCATATTCGAGCATGATAACTTCACAGAGGAAGCAAAAGATATTTGCAGACTCTTCTTGGCTAAGAAACCAGAGCAACGCTTAGGAAGCAGAGAAAAGTCTGATGATCCCAGGAAACACCCTTTCTTCAAAACCATCAACTTTCCTCGCCTAGAAGCCGGACTTGTTGAACCTCCATTTGTTCCAGACCCATCAGTAGTTTATGCCAAAGACATCGCTGACATTGAAGATTTCTCTGAGGTTCGGGGGGTTGAATTTGATGACAAAGACAAGAAGTTCTTCCAAAGATTTGCGACAGGTGCTGTGCCTGTAGCATGGCAGGAAGAGATTATAGAAACGGGACTATTTGAAGAACTCAATGACCCCAACAGGCCTGCAAGTTGTGGAGAGGGTAATTCAGCCAAGTCTGGGGTGTGTTTGTTATTG
Heterohyrax_brucei  ATGGTCGACCTGGGGGGCTTGGACAACCTGATCGCCAACACGGCCTACCTGCAGGCCCGAAAGACCTCGGAAGGAGACAACAGGGAGCTGCAGCGGCGCCGGCGGAGCCTGGCCCTGCCCGGCCTGCAG---AGCTGCGCCGAGCTCCGCCAGACGCTGGCCCCCGACTTCGACAGCCTGTGTGAGCAGCAGCCCATCGGCCGCCGTCTCTTCCGGGACTTCCTTGCCACAATGCCCGTGTACCAAGAGGCTGCAGCCTTCCTTGAGCAGGTGCAGAGCTGGGAGCTGGCTGAGGAGGACTCGACCAAGGGCAGCACTCTGCAGGGGCTGCTGGCCAGTTGTGTCAGTGTCCCCGCAGATGGGCAGCCACACCCCTTCCTCAGCCAAGCTCTGGCCACCAAGTGCCAAACTGCCACCACCGAGGAAGACCGAGTGGCTCTGGTGGCACAGGCTAAGGCTGAGACCATGGCCTTCTTGCAGGGCCAACCATTCCAGGACTTTCTAGCCAGTCCCTTCTATGACAAGTTCCTGCAGTGGAAGCAGTTTGAGATGCAGCCAGTGTCAGACAAGTACTTCGATGAGTTCCGAGTCCTGGGGAAAGGTGGTTTTGGGGAGGTATGTGCTGTTCAGGTTAGAAACACTGGCAAGATGTATGCCTGTAAGAAACTGGACAAGAAAAGACTGAAGAAGAAAAGAGGTGAGAAGATGGCGCTCTCAGAGAAGGAGATCTTGGAGAAGGTCAACAGCCCTTTCATCGTCTCTCTGGCTTAT---GCCTTCGAGAACAAGTCCCATCTCTGCCTGGTCATGAGCCTGATGAATGGGGGAGACCTCAAGTTCCACATCTACAGGGTGGGCGAGCGGGGGCTGGACATGGACAGGGTCATCTTCTACTCGGCCCAGATGACATGTGGGGTGCTACACCTTCACTCTCTCAGCATCCTCTACCGGGACATGAAGCCCGAGAACGTGCTCCTGGACGACCTCGGCAACTGTAGGCTGTCTGACCTGGGGCTGGCTGTGCAGATGCAGGATGGCAAGCCCATCACCCAGAAGGCAGGAACCAATGGTTACATGGCTCCTGAAATCCTCATGGAAGAAATCAGTTATTCCTATCCTGTGGACTGGTTTGCAATGGGATGCAGTATTTATGAAATGATTGCTGGAAGAACCCCATTTAAAGACTACAAGGAAAAGATCAACAAAGAGGAACTAAAGCAAAGAACCCTGAAAGATGAGGTTGTATTCCACCATGACAACTTCACAGAGGAGGCAAAAGATATTTGCAGACTGTTCTTGGCTAAGAAACCAGAGCATCGCTTAGGAAGCAGAGAAAAGTCTGATGATCCCAGGAAACACCCTTTCTTCAAAACCATCAACTTTGCTCGCCTGGAAGCTGGTCTCATCGACCCGCCGTTTGTGCCAGACCCGTCTGTGGTTTACGCCAAAGACGTCGCTGACATCGAAGACTTCTCCGAGGTTCGGGGGATTGAGTTTGACGACAAAGATAAAAAGTTCTTCCAAAGATTTGCGACAGGCGCTGTCCCCGTAGCGTGGCAGGAGGAGATTATAGAAACGGGACTGTTTGAAGAACTCAGCGACCCTAACAGACCTACAGGCTGTGGGGAGGGTAACTCGTCCAAGTCCGGAGTGTGTTTGTTGTTG
Loxodonta_africana  ATGGTTGACATGGGGGGCTTGGACAACCTGATCGCCAACACAGCCTACCTGCAGGCCCGGAAGACATTGGAAGGAGACAGCAGGGAGCTGCAGCGGCGCCGGCGAAGCCTGGCGCTGCCTGGCCTGCAG---TGCTGTGCTGAGCTCCGCCAGGCCCTGACCCCCAACTTTGACAGCCTGTGTGAGCAGCAGCCCATTGGCCGCCGCCTCTTCCGGGACTTCCTAGCCACAGTGCCCATGTACCGAGAGGCCGTGGCCTTCCTTGAAGAAGTGCAGAGCTGGGAGCTGGCTGAGGAGGGCCCCACCAAGGGCAGCACCCTGCAGGGGCTGGTGTCTACTTGTGCAGGTGGCCCTGCCTCAGGACACCCATACCCCTTCCTCAGCCAAGCTCTGGCCACCAAGTGCCAAGCAGCCACCACTGAGGAAGAGCGAGTGGCTGCGGTGGCTCTGGCCAAGACCGAGGCCATGGCCTTCTTGCAGGACCAGCCGTTCCGGGACTTCCTGGCCAGCCCCTTCTATGACAAGTTCCTGCAGTGGAAACTCTTTGAGATGCAGCCGGTGTCAGACAAGTACTTCACTGAGTTCCGAGTGCTGGGGAAAGGTGGTTTTGGGGAGGTATGTGCCGTTCAGGTGAAAAACACTGGGAAAATGTATGCCTGTAAGAAACTGGACAAGAAGCGGCTGAAGAAGAAAAATGGCGAGAAGATGGCTCTCTCGGAAAAGGAAGTCTTGGAAAAGGTCAGCAGCCCTTTCATCGTCTCCCTGGCCTAT---GCCTTTGAGAGCAAGTCACATCTCTGCCTGGTCATGAGCCTGATGAATGGGGGAGACCTCAAATTCCACATCTACAGGGTGGGCGATCGGGGCCTGGCCATGAGCCGAGTCATCTTCTACTCGGCCCAGATGACCTGCGGAGTGCTGCACCTCCACTCCCTTGGCATCCTCTACCGGGACCTGAAGCCTGAGAATGTGCTTCTGGACGACCTCGGCAACTGCAGGCTGTCCGACTTGGGGCTGGCCGTGCAGATGCAGGATGGCAAGTCTGTCACCCAGAAGGCTGGAACCAATGGTTACATGGCTCCTGAAATCCTAATGGAAGAAGTGAGTTATTCCTATCCTGTGGACTGGTTTGCAATGGGGTGCAGTATTTATGAAATGATTGCTGGACGAACGCCATTCAAAGATTACAAGGAAAAGGTCAGCAAAGAGGATCTAAAGCAAAGAACCCTGAAAGAGGAGGTCATATTCGAGCATGATAACTTCACAGAGGAAGCAAAAGATATTTGCAGACTCTTCTTGGCTAAGAAACCAGAGCAACGCTTAGGAAGCAGAGAAAAGTCTGATGATCCCAGGAAACACCCTTTCTTCAAAACCATCAACTTTCCTCGCCTAGAAGCCGGACTTGTTGAACCTCCATTTGTTCCAGACCCATCAGTAGTTTATGCCAAAGACATCGCTGACATTGAAGATTTCTCTGAGGTTCGGGGGGTTGAATTTGATGACAAAGACAAGAAGTTCTTCCAAAGATTTGCGACAGGTGCTGTGCCTGTAGCATGGCAGGAAGAGATTATAGAAACGGGACTATTTGAAGAACTCAATGACCCCAACAGGCCTGCAAGTTGTGGAGAGGGTAATTCAGCCAAGTCTGGGGTGTGTTTGTTATTG
Microgale_talazaci  ATGGTCGACATGGGGGGCTTGGACAACCTGATCGCCAACACAGCCTACCTGCAGGCCCGACAGAGCTCAGAAGGGGACAACCCGGAGCTGCAGCGGCGCCGGCGGGGCCTGGTGCTGCCCAGCCCGCAG---AGCTGCGCTGAGCTCCGTGGGGTCCTCACCCCCGACTTCCACAGCCTGTGTGAGCGGCAGCCCATCGGCCGGCGCCTCTTCCGGGACTTCCTGGCCACCGTGCCCATCTACCAAGAGGCCGTGGCCTTCCTTGAGGAGGTGCAGACCTGGGAGCTGGCTGAAGAGGGTCCCTCCAAGAGCAGCCCCCTGCAGAGGCTGGTGGCCTCTTGTGCAGATGGC------------CAGTCACACCCCTTCCTCAGCCCAGTGCTGGCCGCCAAGTGTCAAGCGACCACCCCTGAGGAAGAGCAGGAGGCTATGCTGGCGCTGGCCAAGGTTACAGCCATGGCCTTCCTGCAGGAGCAGCCGTTTCGGGATTTCCTGGCCAGCCCTTTCTACGTCAAGTTCTTGCAGTGGAAACTTTTTGAGAGGCAGCCCGTATCAGACAAGTCCTTCACTGAGTTCCGGGTGCTGGGGAAAGGTGGTTTTGGGGAGGTATGTGCCATCCAAGTGAGAAACACTGGTAAGATGTACGCCTGTAAGAAACTGGACAAGAAGCGACTGAAGAAGAAACATGGTGAGCAGATGGCTCTGTCCGAAAAGGAAATCTTGGAGAAGATCAGCAGTCCTTTCGTGGTGTCCCTGGCCTAC---GCCTACGAGAGCAAGTCCCACCTCTGCCTGGTCATGAGCCTCATGAATGGAGGCGACCTCAAGTTCCACATCTACAAGGTGAATGGGCCGGGCCTGGCCATGGACCGGGTGATCTTCTACTCAGCCCAGATGATCTGTGGGGTGCTGCACCTCCACTCCCTCGGCATTCTCTACCGAGACCTCAAGCCGGAGAACGTGCTTCTGGATGACGCGGGCAACTGCAGGCTCTCAGACCTGGGGCTGGCTGTGCAGGTCCACGAGGGCAAGCCCATCACCCAGAAGGCTGGAACCAATGGTTACATGGCCCCAGAAATTCTAATGGAAGGAGTGAGTTATTCCTATCCTGTGGACTGGTTTGCAATGGGATGTAGTATTTATGAAATGATTGCTGGGAGAACACCATTCAAAGATTACAAGGAAAAAATCAGCAAAGAGGAACTGAAGCAAAGAACTCTGAAAGAGGAGGTCAAATTTCATCATGAGAACTTCTCAGAGGAAGCAAAGGAGATTTGCAGACTTCTCTTGGCTAAAAAACCAGAGCGACGCTTAGGAAGCAGAGAAAAGTCTGATGATCCCAGGAAACACTCTTTCTTCAGAACTATCAACTTTCCTCGCCTGGAAGCCAGCCTTGTCGAACCGCCATTTGTGCCAGACCCATCTGTGGTTTATGCCAAAGATGTTGCTGACATTGAAGATTTTTCTGAGATTCGGGGAGTTGAATTTGATGAGAAAGATAAGCAGTTCTTTCAAAAATTTGCAACAGGTGCTATCCCCATACCGTGGCAGGAAGAAATCATAGAAACAGGGCTGTTTGATGAACTCAATGACCCCAAAAGGTCCACAGGTTGTGGGAAGTGTAATTCATCCAAGTCTGGAGTATGTTTGTTATTA
Orycteropus_afer  ATGGTCGACATGGGGGGCTTGGACAACCTGATCGCCAACACAGCCTACCTACAGGCCCGGAACTCCTCGGAAGGAGACAGCAGGGAGTTGCAGCGGCGTCGACGGAGCCTGGCGCTGCCCAGTCTGCAG---TGCTGCACCGAGCTCCGCCAGGTCCTGGCTCTGGATTTCAACAACCTGTGTCAGCAGCAGCCCATCGGCCGCCGCCTCTTCCAGGACTTCCTAGCGACAGTGCCTGTGTACCAAGAGGCCATGGCCTTCCTTGAGGATGTGCAGAGCTGGGAACTGGCTGAGGAGGGCTCCACCAAGGACAGTACCCTGCAGCAGCTAGTAGCCACTTGTGCAAGTGGCCCTGCCTCAGAGTGCCCATACCTCTTCCTCAGCCCAGCTCTAGTCACCAAGTGCCAGGCAGCCACCACCAAGGAAGAGCAAGTGGCTCTGGTGGCACTGGCCAAGGCCGAGGCTATGGCTTTCTTGCAGGACCAGCCATTCCGGGATTTCCTGGCCAGCCCTTTCTACAACAAGTTCCTGCAGTGGAAACTCTTTGAGATGCAGCCAGTGTCAGAGAAGTACTTCACGGAATTCCGAGTGCTGGGGAAAGGTGGTTTTGGGGAGGTATGTGCCATCCAGGTAAAAAACACTGGCAAGATGTATGCCTGTAAGAAACTAGACAAAAAACGGCTAAAGAAGAAAAATGGTGAGAAGCTGGCTCTCTCAGAAAAGGAAATCCTGGAGAAAGTCAGCAGCCCTTTCATCGTCTCTCTGGCCTAT---GCCTTTGAGAGCAAGTCACATCTCTGCTTGGTCATGAGCCTGATGAATGGGGGAGACCTCAAGTTCCACATCTACAGGGTGGGCATGCGGGGCCTGGCCATGAACCGGGTCATCTTCTACTCAGCCCAGATGACCTGCGGAGTGCTGCACCTCCACTCCCTTGGCATCCTCTACCGGGATCTGAAGCCTGAGAACGTGCTTCTGGACGACCTCGGCAACTGCAGGCTGTCTGACCTGGGGTTGGCCGTGCAGATCCACGATGGCAAGCCCATCACCCTGAAGGCTGGAACCAATGGTTATATGGCTCCTGAAATCCTAATGGAAGAAGTGAGTTATTCCTATCCTGTTGACTGGTTTGCAATGGGATGTAGTATTTATGAAATGGTTGCTGGACGAACACCATTCAAAGATTACAAGGAAAAGATCAACAAAGAGGAACTAAAACAAAGAACCCTGAAAGAGGAGGTCAGATTCCAGCATGATAACTTCACTGAAGAAGCAAAAGATATTTGCAGACTCTTCTTGGCTAAGAAACCAGAGCAACGCTTAGGAAGCAGAGAAAAGTCTGATGATCCCAGGAAACACCCTTTCTTCAAAACCATCAACTTTCATCGCCTGGAAGCCAGGCTTGTTGAACCCCCATTTGTGCCAGACCCATCTGTGGTTTATGCCAAAGACATTGCTGACATCGAAGATTTCTCCGAGGTTCGGGGGGTTGAATTTGATGACAAAGATAAGAAGTTCTTCGAAAGATTTGCAACAGGTGCTGTCCCCGTAGCGTGGCAGGCAGAGATTATAGAAACGGGACTGTTTGAAGAACTCAACGACCCTAACAGGCCCACAAGTTGTGGGGAGGGTAATTCATCCAAGTCTGGGGTGTGTTTGTTATTA
Procavia_capensis  ATGGTCGACCTGGGGGGCTTGGACAACCTGATCGCCAACACGGCCTACCTGCAGGCCCGAAAGACCTCGGAAGGAGACAACAGGGAGCTGCAGCGGCGCCGGCGGAGCCTGGCCCTGCCCGGCCTGCAG---AGCTGCGCCGAGCTCCGCCAGACGCTGGCCCCCAACTTCGACAGTCTGTGTGAGCAGCAGCCCATCGGCCGCCGTCTCTTCCGGGACTTCCTTGCCACCATGCCCGTGTACCAAGAGGCTGCAGCCTTCCTTGAGCAGGTGCAGAGCTGGGAGCTGGCTGAGGAGGACTCGACCAAGGGCAGCACTCTGCAGGGGCTGCTGGCCAGTTGTGTCAGTGTCCCCGCAGACGGGCAGCCACACCCCTTCCTCAGCCAAGCTCTGGCCACCAAGTGCCAAACTGCCACCACCGAGGAAGACCGAGTGGCTCTGGTGGCACAGGCTAAGGCTGAGACCATGGCCTTCTTGCAGGGCCAACCATTCCAGGACTTTCTAGCCAGTCCCTTCTATGACAAGTTCCTGCAGTGGAAGCAGTTTGAAATGCAGCCGGTGTCAGACAAGTACTTCGATGAGTTCCGAGTCCTGGGGAAAGGTGGTTTTGGGGAGGTATGTGCTGTTCAGGTTAGAAACACTGGCAAGATGTATGCCTGTAAGAAACTGGACAAGAAAAGACTGAAGAAAAAAAGAGGTGAGAAGATGGCGCTCTCAGAGAAGGAGATCTTGGAGAAGGTCAACAGCCCTTTCATCGTCTCTCTGGCTTAC---GCCTTCGAGAACAAGTCCCATCTCTGCCTGGTCATGAGCCTGATGAATGGGGGAGACCTCAAGTTCCACATCTACAGGGTGGGCGAGCGGGGGCTGGACATGGACAGGGTCATCTTCTACTCGGCCCAGATGACATGTGGGGTGCTACACCTTCACTCTCTCAGCATCCTCTACCGGGACATGAAGCCCGAGAACGTGCTCCTGGACGACCTCGGCAACTGCAGGCTGTCTGACCTGGGGCTGGCTGTGCAGATGCAGGATGGCAAGCCCATCACCCAGAAGGCAGGAACCAATGGTTACATGGCTCCTGAAATCCTCATGGAAGAAATCAGTTATTCCTATCCTGTGGACTGGTTTGCAATGGGATGCAGTATTTATGAAATGATTGCTGGAAGAACCCCATTTAAAGACTACAAGGAAAAGATCAACAAAGAGGAACTAAAGCAAAGAACCCTGAAAGATGAGGTTGTTTTCCACCATGACAACTTCACAGAGGAGGCAAAAGATATTTGCAGACTGTTCTTGGCTAAGAAACCAGAGCATCGCTTAGGAAGCAGAGAAAAGTCTGATGATCCCAGGAAACACCCTTTCTTCAAAACCATCAACTTTGCTCGCCTGGAAGCTGGCCTCATCGACCCGCCGTTTGTGCCAGACCCGTCTGTGGTTTATGCCAAAGACGTCGCCGACATCGAAGACTTCTCCGAGGTTCGGGGGATTGAGTTTGACGACAAAGATAAAAAGTTCTTCCAAAGATTTGCGACAGGCGCTGTCCCTGTAGCGTGGCAGGAGGAGATTATAGAAACAGGACTGTTTGAAGAACTCAGCGACCCTAACAGGCCTACAGGTTGTGGGGAGGGTAACTCGTCCAAGTCCGGAGTGTGTTTGTTGTTG
