# Supplementary material for: Three Blind Moles: Molecular Evolutionary Insights on the Tempo and Mode of Convergent Eye Degeneration in Notoryctes typhlops (Southern Marsupial Mole) and Two Chrysochlorids (Golden Moles)
Source: Genes (Basel). 2023 Oct 28;14(11):2018. doi: 10.3390/genes14112018 (PMC10671557; doi:10.3390/genes14112018)
Supplement: Supplementary file 1 [file genes-14-02018-s001.zip › Afrotheria PAML Files/Lens_Cornea/Afro12lens.ctl]

      seqfile = Afro12lens.rax
     treefile = Afrotheria.tree
      outfile = Afro12lens.CF1

        noisy = 3   * 0,1,2,3,9: how much rubbish on the screen
      verbose = 1   * 1: detailed output, 0: concise output
      runmode = 0   * 0: user tree;  1: semi-automatic;  2: automatic
                    * 3: StepwiseAddition; (4,5):PerturbationNNI 

      seqtype = 1   * 1:codons; 2:AAs; 3:codons-->AAs
    CodonFreq = 1   * 0:1/61 each, 1:F1X4, 2:F3X4, 3:codon table
        clock = 0   * 0: no clock, unrooted tree, 1: clock, rooted tree
        model = 2
                    * models for codons:
                        * 0:one, 1:b, 2:2 or more dN/dS ratios for branches

      NSsites = 0   * dN/dS among sites. 0:no variation, 1:nearly neutral, 2:positive selection, M7: beta, M8: beta & w, M8a: beta & w=1
        icode = 0   * 0:standard genetic code; 1:mammalian mt; 2-10:see below

    fix_kappa = 0   * 1: kappa fixed, 0: kappa to be estimated
        kappa = 1   * initial or fixed kappa
    fix_omega = 0   * 1: omega or omega_1 fixed, 0: estimate [use 1 with model 8a]
        omega = 1   * initial or fixed omega, for codons or codon-transltd AAs

    fix_alpha = 1   * 0: estimate gamma shape parameter; 1: fix it at alpha (Used alpha estimate from Modeltest)
        alpha = 0  * initial or fixed alpha, 0:infinity (constant rate)
       Malpha = 0   * different alphas for genes
        ncatG = 10   * # of categories in the dG or AdG models of rates

        getSE = 1   * 0: don't want them, 1: want S.E.s of estimates
 RateAncestor = 0   * (1/0): rates (alpha>0) or ancestral states (alpha=0)

     cleandata = 0  * remove sites with ambiguity data (1:yes, 0:no)?
 fix_blength = 0  * 0: ignore, -1: random, 1: initial, 2: fixed (Use 1 if have initial branch lengths)
       method = 0   * 0: simultaneous; 1: one branch at a time

* Specifications for duplicating results for the small data set in table 1
* of Yang (1998 MBE 15:568-573).
* see the tree file lysozyme.trees for specification of node (branch) labels
