# Supplementary material for: Three Blind Moles: Molecular Evolutionary Insights on the Tempo and Mode of Convergent Eye Degeneration in Notoryctes typhlops (Southern Marsupial Mole) and Two Chrysochlorids (Golden Moles)
Source: Genes (Basel). 2023 Oct 28;14(11):2018. doi: 10.3390/genes14112018 (PMC10671557; doi:10.3390/genes14112018)
Supplement: Supplementary file 1 [file genes-14-02018-s001.zip › Afrotheria PAML Files/Lens_Cornea/Afro12lens.rax]

12 11481
Amblysomus_hottentotus  ATGCACCGGAGCAACGCCATCTTCCAGACTCCCCAANNNNNNNNNNNNNNNNNNNNNNNNNNNNNNNNNNNNNNNNNNNNNNNNNNNNNNNNNNNNNNNNNCGGTCCAGCGTCCGTCTTCCAGACTCCCCAACGGTCCAGCGGCCGGCTAA------ATGTGCAGTGGGGCCGCGCGTTTGAGCGGCAGCACTATGTCCTTGGCAGGCAGCTGGCCGCCTTCCGGAGCCTGGGCAAGCTGGACAGCCGGGAGGAGACCGTTGCCAGGCAGGTCGAGGGGAGTGCTCCTGGCTGGAGGGACCTGGAGGAGGAGTGCTCCTGGCTGGAGCGANNNAGCCCTGGGGNGCAATGCGCNNNNNNNNNNTCCCGAAGCAAGTATGAAAATGAGTGTGAATGTCAACTGTTGCTAAAACAAATGCTTGAACAACTGAACAAGGAAGCAGATGAAACTTTACTCCATAAACTTCACCTTCAAATTGAAGCTCAGTGTCTGCAGGATGATGTCAGTGCAGCAAAGGACAGGTACNNNAAG??????????????????????????????????????????????????????????????????????????????????????????????????????????????????????????????????????????????????????????????????????????????????????????????????????????????????????????????????????????????????????????????????????????????????????????????????????????????????????????????????????????????????????????????????????????????????????????????????????????????????????????????????????????????????????????????????????????????????????????????????????????????????????????????????????????????????????????????????????????????????????????????????????????????????????????????????????????????????????????????????????????????????????????????????????????????????????????????????????????????????????????????????????????????????????????????????????????????????????????????????????????????????????????????????????????????????????????????????????????????????????????????????????????????????????????????????????????????????????????????????????????????????????????????????????????????????????????????????????????????????????????????????????????????????????????????????????????????????????????????????????????????????????????????????????????????????????????????????????????????????????????????????????????????????????????????????????????????????????????????????????????????????????????????????????????????????????????????????????????????????????????????????????????????????????????????????????????????????????????????????????????????????????????????????????????????????????????????????????????????????????????????????????????????????????????????????????????????????????????????????????????????????????????????????????????????????????????????????????????????????????????????????????????????????????????????????????????????????????????????????????????????????????????????????????????????????????????????????????????????????????????????????????????????????????????????????????????????????????????????????????????????????????????????????????????????????????????????????????????????????????????????????????????????????????????????????????????????????????????????????????????????????????????????????????????????????????????????????????????????????????????????????????????????????????????????????????????????????????????????????????????????????????????????????????????????????????????????????????????????????????????????????????????????????????????????????????????????????????????????????????????????????????????????????????????????????????????????????????????????????????????????????????????????????????????????????????????????????????????????????????????????????????????????????????????????????????????????????????????????????????????????????????????????????????????????????????CAACAGGCGGGGGAGGCCCGCATGGGCCAGACTCAGGAAGAGAAGCTGACCGCCACCCTTGGGGTTGAGTTACACAACACTGCACGTCAAGTTCAGAGCCTCCAGGCCCAGATGGAATCCTTACAAGCCCTGAAAAGAGGCCTAGAGAATACCTTGCACGAAGCCAAGCATTGGATTCATGTTGAGCTCCAGAAAGTGGGCGCCATGGTGGGCAGGCGGGAGGCGGAGCTCAGGGAGATGCASGAGCTCAGGGAGATGCANNCGCAGGAAGTGGAGCAACGTCAGGAGAACAAGTACCCGCTGCAGAAAAACGTGGCCACTTACATCTCCCTGCTGGACAGGGAGGAGTGCAG---TATGGAAGTCACCATCCAGCATCCCTGGGTCAAACGTGCATTGGGGCCCTTCTACCCCAGCCAATTATCTGACCAGTTTTTTGGCGAGGGCTTATTTGAGTACAACCTAGTGCCCTTCCTGTCCTCCACCATCAGCCCCCACTATCGCTTGTCTCTCTTTCGCACCGTGCTCAACTCGGGCATCCCTGAGGTCCGGTCGGACAGGGACCAGTTCCTCATCCTTTTGGACCTGAAGCACTTCTCCCCCGAGGATCTGACAGTGAAGGTACTGGAGGACTTCGTGGAGATCCATGGCAAACACAATGAGAAGCAGGATGACCATGGCTACATCTCCCA---------TGAGTTCCATCGTCGCTACCGCCTGCCCTCCAATGTGGACCAGTCAGCCCTCTCCTGCTCCCTGTCCGCAGATGGCATGCTGACCTTCTTTGGCCCCAAGGTCCACTCTAGCACGGACACCAGCCACAGTGAGCGGGCCATTCCTGTGTCCCGGGAGGAGAAGGCCACCTCTGCACCCTCGTCCGTGGAGGTCCAAACTGTGCAGCCGGAGCTAGAAACCCTTCCAACCATCAAGATGGCTCAGACCAACCCCATGCCAGGGTCCCTGGAACCATGGAAGATAACCATTTATGACCAGGAGAACTTTCAGGGCACAAGGACGGAGTACACCAGCTCCTGCCCAAATATCTCTGAGCNNNNNNNNNNNNNNNNNNNNNNNNNNNNNNNNNNNNNNNNNNNCTGGATTGGTTGTGAGCATATCAGCTTCTGTGGACAGCAGTTTATCCTGGAGAGAGAAAAATATCCTCGCTGGAATGCCTGGAGCAGGCATAACGCCTACCACATTGAGCGTCTCATGTCCTTCCACCCTATCTGTTCAGCCNNNNNNNNNNNNNNNNNNNNNNNNNNNNNNNNNNNNNNNNNNNNNNNNNNNNNNNNNNNNNNNNNNNNNNNNNNNNNNNNNNNNNNNNNNNNNNNNNNNNNNNNNNNNNNNNNNNNNNNNNNNNNNNNNNNNNNNNNNNNNNNTTGGGTTTGCTATCAGTATCCTGGACACCATGGATATCAGTATATCTTGGAATGTGACCATCATCAAGNNNNCTATAAACACTGNNNNGAATTGTGTTCTCATGCCCAGACTTTCCAGATTCAATCAATTCGCCATATTCTACAAATGTCTCAGGCTGACCAGTCCTCCACCACAGCTGCCTCAAGCCCAGAGTCTGATGGGAAGGAGAAGGGG------------GAAGAGGCCCCACTCACAGGGCCAGCCCAGGCTCCAGGATCTGCGCCCCTGCTTAGAGCCAAAGTGGGGGACCTTGTTCCTGGGAGACACAGGATGGTGGTCTTTGAACAGGAGAACTTTCAAGGCCAAGGGGTAGAATTCTTGGGGGAGNNNTTGAACCTCGGAGACAGAGGCTTCAAGCAAGTGAACAGCCTCATCATTACCTGGGGACTCTGGGTCACCTTTGAGAATTACAGCTCCCCAGGGNAGATGTTTGTCCTGGAGAAGGGTGAGTACCCACTCTGGGGTGTG------------------ATCAACTGGCTGGTGTCCTTCGGGACAGTCAGGATGGACTTCCAGGAGCNNNNNNNNNNNCTGTGTGAAGGGACCAACTTCAGAAGCAACACCATGGAGACCCAGGAGGATGACATGCCCAGTCTCTGGATCGATGGCATTTGTGACTGTNNNNNCAGTGTGCGGGTCTCCAANNGGACNNNNNNNNNNNNNNNNNNNNNNNNNNNNNNNNNNNNNNNNNNNNNNNNNNNNNNNNNNNNNNNNNNNNNNNNNNNNNNNNNNNNNNNNNNNNNNNNNNNNNNNNNNNNNNNNNNNNNNNNNNNNNNNNNNNNNNNNNNNN---NNNNNNNNNNNNNNNNNNNNNNNNNNNNNNNNNNNNNNNNNATGTCCTCAGACCACCACACCCAAATGGGCAAGCAGCAG---CCCCTCAGCCCCAAGATCATCATCTTTGAGCAGGAGAACTTCCAGGGTCGTTCTCACGAACTTGGTNNNNNNNNNNNNNNNNNNNNGGAGACTGGAGTGGAGAAGGCAGGCTCCGTCCTGGTGAAGGCTGGACCCTGGGTGGGCCATGAACAAGCCAACTGCAAGGGGGAGCAGTTTGTGTTTGAGAAGGGGGAGTACCCTTGTTGGGACGCATGGACCAGCAACCACAGGACAGACTCCCTCAACTCCCTGAGGCCCATCAAAGTGGACAGCCAAGAGCACAAGATCACCCTCTTTGAGAACCCCAACTTCACAGGGAAGAAGAYGGAGATCATCAATGATGACATGCCCAGCTTCYAGGCCTATGGCTACCAGGAGAAGGTGTCTTCTGTGAGGGTGCAGAGTGGCACGTGGGTTGGCTACCAGTACCCTGGCTTCCGTGGGCTGCAATACCTCCTGGAGAAGGGAGACTACAAGGACAGCGAGGACCTTGGGGTTCCCCTGCTCCAGGTACAGTCTGTGCGCCGCATCTGTGACATGCTATGGCACCAGCAGGGTGCCTTCCACACTTCCAACATGGCAGAGTTGCATGCAGCACGGGAGCAA---------CACAAGAGCCATGACGGCCTTGGTGGCAGTTATAAG---------TACGAGCTGGAGAACTTTCTAGGCAAGCAGTGCGAGCTCTTAGCCGATTGCCGCAACCTAATGGACAGCCTGTTGGAGAAGGTGGGCTNCATCCACATGGAGTCAGGCTTGTGGCTGGGATTCGAATGCAGGGACTTCCATGGGGAGCAGTTTGTCCTGGAACAGGGAGGTTACCCTCATNNNGACACCTGGTCCAATAACCACNNCAGTGACAGCCTCCTGCCCCTCCGGCCTCTTCTTGTTGATGGTCTGGACTACAAGTTGCTCCTCTTTGAGAGCCCATCTTTCAGTGGCTCCAAGATGGAGATAGTGGAAGATGACATGCCCAGTGTCTGGGCTCATGACTTCNNNGACCTCGTAGCAAGCATCCGAACCATTAGTGGGATGTGTGTCACCTACCAGTTCCCTGATTACCGTGGTCGCCAGTACGTGTTCCAGCGGGGAGAGTACCAGCACTGGAACGAGTGGGCTGCCAACCAGCCACAGCTGCAGTCTGTATGCCGCATCCACCACCAGAAGTGGTGCACGCAGGGCTGCTTCCTTAGTAGTATGTCTAAATCAGGAACCAAGATTATTTTCTACGAAGAGGAAAATTTCCAAGGCCGCCACTATGTCTGTGATGGTGACTGTGCAGATTTCCATATGTTCCTGAATCATGGCAACTCCATTAGAGTGGACGGAGGCACCTGGGCTGTGTACGAAAAGCCCAACTTTGTCAGGCACATGTGCATCTTACCTNNNGGCGAATACTCAGCATACCAGCATTGGATGGGCGTCAGTGACCGCTTNAACTCCTGCAGAGCTGTTCACCTGTCTAGTGGAGGCCAGTATAAGCTTCAGATCTTTGAGARAGGAGATCTCAATGGCCAGATGTATGAAGCTATTCAGGATTGTCCTTCCATCATGGGGCAGCTTCACTTGCGAGAGATCCACTCCTGTAAGGTGCTGGAGGGTGTCNNNATTTTCTACGAGATACCCGATTACCGCAGTAGGCAGTACCTCCTGGGCAAGAGGGAGCACCGGAAGTCCACTGACTNGGGTTCAGTGTCTCCAGCTGCTCAGTCTTTAAGCCATGTTGCAGAG?????????????????????????????????????????????????????????????????????????????????????????????????????????????????????????????????????????????????????????????????????????????????????????????????????????????????????????????????????????????????????????????????????????????????????????????????????????????????????????????????????????????????????????????????????????????????????????????????????????????????????????????????????????????????????????????????????????????????????????????????????????????????????????????????????????????????????????????????????????????????????????????????????????????????????????????????????????????????????????????????????????????????????????????????????????????????????????????????????????????????????????????????????????????????????????????????????????????????????????????????????????????????????????????????????????????????????????????????????????????????????????????????????????????????????????????????????????????????????????????????????????????????????????????????????????????????????????????????????????????????????????????????????????????????????????????????????????????????????????????????????????????????????????????????????????????????????????????????????????????????????????????????????????????????????????????????????????????????????????????????????????????????????????????????????????????????????????????????????????????????????????????????????????????ATGTCACTCTCGGTGANNNNCATGTACCAGTACCAGGGGCTGTCCTCCCAAAGTGGAACAGGGAGCAGAGCTAGGGACAAGTCTACTTCCAGTGTTGGAAGTGTCCATGGGGGAAGCACCTTTGGCTTTGGCGGCTGCTGTGGGGGACACTTTCCTGCTGCTACCATGCTTGGTTCTAGCTCTGGCTTTGGTGATGGCTCTGCAACTTCCTTTGCAGGAA---TGGGCACTGGTTATGAAGGCTCCTTGNNNNNNNNNNNNNNNNNNNNNNNGGGGACTGGCTCGGGAGGAAACTCAGGGGCTGGCTCCCTAGGTATTCTCTTTAGCAACAATGGAGGCCTTCTTTGTGGATCAGAAAAGGAAACCATGCAAAATCTTAATAACAGATTGGCTTCCTATTTGGATAACATTAGAGCTTTAGAGGAGGCTAATACTGAGCTAGAGAACAAAATTNNNGAATGGTATGAAACACAAAGATTTGGCACAGGTGATCCTGAGCCACAGAATGATTACTGTAAATATNNTACAATAATCNNNGACCTCAGGAGTAAGATCATTTCTGTCAGCGTTGGAAATGCCCAGTTCTTCTTGCAGACTGACAAAGTGAGACTTGCTACAGAGGACTTCAGAATGAAGTNNGAGAATGAGCTGGCCCTACGTCAGGGCGTGGAGGCTGACATCAACGGCCTGCGCAGGGTGCTGGACGAGCTGACCCTGGCCAGAGCTGACCTGGAGATGCAGATCGAGAGCCTGAACGAGGAACTGGCCTTCCTGAAGAAGACCCATGAGGAGGTGCCCCAAAGCTTCCGGGAGGGCAGCCCTGGCCAACTAAGCATAGAAATGGATACCCCTCCCTCCCACCCCCACCCCCGCCCCGGAGCGGACCTCACCCGGATCCTCAATGACATGAGGACACAGTATGAGACCATCCCTGAGCAGAATGGGAAGGATGCAGATGCCTGGTTCACTGAAAAGAGCGGGGAGCTCAGGAAGGAGATCAGCCCCAACAAGCAGCAGCTTCAGACCTGCCAGTGTGAGGTCACCGAGCTGAGACGTGCTTTCCAGAGCCCTGAGATTGAGCTCCAGTCTCAGCTCGCCATGAAGAAATCCCTTGAGGACTCATTGGCTGAAGCAGAGGGCGACTACAGCGGTCAGTTATCCCAGGTACAGCAGCTCATCAACTGCCTAAAGGCGCAGCTGTTGCAGGTGCACGTCAATGCCGAGCGCCGGAACTCAGACCACCAGCGTCGGCTGAACGTCAAGGCCCCTCTGGAGCTGGAGATGGAGACCTACTACCGCCACCTGCTGGACTGGGAGGCCGACGCAGATGGAGTGGATGAAAGCTCACCTGTGACACAC------------------------------TCCAAAGACTCAACCAAAACCCGAAAAATCAAGACACTTATGCAAGAGATGGTAAATGGTAAGGTAGTTTCATCCCAAGTTCAGGAAGTTGAAGAATTAATGATGTACAGCTTCATTAGTGGCAGCCTCTTCTGTGTCTGGGTGGGGACC------------------ACAGCAACTGACCACTGGATGCAGTTCCGGCTTTCGGGCTCCTTCGCCCACCAGGGCCTGTGGCAGTGTTACCAGGGCAACAAGTGCTACCTGCAGACCGAGAGCATCGGGTACTGGAATACCACCCAGGCCTTCACGATCCTATGGGTGCTGTGCNCCACCACCGGCATCGTCCTGGGCATCCTGGCCTTCACTCAGCAGCCCACCTTCGCTCATCTCTCCCGACCCTTCTCTGCGGACATGGTGTTTTTCGCCTCCACCCTTCTTATCCTCTGGGCCTTGGCCATTTACACTGGTGTCACCATCAGCTTCCTCGGCTGCCATTTCAGAGACTGGTGCTTCCCCTGGTCTTACTTCCTGGGCTGGGTGACCCTGCTCATGACCTTCTTCTCAGGAATTTTCTACATGTGTGCTTACCAGATGCACAAATGCCAGCGTCTTTCCATGTCCCACATGTGGGAACTGCAGTCAGCT------------GCCATATTTGCTAAGTTCTTTGCCACCCTCTTCTATGTCTTCTTCAGTTTGGGGGCCTCGCTGCGTTGGTCTTCTGGCCCCCTCCATGCCTTGCAGGTGGCTATCACCTTTGGCCTGGGCCTGGCTCCCCTGGTGCAAGCTGTGGGCCACATCAGTGGAGCCCATGTCAATCCTGCCATCACTTTTGCCTTCCTTGTGAGCTCTCCGCTGTCCCTACTGCATGCTTTCTGTTATGTGGCAGCCCAGCTCCTGGGAGCCGTGACTGGAGCTGCTATGTTGTATAGTGTTACACCACAGGCCATCAGAGGAAACCTAATGCTTAACAAGTTACATCCTGGGGTGAGTGTGGGCCAGGCCACCATGGTGGAGATCTTCCTGACACTCCAGTTTGTGCTCTGCATCTTTGCCACGTACGATGAGAGGCAGAACTGCCATTTGGACTCTGTGTCCTTGGCTATTGGCTTCTCCCTCAC---------CCTCTTTGGAATGTATTTCACTGGTGCAGGTANNNNNNNNNNNNNNNNNNNTGCTTCTGCCATTCTCACCCGAAACTTCACCAACCACTGGGTATACTGGGTGGGCCCCATTATCGGAGGGGGCCTGGGCAGTCTCCTGNNNGACTTTCTCCTCTTTCCTCAGCTCAAGAGTGTTTCTGAGAGANNNNCTATACTCAAGGGAGACAGACCCAGTGACCCCAACAAACAACCAGAAGACACNNNNNNNNNNNNNNNNNNNNNNNNNCCGGCCCCA
Chrysochloris_asiatica  ATGCACCAGAGCAACGCCA------------------------------------------------------------------------------------------------TCTTCCAGACTCCCCAACGGTCCAGCGGCCGGCTAA------ATGCGCAGCGGGGCCGCGCGTTTGAGCAGCGGCACTATGTCCTTGGCAGGCAGCTGGCCGCCTTCCGGAGCCTGGGCAAGCTGGACAGCCGGGAGGAGCCCGTTGCCAGGCAGGTCGAGGGCAACTGTCAGCGCTCCCGGGACCTGGAGGCAGAGTGCTCCTGGCTGGAGCGACAGAGCCCTGGAGNGCAATGTGCNNTTGGCGAATTCCAAAGCAAGTATGAAAATGAGTGTGAATGTNNNCTGCTGCTAAAACAAATGCTTGGACAACTGAACAAGGAAGCAGATGAAGCTTTACTCCATAACCTTCACCTTCAAATTGAAGCCCAGTGTCTGCAGGATGATGTCAGTGCAGCAAAGGNCAGGTACNNNAAG??????????????????????????????????????????????????????????????????????????????????????????????????????????????????????????????????????????????????????????????????????????????????????????????????????????????????????????????????????????????????????????????????????????????????????????????????????????????????????????????????????????????????????????????????????????????????????????????????????????????????????????????????????????????????????????????????????????????????????????????????????????????????????????????????????????????????????????????????????????????????????????????????????????????????????????????????????????????????????????????????????????????????????????????????????????????????????????????????????????????????????????????????????????????????????????????????????????????????????????????????????????????????????????????????????????????????????????????????????????????????????????????????????????????????????????????????????????????????????????????????????????????????????????????????????????????????????????????????????????????????????????????????????????????????????????????????????????????????????????????????????????????????????????????????????????????????????????????????????????????????????????????????????????????????????????????????????????????????????????????????????????????????????????????????????????????????????????????????????????????????????????????????????????????????????????????????????????????????????????????????????????????????????????????????????????????????????????????????????????????????????????????????????????????????????????????????????????????????????????????????????????????????????????????????????????????????????????????????????????????????????????????????????????????????????????????????????????????????????????????????????????????????????????????????????????????????????????????????????????????????????????????????????????????????????????????????????????????????????????????????????????????????????????????????????????????????????????????????????????????????????????????????????????????????????????????????????????????????????????????????????????????????????????????????????????????????????????????????????????????????????????????????????????????????????????????????????????????????????????????????????????????????????????????????????????????????????????????????????????????????????????????????????????????????????????????????????????????????????????????????????????????????????????????????????????????????????????????????????????????????????????????????????????????????????????????????????????????????????????????????????????????????????????????????????????????????????????????????????????????????????????????????????????????????????????????????????CAACAGGGGGGGGAGGCCCATATGGGCCAGACTCAGGAAGAGAAGCTGACCACCACCCTTGGGATTGAGTTACACAACACTGCATGTCAAGTTCAGAGCCTCCAGGTCCAGATGCAATCCTTACAAGCCCTGAAAAGAAGCCTGGAGAATACCTTTCACGAAGCCAAGCATTGGATTGATATTGAGCTCCAGAATGTGAGCACCATGGTGGGCAGGCTGGAGGCGGAGCTCAGAGAGGTGCACGCGGAAGCGGAGCCATATCAGGAGGAGCTCNAGCATCTGCAGGAGAACAAGTACCAGCTGCAGAAAGACATGGCCTCTTGCATCTCCCTGCTGGACAGGGAGGAGTGCAG---CATGGAAGTCACCATCCAGCATCCCTGGGTCAAATGTGCATTGGGGCCCTTCTACCCCAGCCAATTATCTGACCAGTTTTTTGGCGGGGGCTTACTTGAGTACAACCTAGTGCACTTCCTGTCCTCCACCATCAGCCCCCACTATCGCCTGTCTCTCTTCCACACCGTGCTCAACTCGGGCATCTCTGAGGTCCGGTCGGACAGGGACCAGTTCCTCATTCTCTTGGACATGAAGCACTTTCCCCCCAAGGATCTGACAGTGAAGGTACTGGAGGACTTCGTGGAGATCCATGGCAAACACAATGAGAAGCAGGATGACCATGGCTACATCTCCCGTGTCTCCCATGAGTTCCACCGTCACTACTGCCTGCCCTCCAACGTGGACCAGTCAGCCCTCTCCTGCTCCCTGTCCGCGGATGGCATGCTGACCTTCTTTGGCCCCAAGGTCCAGTCTGGCACAGACACAAGCCACAGCGAGCGGGCCATTCCTGTGTCCCGGGAGGAGAAGGCCACCTCTGCACCCTCGTCCATGGAGGTCCAGACTGTGCAGCCAGAGCTGGAAACCCTTCCAACCATCAAGATGGCTCAGACCAACCCCATACCAGGGTCCCCGGGGCCATGGAAGATAACCATTTATGATCAGAAGAACTTCCAGGGCACGAGGACGGAGTACACCAGCTCCTGCCCAAATATCTNNGAGCNNNNNNNNNNNNNNNNNNNNNNNNNNNNNNNNNNNNNNNNNNNCTGGATTGGTCATGAGCATATCAGCTTCTGTGGACAGNNNTTTATCCTGGAGAGAGGAAAATATCCTCGCTGGAATGCCTGGAGCGGGCATAACACCTACCACATTGAGCGTCTCATGTCCTTCCACTCCATCTGTTCAGCTAATCATAAGGAGTCTAAAATAAACATCTCTGAAAAAGAAAATTTTATTGGACACCACTGGGNTATCTGTGATGACTATCCCTCTTTACAAGCTATGGGTTGGTTCAACAATGAAGTCGGTTCCANNNAGACACAATATGGCGC?????????????????????????????????????????????????????????????????????????????????????????????????????????????????????????????????????????????????ATGTCTCAGGGTGNACAGTCCTCCACCACAGCTGCCTCAAGCCCAGAGTCTGATGAGAAGGGGAAGGGA------------GAAGGGGCCCCACTCACAGGGCCAGCCCAGGCCCCAGGATCTGGGCCCCTGCTTAGAGCCAAAGTGGGGGGCCTCCTTCCTGGGAGACACAGGATGGTGGTCTTTGGACAGGNNNNNNNNNNNNNNNNNNNGGTGGGATTCTTGGGGGAGNNNTTGAACTTGGGAGACAGAGGTTTCAAGCAAGTGAACAGCCTCATCGTTACCTGGGGACTCTGGGTCACCTTTGAGAATTACAGCTTCCTGGGGGAGATGTTTGTCCTGGAGAAGGGTGAGTACCCACTCTGGGGTGTG------------------ATCAACTGGCTGGTGTCCTTCAGGGCAGTCAGGATGGACTCCCAGGAACACAAGATCTGCCTGTGTGAAGGAACCAACTTCAGGAGCAACACCATGGAGAACCAGGAGGGCGACATGCCCAGTCTCNGGGTCTATGGCATCTGTGACTGTNNNNNCAGTGTGCGGGTCTCCAANNGGACNNNNNNNNNNNNNNNNNNNNNNNNNNNNNNNNNNNNNNNNNNNNNNNNNNNNNNNNNNNNNNNNNNNNNNNNNNNNNNNNNNNNNNNNNNNNNNNNNNNNNNNNNNNNNNNNNNNNNNNNNNNNNNNNNNNNNNNNNNNN---NNNNNNNNNNNNNNNNNNNNNNNNNNNNNNNNNNNNNNNNNATGTCCTCAGACCACCACANNNNNNNNNNNNNNNNNNNN---NNNNNNNNNCCCAAGATCATCATCTTTGAGCAGGAGAACTTCCAGGGTCGTTCTCACGAACTTGGTGGACACTGCCCCAACCTGAGGGAGACTGGAGTGGAGAAGGCAGGCTCTGTCCTGGTGAAGGCTGGACTCTGGGTAGCCTATGAACAAGCCAACTGCAAGGGGGAGCAGTTTGTGTTTGAGAAGTGTGAGTACCCTTGTTGGGANNNNNNNNNNNNNNNNCATAGGACAGACTCCCTCAACTCCCTGAGGCCCATCAAAATGGACAGCCAAGAGCACAAGATCACCCTCTTTGAGAACCCCAACTTCACAGGGGATAAGATGGAGATCATCAACGATGACATTCCCAGCNTCCACGCCTATGGCTACCAGGAGACGGTATCTTCTGTGAGGGTGCAGAGTGGCATGTGGATTGGTTGCCNGTACCCTGGCTACCGTGGGCTGCAGTACCTCCTGGAGAAGGGAGACTACAAGGACAGCGGGGACCTTGGGGTCCCCCAGCCCCAGGTGCAGTCTGTGTGCCACATCCGTGACATGCAATGGCACCAGCAGGGTGCCTTCCGCACTTCCAACATGGCAGAGTTGCATGCAGTACTGGAAGAG---------CACAAGAGCCATGGCGGCCTTGGTGGCAGTTATAAA---------CTTGAGCTGGCGAACTTTCTAGGCAAGCGGNNNGAGCTCTCGGCTGATTGCCCCAACCTAATGGACAGCCTGTTGGAGAAGGTGGGCTNCATCCACATGGAGTCAGGCTTGTGGCTGGGATTTGAATGCAGGGACTTCCATGTGGAGCAGTTTGTCCTGGAGAAGGGGGGTTACCCTCATNNNGACACCTGGTCCAATAGCCACCACAGTGACAGCTTCCTGTCCCTCTGGCCTCTTCTTGTTGATGATCTGGACTACAAGTTGCACCTCTTAGAAAGCTCAGCTTTCAGTGGCTGCAAGATGGAGACAGTGGAAGATGACATGCCCAGCCTCNNNGCTCACGACTTCNNNGACNNNNNNNNNNNCAATCAAGCCATTAGTGGGATGTGGGTCAGCTACCAGTTCCCTGATTACCGTGGTCGCCAGTATGTGTTCCAGCGGGGAGATTACCAGCACTGGAAAGAGCGGGCTGCCAACCAGCCACAGCTGCAGTCTGTATGCCGCATCCACCGCCAGAAGTGGCACAAGCAAGGCTGCTTCCTTAGTAGCATGTCTAAATCAGAAACCCAGATTATTTTCTATAAAGAGGAAAATTTCCAAGGCTGCCACTATGTCTGTGATGGTGACTGTGCAGATTTCCATATGTTCCTAAATCATGGCAACTCCATTAGAGTGGACGGAGGCATCTGGGCTGTGTACGAAAGGCCCAACTTTGCCAGGCACATGTGCATCTTACCTCAGGGCNNNTACTCAGCATACCAGCATTGGATGGGCGACAATGAGGGCCTCAACTCCTGCAGAGCTGTTCACCTGTCTAGTGGAGCCCAGTATAAGCTTCAGATCTTTGAGAGAGGAGATCTCAATGGCCAGATGTATGAATCTATTCAGGATTGCCCTTCCATCATGGGGCAGCTTCACTTGCGAGAGATCCACTCCTGTAAGATGCTGGAAGGTGTCNNNATTTTCTACGAGATGCCTGATTACCGTGGTAGGCAGTACCTCCTGGGCAAGAGGGAGTACCGAAAGTCCACTGACTNGGGTTCAGTGTCTCCAGCTGTTCAGTCTTTCCGCCATATTGCAGAGATGGGTGACTTCCTGGGGAACGGAAACATATTGGAGGAGGTGAACGAGCACTCCACAGTCATTGGCAGAGTAGGGTTCACTGTGCTGTTCATCTTCCGGATCCTCATCCTCGGCACAGCCGCAGAGTTTGTGNNNGGGGATAAGCAGTCCAACTTCGTGTGTAACACCCAGCAGCCGGGCTGCGAGAACGTCTGCTACACCCACGCCTTCCCCATCTCCCACATCTTCCTCTGGGTGCTGCGGATCATCTTCATCTCCACTCCCTCCCCGGTCTACGTAGGCCATGCCATGCACCACATCCGCATGGAGAAGAAGCAGAAGGAACGAGAAACAGAGGAGCTGTACCAGCAGATCAAGGGCGACGACAATGAGAGGGGGCCCTTGCCCCCCGACCAGGCCAGCATCAAGAAGAGTAGCAACAGC---AGCAGAAGCACCAAGAAGTTCCGACTGGAGGGGACCCAGCTGAAGACCTATATCTGCCACATTATCTTCAAGACCCTGTTTGAGGTGGGCTTTATCATGGGCCACTACTTCCTGTATGGTTACCGGATCCTACACCTCTACCACTGTAGCCAGTGGTGGCCCTGCCCGGATGTGATGGACTGCTTTGTGTCACGGCCCACTGAGAAAACCATCTTCATTCTGTTTATGTTGTC--TGGCCTCTGTGTATCTCTTACTCAATATTACAGAAATGAGCTACCTGGGCCTAAAGAGGATCCGGTCCACCTTCACGAAG-CGGTAGAGCAGCCACTGGGGGAGATTACAGAGAAATCCCTCCAGTCCATTGCTGTCTCTTCCATCCAGAAANNNNNNNGCTACCATCTCCTTGAAGAAGAGAAAATCGTTTCCCACTATTTCCCTTTGACTGAGGTTGGCCTGATGGAGACCAGTCCACTATCTGCTAAGCCTTTCAGTCAGTTTGAGGAGAAGCTCGGCACAAGGCACCTGGGGGACTTGTCCCAGGTTTATCGAGAGAAGCTGCCATCCTATGCTCAGGTG---------GAAGTGGGGGAAAAGAAGCATCCTGCAGAGGAA---GCAGAATCAGAGACAGGAGAGAAGAGGCAGAAAGCAGAGAAGGTGACCACAGAAGGT---------------CAGGAAGCAGTNNNNGGAGAAGACAAAATACAGTCCTCCGGGGTAGGGAAGGAA---AATAAAAAAGAGCTGCAGCCACAAATGGCGCCAAAGCAAGGGCTGCTGG------------------------------------------------------CTGAGAAGATGCCTTCCCTGTGTGCAGAGCTGACTGAGGAAGACACCAGACCCCTGAGCAGGCTNNGCAAAGCCAGCAGCAGGGCCAGGTCAGATNATCTAACCATAATGTCACTCTCGGTGCGAACCTGTGGCCAGTACCAGGGGCTGTCCTCCCAAAGTGGGACAGGGAGCAGAGCTAGGGGCAAGTCTACTTCCAGTGTTGGAAGTGTCCGTGGGGGGAGCACCTTTGGCTTTGGGGGCTGCTGTGGGGGACGCTTTCCTGCTGCTACCATGTTTGGTTCTAGCTCTGGCTTTGGTGATGGCTCTGCAACTTCCTTTGCAGGAA---TGGGCACTGGTTATGAAGGTTCCTTGNNNNNNNNNNNNNNNNNNNNNNNGGGGACTGGCTTGGGAGGAAACTCAGGGGCTGGCTCCCTAGGTATTCTCTCTAGCAACAATGGAGGCCTCCTTTGTGGATCAGAAAAGGAAACCATGCAAACTCTTAATGGCAGATTGGCTTCCTATTTGGATAACGTTAGAGCTTTAGAGGAGGTTAATACTGAGCTAGAGAACAAAATTNNNGAATGGTATGAAACACAAAGGTTTGGCACAGGTGATCCCAAGTCACAGAATGATTACTGTAAATATNNTACAGTAATCGGAGACCTCAGGAGTAAGATCATTCCTGTCAGTGTTGGAAATGCTCAGCTCTTCTTGCAGACTGACAAAATGAGACTTGCTGCAGAGGACTTCAGAATGAAGNNNGAGAATGAGCTGGCCCTACGTCAGAGCATGGAGACCGACATCAACGGCCTGCNNNNNNNACTGGACGAGCTGATGCTGGCCAGAGCTGACCTGGAGATGCAGATCAAGAGCCTGAACGAGGAACTGGCCTTCCTGAAGAAGACCCATGAGGAGGTGCTCCAAAGCTTCCAGGAGGGCAGCCTTGGCCAGCTAAGCATAGAAATGGAAACCAC---------------------CCCAGGAGTGGATCTCACTAGGATCCTCAACGACATGAGGACACAGTATGAGACCATCGCTGAGCAGAATCGGAAGGATGCAGATGCCTGGTTCACTGAAAAGAGCAGGGAGCTCAGGAAGGAGATCAGCCCCAACAAGCAGCAGCTTCAGACCTGCCAAAGTGAGGTCACTGAGCTGAGGCGTGCTTTTCAAAGCCTTGAGATTGAGCTCCAGTCTCAGCTCGCCATGAAGAAATCTCTTGAGGACTCATTGGCTGGAGCAGAGGACGACTACTGTGGTCAGTTATCCCAGGTTCAGCAGCTCATCAACTGCCTAGAGGGGCAGCTGCTGCAGGTGCGCGCCAAAGCCGAGCGCCAGAACTCAGACCACCAGCGTCTGCTGAACATCAAGGCCCGCCTGGAGCTGGAGCTGGAGACCTACCACCGCCACCTGCTGGACTGGGAGGCCGATGGAGATGGAGTGGATGAAAGCTCATCTGTGACACACTCTAAGTCTCAAGCACAGTCAATTGATTCTTCCAAAGACTCAACCAAAACCNNNAAAATCAAGACAACTGTGCAAGAGATGGTAAATGGTGAGGTCGTTTTATCCCAACTTCAGGAAGTTGAAGAATTAATGAGGTACAGCTTCATTAGTGGCAGCCTCTTCTGTGTCTGGGTGGGGACC------------------ACAGCGACTGACCACTGGATGCAGTTCCGGCTTTTGGGCTTCTTCGCCCACCGGCGCCTGTGGCAGTGTTACCGGGGCAACAAGTGCTACNNNTGGAGAGAGAGCATCGGGTACTGGAATACCACCTGTGCCTTCACGATCCTATTGGTCCTGTGCNCCACTGCCGGCATCGTCCTGGGCATCCTGGCCTTCACTCAGGAGCCCACCTTCGCTTGTCTCTCCCAACACTTCTCCGAGGGCATCATGTTTTTTGCCTCCACCCTTCGTATCCTCTGGACCTTGGCCATTTTTACTGGCGTCACCATCAGCTTCCTTGGCCGCCATTTCAGAGACAGGTGCTTTTCCTGGTCTTACTTCCTGGGCTGGGTGACCCTGCTTATGGTCTTCTTCACAGGAATTTTCTACATGTGTGCTTACCAGATGCACAAATGCCAGTGTCTTTCCATGTCCCACATGTGGGAATTGCAGTCAGCT------------GCCATATTTGCTAAGTTCTTTGCCACCCTCTTCTATGTCTTCTTCAGTTTGGGGGCCTTGCTGCGTTGGTCCCCTGGCCCCCTCCATGTCTTGCTGGTGGCTATCACCTTTGGCCTGGGCCTGGCTATACTNGTGCAAGCTGTGGGCCACATTAGTGGAGCCCATGTCAATCCTGCCGTCACTTTGGCCTTCCTTGTGCGCTCTCCGCTGTCGGTACTCTGTGCTTTCTGTTACATGGCAGCCAAGCTCCTGGGAGCCGAGACTGGAGCTGCTTTGTTGTATAGTGTTACACCATCAACCATCAGAGGAAGCCTAGTGCTTAACATGTTACATCCTGGGGTGAGTGTGGGCCAGGCCACCATGGTAGAGATCTTCCTGACACTCNNNTTTGTGCTCTGCATCTTAGCCACATACGATGAGAAGCAGAACGGCCATCTGGACTCCATGTCCTTGGCTACTGGCTTCTCCCTCACCCTCGGGCACTTCTTTGGGATGTATTACACTGGTGCAGGTATGAACCCTGCCCGTTCCTTTGCTCCTGCCATTCTCACCCGAAACTTCACCAACCACTGGGTATACTGGGTGGGCCCCATAATCGGAGGGGGCCTGGACAGCCTCCTCNNNGACTTTCTCCTTTTTCCTCTGCTCAAGAGTATTTCTGAGAGANNNNCTGTCCTCAAGGGAGACAGACCCAGCAACCCCAACAAACAACCAGAAGATACAGGGGAACCTGTTGAACTGAAGACNTCGACCCTA
Dugong_dugon  ATGTACAGGCGCAGCTACGTCTTCCAGACCCTCAAGGAGCAGTACAAGCGCTCCGAGGAGACGCCGAGCTCCTCGAAGCCGGACGGCCTGTCCGCGAGAGCAGGCGCGGCGCAGAGCCTGGCGGCGGTGCAGGGGCTCGGCCAGCGCGTGGCCGCCTACGTGCAGCGGGCCCGCGCACTCGAGCAGCGCCACGCCGTCCTCCGCCGGCAGCTGGACGCCTTCCGGTGCCTGGGCAACCTGCCCGACCCGGAGGAGGCCCTCGCCCGGCAAGTTGAGGGTAGCCGCCAGCGCGTCCGGGACCTGGCGGCGGAGCGCGCGCGGCTCGAGCGCCAGGGCGCAGAGGCGCAGCGCGCCCTCGACGAGTTTCGGAGCAAGTATGAAAACGAGTGTGAATGTCAACTGCTGCTAAAAGAAATGCTTGAACGGCTTAACAAGGAAGCAGATGAAGCCTTACTGTATAACCTTGGCCTTCAAATCGAAGCCCAGTTTCTGCAGGACGATATCAGTGCGGCAAAGGACAGGTACAAAAAGAATCTTCTGGAAATTCAGACCTACGTCAGCATCCTGCAGCAGATCATACAGATGACTCCTCAAGCATCTACCATTCTAGGTGGAATGGCTGAGGAGGAGCTCCTGACAGAACAGAAAGTTGCTGCCCTGCAGAGCCAGCTGGAGGAGAGCCAGGCCACCCTCTCCTACCTGCAGACGCAGAGGTCCAGGCTGCAGGCTGAGACAGCAGACCTGGAACAAGCTATTAAAGATGCTCAAGAGTGTTACGACGGTGAGATCCAGCTTTATAATGAACAGATTGAAGGCCTGCGGAAGGAGATTGAGGAGACCGAGAGGGTCCTGGAGAAGTCTTCCTATGACTGCCGGCAGCTGGCAGTCGCCCAGCACACCCTGAAGAACGAGCTGGACCGGTATCAACGCATCATCGAGAATGAAGGCAACAGGCTCAACTCTGCCTTCATGGAGACTCCTGTCACCCTCTTCATCCAGTGCCCCAGAACCTCCCTCAGCCCTAGTCTCAGCGGGACAGATCTCACCAGGGCTGTGCAGGATATAACGACAGCAAAACCAAGACAGAAAGGCTTCCCCAAGAATGTTCCAAGGAGAAAGGAGATTATAGCTAAAGACAGAGCAGATGAAACTCTGGAAGACATACCGTTCCTTGGTCTGGAAGACACCAAGCAGGTGCAGGTGGTACTTCAGGAGGAAGGCGAATTGAAGCTTGAATCTGGG---GCTGACAAAGGAAGTCCCTCAATACAAGAAGGGGCTCCAGAGGATGTGCCTGACGGAGGGCAGATAAGCAGAGCCTTTGGAAAACTATCCAGGATGGTCAAGGAGAGGATGAGAAGCCCCAAAGAGCCCGAGCCCCCAGCTGACCTCTATACCAAAGGGCGCTATGTGCTGGTCACAGGGGGTGCCAGTCATGTGGACCCCGGGTTCTGTCCCTCATCTATCCCGGCCAAAGGTGGGGTGATTGTTTCCGCCGAGGAAGACTCCGTGTATCATGACAGCCCTGTGGAGCCTACTCCTGAGCAGCCCCAGCCCGCTTTGGAGAATGGACAGGGGGGTCCCCAGGAGCAGGAAGATGGGCACCCCACCA------------------------------------------------------------------------------------------------------------------------------------------------------------------------------------------------------------------------------------------------------------ACCAGCACACCACAGACAAGGAG------------------------------------GAGATGAATGCCGAAGATCTGAAAGGGCCTGAGGAGA---------------------------------AGCATGATGACCAGAAGGAGGGTGAGGTGACTGAGAGGCCCTATCCTGTGGTCATT------CCAGAGGGACCATCTGCACCCCAGTCTCAAAAGCCTGAGGCCAACCAGGATAACTCTGAGGGGCATGGGGCTAGGAGCAGTGACCTGATGGGAAAAAGTCCTCCCAAGGCCTTGGCATATGAGAAGGTGGAAGTGGTGGAATCCATTGAGGAGTTTTCAACTGAGAGTATTCAGATGTATGAAGAAACCGCCATAATTGTGGAGACC---ATTGGAAAGCCAAAGGGAAAC---AAGAAACTGGAAGAGAAAGGCTCT?????????????????????ATGAGCGAGAGGCGAGTGGTGGTGGAAGCACCCACAGGTGCCAGCTTCAGCATGTCCCTCCACAGGCGCAGGGCATCCTTCAGGGGGACTCAGTCATCATCTTCCCTGGAGAGCACCCTGGGCTCCAGGGTCAATGTTAGGGGTGGCCTGGCCCAATCACCTGTGATCTATGTAGGGACAACACCCAGTGGGAGCATAGGTGGCCAGGGTGCCCACGTGACCTGCCGGGCCCTGGGTATCAGCAGTGTCTTCCTGCAGGGCCTGCGGAGCTCAGGCCTGGCCTCTGCGCCCACTCCAGGCCTGGAGGGGGACCGTGATGCTGCCGAGGACTTGGGGGGCTGCCTGGTGGAATACACGGCCAAGGTGCGGGCCCTAGAGCAGGTCATCCGGGAGCTGGAAAGGCAACTGCGGACCCACCTGGAGAGCAAGGCTGCGGGCTCCGGAAGCTGGGGCACCCTCAGGGCCTCCTGGACCAGCAGCTGCCAGCAGGTGGGAGAGTCTATCTTGGAAAATGCCCGGCTCATGCTGCTGATGGAGAATACCCAGGCGGGTGCAGACAACTTTAAAGAGAGGTATGAAAATGAGCAGCCTTTTCGAAAGGCAGCAGAAGAGGAAATTAACTCTCTATATAAAGTCATTGATGAAGCTAATTTGACAAAAATGGATCTGGAGAGTCAAATAGAAAGCCTAAAAGAAGAACTTGGCTTTCTGTCAAGGAACTATGAAGAGGATGTGAAGGTGCTCTACAAACAGTTGGCAGGATGTGAGCTGGAACAAGTGGATGTTCCCATTGGCACTGGTCTGGAACACATCCTTGAGACCATCAGAACTTACTGGGAGAGAGATGTTGAAAAGAACCGGGTGGAGGCAGGAGCCTTGCTGCAAGCCAAGCAACAGGCAGGAGCAGCCCGCATGGCCCAGACCCGGGAAGAGAAGCTGGCCACTGCCCTCAGGGTGGAGTTACACAACACTTCGTGCCAAGTCCAGAGCCTCCAGGCCGAGATGGAATCCTTACAGGCCCTGAAACGAGGCTTGGAGAACACCCTGCAGGATGCCAAGCACTGGCATGACATCGAGCTCCAGAACCTGGGCGCTGTGGTGGGCAGGCTGGAGGCGGAGCTCAGGGAGATCCACGCGGAGGCGGAGCAGCAGCGGGAGGAGCGCGAGCATCTGCTGGAGCACAAATGCCAGCTGCAGAAGGAGCTGGCGGCCTACCATGCCCTGCTAGACAGGGAGGAGGGCCG---CATGGACGTCACCATCCAGCATCCCTGGTTCAAACGCGCACTGGGGCACTTCTACCCCAACCGGCTGTTTGACCAGTTCTTTGGTGAGGGCCTTTTCGAGTACGACCTGTTGCCCTTCCTGTCCTCCACCATCAGCCCCTACTACCGCCAGTCCCTTTTCCGCACCGTGCTCGACTCGGGCATCTCGGAGGTCCGGTCCGACCGGGACCAGTTCCTCATCCTCCTGGATGTGAAGCACTTCTCCCCCGAGGACCTGACGGTGAAGGTGTTGGATGACTTCGTGGAGATCCACGGCAAACACAATGAGAGGCAGGATGACCACGGCTACATCTCCCG---------TGAGTTCCACCGCCGCTACCGCCTGCCCTCCAACGTGGACAAATCGGCGCTCTCCTGCTCCCTGTCTGCGGATGGCATGCTGACCTTCTGTGGCCCCAAGGTCCAGTCTGGCATGGATGCCAGCCACAGCGAGCGCGCCATCCCCGTGTCCCGGGAGGAGAAGGCCAGCTCCGCGCCCTCTTCCATGGAGACCCAGAGTGTGCAGCAGGAGCTGGAAACCCTTCCAACCACCAAGATGGCTCAGACCAACCCCATGCCAGGGTCCATAGGGCCATGGAAGATTACCATTTATGACCAGGAGAACTTCCAGGGCAAGAGGATGGAGTTCACCAGCTCCTGCTCAAATGTCTCTGAGCGCAATTTTGATAATGTCCGGTCTCTCAAGGTGGAATGTGGCGCCTGGATTGGTTATGAGCATACCAGCTTCTGTGGACAACAGTTTATACTGGAGAGAGGAGAATACCCTCGCTGGGATGCCTGGAGCGGGAGTAATGCCTACCACATTGAGCGTCTCATGTCTTTCCGCCCCATCTGTTCAGCTAACCACAAGGAGTCTAAAATTACCATCTTTGAGAAAGAAAACTTCATTGGACGCCAATGGGAGATCAGCGATGACTACCCCTCTTTACAAGCCATGGGCTGGTTCAACAATGAAGTTGGTTCCATGAAGATACAATGTGGAGCTTGGGTTTGCTACCAGTATCCTGGATACCGTGGGTATCAATATATCTTGGAATGTGACCATCATGGGGGAGACTATAAACACTGGAGAGAGTGGGGTTCTCATGCCCAGACTTCCCAGATCCAATCGATTCGCCGTATCCAGCAAATGTCTCAGGCTGTGGTGGCCCCAGCAACAGCCACGGTGAACCCAGGGCCTGATGGGAAGGGGAAGGGGGCCCCACCCGCAGGGCCATCCCTGGCCACCTATCCCACCCAGGCCCCAGCATCTGTGCCCGTGCCCAGTGCCAAAGTGGGGGACCTTCTTCCTGGGAACTACAAGCTGATGGTCTTTGAGCAGGAGAATTTCCAGGGCCGACGGGTAGAATTCTCAGGGGAGTGCTTGAACCTGGGAGACCGTGGCTTCGACCGAGTGCGCAGCATCATCGTCACCTCGGGACCTTGGGTCGCCTTCGAGCAGGCCAACTTCCGGGGGGAGATGTTTGTCCTGGAGAAAGGCGAGTACCCACGCTGGGATACATGGTCGAGCAGCTACCGCAGCGACCGGCTTGTTTCCTTCCGGCCAGTCAAGATGGACTCCCAGGAGCACAAGATCTGCCTGTTTGAAGGTGCCAACTTCAAGGGTAATGCCTTGGAGATCCAGGGAGATGATGTGCCCAGTCTCTGGGTCTACGGCTTCTGTGACCGCGTGGGCAGTGTGCGAGTCTCCAGTGGGACCTGGGTAGGCTATCAGTATCCTGGCTACCGTGGGTACCAGTACCTCCTGGAGCCTGGCAACTTCAAGCACTGGAACGAGTGGGGGGCCTTCCAGCCACAGATGCAGGCCGTGCGTCGCCTGCGTGACAGGCAGTGGCACC---TGGAGGGCAGCTTCCCTGCCCCGGCCGCTGAGCTCCCCAAGATGGCCTCAGACCACCAGACCCAAGCGGGCAAGCAGCAG---CCTCTCAACCCCAAGATCATCATCTTTGAGCAGGAGAACTTCCAGGGCCACTCACATGAGCTCAGCGGGCCCTGCCCCAACCTGAAAGAGACTGGCGTGGAGAAGGCAGGCTCTGTCCTGGTGCAGTCTGGACCCTGGGTGGGCTATGAACAAGCCAACTGCAAGGGTGAGCAGTTTGTGTTTGAGAAGGGCGAGTACCCTCGCTGGGACTCGTGGACCAGCAGCCGCAGGACAGACTCCCTCAGCTCCCTGAGGCCCGTCAAAGTGGACAGCCAAGAGCACAAGATCGTCCTCTATGAGAACCCCAACTTCACGGGGAAGAAGATGGAGATCATTGACGATGACGTGCCCAGCTTCCATGCCCATGGCTACCAGGAGAAGGTGTCATCCGTGCGGGTGCAGAGTGGCACGTGGGTTGGCTACCAGTACCCTGGCTACCGTGGGCTGCAGTACCTGCTGGAGAAGGGAGACTACAAGGACAGCGCCGAATTCGGGGCCCCCCACCCCCAGGTGCAGTCTGTGCGCCGCATCCGTGACATGCAGTGGCACCAACGAGGTGCTTTCCACCCTTCCAACATGGCGGAGCAGCATGGAACACCGGAGCAGGCTGCAGCTGGCAAGAGCCACGGAGGCCTTGGCAGCGTTTACAAGGTGACCGTGTACGAGCTGGAGAACTTCCAGGGCAAGTGGTGTGAGCTCTCGGCTGAGTGCCCCAACCTGACCGACAGCCTGTTGGAGAAGGTGGGCTCCATCCAGGTGGAGTCTGGACCATGGCTGGCATTTGAACGCAGGGCCTTCCGCGGGGAGCAGTTTGTCCTGGAGAAGGGGGATTACCCTCGCTGGGATGCCTGGTCTAACAGCCACCACAGTGACAGCATCTTGTCCCTCCGGCCTCTGAACATTGATGGTCCGGACCACAGGCTGCATCTGTTTGAGAACCCAGCTTTCAGTGGTCGCAAGATGGAGATAGTAGAGGATGACGTGCCGAGCCTCTGGGCTCATGGTTTCCAGGACCGTGTGGCGAGCATCCGTGCTATCAGTGGGACGTGGGTCGGCTACGAGTTTCCTGGCTACCGCGGGCGCCAGTACGTGTTTGAGCAGGGAGAGTACCAGCACTGGAATGAGTGGGACGCCCCCCAGCCGCAGCTGCAGTCCGTGCGCCGCATCCGCGACCGGAAATGGCACAAGCGGGGCTGCTTCCTTAGTAGCATGTCTAAAACTGGAACCAAGATTACTTTCTACGAAGAGAGAAATTTCCAAGGCCGCCACTATGAATGTGACTGTGACTGTGCAGATTTCCACACGTACCTGAATCGCTGCAACTCCATTAGAGTGGAAGGAGGCACCTGGGCTGTGTACGAAAGGCCCAACTTTTCGGGGCACGTGTACATCTTACCTCGGGGCGAGTACCCGGAGTACCAGCGTTGGATGGGTCTCAATGACCGCCTGAGCTCCTGCAGAGCTATCCACCTGCCTAGTGGAGCCCATTATAAGCTTCAGATCTTTGAGAAAGGGGATTTCACCGGCCAGATGTACGAAACCACTCAAGACTGCCCTTCCACCATGGAGCAGTTTCACATGCGAGAGATCCACTCCTGTAAGGTGTTGGAGGGTGTCTGGATTTTCTATGAGCTGCCCAATTACCGTGGCAGGCAGTACCTCCTGGACAAGACGGAGTACCGGAAGCCCATCGACTGGGGCGCAGCATCCCCATCCATTCAGTCTTTCCGCCGCATTGTGGAGATGGGAGACTGGAGTTTCCTAGGGAACATCTTGGAGGAGGTGAATGAGCACTCCACAGTCATCGGCAGAGTCTGGCTCACCGTGCTGTTCATCTTCAGGATCCTCATCCTCGGCACGGCCGCAGAGTATGTGTGGGGGGATGAGCAGTCTGACTTCGTATGCAACACCCAGCAGCCGGGCTGTGAGAACGTCTGCTACGATGAGGCCTTCCCCATCTCCCACATCCGCCTCTGGGTGCTGCAGATCATCTTCGTCTCCACTCCTTCCCTGGTGTACGTGGGCCACGCTGTGCACCACGTCCGCATGGAGGAGAAGCGGAAGGAACGAGAGGCAGAGGAGCTGTGTCAGCAGCCCGGGGGCAACGGCGCTGAGAGGGGGGCCCTCGCCCCAGACCAGGGCAGCATCAAGAAG---AGCAGCAGC---AGCCGAAGCACCAAGAAGTTTCGACTGGAGGGGACCCTGCTGAGGACCTACATCTGCCACATCGTCTTCAAGACCCTCTTTGAGGTGGGCTTCATCGTGGGCCACTACTTCCTGTACGGTTACCGGATCCTGCCCCTCTATCGCTGCAGCC---GGTGGCCCTGCCCTAACGTGGTGGACTGCTTTGTGTCACGGCCCACCGAGAAAACCATCTTCATTCTATTCATGTTGTCTGTGGCCTCCGTGTCCCTCTTCCTCAATATTACGGAGATGAGCCACCTGGGCCTGAAGAGGATCCGGTCGGCCTTCAAGAGGCATGTAGAACAGCCACTGGGGGAGATTCCTGAGAAACCTCTCCACTCTATTGCTGTCTCGTCCATCCAGAAAGCCAAAGGCTACCAGCTCCTGGAAGAAGAGAAAATCGTGTCCCACTATTTCCCTTTGACTGAGGTTGGGATGGTGGAGACCAGCCCACTATCTGCCAAGACTTTCAGTCCGTTTGAGGAGAAGATCGGCACAGGACCCCTGGGAGACTTGTCCCAGGTTTACCAAGAGAAGCTGCCCTCCTACGGTCAGGTGGGAGCACCGGAAGCGGAGGAGGAGGAGCAGCCTGTGGAGGAAGGAGCAGAGCCGGAGGTGGAAGAGAAGAGGCAGGAAGCAGAGAGGTTGACCACAGATGAG---------------CAGGAGGCAGTACTGGAGGAGGAGAAAGTAGAGACCCTTAAAGTGGGGAAGGAGGGCGAGAAGGAAGACCTGCAGGCAGAAAAGGTATCAAAGCAAGGGCTCCCGG------------------------------------------------------CTGAGAAGGCGCCTTCCCTGTGTGCAGAGGTGACCACAGATGAAACCAGACCGCTGAGCAGGCTGAGCAAAGCCAGCAGCCGGGCCAGGTCAGATGATCTAACAGTAATGTCACTCTCTTTGCGCACCTCTGGGCTGTCCCAGCGACTGTCCTCCCCAAGTGGGACAGCAGGCAGAGTGAGGGGCACGTGTACTTCCACTGCTGGAAGTGTCTATGAGGGAAGCACCTTTGGCTTTGGAGGTAGCTGTGGGGGAGGCTTTTCTGCTGCTTCCATGTTTGGCTCTAGCTCTGGCTTTGGTGGTGGTTCTACAAGTTCCTTTGCAGGAGGACTGGGCGCTGGTTATGGAGGCTCCCTGGGGGGTGGCTTTGGAGG---CCTGGGGACTGGCTTTTGGGGAAGCCCAGGAGGTGGCTCTGTAGGTATTCTCGCTGGCAATGATGCAGGCCTTCTTTCTGGATCAGAAAAGGAAACCATGCAAAATCTTAATGACAGATTGGCCTCCTATCTGGATAAGGTTCGAGCTCTAGAAGAGGCTAATACTGAGCTAGAAAATAAAATTCGAGGATGGTATGAATCACGAGGGTCTGGGATTGGAGACCCCAGGTCACAGAGTGATTACAGTAAATATCATACGTTGATTGAAGACCTCAGGAATAAGATCATTTCTGCCAGCATCGGAAACGCCCAGCTCCTCCTGCAGATTGACAATGCCAGACTGGCTGCCGACGACTTCCGAATAAAGTACGAGAATGAGCTGGCCCTATGCCATAGCGTGGAGGCCGACATCAATGGCCTGCGCAGGGTGCTGGACGAGCTGACTGTGACCAGATCTGACCTGGAGATGCAGATCGAGAGTCTAACTGAAGAGCTGGCCTACCTGAAGAAGAACCACGAGGAGGAGCTCCAAAGCTTCCGGGAGTGCAGCCTTAGCCAGGTGAGCGTAGAAATGGACGCCAC---------------------CCCTGGAGTGGACCTCACCGGACTTCTCAACGACATGAGGGCACAGTATGAAACCATCGCTGAGCAGAATCGGAAGGACGCGGAAGCCTGGTTCACTGAAAAGAGCGGGGAGCTCAGGAAAGAGATCAGCACCAACAAGGAGCAGCTTCAGTCTAGCAAGAGTGAGGTCACCGAGCTGAGGCGCGCGTTTCAAAACCTCGAGATCGAGCTCCAGTCCCAGCTCGCCATGAAGAAATCCCTTGAGGATTCGTTGGCCGAAACCGAGGGTGACTACTGTGGCCAGCTGGACCAGGTGCAGCAGCTCATCGGCTGCCTGGAGGAGCAGCTGCAGCAAGTGCGCGCCGACGCCGAGCGCCAGAACGCCGACCACCAGCGGCTGCTGAACGTCAAGGCCCGCCTGGAGTTGGAGATCGAGACCTAC---CGCCGCCTGCTGGACGGGGAGGTCAAGGGTGATGGATTGGATGAAATTTCATTTGTGACAGACTCCGAATCTCAAGCACAGTCAATTGATTCCTCCAACGACCCAGCCAAAACTCGAAAAGTCAAGACAATTGTGCAAGAGTTGGTGAATGGTGAGGTAGTCTCATCCCAAGTTCAGGAAACTGAAGAACTAATAATGTACAGCTTCATGGGTGGTGGCATCTTCTGCGCCTGGGTAGGGACCATCCTCCTGGTGGTGGCCACAGCAACGGACCACTGGATGCAGTACCGGCTGTCGGGGTCCTTCGCCCACCAGGGCCTGTGGCGGTATTGCCTGGGCAGCAAGTGCTACCTGCAGACAGAGAGCATTGCATACTGGAATGCCACTCGGGCCTTCATGATCCTGTCTGCTCTGTGCGCCACCTCTGGCATCATCTTGGGCATCCTGGCCTTCGCTCAGCAGCCCACCTTCACCCGCCTCTCCCGCCCCTTCTCCGCGGGCATCATGTTTTTCGCCTCCACCCTTTTTATCCTCTTGGCCTTGGCCATTTACACTGGAGTCACCGTCAGCTTCCTTGGCCGCCGTTTTGGAGACTGGCGCTTTTCCTGGTCTTACATCCTGAGCTGGGTGGCCCTACTCATGACCTTCTTCGCAGGGATTTTCTATATGTGTGCCTACCGGATGCACGAATGCCAGCGCCTGTCCACTCCCCGCATGTGGGAACTTCGGTCAACCTCCTTCTGGAGGGCCATATTCGCTGAGCTCTTTGCCACCCTCTTCTATGTCTTCTTTGGTCTGGGGGCCTCGCTGCGTTGGTCCCCTGGCCCCCTGCCTGTCTTGCAGGTGGCTCTGGCCTTTGGCTTGGCCCTGGCTACGCTGGTGCAGGCTGTGGGCCATATCAGTGGAGCCCACGTCAATCCTGCAGTCACTTTTGCCTTCCTTGTGGGCTCCCAGATGTCCCTGCTCCGTGCCTTCTGCTATATGGCAGCCCAGCTCCTGGGAGCTGTGGCTGGGGCTGCCATGCTGTACAGTGTTACCCCGCCTGCTGTCCGAGGAAACCTAGCACTTAACACGTTGCATCCTGGGGTGAGTGTGGGCCAGGCCACCGTGGTGGAGATCTTCCTGACACTCCAGTTCGTGCTGTGCATCTTTGCCACATATGATGAGAGGCGAAATGGCCGTCTGGGCTCTGTGGCCCTGGCTGTTGGCTTCTCTCTCACCCTGGGGCACCTCTTTGGGATGTATTATACTGGTGCAGGCATGAACCCTGCCCGCTCCTTTGCTCCTGCCATTCTCACTCGAAACTTCACCGACCACTGGGTATACTGGGTGGGCCCAATCATTGGAGCGGGCCTGGGCAGCCTCCTCTATGACTTTCTCCTCTTCCCTCGGCTTAGGAGTGTTTCTGAGAGACTGTCTATCCTTAAGGGAGCCAGGCCCAGTGACCCCAATGCACAACCAGAGAGCACAGGGGAACCAGTTGAACTGAAGACGCAGGCCCTG
Echinops_telfairi  ATGTACCAGCGCAGCGCCATGCTCCAGACCCTGCGGGGGCAGCA------------------GCCGTGCCCCCCGGAGCCCGACGGC------------------------------CCGGCGGCCCTGCGGGACCTGGGCGAGCGGGTGGCCGCCTACGTGCACCGGGCCCGCGCGCTGGAGCGGCGCCAGGCGGGCCTCGGCCGGCAGCTGGACGCCTGGCGGGGCTGGCGGGACCTGGCCGGCCAGGAGGAGGCCCTGGCTCGGCAAATCGCGGACAACCGCCAACGCGCCCGAGACCTGGCAGCGGAGGGGGCCCGTCTGCAGCGCCAGGGTGCTGAGGCCCAGAGAACGCTGGCTGAGTTCCGCAGCAAGTATGAAAACGAGTGTGAATGTCAATTGCTGCAGAAAGAAATGCTTGAACGGCTTAACAAGGAAGCAGATGAAGCTTTACTAAATAACTTGCACCTTCAAATTGAAGCCCAGTTTCTACAGGATGATATCCGTTCAACAAAGGACAGGTACAAAAAGAATCTCCTGGAAATCCAGACCTACGTAAGCATCCTGCAGCAGACCATGCAGCTGACTCCTCCGCCGTCTACTTCCATGAGTGGGATGGCTAAGGAGAAGCTCCTGATCAAACAGAAAGCTGTGGCCCTGCAGAGCCAGCTGGAGGAGAGCCAGAGAATCCTCTCCCGCCTGCAGATACAGAGGTCCAGGCTGCAGGCCGAGACAACCAGCCTGGAAGACACTATTACAGATGCGCACGAGTGTTTCAACGATGAGATTCAGCTTTATAACGAACATATTGAAGGCCTGCAGCAGGAGATCGAGGAGACCGAGAGAGTTCTGGAGCAGTCTTCCTATGACTTCCAGCAGCTGGCAGCCGCTCAACACACCCTGAAGAACAAGCTGGACCGGTATCAGGACATCATCAAAAGTGAAGGCCACAGGCTCAACTATGCCTTTGTGGCGACTCCCATCACCTTCTTCACCCAGTGCCCAAGAGCCTCCCTCAGCCTTCATCCAGGCAGGAAAGATCTCACCAGGGCTGTGCACGACATAACAACAGCAAAACCACGACAAAAAGACCTCCCCACGAACGTTCTAAGGAGAAAGAAGATTATAGCTAAAGATCCAGCAGGAGAAACTCTGGGATATGCACCATTTCGCAGCCTGGATGACACAAAGCAGGTGCAGGTG---CTCCAAGAAGATGATGAAATGAAGCTTAAATCAGTG---GCTGAGGGAGCAAGTCCCCCGATACAAGAAGGGGCTCCCGAGGACGTGCCTAACGGAGGACAGATGAGCAAAGCCTTTGGAAAACTCTGCAAGATGGTCACGGAGAGGGTGAAAAGCCCCAGAGAGCCCGAACCTACAGCTGGATGTCACACCAAAGGGCTGTATGTGCTGGTCACAGGGGACACCAGTTATATAGATCCTGGCTTCTGTCCCTTCCCCATCGTGGCCAGAGGTGAGGTGATTGTTTCCACTGAGGAAGACTCTATGCATCCCGAAAGCCCTGTGAATTCAGCTTCTGAGCAGCCCAAGTCCCCTTTGGGGAACGGACAGGGGGACCTTCAGGGTATGGTGCCTGGGCATTCTGCCA------------------------------------------------------------------------------------------------------------------------------------------------------------------------------------------------------------------------------------------------------------TCGAGCACAACATAGACGAGGAG---------------------------------AAAGAGATAAGTGTTAAAGAGCAGGGAGGGCCCGGGGAGA---------------------------------AACCCGCTGACAGGAAAGAGGACAAGGTGGCTGAAAAATCTTGTCTTGTGGTCCTTCCTGGTCCCAAGGAACCAGTTACAACCCCATCTCAAAAGCCTGCCGCCATCCAGGATAGCTCTGAGGGTCCTGGAGCTGGAAGCAGCGACTTACAGGGAAAAAGCCCTGCGGAAGCCTTGTCATATGAGAAGGTGGAAGTAGTGGAATCCATTGAGAAAGTATCAGCTGAGATAATTGAAACATATGAAGAAACTGCTATCATTGTGGAAACCACAATTGGAAAGACAAAGGCAAACAAGAAGAAACTG???????????????ATGGCAGAGGCAGAAGGGGTGAAGAGCGAGAGGCAAGTGGTGGTGGACGCACCCCCCAGTGCCAGCTCCAGCATGTCCCTCCAGAGGTGCCGGATGGCCTTCAGGGGGACTCAACCTTCGTCTCCCTGGGAGAGCTCTCCAGGCTCCAGGGCCAATCCCTGGGGCAGACTGGCCCGGTCACCCGTGGCCTATGTAGGGACAATGCCTATTGGGCTCACAGGCAGCCAGGGTGCCCGAGTGACCTGCCGGGCCCTGGGCATCAGCAGTATCTTCCTGCAGGGCCTGCGGAGCTCAGGCTGGGCCACTGCACCTGTCCCAGACCTGGAGGGGTCCCACGGTGCTGCCAAGGACCTGGGCGCCTGCCTGGTGGAATACATAGCCAAGGTGCACACCCTGGAGCGGGTCAATCGGGATCTGGAAACGCAACTGCGGGAGCTCCTGGGAAGCAAAGCCAAGGCTTCGGGAGGCTGGGGCCCCCTCAAGGCCACTTGGGCCAGCAGCTGCCAGCAGGTGGGCGAGGCTGTCTTGGAAAATGCCCGGCTCGTGCTGCAGAAGGAGAATACCCTGGCGGGTGCAGATGAGCTTAAAAAGAGATATGAAAGTGAGCAGCTATTTCGAAAGGCAGCGGAAGAGGAAATTAAGTCTCTGTATAAAGTGATTGATGAGGCTCATTTAACCAAATTGGATCTGGAGAGTCAAATAGAAGGTCTGAAGGAAGAACTTGACTCCCTGACAAGAAACTACGAAGAGGATGTGAAGGTGCTGTACAAAGAGTTGTCAGGATCTGAGCAGGATCGAGTAGACATGCCCGTTGGCACGGGCCTGGATGACATCCTGGAGACCGTCAGAATTTTCTGGGAGAGAGATGTTGAAAAGAAGCGGATGGAAGCAGAACCCTTACTCCAAGCCAAGCAACATGTGGAGGGGACTCACATGGCCCAGAGCCAAGAAGCGAAGCTGGCCACTGCCCTCAGAGTGGAGTTACACGACACTACCAGCCAAGTGCAGAGTCTCCGGGCCGAGACGGAATCCTTGCAAGCCCTGAAACGAGGCCTGGAGAATACCCTGCGCGACGCCGAACGCTGGCACGACATGGAGATGCAGAACCTGGGCGCCGTGGTGGGCAGGCTGGAGGCGGAGCTCGGGGAGGTCCGTGCGGAGGCGGAGCTGCGCGGGGAGGAGCAGGAGAGGCTGCGGGCGCTCAATTGCCAGCTGCAGAAGGAGGTCGCAGCCTGCCATGCCCTGCTGGACAGGGAGGCGGACCGCTACATGGACGTCACCATCCAGCACCCCTGGTTCAAGCGAGCGCTGGGGCCCTTCTATCCCAGCCGGCTGTTGGACCAGTTTTTTGGCGAGGGCCTCTTGGAGTATGACTTGCTGCCCTTCCTGTCCTCTACCATCAGCCCCTACTACCGCCAGTCCCTCTTACGGACCGTGCTGGACTCCGGCATCTCCGAGGTGAGGTCTGACCGGGACCAGTTCCTCATCCTCCTGGACGTGAAGCACTTCTCCCCCGAGGACCTAACGGTGAAGGTGCTGGAGGACTTTGTGGAGATCCACGGCAAACACAGTGAGCGGCAGGACGACCACGGCTACATCTCCCG---------GGAGTTCCACCGCCGCTACCGCCTGCCCACCAGCGTGGACCAGTCGGCCCTCTCCTGCTCCCTGTCTGCCGACGGCATGCTGACTTTCTGTGGACCCAAGGTCCAGTCCGGCACGGACACCACCCACAGCGAGCGGGCCATCCCCGTGTCTCGGGAGGAGAAGCCCACCTCTGCGCCTTTGTCCNNNNNNNNNNNNNNNATGCAGCAGGAGCTGGAAACCCTTCCATCGGCCAAGATGGCTCACACCAATCCCAAGCCAGGACCCCTGGGGCCATGGAAGATGACCGTCTATGACCAAGAGAACTTCCAGGGCAAGAGGATGGAGTTCACCAGCTCCTGCCCAAATGTCTCTGAGCGCAGTTTGGATCATGTCCGGTCTCTCAAGGTGGAATGCGGCGCCTGGATTGGTTACGAGCACACCAACCTCTGTGGACAACAGTTTATCTTGGAGCGAGGAGACTACCCTCGCTGGGAGGCCTGGAGTGGGAGTAATGCGTACCCCATCGAGCGCCTCGCGTCCTTCCGCCCCATCTGTTCAGCTAATCATAAAGAGTCCAAGATGACCATCTTTGAGAAAGAAAACTTCATTGGACACCAGTGGGCGCTCTGTGACGACTACCCTTCTTTACAAGCCATGGGTTGGTTCAACAATGAAGTTGGTTCCATGAAGATACAATGTGGAGCTTGGGTCTGCTACCAGTATCCTGGATACCGTGGGTATCAGTATATCTTGGAATGTGACCACCATGGAGGCGACTATAAGCACTGGAGAGAGTGGGGATCTCATGCCCAGACTGCCCAGATCCAATCGATTCGTCGTATCCAACAA?????????????????????????????????????????????????????????????????????????????????????????????????????????????????????????????????????????????????????????????????????????????????????????????????????????????????????????????????????????????????????????????????????????????????????????????????????????????????????????????????????????????????????????????????????????????????????????????????????????????????????????????????????????????????????????????????????????????????????????????????????????????????????????????????????????????????????????????????????????????????????????????????????????????????????????????????????????????????????????????????????????????????????????????????????????????????????????????????????????????????????????????????????????????????ATGGCCTCGGACCACCAGACCCAAATAGGCAAGCAGCAGCCACCTCCCAACCCCAAGATCACCGTCTTTGAACAGGAAAACTTCCAGGGCCACTCTCATGAGCTCACTGGGGCCTGTTCCAACCTGAGAGATACTGGCATAGAGAAGGCGGGCTCCATTCTGGTGCAGGCTGGACCCTGGGTGGGCTATGAACAAGCCAACTGCAAGGGTGAGCAGTTTGTGTTTGAGAAGGGTGAGTACCCTCGCTGGGACTCATGGACCAGCAGTCGCAGGACAGACTCCCTCAGCTCACTGAGACCCATCAAAGTGGACAGCCAAGAACACAGGATCATCCTCTACGAGAACCCCAATTTCACAGGGAAGAAGATGGAGATCATTGACGATGACGTGCCCAGCTTCCACGCACATGGCTATCAGGAGAAGGTGTCCTCCATCCGTGTGCAGACTGGCACGTGGGTTGGTTATCAGTACCCTGGATACCGTGGGCTGCAGTACCTGCTGGAAAAGGGGGACTACAAGGATAGCGGTGACTTCGGGGCCCCCCACTCCCAAGTGCAGTCCATACGACGCATCCGGGATATGCAGTGGCACCAACGGGGCACCTTCCACTCTTCCAAC?????????????????????????????????????????????????????????????????????????????????????????????????????????????????????????????????????????????????????????????????????????????????????????????????????????????????????????????????????????????????????????????????????????????????????????????????????????????????????????????????????????????????????????????????????????????????????????????????????????????????????????????????????????????????????????????????????????????????????????????????????????????????????????????????????????????????????????????????????????????????????????????????????????????????????????????????????????????????????????ATGTCTAAAACTGGAACCAAGGTCACTTTCTACGAAGAGAAAAACTTCCAAGGTCGCCACTATGCCTGCGACGGCGACTGTGCGGATTTCCACACCTACCTGAACCATTGCCACTCCATTCGAGTAGAAGGAGGCACCTGGGTGGTGTACGAAAGGCCCAACTTTGCCGGGCACATGTACATCTTACCTCGGGGCGAGTACCCGGAATACCAGCATTGGATGGGCATCAACGACCGCCTCAGCTCCTGCAGGGCGGTTCACCTGTCCGGCGGCGCCCAGGCTAAACTCCAGGTCTTTGAGAAAGGGGACTTCAATGGGCAGATGTTTGAAACCACTCAGGACTGCCCCTCCATCCTGGAGCAGTTCCACCTGCGGGAGATCCACTCCTGCAAGGTGCTCGAGGGGGCGTGGATCCTCTATGAGCTGCCCAACTACCGCGGCCGCCAGTACCTCCTGGACAAGAAGGAGTACCGGAAGCCCAGCGAGTGGGGCGCTGCGTCCCCGGCTGCGCAGTCTTTCCGCCGCATCGTGGAGATGGGCGACTGGAGCTTCCTGGGCAACATCTTGGAGGAGGTGAACGAGCACTCCACCGTCATCGGCCGCGTCTGGCTCACCGTGCTCTTCATCTTCCGCATCCTCATCCTGGGCACGGCCGCGGAGTTCGTGTGGGGGGACGAGCAGTCGGACTTCGTGTGCAACACCCAGCAGCCGGGCTGCGAGAACGTGTGCTACGACCAGGCCTTCCCCATCTCCCACATCCGCCTCTGGGTGCTGCAGATCATCTTCGTGTCCACGCCCTCGCTGGTGTACGTGGGCCACGCCATGCACCACGTCCGCATGCAGGAGAAGCGCAAAGAGAGAGAGGTGGAGGAGCTGTGCCCGCAGCCGGGGGGCAACGGCGCCGAGAGGGGTCCCCTGGGCCCCGACCAGGGCAGCCTCAAGAAGGGCAGCAGCTGC---AGCCGAAGCACCAAGCAGTTCCGGCTGGAGGGGACCCTGCTGAGGACCTACGTCTGCCACGTCATCTTCAAGACCCTCTTTGAGGTGGGCTTCATCGTGGGCCACTACTTCCTCTACGGGTACCACATCCTGCCCCTGTACCGCTGCAGCC---GGTGGCCCTGCCCCAATGTGGTGGACTGCTTCGTGTCACGGCCCACGGAGAAAACCATCTTCATTGTCTTCATGCTGTCCGTGGCCTCCGTGTCCCTGTTCCTCAACGTCATGGAGATGAGCCACCTGGGCCTCAAGAGGGTGCGTTCGGCCTTCACGAGGCCAGAGGAGCAGCCGCTGAGCGACATCCCTGAGAAATCGCTCCACTCCATTGCGGTCTCCTCCATCCAGAAGGCCAAGGGCTACCAGCTCCTGGAGGAAGAGAAGATCGTGTCCCGTTATTTCCCTTTGACCGAGGTCGGGATGGTGGAGAGCAGCCCACTAGCTGACAAGCCTTTCAGCCAGTTTGAGGAGAAGATGACCGCAGCGCCCCTGGGGGACTTGTCCCAGGTTTGCCGAGCGAAGTTGCCCTCTTATGCTCCGGTG---------GAAGTGGAGGACGTAGAGCAGCCTGCAGACCAGGGCGCGGAATCAGAGG---------------AGAGAGCTGCGCAGGTGACCACAGAAGGG---------------CAGGAGGCAGTTCTGGAAGGGGAGAACGCAGAGAGCTTCCCAGCGAGTGCCCAGGCCGAGAAAGAAGAGCTGCCGGCAGAAAAGGCATCAAAGCCAGGG------------------------------------------------------------------------CCCCTCCTGTGTGCAGAGCTGGCTGCTGATGACCCCCGAGCTCTGAGCCGGCTGAGCAAAGCCAGCAGCCGGGCCCGGTCAGATGACCTAACTGTAATGTCACTCTCAGTGAGCACTTGTGGTATGCCCCGGCGGCTGTCCTCCCAAAGTGGGACAGCAGGCAAAGCCAGGGCCATGTCCACCTCCAGTGTTGGAAGTGTCTGTGGGGGCAGCACTCTGGGCTTCGGAGGCAGCCGTGGGGGAGGCTTTACGGCTGCTTCCATGTTTGGCTTTAGCTCTGGCTTTGGTGGGGGCTCTGCAGGTACCATTGCAGGAGGATTGGTCGCTGGTTATGGACTGTGT------------------------CTGGGGACCAGCTTGGGGGGAAGCCCACGAGGGGGCTCCTTAGGCATCCTCTCTGTCAACGATGGAGGCCTTCTCTCTGGATCGGAGAAGGAAACCATGCAGAATCTCAATGACAGACTGGCTTCCTATCTGGATAACGTCCGCGCTCTGGAAGAGGCTAACAGGGAGCTCGAAACCAAAATTCAAGAATGGTATGAAACGAGAGGGGCTGGGGCTGGAGACCCCGGGTCACAGAGTGACTACACTAAGTACTATGCGTTGGTTGAAGACCTCAGGAATAAGATCATTTCTGCCAGCGTCGGAAACGCCCGGCTCATCTTACAGATCGACAATGCCCGACTGGCTGCCGAGGACTTCCGGATGAAGTACGAGACGGAGCTGAACCTGCGCATGAGTGTGGAGGCCGACATCAACGGGCTGCGCCGGGTGCTGGACGAGCTGACGCTGGCCCGCGCCGACCTGGAGATGCAGGTGGAAGGGCTGCAGGAGGAGCTGGCCTACCTCCGCAAGAACCACGAGGAGGAGCTGCAAAGCTTGCGGGAGGGCAGCCCGGGGCAAGTGAGCGTGGAAATGGACGCCAC---------------------CCCTGGAGTGGACCTCACCACGCTCCTCAAGGACATGAGGGCGCAGTATGAGACCGTCGCCGAGCAGAGCCGGAAGGATGCGGAAGCCTGGTTCATCGAAAAGAGCGGGGAGCTGCGGAAGGAGATCAGCACCCACCAGGGGCAGCTGCAGTCCAGCAAGGGCGAGGTCACCGAGCTGAGGCGCTCTCTCCAAAACCTGGAGATGGAGCTCCAGGCTCAGCTCGCCATGAAGAAGTCCCTGCAGGACTCGTTGGCGGAAACCGAGGGCGACTACTGCGGTCAGCTGTCCCAGGTGCAGCAGCTCCTCGGCTGCCTGGAGGCGCAGCTGCTGCAGCTGCGCAGCGACACTGAGCGCCAGGACTCGGAGCTCCAGCGGCTGCTGAACGTCAAGGCCCGCCTGGAGCTGGAGATCGAGACCTAC---CGCCGACTGCTGGACGGAGAGCCCGAGGGAGCCGGATTGGGTGACACTGCGTCGGAAGCAGACTCCAAATCTCAAGCACCGTCCACTGGTTCCTCCAAAGACTCCACCAAAAGCCGGAAGATCAAGACAATTGTGCAAGAGGTGGTGAATGGCCAGGTGGTCTCGTCCCAAGTTCAGGAAATTGAAGAACTCATGATGTACAGCTTCATGAGTGGCGGCCTCTTCTGCGCCTGGGTTGGGACCATCCTCATGGTGGTGGCTACCGCCACCGACCACTGGATGCAGTACCGGCTCTCGGGGTCCTTTGCCCACCAGGGCCTGTGGCGGTACTGTCTGGGCTCCAAGTGCTACCTGCAGACAGAGAGCATCGCGTACTGGAATGCCACCCGGGCCTTCATGATCCTGTCAGTCCTGGGCGCCACCTCTGGCATCATCTTGGGCATCTTGGCCTTCGCTCAGCAGCCCACCTTCACCCGCCTCTCCCGGCCCTTCTCTGCGGGCATCATGTTTTTTGTCTCAACCCTTTTTATCCTCCTTGCTCTGGCCATTTACACCGGGGTCACCGTCAGCTTCCTGGGCCGCCGCTTCGGAGACTGGCGCTTTTCCTGGTCTTACATCCTGGGCTGGGTGTCCCTGCTCATGACCTTCTTCGCAGGGATTTTCTACATGTGTGCCTACCGGATGCATGAGTGTCAGCGCCCGTCCACTTCCCGTATGTGGGAACTTCGGTCAGCCTCCTTCTGGAGGGCCATCTTCGCCGAGTTCTTCGCCACCCTTTTCTATGTCTTCTTCGGTTTGGGGGCCTCACTGCGTTGGTCCCCGGGTCCCCTGCATGTCTTGCAGGTGGCTATTGCCTTTGGCCTGGCCCTGGCCACCCTGGTGCAGGCTGTGGGCCACCTCAGTGGAGCCCACGTCAATCCTGCGGTCACTTTTGCCTTTCTTGTGGGCTCTCAGCTGTCCCTACTCCGTGCCTTCTGCTATATGGTAGCCCAGCTCCTGGGAGCCGTGACCGGGGCTGCCATGTTGTACAGCATCACCCCGCCTGCCGTCCGAGGAAACCTAGCGCTTACCACGCTGCATCCTGGAGTGAGTGTGGGCCAGGCTGCTGTCGTGGAGATCTTGCTGATGCTGCAGTTCGTGCTCTGCATCCTGGCCACATACGATGAGAGGCAGAACGGCCGTCCCGGCTCTGCGGCCCTGCCTATCGGCTTCTCCCTCACGTTGGGCCACCTCTTCGGGATGCATTATACTGGTGCAGGCATGAACCCTGCCCGCTCCTTCGCTCCTGCCATTCTCACCCGCAACTTCACCAACCACTGGGTGTACTGGGTGGGCCCAATCATTGGAGCGGGCCTGGGCAGCCTCATCTATGACTTCCTCCTCTTCCCCCGGCTCAAGAGTGTTTCTGAGAGGCTGTCTATCCTCAAGGGAGCCAGGCCCAGCGACCCCAGTGGACAACCAGAGAGCCCAGGGGAAGCCACGGAACTGAAGACCCAAGCCCTG
Elephantulus_edwardii  ATGTACCGGCGGACCTTCGCCTTCCAGATGCTGCGGGAGCAGCACCAACACTCAGAAGAGCCGCCACGGGCGCCAGAGCCCAGCCGGC---CGGGGAGCGCGGGCGCGGCGCGCGGCCTGGCGGCAGTGCAGGGCCTGGGCGAGCGCGTGGCCACCTTCGTGCAGCGCGCCCGCGCGCTCGAGCAGCGCCACGCCGCCCTCCGCCGACAGGTCTACGCTTTCCGGTGCCTGGGCGACCTGGCAGCCCCCGAGGAGGCGCTTGCCCAGCAGGTAGAGGGCAACCGCCAGCGAGCCCGGGACCTGGCGGTGGAGCGCGGCCGGTTGAAGCGCCAGGGCGCCGAGGCGCAGCGCTCTCGGGACGAATTCCGGTGCAAGTATGAAAATGAGTGTGAATGTCAGCTGCTGCTGAAAGAAGTGCTCGAACGGCTGAACAAGGAAGCAGATGAAGCCTTACTGTATAACCTTCGCCTTCAAATTGAAGCCCAGTTTCTGCAGGAGGACATCAATTTGGCAAAGGATAGGTACAAAAAGAATCTTCTGGAAATGCAGACCTATGTCAACCTCCTGCAACAGATCACACAGAAGGCACCTCAAGCATCATACATTCTTAGTGGGACAGCTGAGGACCCACTGCTGATGGAACAGAGGGTTGCTGCTCTGCAGGGCCAGCTGGAGGAGAGCCGGGGCGCCCTCTCCCTCCTGCAGACACAGAGGTCCAGGCTTCAGGCTGAGACAGCGAGCCTGGAACAAGCTATTAAAGATGCTCATGAGTGTTTTGATGGAGAGATCCAGCTTTACAATGACCAGATTGAAGCCCTGCGGAAGGAGATTGAAGAGACTGAGAAGGTTTTGGAGCGGTCTTCATATGACTGCCGGCAGCTGGTGGTAGCCCAGCACACCTTGAAGAACGAACTGGACCGGTATCAACGCATCATTGAGAATGAAGGAAACAGGCTCAACTCCACCTTCATGGAAACTTCCATCGTCCTCCTCACTGAGTGCCCCAAGGCCTCCCTTAGCCTTCATCCTGATGGGAAAGATCTCACCAGAGTTGTACAGGATATAACAACAGCAAAACCAAGACAAAAAAGCCCCCTCAAGAATGTTCCAAAGAAAAAAGAGATTATAATTAAAGAAAGAGCAGATCAAACTCTAAAAGATGCACCACCAAGCAGTCTGGAAGGCACCAAGCAGGTCCAGGTGATGCTTCAAGAAGAAGATGAATCGAAGCTTGTCTCAAGG---TTTGAGAAAACAAGCCCCCCAATACAAGAAGGGTCTCCAGAGGACGTGCCTGATGGAGGCCAGGTGAGCAAAGCCTTCAGAAAACTATGCAATATGATCAAGGAGCGAGTGAAAAGCCCCAAAGAGCCTGAGCCCCCAGCTGACCTCTTTACCAAAGGACGATATGTGCTGGTCACAGGGGATGCCAGCTATGTGGACCCTGACTTCTGTCCCTCTTCTATCCAGCCCAAAGGTGGGGTGATTGTTTCCATTGAGGAAGACTCTATGCATCAGGACAGTGCTCTGGAGCCCACTCCTGAGGAGCCTAAGCCCCTTTTGGAGAACGGGCAGGGGCATTCCCAGGGAAAGGAAGATGGGCAGAGCCCCACAGACAAGCAGAAGGACACAAATGGTGACCAGCACCCCACAGATAAGCAGGACATAAATGGTGACCAGCACCCCACAGACAAGCAGAAGGACGCAAATGCTGACCAGCTCTCCAGAGACAAGCAGAAGGACACAAATGCTGAACAGTACCCCACAGACAAGCAGAAGGACACAGATGGTGATCAGCACCCTAGAGATAAGCAGGACACAAATGGTGACCAGCACCCCACAGACAAGCAGGACACAGATGGTGACCAGCACCCCAGAGATAAGCAG---------------------------------AAGGACACAAATGCCAAAGAGCAGCAAGGACCTGGGGAGATAAGTGACGAGAAGAGTAGAGGGCCCACGGAGCCACGTGATGAACAGAATGAGGGCCGCAAGGCTGGGGTGCCCTGTCATGTCATCGTTTCTGGTCCAGAAGAACCATCAGCACCCCAACTGCAAAAACCTGGGACCAGCCAGGATAATTCTGAGGGGCGTGGGGCGAGGAGCAGTGGCTTGCTGGGGAAAAGCCCTCCTAAGGCACTGGCGTATGAGAAGGTGGAAGTGGTAGAATCCGTTGAGAAGTTTTCATCAGAGAGCGTTCAGACATATGAAGAGACCGCCATCATTGTGGAGACTACAATTGGAAAGTCAAAGGCAAACAAGAAAAAACTGGGAGAAAAAGGCTGT?????????????????????ATGAGTGAGAGGCGGGTGGTGGTGGAAGCCCCCGCCAGTACCACCTCCAGCATGGCCCTCCAGAGACGCCGGCCATCCTTTGGAGGGACTCCGTCATCATCTCCCCTAGAGAGTACCCCGAGCTCCAGGGTCAATGTCAGGGGTGACCTGATCCGATCACCTGTGACCTACGCAGGGCTGCTGCCCGCTGGGTGCATAGGCAACCCCGGTGCCCGTGTGACCTGCCGGGCGCTGGGCATTAGCAGTGTCTTCTTACAAGGCCTGCAGAGCACGGGCCTGGCCGCTGTGCCCGCGGCGGGTCTCGAAGGGGACCACGGTGCTGTTGAGGACTTGGGGGGCTGCCTGGTGGAATACATGGCCAAGGTGCGCGCCCTGGAGCAGGTCAGCCGGGAGCTGGAAGCGGAGCTCCGGATGCATATGGAGAGCAGGGCCACAGCCTCCGGAGGCTGGGGGGCCCTCCGAACCTCCTGGGCTAGCAGTTGCCAGCAGGTGGGCGAAGCTGTCTTGGAAAACGCCCGGCTCATGCTGCAGACAGACAACATCCAGGCAGCAGCGGATGACTTTAAAGAAAGGTACGAGAATGAACAGCGATTTCGAAAGACGGCCGAAGAGGAAATTAACTCCCTGTATCAAGTCATCGACGAAGCCAATGTGGCCAAAATGGATCTGGAGAGTCAAATTGAAAGCCTGAAGGAAGAACTTGGCTTTCTCTCGAGGAATTATGAAGAGGATGTGAAGGCTCTGTACAAGCAGTTGGCAGGATCTGAGCTGGAGCAAGTCGACGTTCCTATTGGCACTGGTCTGGACAACATTCTCGAGACCATCAGGATTTGCTGGGAGAAAGATGTCGAAAAGAACCGATTGGAGGCAAGAGCCTTGCTTCAGGCCAAGCAGCAGGTTGGAGCGAGCCACAAGGCCCAGACCCAGGAAGAGAAGCTGGCGGCCGGCCTCAGGGTGGATTTACACAACACTTCCTGCCAAGTCCAGAGCCTTCAAGCCGAGACGGAATCCTTGCAGGCCCTGAAGAGAGGCCTGGAGAACACCTTGCATGACGCCAGGCACTGGCACGACATCGAGCTGCAGAACCTGGGTTCCGTGGTGCGCAGGCTGGAGGCCGAGCTCCGGGACCTCCACGCGGAGGCCGAGCAGCGGCAGGAGGAGCGCGCGCAGCTGCTGGCGCACAAGGGCCGGCTGCAGAGGGAAGTGGAGGCCTACCACGGCCTGCTGGACCGCGAGGAGGCCCG---CATGGACGTCACTATCCAGCATCCTTGGTTCAAGCGCGCCCTGGGGCCCTTCTACCCCAGCCGGCTGTTTGACCAGTTTTTCGGCGAGGGCCTCTTTGAGTATGACCTGCTGCCCTTCCTGTCCTCCACCATCAGCCCATACTACCGCCAGTCCCTCTTCCGCACCGTGCTGGACTCTGGCATCTCTGAGGTCCGGTCCGACCGGGACCAGTTCCTCATCCTCCTGGATGTGAAGCACTTCTCCCCCGAGGACCTGACGGTGAAGGTGCTGGATGACTTTGTGGAGATCCACGGCAAGCACAATGAGAGGCAGGATGACCACGGCTACATCTCCCG---------TGAGTTCCACCGCCGCTACCGCCTGCCCTCCAACGTGGACCAGTCGGCGCTCTCCTGCTCCCTGTCTGCGGATGGCATGCTGACCTTCTGTGGCCCCAAGGTCCAGTCTGGCATGGATGCCAGCCACAGCGAGCGGGCCATCCCTGTGTCCCGGGAGGAGAAGCCCAGCTCTGCACCCTCATCCATGGAGACCCAGACTGTGCAGCAGGAGCTGGAAACCCTTCCAACCATCAAGATGGCTCAGACCAACCCCATGCCAGGGTCCTTGGGGCCATGGAAGATAACCATCTATGACCAGGAGAACTTCCAGGGCAAGAGGATGGAGTTCACCAGCTCCTGCCCAAATGTTTCTGAGCGCAGTTTCGATAATGTCCGGTCTCTCAAGGTGGAATGTGGCGCCTGGATTGGTTATGAGCACACCAGCTTCTGTGGACAACAGTTTATCCTGGAAAGAGGAGAATACCCTCGCTGGGATGCCTGGAGTGGGAGTAATGCCTACCACATTGAGCGTCTCATGTCCTTCCGCCCCATCTGCTCAGCTAACCATAAGGAGTCTAAAATTACTATCTTTGAGAAAGAAAACTTTATTGGACGCCAATGGGAGATCTGTGATGACTACCCCTCTTTACAAGCCATGGGTTGGTTCAACAATGAAGTTGGTTCCATGAAGATACAGTGTGGGGCCTGGGTTTGCTACCAGTATCCTGGATACCGTGGGTATCAGTACATCTTGGAATGTGACCACCATGGAGGAGACTATAAACACTGGAGAGAGTGGGGATCTCATGCCCAGACTTCGCAGATCCAGTCAATTCGCCGTATCCAACAAATGTCTCAGCCCGTCAAAGCCTCTACAACGGCCGCAGCCAACCCAGGGACTGATGGGAAGGCCAAGGGGGTCCCTCCCGCAGCGCCAGGCCTGCTCCCTGACCCTGCCCCGCTCCCAGGATCTGTGCCTTTGCCTAGGACCAAAGCAGGGGACATCC---CTGTGAGCTACAGGCTGATCGTGTTCGAACAGGAGAACTTCCAGGGCCGACGGGTGGAGTTCTCCGGGGAATGCCTGAACCTGAGCGACCGTGGCTTTGACCGAGTGCGCAGCCTCATCGTTACCTCGGGACCTTGGGTCGCCTATGAGCAGTCCAACTTCCGGGGGGAGATGTTTGTTCTGGAGAAGGGCGAGTACCCACGCTGGGACACGTGGTCCAACAGCTACCGCAGCGACCGGCTCATGTCCTTCCGGCCAATCAGGATGGACGCCCAGCAGCACAAGATCTGCCTGTTTGAAGGGGCCAACTTCAAGGGCAACACCATGGAGATCCAGGAGGACGACGTGCCCAGTCTCTGGGTCTACGGCTTCTGTGACCGCGTGGGCAGCGTGCGAGTCACCAGTGGGACCTGGGTTGGCTATCAGTATCCTGGCTACCGTGGGTACCAGTACCTCCTGGAGCCCGGAGACTTCCGTCACTGGAACGAGTGGGGGGCCTTCCAGCCACAGATGCAGTCCGTGCGCCGCCTGCGTGACGGTCAGTGGCACC---GCCTGGGCTGCTTCCCCGTGCCAGCCACCGAGCTCACCAAGATGGCCTCAGACCACCAGACCCAAGCGGGCAAGCAACAG---CCCCTCAACCCCAAGATCATCATCTTTGAGCAGGAAAACTTCCAAGGCCGCTCTCATGAGCTCAATGGGCCCTGCCCCAACCTGAGGGAGACTGGCGTGGAGAAGGCCGGCTCGGTCCTGGTGCAGGCTGGACCCTGGGTGGGCTATGAACAAGCCAACTGCAAGGGCGAGCAGTTCGTGTTTGAGAAAGGCGAGTACCCTCGCTGGGACTCATGGACCAGCAGCCGCAGGACAGACGCCCTCAGCTCCCTGAGGCCCATCAAAGTGGACAGCCAGGAGCACAAGATCATCCTCTACGAGAACCCCAACTTCACAGGGAAGAAGATGGAGATTATTGACGACGACGTACCCAGCTTCCACGCCCACGGCTACCAGGAGAAGGTGTCGTCCGTGCGGGTTCAGAGCGGCACGTGGGTTGGCTACCAGTACCCTGGCTACCGTGGGCTGCAGTATCTGCTGGAGAAGGGAGACTACAAGGACAGCAGTGACTTCGGGGCGCCCCACCCCCAAGTGCAATCTGTGCGCCGCATCCGTGACATGCAGTGGCACCAACGAGGCACCTTCCACCCTTCCAACATGGCGGAGCAGCACGGTGTGCCGGAGCAGGCTGCGGCTGGCAAGAGCCACGGAGGCCTCGGCGGTGGCTACAAGGTGACGGTGTTTGAGCTGGAGAACTTTCAAGGCAAGCGGATCGAGCTCTCGACCGAGTGCCCCAACCTGACGGACAGCCTGCTGGAGAAAGTGGGTTCCATCCAGGTGGAGTCTGGACCGTGGCTGGCATTCGAATGCAGGGCCTTCTGCGGAGAGCAGTTCGTCCTGGAGAAGGGGGACTACCCTCGCTGGGACTCCTGGTCCAACAGCCACCGCAGCGAACACCTCCTGTCCATCCGGCCTCTGCGTGTTGATAGTTCTGATCACAAGTTGCATCTGTTTGAGAACTCAGCTTTCAGCGGCCGCAAGATGGAAATAGTGGATGACGACGTGCCCAGCCTCTGGGCTCACGGCTTCCAGGACCGTGTGGCGAGCATCCGTTCCATCAGCGGGACGTGGGTCGGCTATGAGTTCCCGGGGTACCGTGGACGCCAGTACGTGTTTGAGCAGGGCGAGTACCGGCACTGGAACGAGTGGGGTGCCAGCCAGCCCCAGCTGCAGTCGGTGCGCCGCATCCGAGACCAGAAGTGGCACAAGAGGGGCTGCTTCCTCGCCAGCATGTCCAAAACGGCAACCAAGATTACTCTCTATGAAGACAAAAACTTCCAAGGCCGCCACTATGAGTGTGAGTGCGACTGCGCAGATTTCCACCCACACCTGAACCGCTGCAACTCCATCCGGGTGGAAGGAGGCACCTGGGCCGTGTACGAACGGCCCAACTTTGCCGGACACATGTACATCTTACCTCGGGGCGAGTACCCGGAGTACCAGCGCTGGATGGGCCTCAACGACCGCCTCAGCTCCTGCAGAGCAGTTCACCTGTGTAGCGGAGGTCAGTATAAACTTCAGGTCTTCGAGAAAGGGGACTTCAATGGGCAGATGTATGAAACCACTCAAGATTGCCCTTCCATCATGGAGCAGTTTCACATGCGAGAGATCCACTCCTGTAAGGTGCTGGAGGGGGCCTGGATTTTCTATGAGCTGCCCAACTACCGTGGCCGCCAGTACCTCCTGGACAAGAAGGAGTACCGGAAGCCCATCGACTGGGGGGCAGCATCCCCAGCTGTTCAGTCTTTCCGCCGTATTGTGGAGATGGGTGACTGGAGTTTCCTGGGGAACATCTTGGAGGAGGTGAATGAGCACTCCACCGTCATCGGCAGAGTCTGGCTGACTGTGCTGTTCATCTTCCGCATCCTGATCCTGGGCACGGCCGCCGAGTTTGTGTGGGGGGATGAGCAGTCCGACTTCGTGTGCAACACCCAGCAGCCCGGCTGCGAGAATGTGTGCTACGACGAGGCCTTCCCCATCTCCCACATCCGCCTGTGGGTGCTGCAGATCATCTTCGTGTCCACGCCCTCGCTGGTGTACGTGGGCCACGCCATGCACCACGTGCGCATGGAGGAGAAGCGCAAGGAGCGAGAGGCCGAGGAGCTCTGCCAGCAGCCGGGGGCCAACGGCGGGGAGAGGGGGGCCCTGGCCCCAGACCAGGGCAGCATCAAGAAGAGCAGCAGCAGC---AGCAGAAGCACCAAGAAGTTCCGACTGGAGGGGACCCTGCTGAGAACCTACATCTGCCACATCATCTTCAAGACTCTCTTCGAGGTGGGTTTCATCGTGGGCCACTACTTCCTATACGGTTATCGCATCCTGCCCCTGTATCGCTGCAGCC---GGTGGCCCTGCCCCAATGTAGTGGACTGCTTCGTGTCCCGGCCCACGGAGAAAACCATCTTCATTCTCTTCATGTTGTCAGTGGCCTCTGTGTCCCTCTTCCTCAATATAATGGAGATAAGTCACCTGGGCCTGAAGAGGATCCGCTCGGCCTTCACCAGGCCCGTGGAGCAGCCTTTAGGGGAGATTCCTGAGAAATCCCTCCACTCCATTGCTGTTTCCTCCATCCAGAAGGCCAAGGGCTACCAGCTCCTGGAAGAGGAGAAAATCGTGTCCCACTATTTCCCTTTGACTGAGGTTGGGATGGTGGAGACCAGCCCCCTCTCTGCCAAGCCTTTCAGTCAATTTGAGGAGAAGATAGGTACAGGGCCCCTGGGGGACTTGTCACAGGTTTACCAAGAGACACTGCCCTCCTACGCTCAGGTGGGCGCCCAGGAAGCCGAGGGGGAGGAGCCTCCTGTAGAGGAGGGTGCAGAGCCAGAGGTGGGAGAGAAGAGGCAGGAAGCAGAGAAGGTGACCCCAGAGGGGCCGGCGGCGGCGCCGCCGGAGGCAGGACCGGAGGGAGAGAAAGTAGAGACCCCCGAGGTGGCAAAGGAGGGCGACAAGGAAGAGCTGCAGACAGAGAAGGTATCAAAGCAAGGGCTGCCTC------------------------------------------------------CTGAGAAGGCGCCTTCTCTGTGTGCCGAGCTGGCCCCAGATGACACGAGACCCCTGAGCAGGCTGAGCAAAGCCAGCAGCCGCGCCAGGTCAGATGATCTAACCGTAATGTCCCTGTCAGTGCGCACAAGCGGGCTGTCCCGGCGCCTCTCTTTCCAGAGTGGGACGGCAGGCAGAGCTAAGGGCATGTCTACTTCCAACATTGGAAGTATCTATGGGGCAAATGCCTTCAGCTTTGGAGGCAGCGGAGGGGGAGGCTTTTCTGCTGCATCCATGTTTGGCTCTAGCCCTGGCTTTGGTGGTGGTTCTGTAAGTTCCTTTGCAGCAGGCCTGGGCGCTGGGTATGGAGGATCCCTGGGCGCTGGGTATGGAGGATCCCTGGGCGCTGGCTTTGGGGGCAACTCAGGTGGTGGCTCCTTAGCATTTCTCTCTGGCAATGATGGAGGCCTTTTTTCTGGATCGGAAAAGGAAACCATGCAAAATCTTAATGACAGATTGGCTTCCTATCTGGATAAAGTCCGAGCCCTCGAAGAGGCTAATACTGATCTAGAAAATAAAATTCGAGAATGGTATGAAACACGAGGGTCTGGGACTGGAGATCCTGGGTCACGGAGTGGTTATAATAAATATTATACAGTGATTGAAGACCTCAGGAATAAGATCATTTCTGCCAACATTGGAAATGCCCAGCTCATCTTGCAGATTGACAATGCGAGGCTGGCTGCCGATGACTTCAGAATGAAGTATGAGAACGAGCTGGCCTTGCGCATGAGCGTGGAGGCTGACATCAACGGCCTGCGCAGAGTGCTTGACGAGCTGACCCTGACCAGATCTGACCTGGAGATGCAGATGGAGAACCTGAATGAAGAGTTGGCCTACATGAGGAAGAACCATGAGGAGGAGCTCCAAAACTTCCGGGAGGGAGGCCCAGGCCAGGTGAGCGTAGAAATGGATGCCAC---------------------CCCTGGAGTGGACCTCACCAGGCTCCTCAACGACATGCGAGCGCAGTATGAGACCATTGCCGAGCAGAACCGGAAGGATGTCGAAGCTTGGTTCCTTGAAAAGAGTGGGGAGCTCGGGAAGGAGATCAGCACAAACAAAGAGGAACTGCAGTCCAGCAAGAGCGAGGTCACCGAGCTGAAGCGCGTGTTCCAAAACCTCGAGATAGAGCTCCAGTCTCAGCTCGCCATGAAGAAATCGCTTGAGGACTCCTTGGCCGAAACCGAGGGCGACTACTGTGGCCAGCTGTCCCAGGTGCAGCAGCTCATCGGGTGCCTGGAGGAGCAGCTGCTGCAGGTGCGTGGGGACACCGAGCACCAGAACAGCGAGTACCAGCAGCTGCTGAATGTCAAGGCCCGCCTGGAGCTGGAGATCGAGACCTAC---CAACGCCTGCTGGACGGGGAGGCCGGGGGCAGCATACTAGATGCCAGTTCATCTGTGACAGAGTCCAGGTCTCAAGCACAGTCAATTGATTCCTCCAAAGACCCAAGCAAAAGCCGAAAAATCAAGACAATTGTGCAAGAGATGGTGAATGGTGAGGTAGTCTCATCTCAAGTCCAGGAAATTGAAGAGCTGATGATGTACAGCTTCATGGGTGGCGGCCTCTTCTGCGCCTGGGTGGGGACCATCCTCATGGTAGTGGCCACAGCGACGGACCACTGGATGCAGTACCGGCTGTCGGGGTCCTTTGCCCACCAGGGCCTGTGGCGGTACTGTCTGGGCACCAAGTGTTACCTGCAGACCGAGAGCATCGCCTACTGGAATGCCACCCGGGCCTTCATGATCCTGTCCGTCCTGTGTGCCACCTCGGGCATCATCCTGGGCATCCTGGCTTTTGCTCAGCAGCCCACGTTCACCCGCCTCTCAAGGCCCTTCTCCGCCGGCATCATGTTTTTCGCTTCCACCCTTTTTGTCCTCTTGGCCCTGGCCATCTACACTGGAGTCACGGTCAGCTTCCTCGGCCGCCGCTTTGGGGACTGGCGCTTCTCCTGGTCTTACATCCTGGGCTGGGTGGCCCTGCTCATGACGTTCTTTGCAGGCATTTTCTACATGTGTGCCTACCGGATGCATGAATGCCAGCGCCTCTCCACTCCCCGCATGTGGGAACTACGGTCAGCCTCCTTCTGGAGGGCCATATTTGCTGAGTTCTTTGCTACCCTCTTCTATGTCTTCTTTGGGCTGGGGGCCTCTCTGCGTTGGTCTCCTGGCCCCCTGCATGTCTTACAAGTGGCTTTGGCCTTTGGCCTGGCCCTGGCTACACTGGTCCAGACTGTGGGCCATATCAGTGGAGCCCATGTTAATCCTGCGGTCACCTTTGCCTTCCTTGTGGGATCTCAAATGTCCCTGCTCCGTGCCTTCTGCTATATGGCAGCTCAGCTCCTGGGAGCCGTGACTGGGGCTGCCATGTTGTACAGTGTTACTCCGCCTGCTGTCAGAGGAAACCTGGCACTTAACACGTTGCATCCTGGGGTGAGTGTGGGCCAAGCTACCATGGTGGAGATCTTCCTGACACTCCAGTTCGTGCTCTGCATCTTTGCCACATACGATGAGAGGCGGAATGGCCGTCTGGGCTCTGTGGCCTTGGCCGTTGGCTTTTCCCTCACCCTGGGGCACCTGCTTGGGATGTATTATACTGGTGCAGGCATGAATCCTGCCCGTTCCTTTGCTCCTGCCATTCTTACTCGAAACTTCACCAACCACTGGGTATACTGGGTGGGCCCAATCATCGGAGGGGGTCTGGGAAGCCTCCTCTATGACTTTCTCCTCTTCCCTCGGCTCAAGAGTGTTTCTGAGAGACTGTCTATCCTTAAGGGAGCCAGACCCAGTGACTCCAATGGACAACCAGAGGGCACAGGGGAGCCCGTGGAACTGAAGACCCAGGCCCTG
Elephas_maximus  ATGTACAGGCGCAGCTACGTCTTCCAGACCCTCAAGGAGCAGTACAGGCGCTCCGAGGAGGTGCCGCGCTCCCCGAAGCCCGACGGCCTGGCCACGGGCGCAGGCGCGGCGCAGAGCCTGGCGGCGCTGCAGGGGCTCGGCCAGCGCGTGGGTGCCTACGTGCAGCGGGCCCGCGCTCTCGAGCAGCGCCACGCCGTCCTCCGCCGGCAGCTGGATGCCTTCCGGTGCCTGGGCGACCTGCCCGACCCCGAGGAGGCCCTCGCCCGCCAAGTCGAGGGCAACCGCCAGCGCGTCCGGGACCTGGCAGCCGAGCGCGCGCGGCTGGAGCGCCAGGGCGCCGAGGCGCAGCGCGCGCTCGACGAGTTCCGGTGCAAGTATGAAAATGAGTGTGAATGTCAGCTGCTGCTGAAAGAAATGCTCGGACGGCTTAACAAGGAAGCAGATGAAGGCTTACTGTATAACCTTGGCCTTCAAATCGAAGCCCAGTTTCTGCAGGACGATATCTTTGCAGCAAAGGACAGGTTCAAAAAGAATCTTCTGGAAGTTCAGACCTATGTCAGCATCCTGCAGCAGATCGTACAGGTGACCCCTCAAGCATCTACCATGCTGGGTGGAGTGGTGGAGGAGGAGCTCCTGACTGAACAGAAAGTTGCTGCCCTGCAGAGCCGGCTGGAGGAGAGCCAGGCCACCCTCTCCCACCTGCAGACACAGAAGTCCAGGCTGCAAGCTGAGACAGCAGGCCTGGAGCAGGCAATTAAAGATGCTCAGGAGTGTTACGACGGTGAGATCCAGCTTTATAACGAACAGATTGAAGGCCTGCGGAAGGAGATCGAGGAGACCGAGAGGGCTCTGGAGAAGTCTTCCTATGACTGCCGGCAGCTGGCAGTCGCCCAGCACACCCTGAAGGCAGAGCTGGACCGGTATCAGCGCATCATTGAGAATGAGGGCCACAGGCTTAACTCCGCCTTCACGGAAACTCCTGTCACCCTCTTCATCCAGTGCCCCAGAGCGTCCCTCAGCCCTCTTCCTGGCGGGAAAGATCTCACCAGGGCTGTGCAGGATATAACAACAGCCAAGCCAAGACAAAAAGGCCTCCTCAAGAATGTTTCAAGGAGAAAGGAGATCATAGTTAAAGACAGAGCAGATGAAGCTCTGGAAGACATACCATTCAGCGGTCTGGAAGACTCAGAGCAGGTGCAGGTGGTACTTCAAGAAGAAGGTGAATTGAAGCTCGAATCAGGG---GCTGAGAAAGCAAGTTCCTCAATGCAAGAAGGGGCTCCAGAGGACATCCCCGATGGAGGGCAGATAAGCAAAGCCTTCGGAAAACTACACAAGATGGTCAAGGACAGGGTGAGAAGCCCCAAAGAGCCTGAGCCCCCAGCCGACCTCTATACTAAAGGGCGGTATGTGCTGGTCACAGGGGACGCCAGTCATGTGGACCCTGGGTTCTCTCCCTCCTCTATCCCGGCCAAAGGTGGGGTGATTGTTTCTACTGAGGAAGACTCTGTGCATCCTGACAGCCCTGTGGAGCCTACTCCTGAGCAGCCCACGCCCCCTTTGGAGAACGGACAAGGGGATACCCAGGAGAGGGAAGATGGGCACCCTGCCG------------------------------------------------------------------------------------------------------------------------------------------------------------------------------------------------------------------------------------------------------------ACCAACCCACCACAGACGAGGAG---------------------------------AAGGAGATAAATGCTGAAGAGCTTAAAGGGCCTGAGGAGA---------------------------------AACATGATGGCCAG---GAGGGCGAGGAGACTGGGAAGCCCCACGTCGAGGTCATT------CCAGAGGGACCATCTACACCCCAATCTGAAAAGCCTGAGGCCGACCAGGATACCTCTGAGGAGCATGGGTCTACCAGCAGTGACCTGATAGGAAAAAGCCCTCCCAAGGCATTGGCATATGAGAAGGTGGAAGTGATGGAATCCATTGAGAAGTTTTCGTCTGAGAGCATTCAGACATATGAAGAAACTGCCATCATTGTGGAGACCACAGTGGGAAAGACAAAGGCAGACAAGAAGAAACTGGGAGAGAAAGGCTCT?????????????????????ATGAGCGAGAGGCGAGTGGTGGTGGACGCACCCACCGGTGCCAGCTTCAGCATGTCCCTCCACAGGCGCAGGGCGTCCTTCAGGGGGACTCAGTCATCATCTCCCCTGGAGAGCGCCCTGGGCTCCAGGGCCAATGTTGGGGGTAGCCTGGTCCAATCACCTCTGATCTATATAGGCACAACACCCACCGGGTACATAGGTGGCCAGGGTGCCCACGTGACCTGCCGAGCCCTGGGCATCAGCAGTGTCTTCCTACAGGGCCTTCGGAGCTCAGGCCTGCCCTCTGTGCCTGCTCCTGGCCTGGAGGGGGACCACGATGCTGCTGAGGACTTGGGGGGCTGCTTGGTGGAATACACGGCCAAGGTACGTGCCCTGGAGCAGGTCATCCGGGAGCTGGAAAGGCAACTGCGGACGCACCTGGAGAGCAAGGCTGCGGGCTCGGGAAGCTGGGGTGCCCTCAGGGCCTCCTGGACCAGCAGCTGCCAGCAGGTGGGCGAGGCTGTCTTGGAAAATGCCCGGCTCATGCTGCTGACAGAGAATATCCAGGCGGGGGCGGAAGACTTTAAAGAGAGATATGAAAATGAGCAGCCATTTCGAAAGGCAGCGGAAGAGGAAATTAACTGTCTGTATAAAGTCATTGATGAAGCTAATTTGACAAAAATGGATCTGGAGAGTCAAATAGAAAGCCTTAAAGAAGAACTTGGCTTTCTTTCAAGGAACTATGAAGAGGATGTGAAGCTGCTGTACAAACAGCTGGCTGGGTGTGAGCTGGAACAGGTGGAAGTTCCCATTGGCACTGGTCTGGACGACATCCTTGAGACCATCAGAACTTACTGGGAGAGAGATGTCGAAAAGAGCCGGGTAGAGGCAGGAGCCTTGCTGCAAGCCAAGCAACAGGCGGGGGTGGCCCGCATGGCCCAGACCCAGGAAGAGAAGCTGGCCGCTGCCCTCAGGGTGGAGTTACACAACACTTCGTGCCAAGTCCAGAGCCTCCAGGCCGAGACAGAATCTTTACAGGCCCTGAAACGAGGCCTGGAGAACACCCTGCACGATGCCAAGCACTGGCATGACATCGAGCTCCAGAACCTGGGCGCCGTGGTGGGCAGGCTGGAGGCGGAGCTCAGGGAGATCCACGCGGAGGCGGAGCAGCAGCGCGAGGAGCGCGAGCACCTGCTGGAGCTGAAGTGCCAGCTGCAGAAGGAGCTCGCGGCCTACCACGCCCTGCTAGACAGGGAGGAGGGCCG---TATGGACGTCACCATCCAGCATCCCTGGTTCAAACGGGCTCTGGGGCCCTTCTACCCTAGCCGGTTGTTTGATCAGTTTTTTGGTGAGGGCCTCTTTGAGTACGACCTGCTGCCCTTCCTGTCCTCCACCATCAGCCCCTACTACCGCCAGTCCCTCTTCCGCACCGTGCTCGACTCCGGCATCTCCGAGGTCCGGTCTGATCGGGACCAGTTCCTCATCCTCCTGGACGTGAAGCACTTCTCCCCTGAGGACCTGACTGTGAAGGTGCAGGATGACTTTGTGGAGATCCATGGCAAACACAATGAGAGGCAGGACGACCACGGCTACATCTCCCG---------TGAGTTCCACCGCCGCTACCGCCTGCCCTCCAACGTGGACCAGTCTGCACTCTCTTGCTCCCTGTCTGCGGACGGCATGCTGACCTTCTGTGGCCCCAAGATCCAGTCTGGCATGGATGCCAGCCACAGTGAGAGAGCCATCCCCGTGTCCCGGGAGGAGAAGCCCAGCTCTGCACCCTCGTCCATGGAGACCCAGGCTGTGCAGCAGGAGCTGGAAACCCTTCCAACCACCAAGATGGCTCAGACCAACCCCATGCCAGGGTCCATAGGGCCATGGAAGATAACCATCTATGACCAGGAGAATTTCCAGGGCAAGAGGATGGAGTTCACCAGCTCCTGCCCAAATGTCTCTGAGCGCAATTTTGATAATGTCCGGTCTCTCAAGGTGGAATGTGGCGCCTGGATTGGTTATGAGCACACCAGCTTCTGTGGACAACAGTTTATACTGGAGAGAGGAGAATACCCTCGCTGGGATGCCTGGAGCGGGAGTAATGCCTACCACGTCGAGCGTCTCATGTCCTTCCGCCCCATCTGTTCAGCTAACCACAAGGAGTCTAAAATTACCATCTTTGAGAAAGAAAACTTCATTGGGCGCCAGTGGGAGATCTGTGATGATTACCCCTCTTTACAAGCGATGGGCTGGTTCAACAACGAAGTTGGTTCCATGAAGATACAATGTGGGGCTTGGGTGTGCTACCAGTATCCTGGATACCGTGGGTATCAGTATATCTTGGAATGTGACCATCATGGAGGAGACTATAAACACTGGAGAGAGTGGGGTTCTCACGCCCAGACTTCCCAGATTCAATCGATTCGCCGTATCCAACAAATGTCTCAGGCTGTGACAGCCTCGACAACAGCTGCCGTGAACCCAGAGTCTGATGGGAAGGGGAAGGGAGCCCCACCTGCAGGGCCAGCCCCGGCCACCGATTCCACCCCGGCCCCAGCATCTGTGCCCGTGCCCATCGCTAAAGTGGGGGACCTTCTTCCTGGGAACTACAAGCTGGTGGTCTTCGAGCAGGAGAATTTCCAGGGCCGACGGGCAGAATTCTCAGGAGAATGCTTGAACCTGGGAGACCATGGCTTTGACCGAGTGCGCAGCCTCATCGTCATCTCGGGACCTTGGGTCGCCTTTGAGCAGTCCAACTTCCGAGGGGAGATGTTTGTCCTGGAGAAGGGCGAGTACCCACGCTGGGACACATGGTCGAGCAGCTACCGCAGTGACCGGCTAGTGTCCTTCCGACCCGTCAAGATGGACTCCCAGGAGCACAAGATCTGCCTGTTTGAATGTGCCAACTTCAAAGGTAACACCATGGAGATCCAGGGGGACGACGTGCCTAGCCTCTGGGTCTATGGCTTCTGTGACCGCGTGGGCAGTGTGCGGGTCTGCAGCGGGACCTGGGTCGGCTATCAGTATCCTGGCTACCGTGGATACCAGTACCTCCTGGAGCCTGGAGACTTCCGGCACTGGAACGAGTGGGGGGCCTTCCAGCCGCAGATGCAGGCCGTGCGTCGCCTGCGTGACAAGCAGTGGCACC---GGGAGGGCTCCTTCCCTGCCGTGGCCGCTGAGCAACCCAAGATGGCCTCAGACCACCAGACTCAAGTGGGCAAGCAGCAG---CCCCTCAACCCCAAGATCATCATCTTTGAGCAGGAGAACTTCCAGGGCCACTCGCATGAGCTCAGTGGGCCCTGCCCCAACCTGAAGGAGACTGGCGTGGAGAAGGCAGGCTCTGTCCTGGTGCAGTCTGGACCCTGGGTGGGCTATGAACAAGCCAACTGCAAGGGTGAGCAGTTTGTGTTTGAGAAGGGTGAGTACCCTCGCTGGGACTCATGGACCAGCAGCCGCAGGACAGACTCCCTCAGCTCTCTGAGACCCGTCAAAGTGGACAGCCAAGAGCACAAGATCATCCTCTATGAGAACCCCAACTTCACAGGGAAGAAGATGGAGGTCATTGATGATGATGTGCCCAGCTTCCATGCCCATGGCTACCAGGAGAAGGTGTCGTCTGTGCGGGTGCAGAGTGGCACGTGGGTTGGTTATCAGTACCCTGGCTACCGCGGGCTGCAGTACCTGCTGGAGAAGGGAGACTACAAGGACAGCGCTGACTTCGGGGCCCCCCACCCCCAGGTGCAGTCTGTGCGCCGCATCCGTGACATGCAATGGCACCAGCGAGGCGCCTTCCACCCTTCCAACATGGCGGAGCAGCACGGAACACTGGAGCAGGCTGCAGCTGGCAAGAGCCACAGAGGCCTTGGCAGTAGCTACAAGGTGACCGTGTACGAGCTGGAGAACTTCCAGGGCAAGCGGTGTGAGCTCTCAGCTGAGTGCCCCAACCTGACGAACTGCCTGCTGGAGAAAGTGGGCTCCATCCAGGTGGAGTCAGGACCGTGGCTGGCATTTGAACGCAGGGCCTTCCGCGGGGAACAGTTTGTCCTGGAGAAGGGATATTACCCTCGCTGGGATGCCTGGTCTAACAGCCACCACAGTGACAGCCTCCTGTCCCTCCGACCTCTGAACATTGATGGTCCAGACCACAAGCTGCATCTGTTTGAGAACCCAGCTTTCAGTGGCCGCAAGATGGAGATAGTAGATGATGATGTACCCAGCCTCTGGGCTCACGGCTTCCAGGACCGTGTGGCAAGCATCCGTGCCATCAATGGGACGTGGGTCGGCTATGAGTTTCCTGGCTACCGTGGGCGCCAGTATGTGTTCGAGCAGAGAGAGTACAGGCACTGGAATGAGTGGGATGCCAGCCAACCACAGCTGCAGTCCGTGCGCCGCATCCGCGATCAGAAGTGGCACAAGCGGGGCTGCTTCCTTAGTAGCATGTCTAAGGTTGGAACCAAGATTACTTTCTACGAAGAGAAGAATTTCCAAGGCCGTCACTATGACTGTGACTGTGACTGTGCAGATTTCCACATATACCTGAACCGCTGCAACTCCATTCGAGTGGAAGGAGGCACCTGGGCTGTGTACGAAAGGCCTAACTTTGCTGGCCACGTGTACATCTTACCTCAGGGCGAGTACCCGGAATACCAGCGTTGGATGGGCCTCAATGACCGCCTGAGCTCCTGCAGAGCTATTCACCTGCCTAGGGGAGCCCAGTATAAGCTTCAGATCTTTGAGAAGGGGGATTTCAATGGCCAGATGCATGAAACCACTCAAGACTGCCCTTCCATCATGGAGCAGTTCCACATGCGAGAGATCCACTCCTGTAAGGTGCTGGAGGGCATCTGGATTTTCTATGAGCTGCCCAATTACCGTGGCAGGCAGTACCTCCTGGACAAGACGGAGTACCGGAAGCCCATCGACTGGGGCGCAGTGTCCCCAGCTGTTCAGTCTTTCCGCCGCATTGTGGAGATGGGTGACTGGAGTTTCCTGGGGAACATCTTGGAGGAGGTGAATGAGCACTCCACAGTCATCGGCAGAGTGTGGCTCACTGTGCTGTTCATCTTCAGGATCCTCATCCTCGGCACAGCCGCAGAGTATGTGTGGGGGGACGAGCAGTCCGACTTCGTGTGCAACACCCAGCAGCCCGGCTGCGAGAACGTCTGCTACGACGAGGCCTTCCCCATCTCGCACATCCGCCTCTGGGTGCTGCAGATCATCTTCGTCTCCACGCCCTCCCTGGTGTACGTGGGCCACGCCGTGCACTACCTCCGCATGGAGGAGAAGCGGAAGGAGCGAGAGGCAGAGGAGCTGTGCCAGCAGCCCGGGGGCAATGGCCCCGAGAAGGGGCCAGTCGCCCCAGACCAGGGGAGCATCAAGAAG---AGCAGCAGT---AGCCGAAGCACCAAGAAGTTTCGACTGGAGGGGACCCTGCTGAGGACCTACATCTGCCACATCATCTTCAAGACCCTCTTTGAGGTGGGCTTCATCGTGGGCCACTACTTCCTGTATGGTTTCCGGATCCTGCCCCTCTATCGCTGTAGCC---GGTGGCCCTGCCCCAACGTCGTGGACTGCTTCGTGTCACGGCCTACTGAGAAAACCATCTTCATTCTGTTTATGTTGTCTGTGGCCTCCGTGTCCCTCTTTCTCAATATTATGGAGATAAGCTACCTGGGCCTGAAGAGGATCCGGGCGGCCTTCAAGAAGCCTGTAGAGCAGCCACTAGGTGAGATTTCTGAGAATCCCCTCCACTCTATTGCTGTCTCATCCATCCAGAAAGCCAAAGGCTACCAGCTCCTGGAAGAAGAGAAAATCGTATCCCACTATTTCCCTTTGACTGAGGTTGGAATGGTAGAGACCAGCCCCCTGTCTGCCAAGCCTTTCAGTCAGTTTGAGGAGAAGATCGGCACAGGACCCCTGGGAGACTTGTCCCAGGTTTACCAAGAGACACTGCCCTCCTACGCTCAGGTGGGAGCACCGGAAGTGGAGGGGGAGGAGCAGCCTGTGGAGGAGGGAGCAGAACCAGAGGTGGAAGAGAAGAGGCAGGAAGCAGAGAGGGTGATCACAGATGGC---------------CAGGAGGCAGTACTGGAGGGAGAGAAAGGAGAGACCCCCAAAGTGGGGAAGGAGAGCGAGAAAGAAGAGCTGCAGGCAGAACAGATATCAAAGCAAGGGCTACCAG------------------------------------------------------CTGAGAAGGCGCCTTCCCTGTGTGCAGAGGTGACCACGGATGAAACCAGACCCCTGAGCAGGCTGAGCAAAGCCAGCAGCCGGGCTAGGTCGGATGATCTAACCGTAATGTCACTCTCAGTGCGCACCTATGGGCCATCCCAGCGGCTGTCCTCCCAGAGTGGGACAGCAGGCAGAGTCAGGGGCGTGTCTACTTCCAGTGCTGGAAGCATCTATGGGGGAAGCATCTTTGGCTTTGGAGGCAGTTGTGGGGGAGGCTTTTCTGCTGCTTCCATGTTTGGCTCTAGCTCTGGCTTCGGTGGTGGTTCTGCATGTTCCTTTGCAGGAGGACTGGGCACTGGTTATGGAGGGTCCCTGGGGGGTGGCTTTGGAGG---CCTGGGGGCTGGCTTTGGGGTAAGCTCAGGAGGTGGTTCCATAGGTATTCTCTCTGGCAACGATGGAGGCCTTCTTTCTAGATCAGAAAAGGAAACCATGCAAAATCTTAATGACAGATTGGCTTCCTATCTGGATAAGGTTCGAGCTCTAGAAGAGGCTAATACTGAGCTAGAAAACAAAATTCGAGAATGGTACGAAACACGAGGGTCTGGGATTGGAGACCCCAGGTCACAGAGTGATTACAGTAAATATTATACATTGATTGAAGACCTCAGGAATAAGATCATTTCTGCCAATGTTGGAAATGCCCAGCTCATCCTGCAGATCGACAATGCGAGACTGGCTGCTGAGGACTTCAGAATGAAGTATGAGAACGAGCTGGCCCTGTGCCAGAGTGTGGAGGCGGACATCAACGGCCTGCGCAGGGTGCTGGATGAGCTGACCCTGGCCAGAGCTGACCTGGAGATGCAGATCGAGAGTCTGAATGAAGAGCTGGCCTACCTGAAGAAGAACCACGAGGAGGAGCTCCAAAGCTTCCGGGAGGGCAGCCCTGGAGAGGTAAGCGTAGAAATGGACGCCAC---------------------CCCTGGAGTGGACCTCACCAGGCTCCTCAACGACATGAGGGCGCAGTATGAAGCCATCGCTGAACAGAATCGGAAGGATGCGGAAGCCTGGTTCACTGAAAAGAGCGGCGAGCTCAGAAAAGAGATCACCACCAACAAGGAGCAGCTTCAGTCCAGCAAGAGTGAGGTCACCGAGCTGAGGCGCACGCTCCAAAACCTGGAGATCGAGCTCCAGTCCCAGCTCGCCACGAAGAAATCCCTTGAGGACTCGTTGGCCGAAACCGAGGGCGACTACTGCGGCCAGCTGGACCAGGTGCAGCAGCTCATCGGCTGCCTGGAGGCGCAGCTGCTGCAGGTGCGCACCGACGCCGAGCGCCAGAACGCCGACCACCAGCGGCTGCTGAACGTCAAGGCCCGCCTGGAGCTGGAGATCGAGACCTAC---CGCCGCCTGCTGGACGGGGAGGTCGAGGGTGATGGACTGGATGAAAGTTCACTTGTGACAGGCTCCAAATCTCAGACACAGTCAATTGATTCCTCCAAAGACTCAGCCAAAAGCCGAAAAATCAAGACAATTGTGCAAGAGATGGTGAATGGTGAGGTGGTCTCATCCCAAGTTCAGGAAACTGAAGAAGTAATAATGTACAGCTTCATGGGTGGTGGCCTTTTCTGCGCCTGGGTGGGGACCATCCTTCTGGTGGTGGCCACAGCAACAGACCACTGGATGCAGTACCGGCTGTCGGGGGCCTTCGCACACCAGGGCCTGTGGCGGTATTGCCTGGGCACCAAGTGCTACCTGCAGACAGAAAGCATCGCGTACTGGAATGCCACCCGGGCCTTCATGATCCTGTCTGCCCTGTGTGCCACCTCCGGCATAATCTTGGGCATCCTGGCCTTCGCTCAGCAGCCTACCTTCACCCGCCTTTCCCGGCCCTTCTCCGCTGGCATCATGTTTTTCGCCTCCACCCTTTTTATCCTCTTGGCCTTGGCCGTTTACACTGGAGTCACCGTCAGCTTCCTTGGCCGCCGCTTCGGAGACTGGCGCTTTTCCTGGTCTTACATCCTGGGCTGGGTGGCCCTGCTCATGACCTTCTTTGCAGGGATTTTCTATATGTGTGCCTACCGGATGCACGAATGCCAGCGCCTGTCCACTCCCCGCATGTGGGAACTTCGGTCAGCCTCCTTCTGGAGGGCCATATTCGCTGAGCTCTTTGCCACCCTCTTCTATGTCTTCTTTGGTCTGGGGGCCTCGCTGCGTTGGTCCCCTGGCCCACTGCATGTCTTGCAGGTGGCTCTGGCCTTTGGCCTGGCCCTGGCTACGCTGGTGCAGGCCGTTGGCCATATCAGTGGAGCCCATGTCAATCCTGCAGTCACTTTTGCCTTCCTTGTGGGCTCCCAGATGTCCCTGCTCCGTGCCTTCTGCTACATGACAGCCCAGCTCCTGGGAGCTGTGGCTGGGGCTGCCATGCTATACAGTGTTACCCCGCCTGCCGTCCGAGGAAACCTAGCACTTAACACGTTGCATCCTGGGGTGAGTGTGGGCCAGGCCACCATGGTGGAGATCTTCCTGACACTCCAGTTCGTGCTCTGCATCTTTGCTACATATGATGAGAGGCGAAATGGCCGTCTGGGCTCTGTGGCCCTGGCTGTTGGCTTCTCCCTCACCCTGGGGCACCTCTTTGGGATGTATTATACTGGTGCAGGCATGAACCCTGCCCGCTCCTTTGCTCCTGCCATTCTCACTCGAAACTTCACCAACCACTGGGTATACTGGGTGGGCCCAATCATCGGAGGGGGCCTGGGCAGCCTCCTCTATGACTTTCTTCTCTTCCCTCGGCTCAAGAGTGTTTCTGAGAGACTGTCTATCCTCAAGGGAGTCAGGCCCAGTGACCCCAGTGGACAACCAGAGGGCACAGGGGAACCTGTTGAACTGAAGACGCAGGCCCTG
Heterohyrax_brucei  ATGTATAGGCGCAGCTATGTATTCCAGACTCTCAAGGAGCAGTACAAGCGCTCCGAAGAGACGCCGCGCTCCCCGAAGCCTGACGGCGAATCCGCGAGCTCCGGCGCCACGCAGAGCCTGGCGGTGCTGCAGGGGCTCGGCCAGCGCGTGGGCGCCTACGTGCAGCGGGCCCGCGCGCTCGAGCAGCGCCACGCCGTCCTCCGCCGGCAGCTGGACGCCTTCCGGTGCCTGGGCGACCTCCCGGACCCCGAGGAGGCCTTCGCCCGGCAGGTGGAGTGCAACCGCCAGCGCGTCCGGGATCTGGCTGCCGAGCGCGCGCGGCTGGAGCGCCAGGGCGCCGAGGCGCAGCGCGCTCTCGACCAGTTTAGGAGCAAGTATGAAAATGAGTGTGAATGTCAACTGCTGCTAAAAGAAATGCTTGAACGGCTTAACAAGGAAGCAGATGAAGCCTTGCTGTATAACCTTGGCCTTCAAATCGAAGCCCAATTTCTGCAGGATGATATCAGTGCAGCAAAGGACAGGTACAAAAAGAATCTCCTGGAAATTGAGACCTACGTCAGCATCCTCCAGCAGATCATACAGATGACTCCTCAAGCATCTACCATTCTGGGTGGAAGGGCAGAGGAGGAGCTCCTGACAGAACAGAAAGTTGGTGCCTTGCAGAGCCAGCTGGAGGAGAGCCGGGCTACCCTCTCCCACCTGCAGATGCAGAGATCCAGGCTGCAGGCTGAGACAGCGGGCCTGGAACAAGCTATCAAAGATGCTCATGAGTGTTATGACAGTGAAATCCAGCTTTATAATGAACAAATTGAAGGCCTGCGGAAGGAGATTGAAGAGACCGAGAGGGTTCTGGAGAAGTCTTCCTATGACTGCCGGCAGCTGGCAGTCACCCAGCACACCCTGAAGAATGAGCTGGACCGGTATCAGCGCATCATCGAGAACGAAGGCAGCAGGCTCAGCTCTGCCTTCATAGAAACTCCTGTCACCCTCTTCATCCAGTGCCCCAGAGCCTCCCTCAGCCCTCGTCCTGGCGGGAAAGATCTCACCAGGGCTGTGCAGGATATAGCGACAGTAAAACCAAGACAAAAAGGCTTCCCCAAGAATATTCCAAGGAGAAAGGAGATAATGGCTAAAGACAGAGCAGAGGAAATGCTGGAAGACGTACCAGTCAGCTGTCTTGAAGACACAAAGAAAGTGCGGGTGGTACTTCAAGAAGAAGGGGAATTGAAGCTTGAATCAGAGAAAGCTGAGACAGCAAACCCCTTAATACAAGAAGGGGCTCCAGAGGACGTACCTGATGGAGGGCAGATAAGCAAAGCCTTTGGAAAACTATACCAGATGGTGAAGGAGAAGGTGAGAGGCCCCAAAGAGCCTGAGCCCCCAGCTGACCTCTATACCAAAGGGCGGTATGTGCTGGTCACAGGGGATGCCAGTCATGTCGACCCTGGATTCTGTCCCTCCTCTGTCCCGGCCAGAGGTGGGGTGACTGTGTCCACTGAGGAAGACTCTTTGCGTCATGACAGCCCTGCAGAGCCCACTCCTGAGCAGCCCAGACCCCCTGTAGAGAATGGACAGGGGGCTCCTCAGGTGAAGGAAGATGGGCACCCTGCCA------------------------------------------------------------------------------------------------------------------------------------------------------------------------------------------------------------------------------------------------------------ACCAGCACACCGCAGAACAGGAGGAGGAGGAGGAGGAGAAGGGAGAAGAGGAGCAGAAGGAGATAAATGCCAAAGAGCTGACAGGGCCTGGGGAGA---------------------------------AACATGATGACCAGCAGGAGGGTGAGGTGACGGAGAGGCCCTCTCTTGTGGTGATT------CCAGAGGAACCATCTACATCCCAGTCTCAAAAGCCGGAGGCCAGCCAGGATAACTCGGAGGGACATGGAACTAAGAGCAGCGTCCCAACAGGGAAAAGCCCTCCTAAGGCCTTGGCGTATGAGAGGGTGGAAGTGATGGAATCCTTTGAGAAGTTTTCAACTGAGAGTATTCAGACATATGAAGAAACTGCCATCATTGTGGAGACCGTAACTGGAAAGACAAAGACAAACAAGAAAAAACTGGGAGACAAAGGCTCT?????????????????????ATGAGTGAGAGGCGGGTGGTGGTGGACGCACCCACCGGTGCTAGCTTCAGCATGTCCCTCCACAGGCGCAGGGCGTCCTTCCGGGGGACTCAGTCATCATCTCCCCTGGAGGGTACCCTGGGCTCCAGGGCCAATGTCGGGGGCGGCCTGGTCCAACCACCTATGATCTACATAGGGACAGCACCCACTGGGAGCATCGGTAGCCAGGGTGCCCACATGACCTGCCGGGCCCTGGGCATCAGCAGTGTCTTCCTGCAGGGCCTCCGGAGCTCAGGCCTGGCCTCTGCACCAGCTCCGGGCCTGGAGGGGGACCGCGACGCTGCAGAGGACTTGGGGGGCTGCCTGGTGGACTACACGGCCAAGGTGCGCACCCTGGAGCAGGTCATCCGGGAGCTGGAACGGCAGCTGCGGTCTCACCTGGAGAGCAAGGCAGCGGGCTCAGGGAGCTGGGGAGCCCTCCGGGCTTCCTGGACCAGCAGCTGCCAGCAGGTTGGGGAGGCTGTCCTGGAAAATGCCCGGCTCATGCTGCTGACAGAAAATCTCCAGGCAGGCGCAGATGACTTTAAAGAGAGATACGAAAATGAACAACCATTTCGGAAGGCGGCAGAAGAGGAAATTAACTCTCTGTATAAAGTCATTGATGAAGCTAATTTGACAAAAATGGATCTGGAGAGTCAAATAGAAAGCCTGAAAGAAGAACTTGGCTTTCTGTCAAGGAGCTATGAAGAGGACGTGAAGGTGCTGTACAAACAGCTGGCAGGGTGTGAACTGGAACAAGTGGACGTTCCTATTGGCACTGGTCTGGATGACATCCTCGAGACCATCAGAACTTACTGGGAGAGAGATGTAGAAAGGAACCGGGTCGAGGCAGGAGCCTTGCTGCAAGCCAAGCAGCAGGCGGGAGTGACCCGCATGGCCCAGACCCAGGAAGAGAAGCTGGCTACTGCCCTCAGGGTGGAGTTACACAACACTGCCTACCAAGTCCAGAGCCTCCAGGCCGAGACAGAATCCTTACAGGCGCTGAAACGAGGCCTGGAGAACACCCTGCACGACGCCAAGCACTGGCACGACATCGAGCTGCAGAACCTGGGCGCCGTGGTGGGCAGGCTGGAGGCGGAGCTCCAGGAGATCCGCGCGGAGGCGGAGCAGCAGCGGGAGGAGCGAGAGCATCTGCTGGAGCTCAAGTGCCAGCTGCAGCAGGAGCTGGCCGCCTACCACGCCCTGCTGGACAGGGAGGAGGGCCG---CATGGACGTCACCATCCAGCATCCCTGGTTCAAACGTGCACTGGGGCCCTTCTACCCCAGCCGCCTGTTTGACCAGTTTTTTGGCGAGGGCCTCTTTGAGTATGACCTGCTGCCCTTCCTATCCTCAACCATCAGCCCCTACTACCGCCAGTCCCTCTTCCGCACCGTGCTCGACTCGGGCATCTCTGAGGTCCGTTCTGACCGGGACCAGTTCCTCATCCTCCTGGATGTGAAGCACTTCTCCCCTGAGGACCTGACAGTGAAGGTGCTGGATGACTTCGTGGAGATTCATGGCAAGCACAACGAGAGGCAGGATGACCATGGCTACATCTCTCG---------TGAGTTCCACCGTCGCTACCGTCTGCCCTCCAACGTGGACCAGTCTGCACTCTCTTGCTCCCTGTCTGCGGATGGCATGCTGACCTTCTGTGGCCCCAAGGTCCAGTCTGGCATGGATGCTAGCCACAGCGAGCGAGCCATCCCTGTGTCCCGGGAGGAGAAGCCCAGCTCTGCACCCTCGTCCATGGAGACCCAGACGGTACAGCAGGAGCTGGAAACCCTTCCAACCACCAAGATGGCTCAGACCAACCCCATGCCAGGGTCCCTAGGGCCATGGAAGATAACCATCTATGACCAGGAGAATTTCCAGGGCAAGAGGATGGAGTTTACCAGCTCCTGCCCAAATGTCTCCGAGCGCAATTTTGATAATGTTCGGTCGCTCAAGGTGGAATGTGGCGCCTGGATTGGTTATGAGCATACCAGCTTCTGTGGACAACAGTTTATACTGGAGAGAGGAGAATACCCTCGTTGGGATGCCTGGAGCGGGAGTAATGCCTACCACATTGAGCGTCTCATGTCCTTCCGCCCCATCTGTTCAGCTAACCACAAGGAGTCTAAAATAACCATCTTCGAGAAAGAAAATTTTATTGGACGCCAGTGGGAGATTAGTGATGACTACCCCTCTTTACAAGCCATGGGCTGGTTCAACAATGAGGTTGGCTCCATGAAGATACAGTGTGGAGCTTGGGTTTGCTACCAGTATCCTGGATACCGTGGGTATCAATACATCCTGGAATGTGACCACCATGGAGGAGACTATAAACATTGGAGAGAGTGGGGTTCTCATGCCCAGACTTCACAGATCCAATCGATTCGTCGTATCCAACAAATGTCTCAGGCTGTGAAGGCCCCAACAACCGGTGCGGTGAACCCAGCCTCCGATGGGAAGGGAAAGGCGGCCCCACCTGCAGGGCCAGCCCCCGCCCCGGATCCCACCCCGGCTCCAGCACCTGCGTCTGTGCCCACTACCAAAGTGGGAGACCTCCCGCCTGGCAACTACAAGCTGGTAGTCTTCGAGCAGGAGAATTTCCAGGGCCGAAGGGTAGAATTCTCGGGAGAGTGCTTGAACCTGGGAGACCGTGGCTTCGACCGAGTGCGCAGCCTCATCGTCACCTCGGGACCCTGGGTCGCCTTTGAGCAGTCTAACTTCCGGGGGGAGATGTTCATCCTGGAGAAGGGTGAGTACCCACGCTGGGACACATGGTCAAGCAGCTACCGCAGCGACCGGCTCATGTCCTTCCGGCCAGTCAAGATGGACTCCCAGGAACACAAGATCTACCTCTTTGAAGGTGCCAACTTCAAGGGGAATACCATGGAGATCCAGGAGGATGACGTGCCCAGTCTCTGGGTCTATGGCTTCTGTGACCGTGTGGGAAGTGTACGGGTCTCCAGTGGGACATGGGTTGGCTATCAGTATCCTGGCTACCGTGGGTACCAGTACCTCCTGGAGCCTGGGGACTTCCGACACTGGAACGAGTGGGGGGCCTTCCAGCCGCAGATGCAGTCCGTGCGTCGCCTGCGTGACAGGCAATGGCACA---GGGAGGGCTGCTTCCCTGTCCTGCCTGCTGAGCTCCCCAAGATGGCCTCAGACCACCAGACCCAAGCGGGCAAACAGCAA---CCCCTCAACCCTAAGATCATCATCTTTGAGCAGGAGAACTTCCAGGGTCACTCGCACGAGCTCAGCGGGCCCTGCCCCAACCTGAAGGAGACTGGTGTGGAGAAGGCCGGCTCTGTCCTGGTGCAGTCTGGACCCTGGGTGGGCTATGAACAAGCCAACTGCAAGGGTGAGCAGTTTGTGTTTGAGAAGGGTGAGTACCCTCGCTGGGACTCATGGACCAGCAGCCGCAGGACAGATTCCCTCAGTTCCCTGAGGCCCATCAAAGTGGACAGCCAAGAGCACAAGATTGTCCTCTACGAGAACCCCAACTTCACAGGGAAGAAAATGGAGATCATTGACGATGACGTGCCCAGCTTCCATGCCCATGGCTACCAGGAGAAGGTGTCCTCCGTGAGGGTGCAGAGTGGCACGTGGGTTGGTTACCAGTATCCCGGCTACCGTGGGCTGCAGTACCTGCTGGAGAAGGGCGACTACAAGGACAGCACTGACTTCGGGGCCCCCCACCCCCAGGTGCAGTCTGTGCGTCGCATCCGTGACATGCAATGGCACCAGCGAGGCGCCTTCCACCCCTCCAGCATGGCGGAGCAGCACGGAGCACCGGAGCAGGCCGCAGCTGGCAAGAGCCATGGAGGCCTTGGCAGTGGCTACAAGGTGACTGTGTACGAGCTGGAGAACTTCCAAGGCAAGAGGTGTGAGCTCTCGGCTGAGTGCCCCAACCTGACAGACAACTTGCTGGAGAAAGTGGGCTCCATCCAGGTGGAATCTGGACCGTGGCTGGCATTTGAACGCAGGGCCTTCCGCGGGGAGCAATTTGTGCTGGAGAAGGGGGATTACCCTCGCTGGGACGCCTGGTCTAACAGCCACCACAGTGACAGCCTCCTGTCCCTCCGCCCTCTGCACATAGATGGTCCAGACCACAAGCTGCATCTGTTTGAGAACCCAGCTTTCAGCGGCCGCAAGATGGAGATAGTGGATGATGATGTGCCCAGCCTCTGGGCTCACGGCTTCCAGGACCGTGTGGCAAGCATCCGCGCCATCAGCGGGACGTGGGTCGGCTATGAGTTCCCTGGCTACCGCGGGCACCAGTACGTCTTTGAGCGGGGCGAGTACCGGCACTGGAACGAGTGGGATGCCAGCCAGCCACAACTGCAGTCCGTGCGCCGCATCCGTGACCAGAAATGGCACAAGCGGGGCTGCTTCCTTAGCAGCATGTCTAAAACTGCAACCAAGATCAGTCTCTTCGAAGAGAAGAATTTCCAGGGCCGCCGCTATGACTCTGACTGCGACTGTGCCGATTTTCACACCTACCTGAGTCGCTGCAACTCCATCCGCGTGGAAGGAGGCACCTGGGCTGTGTACGAGAGGCCCAACTTTGCGGGGCACATGTACATCCTACCGCGGGGCGAGTACCCGGAGTACCAGCGCTGGATGGGCCTCAACGACCGCCTGAGCTCCTGCCGGGCCATCCACCTGCCTAGTGGAGCCCAGTATAAGCTGCAGATCTTTGAGAAAGCGGATTTCAGTGGCCAGATGTATGAAACCGCCCAAGACTGCCCATCCATCCTGGAGCAGTTTCACATGCGGGAGATCCACTCCTGTAAGGTGCTGGAGGGTGTCTGGATTTTCTATGAGCTGCCCAATTACCGCGGCAGGCAGTACCTCCTGGACAAGACCGAGTACCGGAAGCCCATCGACTGGGGTGCTGCATCCCCAGCTGTCCAGTCCTTCCGGCGCATCGTGGAGATGGGTGACTGGAGTTTCCTGGGAAACATCCTGGAGGAGGTGAACGAGCACTCCACCGTCATCGGCAGAGTGTGGCTCACCGTGCTATTCATCTTCAGGATCCTCATTCTCGGTACAGCCGCAGAGTACGTGTGGGGGGATGAGCAGTCCGACTTCGTGTGCAACACCCAACAGCCAGGCTGCGAGAATGTCTGCTACGATGAGGCCTTCCCCATTTCCCACATCCGCCTCTGGGTGCTGCAGATCATCTTCGTCTCCACGCCCTCCCTGGTGTACGTGGGCCACGCTGTGCACTACGTGCGCATGGAAGAGAAGCGCAAGGAGCGAGAAGCAGAGGAGCTGTCCCAGCAGCCGGGGAGCAACGGCGCCGAGAGGGGAGCCCTGGCTCCAGACCAGAGCAGCATCAAGAAG---AGCAGCAGC---ACCCGAAGCACCAAGAAGTTCCGGCTGGAGGGAACCCTGCTGAGGACCTACATCTGCCACATCATCTTCAAGACCCTCTTCGAGGTGGGCTTCATCGTGGGCCACTACTTCCTGTACGGTTTCCGGATCCTGCCCCTCTATCGCTGCAGCC---GGTGGCCCTGTCCCAACGTAGTGGACTGCTTCGTGTCACGGCCTACCGAGAAAACCATCTTTATTCTTTTCATGTTGTCTGTGGCCTCCGTGTCCCTCTTCCTCAATATTATGGAGATCAGCCACCTGGGCCTGAAGAGGATCCGGTCGGCCTTCAAGAGGCCTGTAGAGCAGCCACTGGGGGAGATGCCTGAGAAACCCCTCCACTCTATTGCTGTATCATCCATCCAGAAAGCCAAAGGCTACCAGCTCCTGGAAGAAGAGAAAATCGTGTCCCACTATTTCCCTTTGACTGAGGTTGGGATGGTGGAGACCAGCCCACTGTCTGCCAAGCCTTTCAGTCAGTTTGAGGAGAAGATCCCCACGGGGCCCCTGGGGGACTTGTCCCAGGTTTACCAAGAGACACTGCCCTCCTATGCACAGGTGAGCGCTCCAGAAGAGGAGGGGGAGGAGCAGCCGGTGGAGGAGGCTGCCGAACCGGAAGTGGAAGAGAAGACTCCGGAAGTAGAGAAGGTGGCCCCGGAGGAA---------------CAGGAGGCAGTGTCGGAGGGAGAGAAAATAGAAACCTCCAAAGTGGAGAAGGAGGACGAGAAGGAAGAGCTGCAGGCAGAGATGGCATCAAAGCAAGGGCTGCCAG------------------------------------------------------TTGAGAAGGCACCTTCCCTGTGTGCAGAGGTGACGTCGGATGAAACCAGACCCCTGAGCAGGCTGAGCAAAGCTAGCAGCCGGGCCAGGTCAGATGATCTAACTGTAATGTCACTCTCAATGCGCAGCAGCGGGCTGTCCCAGCGGCTGTCCTCCCAAAGTGGAACAGCAGGCAGAACCTGGGGCATGTCTACTTCTGGTGCTGGAAGCATCTATGGGGGAAGCCCCTTTGGCTTTGGAGGCAGCTATGGAGGAGGCTTTTCTGCTGCTTCCATGTTTGGCTCTGGCTCTGGCTTCGGTGGTGGTTCTGCAAGTTCCTTTGCAGGAGGACTGGGCACTGGTTATGGAGGATCCCTGGGGGGTGCCTTTGTAGG---CCTGGGGGCTGGCTTTGGGGGAAGCTCAGGAGGTGGCTCTGTAGGTATTCTCTCTGGCAATGATGGAGGCCTTCTTTCGGGATCAGAAAAGGAAACCATGCAAAATCTTAATGACAGATTGGCTTCCTATCTGGATAAGGTTCGGGCTCTAGAAGAGGCTAACACTGAGCTAGAAAACAAAATTCGAGAATGGTATGAAGCACGAGGGTCTGGGGTTGTAGACCCCAAGTCACAGAGTGATTACAGTAAATACTATATGCTGATTGAAGACCTCAGGAATAAGATCATTTCTGCCAACATTGGAAATGCCCAGCTCATCCTGCAGATTGACAATGCCAGATTGGCTGCTGATGACTTCAGAATGAAGTATGAGAATGAGCTGGCCCTCTACCAGAGCGTGGAGGCTGACATCAACGGCCTGCGTCGGGTGCTGGATGAGCTGACCCTGGCCAGAGCCGACCTGGAGATGCAGATCGAGAATCTGAACGAGGAGCTGGCCTACCTGAAAAAGAACCATGAGGAGGAGCTCCAAAGCTTTCGAGAGGACAGCCCTGGCCAGGTCAACGTAGAAATGGATGCAAC---------------------CCCTGGAGTGGACCTCACCAGGCTTCTCAACGACATGAGGGCGCAGTATGAAACCATCGCTGAGCAGAATCGGAAGGACGCGGAAGCCTGGTTCGCTGAAAAGAGCGGGGAGCTCAGGAAAGAGATCAGCACCAACAAGGAGCAGCTCCAGTCCAGCAAGAGTGAGGTCACCGAGCTGAAGCGCGCGTTCCAGAACCTGGAGATCGAGCTGCAGTCTCAGCTGGCCGTGAAGAAATCCCTGGAGGACTCGTTGGCCGAAACTGAGGGCGACTACTGTGGCCAGCTGGACCAGGTGCAGCAGCTCATCACCTGCGTGGAGGAGCAGCTGCTGCAGGTGCGCGCCGACGCCGAGCGCCAGAGCGCCGACTACCAGCGACTGCTGAACGTCAAGGCTCGGCTGGAGCTCGAGATCGAGACCTAC---CGCCGCCTGCTGGATGGGGAGGCCGCGGGTGATGGACTGGTTGAAAGTTCACTTGTGACAGACTCCAAATCTCAAACACAGTCAATTGATTCCTCCAAAGACTCATCCAAAACCCGAAAAATCAAGACAATTGTGCAAGAGATGGTGAATGGTGAGGTAGTCTCATCCCAAGTTCAAGAAAGTGAAGAACTAATAATGTATAGCTTCATGGGTGGTGGCCTCTTCTGTGCCTGGGTGGGGACCATCCTTCTGGTGGTGGCCACAGCAACAGACCACTGGATGCAGTACCGGCTGTCAGGAGCCTTTGCCCACCAGGGCCTGTGGCGGTATTGCCTGGGCAACAAATGCTACCTGCAGACAGAAAGCATCGCATACTGGAATGCCACCCGGGCCTTCATGATCCTGTCTGCCCTGTGCGCCACTTCTGGCATCATCTTGGGCATCCTGGCCTTCGCTCAGCAGCCTACCTTCACCCGCCTCTCCCGGCCCTTCTCTGCGGGCATCATGTTTTTCGCCTCCACTCTTTTTATTCTCTTGGCCTTGGCCATTTACACTGGAGTCACCGTCAGCTTCCTTGGCCGCCGCTTCGGAGACTGGCGCTTTTCCTGGTCTTACATCCTAGGCTGGGTGGCCCTGCTCATGACTTTCTTCGCAGGGATTTTCTATATGTGCGCCTACCGGATGCATGAATGCCAGCGCCTGTCTACTCCCCGCATGTGGGAACTTCGGTCAGCCTCCTTCTGGAGGGCCATATTTGCCGAGCTCTTTGCCACCCTCTTCTACGTCTTCTTTGGTCTGGGGGCCTCACTGCGTTGGTCCCCTGGCCCCCTGCATGTCTTGCAGGTGGCTCTGGCCTTTGGCCTGGCCCTAGCTACCCTGGTGCAGGCTGTGGGCCATATCAGTGGAGCTCACATCAATCCTGCGGTCACTTTTGCCTTTCTTGTGGGCTCCCAGATGTCCCTGCTCCGTGCCTTCTTTTATATGGCAGCCCAGCTCCTGGGAGCTGTGGCAGGGGCTGCCATGCTATACAGTGTTACCCCGCCTGCTGTCCGAGGAAACCTGGCACTTAACACGTTGCATCCTGGGGTGAGTGTGGGCCAGGCCACCATGGTGGAGATCTTCCTGACACTTCAGTTCGTGCTCTGCATCTTTGCCACATATGATGAGAGGCGGAATGGCCGTCTGGGCTCTGTAGCCCTGGCTGTTGGCTTCTCCCTCACCCTGGGGCACCTCTTTGGGATATATTATACTGGTGCAGGCATGAACCCTGCCCGCTCCTTTGCTCCTGCCATTCTCACTCGAAACTTCACCAACCACTGGGTCTACTGGGTAGGCCCAATCATCGGAGGGGGCCTGGGCAGCCTCCTCTATGACTTTCTCCTCTTTCCTCGGCTCAAGAGTGTTTCTGAGAGACTGTCTATCCTCAAAGGAGCCAGGCCCAGCGACCCCAATGGTCAGCCAGAGGGCACAGGGGAACCTGTTGAACTGAAGACACAGGCTCTG
Loxodonta_africana  ATGTACAGGCGCAGCTACGTCTTCCAGACCCTCAAGGAGCAGTACAGGCGCTCCGAGGAGGCGCCGCGCTCCCCGAAGCCCGACGGCCTGGCCACGGGCGCAGGCGCGGCGCAGAGCCTGGCGGCGCTGCAGGGGCTCGGCCAGCGCGTGGCTGCCTACGTGCAGCGGGCCCGCGCTCTCGAGCAGCGCCACGCCGTCCTCCGCCGGCAGCTGGATGCCTTCCGGTGCCTGGGCGACCTGCCCGACCCCGAGGAGGCCCTCGCCCGCCAAGTCGAGGGCAACCGCCAGCGCGTCCGGGACCTGGCGGCCGAGCGCGCGCGGCTGGAGCGCCAGGGCGCCGAGGCGCAGCGCGCGCTCGACGAGTTCCGGTGCAAGTATGAAAATGAGTGTGAATGTCAGCTGCTGCTAAAAGAAATGCTTGAACGGCTTAACAAGGAAGCAGATGAAGGCTTACTGTATAACCTTGGCCTTCAAATCGAAGCCCAGTTTCTGCAGGACGATATCTTTGCAGCAAAGGACAGGTTCAAAAAGAATCTTCTGGAAGTTCAGACCTATGTCAGCATCCTGCAGCAGATCGTACAGGTGACCCCTCAAGCATCTACCATGCTGGGTGGAGTGGTGGAGGAGGAGCTCCTGACTGAACAGAAAGTTGCTGCCCTGCAGAGCCGGCTGGAGGAGAGCCAGGCCACCCTCTCCCACCTGCAGACGCAGAAGTCCAGGCTGCAAGCTGAGACAGCAGGCCTGGAGCAGGCAATTAAAGATGCTCAGGAGTGTTACGACGGTGAGATCCAGCTTTATAACGAACAGATTGAAGGCCTGCGGAAGGAGATCGAGGAGACCGAGAGGGCTCTGGAGAGGTCTTCCTATGACTGCCGGCAGCTGGCAGTCGCCCAGCACACCCTGAAGGCAGAGCTGGACCGGTATCAGCGCATCATTGAGAATGAAGGCCACAGGCTTAACTCCGCCTTCACGGAAACTCCCGTCACCCTCTTCATCCAGTGCCCCAGAGCGTCCCTCAGCCCTCTTCCTGGCGGGAAAGATCTCACCAGGGCTGTGCAGGATGTAACAACAGCCAAGCCAAGACAAAAAGGCCTCCTCAAGAATGTTTCAAGGAGAAAGGAGATCATAGTTAAAGACAGAGCAGATGAAGCTCTGGAAGACATACCATTCAGCGGTCTGGAAGACTCAGAGCAGGTGCAGGTGGTACTTCAAGAAGAAGGTGAATTGAAGCTCGAATCAGGG---GCTGAGAAAGCAAGTTCCTCAATGCAAGAAGGGGCTCCAGAGGACATCCCCGATGGAGGGCAGATAAGCAAAGCCTTCGGAAAACTACACAAGATGGTCAAGGACAGGGTGAGAAGCCCCAAAGAGCCTGAGCCCCCAGCCGACCTCTATACTAAAGGGCGGTATGTGCTGGTCACAGGGGACGCCAGTCATGTGGACCCTGGGTTCTCTCCCTCCTCTATCCCGGCCAAAGGTGGGGTGATTGTTTCTACTGAGGAAGACTCTGTGCATCCTGACAGCCCTGTGGAGCCTACTCCTGAGCAGCCCACGCCCCCTTTGGAGAATGGACAAGGGGATACCCAGGAGAGGGAAGATGGGCACCCTGCCG------------------------------------------------------------------------------------------------------------------------------------------------------------------------------------------------------------------------------------------------------------ACCAACCCACCACAGACGAGGAG---------------------------------AAGGAGATAAATGCTGAAGAGCTTAAAGGGCCTGAGGAGA---------------------------------AACATGATGGCCAG---GAGGGTGAGGAGACTGGGAAGCCCCACGTCGAGGTCATT------CCAGAGGGACCATCTACACCCCAATCTGAAAAGCCTGAGGCCGACCAGGATACCTCTGAGGGGCATGGGTCTACCAGCAGTGACCTGATAGGAAAAAGCCCTCCCAAGGCATTGGCATATGAGAAGGTGGAAGTGATGGAATCCATTGAGAAGTTTTCATCTGAGAGCATTCAGACATATGAAGAAACTGCCATCATTGTGGAGACCACAGTTGGAAAGACAAAGGCAAACAAGAAGAAACTGGGAGAGAAAGGCTCT?????????????????????ATGAGCGAGAGGCGAGTGGTGGTGGACGCACCCACCGGTGCCAGCTTCAGCATGTCCCTCCACAGGCGCAGGGCGTCCTTCAGGGGGACTCAGTCATCATCTCCCCTGGAGAGCGCCCTGGGCTCCAGGGCCAATGTTGGGGGTAGCCTGGTCCAATCACCTCTGATCTATATAGGCACAACACCCACCGGGTACATAGGTGGCCAGGGTGCCCACGTGACCTGCCGAGCCCTGGGCATCAGCAGTGTCTTCCTACAGGGCCTTCGGAGCTCAGGCCTGCCCTCTGTGCCTGCTCCTGGCCTGGAGGGGGACCATGATGCTGCTGAGGACTTGGGGGGCTGCTTGGTGGAATACACGGCCAAGGTACGTGCCCTGGAGCAGGTCATCCGGGAGCTGGAAAGGCAACTGCGGACGCACCTGGAGAGCAAGGCTGCAGGCTCGGGAAGCTGGGGTGCCCTCAGGGCCTCCTGGACCAGCAGCTGCCAGCAGGTGGGTGAGGCTGTCTTGGAAAATGCCCGGCTCATGCTGCTGACAGAGAATATCCAGGCGGGGGCGGAAGACTTTAAAGAGAGATATGAAAATGAGCAGCCATTTCGAAAGGCAGCGGAAGAGGAAATTAACTGTCTGTATAAAGTCATTGATGAAGCTAATTTGACAAAAATGGATCTGGAGAGTCAAATAGAAAGCCTTAAAGAAGAACTTGGCTTTCTTTCAAGGAACTATGAAGAGGACGTGAAGCTGCTGTACAAACAGCTGGCTGGGTGTGAGCTGGAACAGGTGGAAGTTCCCATTGGCACTGGTCTGGACGACATCCTTGAGACCATCAGAACTTACTGGGAGAGAGATGTCGAAAAGAGCCGGGTAGAGGCAGGAGCCTTGCTGCAAGCCAAGCAACAGGCGGGGGTGGCCCGCATGGCCCAGACCCAGGAAGAGAAGCTGGCCGCTGCCCTCAGGGTGGAGTTACACAACACTTCGTGCCAAGTCCAGAGCCTCCAGGCTGAGACAGAATCTTTACAGGCCCTGAAACGAGGCCTGGAGAACACCCTGCACGATGCCAAGCACTGGCATGACATCGAGCTCCAGAATCTGGGCGCCGTGGTGGGCAGGCTGGAGGCGGAGCTCAGGGAGATCCACGCGGAGGCGGAGCAGCAGCGCGAGGAGCGCGAGCACCTGCTGGAGCTGAAGTGCCAGCTGCAGAAGGAGCTCGCGGCCTACCACGCCCTGCTAGACAGGGAGGAGGGCCG---TATGGACGTCACCATCCAGCATCCCTGGTTCAAACGGGCTCTGGGGCCCTTCTACCCTAGCCGGTTGTTTGATCAGTTTTTTGGTGAGGGCCTCTTTGAGTACGACCTGCTGCCCTTCCTGTCCTCCACCATCAGCCCCTACTACCGCCAGTCCCTCTTCCGCACCGTGCTCGACTCCGGCATCTCCGAGGTCCGGTCTGATCGGGACCAGTTCCTCATCCTCCTGGACGTGAAGCACTTCTCCCCTGAGGACCTGACTGTGAAGGTGCAGGATGACTTTGTGGAGATCCATGGCAAACACAATGAGAGGCAGGATGACCACGGCTACATCTCCCG---------TGAGTTCCACCGCCGCTACCGCCTGCCCTCCAACGTGGACCAGTCTGCACTCTCTTGCTCCCTGTCTGCGGACGGCATGCTGACCTTCTGTGGCCCCAAGATCCAGTCTGGCATGGATGCCAGCCACAGTGAGAGAGCCATCCCCGTGTCCCGGGAGGAGAAGCCCAGCTCTGCACCCTCGTCCATGGAGACCCAGGCTGTGCAGCAGGAGCTGGAAACCCTTCCAACCACCAAGATGGCTCAGACCAACCCCATGCCAGGGTCCATAGGGCCATGGAAGATAACCATCTATGACCAGGAGAACTTCCAGGGCAAGAGGATGGAGTTCACCAGCTCCTGCCCAAATGTCTCTGAGCGCAATTTTGATAATGTCCGGTCTCTCAAGGTGGAATGTGGCGCCTGGATTGGTTATGAGCACACCAGCTTCTGTGGACAACAGTTTATACTGGAGAGAGGAGAATACCCTCGCTGGGATGCCTGGAGCGGGAGTAATGCCTACCACGTCGATCGTCTCATGTCCTTCCGCCCCATCTGTTCAGCTAACCACAAGGAGTCTAAAATTACCATCTTTGAGAAAGAAAACTTTATTGGGCGCCAGTGGGAGATCTGTGATGATTACCCCTCTTTACAAGCGATGGGTTGGTTCAACAACGAAGTTGGTTCCATGAAGATACAATGTGGGGCTTGGGTGTGCTACCAGTATCCTGGATACCGTGGGTATCAGTATATCTTGGAATGTGACCATCACGGAGGAGACTATAAACACTGGAGAGAGTGGGGTTCTCACGCCCAGACTTCCCAGATTCAATCGATTCGCCGTATCCAACAAATGTCTCAGGCTGTGACAGCCTYGACAACAGCTGCCGTGAACCCAGAGTCTGATGGGAAGGGGAAGGGAGCCCCACCTGCAGGGCCAGCCCCGGCCACCGATTCCACCCCGGCCCCAGCATCTGTGCCCGTGCCCATCGCTAAAGTGGGGGACCTTCTTCCTGGGAACTACAAGCTGGTGGTCTTCGAGCAGGAGAATTTCCAGGGCCGACGGGCAGAATTCTCAGGAGAATGCTTGAACCTGGGAGACCATGGCTTTGACCGAGTGCGCAGCCTCATCGTCATCTCGGGACCTTGGGTCGCCTTTGAGCAGTCCAACTTCCGAGGGGAGATGTTTGTCCTGGAGAAGGGCGAGTACCCACGCTGGGACACATGGTCGAGCAGCTACCGCAGTGACCGGCTAGTGTCCTTCCGACCCGTCAAGATGGACTCCCAGGAGCACAAGATCTGCCTGTTTGAATGTGCCAACTTCAAAGGTAACACCATGGAGATCCAGGGGGACGACGTGCCTAGCCTCTGGGTCTATGGCTTCTGTGACCGCGTGGGCAGCGTGCGGGTCTGCAGCGGGACCTGGGTCGGCTATCAGTATCCCGGCTACCGTGGATACCAGTACCTCCTGGAGCCTGGAGACTTCCGGCACTGGAACGAGTGGGGGGCCTTCCAGCCGCAGATGCAGGCCGTGCGTCGCCTGCGTGACAAGCAGTGGCACC---GGGAGGGCTCCTTCCCTGCCGTGGCCGCTGAGCAACCTAAGATGGCCTCAGACCACCAGACTCAAGTGGGCAAGCAGCAG---CCCCTCAACCCCAAGATCATCATCTTTGAGCAGGAGAACTTCCAGGGCCACTCTCATGAGCTCAGTGGGCCCTGCCCCAACCTGAAGGAGACTGGTGTGGAGAAGGCAGGCTCTGTCCTGGTGCAGTCTGGACCCTGGGTGGGCTATGAACAAGCCAACTGCAAGGGTGAGCAGTTTGTGTTTGAGAAGGGTGAGTACCCTCGCTGGGACTCATGGACCAGCAGCCGCAGGACAGACTCCCTCAGCTCTCTGAGACCCGTCAAAGTGGACAGCCAAGAGCACAAGATCATCCTCTATGAGAACCCCAACTTCACAGGGAAGAAGATGGAGGTCATTGATGATGATGTGCCCAGCTTCCATGCCCATGGCTACCAGGAGAAGGTGTCGTCTGTGCGGGTGCAGAGTGGCACGTGGGTTGGTTATCAGTACCCTGGCTACCGCGGGCTGCAGTACCTGCTGGAGAAGGGAGACTACAAGGACAGCGCTGACTTCGGGGCCCCCCACCCCCAGGTGCAGTCTGTGCGCCGCATCCGTGACATGCAATGGCACCAGCGAGGCGCCTTCCACCCTTCCAACATGGCGGAGCAGCACGGAACGCTGGAGCAGGCTGCAGCTGGCAAGAGCCACGGAGGCCTTGGCAGTAGCTACAAGGTGACCGTGTACGAGCTGGAGAACTTCCAGGGCAAGCGGTGTGAGCTCTCAGCTGCGTGCCCCAACCTGACGAACTGCCTGCTGGAGAAAGTGGGCTCCATCCAGGTGGAGTCAGGACCGTGGCTGGCATTTGAACGCAGGGCCTTCCGCGGGGAACAGTTTGTCCTGGAGAAGGGAGATTACCCTCGCTGGGATGCCTGGTCTAACAGCCACCACAGTGACAGCCTCCTGTCCCTCCGACCTCTGAACATTGATGGTCCGGACCACAAGCTGCATCTGTTTGAGAACCCAGCTTTCAGTGGCCGCAAGATGGAGATAGTAGATGATGATGTACCCAGCCTCTGGGCTCATGGCTTCCAGGACCATGTGGCAAGCATCCGTGCCATCAATGGGACGTGGGTCGGCTATGAGTTTCCTGGCTACCGTGGGCGCCAGTATGTGTTCGAGCAGAGAGAGTACAGGCACTGGAATGAGTGGGATGCCAGCCAACCACAGCTGCAGTCCGTGCGCCGCATCCGCGATCAGAAGTGGCACAAGCGGGGCTGCTTCCTTAGTAGCATGTCTAAGGTTGGAACCAAGATTACTTTCTACGAAGAGAAGAATTTCCAAGGCCGTCACTATGACTGTGACTGTGACTGTGCAGATTTCCACATATACCTGAACCGCTGCAACTCCATTCGAGTGGAAGGAGGCACCTGGGCTGTGTACGAAAGGCCTAACTTTGCTGGCCACGTGTACATCTTACCTCAGGGCGAGTACCCGGAATACCAGCGTTGGATGGGCCTCAATGACCGCCTGAGCTCCTGCAGAGCTATTCACCTGCCTAGGGGAGCCCAGTATAAGCTTCAGATCTTTGAGAAGGGGGATTTCAATGGCCAGATGCATGAAACCACTCAAGACTGCCCTTCCATCATGGAGCAGTTCCACATGCGAGAGATCCACTCCTGTAAGGTGCTGGAGGGCATCTGGATTTTCTACGAGCTGCCCAATTACCGTGGCAGGCAGTACCTCCTGGACAAGACGGAGTACCGGAAGCCCATCGACTGGGGCGCAGTGTCCCCAGCTGTTCAGTCTTTCCGCCGCATTGTGGAGATGGGTGACTGGAGTTTCCTGGGGAACATCTTGGAGGAGGTGAATGAGCACTCCACAGTCATCGGCAGAGTGTGGCTCACCGTGCTGTTCATCTTCAGGATCCTCATCCTCGGCACAGCCGCAGAGTATGTGTGGGGGGACGAGCAGTCCGACTTCGTGTGCAACACCCAGCAGCCCGGCTGCGAGAACGTCTGCTACGACGAGGCCTTCCCCATCTCGCACATCCGCCTCTGGGTGCTGCAGATCATCTTCGTCTCCACGCCCTCCCTGGTGTACGTGGGCCACGCCGTGCACTACCTCCGCATGGAGGAGAAGCGGAAGGAGCGAGAGGCAGAGGAGCTGTGCCAGCAGCCCGGGGGCAATGGCCCCGAGAAGGGGCCAGTCGCCCCAGACCAGGGGAGCATCAAGAAG---AGCAGCAGT---AGCCGAAGCACCAAGAAGTTTCGACTGGAGGGGACCCTGCTGAGGACCTACATCTGCCACATCATCTTCAAGACCCTCTTTGAGGTGGGCTTCATCGTGGGCCACTACTTCCTGTATGGTTTCCGGATCCTGCCCCTCTATCGCTGTAGCC---GGTGGCCCTGCCCCAACGTCGTGGACTGCTTCGTGTCACGGCCTACTGAGAAAACCGTCTTCATTCTGTTCATGTTGTCTGTGGCCTCCGTGTCCCTCTTTCTCAATATTATGGAGATAAGCTACCTGGGCCTGAAGAGGATCCGGGCGGCCTTCAAGAAGCCTGTAGAGCAGCCACTAGGGGAGATTTCTGAGAATCCCCTCCACTCTATTGCTGTCTCATCCATCCAGAAAGCTAAAGGCTACCAGCTCCTGGAAGAAGAGAAAATCGTATCCCACTATTTCCCTTTGACTGAGGTTGGAATGGTAGAGACCAGCCCCCTGTCTGCCAAGCCTTTCAGTCAGTTTGAGGAGAAGATCGGCACAGGACCCCTGGGAGACTTGTCCCAGGTTTACCAAGAGACACTGCCCTCCTACGCTCAGGTGGGAGCACCGGAAGTGGAGGGGGAGGAGCAGCCTGTGGAGGAGGGAGCAGAACCAGAGGTGGAAGAGAAGAGGCAGGAAGCAGAGAGGGTGACCACAGATGGC---------------CAGGAGGCAGTACTGGAGGGAGAGAAAGGAGAGACCCCCAAAGTGGGGAAGGAGAGCGAGAAAGAAGAGCTGCAGGCAGAACAGATATCAAAGCAAGGGCTACCGG------------------------------------------------------CTGAGAAGGCGCCTTCCCTGTGTGCAGAGGTGACCACGGATGAAACCAGACCCCTGAGCAGGCTGAGCAAAGCCAGCAGCCGGGCTAGGTCGGATGATCTAACCGTAATGTCACTCTCAGTGGGCACCTATGGGCCATCCCAGCGGCTGTCCTCCCAGAGTGGGACAGCAGGCAGAGTCAGGGGCGTGTCTACTTCCAGTGCTGGAAGCATCTATGGGGGAAGCATCTTTGGCTTTGGAGGCAGTTGTGGGGGAGGCTTTTCTGCTGCTTCCATGTTTGGCTCTAGCTCTGGCTTCGGTGGTGGTTCTGCATGTTCCTTTGCAGGAGGACTGGGCACTGGTTATGGAGGGTCCCTGGGGGGTGGCTTTGGAGG---CCTGGGGGCTGGCTTTGGGGTAAGCTCAGGAGGTGGTTCCATAGGTATTCTCTCTGGCAACGATGGAGGCCTTCTTTCTAGATCAGAAAAGGAAACCATGCAAAATCTTAATGACAGATTGGCTTCCTATCTGGATAAGGTTCGAGCTCTAGAAGAGGCTAATACTGAGCTAGAAAACAAAATTCGAGAATGGTACGAAACACGAGGGTCTGGGATTGGAGACCCCAGGTCACAGAGTGATTACAGTAAATATTATACATTGATTGAAGACCTCAGGAATAAGATCATTTCTGCCAATGTTGGAAATGCCCAGCTCATCCTGCAGATCGACAATGCGAGACTGGCTGCCGAGGACTTCAGAATGAAGTATGAGAACGAGCTGGCCCTGTGCCAGAGTGTGGAGGCGGACATCAACGGCCTGCGCAGGGTGCTGGATGAGCTGACCCTGGCCAGAGCTGACCTGGAGATGCAGATCGAGAGTCTGAATGAAGAGCTGGCCTACCTGAAGAAGAACCACGAGGAGGAGCTCCAAAGCTTCCGGGAGGGCAGCCCTGGAGAGGTAAGCGTAGAAATGGACGCCAC---------------------CCCTGGAGTGGACCTCACCAGGCTCCTCAACGACATGAGGGCGCAGTATGAAACCATCGCTGAACAGAATCGGAAGGATGCGGAAGCCTGGTTCACTGAAAAGAGCGGCGAGCTCAGAAAAGAGATCACCACCAACAAGGAGCAGCTTCAGTCCAGCAAGAGTGAGGTCACCGAGCTGAGGCGCACGCTCCAAAACCTGGAGATCGAGCTCCAGTCCCAGCTCGCCACGAAGAAATCCCTTGAGGACTCGTTGGCCGAAACCGAGGGCGACTACTGCGGCCAGCTGGACCAGGTGCAGCAGCTCATCGGCTGCCTGGAGGCGCAGCTGCTGCAGGTGCGCACCGACGCCGAGCGCCAGAACGCCGACCACCAGCGGCTGCTGAACGTCAAGGCCCGCCTGGAGCTGGAGATCGAGACCTAC---CGCCGCCTGCTGGACGGGGAGGTCGAGGGTGATGGACTGGATGAAAGTTCACTTGTGAGAGGCTCCAAATCTCAGACACAGTCAATTGATTCCTCCAAAGACTCAGCCAAAAGCCGAAAAATCAAGACAATTGTGCAAGAGATGGTGAATGGTGAGGTGGTCTCATCCCAAGTTCAGGAAACTGAAGAAGTAATAATGTACAGCTTCATGGGTGGTGGCCTTTTCTGCGCCTGGGTGGGGACCATCCTTCTGGTGGTGGCCACAGCAACAGACCACTGGATGCAGTACCGGCTGTCGGGGGCCTTCGCACACCAGGGCCTGTGGCGGTATTGCCTGGGCACCAAGTGCTACCTGCAGACAGAAAGCATCGCGTACTGGAATGCCACCCGGGCCTTCATGATCCTGTCTGCCCTGTGTGCCACCTCCGGCATAATCTTGGGCATCCTGGCCTTCGCTCAGCAGCCTACCTTCACCCGCCTTTCCCGGCCCTTCTCCGCTGGCATCATGTTTTTCGCCTCCACCCTTTTTATCCTCTTGGCCTTGGCCGTTTACACTGGAGTCACCGTCAGCTTCCTTGGCCGCCGCTTCGGAGACTGGCGCTTTTCCTGGTCTTACATCCTGGGCTGGGTGGCCCTGCTCATGACCTTCTTTGCAGGGATTTTCTATATGTGTGCCTACCGGATGCACGAATGCCAGCGCCTGTCCACTCCCCGCATGTGGGAACTTCGGTCAGCCTCCTTCTGGAGGGCCATATTCGCTGAGCTCTTTGCCACCCTCTTCTATGTCTTCTTTGGTCTGGGGGCCTCGCTGCGTTGGTCCCCTGGCCCACTGCATGTCTTGCAGGTGGCTCTGGCCTTTGGCCTGGCCCTGGCTACGCTGGTGCAGGCCGTTGGCCATATCAGTGGAGCCCATGTCAATCCTGCAGTCACTTTTGCCTTCCTTGTGGGCTCCCAGATGTCCCTGCTCCGTGCCTTCTGCTACATGACAGCCCAGCTCCTGGGAGCTGTGGCTGGGGCTGCCATGCTATACAGTGTTACCCCGCCTGCCGTCCGAGGAAACCTAGCACTTAACACGTTGCATCCTGGGGTGAGTGTGGGCCAGGCCACCATGGTGGAGATCTTCCTGACACTCCAGTTCGTGCTCTGCATCTTTGCTACATATGATGAGAGGCGAAATGGCCGTCTGGGCTCTGTGGCCCTGGCTGTTGGCTTCTCCCTCACCCTGGGGCACCTCTTTGGGATGTATTATACTGGTGCAGGCATGAACCCTGCCCGCTCCTTTGCTCCTGCCATTCTCACTCGAAACTTCACCAACCACTGGGTATACTGGGTGGGCCCAATCATCGGAGGGGGCCTGGGCAGCCTCCTCTATGACTTTCTTCTCTTCCCTCGGCTCAAGAGTGTTTCTGAGAGACTGTCTATCCTCAAGGGAGTCAGGCCCAGTGACCCCAGTGGACAACCAGAGGGCACAGGGGAACCTGTTGAACTGAAGACGCAGGCCCTG
Microgale_talazaci  ATGTTCAAGTGCAGGTCGGCCTCCGAGAGCCGCCCGCGGCCGTCCCCGCTCCCGGAGCCCAGCCTGCGCTCCCCGGGACCCCGCGGC------------------------------CCGGCGGCCCGGCCTGAGCTCGGGGAGCGGGTGGCGGCCCACGTGCACCGGGCCCGCGTGCTGGAGCGACGCCAGGCCCTCCTCGGCCGGCAGCTGCACGCCATCCGGTGCCTGGGGGACCCTGCCGGCCAGGAGGAGGTCCTGGCTGGGCACAGGGAGGACAATCGCCAACGCGCCCGAGACCTGGCGGCGGAGCGTGCCTGTCTGGAGCGGCAGGGTGCGGAGGCCCGGCGAACGCTGGACGAGTTCCGCAGCAAGTATGAAAATGAGTGTGAATGTCAATTGCTGCTGAAAGAAATGCTCGAACGGCTTAACAAGGAAGCAGATGAAGCTTTACTAAATAATTTGCACCTTCGAATTGAAGCCCAGTTTCTACAGGATGACATTCGTTCAACAAAGGAGAGATACAAAAAGAATCTCCTGGAAATCCAGACCTATGTAAGCACCATGCAGCAGATCCGACAGATGACTCCTCAAGCGACTACTATCATGAGTGGGATGGCTAAGGAGAAGCTCCTGATCGAACAGAAAGCTGTGGCCCTGAAGAGCCAGCTGAAGGAGAGCCAGAGTACCCTCTCCCACCTACAGATACAGAGGTCCAGGCTGCAGACCGAGACAGCCAGCCTGGAAGAAGCTATTAGAGACGCACACAAGTGTTACAACGATGAGATTCAACTTTATCATGAGCAAATTGACGCTCTGCGGAAGGAGATCGAGGAGACCGAGAGAGTGCTGGAGAAGTCTTCCTATGACTTCCAGCAGCTGGCAGCCGCCCAACACACTCTGAAGAACAAGCTGGACCAGTATCAGTGCATCATCAAGAATGAAGGCAACAGGCTCAGCTTTGTCTTGATGGAAACTCCCACTGTTGTCTTCACCCAGTGCCCAAGAACC---------CCTCATCTGGACAGGAAAGATCTCACCAGGGCTGTGCAGGATATAACAACAGCAAAATCAAGACAAAAAGGCCTCCTTAAGAACATACTAAGGAGAAAGAAGATTATACTTAAAGATCCAGCAGGAAAATCTCTAGAATATGCACCATTTAGCAGCTGGGAAGACACGAAGCAGGCACAGGTG---CTCCAAGAAGATGATGAAATGAAGGATAAATCCGTG---GCTGAAAAATCAAGTCCCCCGATACAAGAAGGGGCTCCAGAGGACACATCTGATGGAGGACAGATGAGCAAAGCCTGTGGAAAGCTCTACAAGATGGTCAAGGAGAGGGTGCAAAGCCCCAGGCAGCCTGAACCAACAGCTGAATGTTACCCCCTTGGGCGGCAGGTGCTGGTCACAGAGGATACCGGTTATATAGATCCTGGCTTCTGTCCCTTCTCTGCCGTGGCCAGAGGTGCGGTGATTGTTTCCACTGAGGAAGACTCTACGCATCCCGAAAACCCCGTGAATTCTGCTTCTGAGCAGCCCAAGTCTCCTTTGGAGAATGGGCAGGGGGAGCCTCAGGGTAGGGAAGCTGGGCATTCTCCCC------------------------------------------------------------------------------------------------------------------------------------------------------------------------------------------------------------------------------------------------------------ATGAGCACGACATGGACAAGGAG---------------------------------AAAGAGATACGTGCTCAAGAGCTGGGAGGGCCCGGGGGGA---------------------------------CACCTGCTGGCAGGAAAGAGGACAAGGTGGCTGAGAGAGCTTCCCTCGTGGTCATTCCTGGGCCCAAGGAACCCTTTCCAACCCAACCTCAAAAGCCTGCCGCCAACCAGGAGAGCTCGGAGGGTCATGAAGCAGGCAGCAGCGACTTACTGGGAAAAAGCCCTGCGAGAGCCTCATCATGTGAGAGGGTGGAAAGAGTGGAATCCATTGAGAAATTATCAGCTGAGATAATCGAGATATATGAAGAAACTGCTATCATCGTGGAAACCACAATCGGAAAGACAAAGGAAAACAAGCAGAAACTG????????????????????????ATGGCCGAGGTGAAGACCAAGAGGCGAGTGGTGGTGGATGCACCTCCCAGCGCCAACGACAGCATGTCCCTCCAGAGACGCCAGATGGCCTTCTGGGGGACCCAGCTGTTGTCTCCCTTGGAGACCTCTCCAAGCTCCAGGGCCAATGCCAGAGGCAGACTGGCCCAGTTGCCTGTGGTCTATGTAGGGACAACACCTACGGCTAGCACAGGCGGCCAGGGTGCCCGAGTGAGCTGCCGGGCCCTGGGCGTCAGCAGCATCTTCCTGCAGGACCTGCGGAGCTCAGGCTCGGCCACTGCCCCTGCCCCAGACCTGGAGGGGGTCCACGGTGCTGCCGAGGACCTGGGCGCCTGCCTGGTGGAATACGCGGCCAAGGTGCACACTCTGGAGAGGGTCAACCAGGATCTGGAAACGCAGCTGCGGGAGCTCCTGGCAAGCAAAGCCAAAGCCTCCGGAGGCTGGCGCCCCCTCAGGGCCACTTGGGCCAGCAGCTGCCAGCAGGTGGGCGTGGCAGTCTTGGAAAATGCCTGGCTCATGCTGCAGAAGGAGAATACCCAGGCAAGTGCCGATGAGTTTAAAAAAAGATATGAAAGTGAGCAGCTCTTTCGAAAGGCAGCGGAAGAGGAAGTTAACTCTCTGTATAAAGTCATTGATGAAGCTCATTTGACCAAATTGGATCTGGAAAGCCAACTAGAACGTCTAAAAGAAGACCTTGACTCGCTGACAAGAACCTACGAGGAGGATGTGAAGGTGCTGTACAAACAGTTGTCAGGATCAGAGCAGGACCAAGTCGACATCCCCATTGGCACTGGCCTGGATGACATCCTTGAGACCATCAGGATTTTCTGGGAGAGAGATGTTGAAAAGAACCGGAGGGAAGCAGAATCCTTGCTCCAAGCCAAGCAACACGTGGAGGTGACTCACATGGCCCAGACCCAAGAAGAGAAGCTGGCTGCTGCCCTCCGAGTGGAGTTACATGACACTGCCAGCCAAGTGCAGAGTCTCCGGGCCGAGACGGAATCCTTGCAAGCCCTGAAACGCGGCCTGGAGAGGACCCTGCGCGATGCCCAGCACTGGCATGACGTGGAGGTGCAGAACCTGGGCGCCTTGGTGGGCAGGCTGGAGGCGGAGCTCGGGCAGATGCGAGCGGAGGCAGAGCTGAGCATGGAGGAGCTGGCCAGGCTTCAGGCGCTCAATGGGCAGCTGCAAAAGGACATCGCAGCTTGCCATGCCCTGCTGGACAGGGAGGAGGCCCGCTGCATGGACGTCACCATCCAGCATCCCTGGTTCAAGCGTGCCCTGGGACCCTTCTACCCGAGCCGGCTGCTGGACCAGGTTTTCGGCGAGGGCCTCTTGGAGTACGACCTGCTCCCCTTCCTGTCCTCCACCATCAGCCCCTACTACCGCCACTCCCTCTTACGCACTGTGCTGGACTCCGGCATCTCCGAGGTGAGGTCTGACCGGGACCAGTTCCTCATTCTCCTGGATGTGAAGCACTTCTCCCCCGAGGACCTGACGGTGAAGGTGCTGGAGGACTTTGTGGAGATCCACGGCAAGCACAGCGAGCGGCAGGACGACCACGGCTACATCTCCCG---------GGAGTTCCACCGCCGCTATCGCCTGCCCACCAGCGTGGACCAGTCGGCCCTCTCCTGTTCCCTGTCTGCCGACGGCATGCTGACCTTCTGTGGACCCAAGGTCCAGTCCGGCGCGGACGCCACCCACAGCGAGCGGGCCATCCCCGTGTCTCGGGAGGAGAAGCCCACTTCTGCACCTGCGTCCATGGAGGCTCAGACTGTGCAGCAGGAGCAGAAAACCCCCCCAACCACCAAGATGGCTCACACCAACCCCAGGCCGGGGCCCCTGGGGCCGTGGAAGATGACCATCTATGACCAAGAGAACTTCCAAGGCAAGAGGATGGACTTCACCAGCTCCTGCTCAAATATCTCTGAGCGCAGTTTTGATAATGTGCGGTCTCTCAAGGTGGAAGGTGGCGCCTGGATTGGTTACGAGCATACCAACTTCTGTGGACAAGAGTTTATCCTGGAGCGGGGAGACTACCCTCGCTGGGAGGCCTGGAGCGGGAGCAACGCGTACCACGTAGAGCACCTCGCGTCCTTCCGCCCCGTCTGTTCAGCTAACCATAGAGAGTCCAAGATCACCATCTTTGAGAAAGAAGACTTTGTGGGGCACCAGTGGGAGATCTGTGAGGACTACCCTTCTTTACAAGCCATGGGCTGGCTCAACAGTGAAGTTGGTTCCATGAAGATACGATGTGGCGCTTGGGTCTGCTATCAGTATCCCGGTTACCATGGCTATCAGTATATCTTGGAATGTGACCACCACGGAGGAGACTATAAACACTGGAGAGAGTGGGGGTCTCATGCCCAGACCGCCCAGATCCAATCGATTCGCCGTATCCAACAA?????????????????????????????????????????????????????????????????????????????????????????????????????????????????????????????????????????????????????????????????????????????????????????????????????????????????????????????????????????????????????????????????????????????????????????????????????????????????????????????????????????????????????????????????????????????????????????????????????????????????????????????????????????????????????????????????????????????????????????????????????????????????????????????????????????????????????????????????????????????????????????????????????????????????????????????????????????????????????????????????????????????????????????????????????????????????????????????????????????????????????????????????????????????????ATGGCCTCGGACCACCAGACCCAAATGGGCAAGCAGCAA---CCCCTCACCCCCAAGATCATCATCTTTGAGCAGGAAAACTTCCAGGGCCACTCTCATGAGCTCATTGGGGCCTGTTCCAACCTGAGAGATACTGGCATCGAGAAGGCAGGCTCCATTCTGGTGCAGGCCGGACCCTGGGTGGGTTATGAGCAAGCCAACTGCAAGGGTGAGCAGTTTGTGTTCGAGAAAGGGGAGTACCCACGCTGGGACTCATGGACCAACAGCCGCAGGACAGACTCCCTCAGCTCCCTGAGGCCCATCAAACTGGACAGCCACGAACACAGGATCACCCTCTACGAGAACCCCAACTTCACGGGGAAGAAGATGGAGATCATTGACGACGATGTGCCCAGCTTCCACGCTCATGGCTACCAGGAGAAGGTGTCTTCCGCCCGTGTGCAGAGTGGCACGTGGGTGGGTTATCAGTACCCTGGCTACCGGGGGCTGCAGTTCCTGCTGGAAAAGGGGGACTACAAGGAGAGCAGCGACTTCGGGGCCTCCCACTCCCAGGTGCAGTCCATACGACGCATCCGGGACATGCAGTGGCACCAACGGGGCACCTTCCACTCCTCCAAC?????????????????????????????????????????????????????????????????????????????????????????????????????????????????????????????????????????????????????????????????????????????????????????????????????????????????????????????????????????????????????????????????????????????????????????????????????????????????????????????????????????????????????????????????????????????????????????????????????????????????????????????????????????????????????????????????????????????????????????????????????????????????????????????????????????????????????????????????????????????????????????????????????????????????????????????????????????????????????????ATGTCTAAAACTGGAACCAAGGTCACTTTCTATGAAGAGAAAAACTTCCAAGGCCGTCACTATGACTGCGACTGCGACTGTGCGGATTTCCACCCCTACCTGAACCACTGCCACTCCATTAGAGTGCAAGGCGGCACCTGGGTGGTGTACGAAAGACCCAACTTTGCTGGGCACATGTATGTCCTACCTCCAGGCGAGTACCCAGAATACCAGCACTGGATGGGTACCAATGACCGCCTCAGCTCCTGCAGGGCCGTTCACCTGTCTGGCGGCGCCCAGGCTAAACTTCAAGTCTTTGAGAAAGGGAACTTCAATGGTCAGATGTATGAAACCACTCAAGATTGCCCCTCCATCACGGAGCAGTTCCACATGCGGGAGATCCACTCCTGTAAGGTGCTGGGGGGAGCGTGGGTCCTCTACGACCTGCCCAATTACCGTGGCCGGCAGTACCTCCTGGACAAGAAGGAGTACCGGAAGCCCCTTGACTGGGGCGCGGCGTCCCCCGCGGCTCAGTCTTTCCGCCGCATCGTGGAGATGGGGGACTGGAGCTTCCTGGGCAACATCTTGGAGGAGGTGAACGAACACTCCACGGTCGTCGGCCGCGTCTGGCTCACGGTGCTCTTCATCTTCCGCATCCTGGTCCTGGGCACGGCCGCGGAGTTCGTGTGGGGGGACGAGCAGTCGGACTTCGTGTGCAACACCCAGCAGCCCGGCTGTGAGAACGTGTGCTACGACCAGGCCTTCCCCATCTCCCACGTCCGCCTCTGGGTGCTCCAGATCATCTTCGTCTCCACGCCCTCCCTGGTGTACGTGGGCCATGCCCTGCACCACGTGCGCATGCAGGAGAAGCGCAGGGAGAGAGAGGCCCAGGAGCCAGGCCAGCAGCCGGGGGGCGACGGCGCCGAGAGTGGCCCCCTGGCCCCCGACCAGGGCAGCATCAAGAAGAGCAGCGGCAGCGGGGGCAGAAGCACCAAGAAGTTCCGGCTGGAGGGGACCCTGCTAAGGACCTACATCTGCCACATCATCTTCAAGACCCTCTTCGAGGTGGGCTTCATCGTGGGCCACTACTTCCTCTACGGCTACCGCATCCTGCCCCTCTACCGCTGCAGCC---GGTGGCCCTGCCCCAATGTGGTGGACTGCTTCGTGTCGCGGCCCACGGAGAAGACCGTCTTCATTCTCTTCATGCTGGCCGTGGCCTCCGTCTCCCTCTTCCTCAACATCATGGAGATGAGCCACCTGGGTCTGAAGAGGGTCCGTTCGGCCTTCGCGGGGCCTGTGGAGCAGCCCCCAGGCGACCTCCCTGAGAAATCGCTGCACTCCATTGCTGTCTCCTCCATCCAGAAGGCCAAGGGCTACCAGCTCCTGGAAGAAGAGAAGATCGTGTCCCATTACTTCCCCTTGACGGAGCTTGGGATGGTGGAGACCAGCCCACTGGCTGCCAAGCCTTTCAGCCAGTTTGAGGAGAAGATGGCCACAGGGCCCCTGGGGGACTTGTCCCAGGTTTACCAAGAGAAGCTGCCCTCTTACGCTCAGGTG---------GAAGGGGAGGGGGTCGGGCAGCCTGCAGAAGAGGGCGCAGAATCAGCGG---------------AAGGAGCTGAGCGGGTGACCACAGAAGGG---------------CAGGAGGCAGTTCTGGAAGGAGAGAAAGCAGAGAGCTTCCGAGTGAGTGCCGAGGAGGGGGAAGAAGAGCTGCAGGCAGACGAGGCATCCAGGCCAGG------------------------------------------------------------------------GCCTCTCCTGTGTGCAGAGCTGGCTGCTGACGACGTCCGAGCTCTGAGCCGGCTGAGCAAAGCCAGCAGCCGGGCCAGGTCAGATGACCTAACTATAATGGCACTCTCAGTAAGCACCCACAGTCTGCCCCGGTGGCTGTCCTCCCAAAGTGAGACAGCAGGCAGGGCCAGTGGCATGTCTACCTGCAGTGCTGGCAGTGTCTATGGGGGCAGCACCCTGGGTTTGGGAGGCAGCTCTGGGGGAGGCTTCTCTGCTGCTTCCATGTTTGGCTTTAGCTCTGGCTGCAGTGGTGGCTCTGCAGGTTCAGTTGCAGGTGGCCTGGTCACTGGTTATGGACTCTGT------------------------CTGGGGACAAGCTGGGGGGGAAGCCCAGCAGGGGGCTTCTTCGGTATGCTCTCCTGCAACGATGGAGGCCTTCTCTCTGGATCAGAGAAGGAAACCATGCAAAAACTCAATGACAGACTGGCTTCCTATCTGGAACACGTCCATGCTCTGGAAGAAGCTAACAGTGTGCTTGAAATCAAAATTCGAGAATGGTATGAGGCGAGAGGGGCTGGGGCTGGAGACCCCGGGTCACAGAGTGACTACACTAAACACTACACGGTGATTGAAGACCTCAGGAAGAAGATCGTTTCTGCCGGCGTCGGAAATGCCCAGCTCATCTTACGGATCGACAATGCCAGACTGGCAGCCGAGGACTTCCGAATGAAGTTCGAGACGGAGCTGAACCTGCGCGTGAGCGTGGAGGCGGACATCAATGGGCTGCGCTGCGTGCTGGACGAGCTGACGCTGGCCAAGACGGACCTGGAGATGCAGATGGAAGGGCTGAAGGAGGAGCTGGTCTTCCTGCGGAAGAACCATGAGGAGGAGCTGCAACGCTGCCGGGAGGGCAGCCCGGGGCAGGTGAGCGTGGAAATGGACGCCAC---------------------CCCGGGAGTGGACCTCACCAGGCTCCTCAACGCCATGAGGGCGCAGTATGAGACCATCGCGGAGCAGAGCCGGAGGGAGGCGGAAGCCTGGTTCACTGAAAAGAGCGGGGAGCTGCAGAAGGAGATCAGCACCCACCAGGAGCACCTGTGGTCTAGCCAGGGCGAGGTCACCGAGCTGAGGCGCGCCCTCCAAAACCTGGAGATTGAGCTCCAGGCTCAGCTCGCCATGAAGAAGTCCCTGCAGGACTCGCTGGTGGAAACCGAGGCTGACTACTGCGGTCAGCTGTGCCAGGGGCAGCAGCTCCTCGGCCGCTTGGAGGCCCAGCTGCTGCAGCTGCGCGGAGACGCGGAGCGCCAGGACGCCGAGCACCAGCGGCTGCTGAATGCCAAGGCCCACCTGGAGCGGGAGATCGAGACCTAT---CGCCGTCTGCTGGACGCAGAGCCCGAGGGAGATGGATCGGATGACAGTGCCTCGCGAGCAGACTCCAAATCTCAAACACTGTCCATTGGTTCCTCCAAAGACTCCACCAAAACCCGAAAGATCAAGACAGTTGTGCAGGAGGTGGTGAATGGCGAGGTGGTCTCATCCCAAGTTCAGGAAACCGAAGAACCCATGATGTACAGCTTCATGAGTGGCAGCCTCTTCTGCGCCTGGGTCGGGACCATCCTCATGGTGGTGGCCACGGCAACCGACCACTGGATGCAGTACCGGATCTCAGGGTCCTTTGCCCACCAGGGCCTGTGGCGGTACTGTCTGGGCCCCAAGTGCTACCTGCAGACAGAGAGCATCGCATACTGGAATGCCACTCGGGCCTTCATGATTCTGTCAGTCCTGAGCGCCACCTCTGGCATCATCTTGGGCATCTTGGCCTTCACTCAGCAACCCACCTTCACCCGCCTGTCCCGGCCCTTCTCTGCAAGCATCATGTTTTTCATCTCAACTTTTTTTCTCCTCCTTGCTTTGGCCGTTTACACCGGGGTCACCGTCAGCTTCCTGGGCCGCCGCTTCGGAGACTGGCGCTTTTCCTGGTCTTACATCCTGGGCTGGGTGTCTCTGCTCATGACCTTCTTCGCAGGGATCTTCTACATGTGTGCCTACCGAATGCAGGAGTGTCAGCGTCCTTCCACTTCCCGTATGTGGGAGCTTCGGTCTGCCTCCTTCTGGAGGGCCGTCTTCGCTGAGTTCTTCGCCACCCTGTTCTACGTCTTCTTCGGTTTGGGGGCCTCACTGCGCTGGTCCCCAGGTCCCCTGCAGGTCTTGCAGGTGGCTGTGGCCTTTGGCCTGGCCCTGGCTACCCTGGTGCAGGCTGTGGGCCACCTCAGTGGAGCCCACGTCAATCCTGCGGTCACCTTTGCCTTTCTGGTGGGCTCCCGGCTCTCCCTGTTCCGGGCCTTCTGCTATCTGGCAGCCCAGCTCCTGGGAGCCGTGACGGGGGCTGCCGTGTTGTACAGCGTCACCCCGGCCGCTGTCAGAGGAAACCTGGCGCTGACCACACTGCACCCTGGCGTGAGCGTGGGCCAGGCCACTGTGGTGGAGATCTTCCTGACCCTCCAGTTTGTGGTCTGCATCTTGGCCACCGATGACGAGAGGCAGAGCGGCCGTCCCGGCTCTGCGGCCCTGCCTGTCGGCTTCTCCCTCACTTTGGGCCACCTCTTCGGGATGTATTATACGGGTGCAGGCATGAACCCGGCCCGTTCCTTTGCTCCTGCCATCCTCACCCGCAACTTCACCAACCACTGGGTATACTGGGTGGGCCCAATCATCGGAGGGGGCTTGGGCAGCCTCATCTATGACTTCCTCCTCTTCCCTCGGCTCAAGAGTGTTTCTGAGAGGCTGTCTATTCTCAGAGGAGCCAGGCCCAGCGACCCCAGCGGACAACCAGAGGGCCCAGGAGAAGCCACGGAGCTGAAGACGCAGGCCCTG
Orycteropus_afer  ATGTACAGGCGTAGCTATGTTCTCCAGACCCTCAAGGAGCAATACAAGCGCTCTGATGAGGCGCTGCGCTCCCGGGAGCCAGACGGCT------CTAGCTCTGGCACCGCGCAGAGCCTAGCCTCACTGCAGGGGCTCGGCGAACGCGTGGCCGCCTACGTACAGCGGGCCCGCGCGCTAGAGCAGCGCCATGCGGTCCTTCGCCGGCAGCTATACGCCTTTCGGTGCCTGGGCGACTTGGCTGGCCCAGAGGAGGCCCTCGCTCGGCAAGTGGAGAGCAACCGCCAGCGTACTAGGGACCTGGCGGCGGAGCGTTCCCGGCTGGAGCGTCAGGGAGCCGAAGCGCAGCGCGCGCTCGACGAGTATCGGAGCAAGTATGAAAATGAGTGTGAATGTCAACTGCTGCTAAAAGAAATGCTTGAACGGCTTAACAAGGAAGCAGATGAAGCTTTACTGTATAATCTTCGCCTTCAAATCCAAGCCCAGTATCTGCAGGATGATATCAGTGCAGCAAAGGACAGGTACAAAAAGAATCTTCTGGAAATTCAGACCTATGTCAGCATCCTGCAGCAGATCATACAGACGACTCCTCAAGCATCTACCATTATGGGTGGGATGGCCGAGGAGAAGCTTCTGACTGAACAGAAGGTTGCTGTCCTGCAGAGCCAGCTGGATGAGAGCCGAGGCACCCTCTCTCACCTCCAGATGCAGAGGTCCAGGCTGCAGACTGAGACAGTGGGCCTGGAACAAGCTATTAAAGATGCTCAAGAGTGTTACGACGATGAGATCAAGCTTTATAATGAACAGATTGAAGCCCTGCAGAAGGAGATTGAGGAGACTGAGAGAGTTCTGGAGAAGTCTTCCTATGACTGCCGGCAGATGGCAGTCACCCAGCACACCCTGAAGAATGAGCTGAACCGGTATCAACGCATCATTGAAAATGAAGGCAACAGGCTCAACTCTGCCTTCATGGAAACTCCCATCACCCTCTTCACCCAGTATCCCAGAGTCCCCCTCAGCCCTCGTCCTGGTGGGAAAGATCTCAGCAGGGCTGTGCAGGATATAATGACAGCAAAACCAAGACAAAAAGCCCTCCCCAAGAATGTTCCAAGGAGAAAGGAGATTATAGCTAAAGACAGAACAGATGAAACTCTGGAAGATGCACCATTCAGCAGTCTGGAAGACACAAAGCGTGTGCGGGTGGTACTTCCAGAAGACAGTGAATTGAAGCTTGAATCAGAG---GCTGAGAAAACAGGTCCCCCAGTGCAAGAAGAGGCTCCAGAGGACATGCCCGATGGAGGACAGATAAGCAAAGCCTTTGAAAAACTATGCAAGATGGCCAAAGAGAAAGTGAGAAGCTCCAAGGAGCCTGAGCCCCCAGCTGATCTCTATACCAAAGGGCGGTATGTGCTGGTCACAGGGGATGCCAGTTATGTGGATCCTGGGTTCTGTCCTTCCTCTGTCCTGACCAAAGGTAGTGTGATTGTTTCTACCGAGGAAGACTCTACGCACCATGACAGCCCTGTGGAGCCCACTCCTGAGCAGCCCAAGCCCCTTTTGGAGAATGGGCAGGGGGATCTCCAGGGGAAAGAAGATGGGCACTCCCCCA------------------------------------------------------------------------------------------------------------------------------------------------------------------------------------------------------------------------------------------------------------ACCAGCACTCCATAGACAAGGAG---------------------------------AAAGAGATAAATGCCAAAGAGCTGGAAGAGCCAGGGGAGA---------------------------------AACATGATGGTGAGAAGGAGGGCAAGGTGGCCGAGGAACCAAGACGT---------------CCAGAGGAACCGTCTCTACCCCAATCTGGAGAGCCTGAGGCTGACCAGGATAATCCTGAGAGGCACGGGGCTAAGAGCAGTGATGTAGTGGGAAAAAGCCCTCCCAAGGGTTTAGCATATGAGAAGGTAAAAGTGGTGGAATCCATTGAGAAGTTTTCAACTGAGAGCATTGAGACATATGAAGAAACTGCCATAATTGTGGAGACCATAACTGGAAAAACAAAGGCAGACAAGAAGAAACTGGAAGAGAAGGGCTCT?????????????????????ATGAGTGAGAGGCAAGTGGTGGTGGATGCACCCACTGGTGCTAGCCCCAGCATGTCCCTCCCAAGGCGCAGGGCATCTTTCAGGGGAGCTCAGTCATCTTCTCTCCTGGAGAGCAACCCGGGCTCTAGGACCAATGTCGGGGATGGCCTGGCCCAATCACCTGTGATCTATATAGGGCCAACACCAGCAGGAGGCATAGGTGGCCAGGGTGCCCGTGTGACCTGCCGGGCCCTGGGCATCAGCAGTATCTTCTTGCAGGGCCTGCAGAGCTCAGGCCTGGCCACTGCACCTGCTCCAGGCCTGGAAGGGGACCATGGTGCTGCTGAGGACTTGAGGGGCTGCCTGGTGGAATACACAGCCAAGGTGCGTACCCTGGAGCAGGTCAGCCGGGAGCTAGAAACGCAACTGCGGATGCACCTGGAGAGCAAGGCCACTGGCTCCCGAAGCTGGGGTGCCCTCAGGGCAGCCTGGACCAGCAGCTGCCAGCAGGTGGGTGATGCTCTGTTGGAAAATGCCCAGCTCATGCTGCAGAAGGAGAATATCCAGGCGGGCGCAGACAACTTTAAAGAGAGATATGAAAATGAGCAGCCATTTCGAAAGGCAGCTGAAGAGGAAATTAACTCTCTGTATAAAGTCATTGATGAAGCTAATTTGACAAAAATGGATCTGGAGAGTCAAATAGAAAGCCTAAATGAAGAGCTTGACTTTCTGTCAAGAAACTATGAAGAGGATGTGAAGGTGCTGTACAAACAGTTGGCAGGATCTGAGCTGGAACAAGTGGATGTTCCCATTGGCACTGGCCTGGATGACATCCTTGAGACCATCAGAATTTGCTGGGAGAGAGATGTTGAAAAGAACCGGGTGGAAGCAAGAGCGTTGCTCCAAGCCAAGCAACAGGCAGGGGTGGCCCGCGTGGCCCAGACTCAGGAAGAGAAGCTGGCCACTGCCCTCAGAGTGGAGTTACACAACATTTCGTGCCAAGTCCAGAGCCTCCAGGCAGAGACGGAATCCTTACAGGCCCTGAAACGAGGCCTGGAGAACACCCTGCATGATGCGAAGCACTGGCATGACATGGAGCTCCAGAACCTGGGCACCGTGGTGAGCAGGCTGGAGGCAGAGCTCAGGGAGATCCATGAGGAGGCAGAGCAGCAGTGGAAGGAGCAGGAGCACCTGCTGGCGCACACAAGCCAGCTGCAGAAGGATGTGGCGTCCTACCATGCCCTGCTGGACAGGGAGGAGGGCCG---CATGGATGTCACCATCCAGCACCCCTGGTTCAAACGTGCGCTGGGGCCCTTCTACCCCAGTCGACTCTTTGACCAGTTTTTTGGCGAGGGCCTCTTTGAGTATGACCTGTTGCCCTTCCTGTCCTCCACCATCAGCCCGTACTACCGCCAGTCTCTCTTCCGCACCGTGCTTGACTCAGGCATCTCTGAGGTCCGGTCTGACCGGGACCAGTTCCTCATCCTCCTGGACGTGAAGCACTTCTCCCCCGAGGAACTGACAGTGAAGGTGCTGGATGAATTTGTGGAGATCCATGGAAAGCACAATGAGAGGCAGGATGACCACGGCTACATCTCCCG---------TGAGTTCCATCGCCGCTACCGCCTGCCCTCCAATGTGGACCAGTCGGCGCTCTCCTGCTCCCTGTCTGCAGATGGCATGCTGACCTTCTGTGGCCCCAAGGTCCAGTCCAGCATGGATGGCAGCCACAATGAGCGAGCCATCCCAGTGTCCCGGGAGGAGAAGCCCAGCTCTGTGCCCTCATCCATGGAGACCCAGACTGTGCAGCAGGAGCTGGAAACCCTTCCAACCACCAAGATGGCTCAGACCAACCCTATGCCAGGGTCCCTGGGGCCATGGAAGATAACCATCTACGACCAGGAGAACTTCCAAGGCAAGAGGATGGAGTTCACCAGCTCCTGCTCAAATGTATCTGAGCGTAGTTTTGACAACGTCAGGTCTCTCAAGGTGGAATGTGGCGCCTGGATTGGTTACGAGCACACCAGCTTCTGTGGACAACAGTTTATCTTGGAGAGAGGAGAGTATCCTCGCTGGGACGCCTGGAGCGGGAGTAATGCCTACCACATTGAGCGTCTCATGTCCTTCCGCCCCATCTGCTCAGCTAACCATAAGGAGTCTAAAATTACCATCTTTGAAAAAGAAAACTTTATTGGACGCCAGTGGGAGATGTGTGATGACTACCCCTCTTTACAAGCCATGGGTTGGTTCAACAATGAAGTTGGTTCCATGAAGATACAATGTGGGGCTTGGGTTTGCTACCAGTATCCTGGGTACCGTGGGTATCAGTATATCTTGGAATGTGACCACCATGGAGGAGACTACAAACACTGGAGAGAGTGGGGTTCTCATGCCCAGACTTCCCAGATCCAATCGATTCGCCGTATCCAACAAATGTCGCAGGCTGTGAAGACCTCCACAACAGCTGCAGTGAACCCAGGCACTGATGGGAAGGGGAAGGGGACTCCACCCGCAGGGCCAGCCCCAGCCCCCGA------CCTGGCCCCAGGATCGGTGGCCATGCCCAAAGCCAAAGTGGGGGACCTTTCTCCTGGGAGCTACAGGCTGGTGATCTTCGAGCAGGAGAACTTCCAGGGCCGACGGGTAGAATTCTCGGGAGAGTGCCTGAATCTGGGAGACCGCGGCTTCGACCGAGTGCGCAGCCTCATTGTCACCTCGGGACCTTGGGTCGCCTTTGAGCAGTCTAACTTCCGGGGAGAGATGTTCGTCCTGGAGAAGGGTGAGTACCCACGCTGGGACACGTGGTCAAGCAGCTACCGCAGCGACCGGCTCATGTCCTTCCGGCCAATCAAGATGGACTCCCAGGAGCACAAGATCTGTCTGTTTGAAGGTGCCAACTTCAAGGGCAACACCATGGAGATCCAGGAGGACGATGTGCCCAGCCTGTGGGTCTATGGCTTCTGCGACCGCGTGGGCAGTGTGCGGGTGTCCAGTGGGACCTGGGTCGGCTATCAGTATCCTGGCTACCGTGGGTACCAGTACCTCCTGGAGCCTGGCGACTTCCGGCACTGGAATGAGTGGGGGGCCTTCCAGCCGCAGATGCAGGCCGTGCGCCGCCTGCGTGACAGGCAGTGGCACC---GAGAGGGCTGCTTCCCTGTCCTGGCTGCTGAGCTCCCCAAGATGGCCTCAGACCACCAGACCCAACCGGGCAAGCAGCAG---CCCCTCACCCCCAAGATCATCATCTTTGAGCAGGAGAACTTCCAGGGCCGTTCGCATGAGCTCAGTGGGCCCTGCCCCAACCTGAAGGAGACTGGCATGGAGAAGGCAGGCTCTGTCTTGGTGCAGTCTGGACCCTGGGTGGGCTACGAACAAGCCAACTGCAAGGGCGAGCAGTTTGTCTTTGAGAAGGGCGAGTACCCCCGCTGGGACTCATGGACCAGCAGCCGCCGGACAGACTCCCTCAGCTCCCTGAGGCCCATCAAAGTGGACAGCCAAGAACACAAGATCACCCTCTATGAGAACCCCAACTTCACAGGGAAGAAGATGGAGATCATTGATGATGATGTGCCCAGTTTCCACGCCCACGGCTACCAGGAGAAGGTGTCATCTGTGAGGGTGCAGAGTGGCACGTGGGTGGGCTACCAGTACCCTGGCTATCGCGGGTTGCAGTACTTGCTGGAGAAGGGAGACTACAAGGACAGCGGGGACTTCGGCGCCCCCCACCCCCAGGTGCAGTCTGTGCGCCGCATCCGTGACATGCAATGGCACCAACGAGGCACCTTCCACCCCTCCAACATGGCAGAGCAGCACGGGATGCTGGAGCAGGCTGCAGCTGGCAAGAGCCACGGAGGCCTTAGCAGCGGCTACAAGGTGATCCTGTATGAGCTGGAGAACTTCCAGGGCAAGCGGTGTGAGCTCTCGGCGGAGTGTTCCAACGTGACTGACAGCCTACTGGAGAAGGTGGGCTCCATCCGGGTGGAGTCGGGGCCGTGGCTGGCATTCGAATGCAGGGCCTTCCGCGGGGAGCAGTTTGTCCTGGAGAAGGGAGATTACCCTCGCTGGGATGCCTGGTCCAACAGCCACCACAGTGACAGCCTCCTGTCCCTCCGACCTCTGCACATTGATGGTCCGGACCACAAGCTGCATCTGTTTGAGAACCCATCGTTCAGTGGCCGCAGGATGGAGATAGTGGATGATGATGTTCCCAGCCTGTGGGCTCATGGCTTCCAGGACCGCGTGGCAAGCATCCGTGCCATCAGTGGGACGTGGGTCGGCTATGAGTTCCCAGGCTACCGCGGACACCAGTACGTGCTCGAGCGGGGAGAGTACCGGCACTGGAACGACTGGGAGGCCAGCCAGCCGCAGCTGCAGTCCGTGCGCCGCATCCGCGACCAGAAGTGGCACAAGCGGGGCTGCTTCCTTAGCAGCATGTCTAAAACTGGAAACAAGATTACTTTCTATGAAGAGAAGAATTTCCAAGGCCGCCACTATGACTGTGATTGTGACTGTGCCGATCTCCACACATACCTGAACCGCTGCAACTCCATTAGAGTGGAAGGAGGCACCTGGGTTGTGTACGAAAGGCCCAACTTTGCTGGACACATGTACATCTTACCCCAGGGTGAATACTCGGAGTACCAGCGTTGGTTGGGCATCAACGACCGCCTGAGCTCCTGCAGAGCCATTCACCTGTCTAGCGGAACCCAGTATAAGCTTCAGTTCTTTGACAAAGGGGATTTCAGTGGCCAGATGTATGAAACCACTCAAGATTGCCCTTCCGTCATGGAGCAGTTTCACATGCGAGAGATCCACTCCTGTAAGGTGCTGGAGGGGGCCTGGATTTTCTATGAGCTGCCCAATTATCGTGGCAGGCAGTACCTCCTGGACAAGAAGGAGTACCGGAAGCCCATCGACTGGGGTGCAGCGTCCCCAGCTGTTCAGTCTTTCCGCCGCATTGTGGAGATGGGTGACTGGAGCTTCCTGGGGAACATCTTGGAGGAGGTGAATGAGCACTCCACCGTCATCGGCAGAGTCTGGCTCACCGTGCTGTTCATCTTCAGGATCCTCATCCTTGGCACGGCCGCAGAGTTCGTATGGGGCGATGAGCAGTCCGACTTCGTGTGCAACACCCAGCAGCCGGGCTGTGAGAACGTCTGCTACGACGAGGCCTTTCCCATCTCCCACATCCGCCTCTGGGTGCTGCAGATCATCTTCGTCTCCACTCCCTCCCTGGTGTACGTGGGCCACGCCATGCACCACATCCGCATGGAGGAGAAGCGGAAGGAGCGAGAGGCAGAGGAGCTGTGCCAGCAGCCCGGGGCCAACAGCGGCGAGAAGGGGCCCCTCGCCCCAGACCAGGGCAGCATCAAGAAGAGCAGCAGCAGC---ACTCGAAGTGCCAAAAAGTTCCGACTGGAGGGCACCCTGCTGAGGACCTACATCTGCCACATCATCTTCAAGACCCTGTTTGAGGTGGGCTTCATCGTGGGCCACTACTTCCTGTACGGTTACCGGATCCTGCCCCTCTATCAATGCAGCC---GGTGGCCCTGCCCCAATATGGTGGACTGCTTCGTGTCCCGGCCCACTGAGAAAACCATCTTCATTCTGTTCATGTTGTCTGTGGCCTCCGTGTCCCTCTTCCTCAATATTATAGAGATGAGCCACCTGGGCCTGAAGAGGATGCGGTCGGCCTTCAAGAGGCCTGTAGAGCAGCCACTGGGGGAGATTCCTGAGAAATCCCTTCACTCCATCGCTGTCTCCTCCATCCAGAAAGCCAAGGGTTACCAGCTCCTGGAAGAAGAGAAAATCGTGTCCCACTATTTCCCTTTGACTGAGGTTGGGATGGTGGAGACCAGCCCCCTATCTGCCAAGCCTTTCAGTCAGTTTGAGGAGAAAATTGGCACAGGACCCCTGGGCGACTTGTCCCAGGTTTACCAGGAGACTCTGCCCTCCTACGCTCAGGTGGGAGCACAGGAAGTGGAGGGGGAGGAGCAGCCTGTTGAGGAGGTGGCAGAATCAGAGGTGGGTGAGAAGAGGGAGGAAGCAGAGAGGGTGACCACAGAAGGT---------------CAGGAGGCAATACTGGAGGGAGAGAAAGGAGAGACCCCTGGGGTGGGGAAGGAGGGCGAGAAAGAAGAGCTGCAGGCAGAGAAGGTATCAAAGCAAGGGCTGCGGGGTGAGAAAGGGCTGCTGGTTGAGACTGCGCCTTCTCTGTGTGCAGAGCTGACCACAGAGAAGGCGCCTTCTCTATGTGCAGAGCTGACCACTGATGATACCAGACCCCTGAGTAGGCTGAGCAAAGCCAGTAGCCGTGCCAGGTCAGATGATCTAACTGTAATGTCACTCTCAGTGCGTGCCTGTGGGCTGCACCAGCGACTGTCTTCCCAAAGCGGGGCAGCAGGCAGAGCCAGGGGCATGTCCACTTCCAGTGTTGGAAGCATCTATGGGGGAAGCCCCTCAAGCTTTGGAGGCAGCTTTGGAGGAGGTTTTTCTGCTGCGTCCATGTTTGGTTCTCGCTCTGGCTTTGGTGGTGGCTCAGCAAGTTCCTTTGCAGGGGCCTCTGGCGCTAGTTATGGAGGATCCCTGGGGGATGGCTTTGGAAG---CCTGGGGGCAGGCTTTGGAGGAAGCCCAGGAGGTGGCTCCCTAGGTATTCCCTCTGGCAGTGATGGAGGCCTTCTTTCTGGATCAGAGAAGGAAACCATGCAAAATCTTAATGACAGATTGGCTTCCTATCTGGATAATGTTCGAGCTCTAGAAGAGGCGAATACTGAGCTAGAAAATAAAATTCGAGAATGGTATGAAACACGAGGGTCTGGGGCTGGAGACCCCGGCTCACAGAATGATTACAGTAAATATTATACGTTAATTGAAGACTTCAGGAATAAGATCATTTCTGCCAGCATCGGGAATGCCCAGCTCATCTTGCAGATTGACAATGCCAAACTGGCTGCCGAGGACTTCAGAATGAAGTACGAGAATGAGCAGGCTCTGCGCATGAGTGTGGAGGCCGACATCAACGGCCTGCGCAGGGTGCTGGACGAGCTGACCTTGACCAGAGCCGACCTGGAGATGCAGATCGAGAACCTGACAGAAGAGTTGGCCTACCTGAAGAAGAACCACGAGGAGGAGCTCCAAAGCTTCCGAGAGGGCAGCCCCGGCCAAGTCAGCGTAGAAATGGACGCCAC---------------------CCCGGGAGTGGACCTCACGAAGCTCCTCAACGACATGAGGGCGCAGTACGAAGCCATCGCCGAGCAGAACCGGAAGGACGCGGAAGGCTGGTTCCTTGAAAAGAGCGGGGAGCTCAAGAAGGAGATCAGCACAAACAAGGAGCAGCTGCAGTCCAGCAAGAGCGAGGTCACCGAGCTGAGGCGCACCTTACAAAACCTCGAGCTCGAGCTCCAGTCTCAGCTCGCCATGAAGAAATCTCTTGAAGACTCGTTGGCCGAAACGGAGGGCGAGTACTGTGGCCAGCTGTCCCAGCTCCAGGAGCTCATCGGCTGCCTGGAGGCGCAGCTGCTGCAGGTGCGTGCAGACGCCGAGCGTCAGAGCGCGGAGCACCAGCGGCTGCTGGAAGTCAAGGCCCGCCTGGAGCTGGAGATCGAGACCTAC---CGCCGCCTGCTGGACGGGGAGCCCGAGGGTGATGGACTGGATGAAAGTTCATTTGTGACAGACTCCAAATCTCAAGCACAGTCAATTGCTTCCTCCAAAGACTCAAGCAAAACCCGAAAAATCAAGACAATTGTGCAAGAGGTGGTGAATGGTGAGGTAGTCTCATCCCAAGTTCAGGAAATTGAAGAACTAATAATGTACAGCTTCATGGGTGGCGGCCTCTTCTGCGCCTGGGTGGGGACGATCCTCCTGGTGGTGGCCACAGCGACGGACCACTGGATGCAGTACCGGCTGTCGGGGTCCTTCGCCCACCAGGGCTTGTGGCGGTATTGCCTGGGCAGCAAGTGCTACCTGCAGACAGAGAGCATCGCGTACTGGAACGCCACCCGGGCCTTCATGATCCTGTCCGTCCTGTGCGCCACCTCCGGCATCATCTTGGGCATTCTGGCCTTCGCTCAGCAGCCCGCCTTCACCCGCCTGTCCCGGCCCTTCTCCGCGGGCATCATGTTTTTCACCTCCACCCTTTTCATTCTGTTGGCCTTGGCCATTTACACTGGAGTCACCGTCACCTTCCTCGGCCGCCGCTTCGGAGACTGGCGCTTTTCCTGGTCCTACATCCTGGGCTGGGTGGCCCTGCTCATGACCTTCTTCGCAGGGACTTTCTACATGTGTGCGTACCGAATGCACGAATGCCAACGCATGTCCACTCCCCGCATGTGGGAACTGCGGTCAGCCTCCTTCTGGAGGGCCATATTTGCTGAGTTTTTTGGTACCCTCTTCTATGTCTTCTTAGGTCTGGGGGCCTCACTGCGTTGGTCTCCTGGCCCCTTGCATGTCTTGCAAGTGGCCATAGCCTTTGGCCTGGCCTTGGCTACACTGGTGCAGGCTGTGGGCCATATCAGTGGAGCCCATGTCAATCCTGCAGTCACTTTTGCCTTCCTTGTGGGCTCCCAGATGTCTCTGCTCCGTGCCTTCTGCTACATGGCAGCCCAGCTCCTGGGAGCCGTGACTGGGGCTGCCATGTTGTATAGTGTTACCCCACCTGCCGTCCGAGGAAATCTAGCACTTAACACGTTGCATCCTGGGGTGAGTGTGGGCCAGGCCACCATGGTGGAGATCTTCCTGACACTCCAGTTCGTGCTCTGCATCTTTGCTACATATGATGAGAGGCGGAATGGCCGTCTGGGCTCAGTGGCCCTGGCCATTGGCTTCTCCCTCACCCTGGGGCACCTCTTTGGGATATATTATACTGGTGCAGGCATGAACCCTGCCCGCTCCTTTGCTCCTGCCATTCTCACCCGAAACTTCACCAACCACTGGGTATACTGGGTGGGCCCAATCATTGGAGGGGGCCTAGGCAGCCTTCTCTATGACTTCCTCCTCTTCCCTCGGCTCAAGAGTGTTTCTGAGAGACTGTCTGTCCTCAAGGGATCCAGACCCAGTGACCCGAATGCACAACCAGAGGGCACGGGGGAACCCGTTGAACTGAAGACCCAGGCCTTG
Procavia_capensis  ATGTACAGGCGCAGCTATGTATTCCAGACTCTCAAGGAGCAGTACAAGCGCTCCGAAGAGGCGCCGCGCTCCCCCAAGCCTGACGGCGACGCCGCGAGCTCCGGCGCCACGCAGAGCCTGGCGGCGCTGCAGGGGCTCGGCCAGCGCGTGGGCGCCTACGTGCAGCGGGCCCGCGCGCTCGAGCAGCGCCACGCCGTCCTCCGCCGGCAGCTGGACGCCTTCCGCTGCCTGGGCGACCTGCCGGACCCCGAGGAGGCCTTCGCCCGGCAGGTGGAGGGCAACCGCCAGCGCGTCCGGGACCTGGCTGCCGAGCGCGCGCGGCTGGAGCGCCAGGGCGCCGAGGCGCAGCGCGCTCTCGACCAGTTCAGGAGCAAGTATGAAAATGAGTGTGAATGTCAACTGCTGCTAAAAGAAATGCTTGAACGGCTTAACAAGGAAGCAGATGAAGCCTTGCTGTATAACCTTGGCCTTCAAATCGAAGCCCAATTTCTGCAGGATGACATCAGTGCAGCAAAGGACAGGTACAAAAAGAATCTCCTGGAAATTGAGACCTACGTCAGCATCCTCCAGCAGATCATACAGATGACTCCTCAAGCATCTACCATTCTGGGTGGAAGGGCAGAGGAGGAGCTCCTGACAGAACAGAAAGTTGGTGCCTTGCAGAGCCAGCTGGAGGAGAGCCGGGCTACCCTCTCGCACCTGCAGATGCAGAGATCCAGGCTGCAGGCTGAGACAGCGGGCCTGGAACAAGCTATCAAAGATGCTCATGAGTGTTATGACAGTGAAATCCAGCTTTATAATGAACAAATTGAAGGCCTGCGGAAGGAGATTGAAGAGACCGAGAGGGTTCTGGAGAAGTCTTCCTATGACTGCCGGCAGCTGGCAGTCACCCAGCACACCCTGAAGAATGAGCTGGACCGGTATCAGCGCATCATTGAGAGCGAAGGCAGCAGGCTCAGCTCTGCCTTCATAGAAACTCCTGTCACCCTCTTCATCCAGTGCCCCAGAGCCTCCCTCAGGCCTCGTCCTGGCGGGAAAGATCTCACCAGGGCCGTGCAGAATATAACGACAGTAAAACCAAGACAAAAAGGCTTCCCCAAGAATATTCCAAGGAGAAAGGAGATAATGGCTAAAGACAGAGCAGAGGAAATGCTGGAAGACTTACCAGTCAGCTGTCTTGAAGACACAAAGAAAGTGCGGGTGGTACTTCAAGAAGAAGGGGAATTGAAGCTTGAATCAGAGAAAGCTGAGGCAGCAAGCCCCTTAATACAAGAAGGCACTCCAGAGGACGTACCTGATGGAGGGCAGATAAGCAAAGCCTTTGGAAAACTATACCAGATGGTGAAGGAGAAGGTGAGAGGCCCCAAAGAGCCTGAGCCCCCAGCTGACCTCTATACCAAAGGGCGGTATGTGCTGGTCACAGGGGATGCCAGTCATGTCGACCCTGGATTCTGTCCCTCCTCTGTCCCGGCCAGAGGTGGGGTGACTGTGTCCACTGAGGAAGACTCTTTGCGTCATGACAGCCCTGCAGAGCCCACTCCTGAGCAGCCCAGACCCCCTGTAGAGAATGGACAGGGGGCTCCACCAGTGAAGGAAGATGGGCACCCTGCCA------------------------------------------------------------------------------------------------------------------------------------------------------------------------------------------------------------------------------------------------------------ACCAGCACGCCGCAGAAAAGGAGGAGGAGGAGGAGGAGAAGGGAGAAGAGGAGCAGAAGGAGATAAATGCCAAAGAGCTGACAGGGCCTGGGGAGA---------------------------------AACATGATGACCAGAGGGAGGGTGAGGTGACGGAGAGGCCCCCTCTTGTGGTGATT------CCAGAGGAACCATCTACATCCCAGTCTCAAAAGCCTGAGGCCAGCCAGGATAACTCGGAGGGACATGGAACTAAGAGAAGTGTCCCAACAGGGCAAAGCCCTCCTAAGGCCTTGGCGTATGAGAAGGTGGAAGTGATGGAATCCTTTGAGAAGTTTTCAACCGAGAGTATTCAGACATATGAAGAAACTGCCATCATTGTGGAGACTGTAACTGGAAAGACAAAGACAAACAAGAAAAAACTGGGAGACAAAGGCTCT?????????????????????ATGAGTGAGAGGCGGGTAGTGGTGGACGCACCCACCGGTGCTAGCTTCAGCATGTCCCTCCACAGGCGCAGGGCGTCCTTCCGGGGGACTCAGTCGTCATCTCCCCTGGAGGGTACCCTGGGCTCCAGGGCCAATGTCGGGGGCGGCCTGGTCCAACCACCTATGATCTACGTAGGGACAGCACCCACTGGGAGCATAGGTAGCCAGGGTGCCCACATGACCTGCCGGGCCCTGGGCATCAGCAGTGTCTTCCTGCAGGGCCTCCGGAGCTCAGGCCTGGCCTCTGCACCAGCTCCGGGCCTGGAGGGGGACCACGATGCTGCAGAGGACTTGGGGGGCTGCCTGGTGGAATACACAGCCAAGGTGCGCACCCTGGAGCAGGTCATCCGGGAGCTGGAACGGCAGCTGCGGTCTCACCTGGAGAGCAAGGCGGCGGGCTCAGGGAGCTGGGGTGCCCTCCGGGCTTCCTGGACCAGCAGCTGCCAGCAGGTGGGGGAGGCTGTCCTGGAAAATGCCCGGCTCATGCTGCTGACAGAAAATCTCCAGGCAGGTGCAGACGACTTTAAAGAGAGGTACGAAAATGAACAACCATTTCGGAAGGCGGCAGAAGAGGAAATTAACTCTCTGTATAAAGTCATTGATGAAGCTAATTTGACAAAAATGGATCTGGAGAGTCAAATAGAAAGCCTGAAAGAAGAACTTGGCCTTCTGTCAAGGGGCTATGAAGAGGATGTGAAGGTGCTGTACAAACAGCTGGCAGGGTGTGAACTGGAACAAGTGGACGTTCCTATTGGCACTGGTCTGGATGACATCCTCGAGACCATCAGAACTTACTGGGAGAGAGATGTAGAAAAGAACCGGGTCGAGGCAGGAGCCTTGCTGCAAGCCAAGCAGCAGGCGGGAGTGACCCGCATGGCCCAGACCCAGGAAGAGAAGCTGGCTACTGCCCTCAGGGCGGAGTTACACAACACTGCCTACCAAGTCCAGAGCCTCCAGGCCGAGACAGAATCCTTACAGGCGCTGAAACGAGGCCTGGAGAACACCCTGCACGACGCCGAGCACTGGCACGACATCGAGCTGCAGAACCTGGGCGCCGTGGTGGGCAGGCTGGAGGCGGAGCTCCGGGAGATCCGCGCGGAGGCGGAGCAGCAGCGGGAGGAGCGCGAGCATCTGCTGGAGCTCAAGTGCCAGCTGCAGCAGGAGCTGGCCGCCTACCACGCCCTGCTGGACAGGGAGGAGGGCCG---CATGGACGTCACCATCCAGCATCCCTGGTTCAAACGTGCACTGGGGCCCTTCTACCCCAGCCGCCTGTTTGACCAGTTTTTCGGCGAGGGCCTCTTTGAGTATGACCTGCTGCCCTTCCTATCCTCAACCATCAGCCCCTACTACCGCCAGTCCCTCTTCCGCACCGTGCTCGACTCGGGCATCTCTGAGGTCCGTTCTGACAGGGACCAGTTCCTCATCCTCCTGGATGTGAAGCACTTCTCCCCTGAGGACCTGACAGTGAAGGTGCTGGATGACTTCGTGGAGATTCATGGCAAGCACAACGAGAGGCAGGATGACCATGGCTACATCTCTCG---------TGAGTTCCACCGTCGCTACCGTCTGCCCTCCAACGTGGACCAGTCTGCACTCTCTTGCTCCCTGTCTGCGGATGGCATGCTGACCTTCTGTGGCCCCAAGGTCCAGTCTGGCATGGATGCTAGCCACAGCGAGCGAGCCATCCCTGTGTCCCGGGAGGAGAAGCCCAGCTCTGCACCCTCGTCCATGGAGACCCAGACGGTACAGCAGGAGCTGGAAACCCTTCCAACCACCAAGATGGCTCAGACCAACCCCATGCCAGGGTCCCTAGGGCCATGGAAGATAACCATCTATGACCAGGAGAATTTCCAGGGCAAGAGGATGGAGTTTACCAGCTCCTGCCCAAATGTCTCTGAGCGCAATTTCGATAATGTTCGGTCGCTCAAGGTGGAATGTGGCGCCTGGATTGGTTATGAGCATACCAGCTTCTGTGGACAACAGTTTATACTGGAGAGAGGAGAATACCCTCGTTGGGATGCCTGGAGCGGGAGTAATGCCTACCACATTGAGCGTCTCATGTCCTTCCGCCCCATCTGTTCAGCTAACCACAAGGAGTCTAAAATAACCATCTTCGAGAAAGAAAATTTTATTGGACGCCAGTGGGAGATTAGTGATGACTACCCCTCTTTACAAGCCATGGGCTGGTTCAACAACGAGGTTGGCTCCATGAAGATACAGTGTGGAGCCTGGGTTTGCTACCAGTATCCTGGATACCGTGGGTATCAATACATCCTGGAATGTGACCACCATGGAGGAGACTATAAACATTGGAGAGAGTGGGGTTCTCATGCCCAGACTTCACAGATCCAATCGATTCGTCGTATCCAACAAATGTCTCAGGCTGTGAAGGCCCCAACAACCGGTGTGGTGAACCCAGCCTCCGATGGGAAGGGAAAGGCGGCCCCACCTGCAGGGCCAGCCCCCGCCCCGGATCCCACCCCCGCTCCAGCACCTGCGTCTGTGCCCACTACCAAAGTGGGAGACCTCCCGCCTGGCAACTACAAGCTGGTAGTCTTCGAGCAGGAGAATTTCCAGGGCCGAAGGGTAGAATTCTCAGGAGAGTGCTTGAACCTGGGAGACCGCGGCTTCGACCGAGTGCGCAGCCTCATCGTCACCTCGGGACCCTGGGTCGCCTTTGAGCAGTCTAACTTCCGGGGGGAGATGTTCATCCTGGAGAAGGGTGAGTACCCACGCTGGGACACATGGTCAAGCAGCTACCGCAGCGACCGGCTCATGTCCTTCCGGCCAGTCAAGATGGACTCCCAGGAACACAAGATCTACCTCTTTGAAGGTGCCAACTTCAAGGGGAATACCATGGAGATCCAGGAGGATGACGTGCCCAGTCTCTGGGTCCATGGCTTCTGTGACCGTGTGGGAAGTGTGAGGGTCTCCAGTGGGACATGGGTTGGCTATCAGTATCCTGGCTACCGTGGGTACCAGTACCTCCTGGAGCCTGGGGACTTCCGACACTGGAACGAGTGGGGGGCCTTCCAGCCGCAGATGCAGTCCGTGCGTCGCCTGCGTGACAGGCAATGGCACA---GGGAGGGCTGCTTCCCTGTCCTGCCTGCTGAGCTCCCCAAGATGGCCTCAGACCACCAGACCCAAGCGGGCAAGCAACAA---CCCCTCAACCCTAAGATCATCATCTTTGAGCAGGAGAACTTCCAGGGTCACTCGCACGAGCTCAGCGGGCCCTGCCCCAACCTGAAGGAGACTGGTGTGGAGAAGGCCGGCTCTGTCCTGGTGCAGTCTGGACCCTGGGTGGGCTATGAACAAGCCAACTGCAAGGGTGAGCAGTTTGTGTTTGAGAAGGGTGAGTACCCTCGCTGGGACTCATGGACCAGCAGCCGCAGGACAGATTCCCTCAGTTCCCTGAGGCCCATCAAAGTGGACAGCCAAGAGCACAAGATTGTCCTCTACGAGAACCCCAACTTCACAGGGAAGAAAATGGAGATCATTGACGATGACGTGCCCAGCTTCCATGCCCATGGCTACCAGGAGAAGGTGTCCTCCGTGAGGGTGCAGAGTGGCACGTGGGTTGGTTACCAGTATCCCGGCTACCGTGGGCTGCAGTACCTGCTGGAGAAGGGCGACTACAAGGACAGCACTGACTTCGGGGCCCCCCACCCCCAGGTGCAGTCTGTGCGTCGCATCCGTGACATGCAATGGCACCAGCGAGGCGCCTTCCACCCTTCCAGCATGGCGGAGCAGCACGGAGCACCGGAGCAGGCCGCAGCTGGCAAGAGCCATGGAGGCCTTGGCAGTGGCTACAAGGTGACTGTGTACGAGCTGGAGAACTTCCAAGGCAAGAGGTGTGAGCTCTCGACTGAGTGCCCCAACCTGACAGACAACTTGCTGGAGAAAGTGGGCTCCATCCAGGTGGAATCCGGACCGTGGCTGGCATTTGAACGCAGGGCCTTCTGCGGGGAGCAATTTGTGCTGGAGAAGGGGGATTACCCTCGCTGGGACGCCTGGTCCAACAGCCACCACAGTGACAGCCTCCTGTCCCTCCGCCCTCTGCACATAGATGGTCCAGACCACAAGCTGCACCTGTTTGAGAACCCAGCTTTCAGCGGCCGCAAGATGGAGATAGTGGATGATGACGTGCCCAGCCTCTGGGCTCACGGCTTCCAGGACCGTGTGGCAAGCATCCGCGCCATCAGCGGGACGTGGGTCGGCTATGAGTTCCCTGGCTACCGCGGGCACCAGTACGTCTTTGAGCGGGGCGAGTACCGGCACTGGAACGAGTGGGACGCCAGCCAGCCACAACTGCAGTCCGTGCGCCGCATCCGTGACCAGAAATGGCACAAGCGGGGCTGCTTCCTTAGCAGCATGTCTAAAACTGCAACCAAGATCAGTCTCTTCGAAGAGAAGAATTTCCAGGGCCGCCGCTATGACTCTGACTGTGACTGTGCTGATTTTCACACCTACCTGAGTCGCTGCAACTCCATCCGCGTGGAAGGAGGCACCTGGGCTGTGTACGAGAGGCCCAACTTTGCGGGGCACATGTACATCCTACCGCGGGGCGAGTACCCGGAGTACCAGCGCTGGATGGGCCTCAACGACCGCCTGAGCTCCTGCCGGGCCATCCACCTGCCTAGTGGAGCCCAGTATAAGCTGCAGATCTTTGAGAAAGCGGATTTCAGTGGCCAGATGTATGAAACCGCCCAAGACTGCCCATCCATCCTGGAGCAGTTTCACATGCGGGAGATCCACTCCTGTAAGGTGCTGGAGGGTGTCTGGATTTTCTATGAGCTGCCCAATTACCGCGGCAGGCAGTACCTCCTGGACAAGACCGAGTACCGGAAGCCCATCGACTGGGGTGCTGCGTCCCCAGCTGTCCAGTCTTTCCGGCGCATCGTGGAGATGGGTGACTGGAGTTTCCTGGGGAACATCCTGGAGGAGGTGAACGAGCACTCCACCGTCATCGGCAGAGTGTGGCTCACCGTGCTATTCATCTTCAGGATCCTCATTCTCGGTACAGCCGCAGAGTACGTGTGGGGGGATGAGCAGTCCGACTTCGTGTGCAACACCCAACAGCCAGGCTGCGAGAACGTCTGCTACGATGAGGCCTTCCCCATCTCCCACATCCGCCTCTGGGTGCTGCAGATCATCTTCGTCTCCACGCCCTCCCTGGTGTACGTGGGCCACGCCGTGCACTACGTGCGCATGGAAGAGAAGCGCAAGGAGCGAGAAGCAGAGGAGCTGTGCCAGCAGCCGGGGAGCAACGGCGCCGAGAGGGGAGCCCTGGCTCCAGACCAGAGCAGCATCAAGAAG---AGCAGCAGC---ACCCGAAGCACCAAGAAGTTCCGGCTGGAGGGAACCCTGCTGAGGACCTACATCTGCCACATCATCTTCAAGACCCTCTTCGAGGTGGGCTTCATCGTGGGCCACTACTTCCTGTACGGTTTCCGGATCCTGCCCCTCTATCGCTGCAGCC---GGTGGCCCTGTCCCAACGTAGTGGACTGCTTCGTGTCACGGCCTACCGAGAAAACCATCTTTATTCTTTTCATGTTGTCTGTGGCCTCCGTGTCCCTCTTCCTCAATATTATGGAGATCAGCCACCTGGGCCTGAAGAGGATCCGGTCGGCCTTCAAGAGGCCTGTAGAGCAGCCACTGGGGGAGATGCCTGAGAAACCCCTCCACTCTATTGCTGTGTCATCCATCCAGAAAGCCAAAGGCTACCAGCTCCTGGAAGAAGAGAAAATCGTGTCCCACTATTTCCCTTTGACTGAGGTTGGGATGGTGGAGACCGGCCCACTATCTGCCAAACCTTTCAGTCAGTTTGAGGAGAAGATCCCCACGGGGCCCCTGGGGGACTTGTCCCAGGTTTACCAAGAGACACTGCCCTCCTACGCACAGGTGAGCGCTCCGGAAGAGGAAGGGGAGGAGCAGCCGGCGGAGGAGGCTGCCGAACCGGAAGTGGAAGAGAAGACGCCGGAAGTAGAGAAGGTGGTCCCGGAGGAA---------------CAGGAGGCAGTGCCGGAGGGAGAGAAAACAGAAACCTCCAAAGTGGAGAAGGAGGACGAGAAGGAAGAGCTGCAGGCAGAGATGGCATCAAAGCAAGGGCTGCCAG------------------------------------------------------TTGAGAAGGCACCTTCCCTGTGTGCAGAGGTGACGTCGGATGAAACCAGACCCCTGAGCAGGCTGAGCAAAGCTAGCAGCCGGGCCAGGTCAGATGATCTAACTGTAATGTCACTCTCAATGCGCAGCAGCGGGCTGTCCCAGCGGCTGTCCTCCCAAAGCGGAACAGCAGGCAGAACCTGGGGCATGTCTACTTCCGGTGCTGGAAGCATCTATGGGGGAAGCCCCTTTGGCTTTGGAGGCAGCTATGGAGGAGGCTTTCCTGCTGCTTCCATGTTTGGCTCGGGCTCTGGCTTCGGTGGCGGTTCTGCAAGTTCCTCTGCAGGAGGACTGGGCACTGGTTATGGAGGATCCCCGGGGGGTGCCTTTGTAGG---CCTGGGGGCTGGCTTTCGGGGAGGCTCAGGAGGGGGCTCTGCAGGTATTCTCTCTGGCAATGACGGAGGCCTTCTTTCGGGATCAGAAAAGGAAACCATGCAAAATCTTAATGACAGATTGGCTTCCTATCTGGATAAGGTTCGGGCTCTAGAAGAGGCTAACACTGAGCTAGAAAACAAAATTCGAGAATGGTATGAAGCACGAGGGTCTGGGGTTGTAGACCCCAAGTCACAGAGTGATTACAGTAAATACTATATGCTGATTGAAGACCTCAGGAATAAGATCATTTCTGCCAACGTTGGAAATGCCCAGCTCATCCTGCAGATTGACAATGCCAGACTGGCTGCTGATGACTTCAGAATGAAGTATGAGAATGAGCTGGCCCTCTACCAGAGCGTGGAGGCTGACATCAACGGCCTGCGTCGGGTGCTGGACGAGCTGACCCTGGCCAGAGCCGACCTGGAGATGCAGATCGAGAATCTGAACGAGGAGCTGGCCTACCTGAAGAAGAACCATGAGGAGGAGCTCCAAAGCTTTCGAGAGGACAGCCCTGGCCAGGTCAACGTAGAAATGGATGCGAC---------------------CCCTGGAGTGGACCTCACCAGGCTTCTCAACGACATGAGGGCGCAGTATGAAACCATCGCTGAGCAGAATCGGAAGGACGCGGAAGCCTGGTTCGCTGAAAAGAGCGGGGAGCTCAGGAAAGAGATCAGCACCAACAAGGAGCAGCTCCAGTCCAGCAAGAGTGAGGTCACCGAGCTGAAGCGCGCGTTCCAGAACCTGGAGATCGAGCTGCAGTCTCAGCTGGCCGTGAAGAAATCCCTGGAGGACTCGTTGGCCGAAACTGAGGGCGACTACTGTGGCCAGCTGGACCAGGTGCAGCAGCTCATCACCTGCGTGGAGGAGCAGCTGCTGCAGGTGCGCGCCGACGCCGAGCGCCAGAGCGCCGACTACCAGCGACTGCTGAACGTCAAGGCTCGGCTGGAGCTCGAGATCGAGACCTAC---CGCCGCCTGCTGGACGGGGAGGCCGCGGGTGATGGACTGGTTGAAAGTTCACTTGTGACAGGCTCCAAGTCTCAAACACAGTCAATTGATTCCTCCAAAGACTCATCCAAAACCCGAAAAATCAAGACAATTGTGCAAGAGATGGTGAATGGTGAGGTAGTCTCATCCCAAGTTCAAGAAAGTGAAGAACTAATAATGTATAGCTTCATGGGTGGTGGCCTCTTCTGTGCCTGGGTGGGGACCATCCTTCTGGTGGTGGCCACAGCAACAGACCACTGGATGCAGTACCGGCTGTCAGGAGCCTTTGCCCACCAGGGCCTGTGGCGGTATTGCCTGGGCAACAAGTGCTACCTGCAGACAGAGAGCATCGCATACTGGAATGCCACCCGGGCCTTCATGATCCTGTCTGCCCTGTGCGCCACTTCTGGCATCATCTTGGGCATCCTGGCCTTCGCTCAGCAGCCTACCTTCACCCGCCTCTCCCGGCCCTTCTCTGCGGGCATCATGTTTTTCGCCTCCACTCTTTTTATTCTCTTGGCCTTGGCCATTTACACTGGAGTCACCGTCAGCTTCCTTGGCCGCCGCTTCGGAGACTGGCGCTTTTCCTGGTCTTACATCCTAGGCTGGGTGGCCCTGCTCATGACTTTCTTCGCAGGGATTTTCTATATGTGCGCCTACCGGATGCATGAATGCCAGCGCCTGTCTACTCCCCGCATGTGGGAACTTCGGTCAGCCTCCTTCTGGAGGGCCATATTTGCCGAGCTCTTTGCCACCCTCTTCTACGTCTTCTTTGGTCTGGGGGCCTCACTGCGTTGGTCCCCTGGCCCCCTGCATGTCTTGCAGGTGGCTCTGGCCTTTGGCCTGGCCCTAGCTACCCTGGTGCAGGCTGTGGGCCATATCAGTGGAGCCCACGTCAATCCTGCGGTCACTTTTGCCTTTCTTGTGGGCTCCCAGATGTCCCTGCTCCGTGCCTTCTTTTATATGGCAGCCCAGCTCCTGGGAGCTGTGGCAGGGGCTGCCATGCTATACAGTGTTACCCCGCCTGCTGTCCGAGGAAACCTGGCACTTAACACGTTGCATCCTGGGGTGAGTGTGGGCCAGGCCACCATGGTGGAGATCTTCCTGACACTTCAGTTCGTGCTCTGCATCTTTGCCACATATGATGAGAGGCGGAATGGCCGTCTGGGCTCTGTAGCCCTGGCTGTTGGCTTCTCCCTCACCCTGGGGCACCTCTTTGGGATATATTATACTGGTGCAGGCATGAACCCTGCCCGCTCCTTTGCTCCTGCCATTCTCACTCGAAACTTCACCAACCACTGGGTCTACTGGGTAGGCCCAATCATCGGAGGGGGCCTGGGCAGCCTCCTCTATGACTTTCTCCTCTTTCCTCGGCTCAAGAGTGTTTCTGAGAGACTGTCTATCCTCAAAGGAGCCAGGCCCAGCGACCCCAATGGTCAACCAGAGGGCACAGGGGAACCTGTTGAACTGAAGACACAGGCTCTG
Trichechus_manatus  ATGTACAGGCGCAGCTACGTCTTCCAGACCCTCAAGGAGCAGTACAAGCGCTCCGAGGAGACGCCGAGCTCCTCGAAGCCGGATGGCCTGTCCGCGAGCGCAGGCGCGGCGCAGAGCCTGGCGGCGGTGCAGGGGCTCGGCCAGCGCGTGGCCGCCTACGTGCAGCGGGCCCGCGCACTCGAGCAGCGCCACGCCGTCCTCCGCCGGCAGCTGGACGCCTTCCGGTGCCTGGGCAACCTGCCCGACCCGGAGGAGGCCCTCGCCCGGCAAGTTGAGGGTAGCCGCCAGCGCGTCCGGGACCTGGCGGCGGAGCGCGCGCGGCTCGAGCGCCAGGGCGCAGAGGCGCAGCGCGCGCTCGACGAGTTTCGGAGCAAGTATGAAAACGAGTGTGAATGTCAACTGCTGCTAAAAGAAATGCTTGAACGGCTTAACAAGGAAGCAGATGAAGCCTTACTGTATAACCTTGGCCTTCAAATCGAAGCCCAGTTTCTGCAGGACGATATCAGTGCAGCAAAGGACAGGTACAAAAAGAATCTTCTGGAAATTCAGACCTACGTCAGCATCCTGCAGCAGATCGTACAGATGACTCCTCAAGCATCTACCATTCTAGGTGGAACGGCTGAGGAGGAGCTCCTGACAGAACAGAAAGTTGCTGCCCTGCAGAGCCAGCTGGAGGAGAGCCAGGCCACCCTCTCCCACCTGCAGACGCAGAGGTCCAGGCTGCAGGCTGAGACAGCGGACCTGGAACAAGCTATTAAAGATGCTCAAGAGTGTTACGACGGTGAGATCCAGCTTTACAATGAACAGATTGAAGGCCTGCGGAAGGAGATTGAGGAGACCGAGAGGGTCCTGGAGAAGTCTTCCTATGACTGCCGGCAGCTGGCAGTCGCCCAGCACACCCTGAAGAACGAGCTGGACCGGTATCAACGCATCATCGAGAGTGAAGGCAACAGGCTCAACTCCGCCTTCATGGAGACTCCCGTCACCCTCTTCATCCAGTGCCCCAGAACCTCTCTCAGCCCTAGTCTCAGCGGGACAGATCTCACCAGGGCTGTGCAGGATATAACAACAGCAAAACCAAGACAGAAAGGCCTCCCCAAGAATGTTCCAAGGAGAAAGGAGATTATAGCTAAAGACAGAGGAGATGAAACTCTGGAAGACATACCGTTCCGTGGTCTGGAAGACACCAAGCAGGTGCAGGTGGTACTTCAGGAGGAAGGCGAATTGAAGCTTGAATCTGGG---GCTGAGAAAGGAAGTCCCTCAATACAAGAAGGGGCTCCAGAGGATGTGCCTGACGGAGGGCAGATAAGCAGAGCCTTCGGAAAACTATCCAGGATGGTCAAGGAGAGGATGAGAAGCCCCAAAGAGCCCGAGCCCCCAGCTGACCTCTATACCAAAGGGCGCTATGTGCTGGTCACAGGGGATGCCAGTCATGTGGACCCCGGGTTCTGTCCCTCCTCTATCCCGGCCAAAGGTGGGGTGATTGTTTCCACCGAGGAAGACTCTGTGTCTCATGACAGCCCTGTGGAGCCTACTCCTGAGCAGCCCCAGCCCCCTTTGGAGAATGGACAGGGGGTTCCCCAGGAGCAGAAAGATGGGCAGCCCGCCA------------------------------------------------------------------------------------------------------------------------------------------------------------------------------------------------------------------------------------------------------------ACCAGCACACCACAGACGAGGAG------------------------------------GAGATGAATGCCAAAGAGCTGAAAGGGCCCGAGGAGA---------------------------------AGCATGATGACCAGAAGGAGGGTGAGGTGACTGAGAGGCCCTATCCTGTGGTCATT------CCAGAGGGACCGTCTACACCCCAGTCTCAAAAGCCTGAGGCCAACCAGGATAACTCTGAGGGGCATGGGGCTAGGAGCAGTGACCTGATGGGAAAAAGCCCTCCCAAGGCCTTGGCATATGAGAAGGTGGAAGTGGTGGAATCCATTGAGGAGTTTTCAACTGAGAGTATTCAGATGTATGAAGAAACCACCATAATTGTGGAGACC---ATTGGAAAGCCAAAGGGAAAC---AAGCACCTGGAAGAGAAAGGCTCT?????????????????????ATGAGCGAGAGGCGAGTGGTGGTGGAAGCACCCACAGGTGCCAGCTTCAGCATGTCCCTCCACAGGCGCAGGGCGTCCTTCAGGGGGACTCAGTCATCATCTACCCTGGAGAGCACCCTGGGCTCCAGGGTCAATGTCAGGGGTGGCCTGGTCCAATCACCTGTGATCTATGTAGGGACAACACCCAGTGGGAGCATAGGTGGCCAGGGTGCCCACGTGACCTGCCGGGCCCTGGGTATCAGCAGTGTCTTCCTGCAGGGCCTGCGGAGCTCAGGCCTGGCCTCTGCGCCCACTCCAGGCCTGGAGGGGGACCATGATGCTGCCGAGGACTTGGGGGGCTGCCTGGTGGAATACACGGCCAAGGTGCGGGCCCTAGAGCAGGTCATCCGGGAGCTGGAAAGGCAACTGCGGACCCACCTGGAGAGCAAGGCCGTGGGCTCCGGAAGCTGGGGCGCCCTCAGGGCCTCCTGGACCAGCAGCTGCCAGCAGGTGGGCGAGTCTATCTTGGAAAATGCCCGGCTCATGCTGCTGATGGAGAATATCCAGGCGGGTGCAGACAACTTTAAAGAGAGGTATGAAAATGAGCAGCCATTTCGAAAGGCAGCAGAAGAGGAAATTAACTCTCTGTATAAAGTCATTGATGAAGCTAATTTGACAAAAATGGATCTGGAGAGTCAAATAGAAAGCCTAAAAGAAGAACTTGGCTTTCTGTCAAGGAACTATGAAGAGGATGTGAAGGTGCTGTACAAACAGTTGGCAGGATGTGAGCTGGAACAAGTGGATGTTCCCATTGGCACTGGTCTGGAACACATCCTTGAGACCATCAGAACTTACTGGGAGAGAGATGTTGAAAAGAACCGAGTGGAGGCAGGAGCCTTGCTGCAAGCCAAGCAACAGGCAGGAGCAGCCCGCATGGCCCAGACCCGTGAAGAGAAGCTGGCCACTGCCCTCAGGGTGGAGTTACACAACACTTCGTGCCAAGTCCAGAGCCTCCAGGCCGAGATGGAATCCTTACAGGCCCTGAAACGAGGCCTGGAGAACACCCTGCACGATGCCAAGCACTGGCATGACATCGAGCTCCAGAACCTGGGCGCCGTGGTGGGCAGGCTGGAGGCGGAGCTCAGGGAGATCCACGCGGAGGCGGAGCAGCAGCGGGAGGAGCGCGAGCATCTGCTGGAGCACAAATGCCAGCTGCAGAAGGAGCTGGCGGCCTACCATGCCCTGCTAGACAGGGAGGAGGGCCG---CATGGACGTCACCATCCAGCATCCCTGGTTCAAACGCGCACTGGGGCACTTCTACCCCAACCGGCTGTTTGACCAGTTGTTTGGTGAGGGCCTTTTCGAGTACGACCTGTTGCCCTTCCTGTCCTCCACCATCAGCCCCTACTACCGCCAGTCCCTTTTCCGCACCGTGCTCGACTCAGGCATCTCGGAGGTCCGGTCCGACAGGGACCAGTTCCTTATCCTCCTGGATGTGAAGCACTTCTCCCCCGAGGACCTGACGGTGAAGGTGCTGGATGACTTCGTGGAGATCCACGGCAAACACAACGAGAGGCAGGACGACCACGGCTACATCTCCCG---------TGAGTTCCACCGCCGCTACCGCCTGCCCTCCAACGTGGACAAATCGGCGCTCTCCTGCTCGCTGTCTGCGGATGGCATGCTGACCTTCTGTGGCCCCAAGGTCCAGTCTGGCATGGATGCCAGCCACAGCGAGCGCGCCATCCCCGTGTCCCGGGAGGAGAAGGCCAGCTCCGCGCCCTCTTCCATGGAGACCCAGAGTGTGCCGCAGGAGCTGGAAACCCTTCCAACCACCAAGATGGCTCAGACCAACCCCATGCCAGGGTCCATAGGGCCATGGAAGATTACCATCTATGACCAGGAGAACTTCCAGGGCAAGAGGATGGAGTTCACCAGCTCCTGCTCAAATGTCTCTGAGCGCAATTTTGATAATGTCCGGTCTCTCAAGGTGGAATGTGGCGTCTGGATTGGTTATGAGCATACCAGCTTCTGTGGACAACAGTTTATACTGGAGAGAGGAGAATACCCTCGCTGGGATGCCTGGAGCGGGAGTAATGCCTACCACATTGAGCGTCTCATGTCTTTCCGCCCCATCTGTTCAGCTAACCACAAGGAGTCTAAAATTACCATCTTTGAGAAAGAAAACTTCATTGGACGCCAATGGGAGATCAGTGATGACTACCCGTCTTTACAAGCCATGGGCTGGTTCAACAATGAAGTCGGTTCCATGAAGATACGATGTGGAGCTTGGGTTTGCTACCAGTATCCTGGATACCGTGGGTATCAATATATCTTGGAATGTGACCATCATGGAGGAGACTATAAACACTGGAGAGAGTGGGGTTCTCATGCCCAGACCTCCCAGATCCAATCGATTCGCCGTATCCAACAAATGTCTCAGGCTGTGATGGCCCCAGCAACAGCTGCGGTGAACCCAGGGCCTGATGGGAAGGGGAAGGGGGCCCCACCTGCAGGGCCATCCCCAGCCACCTATCCCACCCAGGCCCCAGCATCTGTGCCCGTGCCCAGTGCCAAAGTGGGGGACCTTCTTCCTGGGAACTACAAGCTGGTGGTCTTCGAGCAGGAGAATTTCCAGGGCCGACGGGTAGAATTCTCAGGGGAGTGCTTGAACCTGGGAGACCATGGCTTCGACCGAGTGCGCAGCATCATCGTCACCTCGGGACCTTGGGTCGCCTTTGAGCAGTCCAACTTCCGGGGGGAGATGTTTGTCCTGGAGAAGGGCGAGTACCCACGCTGGGATACATGGTCGAGCAGCTACCGCAGCGATCGGCTTGTTTCCTTCCGGCCAGTCAAGATGGACTCCCAGGAGCACAAGATCTGCCTGTTTGAAGGTGCCAACTTCAAGGGTAACGCCTTGGAGATCCAGGGAGATGATGTGCCCAGTCTCTGGGTCTACGGCTTCTGTGACCGCGTGGGCAGTGTGCGAGTCTCCAGTGGGACCTGGGTAGGCTATCAGTATCCTGGCTACCGTGGGTACCAGTATCTCCTGGAGCCCGGCAACTTCAAGCACTGGAACGAGTGGGGGGCCTTCCAGCCACAGATGCAGGCCGTGCGTCGCCTGCGTGACAGGCAGTGGCACC---GGGAGGGCAGCTTCCCTGCCCCGGCCACTGAGCTCCCCAAGATGGCCTCAGACCACCAGACCCAAGCGGGCAAGCAGCAG---CCTCTCAACCCCAAGATCATCATCTTTGAGCAGGAGAACTTCCAGGGCCACTCACATGAGCTCAGCGGGCCCTGCCCCAACCTGAAAGAGACTGGCGTGGAGAAGGCAGGCTCTGTCCTGGTGCAGTCTGGACCCTGGGTGGGCTATGAACAAGCCAACTGCAAGGGTGAGCAGTTTGTGTTTGAGAAGGGCGAGTACCCTCGCTGGGACTCGTGGACCAGCAGCCGCAGGACAGACTCCCTCAGCTCCCTGAGGCCCATCAAAGTGGACAGCCAAGAGCACAAGATTGTCCTCTATGAGAACCCCAACTTCACGGGGAAGAAGATGGAGATCATTGACGATGACGTGCCCAGCTTCCATGCCCATGGCTACCAGGAGAAGGTGTCATCCGTGCGGGTGCAGAGTGGCACGTGGGTTGGCTACCAGTACCCTGGCTACCGTGGGCTGCAGTACCTGCTGGAGAAGGGAGACTACAAGGACAGCGCCGAATTCGGGGCCCCCCACCCCCAGGTGCAGTCTGTGCGCCGCATCCGTGACATGCAGTGGCACCAACGAGGTGCCTTCCACCCTTCCAACATGGCGGAGCAGCACGGAACACCAGAGCAGGCTGCAGCTGGCAAGAGCCACGGAGGCCTTGGCAGCGTTTACAAGGTGACCGTGTACGAGCTGGAGAACTTCCAGGGCAAGCGGTGTGAGCTCTCGGCTGAGTGCCCCAACCTGACCGACAGCCTGTTGGAGAAGGTGGGCTCCATCCAGGTGGAGTCCGGACCATGGCTGGCATTTGAACGCAGGGCCTTCCGTGGGGAGCAGTTTGTCCTGGAGAAGGGGGATTACCCTCGCTGGGATGCCTGGTCCAACAGCCACCACAGTGACAGCATCTTGTCCCTCCGGCCTCTGAACATTGGTGGTCCGGACCACAAGCTGCATCTGTTTGAGAACCCAGCTTTCAGTGGCCGCAAGATGGAGATAGTAGAGGATGACGTGCCGAGCCTCTGGGCTCATGGCTTCCAGGACCGTGTGGCGAGCATCCGTGCCATCAGTGGGACGTGGGTCGGCTACGAGTTTCCTGGCTACCGCGGACGCCAGTACGTGTTTGAGCAGGGAGAGTACCAGCACTGGAATGAGTGGGACGCCCCCCAGCCGCAGCTGCAGTCCGTGCGCCGCATCCGCGACCAGAAATGGCACAAGCGGGGCTGCTTCCTTAGTAGCATGTCTAAAACTGGAACCAAGATTACTTTCTATGAAGACAAAAATTTCCAAGGCCGCCACTATGAATGTGACTGCGACTGTGCTGATTTCCACACGTACCTGAATCGCTGCAACTCCATTAGAGTGGAAGGAGGCACCTGGGCTGTGTACGAAAGGCCCAACTTTTCGGGGCACGTGTACATCTTACCTCGGGGCGAGTACCCGGAGTACCAGCGTTGGATGGGCCTCAATGACCGCCTGAGCTCCTGCAGAGCTATCCACCTGCCTAGTGGAGCCCATTATAAGCTTCAGATCTTTGAGAAAGGGGATTTCACCGGCCAGATGTACGAAACCACTCAAGACTGCCCTTCCACCATGGAGCAGTTTCACATGCGAGAGATCCACTCCTGTAAGGTGCTGGAGGGTGTCTGGATTTTCTATGAGCTGCCCAATTACCGTGGCAGGCAGTACCTCCTGGACAAGACAGAGTACCGGAAGCCCATCGACTGGGGCGCAGCATCCCCAGCCATTCAGTCTTTCCGCCGCATTGTGGAGATGGGTGACTGGAGTTTCCTAGGGAACATCTTGGAGGAGGTGAATGAGCACTCCACAGTCATCGGCAGAGTCTGGCTCACCGTGCTGTTCATCTTCAGGATCCTCATCCTTGGCACGGCCGCAGAGTATGTGTGGGGGGATGAGCAGTCTGACTTCGTGTGCAACACCCAGCAGCCGGGCTGTGAGAACGTCTGCTACGACGAGGCCTTCCCCATCTCCCACATCCGCCTCTGGGTGCTGCAGATCATCTTCATCTCCACTCCCTCCCTGGTGTACGTGGGCCACGCTGTGCACCACGTCCGCATGGAGGAGAAGCGGAAGGAACGAGAGGCAGAGGAGCTGTGTCAGCAGCCCGGGGGCAACGGTGCTGAGAGGGGGCCCCTCGCCCCAGACCAGGGCAGCATCAAGAAA---AGCAGCAGC---AGCCGAAGCACCAAGAAGTTTCGACTGGAGGGGACCCTGCTGAGGACCTACATCTGCCACATCATCTTCAAGACCCTCTTTGAGGTGGGCTTCATCGTGGGCCACTACTTCCTGTACGGTTACCGGATCCTGCCCCTCTATCGCTGCAGCC---GGTGGCCCTGCCCTAACATGGTGGACTGCTTCGTGTCACGGCCCACCGAGAAAACCATCTTCATTCTATTCATGTTGTCTGTGGCCTCCGTGTCCCTCTTCCTCAATATTATGGAGATGAGCCACCTGGGCCTGAAGAGGATCCGGTCGGCCTTCAAGAGGCATGTAGAACAGCCACTGGGGGAGATTCCTGAGAAACCTCTCCACTCTATTGCTGTCTCGTCCATCCAGAAAGCCAAAGGCTACCAGCTCCTGGAAGAAGAGAAAATCGTGTCCCACTATTTCCCTTTGACTGAGGTTGGGATGGTGGAGACCAGCCCACTATCTGCCAAGCCTTTCAGTCCGTTTGAGGAGAAGATCGGCACAGGACTCCTGGGGGGCTTGTCACAGGTTTACCAAGAGAAGCTGCCCTCCTACGCTCAGGTGGGAGCAGCGGAAGCGGAGGAGGAGGAGCAGCCTGTGGAGGAGGGAGCAGAACCGGAGGTGGAAGAGAAGAGGCAGGAAGCAGAGAGGTTGACCACAGATGAG---------------CAGGAGGCAGTACTGGAGGAGGAGAAAATAGAGACCTTTAAAGTGGGGAAGGAGGGGGAGAAGGAAGACCTGCAGGCAGAAAAGGTATCAAAGCAAGGGCTGCCGG------------------------------------------------------CTGAGAAGGCGCCTTCCCTGTGTGCAGAGGTGACCACAGATGAAACCAGACCGCTGAGCAGGCTGAGCAAAGCCAGCAGCCGGGCCAGGTCAGATGATCTAACAGTAATGTCACTCTCTTTGCGCACCTCTGGGCTGTCCCAGCGACTGTCCTCCCAAAGTGGGACAGCAGGCAGAGTCAGGGGCATGTCCACTTCCACTGCTGGAAGTGTCTATGGGGGAAGCACCTTTGGCTTTGGAGGTAGCTGTGGGGGAGGCTTTTCTGCTGCTTCCATGTTTGGCTCTAGCTCTGGCTTTGGTGGTGGTTCTACAAGTTCCTTTGCAGGAGGACTGGGCACTGGTTACGCAGGCTCCCTGGGGGGTGGCTTTGGAGG---CCTGGGGACTGGCTTTTGGGGAAGCCCAGGAGGTGGCTCCGTAGGTATTCTCGCTGGCAATGATGCAGGCCTTCTTTCTGGATCAGAAAAGGAAACCATGCAAAATCTTAATGACAGATTGGCCTCCTATCTCGATAAGGTTCGAGCTCTAGAAGAGGCTAATACTGAGCTAGAAAACAAAATTCGAGGATGGTATGAATCACGAGGGTCTGGGATTGGAGACCCCAGGTCACAGAGTGATTACAGTAAATATTATACGTTGATTGAAGACCTCAGGAATAAGATCATTTCTGCCAGCAGCGGGAGCGCCCAGCTCCTCCTGCAGATTGATAATGCCAGACTGGCTGCCGACGACTTCCGAATAAAGTACGAGAATGAGCTGGCCCTATGCCATAGCGTGGAGGCCGACATCAATGGCCTGCGCAGGGTGCTGGACGAGCTGACTGTGACCAGATCTGACCTGGAGATGCAGATCGAGAGTCTGACTGAAGAGCTGGCCTACCTGAAGAAGAACCACGAGGAGGAGCTCCAAAGCTTCCGGGAGTGCAGCCTTAGCCAGGTGAGCGTAGAAATGGACGCCAC---------------------CCCTGGAGTGGACCTCACCGGACTTCTCAACGACATGAGGGCGCAGTATGAAACCATCGCTGAGCAGAATCGGAAGGACGCGGAAGCCTGGTTCACTGAAAAGAGCGGGGAGCTCAGGAAAGAGATCAGCACCAACAAGGAGCAGCTTCACTCCAGCAAGAGTGAGGTCACCGAGCTGAGGCGCGCGTTTCAAAACCTCGAGATCGAGCTCCAGTCCCAGCTCGCCATGAAGAAATCCCTTGAGGATTCGTTGGCCGAAACCGAGGGTGACTACTGTGGCCAGTTGGACCAGGTGCAGCAGCTCATCGGCTGCCTGGAGGAGCAGCTGCAGCAAGTGCGCGCCGACGCCGAGCGCCAGAACGCCGACCACCAGCGGCTGCTGAACGTCAAGGCCCGCCTGGAGTTGGAGATCGAGACCTAC---CGCCGCCTGCTGGACGGGGAGGTCAAGGGTGATGGGTTGGATGAAATTTCATTTGTGACAGACTCCGAATCTCAAGCACAGTCAATTGATTCCTCCAAAGACCCAGCCAAAACTCAAAAAGTCAAGACAATTGTGCAAGAGTTGGTGAATGGTGAGGTAGTCTCATCCCAAGTTCAGGAAACTGAAGAACTAATAATGTACAGCTTCATGGGTGGTGGCATCTTCTGCGCCTGGGTAGGGACCATCCTCCTGGTGGTGGCCACCGCAACGGACCACTGGATGCAGTACCGGCTGTCGGGGTCCTTCGCCCACCAGGGCCTGTGGCGGTATTGCCTGGGCAGCAAGTGCTACCAGCAGACGGAGAGCATTGCATACTGGAATGCCACTCGGGCCTTCATGATCCTGTCCGCTCTGTGCGCTACCTCTGGCATCATCTTGGGCATCCTAGCCTTCGCTCAGCAGCCCACCTTCACCCGCCTCTCCCGCCCCTTCTCCGYGGGCATCATGTTTTTCGCCTCCACCCTTTTTATCCTCTTGGCCTTGGCCATTTACACTGGAGTCACCGTCAGCTTCCTTGGCCGCCGTTTTGGAGACTGGCGCTTTTCCTGGTCTTACATCCTGAGCTGGGTGGCCCTACTCATGACCTTCTTCGCAGGGATTTTCTATATGTGTGCCTACCGGATGCACGAATGCCAGCGCCTGTCCACTCCCCGCATGTGGGAACTTCGGTCAACCTCCTTCTGGAGGGCCATATTCGCTGAGCTCTTTGCCACCCTCTTCTATGTCTTCTTTGGTCTGGGGGCCTCACTGCGTTGGTCCCCTGGCCCCCTGCCTGTCTTGCAGGTGGCTCTGGCCTTTGGCCTGGCCCTGGCTACGCTGGTGCAGGCTGTGGGCCATATCAGTGGAGCCCACGTCAATCCTGCAGTCACTTTTGCCTTCCTTGTGGGCTCCCAGATGTCCCTGCTCCGTGCCTTCTGCTATATGGCAGCCCAGCTCCTGGGAGCCGTGGCTGGGGCTGCCATGCTGTACAGTGTTACCCCGCCTGCTGTCCGAGGAAACCTAGCACTTAACACGTTGCATCCTGGGGTGAGTGTGGGCCAGGCCACCGTGGTGGAGATCTTCCTGACACTCCAGTTCGTGCTGTGCATCTTTGCCACATATGACGAGAGGCGAAATGGCCGTCTGGGATCTGTGGCCCTGGCTGTTGGCTTCTCCCTCACCCTGGGGCACCTCTTTGGGATGTATTATACTGGTGCAGGCATGAACCCTGCCCGCTCCTTTGCTCCTGCCATTCTCACTCGAAACTTCACCGACCACTGGGTATACTGGGTGGGCCCAATCATTGGAGCGGGCCTGGGCAGCCTCCTCTATGACTTTCTCCTCTTCCCTCGGCTCAGGAGTGTTTCTGAGAGACTGTCTATCCTTAAGGGAGCCAGGCCCAGTGACCCCAATGCACAACCAGAGAGCACAGGGGAACCCGTTGAACTGAAGACGCAGGCCCTG
