# Supplementary material for: Three Blind Moles: Molecular Evolutionary Insights on the Tempo and Mode of Convergent Eye Degeneration in Notoryctes typhlops (Southern Marsupial Mole) and Two Chrysochlorids (Golden Moles)
Source: Genes (Basel). 2023 Oct 28;14(11):2018. doi: 10.3390/genes14112018 (PMC10671557; doi:10.3390/genes14112018)
Supplement: Supplementary file 1 [file genes-14-02018-s001.zip › Afrotheria PAML Files/Rod Activation/Afrotheria_6rods.rax]

12 8760
Amblysomus_hottentotus  ATGAAGACAAATATAATCAATACACAATGCTCCTTTGTGAATATCCCCAATGTGATTGTACCAGATATTGAAATGGAAATAAGAAAAATGGAAAATGGAGCGTGCAGCTCCCTGTCTGATGATGAT---------GACAATGCTTCTATATTAGATGAATCAGAACGTGAAAACTACCAAACAAGAGGTTCCTTTAGAAAGAATTCACACAGAAGGAGAGAACCATCTCAGAGGGAGCAGTACCTGCCTGGAGCCACTGCACTTTTCAATGTTAACAACAGCAGTAATAAGGACCAGGAATCAAAAGAAAAGAAGAAAAGGAAAAAGGAAAAGAAAAGTAAATCAGATGGTAAAGATGAAAATGAAAAGGACCCAAAGAAGGACAAGAAGAGAGAAAAACAGAAGAAAAAGAAAGTG---GACAAAAACAAAAATAAGAAAGAGGAGAAGAAGAAAGAAGTCATGGTTATAGATCCCTCGGGAAACACGTATTACAATTGGCTGTTTTGCATCACTTTACCTGTTATATACAACTGGACTATGGTCATTGCAAGGGCATGTTTTGATGAACTTCAGATTGATTACCTAGAATATTGGCTCGTTTTTGATTACTTGTCAGATGCAATTTATGTTCTTGATATTTTTGTACGAACAAGGACAGGTTATCTGGACCAAGGACTGCTGGTGAAGGAAGAGCTTAAAATCATAGAGAAATATAAATCCAATTTGCAATTTAAGCTTGATGTTTTATCTATGGTACCAACTGATCTGCTGTTTTTAAAACTGGGGTGGAACTATCCAGAAATTAGATTAAACAGACTGTTAAGGATCTCTCGTATGTTTGAATTTTTCCAGAGAACAGAAACAAGGACAAACTACCCAAACATCTTTAGAATTTCTAACCTTGTTATGTATATTGTCATCATCATCCACTGGAATGCCTGTGTGTATTACTCTATTTCCAAAGCTATTGGATTTGGAAGTGACACATGGGTCTATCCTAACATTAATGATACTGAATTTGGTCGTTTGGCAAGAAAATATGTATATAGCCTTTACTGGTCTACCCTGACTTTGACCACCATTGGTGAAACACCGCCTCCTGTGAGAGATTCTGAGTACATCTTTGTGGTTGTGGATTTCCTAATTGGAGTGTTAATTTTTGCTACCATTGTTGGTAACATAGGTTCTATGATTTCCAACATGAATGCAGCTAGAGCAGAATTTCAAGCAAGAATTGATGCTATAAAGCAATATATGCATTTTCGAAATGTAAGCAAAGATATGGAAAAGAGAGTCATCAAATGGTTTGACTACTTGTGGACCAACAAAAAAACAGTGGATGAAAAGGATGTCTTGAGATATCTACCTGATAAACTAAGAGCAGAGATTGCCATCAATGTTCACTTAGACACACTGAAAAAGGTGCGCATTTTTGCTGACTGTGAAGCTGGTCTGTTGGTGGAGTTGGTCCTGAAATTACAACCCCAAGTTTACAGTCCTGGAGATTACATTTGCAAGAAAGGAGATATTGGGCGTGAAATGTACATCATCAAGGAAGGCAAACTTGCTGTGGTGGCAGATGATGGAATCACTCAGTTTGTAGTTCTGAGTGATGGCAGTTACTTTGGTGAGATCAGCATTCTTAACATTAAAGGAAGCAAAGCTGGAAATCGACGAACAGCCAATATTAAAAGTATTGGCTATTCAGATCTGTTTTGTCTCTCAAAAGATGACCTCATGGAAGCTTTAACTGAGTACCCAGATGCCAAAACTATGCTGGAAGAGAAAGGGAAGCAAATCTTAATTAAAGATGGTCTACTGGATCTAAGTATCGCAAATGCTGAGGGCGATCCTAAAGATCTTGAAGAGAAGGTCATTAGAATAGAGGGGTCAGTAAACCTTCTGCAAACAAGGTTTGCTCGAATCCTGGCTGAGTATGAGTCAGGGCAACAAAAATTGAAGCAGAGACTAACAAAGGTTGAGAAATTTCTGAAGCCGAATATTGACACAGATTTTTCAACTATCGAAGGATCTGGAATGGAAAGTGGACCCCCCGACTCTACACAAGATATGGGGGCTGGGGCCAGTGCTGAGGAGAAGCACTCCAGAGAGCTGGAAAAGAAGCTGAAAGAGGATGCCGAGAAGGATGCTCGAACGGTGAAACTGCTGCTTCTGGGTGCGGGTGAGTCCGGGAAGAGCACCATCGTCAAACAGATGAAGATTATTCACCAGGACGGGTACTCATTGGAAGAGTGCCTAGAGTTCATTGCCATCATCTATGGTAATACGCTGCAGTCCATCCTGGCCATCGTGCGCGCCATGACCACACTCAACATCCAATATGGAGACTCTGTGCGCCAGGACGACGCTCGGAAGTTGATGCACATGGCCGACACTATCGAAGAGGGCACAATGCCCAAAGAAATGTCGGACATCATCCAGCGGCTGTGGAAGGACTCAGGTGTTCAGGCCTGCTTCGATCGCGCCTCGGAGTACCAGCTCAACGACTCAGCAGGCTACTACCTCTCGGACTTGGAGCGCCTGGTAACTCCGGGCTACGTACCCACTGAGCAGGACGTGCTGCGCTCGCGAGTCAAAACCACCGGCATCATTGAGACTCAGTTCTCCTTCAAGGAGCTCAACTTCCGGATGTTTGACGTGGGCGGACAGCGCTCTGAACGCAAGAAGTGGATCCACTGCTTTGAGGGCGTCACTTGCATTATCTTCATCGCGGCACTAAGCGCCTACGACATGGTGCTGGTGGAGGACGACGAAGTAAACCGTATGCATGAAAGCCTGCACCTGTTCAACAGCATCTGCAATCACCGCTACTTCGCCACTACGTCCATCGTGCTCTTCCTCAACAAGAAGGATGTATTCTCGGAGAAAATAAAAAAGGCCCACCTTAGCATTTGCTTTCCGGACTATGATGGACCCAACACCTATGAGGATGCCGGCAACTACATCAAGGTGCAGTTCCTCGAACTCAATATGCGGCGCGACGTGAAGGAAATCTACTCTCACATGACATGCGCCACCGACACGCAGAACGTCAAGTTCGTCTTCGATGCTGTTACCGACATCATTATCAAGGAGAACCTCAAAGACTGCGGGCTCTTCATGCCAGTGGTCAATATTGAGGATCTAACGGAAAAGGACAAAATGAAGATGGAACTCAATCAGCTCCAGAAAGAAGTGACACTGGAAAGAATGCTGGTGTCCAAATGTTGTGAAGAAGTAAGAGATTATGTTGAAGAAAGATCTGGTGAAGATCCCTTAGTAAAGGGTATTCCAGAGGAAAAAAATCCCTTCAAGGAGCTCAAAGGTGGTTGTATACTTTCAATGGGGGAGGTGACAGAAGAGGAGGTGGAAAAGTTCTTAGACTCGAATGTTGGCTTTGCCAAACGGTACTACAACCTTCATTACCGGGCCAAGGTCATCTCAGATCTCCTTGGGGCTAAGGAGGCAGCTGTGGACTTCAGCACTTACCACTCACTGAGCAGTGTGGAGGAGAGTGAAATCATCTTCGATCTGCTGCGGGACTTTCAGGAGAATTTACAGACTGAGAAAAGCATCTTCAATGTCCTGAAGAAGCTATGCTTTCTCCTACAGGCAGACCGCATGAGTCTATTCATGTACAGGGCCCGCAATGGCATCCCAGAGCTAGCCACCCGGCTCTTCAATGTCCACAAGGATGCAGTCCTGGAGGACTGCCTGGTGGTGCCTGATTCCGAGATCGTCTTCCCTCTGGACATGGGTGTGGTGGGCCATGTCGCACACTCCAAAAAGATCACCAACGTCCCCAACACAGAAGAGGATGAGCATTTTTGTGACTTTGTGGACAATCTCACAGAGTATGAGACTAAGAACATCTTGGCTTCCCCGATAATGAATGGGAAGGATGTGGTGGCTGTAATCATGGCTGTGAATAAAGTGGATGGGCCATCCTTCACCGAGAGAGATGAAGAGATTCTCCTGAAGTACCTCAATTTTGCAAATTTGATCATGAAAGTGTTCCATCTGAGCTATCTGCATAACTGCGAGACCCGCCGTGGCCAGATATTACTGTGGTCTGGGAGCAAAGTTTTTGAAGAACTTACAGACATCGAGAGACAATTCCACAAAGCCCTCTATACAGTTCGTGCCTTCCTCAACTGTGACAGATACTCTGTGGGTCTCTTAGACATGACCAAGGAGAAGGAATTTTTTGATGTGTGGCCCGTCCTGATGGGTGAGGTTCCGGCTTACTCTGGCCCCAGGACTCCAGATGGAAGGGAAATCAACTTTTACAAGGTCATTGACTACATTCTGCACGGCAAAGAAGACATCAAGGTCATCCCGAATCCACCTCCTGATCATTGGGCTTTAGTGAGTGGTCTCCCTACCTATGTTGCCCAAAATGGCCTGATTTGCAACATCATGAATGCACCTTCTGAGGACTTTTTTGCATTCCAAAAAGAGCCTCTGGATGAGTCTGGATGGATGATTAAAAATGTCCTTTCTATGCCGATTGTGAATAAAAAGGAAGAAATTGTTGGTGTGGCCACATTTTACAATCGTAAGGATGGGAAACCCTTTGATGAAATGGATGAGACCCTCATGGAGTCTTTGACTCAATTTTTGGGCTGGTCTGTCCTAAATCCTGACACCTATGAGTCAATGAACAAACTTGAAAACAGGAAAGACATTTTCCAAGACATGGTAAAATATCATGTGAAGTGCAACAATGAAGAAATCCAGAAAATCCTGAAAACCAGAGAGGTGTATGGAAAGGAGCCTTGGGATTGTGAGGAAGAGGAGCTGTCTCAGATCCTGCAAAGAGAGCTGCCAGATGCAGAGAAATATGAAATTAACAAATTCCACTTCAGCGACTTACCTCTAACAGAATTGGAACTGGTGAAATGTGGGATACAGATGTATTATGAGCTGAAAGTGGTGGATAAATTTCACATTCCACAGGAGGCCCTGGTGCGATTCATGTACTCGCTGAGCAAGGGCTACCGCAGGATCACCTACCACAACTGGAGGCATGGCTTCAACGTGGGACAGACCATGTTCTCCTTGCTGGTGACTGGAAAGCTGAAGCGATATTTCACGGACCTGGAGGCCTTGGCCATGGTCACTGCTGCCTTCTGCCATGACATCGACCACAGAGGCACTAACAATCTCTACCAGATGAAATCCCAGAATCCACTAGCCAAGCTTCATGGCTCCTCCATCTTGGAAAGACACCACCTGGAGTTTGGCAAAACATTGCTGCGAGATGAGAACCTAAATATCTTTCAAAACCTCAGCCGCAGGCAGCATGACCATGTGATCCACATGATGGACATCGCCATCATAGCCACAGACCTTGCCCTCTACTTCAAGAAGAGGACGATGTTCCAAAAGATCGTGGATCAGTCTAAGACATACGAGACTGAACAGGGGTGGACGCAGTACATGATGCTGGAACAGACGCGGAAGGAAATCGTTATGGCTATGATGATGACCGCCTGTGACCTCTCAGCCATAACCAAGCCCTGGGAGGTGCAGAGCAAGGTAGCTCTGTTGGTTGCTGCCGAATTCTGGGAACAAGGTGACCTGGAGCGCACAGTGCTACAACAGAATCCCATTCCCATGATGGACAGAAACAAGGTTGACGAACTCCCGAAACTTCAGGTTGGCTTCATTGACTTCGTTTGCACATTTGTCTATAAGGAATTCTCCCGTTTCCACAAGGAGATCACCCCCATGCTGGATGGGCTCACCAACAACCGCAAAGAGTGGAAGGCGCTTGCTGATGAGTACGATGCCAAGATGAAGGTGCTGGAGGAGGAGAAGCAGAAACATCAGGCAGCCAAACAAGCAGCTACAGGAAACGATCCTGGGGGAACTCCTGGTCCAGTAGGAGGCGCACCTGCATCCAAGTCCTGCTGTATCCAGATGAGCCTCAGTGAGGAACATGTGCAGAAGTTTCTGGATGGGAACCCCGGTTTCGCCGAGAGGTACTTCAGCAAACAGCTGTGTCCCGAGCGTGCAGCCAGGGCCAGTGAGGAGG------GACACTTAGTGGACTGCGGCAGCTTCAAGGAGCTGTTCCAGGTGGAGGAGAGTCAGGCGCTGTTGGAGTTGGTCCAGGACATGCAGGAAAACGTCAACATGGAGCGCGTGGTCTTCAAGATCCTACGGCGACTGTGCGGCATCCTGCGTTCCGACCGCTGCAGCCTCTTCATGTACCGCCAGCGCAATGGCGTCGCTGAGCTCGCCACGCGTCTCTTCAGCGTGCAGCCTGGCAGCACCCTGGAGGAGTGTCTGGTGCCCCCCGACTCCGAGATCGTGTTTCCGCTGGACATCGGGGTGGTCGGGCATGTGGCACAGACCAAGAAGATGGTGAATGTCAAGGATGTGAATGAGTGCTCCCACTTCAGCCCATTTGCTGACGAGCTCACCGGGTACATGACGAGGAACCTCCTGGCCACTCCCATCATGAATGGCAAGGACATGGTGGCGGTCATCATGGCTGTGAACAAGCTTGACGGCCCGTGTTTCACCAGTGAAGATGAAGACGTTTTCCTGAAGTACCTGAATTTTGCCACCTTAAACCTGAAGATCTACCACCTGAGCTACCTCCACAACTGCGAAACGCGCCGAGGTCAGGTGTTGTTGTGGTCAGCCAACAAGGTGTTTGAGGAGCTCACGGATGTGGAACGGCAGTTTCACAAGGCTTTCTACAGCGTGAGGGCTTATCTGAACTGTGACCGGTACTCCGTAGGCCTGCTGGACATGACCAAGGAGAAGGAATTCTTCAACGTGTGGCCTGTGCTGATGGGGGAGGCCCAGCCGTACTCGGGCCCACGCACACCAGATGGCCGGGAAATCCTTTTCTACAAAGTCATAGACTACAGCCTCCACGGCAAGGAGGACATCACAGTCATTCCCACACCCCCGGCCGATCACTGGGCCCTGGCCAGCGGCCTTCCAACCTATGTAGCAGAAAGTGGCTTTATCTGTAACATCATGAATGCCCCTGCCGAGGAAATGTTTAAATTTCAGAACGGAGCCCTGGATGAATCTGGATGGACCATCAAGAATGTCCTCTCCATGCCCATTGTCAACAAAAAAGAGGAGATTGTGGGGGTTGCAACGTTTTACAACAGGAAGGATGGGAAGCCCTTTGATGAGCAGGATGAAGTTCTCATGGAGTCCCTGACGCAGTTCCTGGGATGGTCAGTGCTAAACAGTGACACTTACGACAAGATGAACAAGCTGGAGAACCGCAAGGACATCGCCCAGGACATGATTCTGTACCACGTGAAATGTGACAAGGAGGAGATCCAGGAGATCATGCCAACAAGAGAGCGCCTTGGAAAGGAGCCTGGTGAGTGTGAAGAGGAGGAGTTGGAGAAAATCTTGAAAGAAGAGCTCCCAGGACCGAGCAAGTTTGACATCTACGAGTTCCACTTTTCAGACCTGGAGTGCACAGAGCTGGAGTTGGTTAAATGTGGCATCCAGATGTACTACGAGCTGGGTGTGGTCCGCAAGTTCCAGATCCCCCAGGAGGTGCTTGTGAGATTCCTTTTCTCCGTCAGCAAAGGGTATCGGAGAATCACCTACCACAACTGGCGCCATGGTTTCAACGTGGCCCAGACGATGTTCACGCTGCTCATGACCGGCAAGCTGAAAAGCTACTACACAGATCTGGAGGCCTTCGCCATGGTGACAGCCGGCCTATGCCACGACATTGACCACCGCGGCACCAACAACCTGTACCAGATGAAATCCCAGAATCCCTTAGCAAAGCTCCATGGCTCCTCGATTCTGGAACGGCACCATCTGGAGTTTGGGAAGTTCCTGCTCTCAGAGGAGACCCTGAACATCTTCCAGACCCTGAGCCAGCGACAGCATCAGCTGGTGATTCACCTCATGGACATCTCCATCATCGCCACGGATCTAGCGCTCTACTTCAAGAAGAGGACCATGTTCCAGAAGATTGTAGATGAGTCCAAGAACTATGAGAACCGGAAGACATGGGTGGAGTACTTGTCCCTGGAAACCACGCGAAAGGAGATAGTCATGGCCATGATGATGACCGCATGTGACCTGTCTGCCATCACCAAGCCCTGGGAGGTCCAGCGCAAGATAGCTCTTCTGGTAGCAGCTGAGTTCTGGGAACAAGGAGACTTGGAAAGGACGGTTCTGGAGCAGCAGCCCATTCCAATGATGGACAGGAACAAAGCGGCCGAGCTTCCCAAGCTCCAAGTCGGCTTCATTGACTTCGTGTGTACGTTTGTGTACAAGGAGTTTTCCCGCTTCCACGAGGAGACCCTGCCCATGTTCGACAGGCTGCAAAACAACAGGAAAGAGTGGAAGACCCTGGCGGATGAGTACGAGGTCAAGGTGAAGGCCTTGGAAGAGAAGAAAAAGGAGGAG---GCCGTGGTGGCCAAGAAAGTGAGCACAGAGATCTGTAACGGCGACCCCACCCCAAAGTCTTCCACCTGCTGCATCCTGATGAACTTGGAGCCACCAAAGCCTGAGGTCTGGTCAGCCACCAGGGTGATGGGGGGACCTGTCACCCCCAGGAAAGGGCCCCCCAAATTCAAGCAGCGGCAAACCAGACAGTTCAAGAGCAAGCCCCCCAAGAAAGGCATCCAAGGGTTTGGCGACGACATCCCCGGCATGGAAGGCCTGGGGACAGATATCACGGTCATCTGCCCATGGGAGGCCTTCAGCCACCTGGAGCTGCATGAGCTGGCTCAATATGGCATCATC
Chrysochloris_asiatica  ATGAAGACAAATATAATCAATACACAATGCTCCTTTATGAATATCCCCAATGTGATTGTACCAGATATTGAAATGGAAATAAGAAGAATGGAAAATGGATCATGCAGCTCTCTGTCTGATGATGAT---------GACAATGCCTCTATATTGGAAGAATCGGAATGTGAAAACTTCCAGACAAGAGGTTCCTTTAGAAAGAATTCACACAGAAGGAGAGAACCATCTCAGAGGGAGCAGTACCTGCCTGGAGCCATTGCACTTTTCAATGTTAACAACAGCAGTAATAAGGACCAGGAATCAAAAGAAAAGAAGAAAAGGAAAAAGGGAAAGAAAAGTAAATCAGATGGTAAAGATGAAAATGAAAAGGACCCAAAGAATGACAAGAAGAGAGAAAAAGAGAAGAAAAAGAAAGTG---GACAAAAACAAAAAGAAGAAAGAGGAGGAGAAGAAAGAAGTCATGGTTATAGATCCTTCGGGAAACACGTATTACAATTGGCTGTTTTGCATCACTTTACCTGTTATGTACAACTGGACTATGGTCATTGCAAGGGCATGTTTTGATGAACTTCAGATTGATTACCTAGAATATTGGCTCGTTTTTGATTACTTGTCAGATGCAGTTTATGTTCTTGATATGTTTGTACGAACAAGGACAGGTTATCTGGACCAAGGACTGCTGGTGAAGGAAGAGCTTAAAATCATACAGAAATATAAATCCAATTTGCAATTTAAGCTTGATGTTTTATCTATGGTACCAACTGATCTGCTGTTTTTAAAATTGGGGTGGAGCTATCCAGAAATTAGATTAAACAGACTGTTAAGGATCTCTCGTATGTTTGAATTTTTCCAGAGAACAGAAACGAGGACAAACTACCCAAACATCTTTAGAATTTCTAACCTTGTTATGTATATTGTCATCATCATCCACTGGAATGCCTGTGTGTATTACGCTATTTCCAAAGCTATTGGATTTGGAAGTGACACATGGGTCTATCCTAACATTAATGATCCTGAATTTGGTCGTTTGGCAAGAAAATATGTATATAGCCTTTACTGGTCTACCCTGACTTTGACCACCATTGGTGAAACACCGCCTCCTGTGAGAGATTCTGAGTATGTCTTTGTGGTGATGGATTTCCTAATTGGAGTGTTAATTTTTGCTACCATTGTTGGTAACATAGGTTCTATGATTTCCAACATGAATGCAGCTAGAGCAGAATTTCAAGCAAGAATTGATGCTATAAAGCAATATATGCATTTTCGAAATGTAAGCAAAGATTTGGAAAAGAAAGTTATCAAATGGTTTGACTACTTGTGGACCAACAAAAAAACAGTGGATGAAAAGGATGTCTTGAGATATCTACCTGATAAACTAAGAGCAGAGATTGCCATCAATGTTCACTTAGACACACTGAAAAAAGTGCGCATTTTTGCTGACTGTGAAGCTGGTCTGTTGGTGGAGTTGGTCTTGAAATTACAACCCCAAGTTTATAGTCCTGGAGATTATATTTGCAAGAAAGGAGATATTGGGCGTGAAATGTACATCATCAAGGAAGGTAAACTTGCTGTAGTGGCAGATGATGGAATCACTCAGTTTGTAGTTCTGAGTGATGGCAGTTACTTTGGTGAAATCAGCATTCTTAACATTAAAGGAAGCAAAGCTGGAAATCGAAGAACAGCCAATATTAAAAGTATTGGCTATTCAGATCTGTTTTGTCTCTCAAAAGATGACCTCATGGAAGCTCTAACTGAATACCCAGATGCCAAAACTATACTGGAAGAGAAAGGGAAGCAAATCTTAATTAAAGATGGTCTGCTGGATCTAAGTATTGCAAATGCTGGGGGTGATCCTAAAGATCTTGAAGAGAAGGTCATTAGAATAGAGGAGTCAGTAAACCTTCTGCAAACAAGGTTTGCTCGAATCCTGGCTGAGTATGAATCAGTGCAACAAAAATTGAAGCAGAGACTAACAAAGGTTGAGAAATTTCTGAAGCCGATTATGGACACAGATTTTTCAACTATCGAAGGATCTGGAATGGAAAGTGGACCCCCCAACTCTACACAAGATATGGGGGCTGGGGCCAGTGCAGAGGAGAAGCACTCCAGAGAGCTGGAAAAGAAGCTGAAAGAGGATGCTGAAAAGGATGCTCGAACGGTGAAACTGCTGCTTCTGGGTGCGGGTGAGTCCGGGAAGAGTACCATCGTCAAACAGATGAAGATTATTCACCAGGACGGGTACTCATTGGAAGAGTGCCTAGAGTTCATTGCCATCATCTATGGTAATACGCTGCAGTCCATCCTGGCCATAGTGCGCGCCATGACCACACTCAACATCCAATACGGAGACTCTGTGCACCAGGACGACGCTCGGAAGTTGATGCACATGGCCGACACTATCGAAGAGGGCACGATGCCCAAAGAAATGTCAGACATCATCCAGCGGCTGTGGAAGGACTCAGGTGTTCAGGCCTGCTTTGATCGTGCCTCGGAGTACCAGCTCAACGACTCAGCTGGCTACTACCTCTCGGATTTGGAGCGCCTGGTAACTCCGGGCTACATACCCACCGAGCAGGACGTGCTGCGCTCGCGAGTCAAAACCACCGGCATCATTGAGACTCAGTTCTCCTTCAAGGAGCTCAACTTTCGGATGTTTGACGTGGGTGGACAGCGCTCTGAACGCAAGAAGTGGATCCACTGCTTCGAGGGCGTCACTTGCATTATCTTCATTGCGGCACTAAGCGCCTACGACATGGTGCTGGTGGAGGACGACGAAGTAAACCGTATGCACGAGAGCCTGCACCTGTTCAACAGCATCTGCAATCACCGCTACTTCGCCACTACGTCCATCGTGCTCTTCCTCAACAAGAAGGATGTATTCTCCGAGAAAATCAAAAAGGCCCACCTTAGCATTTGCTTTCCGGACTATGACGGACCCAACACCTATGAGGATGCTGGCAACTACATCAAGGTGCAGTTCCTCGAACTCAATATGAGGCGTGATGTGAAGGAAATCTACTCTCACATGACATGCGCCACCGACACACAGAACGTCAAGTTCGTCTTCGATGCTGTTACCGACATCATTATCAAGGAGAACCTCAAAGACTGTGGGCTCTTCATGCCAGTGGTCAATATTGAGGATCTAACGGAAAAGGACAAAATGAAGATGGAACTCAATCAGCTCCAGAAAGAAGTGATGCTGGAAAGACTGCTGGTGTCCAGATGTTGTGAAGAAGTAAGAGATTATGTTGAAGAAAGATCTGGTGAAGATCCCTTAGTAAAGGGTATTCCAGAGGACAAAAATCCCTTCAAGGAGCTCAAAGGAGGTTGTATAATTTCAATGGGGGAGGTGACAGAAGAGGAGGTGGAGAAGTTCTTAGACTCGAATGTTGGCTTTGCCAAACGGTACTACAACCTTCATTACCGGGCCAAGGTCATCTCGGATCTCCTTGGGGCTAAGGAGGCAGCTGTGGACTTCAGCACTTACCACTCACTGAGCAGCGTGGAGGAGAGTGAAATCATCTTCGATCTGCTGCGGGACTTTCAGGAGAATTTACAGACTGAGAAAAGCATCTTCAATGTCCTGAAGAAGCTATGCTTCCTCCTACAGGCAGACCGCATGAGTCTGTTCATGTACAGGACCCGCAATGGCATCCCAGAGCTAGCCACCCGGCTCTTCAATGTCCACAAGGATGCAGTCCTGGAGGACTGCCTGGTGGGGTCTGATTCTGAGATCGTCTTCCCTCTGGACATGGGTGTGGTGGGCCATGTCGCACACTCCAAAAGGATCGCCAACGTCCCCAACACAGGAGAGGATGAGCATTTTTGTGACTTTGTGGACAGTCTCACAGAATATGAGACTAAGAACATCTTGGCTTCCCCTATAATGAACGGGAAGGATGTGGTGGCTGTAATCATGGCTGTGAACAAAGTGGATGGGCCCTTCTTCACCAAGAGAGATGAAGAGATTCTCCTGAAGTACCTCAATTTTGCAAATTTGATCATGAAAGTGTTCCATCTGAGTTATCTGCATAACTGTGAGACCCGCCGTGGCCAGATATTACTGTGGTCAGGGAGCAAAGTTTTCGAAGAACTTACAGACATCGAGAGACAATTCCACAAAGCCCTCTATACAGTTCGTGCCTTCCTCAACTGCGACAGATACTCTGTGGGTCTCTTAGACATGACCAAGGAGAAGGAATTTTTTGATGTGTGGCCCGTCCTGATGGGTGAGGTTCCGGCTTACTCTGGCCCCAGGACTCCAGATGGAAGGGAAATCAACTTTTACAAGGTCATTGACTACATTCTGCACGGCAAAGAAGACATCAAGGTCATCCCGAATCCACCTCCTGATCATTGGGCTTTAGTGAGCGGTCTCCCTACCTATGTTGCCCAAAATGGCCTGATTTGCAACATCATGAATGCACCTTCTGAGGACTTTTTTGCATTCCAAAAAGACCCTCTGGATGAGTCTGGATGGATGATTAAAAATGTCCTTTCTATGCCAATTGTGAATAAAAAGGAAGAAATTGTTGGTGTGGCCACATTTTACAATCGTAAGGATGGGAAACCCTTTGATGAAATGGATGAGACCCTCATGGAGTCTTTGACTCAATTTTTGGGCTGGTCTGTCCTAAATCCTGATACCTATGAGTCAATGAACAAACTTGAAAACAGGAAAGACATTTTCCAAGACATGGTAAAATATCATGTGAAGTGCAACAATGAAGAAATCCAGAAAATCCTGAAAACCAGAGAGGTGTATGGAAAGGAGCCTTGGGACTGTGAGGAAGAGGAGCTGTCTCAGATCCTGCAAAAAGAGCTGCCAGATGCAGAGAAATATGAAATTAACGAATTCCACTTCAGCGACTTGCCTCTAACAGAATTGGAACTGGTGAAATGTGGGATACAGATATATTATGAGCTGAAAGTGGTGGATAAATTTCACATTCCACAGGAGGCCCTGGTGCGGTTCATGTACTCGCTGAGCAAGGGCTACCGCAGGATCACCTACCACAACTGGAGGCATGGCTTCAACGTGGGACAGACCATGTTCTCCTTGCTGGTGACTGGAAAGCTGAAGCGATATTTCACGGACCTGGAGGCCTTGGCCATGGTCACTGCTGCCTTCTGCCATGACATCGACCACAGAGGCACCAACAATCTCTACCAGATGAAATCCCAGAATCCACTAGCCAAGCTCCATGGCTCTTCCATCTTGGAAAGGCACCACCTAGAGTTTGGCAAAACATTACTGCAAGATGAGAACCTAAATATCTTTCAAAACCTCAGCCGCAGGCAGCACGACCATGTGATCCATATGATGGACATCGCCATCATAGCCACAGACCTTGCCCTCTACTTCAAGAAGAGGACGATGTTCCAAAAGATCGTGGATCAGTCTAAGACATACAAGACTGAACAGGAGTGGACGCAGTACATGATGCTGGAACAGACACGGAAGGAAATCGTTATGGCTATGATGATGACCGCCTGTGACCTCTCAGCCATAACCAAGCCCTGGGAGGTGCAGAGCAAGGTAGCGCTGTTGGTTGCTGCCGAATTCTGGGAACAAGGTGACCTGGAGCGCACGGTGCTGCAACAGAATCCCATTCCCATGATGGACAGAAACAAGGTTGACGAACTCCCCAAACTTCAGGTTGGCTTCATTGACTTCGTTTGCACCTTTGTCTATAAGGAATTCTCCCGTTTCCACAAGGAGATCACCCCCATGCTGGATGGGCTCACCAACAACCGCAAAGAGTGGAAGGCGCTTGCTGATGAGTACGATGCCAAGATGAAGGTGCTGGAGGAGGAGAAGCAGAAACATCAGGCAGCCAAACAAGCAGCTACAGGAAACGATCCTCGGGGGACTCCTGGTCCAGTAGGAGGCGCACCTGCATCCAAGTCCTGCTGCATCCAGATGAGCCTCAGCGAGGAGCATGTGCAGAAGTTTCTGGATGGGAACCCCGGTTTCGCCGAGAGGTACTTCGGCAAACAGCTGTGCCCCGAGCCTGCAGCCAGGGCCAGTAAGGAAG------AACACTTGGTGGACTGCAGCAGCTTCAAGGAGCTGTGCCAGGTGGAAGAGAGTCAGGCGCTGTTGGAACTGGTCCAGGACATGCAGGAAAACATCAACATGGAGCGCGTGGTCTTCAAGATCCTACGGCGACTATGCGGCATCCTGCGCTCCGACTGCTGTAGCCTCTTCATGTACCGCCAGCGCAACGGCGTGGCCGAGCTCGCCACGCGCCTCTTCAGCGTGCAGCCCGGCAGCACCCTGGAAGAGTGTCTGGTGCCCCCCAACTCCGAGATCGTGTTTCCGCTGGACATCGGGGTGGTCGGGTATGTGGCACAGACCAAGAAGATGGTGAATGTCAAGGATGTGAATGAGTGCTCCCACTTCAGCCCATTTGCTGACGAGCTCACCGGGTACATGACGAGGAACCTCCTGGCCACTCCCATCATGAATGGCAAGGACATGGTGGCAGTCATCATGGCTGTGAACAAGCTTGACGGCCCATGTTTCACCAGCGAAGATGAAGACGTTTTCTTGAAGTACCTGAATTTTGCCACCTTAAACCTGAAGATCTACCACCTGAGCTACCTTCACAACTGCGAGACGCGCCGAGGTCAGGTGTTGTTGTGGTCAGCCAACAAGGTGTTTGAGGAGCTCACGGATCTCGAAAGGCAGTTTCACAAGGCCTTCTACAGCGTTAGGGCTTATCTGAACTGTGACAGATACTCCGTAGGCCTGCTGGACATGACCAAGGAGAAGAAATTCTTCGACGTGTGGCCTATGCTGATGGGGGAGGCCCAGCCATACTCAGGCCCACGCACACCTGATGGCCGGGAAATCCTTTTCTACAAAGTCATAGACTACAGCCTCCACGGCAAGGAGGACATCACAGTCATTCCCACACCCCCGGCCAATCACTGGGCCCTGGCCAGCGGCCTTCCAACCTATGTAGCAGAAAGTGGCTTTATCTGTAACATCATGAATGCCCCTGCCGAGGAAATGTTTAAATTTCAGGACGGAGCCCTGGATGACTCCGGATGGACCATCAAGAATGTCCTCTCCATGCCCATTGTCAACAAAAAGGAGGAGATTGTGGGGGTTGCAACATTTTACAACAGGAAGGATGGGAAGCCCTTTGATGAGCAGGATGAAGTTCTCATGGAGTCCCTGACGCAGTTCCTGGGCTGGTCAGTGCTAAACACTGACACTTACGACAAGATGAACAAGATGGAGAGCCGCAAGGACATCGCCCAGGACATGGTTCTGTACCACGTGAAATGTGACAAGGAGGAAATCCAGGAGATTCTGCCAACGAGAGAGCGCCTTGGAAAGGAGCCTGGTGATTGTGAAGAGGAGGAGTTAGAGAAAATCTTGAAAGAAGAGCTCCCAGGACCCAGCAAGTTCGACATCTACGAGTTCCACTTTTCAGACCTGGAGTGCACAGAGCTGGAGCTGGTTAGGTGTGGCATCCAGATGTACTATGAGCTGGGTGTGGTCCGCAAGTTCCAGATCCCCCAGGAGGTGCTTGTGAGATTCCTTTTCTCCATCAGCAAAGGGTATCGGAGAATCACCTACCACAACTGGCGTCATGGCTTCAATGTGGCCCAGACGATGTTCACGCTGCTCATGACCGGCAAGCTGAAAAGCTACTACACAGATCTGGAGGCCTTTGCCATGGTGACAGCTGGCCTGTGCCACGACATCGACCACCGTGGCACCAACAACTTGTACCAGATGAAATCCCAGAATCCCTTAGCAAAGCTCCATGGCTCCTCGATTCTGGAACGGCACCATCTGGAGTTTGGGAAGTTCCTACTCTCAGAGGAGACCCTGAACATCTTCCAAACCCTGAACCAGCGACAGCATCAGCTGGTGATTCACCTCATGGATATCGCCATCATTGCCACGGATCTGGCGCTCTACTTCAAGAAGAGGACCATGTTCCAGAAGATTGTAGACGAGTCCAAGAACTATGAGAACCGGAAGACATGGGTGGAGTACATGTCCCTGGAAACCACACGAAAGGAGATAGTCATGGCCATGATGATGACTGCATGTGACCTGTCTGCCATCACCAAGCCCTGGGAGGTCCAGCGCAAGGTAGCTCTTCAGGTGGCAGCTGAGTTCTGGGAGCAAGGAGACTTGGAAAGGATGATTCTGCAGCAGCAGCCCATTCCAATGATGGACAGGAGCAAAGCGGCCGAGCTCCCCAAGCTCCAAGTCGGCTTCATTGACTTCGTGTGTACATTTGTATACAAGGAGTTTTCCCGCTTCCACGAGGAGATCCTGCCCATGTTTGACAGGCTACAGAACAACAGGAAAGAGTGGAAGACCCTGGCGGATGAGTACGAGGTCAAGGTGAAGGCCTTGGAAGAG------------------ACCGTGGTGGCCAAGAAAGTGAGCACAGAGATCTGTAACGGCGACCCCACCCCAAAGTCTTCCACCTGCTGCATCCTGATGAACTTGGAGCCACCAAAGACTGAGGTCTGGTCAGCCACCGGGGTGATGGGGGGACCTGTCACCCCCAGGAAAGGGCCCCCCAAATTCAAGCAGAGGCAAACCAGACAGTTCAAGAGCAAGCCCCCCAAGAAAGGCATCCAAGGGTTTGGTGACGACATCCCCGGCATGGAAGGCCTGGGGACAGATATCACGGTCATCTGCCCATGGGAGGCCTTCAGCCACCTGGAGTTGCATGAGCTGGCTCAGTACGGCATCATC
Dugong_dugon  ATGAAGAAAAATAAAATCAATACACAACGCTCCTTTGTGAATGTCCCCAATGTGATTGTACCAGACATTGAAATGGAAATAAGAAGGATGGAAAATGGAGCATGCAGCTCTTTTTCTGATGATGAT------GACGACAGTGCCTCTATATCTGAAGAATCAGAAAATGAAAACTTCCACTCAAGAGGTTCCTTTAGAAAGAGCTCACACATGAGGAGAGGACCATCACAGAGGGAGCAGTACCTGCCTGGTGCCATTGCACTTTTCAATGTTAACAACAGCAGCAATAAGGACCAGGAGCCAAAAGAAAAACAGAAAAAGAAAAAAGAA---AAAAGCAAGTCAGATAGTAAAAATGAAAATAAAAAGGACCCAGAGAAGAAAAAGAATAAAGGAAAAGAGAAGAAAAAGAAAGAG---GACAAAAACAAAGATAAGAAAAAGGAAGAGAAGAAAGAAGTCATGGTTATTGATCCCTCAGGAAACACATATTACAACTGGCTGTTTTGCATCACTTTACCTGTTATGTACAACTGGACCATGGTTATTGCAAGAGCATGTTTTGATGAACTTCAGTCTAATTACCTAAAATACTGGCTCGTTTTTGATTACTTATCAGATGTAGTCTATCTTCTCGATATGTTTGTACAAACAAGGACAGGTTACCTGGAACAAGGACTGCTGGTAAAGGAAGAGCTTAAACTCATAGAGAAATACAAATCAAATTTTCAGTTTAAACTTGATGTTTTATCAGTGGTACCAACTGATCTGCTATATTTTAAGCTGGGGTGGAACTATCCAGAAATAAGATTAAATAGACTGTTAAGGGTCCCTCGTATGTTTGAGTTCTTCCAGAGAACAGAAACAAGAACAAACTACCCAAACATCTTCAGGATTTCTAACCTCGTTATGTATATCGTCATCATCATCCACTGGAATGCATGTGTATATTACTCTATTTCCAAAGCTATTGGATTTGGAAATGACACATGGGTCTATCCTGATGTTAATGATCCTGAATTTGGCCGTTTGGCAAGAAAATATGTATACAGCCTTTACTGGTCTACACTGACTTTGACCACCATTGGTGAAACCCCACCTCCTGTGAGAGATTCTGAGTATGTCTTTGTGGTGGTTGACTTCCTAATTGGAGTGTTAATTTTTGCTACCATTGTTGGTAACATAGGTTCTATGATTTCCAATATGAATGCAGCTAGAGCAGAATTTCAAGCAAGAATTGATGCTATAAAGCAATATATGCATTTTCGAAATGTAAGCAAAGATATGGAAAAGAGAGTTATTAAATGGTTTGACTACTTGTGGACCAACAAAAAAACAGTGGATGAGAAGGAAGTCTTGAAGTATCTACCTGATAAACTAAGAGCAGAGATTGCCATCAATGTTCACTTAGACACACTGAAAAAGGTGCGCATTTTTGCTGACTGTGAAGCTGGCCTGCTGGTGGAGTTGGTCTTGAAATTACAACCCCAAGTCTATAGTCCTGGAGATTACATTTGCAAGAAAGGAGATATTGGACGTGAGATGTACATCATCAAAGAAGGCAAACTTGCTGTGGTGGCAGATGATGGGATCACTCAGTTTGTGGTATTGAGTGATGGCAGCTACTTTGGTGAGATCAGCATTCTTAATATTAAAGGCAGCAAAGCTGGAAATCGAAGAACGGCCAATATTAAAAGTATTGGCTACTCAGATCTGTTTTGTCTCTCAAAAGATGACCTCATGGAAGCTCTAACCGAGTACCCAGATGCCAAAGCTATGCTAGAAGAGAAAGGGAAGCAAATCTTGATGAAAGATGGTTTACTGGATATAAATATTGCAAATTCTGGGAGTGATCCTAAAGATCTGGAAGAGAAGGTTGCCAGAATGGAGGGTTCAGTAGACCTTCTGCAAACACGGTTTGCCCGGATCCTGGCTGAGTATGAGTCAATGCAACAGAAACTGAAGCAGAGACTAACCAAGGTTGAGAAATTTCTGAAACCGATTATTGACACAGAATTTTCAACTATCGAAGGATCTGGAATGGAAAGTGGACCCACAGACTCTACACAAGACATGGGGGCTGGAGCCAGTGCTGAAGAGAAACACTCGAGGGAGCTGGAAAAGAAGCTAAAAGAGGATGCTGAGAAGGATGCTCGAACCGTGAAGCTGCTGCTTCTGGGTGCTGGTGAGTCCGGGAAGAGTACCATTGTCAAGCAAATGAAGATTATTCACCAGGACGGGTACTCGTTGGAAGAGTGCCTAGAGTTCATTGCCATCATCTACGGCAACACGCTGCAGTCCATCCTGGCCATCGTGCGTGCCATGACCACACTCAACATCCAGTATGGAGACTCTGCGCGCCAGGACGACGCTCGGAAGCTGATGCACATGGCCGACACCATCGAGGAGGGCACGATGCCCAAGGAGATGTCGGACATCATCCAGCGGCTGTGGAAGGACTCGGGTATCCAGGCCTGCTTCGAGCGGGCCTCGGAGTACCAGCTCAACGACTCGGCTGGCTACTACCTCTCCGACCTGGAGCGCCTGGTAACCCCGGGCTACGTTCCCACTGAGCAAGACGTGCTGCGCTCACGAGTCAAGACCACCGGTATCATAGAGACGCAGTTCTCCTTCAAGGATCTCAACTTCCGGATGTTCGATGTGGGCGGGCAACGCTCGGAGCGCAAGAAGTGGATCCACTGCTTCGAGGGCGTGACCTGCATTATCTTCATAGCGGCGCTAAGCGCCTATGACATGGTGCTGGTGGAGGACGACGAAGTGAACCGCATGCACGAGAGCCTGCACCTGTTCAACAGCATCTGCAACCACCGCTACTTCGCCACCACGTCCATCGTGCTCTTCCTCAACAAGAAGGACGTATTCTCCGAGAAGATCAAAAAGGCTCACCTTAGTATCTGCTTCCCGGACTACGACGGGCCCAACACGTATGAGGACGCGGGCAACTACATCAAGGTGCAGTTCCTCGAGCTCAACATGCGGCGAGACGTGAAGGAGATCTACTCCCACATGACATGCGCCACCGACACGCAGAACGTCAAGTTCGTCTTCGACGCTGTCACCGACATCATCATCAAAGAGAACCTCAAAGACTGCGGGCTCTTCATGCCAGTGATCAATATCGAGGACCTCACAGAAAAGGACAAACTGCAGATGGAAGTTGATCAGCTCAAGAAAGAAGTGACACTGGAAAGAATGCTGGTGTCTAAATGTTGTGAAGAAGTAAGAGATTATGTTGAAGAAAGATCTGGTGAAGATCCCTTAGTAAAGGGCATTCCAGAGGACAAAAATCCCTTCAAGGAGCTCAAAGGAGGCTGTGTAATTTCAATGGGTGAGTTGACAGAGGAGGAGGTGGAGAAGTTCCTGGACTCAAATATTGGCTTTGCTAAACAATACTACAACCTCCACTACCGGGCCAAGGTCATCTCGGACCTCCTTGGGGCCAAGGAGGTGGCCGTAGACTTCAGCACCTACCACTCATTGAGCAGTGTGGAGGAGAGTGAAATCATCTTTGACCTCCTGCGGGACTTTCAGGAGAATTTACAGACTGAGAAATGCATCTTCAATGTCATGAAGAAGCTGTGCTTCCTCCTACAGGCAGATCGCATGAGCCTGTTCATGTACAGGACCCGCAATGGCATCGCGGAGCTAGCCACGCGGCTCTTCAACGTCCACAAGGATGCGGTCCTGGAGGACTGCCTGGTGGTGCCCGACTCGGAGATTGTCTTCCCTCTGGACATGGGTGTGGTGGGCCACGTTGCACATTCCAAAAAGATCGCCAACGTCCCCAACACAGGAGAGGATGAACATTTCTGTGACTTTGTGGACACTCTCACAGAGTATGAGACTAAAAATGTCTTGGCTTCCCCCATAATGAATGGGAAAGATGTGGTGGCCGTAATCATGGCTGTGAATAAAGTGGATGGACCCCATTTCACCAAGAAAGATGAAGAGATTCTCCTGAAGTACCTCAATTTTGCAAATTTGATCATGAAGGTGTTTCACCTGAGTTACCTGCACAACTGTGAGACTCGGCGTGGCCAGATACTGCTGTGGTCTGGGAGCAAAGTCTTTGAAGAGCTTACGGACATTGAAAGACAATTCCACAAAGCCCTGTATACAGTCCGCGCCTTCCTCAACTGTGATAGATACTCTGTGGGTCTCTTAGACATGACTAAGCAGAAGGAATTTTTTGATGTGTGGCCTGTCCTGATGGGTGAGGCTCCACCCTACTCTGGTCCCAGGACTCCGGATGGAAGGGAAATCAACTTTTACAAGGTCATTGACTACATCCTGCATGGCAAAGAAGACATCAAAGTCATCCCGAACCCCCCTCCTGATCATTGGGCTTTAGTGAGCGGTCTCCCTACCTATGTTGCCCAAAATGGCCTGATATGCAATATCATGAATGCTCCTTCCGAGGACTTTTTTGCATTCCAGAAAGAGCCTCTGGATGAATCTGGATGGGTGATTAAAAACGTCCTTTCTATGCCGATTGTGAACAAGAAGGAAGAAATTGTTGGGGTGGCCACATTTTATAATCGTAAAGATGGGAAACCCTTTGATGAAATGGATGAGACCCTCATGGAGTCTTTGACTCAATTCCTGGGCTGGTCTGTCCTAAATCCTGACACCTATGAGTCAATGAACAAACTTGAAAACAGAAAGGACATTTTCCAGGACATGGTAAAATATCACGTGAAGTGTGACAATGAAGAAATCCAGAAAATCCTGAAAACTAGAGAGGTGTATGGAAAGGAGCCGTGGGATTGTGAGGAAGAGGAGCTGTCTGAGATCCTGCAAGGAGAGCTGCCAGATGTTGAGAAATATGAAATTAATAAATTCCACTTCAGCGACTTGCCTCTAACAGAACTGGAGCTGGTGAAATGTGGGATACAGATGTATTATGAGCTGAAAGTGGTGGATAAATTTCACATTCCACAGGAGGCCCTGGTGCGGTTCATGTACTCATTGAGCAAGGGCTACCGCAGGATCACCTACCACAACTGGCGCCATGGCTTCAACGTGGGACAGACCATGTTCTCCTTGCTGGTGACGGGAAAGCTGAAGCGGTATTTCACAGACCTGGAGGCTTTGGCCATGGTCACTGCTGCCTTCTGCCATGATGTTGACCACAGAGGCACCAACAACCTCTACCAGATGAAATCCCAGAACCCACTGGCCAAGCTCCATGGCTCCTCCATCTTGGAAAGGCACCACTTGGAGTTTGGCAAAACATTGCTGAGAGATGAGAGCCTAAATATCTTTCAAAACCTCAACCGTAGGCAACATGAACATGCAATCCATATGATGGACATTGCGATCATAGCCACGGACCTCGCCCTCTATTTCAAGAAGAGGACTATGTTCCAAAAGATTGTGGATCAGTCTAAGACATACGAGACTGAACAGGAGTGGACACAGTACCTGATGCTGGAACAGACACGGAAGGAAATTGTTATGGCCATGATGATGACTGCCTGTGATCTCTCAGCCATAACCAAGCCCTGGGAGGTGCAAAGCAAGGTAGCTCTGCTGGTTGCTGCTGAATTCTGGGAACAAGGTGACTTGGAACGCACCGTGCTGCAACAGAATCCCATTCCCATGATGGACAGAAACAAGGCTGACGAACTCCCCAAGCTTCAGGTCGGCTTCATTGACTTTGTTTGCACCTTTGTCTACAAGGAATTCTCCCGTTTCCACGAGGAGATCACCCCCATGCTGGATGGGATCATCAACAACCGCAAAGAGTGGAAGGCGCTTGCTGACGAGTATGATGTCAAGATGAAGGCGCTGGAGGAGGAGAAGCAGAAACATCAGACAGCTAAACAAGCAGCCACAGGAAACCAGCCCGGGGGGAACCCCGGTCCAGGAGGGGGCGCACCTGCATCCAAGTCCTGCTGCATCCAGATGAGCCTCAGTGAGGAGCACGTACAGAAGTTTTTGGATGAGAACCCCAGCTTCGCGGAGCGGTACTTCGGGAAGCAGCTGTGCCCTGAGCATGCGGCCGAGGCTGGCGAGGCCG------GGAGCCTGGCGGACTGCGCCAGCTTCAGGGAGCTGTGCCAGGTGGAGGAGAGCACGACACTGTTCGAGGTGGTGCAGGACATGCAGGAGAGCGTGAACATGGAGCGGGTGGTTTTCAAGATCCTGCGGCGCCTCTGCGGCATCCTGTGCGCCGACCGCTGCAGCCTCTTCATGCACCGCCAGCGCAACGGCGTGGCAGAGCTCGCCACGCGCCTCTTCAACGTGCAGCCCGATAGCACCCTGGAGGAGTGCCTCGTGCCCCCCGACTCCGAAATCGTCTTTCCGCTGGACATCGGGGTGGTCGGGCACGTGGCACAGACCAAGAAGATGGTGAATGTCAAGGACGTGAACGAGTGCCCCCACTTCAGCCCATTCGCTGACGAGCTCACCGAGTACGTGACGAGGAACATCCTGGCCACACCGATCATGAATGGCAAGGACGTGGTGGCCGTCATCATGGCTGTGAACAAGCTCGATGGCCCGTGTTTCACCAGTGAAGACGAAGACGTTTTCTTGAAGTACTTGAATTTTGCCACCTTGAACCTGAAGATCTACCACCTGAGCTACCTCCACAACTGTGAGACGCGCCGAGGCCAGGTGCTGTTGTGGTCGGCCAACAAGGTGTTTGAGGAGCTGACGGATATTGAGCGGCAGTTTCACAAGGCCTTCTACACCGTGAGGGCCTATCTGAACTGTGACAGGTACTCGGTGGGCCTCCTGGACATGACCAAGGAGAAGGAATTCTTCGACGTGTGGCCTGTGCTGATGGGGGATGTCCAGCCGTACTCGGGCCCACGCACACCTGATGGCCGGGAAATCCTTTTCTACAAAGTCATCGACTACATCCTGCACGGCAAGGAGGACATCAAAGTCATTCCTACACCCCCAGCGGATCACTGGGCCCTGGCCAGTGGCCTTCCAACCTATGTGGCGGAAAGTGGCTTTATCTGTAACATTATGAATGCCCCTGCCGAAGAAATGTTTAAATTTCAGGAGGGCCCCCTTGACGACTCTGGGTGGACCATCAAGAATGTCCTCTCCATGCCCATCGTCAACAAAAAGGAGGAGATTGTAGGGGTTGCAACGTTTTACAACAGGAAAGATGGGAAGCCCTTTGACGAGCAGGATGAAGTTCTCATGGAGTCCCTGACACAGTTCCTGGGCTGGTCGGTGCTGAACACTGACACCTATGACAGGATGAACAAGCTGGAGAACCGCAAGGACATTGCCCAAGACATGGTTCTGTACCACGTGAAATGCGACAAGGACGAAATCCAGGAGATCCTGCCAACAAGAGAGCGCCTTGGAAAGGAGCCTGGCGAGTGTGAGGAGGAAGAGCTGGGGAAGATCTTGAAAGAAGAGCTCCCGGGGCCCACCAAGTTCGACATCTATGAGTTCCACTTCTCAGACCTGGAGCGCACAGAGCTGGAGCTGGTCAAGTGCGGCATCCAGATGTACTACGAGCTGGGCGTGGTGCGCAAGTTCCAGATCCCCCAGGAGGTCCTGGTGCGGTTCCTTTACTCCATCAGCAAAGGGTACCGGAGAATCACCTACCACAACTGGCGCCATGGCTTCAATGTGGCCCAGACGATGTTCACGCTGCTCATGACCGGCAAACTGAAAAACTACTACACAGACCTGGAGGCCTTGGCCATGGTGACAGCTGGCCTGTGCCACGACATTGACCACCGTGGCACCAACAACCTGTACCAGATGAAATCCCAGAATCCCTTAGCAAAGCTCCACGGTTCCTCGATTTTGGAACGGCACCATCTAGAGTTTGGCAAGTTCTTGCTGTCGGAGGAGAGCCTGAACATCTACCAGAACCTGAACCGGCGCCAGCACGAGCACGTGATCCACCTCATGGACATCGCCATCATTGCCACCGACCTGGCGCTCTACTTCAAGAAGAGGACTATGTTCCAGAAGATTGTAGACGAGTCCAAGAACTACGATGACCGGAAGAAATGGGTGGAGTACTTGTCCCTGGAAACCACGAGGAAGGAGATTGTCATGGCCATGATGATGACAGCGTGTGACCTATCTGCCATCACCAAGCCCTGGGAGATCCAAAGCAAGGTGGCTCTGCTGGTGGCAGCTGAGTTCTGGGAGCAAGGTGACTTGGAAAGGACAGTACTGGATCAGCAGCCCATTCCGATGATGGACAGGAACAAAGCGGCCGAGCTCCCCAAGCTGCAAGTCGGCTTCATTGACTTCGTGTGCACCTTTGTGTACAAGGAGTTTTCCCGCTTCCACGAGGAGATCCTGCCCATGTTCGACAGGCTGCAGAACAACAGGAAAGAGTGGAAGGCCCTGGCCGACGAGTACGAGGCCAAGGTGAAGGCCTTGGAAGAGGAAAAGAAAGAGGAG---AGAGTGGCCGTCAAGAAAGTGGGCACAGAGGTTTGCAACGGCGGCCCAGCACCAAAGTCTTCCACCTGCTGCATCCTGATGAACTTGGAGCCACCCAAGGCTGAGATCCGGTCAGCCACTAGGGTGACTGGGGGACCTGTTACTCCCAGAAAAGGGCCTCCCAAATTTAAGCAGCGGCAAACCAGGCAGTTCAAGAGCAAGCCCCCCAAGAAAGGCGTCCAAGGGTTTGGGGATGACATCCCCGGCATGGAAGGCCTGGGAACAGACATCACGGTCATCTGCCCGTGGGAGGCCTTCAACCACCTGGAGCTGCACGAGCTGGCCCAGTACGGCATCATC
Echinops_telfairi  ATGAAGACAAGTATAGTGAAAACACAATTCTCTTTTGTAAATATCCCCAATGTGGTTTTACCAGATATTGAAATGGAAATAAGAAGGATGGAAAATGGAGACTGCAGCTCTTTTTCTGAA------------GATGAGAGTGCCTCTTCATTTGAAGAATCAGAAAGCGAAAACCTGCCTGCAGGAGGAGCCCTTAGGAAGAGTTCCCGCAGAAAGCGAGGACCTTCACAGAGGGAACACTATCTGCCCGGTGCCATTGCACTTTTCAATGTCAACAACAGCAGCAATAAGGACCAGGAGCCAAGAGAAAAAAAGAAGAAGAAAGA---AAAGAAAAACAAATCAGACGGTAAAAATGAAAATAAAAAGGTACCAGAGAAGAAAAAGAAGAAAGAGAAAGAA------AAGAAAGTG---GACAAAAGCAAAGATAAGAAAGAAGAGGAGAAGAAAGAAGTCATGGTCATCGATCCCGCAGGAAACATATACTACAACTGGTTGTTTTGTATCGCGATGCCTGTTATGTACAACTGGACGATGATTATTGCAAGAGCTTGTTTCGATGAACTTCAGTCCGATTACCTATTATATTGGTTCATTTTTGACTACTTAGCAGATGGAATCTATGCTATGGATATGTTTGTGCGAACAAGGACAGGTTACTTGGAACAAGGACTGCTGGTGAGGGAAGAGACTAAACTTCTAAAAAAATATAAATCTGATATGCAATTTAAACTTGATGTCTTATCCATGGTACCCACTGATCTGCTATTTTTTAAGCTGGGGTGGAGCTACCCCGAAATTAGATTAAACAGACTGTTAAGGATCTCTCGTATGTTTGAGTTCTTCCAGAGAACAGAAACAAGGACAAACTACCCTAACATCTTCAGGATTTCTAACCTTGTTATGTATATCGTCATCATCATCCATTGGAATGCTTGTGTGTACTACTCTATTTCCAAAGCAATTGGATTTGGAAGTGACACATGGGTCTATCCTGATGTTAATGACCCTGAGTTTGGCCGTTTGGCAAGAAAATACGTATACAGCCTCTACTGGTCTACACTGACTCTGACCACCATTGGTGAAACACCACCTCCTGTAAGAGATTCTGAGTATATCTTTGTGGTGATTGATTTTCTCATCGGAGTGTTAATTTTTGCCACCATTGTTGGTAACATAGGTTCTATGATTTCCAACATGAATGCAGCTAGAGCAGAATTCCAAGCAAGAATTGATGCTATAAAGCAATATATGCATTTTCGAAATGTAAGCAAAGACATGGAAAAGAGAGTTATCAAGTGGTTTGACTATCTGTGGACCAACAAAAAAACAGTGGATGAGAAGGAAGTCTTGAAGTATCTACCTGATAAACTAAGGGCAGAGATTGCCATCAATGTTCATTTAGACACACTGAAAAAGGTGCGCATTTTTGCTGACTGCGAAGCTGGCCTGCTAGTAGAGTTGGTCCTGAAATTACAACCCCAAGTCTACAGTCCTGGAGATTACATTTGCAAGAAAGGAGATATTGGACGGGAGATGTACATCATCAAGGAAGGCAAGCTCGCCGTGGTGGCAGATGATGGGATTACTCAATTTGTGGTACTGAGCGATGGCAGCTACTTTGGTGAGATCAGCATTCTTAACATTAAAGGCAGCAAAGCTGGAAATAGAAGAACAGCCAATATTAAAAGTATTGGATACTCAGATCTCTTTTGTCTCTCAAAAGATGATCTCATGGAAGCGCTGACTGAGTACCCAGATGCCAAAACTATGCTAGAAGAGAAAGGGAAACAAATTTTAATGAAAGATGGCCTATTGGATGTAAATATCGCAAATGCTGGGGGAGATCCCAAAGATCTTGAAGAGAAGGTCACCAGAATGGAGGGTTCAGTCGACCTTCTGCAAACAAGGTTTGCCCGGATCCTGGCTGAGTATGAGTCTATGCAAGGGAAACTGAAGCAGAGACTAACCAAGGTTGAGAAATTTCTGAAACCAATTATTGATATAGAATTTTCAACCATAGAAGAGTCTGGAATGGAAAGTGGACCCACAAACTCTGCACAAGACATGGGGGCTGGGGCCAGCGCGGAGGAGAAGCACTCGCGGGAGCTGGAGAAGAAGCTGAAAGAAGACGCTGAGAAGGACGCCCGCACCGTCAAACTGCTGCTTCTGGGTGCCGGAGAGTCCGGGAAAAGCACCATCGTCAAGCAGATGAAAATTATCCACCAGGACGGATACTCGTTGGAAGAGTGTCTGGAGTTCATTGCTATAATTTACGGCAACACACTGCAGTCCATTCTGGCCATCGTGCGCGCCATGACCACGCTCAGCATCCAATATGGAGACTCGGCGCGTCAGGACGATGCTCGGAAGCTGATGCACATGGCCGACACCATCGAAGAGGGCACTATGCCCAAGGAGATGTCGGACATCATCCAGCGGTTGTGGAAGGACTCGGGTATCCAGGCCTGCTTCGACCGCGCCTCGGAGTACCAGCTCAACGACTCAGCCGGCTACTACCTCTCGGACCTGGAGCGCCTGGTAACCCCGGGCTACGTGCCCACCGAGCAGGACGTGCTGCGCTCGCGAGTCAAGACCACCGGCATCATTGAGACGCAGTTCTCCTTCAAGGATCTCAACTTTCGGATGTTCGACGTGGGCGGGCAGCGCTCGGAGCGCAAGAAGTGGATCCACTGCTTCGAGGGCGTGACCTGCATTATCTTCATCGCGGCGCTCAGCGCTTACGACATGGTGCTAGTGGAGGACGACGAAGTGAACCGCATGCACGAGAGCCTGCACCTGTTCAACAGCATCTGCAACCACCGCTACTTCGCCACCACGTCCATCGTCCTCTTCCTCAACAAGAAGGACGTCTTCACCGAGAAGATCAAAAAGGCCCATCTGAGCATCTGCTTCCCGGACTACGACGGGCCCAATACGTACGAGGACGCGGGCAACTACATCAAGGTGCAATTCCTGGAGCTCAACATGCGGCGCGACGTGAAAGAAATCTACTCCCACATGACCTGCGCCACCGACACGCAGAACGTCAAGTTCGTCTTCGACGCCGTCACCGACATCATCATCAAGGAGAACCTCAAAGACTGCGGGCTCTTCATGCCAGTGATCAACATTGAGGACCTGACAGAAAAGGACAGAATGAAGATGGAAGTTGATCAGCTCAAGAAAGAAGTGACCCTGGAAAGAATGCTGGTATCCAAATGCTGCGAAGAAGTAAGAGATTATGTTGAAGAAAGATCTGGTGAAGATCCCTTAGTGAAGGGGATCCCAGAGGACAAAAATCCCTTCAAGGAGCTCAAAGGAGGGTGTATAATTTCCATGGGGGAAGTAACAGAGGAAGAAGTAGAGAAGTTCCTGGACTCCAATGTTGGCTTTGCCAAACAATATTACAACCTCCATTATCGGGGCAAGGTCATCTCAGACCTCCTTGGGGCCAAAGAGGCAGCTGTGGACTTCAGCACCTATCACCCCCTGAGCAGCGTGGAAGAGAGTGAGATCATCTTTGACCTCCTGCGGGATTTCCAGGAGAATTTGCAGACCGAGAAATCCGTCTTCAATGTCATGAAGAAGCTATGCTTCCTCCTACAGGCAGACCGCATGAGCCTGTTCATGTACAGGACTCGCAACGGCATCCCGGAACTGGCCACCAGACTCTTCAACGTCCACAAGGATGCAGTCCTGGAGGAGTGCCTGGTGGTACCTGACTCGGAGATTGTCTTCCCTCTGGACATGGGTGTGGTGGGCCACGTGGCACAGTCCAAAAAGATCGTCAACGTCCCCAACACTGGAGAGGACCAGCATTTCTGTGACTTCGTGGACACGCTCACGGAGTACCAGACGAAGCACATCTTGGCCTCCCCCATCATGAACGGGAAGGACGTGGTGGCCATCATCATGGCTGTGAACAAAGTGGATGGACCCCACTTCACCCAGAGAGACGAAGAGATTCTCTTGAAGTATCTCAATTTTGCAAACTTGATCATGAAGGTGTTCCACTTGAGTTATCTGCACAACTGTGAGACTCGCCGTGGCCAGCTATTGCTGTGGTCTGGGAGCAAGGTTTTCGAAGAGCTTACAGACATCGAGAGACAATTTCACAAGGCCCTGTACACTGTCCGTGCTTTCCTCAACTGCGACCGATACTCCGTGGGCCTCTTGGACATGACCAAGCAGAAGGAATTTTTTGATGTGTGGCCCGTCCTGATGGGTGAAGTGCCACCCTACTCGGGACCCAAGACCCCGGATGGAAGGGAAATCACCTTCTACAAGGTCATCGACTACATCCTACACGGCAAAGAAGACATTCAAGTCATTCCGAATCCGCCCCCTGACCATTGGGCTTTAGTGAGCGGTCTCCCCACCTACGTTGCCCAAAATGGCTTGATCTGCAACATCATGAACGCGCCTGCTGAGGACTCCTTTGCCTTCCAGAAAGAGCCACTGGATGAGTCTGGGTGGATGATCAAGAATGTCCTTTCTATGCCGATTGTGAATAAGAAGGAAGAAATTGTCGGTGTGGCCACATTTTACAATCGCAAGGATGGGAAGCCCTTTGATGAAATGGATGAGACCCTCATGGAGTCTTTGACTCAATTCTTGGGCTGGTCCGTCCTCAATCCTGACACCTATGAGTCAATGAACAAACTTGAAAACAGGAAGGACATTTTCCAGGACATGGTGAAATATCATGTGACGTGTGACAATGAAGAAATCCAGAAAATCCTGAAAACCAGGGAGGTGTTTGGAAAGGAGCCATGGGACTGTGAGGAAGAGGAGCTGTCTGAGATCCTGCAAGGAGAGCTGCCAGATGCAGAGAAATATGAAATCAACAAGTTCCACTTCAGCGACTTGCCCCTCTCGGAGCTGGAGCTGGTGAAGTGTGGGATCCAGATGTACTATGAGCTGAAAGTCGTGGATAAGTTCCACATTCCGCAGGAGGCCCTGGTGCGCTTCATGTACTCACTGAGCAAGGGCTACCGCAGGATCACCTACCACAACTGGCGGCACGGCTTCAACGTGGGGCAGACCATGTTCTCCTTGCTGGTGACAGGAAAGCTGAAGCGCTATTTCACAGACCTGGAAGCCTTGGCCATGGTCACCGCTGCCTTCTGCCATGACATCGATCACAGAGGCACCAACAACCTCTACCAGATGAAATCCCAGAACCCACTGGCCAAGCTCCACGGCTCCTCCATTTTGGAAAGGCACCACTTGGAGTTTGGCAAAACCTTACTGAGAGACGAGAACCTGAATATCTTCCAAAACCTCAACCGCAGGCAGCACGAGCATGCCATCCACATGATGGACATCGCCATCATCGCCACGGACCTCGCCCTCTATTTCAAGAAGAGGACCATGTTCCAGAAGATCGTGGACCAATCCAAGACCTACGAGACGGAGCAGGAGTGGACTCAGTACATGATGTTGGAACAGACACGGAAGGAGATTGTCATGGCCATGATGATGACGGCCTGTGACCTCTCGGCCATCACCAAGCCCTGGGAGGTCCAGAGCAAGGTAGCTCTGTTGGTTGCTGCTGAATTCTGGGAGCAAGGTGACTTGGAGCGCACAGTTCTGCAGCAGAACCCCATTCCCATGATGGACAGAAACAAGGCTGACGAACTCCCCAAGCTGCAGGTCGGCTTCATTGACTTCGTTTGCACCTTTGTCTACAAGGAATTCTCCCGTTTCCATGAGGAGATCACCCCCATGCTGGACGGGATCACCAACAACCGCAAAGAGTGGAAGGCCCTTGCTGACGAGTATGATGCCAAGGTGAAGGTGCTGGAGGAGGAGAAGCAGAAACGGCAGGCCGCCAAGCAAGCAGCCACAGGAAGCCAGGCTGGGGGAGGTCCGGGCCCCGCAGGGGACACGCCAGCGTCCAAGTCCTGCTGCATCCAGATGAGCCTCAGCGAGGAGCGCGTGCAGAAGTTCCTGGACCAGAACCCTGGCTTCGTGGAGCGCTACTTCGAGAAGCCGCTGGCCCCTGAGCATGCAGCCAAGGCCGCCGAGGGGGAGGCGCGGCGCCCGGCCGACTGCACCAGCTTCAGGGAGCTGTGCCAGGTGGAGGAGAGCGAGGCGCTGCTGGAGCTGGTGCGGGACATGCAGGAGCAGGTCAACATGGAGCGCGTGGTCTTCAAGACCCTGCGGCGGCTCTGCGGGGCGCTGCGCGCCGACCGCTGCAGCCTCTTCATGTACCGCCAGCGCAATGGGGTCGCCGAGCTGGCCACGCGCCTCTTCAGCGTGCAGCCCGACAGCGTCCTGGAAGACTGCCTCGTGCCCCCCGACTCCGAGATGGTCTTTCCGCTGGACATCGGCATCGTCGGCCACGTGGCGCAGACCAAGAAGATGGAGAATGTCGGGGACGTGAGCCAGTGCCCCTACTTCAGCCCGTTTGCCGACGAGCTCACCGAATACGTGACCAGGAACATCCTGGCCACGCCCATCATGAATGGCAAGGACGTGGTGGCTGTCATCATGGCCGTGAATAAGCTGGACGGGCCCAGTTTCACCAGCGAAGACGAAGACGTTTTCTTAAAATACCTGAACTTTGCCGCCTTAAACCTGAAGATCTACCACCTGAGCTACCTCCACAACTGTGAGACGCGACGAGGCCAGGTGCTGCTGTGGTCGGCCAACAAGGTATTTGAAGAGCTGACGGACATCGAGCGGCAGTTCCACAAGGCCTTCTACACCGTGCGGGCCTACCTGAACTGCGACCGGTACTCTGTGGGACTCCTGGACATGACCAAGGAGAAGGAATTCTTCGACGTGTGGCCTGTGCTGATGGGGGAGGCGCAGCCGTACTCCGGACCCCGCACGCCCGACGGCCGGGAAATCGTTTTCTACAAAGTCATCGACTACGTCCTCCATGGGAAGGAGGACATCAAGGTCATCCCGACACCCCCCGCCGACCACTGGGCCCTGGCCAGCGGCCTGCCAACCTATGTGGCAGAAAGTGGCTTTATCTGTAACATCATGAATGCCGCTGCCGACGAGATGTTTCACTTTCAGGAGGGCGCCCTGGACGACTCGGGCTGGACCATCAAGAATGTCCTGTCCATGCCCATCGTCAACAAGAAGGAGGAGATCGTGGGGGTCGCGACCTTCTACAACAGGAAGGACGGGAAGCCCTTCGACGAACAGGATGAGGTTCTCATGGAGTCCCTGACCCAGTTCCTGGGCTGGTCCGTGTTGAACCCCGACACCTACGACAAGATGAACAAGCTGGAGAACCGCAAGGACATCGCCCAGGACATGGTCCTGTACCACGTGAGGTGTGACAAGGACGAGATCCAGGAGGTCCTGCCCACGAGACTGCGCCTGGGGAAGGAGCCGGCCAACTGCGAGGAGGAGGAGCTGGAGGGCATCCTGAGGGAAGAGCTCCCAGGGCCCAGCAAGTTCGACATCTACGAGTTCCACTTCTCGGACCTGGAGTGCACGGAGCTGGAGCTGGTCAAGTGCGGCATCCAGATGTACTACGAGCTGGGCGTGGTGCGCAAGTTCCAGATCCCCCAGGAGGTCCTGGTGCGCTTTCTGTTCTCCGTCAGCAAAGGCTACCGGAGAATCACCTACCACAACTGGCGCCACGGCTTCAACGTGGCCCAGACCATGTTCACGCTGCTCATGACCGGCAAACTGAGAAGCTACTACACGGACCTGGAGGCCTTTGCCATGGTGACGGCCGGCCTGTGCCACGACATTGACCACCGGGGCACCAACAACCTGTACCAGATGAAGTCCCAGAACCCCCTGGCTAAGCTGCACGGCTCCTCCATCCTGGAGCGGCACCACCTGGAGTTCGGGAAGTTCCTGCTCTCCGAGGAGACCCTGAACATCTTCCAGAACCTCAACCAGCGGCAGCACCAGCACGTGATCCACCTGATGGACATCGCCATCATTGCCACCGACCTGGCGCTCTACTTTAAGAAGAGGACCATGTTCCAGAAGATTGTCGATGAGTCCAAGAACTATGAGGACCGGAAGGCGTGGGTGGAGTACTTGTCCCTGGAAACCACGCGGAAGGAGATCGTCATGGCCATGATGATGACCGCATGTGACCTGTCTGCCATCACCAAGCCCTGGGAGGTCCAGAGCAAGGTCGCCCTTCTGGTGGCAGCCGAGTTCTGGGAGCAGGGGGATCTGGAAAGGACCGTGTTGGAGCAGCAGCCCATTCCCATGATGGACAGGAACAAGGCCGCTGAGCTCCCCAAGCTGCAGGTGGGCTTCATCGACTTTGTGTGCACCTTCGTGTACAAGGAGTTTTCCCGCTTCCACGAGGAGATCCTGCCCATGTTCGACAGGCTGCAGAACAACAGGAAGGAGTGGAAGGCCCTGGCCGACGAGTATGAGGCCCAGGTGAAGGCCTTGGAAGAGAAGAAG---GAGGAGGAGACAGTGGCGCCCAAGAAAGCGGGCTCCCAAGTCTGCAATGGCGGCCCGGCCTCCAAGTCTTCCACCTGCTGCATCCTGATGAACTTGGAGCCCCCCAAGGCCGAGTTCCGGCCAGCCACCAGAGTGACTGGGGGACCTGTGACCCCCAGGAAAGGGCCCCCCAAATTCAAGCAGCGGCAAACCAGGCAGTTCAAGAGCAAACCCCCCAAGAAAGGCATCCAAGGGTTTGGGGATGACATTCCTGGCATGGAAGGCCTGGGAACAGACATCACCGTCATCTGCCCGTGGGAGGCCTTCAATCACCTGGAACTGCACGAGCTGGCGCAGTATGGCATCATC
Elephantulus_edwardii  ATGAAGACAAATAAAGTCGGTACCCAGCAATCCTTTGTAAATATCCCCAAAGTAGTTGTACCAGACATTGAAATGGCAATAAGAAGGATGGAAAATGGAGCATGCAGCTCATTTTCTGATGATGAC------GATGACAGTGCCTCTTTATATGAAGAATCAGAAAATGAAAACTTCTACAGAAGAAAT------------AACTCACACAAGAAAAGAGAACCATCACAGAGGGAGCAGTACCTGCCTGGTGTCATTGCACTTTTCAATGTTAACAACAGCAGTAATAAAGATCAGGAGGCCAAAGAAAAGAAGAAAAAGAAGAAAGAAAAGAAAAGCAAGGCAGATGATAAAAATGAAAATAAAAAGGGCTCAGAGAAGAAAAAGAAGAAAGAGAAAGAGAAGAAAAAGAAAGAAGACGACAAAGGAAAAGACAAGAAAGAAGAGGTGAAGAAAGAAGTCATGGTTATTGATCCCTCTGGAAACACATATTACAACTGGCTGTTTTGCATCACTTTACCTGTTATGTACAACTGGACTATGATTATTGCAAGAGCATGTTTTGATGAACTTCAGTCTGACTACCTAGAATATTGGCTCATTATTGATTATATCTCAGATATAATCTACCTTCTTGATATGTTTGTACGAACAAGGACAGGTTACCTGGAACAAGGGCTGCTGGTGAAGGATGAGATGAAGCTCATTAAAAAATATAAATCAGATTTACAATTTAAGTTGGATGTTTTATCAATGATACCTACTGATCTGCTGTACTTTAAGATGGGGTGGAACTATCCAGAAATTAGGTTAAACAGATTGTTAAGAATCTCTCGTATGTTTGAGTTCTTCCAGAGAACAGAAACAAGGACAAATTACCCAAACATCTTCAGGATTTCTAATCTTGTTATGTATATCGTCATCATCATCCACTGGAATGCATGTGTATATTACTCTATTTCCAAGGCTATTGGATTTGGGAATGACACATGGGTCTATCCTGATATTAATGATCCTGAATTTGGCCGTTTGGCAAGAAAATATGTATACAGCCTTTATTGGTCTACACTGACCTTGACCACCATTGGTGAAACACCACCTCCTGTGTTAGATTCAGAGTATGTCTTTGTAGTGGTTGATTTCCTAATTGGAGTGTTAATTTTTGCTACCATCGTCGGTAACATAGGTTCCATGATTTCCAACATGAATGCAGCTAGAGCAGAATTTCAAGCAAGAATTGATGCTATAAAGCAGTATATGCACTTTCGAAATGTAAGCAAAGATATGGAAAAGAGAGTTATCAAGTGGTTTGACTACTTGTGGACCAACAAAAAAACAGTGGATGAGAAGGAAGTCTTAAAGTATCTACCTGATAAACTGAGAGCAGAAATTGCCATCAATGTTCACTTAGACACACTGAAAAAGGTCCGCATTTTTGCTGACTGCGAAGCTGGTCTGTTGGTAGAATTGGTCTTAAAACTACAACCCCAGGTCTATAGTCCTGGAGATTACATCTGCAAGAAAGGAGATATTGGACGTGAGATGTACATCATCAAAGAAGGCAAACTTGCCGTGGTGGCAGATGATGGGATCACTCAGTTTGTGGTCCTGAGTGATGGCAGCTACTTTGGTGAGATCAGCATTCTGAACATTAAAGGCAGCAAAGCTGGAAATCGAAGAACAGCCAACATTAAAAGTATTGGCTACTCAGATCTGTTTTGTCTCTCAAAAGATGACCTGATGGAAGCTCTGACTGAGTACCCTGATGCCAAAACTATGCTAGAAGAGAAGGGGAAGCAAATTTTGATGAAAGATGGGCTACTGGATTTAAATATTGCAAATGCTGGGGGTGACCCCAAAGATCTTGAAGAAAAGGTCTCCCGAATGGAGAGTTCTGTAGACATTCTGCAAACAAGGTTTGCCCGGATCCTGGCTGAGTATGAATCAATGCAACAGAAACTGAAGCAGAGACTAACCAAGGTTGAGAAATTTCTGAGACCAATTATTGACACAGACTTTTCAGCTATTGAAGGATCTGGAGTGGAAAGTGAGACCATAGACTCTACACAAGACATGGGGGCTGGGGCCAGTGCAGAGGAGAAGCACTCCAGAGAGCTGGAAAAGAAGCTGAAAGAAGATGCTGAGAAGGATGCTCGAACCGTAAAACTGCTGCTTCTGGGTGCTGGTGAGTCCGGAAAGAGCACCATTGTCAAGCAGATGAAAATTATTCACCAGGACGGGTACTCGTTGGAAGAGTGCCTGGAGTTCATTGCCATTATCTATGGCAACACGCTGCAGTCCATCCTGGCCATAGTGCGCGCCATGACCACACTCAACATCCAGTATGGAGACTCTGCGCGCCAGGATGATGCTCGAAAGCTGATGCACATGGCGGACACCATCGAAGAGGGCACGATGCCCAAGGAGATGTCGGACATTATCCAGCGGCTGTGGAAGGACTCCGGCATCCAGGCCTGCTTTGACCGCGCCTCTGAGTACCAGCTCAACGACTCCGCGGGATACTATCTCTCAGACTTGGAGCGCCTGGTAACCCCAGGCTATGTGCCCACTGAGCAAGACGTGCTGCGCTCTCGAGTCAAGACCACCGGCATCATAGAGACGCAGTTCTCCTTCAAGGATCTCAACTTCCGGATGTTCGACGTAGGCGGGCAGCGCTCAGAACGTAAGAAGTGGATCCACTGTTTCGAGGGCGTGACCTGCATCATCTTCATCGCAGCGCTAAGCGCCTACGACATGGTGCTGGTGGAGGACGACGAAGTGAACCGCATGCACGAGAGCCTGCACCTGTTCAACAGCATCTGCAACCACCGCTACTTCGCCACCACGTCCATCGTGCTCTTTCTCAACAAGAAGGACGTGTTCTCAGAGAAGATCAAGAAGGCTCATCTTAGTATCTGCTTCCCGGACTATGACGGGCCCAACACGTACGAGGACGCGGGCAACTACATCAAGGTGCAGTTCCTCGAGCTCAACATGCGGCGCGATGTGAAGGAGATCTACTCGCACATGACCTGCGCTACCGATACACAGAACGTCAAGTTCGTCTTCGACGCTGTCACCGACATCATCATTAAGGAGAACCTCAAAGACTGCGGGCTCTTCATGCCAGTGATCAATATTGAAGATCTGACCGATAAGGACAAATTGGTGATGGAAGTTGAGCAGCTCAAGAAAGAAGTGACACTGGAAAGAATGCTGGTGTCCAAGTGTTGTGAAGATGTAAGAGATTATGTTGAAGAAAGATCTGGTGAAGATCCCTTAGTAAAGGGCATTCCAGAGGATAAAAACCCCTTCAAGGAGCTCAAAGGAGGTTGTGTAATTTCAATGCCGGACGTAACTGAGGAAGAGGTGGAAAAGTTCCTGGACTCAAATATTGGCTTTGCTAAACAGTACTATGACCTCCACTACCGAGCCAAGGTCATTTCAGACCTCCTTGGAGCCAAGGAGGCTGCAGTGGACCTCAGCACCTACCATGCACTGAGCAGTGTGGAGGAGAGTGAAATCATCTTCGACCTCCTTCGGGACTTTCAGGAGAATTTACAAACTGAGAAAAGCATCTTCAATGTCATGAAGAAGCTGTGTTTCCTCCTGCAGGCAGATCGAATGAGTCTCTTCATGTACAGGACCCGGAATGGCATTGGGGAGCTAGCCACCCGGCTCTTCAACGTCCACAAGGATGCAGTTCTGGAGGAGTGCCTGGTGGTACCCGACTCAGAGATTGTCTTCCCTCTGGACATGGGCGTGGTGGGCCATGTTGCACACTCCAAAAAGATTGCCAACGTCCCCAACACAGGAGAGGATGAGCATTTCTGCGATTTTGTGGACAATCTCACAGAGTATGAGACCAAGAACATCTTGGCATCCCCCATAATGAATGGAAAGGATGTGGTGGCCGTAATCATGGCTGTGAATAAAGTGGATGGGCCTCACTTCACCAACAGAGATGAAGAGATTCTCCTGAAGTACCTCAATTTTGCAAATTTGATCATGAAGGTGTACCACCTGAGTTACCTGCACAACTGTGAGACTCGGCGTGGCCAGATCTTGCTGTGGTCTGGGAGCAAAGTCTTTGAAGAGCTTACAGATATTGAGAGACAATTCCACAAAGCCCTGTACACAGTCCGCGCCTTCCTCAACTGTGACAGATACTCTGTGGGCCTCTTAGACATGACCAAGCAGAAGGAATTCTTTGATGTGTGGCCTGTTTTGATGGGTGAGGCTCCACCTTACACTGGTCCGAAGACTCCGGATGGAAGGGAAATCAACTTCTACAAGGTCATTGACTACATCCTGCATGGCAAAGAAGACATCAAAGTCATTCCGAATCCACCTCCTGATCACTGGGCTTTAGTAAGCGGACTTCCTACCTATGTTGCTCAGCATGGCCTGATTTGCAACATCATGAACGCACCTTCCGAGGACTTTTTTGCATTTCAGAAAGAGCCTCTGGATGAGTCTGGATGGATGATTAAAAATGTCCTTTCTATGCCGATCGTGAACAAGAAGGAAGAAATTGTTGGCGTGGCCACGTTTTATAACCGTAAAGATGGGAAACCCTTTGATGAAATGGATGAGACCCTCATGGAGTCTTTGGCTCAATTCTTGGGCTGGTCAGTCCTAAATCCTGACACCTATGAGTCAATGAACAAACTTGAAAACAGGAAGGACATTTTCCAGGACATGGTCAAATACCATGTGAAGTGTGACAATGAAGAAATCCAGCAAATCTTGAAAACCAGGGAGGTGTATGGGAAGGAGCCATGGGACTGTGAGGAAGAGGAGCTGACTGAGATCCTGCAAGGAGAGCTGCCGGATGCAGAGAAATATGAAATTAACAAATTCCACTTCAGTGACTTGCCCCTAACAGAACTGGAGCTGGTGAAATGTGGGATACAGATGTATTATGAGCTTAAAGTGGTGGAGAAATTTCACATTCCCCAAGAGGCCCTGGTGCGGTTCATGTACTCGCTGAGCAAGGGCTACCGCAGGATCACCTACCACAACTGGCGGCACGGCTTCAACGTGGGACAGACCATGTTCTCCTTGCTGGTGACTGGAAAGCTGAAGCGATATTTCACAGACCTGGAGGCCTTAGCCATGGTCACGGCTGCCTTCTGCCATGACATCGACCACAGAGGAACCAACAACCTCTACCAGATGAAGTCCCAGAACCCACTGGCCAAGCTCCATGGCTCTTCCATCTTGGAAAGGCACCACTTGGAGTTTGGCAAAACATTGCTGAGAGATGAGAGCCTAAATATCTTTCAAAACCTCAATCGAAGACAGCACGAGCATGCAATCCACATGATGGACATTGCCATCATAGCCACAGACCTCGCCCTGTACTTCAAGAAGAGGACCATGTTCCAAAAGATTGTGGATCAGTCTAAGACCTACGAGTCTGAGCAGGAATGGACACAGTACATGATGCTGGAGCAGACGCGGAAGGAAATCGTTATGGCCATGATGATGACCGCCTGTGATCTCTCAGCCATTACCAAGCCTTGGGAGGTGCAGAGCAAGGTAGCTTTGCTGGTTGCTGCCGAATTCTGGGAACAAGGTGACCTGGAGCGCTCAGTGCTGCAACAGAATCCCATCCCCATGATGGACAGAAACAAGGCTGATGAACTCCCAAAGCTTCAGGTCGGCTTCATTGACTTTGTTTGCACCTTTGTCTACAAGGAATTCTCCCGTTTCCACGAGGAGATCACTCCCATGCTGGATGGGATCACTAACAACCGCAAAGAGTGGAAGGCACTTGCTGATGAACACGAGGAAAAGATGAAGGTGCTGGAGGAGGAGAAGCAGAAACATCAGGCAGCCAAGCAAGGAGCCCCTGGAAACCAGCCTGCGGGGAACCCCGGCCCAGCGGGGGGCGCCTCTGGATCCAAGTCCTGCTGTATCCAGATGAGCCTGAGCGAGGAGGACGCGCGGCGGTTCCTGGAGGAGAACCCCGACTTCGCCGCGCGCTACTTCGAGCGGCAGCTGAGCCCCGAGCATGCGGCGGCGGCGGCGGGGGCCGAGGCGCTGCGCGCGGGGGACTGCGCCAGCTTCCGCGAGCTGTGCCAGGTGGAGGAGAGCGCGGCGCTGTTCGAGCTGGTGCAGGACATGCAGGAGAACGTGAACATGGAGCGCGTGGTCTTCAAGATCCTGAGGCGCCTGTGCGCAGTGCTGGGCGCCGACCGCTGCAGCCTCTTCATGTACCGGCAGCGTAACGGCGTGGCTGAGCTGGCCACCCGCCTCTTCAGCGTGCAGCCGCACAGCGCGCTCGAGGAGTGCCTGGTGCCGCCCGACAGCGAGATCGTCTTCCCGCTCGACATCGGCGTGGTGGGCCACGTGGCGCAGACCAAGAAGATGGTCAACGTGCAGGACGTGAACGAGTGCCCCCACTTCAGCCCATTCGCGGACGAGCTCACCGAGTACGTGACCAAGAACATCCTGGCCACGCCCGTGATGAATGGCAAGGACGTGGTGGCTGTCATCATGGCTGTCAACAAGCTGACTGGCCCGTACTTCACCAGCGATGACGAGGACATTTTCTTGAAGTACCTGAATTTTGCGGCATTGAACCTGAAGATCTACCACCTGAGCTACCTCCACAACTGTGAGACGCGCCGAGGCCAGGTGCTGTTGTGGTCAGCCAACAAGGTGTTCGAGGAGCTGACGGACATCGAGCGACAGTTCCACAAGGCCTTCTACACCGTGCGGGCCTACCTCAACTGCGATCGCTACTCCGTGGGGCTCCTGGATATGACCAAGGAGAAGGAATTCTTCGACGTTTGGCCCGTGCTGATGGGGGAAGCCCAGCCGTACTCTGGCCCACGCACGCCCGACGGCAGGGAAATCGTTTTCTACAAAGTCATTGACTACATCCTCCACGGCAAAGAGGACATCAAGGTCATCCCGACGCCTCCAGCCGATCACTGGGCCCTGGTCAGCGGCCTTCCAACCTACGTGGCAGAAAGTGGCTTTATCTGTAACATCATGAACACCTCGGCCGATGAGATGTTTAAATTCCAGGAGGGCCCCCTGGACGAGTCGGGATGGACCATCAAGAATGTCCTGTCGATGCCCATCGTCAACAAGAAGGAGGAGATCGTGGGCGTGGCCACGTTCTACAACAGGAAAGACGGGAAGCCCTTTGACGAGCAGGATGAAGTTCTCATGGAGTCCCTGACGCAGTTCCTCGGCTGGTCAGTCCTCAACACCGACACCTACGACAAGATGAACAAGCTGGAGAACCGCAAGGACATCGCCCAGGACATGGTCCTCTACCACGTGAGATGTGACAAGGACGAGATCCAGTCAATCCTGCCAACAAGAGAACGTCTAGGGAAGGAGCCTGCAGACTGTGAGGAGGAGGAGCTGGAGAAAATTCTGAAAGAAGAGCTCCCGGGGCCCAACAAGTTCGACATCTACGAGTTCCACTTCTCAGATCTGGAGTGCACGGAGCTGGAGCTGGTCAAGTGTGGCATCCAGATGTACTACGAGCTGGGTGTGGTCCGCAAGTTCCAGATTCCGCAGGAGGTCCTGGTGCGCTTCCTCTTCTCCGTCAGCAAAGGGTACCGGAGAATCACCTACCACAACTGGCGCCACGGCTTCAACGTGGCCCAGACGATGTTCACGCTGCTCATGACCGGCAAGCTGAAAGACTACTACACAGACCTGGAGGCCTTCGCCATGGTGACGGCTGGACTGTGCCATGACATCGACCACCGCGGCACCAACAACCTCTACCAGATGAAGTCTCAGAACCCCTTAGCGAAGCTCCACGGCTCCTCGATCCTGGAGAGGCACCACCTGGAGTTCGGGAAGTTCCTGCTTGCCGAGGAGACCCTGAACATCTTCCAGAACCTCAACCAGCGCCAGCACCAGCACGTGATCCACCTCATGGACATCGCCATCATCGCCACTGACCTGGCCCTCTACTTCAAGAAGAGGACCATGTTCCAGAAGATCGTAGATGAGTCCAAGAACTACGAGGACAGGGACAAGTGGGTGGAGTACTTGTCACTGGAAACCACGCGGAAGGAGATCGTCATGGCAATGATGATGACTGCATGTGACCTGTCTGCTATCACCAAGCCCTGGGAAGTCCAGAGCAAGGTGGCTCTTTTGGTAGCAGCCGAGTTCTGGGAGCAAGGCGACTTGGAAAGGACGGTCCTGGATCAGCAGCCCATCCCAATGATGGACAGAAATAAAGCAGGCGAGCTGCCCAAGCTGCAGGTGGGCTTCATCGACTTCGTGTGCACCTTTGTGTACAAGGAGTTCTCCCGCTTCCACGAGGAGATTCTGCCCATGTTCGACAGGCTGCAGAACAACCGGAAGGAGTGGAAGGCCCTGGCCGATGAGTACGAGGCCAAGATAAAGGCCATTGAGGAGGAGAAGAAGAAGGAGGAGATTGTACCTGTCAAGAAAGTGGGGACAGAGGTCTGCAATGGCGGCCCAGCACCCAAGTCTTCCACCTGCTGTATCCTGATGAACTTGGAGCTGCCCAAGTCTGAGTTCCGACCAGCCACCAGGGTGACTGGGGGGCCTGTTACTCCCAGGAAAGGGCCCCCTAAATTTAAGCAGCGGCAAACCAGGCAGTTCAAGAGCAAGCCTCCCAAGAAAGGCATCCAAGGGTTTGGGGATGACATCCCGGGCATGGAAGGCTTGGGAACAGATATCACAGTCATCTGCCCTTGGGAGGCCTTCAACCACCTGGAACTCCACGAGCTGGCCCAGTACGGCATCATC
Elephas_maximus  ATGAAGAAAAATACAATCAATACACAACACTCCTTTGTGAACATCCCCAATGTGATTGTACCAGACATTGAAATGGGAATAAGAAGGATGGAAAACGGAGCATGCAGCTCCTTTTCTGATGATGAT---AATGACGACAGAGCCTCTATATTTGAAGAATCAGAAAATGAAAACTTTCATGAAAGAGGTTCCTTTAGAAAGAGCTCACACAGAAGGAGAGGACCATCACAGAGGGAGCAGTGCCTGCCTGGTGCCATTGCACTTTTCAATGTTAACAACAGCAGCAATAAGGACAAGGAGCCAAAAGAAAAAACAAAAAAGAAAAAAGAAAAGAAAAGCAAGTCAGATCATAAAAATGAAAGTAAAAAGGACCCAGAGAAGAAAAAGAGTAAAGGAAAAGAG------GCGAAAGAG---GACAAAAACAAAGATAAAAAAGAGGAGAAGAAGAAAGAAGTCATGGTTATTGATCCTTCGGGAAACACATATTACAACTGGCTGTTTTGCATCACTTTACCTGTTATGTATAACTGGACTATGATTATTGCAAGAGCATGTTTTGATGAACTTCAGTCTAATTACCTAAAATATTGGCTCGTTTTTGATTACTTATCAGATGTAGTCTATCTTCTCGATATGTTTGTACGAACAAGGACAGGTTATCTGGAACAAGGACTGCTGGTAAAGGAAGAGCGTAAACTCATAGAGAAATATAAATCGACTTTGCAATTTAAACTTGATGTTTTATCAGTGATACCAACTGATCTGCTGTATTTTAAGCTGGGGTGGAACTATCCAGAAATTAGATTAAATAGACTGTTAAGGATCTCTCGGATGTTTGAGTTCTTCCAGAGAACAGAAACGAGGACAAACTACCCAAACATCTTCAGGATTTCTAACCTTGTTATGTATATCGTCATCATCATCCACTGGAATGCATGTGTATATTACTCTATTTCCAAAGCTATTGGATTTGGAAATGACACATGGGTCTATCCTGATGTTAATGATCCTGAATTTGGCCGTTTGGCAAGAAAATACGTATACAGCCTTTACTGGTCTACACTGACTTTGACCACGATTGGTGAAACACCACCTCCTGTTAGAGATTCTGAGTATGTCTTTGTGGTGGTTGATTTCCTAATTGGAGTGTTAATTTTTGCTACCATTGTTGGTAACATAGGTTCTATGATTTCCAACATGAATGCAGCTAGAGCAGAATTTCAAGCAAGAATTGATGCTATAAAGCAATATATGCATTTTCGCAATGTAAGCAAAGATATGGAAAAGCGAGTTATCAAATGGTTTGACTACTTGTGGACCAACAAAAAAACAGTGGATGAGAAGGAAGTCTTGAAGTATCTACCTGATAAACTCAGAGCAGAGATTGCCATCAACGTTCACCTAGACACACTGAAAAAGGTGCGCATTTTTGCTGACTGTGAAGCTGGCCTGCTGGTGGAGTTGGTCTTGAAATTACAACCCCAAGTCTATAGTCCTGGAGATTACATTTGCAAGAAAGGAGATATCGGACGTGAGATGTACATCATCAAAGAAGGCAAACTTGCCGTGGTAGCAGATGATGGGGTCACTCAGTTTGTGGTTCTCAGTGATGGCAGCTACTTTGGTGAGATTAGCATTCTTAACATTAAAGGCAGCAAAGCTGGAAATCGAAGAACGGCCAATATTAAAAGTATTGGCTACTCAGATCTGTTTTGTCTCTCAAAAGATGACCTCATGGAAGCTCTAACCGAGTACCCAGATGCCAAAACTATGCTAGAAGAGAAAGGGAGGCAAATCTTGATGAAAGATGGCCTATTGGATATAAATATCGCAAATGCCGGGAGTGATCCTAAAGACCTGGAAGAGAAGGTCTCCAGAATGGAAGGTTCAGTAGACCTTCTGCAAACAAGGTTTGCCCGGATCCTGGCTGAGTATGAGTCAACGCAACAGAAACTGAAGCAGAGACTAACTAAGGTTGAGAACTTTCTGAAACCGATTATCGACACAGAATTTTCAACTATTGAAGGATCTGGCATGGAAAGTGGGCCCACAGACTCTACACAAGACATGGGGGCTGGAGCCAGCGCTGAGGAGAAGCACTCGAGGGAGCTGGAAAAGAAGCTAAAAGAGGATGCTGAGAAGGATGCTCGAACCGTGAAACTGCTGCTTCTGGGTGCCGGCGAGTCTGGGAAGAGCACCATCGTCAAGCAAATGAAGATTATTCACCAGGATGGGTACTCATTAGAAGAGTGCCTAGAGTTCATTGCCATCATCTACGGCAACACGCTGCAATCCATCCTGGCCATTGTGCGAGCCATGACCACACTTAACATCCAATACGGAGACTCTGCGCGCCAGGACGACGCTCGGAAGCTGATGCATATGGCAGACACCATCGAGGAGGGCACGATGCCCAAGGAGATGTCGGACATCATCCAGCGGCTGTGGAAGGACTCGGGTATCCAGGCCTGCTTCGACCGCGCCTCAGAGTACCAGCTCAACGACTCGGCTGGCTACTACCTCTCGGACCTGGAGCGCCTGGTAACCCCGGGCTACGTTCCCACTGAGCAGGACGTGCTGCGCTCACGAGTCAAGACCACTGGCATCATTGAGACGCAGTTCTCCTTCAAGGATCTCAACTTCCGGATGTTCGACGTGGGCGGACAACGCTCGGAGCGCAAGAAGTGGATCCACTGCTTCGAGGGTGTAACCTGTATTATCTTCATCGCGGCGCTAAGCGCCTACGACATGGTGCTGGTGGAGGACGACGAAGTGAACCGCATGCACGAGAGCCTCCACCTGTTCAACAGCATCTGCAACCACCGCTACTTCGCCACCACGTCCATCGTGCTCTTCCTCAACAAGAAGGACGTATTCTCCGAGAAAATCAAAAAGGCTCACCTTAGCATCTGCTTCCCGGACTACGACGGCCCCAACACGTACGAGGACGCGGGCAACTACATCAAGGTGCAGTTCCTGGAACTCAACATGCGGCGTGACGTGAAGGAGATCTACTCCCACATGACCTGCGCCACCGACACGCAGAACGTCAAGTTCGTCTTCGACGCGGTCACCGACATCATCATCAAGGAGAACCTCAAAGACTGCGGGCTCTTCATGCCAGTGATCAATATCGAGGACCTGACGGAAAAGGACAAATTGCAGATGGAAGTTGATCAGCTCAAGAAAGAAGTAACACTGGAAAGAATGCTGGTGTCCAAATGTTGTGAAGAAGTAAGAGATTACGTTGAAGAGAGATCTGGTGATGATCCCTTAGTAAAAGGTATTCCAGAGGACAAAAACCCCTTCAAGGAGCTCAAAGGAGGCTGTGTAATTTCAATGGTTGAGGTGACAGAGGAGGAGGTGGAGAAATTCCTGGACTCAAATATTGGCTTTGCCAAACAATACTACAACCTCCACTACCGGGCCAAGGTCGTCTCGGACCTCCTTGGGGCCAAGGAGGCAGCTGTGGACTTCAGCACCTACCACCCACTGAGCAGTGTGGAGGAGAGTGAAATCATCTTTGACCTCCTGCGGGACTTTCAGGACAATTTACAAACTGAGAAATGCATCTTCAATGTCATGAAGAAGCTGTGCTTCCTCCTACAGGCAGACCGCATGAGCCTTTTCATGTACAGGACCCGCAATGGCATTGCGGAACTAGCCACGCGGCTCTTCAACGTCCACAAGGATGCAGTCCTGGAGGACTGCCTGGTGGTGCCAGACTCGGAGATTGTCTTCCCTCTGGACATGGGTGTGGTGGGCCATGTGGCACACTCTAAAAAGATCGCCAACGTCCCCAGCACAGGAGAGGATGAGCATTTCTGTGACTTTGTGGACACTGTCACAGAATATGAGACTAAGAACATCTTGGCTTCCCCCATAATGAATGGGAAAGATGTAGTAGCCGTAATCATGGCCGTGAATAAAGTGGATGGGCCCCATTTCACCAAGAGAGATGAAGAGATTCTCCTGAAGTACCTCAATTTTGCAAATTTGATCATGAAGGTGTTCCACCTGAGTTACCTGCACAACTGTGAGACTCGGCGTGGCCAGATACTGCTATGGTCTGGGAGCAAAGTGTTTGAAGAGCTTACGGACATTGAGAGACAATTCCACAAAGCCCTGTATACAGTCCGTGCCTTCCTCAACTGTGACAGATACTCTGTGGGTCTCTTAGACATGACTAAGCAGAAGGAATTTTTTGATGTGTGGCCCGTCCTGATGGGTGAGGCTCCACCCTACTCTGGTCCCAGGACTCCGGATGGAAGGGAAATCAACTTTTACAAGGTCATTGATTACATCCTGCATGGCAAAGAGGACATCAAAGTCATCCCGAACCCACCTCCTGATCATTGGGCTTTAGTAAGTGGTCTCCCTACCTATGTTGCCCAAAATGGCCTGATTTGCAATATCATGAATGCTCCTTCCGAAGACTTTTTTGCATTCCAGAAAGAGCCTCTGGATGAGTCTGGATGGATGATTAAAAACGTCCTTTCTATGCCAATTGTGAACAAGAAGGAAGAAATCGTTGGGGTGGCCACATTTTACAATCGTAAAGATGGGAAACCCTTTGATGAAATGGATGAGACCCTCATGGAGTCTTTGACTCAATTCCTGGGCTGGTCCGTCCTAAATCCTGACACCTATGAATCCATGAACAAACTTGAAAACAGGAAGGACATTTTCCAGGACATGGTAAAATATCATGTGAAGTGTGACAATGAAGAAATCCAGAAAATCCTGAAAACAAGAGAGGTGTATGGAAAGGAGCCATGGGATTGTGAAGAGGAAGAGCTGTTTGAGATCCTGCAGGAAGAGCTGCCGGATGCAGAGAAATATGAAATTAATAAATTCCACTTCAGTGACTTGCCCCTGACGGAACTGGAGCTGGTGAAATGTGGGATACAGATGTATTATGAGCTGAAAGTAGTGGATAAATTCCACATTCCGCAGGAGGCCCTGGTGCGGTTCATGTATTCACTGAGCAAGGGCTACCGCAGGATCACCTACCACAACTGGCGACATGGCTTCAACGTGGGACAGACCATGTTCTCCTTGCTGATGACAGGAAAGCTGAAGCGATATTTCACGGACCTGGAGGCCTTGGCCATGGTCACAGCTGCCTTCTGTCACGACATCGACCACAGAGGCACCAACAACCTCTACCAGATGAAATCCCAGAACCCACTGGCCAAGCTCCATGGCTCCTCAATCTTGGAAAGGCACCACTTGGAGTTTGGCAAAACATTGCTGAGAGACGAGAGCCTGAATATCTTTCAAAACCTCAATCGCAGGCAGCATGAACATGCGATCCACATGATGGACATTGCGATCATAGCCACGGATCTTGCCCTGTATTTCAAGAAGAGAACGATGTTCCAAAAGATCGTGGATCAGTCTAAGACATACGAGAATGAATGGGAGTGGACGCAGTACATGATGCTGGAGCAGACACGGAAGGAAATCGTTATGGCCATGATGATGACCGCCTGTGATCTCTCGGCCATAACCAAGCCCTGGGAGGTGCAGAGCAAGGTAGCTCTGCTGGTCGCTGCTGAATTCTGGGAACAAGGTGACCTGGAGCGCACGGTGCTGCAACAGAATCCCATTCCCATGATGGACAGAAACAAGGCTGACGAACTCCCCAAGCTTCAGGTCGGCTTCATTGATTTTGTTTGCACCTTTGTCTACAAGGAATTCTCCCGTTTCCATGAGGAGATCACCCCCATGCTGGACGGAATCACCAACAACCGCAAAGAGTGGAAGATGCTTGCTGATGAATATGACGCCAAGATGAAGGCGCTGGAGGAGGAGAAACAGAAACATCAGGGAGCCAAACAAGGAGCCACAGGAAACCAGCCTGGGGGGAACCCCGGTGCAGGAGGGGGCGCACCCGCATCCAAGTCCTGCTGCATCCAGATGAGCCTCAGTGAGGAGCACGTGCAGAGGTTTCTGGACGAGAACCCTGGCTTCACGGAGCGGTACTTTGGGAAGCAGCTGTGCCCCGAGCATGCAGCCAGGGCTGGTGAGGCCG------GGAGCCTGGCGGACTGCAGCAGCTTCCAGGAGCTGTGCCAGGTGGAGGAGAGCGCGGTGCTGTTCGAGCTGGTGCAGGACATGCAGGAGAGCGTGAACATGGAGCGGGTGGTCTTCAAGATCCTGCGGCGCCTCTGCGGCCTCCTGCGCGCCGACCACTGCAGCCTCTTCATGTACCGCCAACGCAACGGTGTGGCCGAGCTCGCCACGCGCCTCTTCAGCGTGCAGCCGGGCAGCACCCTGGAGCAATGCCTGGTGCCCCCTGACTCTGAGATCGTCTTTCCACTGGACATTGGGGTGGTCGGGCATGTGGCCCAGACCAAGAAGATGGTGAACGTCAAGGACGTGAACGAGTGCCCCCACTTTAGCCCGTTTGCTGATGAGCTCACCGGGTATGTGACGAGGAACATCCTGGCCACACCCATCATGAATGGCAAGGACGTGGTGGCCGTCATCATGGCTGTGAACAAGCTTGACGGCCAGTGTTTCACCTCTGAAGATGAAGATGTTTTCTTGAAGTACCTGAATTTTGCCACCTTAAACCTGAAGATCTACCACCTGAGCTACCTCCACAACTGTGAGACGCGCCGAGGCCAGGTGCTGTTGTGGTCGGCCAACAAGGTGTTTGAGGAGCTGACAGACATCGAGCGGCAGTTTCACAAGGCCTTCTACACCGTAAGGGCCTACCTGAACTGCGACCGGTACTCAGTGGGCCTCCTGGACATGACCAAGGAGAAGGAATTCTTCGACGTGTGGCCTGTGCTGATGGGGGAAGCCCAGCCATACTCGGGCCCACGGACACCCGATGGCCGGGAAATCCTTTTCTACAAAGTCATTGACTACATCCTGCACGGCAAGGAGGACATCAAAGTCATCCCTACACCCCCAGCCGATCACTGGGCCCTGGCCAGCGGCCTTCCAACCTATGTGGCAGAAAGTGGCTTTATCTGTAACATTATGAATGCCCCCGCTGATGAAATGTTTAACTTTCAGGAGGGACCACTTGACGACTCTGGGTGGACCATCAAGAATGTCCTGTCCATGCCCATTGTCAACAAAAAGGAGGAGATTGTGGGGGTTGCGACGTTTTACAACAGGAAAGATGGGAAGCCCTTTGACGAGCAGGATGAAGTTCTCATGGAGTCCCTGACTCAGTTCCTGGGCTGGTCAGTGCTGAACACTGACACCTATGACAAGATGAACAAGCTGGAGAATCGCAAGGACATCGCCCAAGACATGGTTCTGTACCATGTGAAATGCGACAAGGATGAAATTCAGGAGATCCTGCCGACAAGAGAGCGCCTTGGAAAGGAGCCTGCTGAATGTGAGGAGGAAGAGCTGCGGCAAATCTTGAAAGAAGAGCTCCCGGGGCCCACCAAGTTCGCCATCTATGAGTTCCACTTCTCAGACCTGGAGTGCACGGAGCTGGAGCTGGTCAAGTGTGGTATCCAGATGTACTATGAGCTGGGCGTGGTGCGCAAGTTCCAGATCCCCCAGGAGGTCCTGGTGCGGTTCCTTTACTCTGTCAGCAAAGGGTACCGGAGAATCACCTACCACAACTGGCGCCATGGCTTCAACGTGGCCCAGACGATGTTCACACTGCTCATGACCGGCAAACTGAAAAACTACTATACAGACTTGGAGGCCTTGGCCATGGTGACGGCCGGCCTGTGCCACGACATTGACCACCGCGGCACCAACAACCTGTACCAGATGAAATCCCAGAATCCCTTAGCAAAGCTCCACGGCTCCTCCATTTTGGAACGGCACCATCTGGAATTTGGGAAGTTCTTGCTCTCAGAGGAGACCCTGAACATCTACCAGAACCTGAACCGGCGCCAGCACGAGCACGTGATCCACCTCATGGACATCGCCATCATCGCCACTGACCTGGCACTCTACTTCAAGAAGAGGACAATGTTCCAGAAGATTGTAGATGAGTCCAAGAACTACGATGACCAGAAGAAATGGGTGGAGTACTTGTCCCTGGAAACCACTCGGAAGGAGATTGTCATGGCCATGATGATGACCGCGTGTGACCTGTCTGCCATCACTAAGCCCTGGGAGATCCAGAGCAAGGTGGCTCTGCTGGTGGCAGCTGAGTTCTGGGAGCAAGGTGACTTGGAAAGGACGGTACTGGATCAGCAGCCCATTCCAATGATGGACAGGAACAAAGCAGCCGAGCTCCCAAAGCTGCAAGTCGGCTTCATCGACTTCGTATGCACCTTCGTGTACAAGGAGTTTTCCCGCTTCCACGAGGAGATCCTGCCCATGTTCGACAGGCTGCAGAACAACAGGAAAGAGTGGAAGGCCCTGGCCGACGAGTACGAGGCCAAGGTGAAGGCCTTGGAAGAGAAGAAG---GAGGAGGAGAGAGCAGCGGTCAAGAAAGTGGGCACAGAGGTGTGCAACGGCGGCCCAGCGCCAAAGTCTTCCACCTGCTGCATCCTGATGAACTTGGAGCCGCCAAAGGCTGAAGTTCGGTCAGCCACCAGGGTGACTGGGGGGCCTGTTACCCCCAGGAAAGGGCCCCCCAAATTTAAGCAGCGGCAAACCAGGCAGTTCAAGAGCAAGCCCCCCAAGAAAGGCGTTCAAGGGTTTGGGGACGACATCCCCGGCATGGAAGGCCTGGGAACAGACATCACGGTCATCTGCCCGTGGGAGGCCTTCAACCACCTGGAGCTGCACGAGCTGGCCCAGTATGGCATCATC
Heterohyrax_brucei  ATGAAGAAAAATATAATCAATACCCAACGCTCCTTTGTGAATATCCCCAGTGTGGTTGCACCAGACACTGACATGGAAATTAGAAGGATGGAAAATGGAGCATGCAGCTCCTTTTCTGATGATGATGATGATGACGACAGTGCCTCTATATTTGAAGACTCAGAAGATGAAAACTTCCATACCAGAGGTTCCTTTAGAAAGAGCTCACGC---AGGAGAGGACCATCACAAAGGGAGCAGCAGTTACCTGGTGCCATTGCACTTTTCAATGTTAACAACAGCAGCAATAAGGACCAGCAGCCAAAAGAAAAAGTGAAAAAGAAAAAGGAAAAGAAAAGCAAGTCA------------------------------GAGAAGAAAAAGAGTAAAGCAAAAGAG------AAGAAAGAG---GACAAAGACAAAGATAAAAAAGAGGAGGAGAAGAAAGAAGTCATGGTAATTGATCCCTCAGGAAACCCATATTACAACTGGTTGTTTTGCATCACTCTTCCTGTTATGTACAACTGGACTATGGTTATTGCAAGAGCATGTTTTGATGAACTTCAATCTAATTACCTACATTACTGGCTGATTTTTGATTACTTATCAGATGTGGTCTATCTTCTCGATATGTTTGTACGAACAAGGACAGGTTACCTGGAACAAGGACTACTGGTAAAAGAAGAGCGTAAACTCATAGAAAAATATAAATCCAATGTCCAATTTAAACTTGATGCTTTATCAGTGATACCAACTGATCTGCTGTATATCAAGCTGGGGTGGAACTATCCAGAAATTAGATTAAATAGATTGTTAAGAATCTCTCGTATGTTCGAGTTCTTCCAGAGAACAGAAACAAGGACAAACTACCCCAACATCTTCAGGATTTCTAATCTTGTTATGTATATTGTCATCATCATCCACTGGAATGCATGTGTATATTTCTCTATTTCCAAAGCTATTGGATTTGGAAATGACACCTGGGTCTATCCTGATGTTAATGATCCCGAATTTGGCCGTTTGGCAAGAAAATACGTATACAGCCTTTACTGGTCTACACTGACTCTGACCACCATTGGTGAAACACCACCTCCTGTGAGAGATTCTGAGTATGTCTTTGTGGTGGTTGACTTCCTGATCGGAGTGTTAATTTTTGCTACCATTGTTGGTAACATAGGTTCTATGATTTCCAACATGAATGCAGCTAGAGCAGAATTTCAAGCAAGAATTGATGCTATAAAGCAATACATGCATTTTCGAAATGTAAGCAAAGATATGGAAAAGAGAGTTATCAAATGGTTTGATTACTTGTGGACCAACAAGAAAACAGTGGATGAAAAAGAAGTCTTGAAGTATCTACCTGATAAACTACGAGCAGAGATAGCCATCAATGTTCACTTGGACACCCTGAAAAAGGTGCGCATTTTTGCTGACTGTGAAGCTGGTCTGCTGGTGGAGTTGGTCTTGAAACTACAACCTCAAGTCTACAGTCCTGGAGATTACATTTGCAAAAAGGGAGATATTGGACGTGAGATGTACATCATCAAAGAAGGCAAACTTGCCGTGGTGGCAGATGACGGGGTCACTCAGTTTGTGGTACTGAGTGACGGCAGCTACTTTGGTGAGATCAGCATTCTCAACATTAAAGGCAGCAAAGCTGGAAATCGAAGAACAGCCAATATTAAAAGTATTGGCTACTCTGATCTGTTTTGTCTCTCAAAAGATGACCTCATGGAAGCTTTAACTGAGTACCCAGATGCCAAAACTATGCTGGAAGAGAAAGGAAAACAAATCCTGATGAAAGACGGTCTTCTGGATATAAACATTGCAAATGCCGGGAGTGATCCCAAAGATTTGGAAGAGAAGGTCACCAGGATGGAGAGTTCAGTAGACCTTCTGCAAACTAGGTTTGCCCGGATCCTGGCTGAGTATGAGTCAATGCAACAGAAGCTGAAACAGAGACTAACAAAGGTTGAAACATTTCTGAAGCCAATTATTGACACAGAATTTTCAGCTATAGAGGGATCTGGAATGGAAAGTGGACCCATAGACTCTACACAAGACATGGGGGCTGGAGCCAGCGCTGAGGAGAAGCACTCGAGGGAGCTGGAAAAGAAACTAAAAGAGGATGCTGAGAAGGATGCCCGAACCGTGAAACTGCTACTTCTGGGTGCTGGTGAGTCGGGGAAGAGCACCATTGTCAAGCAGATGAAGATTATTCACCAGGACGGGTACTCGTTGGAGGAGTGTCTAGAATTCATTGCCATCATCTACGGCAACACGCTGCAGTCCATCCTCTCCATCGTGCGTGCCATGACCACACTCAACATCCAGTATGGAGACTCTGCCCGCCAGGATGATGCTCGGAAGCTGATGCACATGGCAGACACCATCGAGGAAGGCACCATGCCCAAGGAGATGTCGGATATCATCCAGAGGCTGTGGAAAGACTCGGGTATACAGGCCTGCTTCGACCGAGCCTCGGAGTACCAACTCAACGACTCAGCTGGCTACTACCTCTCGGACCTGGAGCGCCTGGTGACCCCAGGCTACGTTCCCACTGAGCAGGACGTACTGCGCTCCCGAGTCAAGACCACTGGCATCATTGAGACGCAGTTCTCTTTCAAGGATCTCAACTTCCGGATGTTCGACGTGGGCGGGCAACGCTCCGAGCGCAAGAAGTGGATTCACTGCTTCGAGGGTGTGACCTGTATTATCTTCATCGCCGCGCTAAGCGCCTACGACATGGTGTTGGTGGAGGACGACGAAGTGAACCGCATGCACGAGAGCCTGCACCTGTTCAACAGCATCTGTAACCACCGTTACTTCGCCACCACGTCCATCGTGCTCTTCCTCAACAAGAAGGACGTGTTCACTGAGAAAATCAAAAAGGCTCACCTTAGTATCTGCTTCCCAGACTATGACGGGCCCAACACGTACGAGGACGCGGGCAACTACATCAAGGTCCAGTTCCTCGAGCTCAACATGCGGCGCGACGTGAAGGAGATCTACTCCCACATGACTTGCGCTACCGACACGCAGAACGTCAAGTTCGTCTTCGACGCTGTCACCGACATCATCATCAAGGAGAACCTCAAAGACTGCGGGCTCTTCATGCCAGTGATCAATATTGAAGACCTGACAGAAAAGGACAAATTACAGATGGAAGTTGACCAACTCAAGAAAGAAGTGACGCTGGAGAGAATGCTGGTATCCAAATGTTGTGAAGAAGTAAGAGATTATGTTGAAGAAAGATCTGGTGAGGACCCCTTAGTAAAGGGTATTCCAGAGGACAAAAATCCTTTCAAGGAGCTCAAAGGAGGCTGTGTAATTTCGATGGGTGAGATAACAGAGGAGGAGGTGGAGAAGTTCCTGGACTCAAATATTAGCTTTGCCAAACAATACTACAACCTCCACTACCGGGCCAAGGTCATCTCAGACCTCCTTGGAGCCAAGGAGGCGGCCGTGGACTTCAGCACCTACCACTCACTGAGCAGTGTGGAGGAGAGTGAAATCATCTTTGACCTCCTGCGGGACTTTCAGGATAATTTACAGACTGAGAAATGCATCTTCAATGTCATGAAGAAGCTGTGCTTCCTCCTACAGGCTGACCGCATGAGCCTCTTCATGTACAGGACCCGCAATGGCATTGCAGAGCTTGCCACGCGGCTCTTCAACGTCCACAAGGATGCAGTCCTGGAGGACTGCCTGGTGGTGCCCGACTCAGAGATTGTCTTCCCTCTGGACATGGGTGTGGTGGGCCACGTTGCACACTCCAAAAAGATCGCCAACGTCCCCAACACAGGAGAGGATGAACATTTCTGTGACTTTGTGGATACTCTCACAGAGTATGAGACTAAGAACATCTTGGCTTCCCCCTTAATGAACGGGAAAGATGTGGTGGCTGTAATTATGGCCGTGAATAAAGTGGATGGGCCCCATTTCACCAAAGGAGATGAAGAGATTCTCCTGAAGTACCTCAATTTTGCAAATTTGATCATGAAGGTGTACCACCTGAGTTACCTGCACAACTGTGAGACACGACGTGGCCAGATACTGCTGTGGTCTGGGAGCAAAGTCTTTGAAGAACTTACAGACATTGAGAGACAGTTCCACAAAGCTCTGTATACAGTCCGCGCTTTCCTCAACTGTGATAGATACTCTGTGGGTCTCTTAGACATGACTAAGCAGAAGGAATTTTTTGATGTGTGGCCAGTCCTGATGGGTGAGGCTCCGCCCTACTCTGGCCCCAGGACACCAGATGGAAGGGAAATCAACTTTTACAAGGTCATTGACTACATCCTGCATGGCAAAGAAGACATCAAAGTCATCCCGAACCCACCTCCCGATCACTGGGCTTTAGTGAGTGGTCTCCCTACCTATGTTGCCCAAAATGGTCTGATTTGCAATATCATGAATGCTCCTTCTGAGGACTTTTTTGCATTCCAGAAAGAGCCTCTGGATGAGTCTGGATGGATGATTAAAAATGTCCTTTCTATGCCAATTGTGAACAAAAAGGAAGAAATTGTTGGAGTGGCCACATTTTACAATCGTAAAGATGGGAAACCCTTTGATGAAATGGATGAGACCCTCATGGAGTCCTTGACTCAGTTCTTGGGCTGGTCTGTCCTAAATCCTGACACCTATGAATCAATGAACAAACTTGAAAACAGGAAAGACATTTTCCAGGACATGGTAAAATACCATGTGAAGTGTGACAATGAAGAAATCCAGAAAATTCTGAAAACTAGAGAGATGTATGGAAAGGAGCCATGGGAATGTGAGGAAGAGGAGCTGTCTGAGATCCTGCAAGGAGAGCTGCCAGATGCAGAGAAATACGAGATTAATAAATTCCACTTCAGTGATTTGCCCCTAACAGAACTGGAGCTGGTAAAATGTGGAATACAGATGTATTATGAGCTGAAAGTAGTGGAGAAATTTCATATTCCACAGGAGGCCCTGGTGCGGTTTATGTATTCACTGAGCAAAGGCTACCGCAGGATCACCTACCACAACTGGCGACATGGCTTCAACGTGGGACAGACTATGTTCTCCTTGCTGGTGACAGGAAAGCTGAAGCGCTATTTCACGGACCTGGAGGCCTTGGCCATGGTCACTGCTGCCTTCTGCCATGACATTGACCACAGAGGCACCAACAACCTCTACCAGATGAAATCCCAGAACCCACTGGCCAAGCTCCACGGCTCTTCCATCTTGGAAAGGCATCACTTGGAGTTCGGCAAAACGCTGCTGAGAGATGAGAGCCTAAATATCTTTCAAAACCTCAATCGCAGACAGCATGAACACGCAATCCACATGATGGACATTGCGATCATAGCCACGGACCTTGCTCTGTATTTCAAGAAGAGGACCATGTTCCAAAAGATCGTGGATCAGTCTAAGACATACGAGAGCGAACAGGAGTGGACACAGTACATGATGCTGGAACAGACTCGGAAGGAAATTGTCATGGCCATGATGATGACTGCCTGTGATCTCTCAGCCATAACGAAGCCCTGGGAGGTGCAAAGCAAGGTAGCTCTGCTGGTTGCTGCTGAATTCTGGGAACAAGGTGACCTAGAGCGCACAGTGCTGCAACAGAATCCCATTCCAATGATGGACAGAAACAAGGCTGACGAACTCCCCAAGCTTCAGGTTGGCTTCATTGACTTTGTTTGCACCTTTGTCTACAAGGAATTCTCCCGTTTCCACGAGGAGATCACCCCCATGCTGGATGGGATCACCAACAACCGCAAAGAATGGAAGGCACTGGCTGATGAGTATGACACCAAGATGAAGACGCTGGAGGAGGAGAAGCAGAAACAGCAGGGAGCCAAACAAGCA---TCAGGAAACCAGCCCTCCGGGAATCCTGGTCCAGGAGGGGGAGCATCTGCGTCCAAGTCCTGCTGTATCCAGATGAGCCTCAGCGAAGAGCACGTGCAGAAGTTTCTGGATGAGAACCCCAGCTTCGTAGAGCGGTACTTTGAGAAGCAGCTGTCCCCTGAACATGCGGCCAGAGCCAGCGAGGCCG------GGGACCTGGTGGACTGCGCCAGCTTCAAGGAGCTGTGCCAGGTGGAGGAGAGCGCGGCACTGTTCGAGCTGGTGCAGGACATGCAGGAGAACGTCAACATGGAGCGCGTGGTCTTCAAGATTCTGCGGCGAGTTTGCAGTGTCCTGCATGCTGACCGCTGCAGCCTCTTCATGTACCGTCAGCGCAACGGTGTGGCCGAGCTAGCCACACGTCTCTTCAGCGTGCAGCCGGACAGCACCCTGGAAGAATGCCTGGTGCCCCCCGACTCTGAGATCGTCTTTCCACTGGACATCGGGGTGGTCGGGCATGTGGCACAGACCAAGAAGACGGTGAACGTCCAGGACGTGAATGAGTGCCCCCACTTCAGCCCGTTCGCCGACGAGCTCACCGACTATGTGACAAGGAACATCCTGGCCACACCCATCATGAACGGCAAGGATGTGGTGGCTGTCATCATGGCGGTGAACAAGCTCACCGGCCCATATTTCACCAGTGAAGATGAAGCGATCTTCCTGAAGTACCTGAATTTCGCCACCTTGAACCTGAAGATCTATCACCTGAGCTACCTGCACAACTGTGAGACCCGCCGAGGCCAGGTGCTGTTGTGGTCTGCCAACAAGGTGTTTGAGGAGCTGACAGACATCGAACGGCAATTTCACAAGGCCTTCTACACCGTGAGGGCATATCTGAACTGTGACCGGTACTCAGTGGGCCTTCTAGACATGACCAAGGAGAAGGAATTCTTCGACATTTGGCCTGTGCTGATGGGGGAAGCCCAACCATACTCAGGCCCACGCACACCCGATGGCCGGGAAATTGTTTTCTACAAAGTCATCGACTACATCCTGCACGGCAAGGAAGACATCAAGGTCATTCCGACACCTCCAGCCGATCATTGGGCCCTGGCCAGTGGCCTTCCAACCTACGTGGCAGAAAGTGGCTTTATCTGTAACATCATGAATGCCTCTGCAGATGAAATGTTTGCATTCCAGGAAGGCCCCCTTGACGACTCTGGGTGGACCATCAAGAATGTCCTCTCCATGCCCATCGTCAACAAGAAGGAGGAGATTGTGGGGGTGGCAACATTCTACAACAGGAAAGATGGGAAGCCCTTTGACGAGCAGGATGAAGTTCTCATGGAGTCCCTGACACAGTTCCTGGGCTGGTCGGTGCTGAACACCGACACCTACGACAAAATGAACAAGCTGGAGAACCGCAAGGACATCGCCCAAGACATGGTTCTCTACCACGTGAGATGCGACAAGGACGAGATCCAGGAGATCCTGCCAACGAGAGAGCGCCTGGGGAAGGAGCCTGCTGACTGTGAGGAAGAAGAGCTGGGCATGATCTTGAAAGAAGAGCTCCCGGGTCCTAACAAGTTCGACATCTACGAGTTCCACTTCTCAGACCTGGAGTGCACAGAGCTGGAGCTGGTCAAGTGCGGCATCCAAATGTACTACGAGCTGGGTGTGGTGCGCAAGTTCCAGATCCCCCAGGAGGTCCTGGTCCGCTTCCTTTACTCCGTCAGCAAAGGGTACCGGAGGATCACCTACCACAACTGGCGCCATGGCTTCAACGTGGCCCAGACGATGTTCACGCTGCTCATGACGGGCAAACTGAAAAACTACTACACCGACCTGGAGGCCTTGGCCATGGTGACAGCTGGCCTGTGCCATGACATCGACCACCGTGGCACCAACAACCTCTACCAGATGAAGTCCCAGAATCCCTTAGCAAAGCTCCACGGCTCCTCAATTTTGGAACGGCACCACCTTGAGTTTGGGAAGTTCTTGCTCGCAGAGGAGAGCCTCAACATCTACCAGAACCTGAACCGGCGCCAGCACGAGCACGTGATCCATCTGATGGACATCGCCATCATCGCCACCGACCTGGCGCTCTACTTCAAGAAGAGGACTATGTTCCAGAAGATTGTAGATGAGTCTAAGAACTACGATGACCAGAAGAAATGGGTGGAGTACTTGTCCCTGGACACCACGAGGAAGGAAATCGTCATGGCCATGATGATGACCGCATGTGACCTGTCTGCCATCACCAAGCCCTGGGAGATTCAAAGCAAGGTGGCTCTGCTGGTGGCAGCTGAGTTCTGGGAACAAGGTGACTTGGAGAGGACAGTACTGGATCAGCAGCCCATTCCAATGATGGACAGGAATAAAGCAGCTGAGCTCCCCAAGCTGCAGGTCGGCTTCATCGACTTCGTGTGCACCTTTGTGTACAAGGAATTTTCCCGCTTCCATGAGGAGATCCTCCCCATGTTTGACAGGCTGCAGAACAACAGGAAAGAGTGGAAGGCTCTCGCCGATGAGTATGAGGCCAAGGTCAAGACCCTGGAAGAGAAGAAGAAGGAGGAGGAGAAAGTGGCGGTCAAGAAAGCGGGCACAGAGGTTTGCAACGGCGGCCCGGCCCCCAAGTCTTCTACCTGCTGCCTCCTGATGAACTTGGAGCCACCCAAGGTGGAGATTCGGTCAGCCACCAGGGTCACTGGGGGACCTGTTACCCCAAGGAAAGGGCCCCCCAAATTTAAGCAGCGGCAAACCAGGCAGTTCAAGAGCAAGCCCCCGAAGAAAGGCGTCCAAGGGTTTGGAGACGACATCCCTGGCATGGAAGGCCTGGGAACAGACATCACAGTCATCTGCCCGTGGGAGGCCTTCAACCACCTGGAGCTGCACGAGCTGGCGCAGTACGGCATCATC
Loxodonta_africana  ATGAAGAAAAATACAATCAATACACAACACTCCTTTGTGAACATCCCCAATGTGATTGTACCAGACATTGAAATGGGAATAAGAAGGATGGAAAACGGAGCATGCAGCTCCTTTTCTGATGATGAT---AATGACGACAGAGCCTCTATATTTGAAGAATCAGAAAATGAAAACTTTCATGAAAGAGGTTCCTTTAGAAAGAGCTCACACAGAAGGAGAGGACCATCACAGAGGGAGCAGTGCCTGCCTGGTGCCATTGCACTTTTCAATGTTAACAACAGCAGCAATAAGGACAAGGAGCCAAAAGAAAAAACAAAAAAGAAAAAAGAAAAGAAAAGCAAGTCAGATCATAAAAATGAAAGTAAAAAGGACCCAGAGAAGAAAAAGAGTAAAGGAAAAGAG------GCGAAAGAG---GACAAAAACAAAGATAAAAAAGAGGAGAAGAAGAAAGAAGTCATGGTTATTGATCCTTCGGGAAACACATATTACAACTGGCTGTTTTGCATCACCTTACCTGTTATGTATAACTGGACTATGATTATTGCAAGAGCATGTTTTGATGAACTTCAGTCTAATTACCTAAAATATTGGCTCGTTTTTGATTACTTATCAGATGTAGTCTATCTTCTCGATATGTTTGTACGAACAAGGACAGGTTATCTGGAACAAGGACTGCTGGTAAAGGAAGAGCGTAAACTCATAGAGAAATATAAATCGACTTTGCAATTTAAACTTGATGTTTTATCAGTGATACCAATTGATCTGCTGTATCTTAAGCTGGGGTGGAACTATCCAGAAATTAGATTAAATAGACTGTTAAGGATCTCTCGGATGTTTGAGTTCTTCCAGAGAACAGAAACGAGGACAAACTACCCAAACATCTTCAGGATTTCTAACCTTGTTATGTATATCGTCATCATCATCCACTGGAATGCATGTGTATATTACTCTATTTCCAAAGCTATTGGATTTGGAAATGACACATGGGTCTATCCTGATGTTAATGATCCTGAATTTGGCCGTTTGGCAAGAAAATACGTATACAGCCTTTACTGGTCTACACTGACTTTGACCACGATTGGTGAAACACCACCTCCTGTTAGAGATTCTGAGTATGTCTTTGTGGTGGTTGATTTCCTAATTGGAGTGTTAATTTTTGCTACCATTGTTGGTAACATAGGTTCTATGATTTCCAACATGAATGCAGCTAGAGCAGAATTTCAAGCAAGAATTGATGCTATAAAGCAATATATGCATTTTCGCAATGTAAGCAAAGATATGGAAAAGCGAGTTATCAAATGGTTTGACTACTTGTGGACCAACAAAAAAACAGTGGATGAGAAGGAAGTCTTGAAGTATCTACCTGATAAACTCAGAGCAGAGATTGCCATCAACGTTCACTTAGACACACTGAAAAAGGTGCGCATTTTTGCTGACTGTGAAGCTGGCCTGCTGGTGGAGTTGGTCTTGAAATTACAACCCCAAGTCTATAGTCCTGGAGATTACATTTGCAAGAAAGGAGATATCGGACGTGAGATGTACATCATCAAAGAAGGCAAACTTGCCGTGGTAGCAGATGATGGGGTCACTCAGTTTGTGGTTCTCAGTGATGGCAGCTACTTTGGTGAGATTAGCATTCTTAACATTAAAGGCAGCAAAGCTGGAAATCGAAGAACGGCCAATATTAAAAGTATTGGCTACTCAGATCTGTTTTGTCTCTCAAAAGATGACCTCATGGAAGCTCTAACTGAGTACCCAGATGCCAAAACTATGCTAGAAGAGAAAGGGAGGCAAATCTTGATGAAAGATGGCCTATTGGATATAAATATCGCAAATGCCGGGAGTGATCCTAAAGACCTGGAAGAGAAGGTCTCCAGAATGGAAGGTTCAGTAGACCTTCTGCAAACAAGGTTTGCCCGGATCCTGGCTGAGTATGAGTCAACGCAACAGAAACTGAAGCAGAGACTAACTAAGGTTGAGAACTTTCTGAAACCGATTGTCGACACAGAATTTTCAACTATTGAAGGATCTGGCATGGAAAGTGGGCCCACAGACTCTACACAAGACATGGGGGCTGGAGCCAGCGCTGAGGAGAAGCACTCGAGGGAGCTGGAAAAGAAGCTAAAAGAGGATGCTGAGAAGGATGCTCGAACCGTGAAACTGCTGCTTCTGGGTGCCGGCGAGTCTGGGAAGAGCACCATCGTCAAGCAAATGAAGATTATTCACCAGGATGGGTACTCATTAGAAGAGTGCCTAGAGTTCATTGCCATCATCTACGGCAACACGCTGCAATCCATCCTGGCCATTGTGCGAGCCATGACCACACTTAACATCCAATACGGAGACTCTGCGCGCCAGGACGACGCTCGGAAGCTGATGCATATGGCAGACACCATCGAGGAGGGCACGATGCCCAAGGAGATGTCGGACATCATCCAGCGGCTGTGGAAGGACTCGGGTATCCAGGCCTGCTTCGACCGCGCCTCAGAGTACCAGCTCAACGACTCGGCTGGCTACTACCTCTCGGACCTGGAGCGCCTGGTAACCCCGGGCTACGTTCCCACTGAGCAGGACGTGCTGCGCTCACGAGTCAAGACCACTGGCATCATTGAGACGCAGTTCTCCTTCAAGGATCTCAACTTCCGGATGTTCGACGTGGGCGGCCAACGCTCGGAGCGCAAGAAGTGGATCCACTGCTTCGAGGGTGTAACCTGTATTATCTTCATTGCGCCGCTAAGCGCCTACGACATGGTGCTGGTGGAGGACGACGAAGTGAACCGCATGCACGAGAGCCTCCACCTGTTCAACAGCATCTGCAACCACCGCTACTTCGCCACCACGTCCATCGTGCTCTTCCTCAACAAGAAGGACGTATTCTCCGAGAAAATCAAAAAGGCTCACCTTAGCATCTGCTTCCCGGACTACGACGGCCCCAACACGTACGAGGACGCGGGCAACTACATCAAGGTGCAGTTCCTGGAACTCAACATGCGGCGCGACGTGAAGGAGATCTACTCCCACATGACCTGCGCCACCGACACGCAGAACGTCAAGTTCGTCTTCGACGCGGTCACCGACATCATCATCAAGGAGAACCTCAAAGACTGCGGGCTCTTCATGCCAGTGATCAATATCGAGGACCTGACGGAAAAGGACAAATTGCAGATGGAAGTTGATCAGCTCAAGAAAGAAGTAACACTGGAAAGAATGCTGGTGTCCAAATGTTGTGAAGAAGTAAGAGATTACGTTGAAGAGAGATCTGGTGATGATCCCTTAGTAAAAGGTATTCCAGAGGACAAAAACCCCTTCAAGGAGCTCAAAGGAGGCTGTGTAATTTCAATGGTTGAGGTGACAGAGGAGGAGGTGGAGAAATTCCTGGACTCAAATATTGGCTTTGCCAAACAATACTACAACCTCCACTACCGGGCCAAGGTCGTCTCGGACCTCCTTGGGACCAAGGAGGCAGCTGTGGACTTCAGCACCTACCACCCACTGAGCAGTGTGGAGGAGAGTGAAATAATCTTTGACCTCCTGCGGGACTTTCAGGACAATTTACAAACTGAGAAATGCATCTTCAATGTCATGAAGAAGCTGTGCTTCCTCCTACAGGCAGACCGCATGAGCCTTTTCATGTACAGGATCCGCAATGGCATTGCGGAGCTAGCCACGCGGCTCTTCAACGTCCACAAGGATGCGGTCCTGGAGGACTGCCTGGTCGTGCCAGACTCGGAGATTGTCTTCCCTCTGGACATGGGTGTGGTGGGCCATGTGGCACACTCTAAAAAGATCGCCAACGTCCCCAGCACAGGAGAGGATGAGCATTTCTGTGACTTTGTGGACACTGTCACAGAATATGAGACTAAGAACATCTTGGCTTCCCCCATAATGAATGGGAAAGATGTAGTAGCCGTAATCATGGCCGTGAATAAAGTGGATGGGCCCCATTTCACCAAGAGAGATGAAGAGATTCTCCTGAAGTACCTCAATTTTGCAAATTTGATCATGAAGGTGTTCCACCTGAGTTACCTGCACAACTGTGAGACTCGGCGTGGCCAGATACTGCTATGGTCTGGGAGCAAAGTGTTTGAAGAGCTTACGGACATTGAGAGACAATTCCACAAAGCCCTGTATACAGTCCGTGCCTTCCTCAACTGTGACAGATACTCTGTGGGTCTCTTAGACATGACTAAGCAGAAGGAATTTTTTGATGTGTGGCCCGTCCTGATGGGTGAGGCTCCACCCTACTCTGGTCCCAGGACTCCGGATGGAAGGGAAATCAACTTTTACAAGGTCATTGATTACATCCTGCATGGCAAAGAGGACATCAAAGTCATCCCGAACCCACCTCCTGATCATTGGGCTTTAGTAAGTGGGCTCCCTACCTATGTTGCCCAAAATGGCCTGATTTGCAATATCATGAATGCTCCTTCCGAAGACTTTTTTGCATTCCAGAAAGAGCCTCTGGATGAGTCTGGATGGATGATTAAAAACGTCCTTTCTATGCCAATTGTGAACAAGAAGGAAGAAATCGTTGGGGTGGCCACATTTTACAATCGTAAAGATGGGAAACCCTTTGATGAAATGGATGAGACCCTCATGGAGTCTTTGACTCAATTCCTGGGCTGGTCTGTCCTAAATCCTGACACCTATGAATCCATGAACAAACTTGAAAACAGGAAGGACATTTTCCAGGACATGGTAAAATATCATGTGAAGTGTGACAATGAAGAAATCCAGAAAATCCTGAAAACAAGAGAGGTGTATGGAAAGGAGCCATGGGATTGTGAAGAAGAAGAGCTGTTTGAGATCCTGCAGGAAGAGCTGCCGGATGCAGAGAAATATGAAATTAATAAATTCCACTTCAGTGACTTGCCCCTGACGGAACTGGAGCTGGTGAAATGCGGGATACAGATGTATTATGAGCTGAAAGTAGTGGATAAATTCCACATTCCGCAGGAGGCCCTGGTGCGGTTCATGTATTCACTGAGCAAGGGCTACCGCAGGATCACCTACCACAACTGGCGACATGGCTTCAACGTGGGACAGACCATGTTCTCCTTGCTGATGACAGGAAAGCTGAAGCGATATTTCACTGACCTGGAGGCCTTGGCCATGGTCACAGCTGCCTTCTGTCACGACATCGACCACAGAGGCACCAACAACCTCTACCAGATGAAATCCCAGAACCCACTGGCCAAGCTCCATGGCTCCTCAATCTTGGAAAGGCACCACTTGGAGTTTGGCAAAACATTGCTGAGAGACGAGAGCCTGAATATCTTTCAAAACCTCAATCGCAGGCAGCATGAACATGCGATCCACATGATGGACATTGCGATCATAGCCACGGATCTTGCCCTGTATTTCAAGAAGAGAACGATGTTCCAAAAGATCGTGGATCAGTCTAAGACATACGAGAATGAACGGGAGTGGACGCAGTACATGATGCTGGAGCAGACACGGAAGGAAATCGTTATGGCCATGATGATGACCGCCTGTGATCTCTCGGCCATAACCAAGCCCTGGGAGGTGCAGAGCAAGGTAGCTCTGCTGGTCGCTGCTGAATTCTGGGAACAAGGTGACCTGGAGCGCACGGTGCTGCAACAGAATCCCATTCCCATGATGGACAGAAACAAGGCTGACGAACTCCCCAAGCTTCAGGTCGGCTTCATTGATTTTGTTTGCACCTTTGTCTACAAGGAATTCTCCCGTTTCCATGAGGAGATCACCCCCATGCTGGACGGAATCACCAACAACCGCAAAGAGTGGAAGATGCTTGCTGATGAATATGACGCCAAGATGAAGGCGCTGGAGGAGGAGAAACAGAAACATCAGGGAGCCAAACAAGGAGCCACAGGAAACCAGCCTGGGGGGAACCCCGGTGCAGGAGGGGGCGCACCCGCATCCAAGTCCTGCTGCATCCAGATGAGCCTCAGTGAGGAGCACGTGCAGAGGTTTCTGGACGAGAACCCTGGCTTCACGGAGCGGTACTTTGGGAAGCAGCTGTGCCCCAAGCATGCGGCCAGGGCTGGTGAGGCCG------GGAGCCTGGCGGACTGCAGCAGCTTCCAGGAGCTGTGCCAGGTGGAGGAGAGCGCGGCGCTGTTCGAGCTGGTGCAGGACATGCAGGAGAGTGTGAACATGGAGCGGGTGGTCTTCAAGATCCTGCGGCGCCTCTGCGGCCTCCTGCGCGCCGACCACTGCAGCCTCTTCATGTACCGCCAACGCAACGGTGTGGCCGAGCTCGCCACGCGCCTCTTCAGCGTGCAGCCGGGCAGCACCCTGGAGCAATGCCTGGTGCCCCCTGACTCTGAGATCGTCTTTCCGCTGGACATTGGGGTGGTCGGGCATGTGGCCCAGACCAAGAAAATGGTGAACATCAAGGACGTGAACGAGTGCCCCCACTTCAGCCCGTTTGCTGATGAGCTCACCGGGTATGTGACGAGGAACATCCTGGCCACACCCGTCATGAATGGCAAGGACGTGGTGGCCGTCATCATGGCTGTGAACAAGCTTGACGGCCAGTGTTTCACCTCTGAAGATGAAGATGTTTTCTTGAAGTACCTGAATTTTGCCACCTTAAACCTGAAGATCTACCACCTGAGCTACCTCCACAACTGTGAGACGCGCCGAGGCCAGGTGCTGTTGTGGTCGGCCAACAAGGTGTTTGAGGAGCTGACGGACATCGAGCGGCAGTTTCACAAGGCCTTCTACACCGTAAGGGCCTACCTGAACTGCGACCGGTACTCAGTGGGCCTCCTGGACATGACCAAGGAGAAGGAATTCTTCGACGTGTGGCCTGTGCTGATGGGGGAAGCCCAGCCATACTCGGGCCCACGGACGCCCGATGGCCGGGAAATCCTTTTCTACAAAGTCATTGACTACATCCTGCACGGCAAGGAGGACATCAAAGTCATCCCTACACCCCCAGCCGATCACTGGGCCCTGGCCAGCGGCCTTCCAACCTATGTGGCAGAAAGTGGCTTTATCTGTAACATTATGAATGCCCCCGCTGATGAAATGTTTAACTTTCAGGAGGGACCACTTGACGACTCTGGGTGGACCATCAAGAATGTCCTGTCCATGCCCATTGTCAACAAAAAGGAGGAGATTGTGGGGGTTGCGACGTTCTACAACAGGAAAGATGGGAAGCCCTTTGACGAGCAGGATGAAGTTCTCATGGAGTCCCTGACTCAGTTCCTGGGCTGGTCAGTGCTGAACACTGACACCTATGACAAGATGAACAAGCTGGAGAATCGCAAGGACATCGCCCAAGACATGGTTCTGTACCATGTGAAATGCGACAAGGATGAAATTCAGGAGATCCTGCCGACAAGAGAGCGCCTTGGAAAGGAGCCTGCTGAATGTGAGGAGGAAGAGCTGCGGCAAATCTTGAAAGAAGAGCTCCCGGGGCCCACCAAGTTCGCCATCTATGAGTTCCACTTCTCAGACCTGGAGTGCACGGAGCTGGAGCTGGTCAAGTGTGGTATCCAGATGTACTATGAGCTGGGCGTGGTGCGCAAGTTCCAGATCCCCCAGGAGGTCCTGGTGCGGTTCCTTTACTCTGTCAGCAAAGGGTACCGGAGAATCACCTACCACAACTGGCGCCATGGCTTCAACGTGGCCCAGACGATGTTCACACTGCTCATGACCGGCAAACTGAAAAACTACTATACAGACTTGGAGGCCTTGGCCATGGTGACGGCCGGCCTGTGCCACGACATTGACCACCGCGGCACCAACAACCTGTACCAGATGAAATCCCAGAATCCCTTAGCAAAGCTCCACGGCTCCTCCATTTTGGAACGGCACCATCTGGAATTTGGGAAGTTCTTGCTCTCAGAGGAGACCCTGAACATCTACCAGAACCTGAACCGGCGCCAGCACGAGCACGTGATCCACCTCATGGACATCGCCATCATCGCCACTGACCTGGCACTCTACTTCAAGAAGAGGACAATGTTCCAGAAGATTGTAGATGAGTCCAAGAACTACGATGACCAGAAGAAATGGGTGGAGTACTTGTCCCTGGAAACCACTCGGAAGGAGATTGTCATGGCCATGATGATGACCGCGTGTGACCTGTCTGCCATCACTAAGCCCTGGGAGATCCAGAGCAAGGTGGCTCTGCTGGTGGCAGCTGAGTTCTGGGAGCAAGGTGACTTGGAAAGGACGGTACTGGATCAGCAGCCCATTCCAATGATGGACAGGAACAAAGCAGCCGAGCTCCCAAAGCTGCAAGTCGGCTTCATCGATTTCGTATGCACCTTCGTGTACAAGGAGTTTTCCCGCTTCCACGAGGAGATCCTGCCCATGTTCGACAGGCTGCAGAACAACAGGAAAGAGTGGAAGGCCCTGGCCGACGAGTACGAGGCCAAGGTGAAGGCCTTGGAAGAGAAGAAG---GAGGAGGAGAGAGCAGCGGTCAAGAAAGTGGGCACAGAGGTGTGCAACGGCGGCCCAGCACCAAAGTCTTCCACCTGCTGCATCCTGATGAACTTGGAGCCGCCAAAGGCTGAAGTTCGGTCAGCCACCAGGGTGACTGGGGGGCCTGTTACCCCCAGGAAAGGGCCCCCCAAATTTAAGCAGCGGCAAACCAGGCAGTTCAAGAGCAAGCCCCCCAAGAAAGGCGTTCAAGGGTTTGGGGACGACATCCCTGGCATGGAAGGCCTGGGAACAGACATCACGGTCATCTGCCCATGGGAGGCCTTCAACCACCTGGAGCTGCACGAGCTGGCCCAGTATGGCATCATC
Microgale_talazaci  ATGAAGACAAGTATAGTGAAAACACAATGCTCCTTTGTAAACATTCCCAATGTAGTTTTACCAGATATTGAAATGGAAATAAGAAGGATGGAAAATGGAGCTTGCAGCTCCTTTTCTGATGATGAT------GATGATGGTGCCTCTGCATTTGAAGAGTCAGAAAGTGAAAACTTGCCTGCAGGAGATGTCCTTAGAAAGAGTTCACACAGAAAGAGAGGACCTTCACAGAGGGAACACTATCTGCCCGGTGCCATTGCACTTTTCAATGTCAACAATAGCAGCAATAAGGACCAGGAGCCAAGAGAAAAGAAGAA---GAAGAAAGAAAAGAAAAACAAAGCAGATGGTAAAAATGAAAATAAAAAGGAACAAGGGAAGAAAAAGAAGAAAGAGAAAGAA------AAGAAAGTG---GACAAAAGCAAAGATAAGAAAGAAGAGGAGAAGAAAGAAGTCATGGTCATTGACCCTGCAGGAAACGTATACTACAACTGGTTGTTTTGCATCGCGATGCCTGTTATGTACAACTGGACTATGATTATTGCAAGAGCTTGTTTTGATGAACTTCAGTCCGATTACCTATTGTATTGGTTCATTTTTGACTACTTAGCAGATGGAATCTATGCTATGGACATGTTTGTGCGAACAAGGACAGGTTACTTGGAACAAGGACTGCTGGTGAGAGAAGAGGCTAAACTTCTACAGAAATATAAATCTGAATTGCAATTTAAACTTGATGTCTTATCCATGGTACCAACTGACCTGCTATTTTTTAAGCTGGGGTGGAACTACCCTGAAATTAGATTAAACAGACTGCTAAGGATCTCTCGTATGTTTGAATTCTTCCAGAGAACAGAAACAAGGACAAACTATCCTAACATCTTTAGGATTTCTAACCTGGTTATGTATATCGTCATCATCATCCATTGGAATGCTTGTGTGTATTACTCTATTTCCAAAGCAATTGGATTTGGAAATGACACATGGGTCTATCCTGATGTTAATGACCCTGAGTTTGGCCGCTTGGCACGAAAATATGTATACAGCCTCTACTGGTCGACACTGACTTTGACTACCATTGGTGAAACACCACCTCCTGTGAGAGATTCTGAGTATGTCTTTGTGGTGATTGATTTTCTCATTGGAGTGTTAATTTTTGCTACCATTGTTGGTAACATAGGTTCTATGATTTCCAATATGAATGCAGCTAGAGCAGAATTCCAAGCAAGAATTGATGCTATAAAGCAATATATGCATTTTCGAAATGTAAGTAAAGACATGGAAAAGAGAGTTATCAAGTGGTTTGACTATTTGTGGACCAACAAAAAAACAGTGGATGAGAAGGAAGTCTTGAAGTATCTTCCTGATAAATTAAGGGCAGAGATCGCCATCAATGTTCACTTAGACACACTGAAGAAGGTGCGCATTTTTGCTGACTGCGAAGCTGGCCTGCTGGTAGAGTTGGTCCTGAAATTACAACCCCAAGTCTACAGTCCTGGAGATTACATTTGCAAGAAAGGCGATATTGGACGGGAGATGTACATCATCAAGGAAGGCAAGCTTGCTGTGGTGGCAGATGATGGGGTGACTCAATTTGTGGTACTGAGTGACGGCAGTTACTTTGGTGAGATCAGCATTCTTAACATTAAAGGCAGCAAAGCTGGAAATAGAAGAACCGCCAATATTAAAAGTATTGGGTACTCAGATCTCTTTTGTCTCTCAAAAGATGATCTCATGGAAGCGCTGACTGAGTACCCAGATGCCAAAACTATGCTAGAAGAGAAAGGGAAGCAAATCCTAATGAAAGATGGCCTATTGGATTTAAATATTGCCAACGCTGGGGGAGATCCCAAAGATCTCGACGAGAAGGTCACCAGAATGGAGGGTTCAGTTGACCTTCTGCAAACAAGGTTCGCCCGCATTCTGGCTGAGTATGAGTCTATGCAAGGGAAACTGAAGCAGAGACTAGCCAAGGTTGAGAAATTTCTGAAACCAATTATTGATATAGAATTTTCGACCATTGAAGAGTCTGGAATGGAAAGTGGACCCACAGACTCTGCACAGGACATGGGGGCCGGGGCCAGCGCCGAGGAGAAGCACTCACGGGAACTGGAGAAGAAGCTGAAGGAGGACGCGGAGAAGGATGCCCGCACCGTCAAACTGCTGCTTCTGGGTGCGGGGGAGTCCGGGAAGAGCACCATTGTCAAGCAGATGAAGATTATCCACCAGGACGGGTACTCGTTGGAAGAGTGTCTGGAGTTCATCGCGATCATTTACGGCAACACGCTGCAGTCCATCCTGGCCATCGTGCGCGCCATGACCACGCTCAACATCCAGTATGGAGACTCTGCGCGCCAGGACGACGCCCGGAAGCTGATGCACATGGCCGACACCATCGAGGAGGGCACGATGCCCAAGGAGATGTCGGACATCATCCAGCGCTTGTGGAAGGACTCGGGGATCCAGGCCTGCTTCGACCGCGCCTCCGAGTACCAGCTCAACGACTCGGCCGGCTACTACCTCTCGGACCTGGAGCGCCTGGTAACCCCGGGCTACGTGCCCACCGAGCAGGACGTGCTGCGCTCGCGAGTCAAGACCACGGGCATCATCGAGACGCAGTTCTCCTTCAAGGACCTCAACTTCCGGATGTTCGACGTGGGCGGGCAGCGCTCGGAGCGCAAGAAGTGGATCCACTGCTTCGAGGGCGTGACCTGCATCATCTTCATCGCGGCGCTCAGCGCCTACGACATGGTGCTGGTGGAGGACGACGAAGTGAACCGCATGCACGAGAGCCTGCACCTGTTCAACAGCATCTGCAACCACCGCTACTTCGCCACCACGTCCATCGTGCTCTTCCTCAACAAGAAGGACGTCTTCACCGAGAAGATCAAAAAGGCCCATCTGAGCATCTGCTTCCCGGACTACGACGGGCCCAATACGTACGAGGACGCGGGCAACTACATCAAGGTGCAGTTCCTGGAGCTCAACATGCGGCGTGACGTCAAGGAGATCTACTCCCACATGACGTGTGCCACCGACACGCAGAACGTCAAGTTCGTCTTCGACGCCGTCACCGACATCATCATCAAGGAGAACCTCAAAGACTGCGGGCTCTTCATGCCAGTGATCAATATTGAGGACCTGACAGAAAAGGACAAAATGAAGATGGAAGTTGATCAGCTCAAGAAAGAAGTGACCCTGGAAAGAATGCTGGTATCCAAATGCTGTGAAGAAGTAAGAGATTATGTTGAAGAAAGATCTGGAGAAGATCCTTTAGTGAAAGGGATCCCAGAGGACAAAAATCCCTTCAAGGAGCTCAAAGGAGGGTGTACAGTTTCCATGGGGGAAGTGACCGAGGAAGAAGTAGAGAAGTTCCTGGACTCCAATGTTGGCTTTGCCAAGCAATATTACAACCTCCATTACCGGGGCAAGGTCATCTCAGAGCTCCTCGGGGCCAAGGAGGCAGCTGTGGACTTGAGCACCTATCGCTCCCTGAGCAGCGTGGAAGAGAGTGAGCTCATCTTCGACCTCCTGCGGGATTTCCAGGAGAATTTGCAGACTGATAAGTCGGTCTTCAATGTCCTGAAGAAGCTTTGCTTTCTCCTCCAGGCAGACCGCATGAGCCTGTTCATGTACAGGACCCGGAACGGCGTCCCGGAGCTGGCCACCAGACTTTTCAACGTGCACAAGGACGCGGTCCTGGAGGAGTGCCTGGTAGGCCCCGACTCGGAGATTGTCTTCCCTCTGGACATGGGTGTAGTGGGCCATGTGGCACAGTCCAAGAAGATCGTCAACGTCCCCAACACCGCAGAGGACCCGCATTTCTGTGACTTCGTGGACACGCTCACAGAGTACCAGACCAAGCACATCCTGGCTTCCCCCATCATGAACGGGAAGGACGTGGTGGCCATAATCATGGCTGTGAATAAAGTGGACGGGCCCCACTTCACCCAGAGAGATGAAGAGGTCCTCTTGAAGTATCTCAATTTTGCAAACTTGATCATGAAGGTGTTCCACTTGAGTTACCTGCACAACTGTGAGACTCGCCGTGGCCAGATATTGCTGTGGTCTGGGAGCAAGGTTTTTGAAGAGCTGACAGATATCGAGAGACAATTTCACAAAGCCTTGTACACCGTCCGGGCTTTCCTCAACTGTGACAGATACTCTGTAGGTCTCCTGGACATGACCAAGCAGAAGGAATTTTTTGATGTGTGGCCCGTGCTGATGGGTGAAGCTCCACCCTATACTGGACCCAAGACCCCGGATGGAAGGGAAATCAACTTTTACAAGGTCATTGACTATATCCTACATGGTAAAGAAGATATCAAAGTCATCCCGAATCCACCCCCTGATCATTGGGCATTAGTGAGTGGTCTCCCCACCTACGTTGCCCAAAATGGCCTGATCTGCAACATCATGAATGCACCTGCCCAGGACTTCTTTGCCTTCCAGAAAGAGCCCCTGGATGAGTCTGGGTGGATGATAAAAAATGTCCTTTCTATGCCGATTGTGAATAAGAAGGAAGAAATTGTCGGAGTGGCCACATTTTACAACCGCAAGGACGGGAAACCTTTTGATGAAATGGATGAGACCCTCATGGAGTCTTTGGCTCAATTCTTGGGCTGGTCCGTCCTAAATCCTGACACCTATGAGTCAATGAACAAACTCGAAAACAGAAAGGACATTTTCCAGGACATGGTAAAATATCATGTGAAGTGTGACAATGAAGAAATCCAGAATATACTGAAAACCAGAGAGGTGTATGGGAAGGAGCCGTGGGACTGTGAGGAAGAGGAGCTGGCTGAGATCCTGCAAGGGGAGCTGCCAGACGTGGAGAAGTATGAGATCAACAAGTTCCACTTCAGCGACCTGCCGCTGGCGGAGCTGGAGCTGGTGAAGTGCGGCATTCAGATGTACTATGAGCTCAGAGTCGTGGACAAGTTCCACATTCCGCAGGAGGCCCTGGTGCGGTTCATGTACTCGCTCAGCAAGGGCTACCGCAGGATCACCTACCACAACTGGCGTCATGGCTTCAACGTGGGGCAGACCATGTTCTCCTTGCTGGTGACAGGAAAGCTGAAGCGTTACTTCACCGACCTGGAAGCCTTGGCCATGGTCACCGCTGCCTTCTGCCATGACATCGATCACAGAGGCACCAACAACCTGTACCAGATGAAATCCCAGAACCCCCTGGCCAAGCTCCACGGCTCCTCCATTCTGGAAAGGCACCACCTGGAGTTTGGCAAAACCTTACTCAGAGACGAGAGCCTGAACATCTTCCAAAACCTCAACCGCAGGCAACACGAGCACGCCATCCACATGATGGACATCGCCATCATCGCCACGGACCTCGCCCTGTACTTCAAGAAGAGGACCATGTTCCAAAAGATCGTGGACCAGTCCAAGACCTACGAGACGGAGCAGGAGTGGACGCAGTACATGATGCTGGAACAGACCCGCAAGGAGATTGTGATGGCCATGATGATGACCGCCTGTGACCTCTCAGCCATCACCAAGCCCTGGGAGGTACAGAGCAAGGTAGCCCTGTTGGTTGCTGCTGAGTTCTGGGAGCAAGGTGACTTGGAGCGCACAGTTCTGCAGCAGAACCCCATTCCCATGATGGACCGAAACAAGGCTGATGAACTCCCCAAGCTGCAGGTCGGCTTCATTGACTTCGTTTGCACCTTTGTCTACAAGGAATTCTCCCGTTTCCATGAGGAGATCACCCCCATGCTGGACGGGATCACCAACAACCGCAAGGAGTGGAAGGCCCTTGCGGACGAGTATGATGCCAAGGTGAAGGGGCTGGAGGAGGAGAAGCAGAAACAGCAGGCCGCCAAGCAAGCAGCCACAGGAAGCCAGGCCGGGGGAGGCCCGGGCTCCGCGGGGGGCACAGCAGCAGCCAAGTCCTGCTGTATCCAGATGAGCCTCAGTGAGGAATGCGTGCAGAAGTTCCTGGACCAGAACCCTGACTTCGCAGAGCGGTACTTTGGGAAGCCGCTGCCCCCTGAGCATGCAGCCAAGGCCGGCGAGG---------GGTGCCTGGCCGACTGCGCCAGTTTCCGGGAGCTATGCCAGGTGGAGGAGAGCGAGGCGCTGCTGGAGCTGGTGTGCGACATGCAGGAGCAGGTCAACATGGAGCGCGTGGTCTTCAAGATCCTGCGGCGGCTGTGCGGGGTGCTGAGCGCCGACCGCTGCAGCCTCTTCATGTACCGCCAGCGCAACGGGGTCGCCGAGCTGGCCACGCGCCTCTTCAGCGTGCAGCCCCACTGCGTCCTGGAAGACTGCCTCGTGCCCCCCGACTCCGAGATGGTCTTCCCGCTGGACATCGGCATCGTCGGGCACGTGGCGCAGACCAAGAAGACGGAGAATGTCCCGGACGTGAGCCAGTGCCCCTACTTCAGCCCGTTCGCCGACGAGCTCACCGAATACGTGACCAGGAACATCCTGGCCACGCCCATCATGAACGGCAAGGACGTGGTGGCCGTCATCATGGCCGTGAACAAGCTGGACGGGCCCTGTTTCACCAGCAAAGATGAAGACGTGTTCTTAAAATACCTGAACTTTGCCACCTTAAACCTGAAGATCTACCATCTGAGCTACCTCCACAACTGTGAGACGCGACGGGGCCAGGTGCTGCTGTGGTCAGCCAACAAGGTATTTGAAGAGCTGACAGACATCGAGCGGCAGTTCCACAAGGCCTTCTACACTGTGCGGGCCTACCTGAACTGCGACCGGTACTCTGTGGGCCTCCTGGACATGACCAAGGAGAAGGAATTCTTCGACGTGTGGCCTGTGCTGATGGGGGAGGCCCAGCCGTACTCTGGGCCCCGCACACCCGACGGCCGGGAAATCGTGTTCTACAAAGTCATTGACTACATTCTCCACGGGAAGGAGGACATCAAAGTCATCCCGACACCCCCGGCCGACCACTGGGCCCTGGCCAGCGGCCTTCCAACCTATGTGGCAGAAAGTGGCTTTATCTGTAACATCATGAACGCCGCTGCCGACGAGATGTTTAAATTTCAGGAGGGCCCCCTGGACGACTCGGGCTGGACCATCAAGAATGTCCTGTCCATGCCCATCGTCAACAAGAAGGAGGAGATCGTGGGGGTGGCCACCTTCTACAACAGGAAGGACGGGAAGCCCTTTGACGAGCAGGATGAAGTTCTCATGGAGTCCCTGACGCAGTTCCTGGGCTGGTCGGTGCTGAACCCCGACACCTACGACAAGATGAACAAGCTGGAGAACCGCAAGGACATTGCCCAGGACATGGTCCTGTACCACGTGAGGTGCGACAAGGAGGAGATCCAGGAGGTCCTGCCCACAAGACAGCGCCTGGGGAAGGAGCCTGCCGACTGTGAGGAGGAGGAACTGGAGAGCATCCTGAGGGAAGAGCTTCCGGGGCCCAGCAAGTTCGACATCTACGAGTTCCACTTCTCGGACCTGGAGTGCACGGAGCTGGAGCTGGTTAAGTGCGGCATCCAGATGTACTATGAGCTGGGCGTGGTGCGCAAGTTCCAGATCCCCCAGGAGGTCCTGGTGCGCTTCCTATTCTCCATCAGCAAAGGCTATCGGAGGATCACCTACCACAACTGGCGCCACGGCTTCAACGTGGCCCAGACCATGTTCACGCTGCTCATGACCGGCAAGCTGAAAAGCTACTACACGGACCTGGAGGCCTTTGCCATGGTGACAGCGGGCCTGTGTCATGACATTGACCATCGCGGCACCAACAACCTCTACCAGATGAAGTCCCAGAACCCCCTGGCCAAGCTGCACGGCTCCTCCATCCTGGAGCGGCATCACCTGGAGTTCGGGAAGTTCCTGCTCTCTGAGGAGACCCTGAACATCTTCCAGAACCTCAACCAGCGGCAGCACCAGCACGTGATCCACCTCATGGACATCGCCATCATCGCCACCGACCTGGCGCTCTACTTCAAGAAGAGGACCATGTTCCAGAAGATTGTCGATGAGTCCAAGAACTATGAGGACCGGAAGGCATGGGTGGAGTACTTGTCCCTGGAAACCACGCGGAAGGAGATCGTCATGGCCATGATGATGACCGCATGTGACCTGTCTGCCATCACCAAGCCCTGGGAGGTCCAGAGCAAGGTGGCCCTTCTGGTGGCAGCCGAGTTCTGGGAGCAGGGCGACTTGGAAAGGACCGTGTTGGACCAGCAGCCCATTCCCATGATGGACAGAAACAAAGCCGCTGAGCTCCCCAAACTGCAGGTCGGCTTCATTGACTTTGTGTGCACCTTCGTGTACAAGGAGTTCTCCCGCTTCCACGAGGAGATCCTGCCCATGTTCGACCGGCTGCAGAACAACAGGAAGGAGTGGAAGGCTCTGGCTGACGAGTACGAGGCCAAGGTGAAGGCCTTGGAAGAGAAGAAGAAGGAGGAAGAGACAGTTGCGCCCAAGAAAGCCGGCTCCGAGGTCTGCAACGGTGGCCCGGCCCCCAAGTCTTCCACCTGCTGCATCCTGATGAACTTGGAGCCCCCCAAGGCTGAGTTCCGGCCAGCCACCAGAGTGACTGGAGGACCCGTCACCCCCAGGAAGGGGCCCCCCAAATTCAAACAGCGGCAAACCAGGCAGTTCAAGAGCAAACCCCCCAAGAAAGGCATCCAAGGGTTTGGGGATGACATTCCTGGCATGGAAGGCCTGGGAACAGACATTACCGTCATCTGCCCGTGGGAGGCCTTCAACCACCTGGAGCTGCACGAGCTGGCACAATATGGCATCATC
Orycteropus_afer  ATGAAGACAAATATAATCAGTACACAGCGCTCTTTTGTGAACAAGCCCAATGTGATTGTACCAGACATTGAAATGGAAATAAGAAGAATGGAAAATGGAGCATGCAGCTCCTTTTCTGATGATGAT---------GACAGTGCCTCTATGTTTGAAGAATCAGAAAGTGAAAACTTCCATGCAAGAGATTCCTTTAGAAAGAACTTGGACAGAAGGAGAGGACCATCACAGAGGGAGCAGTACCTGCCTGGTGCCATTGCACTTTTCAATGTTAACAACAGCAGCAATAAGGACCAGGAGCCAAAAGAAAAAAAGAAAAAGAAAAAAGAAAAGAAAAGCAAGTCAGATAATAAAAATGAAAATAAAAAGGACCCAGAGAAGAAAAAGAAGAAAGAAAAAGAGAAGAAAAAGACAGAA---GACAAAAACAAAGAAAAGAAAGAAGAGGAGAAGAAAGAGGTCAGGGTTATTGATCCCTCAGGAAACACATATTACAATTGGCTGTTTTGCATCACTTTACCTGTTATGTACAACTGGACTATGGTTATTGCACGTGCATGCTTTGAGGAACTTCAGTCTAACTACCTAGAATATTGGCTCATTTTGGATTATTCGTCAGATATAGTCTATCTTCTCGATATGTTTGTACGAACAAGGACAGGTTACCTAGAACAAGGACTACTGGTGAAGGAAGAGCTTAAACTCATTGCGAAATATAAATCAAATTTGCAATATAAACTTGATGTTTTATCAGTGGTGCCAACCGATCTGCTGTATTTTAAGCTAGGGTGGAACTATCCAGAAATTAGATTAAACAGGCTATTAAGGATCTCTCGTATGTTTGAGTTCTTCCAGAGAACAGAAACAAGGACAAACTATCCAAACATCTTCAGGATTTCTAATCTTGTTATGTATATTGTCATCATCATCCACTGGAATGCATGTGTGTATTACTCTATTTCCAAAGCTATTGGATTTGGAAATGACACATGGGTCTATCCTGATGTGAATGATCCTGAATTTGGCCGTTTGGCAAGAAAGTATGTATACAGCCTTTATTGGTCTACACTGACTTTGACCACCATTGGTGAAACACCACCTCCTGTTAGAGATTCTGAGTTTGTCTTTGTGGTAGTTGATTTCCTAATTGGAGTGTTAATTTTTGCTACCATTGTTGGTAACATAGGTTCTATGATTTCTAATATGAATGCAGCTAGAGCAGAATTTCAAGCAAGAATTGATGCCATAAAGCAATACATGAATTTTCGAAACGTAAGCAAAGATATGGAAAAGAGAGTTATCAAATGGTTTGACTACTTGTGGACCAACAAAAAAACAGTAGATGAGAAGGAAGTCTTGAAGTATTTACCTGATAAACTAAGAGCAGAAATTGCCATCAATGTTCACTTAGACACACTGAAAAAGGTACGCATATTTGCTGACTGTGAAGCTGGTCTGTTGGTAGAGTTGGTGTTGAAATTACAACCCCAAGTCTACAGTCCTGGAGATTACATTTGCAAGAAAGGAGATATTGGGCGTGAGATGTACATCATTAAGGAAGGCAAACTTGCTGTTGTGGCAGATGATGGGATCACTCAGTTTGTGGTACTGAGTGATGGCAGCTATTTTGGTGAGATCAGCATTCTTAACATTAAAGGCAGCAAAGCTGGAAATCGAAGAACAGCCAATATTAAAAGTATTGGCTACTCAGACCTGTTTTGTCTCTCAAAAGATGACCTTATGGAAGCTCTAACTGAGTATCCAGATGCCAAAACTATGCTGGAAGAGAAAGGGAAGCAAATCTTGATGAAAGATGGTCTCCTAGATGTAAATATTGCAAATGCTGGGAGTGATCCTAAAGATCTTGAAGAGAAGGTTACCAGAATGGAAAGTTCGGTAGACCTTCTGCAAACAAGATTTGCCCGGATCCTAGCTGAGTATGAATCAATGCAGCAGAAACTGAAGCAGAGACTAACCAAGGTTGAAAAATTTCTGAAACCAATTATTGACACAGAATTTTCAGCTATTGAAGAATCTGGAGTGGAAAGTAGACCCACAGACC---CANNNGACATGGGGGCTGGGGCCAGCGCTGAGGAGAAGCACTCGAGGGAGCTGGAAAAGAAGCTGAAAGAGGATGCTGAGAAAGATGCTCGGACCGTGAAACTGCTGCTTCTGGGTGCGGGTGAGTCCGGAAAAAGCACCATTGTCAAGCAGATGAAAATTATTCACCAAGATGGGTACTCCTTGGAAGAGTGCCTAGAGTTCATTGCCATCATCTACGGCAACACGTTGCAGTCCATCCTGGCCATTGTGCGTGCCATGACCACACTCAACATCCAATATGGAGACTCTGCACGCCAGGACGATGCTCGGAAGCTGATGCACATGGCGGACACCATCGAGGAAGGCACGATGCCCAAGGAGATGTCAGACATCATCCAGCGGCTGTGGAAAGACTCTGGTATCCAGGCCTGCTTTGAGCGCGCCTCAGAGTACCAGCTCAACGACTCAGCCGGCTACTACCTCTCGGACTTGGAACGCCTGGTAACCCCCGGCTACGTCCCCACTGAGCAGGACGTGCTGCGCTCACGAGTCAAGACCACTGGCATCATCGAGACACAGTTCTCCTTCAAGGATCTCAACTTCCGGATGTTCGACGTGGGTGGGCAGCGCTCGGAGCGCAAGAAATGGATCCATTGCTTCGAGGGCGTGACCTGTATTATCTTCATCGCGGCGCTAAGCGCCTATGACATGGTGCTGGTGGAGGATGACGAAGTGAACCGCATGCACGAGAGCCTGCACCTGTTCAACAGCATCTGCAACCACCGCTACTTCGCTACCACGTCCATTGTGCTCTTCCTCAACAAGAAGGACGTATTCTTCGAGAAGATCAAAAAGGCGCACCTTAGCATCTGCTTCCCGGACTACGATGGGCCTAACACTTACGAGGACGCGGGCAACTACATCAAGGTACAGTTTCTGGAACTCAACATGCGGCGCGACGTGAAGGAGATCTATTCTCACATGACCTGCGCTACCGACACGCAGAACGTCAAGTTCGTCTTCGATGCTGTCACGGACATCATTATCAAGGAGAACCTCAAAGACTGCGGACTCTTCATGCCAGTGATCAATATCGAGGATCTGACAGAAAAGGACAAATTGGTCATGGAAGTTGAGCAGCTGAAGAAAGAAGTGACGCTGGAAAGAATGCTGGTGTCTAAATGTTGTGAAGAAGTAAGAGACTATATTGAAGAAAGATCTGGTGAAGATCCCTTAGTAAAGGGCATTCCAGAGGACAAAAATCCCTTCAAGGAACTCAAAGGAGGTTGTGTAATTTCAATGGGAGAAGTGACAGAAGAGGAGGTGGAGAAGTTCCTGGACTCAAATGTTGGCTTTGCCAAACAGTATTACAACCTTCACTACCGGGCCAAAGTCATCTCGGACCTCCTTGGGGCCAAGGAGGCAGCTGTGGACTTCAGCACCTATCACTCACTGACCAGCGTGGAGGAGAGTGAAATCATCTTCGACCTCCTACGGGATTTTCAGGAGAATTTACAGACTGAGAAATGCATCTTCAATGTCATGAAGAAGCTGTGCTTCCTCCTACCGGCAGACCGCATGAGCCTGTTCATGTACCGGACCCGCAATGGCATCGCAGAGCTAGCCACCCGGCTCTTCAACGTCCACAAGGATGCAGTTCTGGAGGACTGCCTGGTGGTGCCTGACTCAGAGATTGTCTTCCCTCTGGACATGGGTGTGGTGGGCCACGTCGCACACTCCAAAAAGATTGCCAACGTTCCCGACACAGGACAGGATGAGCATTTCTGTGACTTTGTGGACACTCTCACAGAATATGAGACTAAAAACATTTTGGCTTCCCCCATAATGAATGGGAAGGATGTGGTGGCAATAATCATGGCTGTGAATAAAGTGGATGGGCCCCACTTCACCAAGAGAGATGAAGAGGTTCTCTTGAAGTACCTTAATTTTGCAAATTTGATCATGAAGGTGTACCACCTGAGTTACCTGCACAACTGTGAGACTCGGCGTGGCCAGATACTGCTGTGGTCTGGGAGCAAAGTCTTTGAAGAGCTCACTGACATTGAGAGACAATTCCACAAAGCTCTATATACAGTCCGTGCCTTCCTCAACTGTGACAGATACTCTGTGGGTCTCTTGGACATGACCAAGCAAAAGGAATTTTTTGATGTGTGGCCTGTTCTGATGGGTGAGGTTCCACCCTACTCTGGTCCCAGAACTCCGGATGGAAGGGAAATCAATTTTTACAAGGTCATTGACTACATCCTGCATGGCAAAGAAGACATCAAAGTCATCCCGAATCCACCTCCTGATCATTGGGCTTTAGTGAGCGGGCTCCCTACCTATGTTGCCCAAAATGGCCTGATTTGCAATATCATGAATGCACCTTCTGAGGACTTCTTTGCATTCCAGAAAGAACCTCTGGATGAGTCCGGATGGATGATTAAAAATGTCCTTTCTATGCCGATTGTGAACAAAAAGGAAGAAATTGTTGGAGTGGCCACATTTTACAACCGTAAAGATGGGAAACCCTTTGATGAAATGGATGAGACTCTCATGGAGTCTTTGGCTCAATTCCTGGGCTGGTCTGTCCTAAATCCTGACACCTATGAGTCAATGAACAAACTTGAAAACAGAAAGGACATTTTCCAGGACATGGTAAAATATCATGTGAAGTGTGATAATGAAGAAATTCAGAAAATCCTGAAAACCAGAGAGGTGTATGGAAAGGAGCCCTGCGATTGTGAAGAAGAAGAGTTGGCTGAGATCTTGCAAGGAGAGCTACCAGATGCAGAGAAATATGAAATTAATAAATTCCACTTCAGTGACTTGCCCCTAACCGAATTGGAGCTGGTGAAATGTGGGATACAGATGTATTATGAGCTGAAAGTGGTGGATAAATTTCACATTCCTCAGGAGGCCTTGGTGCGGTTCATGTACTCACTGAGCAAAGGCTACCGCAGGATCACCTACCACAACTGGCGGCACGGCTTCAATGTGGGACAGACCATGTTCTCCTTGCTGGTGACGGGAAAGCTGAAGCGGTATTTCACGGACCTGGAAGCTTTGGCCATGGTCACTGCTGCCTTCTGTCATGACATTGACCACAGAGGCACCAACAACCTCTACCAGATGAAATCCCAGAACCCACTGGCCAAGCTCCATGGTTCTTCCATCTTAGAAAGGCATCACTTGGAATTTGGCAAAACATTGCTAAGAGAGGAGAGCCTAAATATCTTTCAAAACCTCAATCGCAGGCAACATGAGCATGCAATCCACATGATGGACATCGCAATCATAGCCACAGACCTCGCCCTGTATTTCAAGAAGAGGACAATGTTCCAAAAAATCGTGGATCAGTCTAAGACATACGAGTCTGAACAGGAATGGACGCAGTACATGATGCTGGAGCAGACACGGAAGGAAATTGTTATGGCCATGATGATGACAGCCTGTGATCTCTCAGCCATAACCAAGCCCTGGGAAGTGCAGAGCAAGGTTGCTCTGCTGGTTGCTGCTGAATTCTGGGAACAAGGTGACCTGGAGCGCACAGTGCTACAACAGAATCCCATTCCCATGATGGACAGAAACAAGGCTGATGAACTCCCCAAGCTTCAGGTCGGCTTCATTGACTTTGTTTGCACCTTTGTCTACAAGGAATTCTCCCGTTTCCATGAGGAAATCACCCCAATGCTAGACGGGATCACCAACAACCGCAAAGAGTGGAAGACACTTGCTGATGAGTACGATGCCAAGATGAAGGCGCTGGAGGAGGAGAAGCAGAAACATCAGACAGCCAAGCAAGGAGCTGCAGGCAACCAGCCTGGGGGGAACCCTGGTGCAGCAGGGGGCACACCTGCATCCAAGTCCTGCTGTATCCAGATGAGCGTCAGCGAGGAGCGCGTGCAGAAGTTTCTGGCCGAGAACCCCGGCTTCGCGGAGCGGTACTTCGGAAAGCAGCTGCGCCCGGAGCAGGCGGCCGAGGCCGGCGAGGCCG------GGAGCCTGGCGGACTGCGGCAGCTTCCGCGAGCTGTGCCAGGTGGAGGAGGGCGCGGCGCTGTTCGAGGTGGTGCAGGACATGCAGGAGAGCGTGAACATGGAGCGGGTGGTCTTCAAGATCCTGCGGCGCCTCTGCGGCATCCTCCGCGCCGACCGCTGCAGCCTGTTCATGTACCGCCAGCGCAACGGCGTGGCCGAGCTCGCCACGCGCCTCTTCAGCGTGCAGCCGCACAGCACCCTGGAGGAGTGCCTAGTGCCGCCGGACTCGGAGATCGTCTTCCCGCTGGACATCGGGGTGGTCGGGCACGTGGCGCAGACCAAGAAGATGGTTAACGTCGAGGACGTGAACGAGTGCTCCCACTTCAGCCCGTTTGCCGATGAGCTCACCGACTACGTGACCAGGAACATCCTGGCCACGCCCATCATGAATGGCAAGGATGTGGTGGCTGTCATCATGGCTGTGAACAAGCTTGACGGCCCGTACTTCACCAGCGAAGACGAAGACGTTTTTTTGAAGTACCTGAATTTTGCCACCTTAAACCTGAAGATCTACCACCTGAGCTACCTCCACAACTGTGAGACGCGCCGAGGCCAGGTGCTGTTGTGGTCAGCCAACAAAGTGTTTGAGGAGCTGACGGACATCGAACGGCAGTTTCACAAGGCCTTCTACACCGTGCGGGCCTATCTGAACTGTGACCGGTACTCGGTGGGCCTTCTGGACATGACCAAGGAGAAGGAATTCTTTGATGTGTGGCCTGTGCTGATGGGGGAAGCCCAGCCGTACTCAGGCCCACGCACGCCCGATGGCCGGGAAATCGTTTTCTACAAAGTCATTGACTATATCCTCCACGGCAAAGAGGACATCAAAGTCATCCCCACACCCCCAGCCGATCACTGGGCCCTGGCCAGCGGCCTTCCAACCTACGTGGCAGAGAGTGGCTTTATCTGCAACATAATGAATGCCTCCGCGGATGAAATGTTTCAGTTTCAGGAGGGTCCCCTTGACGACTCGGGGTGGACCATCAAGAATGTCCTCTCCATGCCCATCGTCAACAAGAAGGAGGAGATCGTGGGGGTGGCGACGTTTTACAACCGGAAAGACGGGAAGCCATTTGATGAGCAGGATGAAGTTCTCATGGAGTCCTTGACGCAGTTCCTGGGCTGGTCGGTGCTGAACACTGACACCTATGACAAGATGAACAAGCTGGAGAACCGCAAGGACATCGCCCAAGACATGGTCCTGTACCACGTGCGATGTGACAAGGAGGAAATCCAGGCGATCCTGCCAACAAGGGAGCGCCTTGGGAAGGAGCCAGCAGACTGTGAGGAGGAAGAGCTGGAGAAAATCCTGAAAACAGTGCTCCCGGGGCCCAGCAAGTTCGAAATCTACGAGTTCCACTTCTCAGACCTGGAGTGCACGGAGCTGGAGCTGGTCAAGTGTGGCATCCAGATGTACTACGAGCTGGGTGTGGTCCGCAAGTTCCAGATCCCCCAGGAGGTTCTGGTGCGGTTCCTTTTCTCCGTCAGCAAAGGGTACCGAAGAATCACCTACCACAACTGGCGTCACGGTTTCAACGTGGCCCAGACGATGTTCACACTGCTTATGACCGGCAAACTGAAAGACTACTACACAGACCTAGAGGCCTTCGCCATGGTGACAGCAGGCCTGTGCCATGACATTGACCACCGCGGCACCAACAACCTGTACCAGATGAAGTCCCAGAACCCCTTAGCCAAGCTGCACGGCTCCTCGATCCTGGAGCGGCACCATCTGGAGTTTGGGAAGTTCTTGCTCTCTGAAGAGACCCTGAACATCTACCAGAACCTGAACCAGCGGCAGCACCAGCACGTGATTCACCTCATGGACATCGCCATCATCGCCACCGACCTGGCCCTCTACTTCAAGAAAAGGACCATGTTCCAAAAGATTGTAGATGAGTCCAAGAACTACGAGGACCGGAAGAAATGGGTGGAGTACTTGTCGCTGGAAACCACTCGGAAGGAGATCATCATGGCCATGATGATGACTGCATGTGACCTGTCTGCCATCGCCAAGCCCTGGGAGGTCCAGAGCAAGGTAGCTCTTCTGGTGGCAGCTGAGTTCTGGGAGCAAGGTGACTTGGAAAGGACGGTGCTGGATCAGCAGCCCATTCCAATGATGGACAGGAACAAAGCCGCTGAGCTCCCCAAGCTGCAGGTCGGCTTCATTGACTTCGTATGCAGCTTCGTGTACAAGGAGTTTTCCCGCTTCCACGAGGAGATCCTGCCCATGTATGACCGACTGCAGAACAACAGGAAGGAGTGGAAGGCCCTGGCCGACGAGTACGAGGCCAAGGTAAAGGCCTTGGAAGAAAAGAAAAAGGAGGAGGAGACAGTGGCAGCCAAGAAAGCTGGCACAGAGATCTGCAATGGCGGCCCGGCACCCAAGTCTTCCACCTGCTCCATCCTGATGAACTTGGAGCCACCCAAGGCGGAGATCCGGTCAGCCACCAGGGTGACTGGGGGACCTGTTACTCCCAGGAAAGGACCCCCAAAATTCAAGCAGCGGCAAACCAGGCAGTTCAAGAGCAAGCCCCCTAAGAAAGGTGTCCAAGGGTTTGGGGATGACATCCCTGGCATGGAAGGCCTGGGGACAGACATCACAGTCATCTGCCCGTGGGAGGCCTTCAACCACCTGGAGCTGCACGAACTGGCCCAGTACGGCATCATC
Procavia_capensis  ATGAAGAAAAATATAATCAATACCCAACGCTCCTTTGTGAATATCCCCAGTGTGGTTGCACCAGACACTGACATGGAAATTAGAAGGATGGAAAATGGAGCATGCAGCTCCTTTTCTGATGATGATGATGATGACGACAGTGCCTCTATATTTGAAGACTCAGAAGATGAAAACTTCCATACCAGAGGTTCCTTTAGAAAGAGCTCGCGCAGAAGGGGAGGACCATCACAAAGGGAGCAGCAGTTACCTGGTGCCATTGCACTTTTCAATGTTAACAACAGCAGCAATAAGGACCAGCAGCCAAAAGAAAAAGTGAAAAAGAAAAAGGAAAAGAAAAGCAAGTCA------------------------------GAGAAGAAAAAGAGTAAAGTAAAAGAG------AAGAAAGAG---GACAAAGACAAAGATAAAAAAGAGGAGGAGAAGAAAGAAGTCATGGTAATTGATCCCTCAGGAAACACATATTACAACTGGTTGTTTTGCATCACTCTTCCTGTTATGTACAACTGGACTATGGTTATTGCAAGAGCATGTTTTGATGAACTTCAGTCTAATTACCTACATTACTGGCTGATTTTTGATTACTTATCAGATGTAGTCTATCTTCTCGATATGTTTGTACGAACAAGGACAGGTTACCTAGAACAAGGACTACTGGTAAAGGAAGAGTGTAAACTCATAGAAAAATATAAATCCAATGTCCAATTTAAACTTGATGCTTTATCAGTGATACCAACTGATCTGCTGTATATCAAGCTGGGGTGGAACTATCCAGAAATTAGATTAAATAGATTGTTAAGAATCTCTCGTATGTTCGAGTTCTTCCAGAGAACAGAAACAAGGACAAACTACCCCAACATCTTCAGGATTTCTAATCTTGTTATGTATATTGTCATCATCATCCACTGGAATGCATGTGTATATTACTCTATTTCCAAAGCTATTGGATTTGGAAATGACACCTGGGTCTATCCTGATGTTAATGATCCCGAATTTGGCCGTTTGGCAAGAAAATACGTATACAGCCTTTACTGGTCTACACTGACTCTGACCACTATTGGTGAAACACCACCTCCTGTGAGAGATTCTGAGTATGTCTTTGTGGTGGTTGACTTCCTGATCGGAGTGTTAATTTTTGCTACAATTGTTGGTAACATAGGTTCTATGATTTCCAACATGAATGCAGCTAGAGCAGAATTTCAAGCAAGAATTGATGCTATAAAGCAATACATGCATTTTCGAAATGTAAGCAAAGATATGGAAAAGAGAGTTATCAAATGGTTTGATTACTTGTGGACCAACAAGAAAACAGTGGATGAAAAGGAAGTCTTGAAGTATCTACCTGATAAACTGCGAGCAGAGATTGCCATCAATGTTCACTTGGACACCCTGAAAAAGGTGCGCATTTTTGCTGACTGTGAAGCTGGTCTGCTGGTGGAATTGGTCTTGAAACTACAACCTCAAGTCTACAGTCCTGGAGATTACATTTGCAAAAAGGGAGATATTGGACGTGAGATGTACATCATCAAAGAAGGCAAACTGGCCGTGGTGGCAGATGACGGGGTCACTCAGTTTGTGGTACTGAGTGACGGCAGCTACTTTGGTGAGATCAGCATTCTCAACATTAAAGGCAGCAAAGCTGGAAATCGAAGAACAGCCAATATTAAAAGTATTGGCTACTCTGATCTGTTTTGTCTCTCAAAAGATGACCTCATGGAAGCTTTAACTGAGTACCCAGATGCCAAAACTATGCTGGAAGAGAAAGGAAAACAAATCCTGATGAAAGACGGTCTTCTGGATATAAACATTGCAAATGCTGGGAGTGATCCCAAAGATTTGGAAGAGAAGGTCACCAGGATGGAGAGTTCAGTAGACCTTCTGCAAACTAGGTTTGCCCGGATCCTGGCTGAGTATGAGTCAATGCAACAGAAGCTGAAACAGAGACTAACAAAGGTTGAAAAATTTCTGAAGCCAATTATTGACACAGAATTTTCAGCTATAGAGGGATCTGGAATGGAAAGTGGACCCACAGACTCTACACAAGACATGGGGGCTGGAGCCAGCGCTGAGGAGAAGCACTCGAGGGAGCTGGAAAAGAAACTAAAAGAGGATGCCGAGAAGGATGCCCGAACCGTGAAACTGCTACTTCTGGGTGCTGGTGAGTCGGGGAAGAGCACCATTGTCAAGCAGATGAAGATTATTCACCAGGACGGGTACTCGTTGGAGGAGTGTCTAGAGTTCATTGCCATCATCTACGGCAACACGCTGCAGTCCATCCTCTCCATCGTGCGTGCCATGACCACACTCAACATCCAGTATGGAGACTCTGCCCGCCAGGATGATGCTCGGAAGCTGATGCACATGGCAGACACCATCGAGGAAGGCACCATGCCCAAGGAGATGTCGGATATCATCCAGAGGCTGTGGAAAGACTCGGGTATACAGGCCTGCTTCGACCGAGCCTCGGAGTACCAACTCAACGACTCAGCTGGCTACTACCTCTCGGACCTGGAGCGCCTGGTGACCCCAGGCTACGTTCCCACTGAGCAGGATGTACTGCGCTCCCGAGTCAAGACCACTGGCATCATTGAGACGCAGTTCTCTTTCAAGGATCTCAACTTCCGGATGTTCGACGTGGGCGGGCAACGCTCCGAGCGCAAGAAGTGGATTCACTGCTTCGAGGGTGTGACCTGTATCATCTTCATCGCCGCGCTAAGCGCCTACGACATGGTGCTGGTGGAGGACGACGAAGTGAACCGCATGCACGAGAGCCTGCACCTGTTCAACAGCATCTGTAACCACCGTTACTTCGCCACCACGTCCATCGTGCTCTTCCTCAACAAGAAGGACGTGTTCACTGAGAAAATCAAAAAGGCTCACCTTAGTATCTGCTTCCCAGACTACGACGGGCCCAACACGTACGAGGACGCGGGCAACTACATCAAGGTCCAGTTCCTCGAGCTCAACATGCGGCGCGACGTGAAGGAGATCTACTCCCACATGACTTGCGCTACCGACACGCAGAACGTCAAGTTCGTCTTCGACGCTGTCACCGACATCATCATCAAGGAGAACCTCAAAGACTGCGGGCTCTTCATGCCAGTGATCAATATTGAAGACCTGACAGAAAAGGACAAATTACAGATGGAAGTTGACCAACTCAAGAAAGAAGTGACGCTGGAGAGAATGCTGGTATCCAAATGTTGTGAAGAAGTAAGAGATTATGTTGAAGAAAGATCTGGTGAGGACCCCTTAGTAAAGGGTATTCCAGAGGACAAAAATCCTTTCAAGGAGCTCAAAGGAGGCTGTGTAATTTCGATGGGTGAGATAACAGAGGAGGAGGTGGAGAAGTTCCTGGACTCAAATATTAGCTTTGCCAAACAATACTACAACCTCCACTACCGGGCCAAGGTCATCTCAGACCTCCTTGGAGCCAAGGAGGCGGCCGTGGACTTCAGCACCTACCACTCACTGAGCAGTGTGGAGGAGAGTGAAATCATCTTTGACCTCCTGCGGGACTTTCAGGATAATTTACAGACTGAGAAATGCATCTTCAATGTCATGAAGAAGCTGTGCTTCCTCCTACAGGCTGACCGCATGAGCCTCTTCATGTACAGGACCCGCAATGGCATTGCAGAGCTTGCCACGCGGCTCTTCAATGTCCACAAGGATGCAGTCCTGGAGGACTGCCTGGTGGTGCCAGACTCAGAGATTGTCTTCCCTCTGGACATGGGTGTGGTGGGCCACGTCGCACACTCCAAAAAGATCGCCAACGTCCCCAACACAGGAGAGGATGAACATTTCTGTGACTTTGTGGATACTCTCACAGAGTATGAGACTAAGAACATCTTGGCTTCCCCCTTAATGAACGGGAAAGATGTGGTGGCTGTAATTATGGCTGTGAATAAAGTGGATGGGCCCCATTTCACCAAAGGAGATGAAGAGATTCTCCTGAAGTACCTCAATTTTGCAAATTTGATCATGAAGGTGTACCACCTGAGTTACCTGCACAACTGTGAGACACGACGTGGCCAGATACTGCTGTGGTCTGGGAGCAAAGTCTTTGAAGAACTTACAGACATTGAGAGACAGTTCCACAAAGCTCTGTATACAGTCCGCGCTTTCCTCAACTGTGATAGATACTCTGTGGGTCTCTTAGACATGACTAAGCAGAAGGAATTTTTTGATGTGTGGCCAGTCCTGATGGGAGAGGCTCCGCCCTACTCTGGCCCCAGGACACCAGATGGAAGGGAAATCAACTTTTACAAGGTCATTGACTACATCCTGCATGGCAAAGAAGACATCAAAGTCATCCCGAACCCACCTCCCGATCACTGGGCTTTAGTGAGTGGTCTCCCTACCTATGTTGCCCAAAATGGTCTGATATGCAATATCATGAATGCTCCTTCTGAGGACTTTTTTGCATTCCAGAAAGAGCCTCTGGATGAGTCTGGATGGATGATTAAAAATGTCCTTTCTATGCCAATTGTGAACAAAAAGGAAGAAATTGTTGGAGTGGCCACATTTTACAATCGTAAAGATGGGAAACCCTTTGATGAAATGGATGAGACCCTCATGGAGTCCTTGACTCAGTTCTTGGGCTGGTCTGTTCTAAATCCTGACACCTATGAATCAATGAACAAACTTGAAAACAGGAAGGACATTTTCCAGGACATGGTAAAATACCATGTGAAGTGTGACAATGAAGAAATCCAGAAAATTCTGAAAACTAGAGAGATGTATGGAAAGGAGCCATGGGAATGTGAGGAAGAGGAGCTGTCTGAGATCCTGCAAGGAGAACTGCCAGATGCAGAGAAATATGAGATTAATAAATTCCACTTCAGTGATTTGCCCCTAACAGAACTGGAGCTGGTAAAATGTGGAATACAGATGTATTATGAGCTGAAAGTAGTGGAGAAATTTCATATTCCACAGGAGGCCCTGGTGCGGTTTATGTATTCACTGAGCAAAGGCTACCGCAGGATCACCTACCACAACTGGCGACATGGCTTCAACGTGGGACAGACTATGTTCTCCTTGCTGGTGACAGGAAAGCTGAAGCGCTATTTCACGGACCTGGAGGCCTTGGCCATGGTCACTGCTGCCTTCTGCCATGACATTGACCACAGAGGCACCAACAACCTCTACCAGATGAAATCCCAGAACCCACTGGCCAAGCTCCACGGCTCTTCCATCTTGGAAAGGCATCACTTGGAGTTCGGCAAAACGCTGCTGAGAGATGAGAGCCTAAATATCTTTCAAAACCTCAATCGCAGACAGCATGAACACGCAATCCACATGATGGACATTGCGATCATAGCCACGGACCTTGCTCTGTATTTCAAGAAGAGGACCATGTTCCAAAAGATCGTGGATCAGTCTAAGACATATGAGAGCGAACAGGAGTGGACACAGTACATGATGCTGGAACAGACTCGGAAGGAAATCGTCATGGCCATGATGATGACCGCCTGTGATCTCTCAGCCATAACGAAGCCCTGGGAGGTGCAAAGCAAGGTAGCTCTGCTGGTTGCTGCTGAATTCTGGGAACAAGGTGACCTAGAGCGCACAGTGCTGCAACAGAATCCCATTCCAATGATGGACAGAAACAAGGCTGACGAACTCCCCAAGCTTCAGGTTGGCTTCATTGACTTTGTTTGCACCTTTGTCTACAAGGAATTCTCCCGTTTCCACGAGGAGATCACCCCCATGCTGGATGGGATCACCAACAACCGCAAAGAATGGAAGGCGCTGGCTGATGAGTATGACACCAAGATGAAGACGCTGGAGGAGGAGAAGCAGAAACAGCAGGGAGCCAAACAAGCA---TCAGGAAACCAGCCCTCCGGGAATCCTGGTCCAGGAGGAGGAGCATCTGCGTCCAAGTCCTGCTGCATCCAGATGAGCTTCAGCGAAGAGCACGTGCAGAAGTTTCTGGATGAGAACCCCAGCTTCGTAGAGCGGTACTTTGAGAAGCAGCTGTCCCCTGAACATGCGGCCAGAGCCAGCGAGGCTG------GGGACCTGGTGGACTGCGCCAGCTTCAAGGAGCTGTGCCAGGTGGAGGAGAGCGCGGCACTGTTCGAGCTGGTGCAGGACATGCAGGAGAATGTCAACATGGAGCGCGTGGTCTTCAAGATTCTGCGGCGAGTTTGCAGTGTCCTGCATGCTGACCGCTGCAGCCTCTTCATGTACCGCCAGCGCAACGGTGTGGCCGAGCTGGCCACACGTCTCTTCAGCGTGCAGCCGGACAGCACCCTGGAAGAATGCCTGGTGCCCCCCGACTCTGAGATCGTCTTTCCACTGGACATCGGGGTGGTCGGGCATGTGGCACAGACCAAGAAGACGGTGAACGTCCAGGACGTGAATGAGTGCCCCCACTTCAGCCCGTTCGCTGACGAGCTCACCGACTATGTGACAAGGAACATCCTGGCCACACCCATCATGAACGGCAAGGACGTGGTGGCTGTCATCATGGCGGTGAACAAGCTCACTGGCCCATATTTCACCAGTGAAGATGAAGCGATCTTCCTGAAGTACCTGAATTTCGCCACCTTGAACCTGAAGATCTATCACCTGAGCTACCTGCACAACTGTGAGACGCGCCGAGGCCAGGTGCTGTTGTGGTCTGCCAACAAGGTGTTTGAGGAGCTGACAGACATCGAACGGCAATTTCACAAGGCCTTCTACACCGTGAGGGCCTATCTGAACTGTGACCGGTACTCAGTGGGCCTTCTAGACATGACCAAGGAGAAGGAATTCTTCGACATTTGGCCTGTGCTGATGGGGGAAGCCCAGCCATACTCGGGCCCACGCACACCCGATGGCCGGGAAATCGTTTTCTACAAAGTCATCGACTACATCCTGCACGGCAAGGAAGACATCAAGGTCATTCCGACACCTCCAGCCGATCACTGGGCCCTGGCCAGTGGCCTTCCAACCTACGTGGCAGAAAGTGGCTTTATCTGTAACATCATGAATGCCTCTGCTGATGAAATGTTTGCATTCCAGGAAGGCCCCCTTGACGACTCTGGGTGGACCATCAAGAATGTCCTCTCCATGCCCATCGTCAACAAGAAGGAGGAGATTGTGGGGGTAGCGACATTCTACAACAGGAAAGATGGGAAGCCCTTTGACGAGCAGGATGAAGTTCTCATGGAGTCCCTGACACAGTTCCTGGGCTGGTCGGTGCTGAACACTGACACCTACGACAAGATGAACAAGCTGGAGAACCGCAAGGACATCGCCCAAGACATGGTTCTCTACCACGTGAGATGCGACAAGGACGAGATCCAGGAGATCCTGCCAACGAGAGAGCGCCTGGGGAAGGAGCCTGCTGACTGTGAGGAAGAAGAGCTGGGCATGATCTTGAAAGAAGAGCTCCCAGGTCCTAACAAGTTCGACATCTACGAGTTCCACTTCTCAGACCTGGAGTGCACAGAGCTGGAGCTGGTCAAGTGCGGCATCCAAATGTACTACGAGCTGGGCGTGGTGCGCAAGTTCCAGATCCCCCAGGAGGTCCTGGTCCGCTTCCTTTACTCCGTCAGCAAAGGGTACCGGAGGATCACCTACCACAACTGGCGCCATGGCTTCAACGTGGCCCAGACGATGTTCACACTGCTCATGACGGGCAAACTGAAAAACTACTACACCGACCTGGAGGCCTTGGCCATGGTGACAGCTGGCCTGTGCCATGACATCGACCACCGTGGCACCAACAACCTCTACCAGATGAAGTCCCAGAATCCCTTAGCAAAGCTCCACGGCTCCTCAATTTTGGAACGGCACCACCTTGAGTTTGGGAAGTTCTTGCTCGCAGAGGAGAGCCTCAACATCTACCAGAACCTGAACCGGCGCCAGCACGAGCACGTGATCCATCTGATGGACATCGCCATCATCGCCACCGACCTGGCGCTCTACTTCAAGAAGAGGACTATGTTCCAGAAGATTGTAGATGAGTCTAAGAACTACGATGACCAGAAGAAATGGGTGGAGTACTTGTCCCTGGACACCACAAGGAAGGAAATCGTCATGGCCATGATGATGACCGCGTGTGACCTGTCTGCCATCACCAAGCCCTGGGAGATCCAAAGCAAGGTGGCTCTGCTGGTGGCAGCTGAGTTCTGGGAACAAGGTGACTTGGAGAGGACAGTACTGGATCAGCAGCCCATTCCAATGATGGACAGGAATAAAGCAGCTGAGCTCCCCAAGCTGCAGGTCGGCTTCATCGACTTCGTGTGCACCTTTGTGTACAAGGAATTTTCCCGCTTCCATGAGGAGATCCTCCCCATGTTTGACAGGCTGCAGAACAACAGGAAAGAGTGGAAGGCTCTCGCCGATGAGTATGAGGCCAAGGTCAAGACCCTGGAAGAGAAGAAGAAGGAGGAGGAGAAAGTGGCGGTCAAGAAAGCGGGCACAGAGGTTTGCAACGGCGGCCCGGCCCCCAAGTCTTCTACCTGCTGCCTCCTGATGAACTTGGAGCCACCCAAGGTGGAGATCCGGTCAGCCACCAGGGTCACTGGGGGACCTGTTACCCCAAGGAAAGGGCCCCCCAAATTTAAGCAGCGGCAAACCAGGCAGTTCAAGAGCAAGCCCCCGAAGAAAGGCGTCCAAGGGTTTGGGGATGACATCCCTGGCATGGAAGGCCTGGGAACAGACATCACAGTCATCTGCCCGTGGGAGGCCTTCAACCACCTGGAGCTGCACGAGCTGGCGCAGTACGGCATCATC
Trichechus_manatus  ATGAAGAAAAATAAAATCAATACACAACGCTCCTTTGTGAATGTCCCCAATGTGATTGTACCAGACATTGAAATGGAAATAAGAAGGATGGAAAATGGAGCGTGCAGCTCTTTTTCTGATGATGAT------GACGACAGTGCCTCTGTATCTGAAGAATCAGAAAATGAAAACTTCCACTCAAGAGGTTCCTTTAGAAAGAGCTCACACATAAGGAGAGGACCATCACAGAGGGAGCAGTACCTGCCTGGTGCCATTGCACTTTTCAATGTTAACAACAGCAGCAATAAGGACCAGGAGCCAAAAGAAAAAACGAAAAAGAAAAAAGAA---AAATGCAAGTCAGATAGTAAAAATGAAAATAAAAAGGACCCAGAGAAGAAAAAGAATAAAGGAAAAGAGAAGAAAAAGAAAGAG---GACAAAAACAAAGATAAGAAAGAGGAAGAGAAGAAAGAAGTCATGGTTATTGATCCCTCAGGAAACACATATTACAACTGGCTGTTTTGCATCACTTTACCTGTTATGTACAACTGGACCATGGTTATTGCAAGAGCATGTTTTGATGAACTTCAGTCTAATTACCTAAAATACTGGCTCATTTTTGATTACTTATCAGATGTAGTCTATCTTCTCGATATGTTTGTACGAACAAGGACAGGTTACCTGGAACAAGGACTGCTGGTAAAGGAAGAGCTTAAACTCATAGAGAAATATAAATCAAATTTTCAATTTAAACTTGATGTTTTATCAGTGGTACCAACTGATCTGCTATATTTTAAGCTGGGGTGGAACTATCCAGAAATAAGATTAAATAGACTGTTAAGGGTCCCTCGTATGTTTGAGTTCTTCCAGAGAACAGAAACAAGGACAAACTACCCAAACATCTTCAGGATTTCTAACCTCGTTATGTATATCGTCATCATCATCCACTGGAATGCATGTGTATATTACTCTATTTCCAAAGCTATTGGATTTGGAAATGACACATGGGTCTATCCTGATGTTAATGATCCTGAATTTGGCCGTTTGACAAGAAAATACGTATACAGCCTTTACTGGTCTACACTGACTTTGACCACCATTGGTGAAACCCCACCTCCTGTGAGAGATTCTGAGTATGTCTTTGTGGTGGTTGACTTCCTAATTGGAGTGTTAATTTTTGCTACCATTGTTGGTAACATAGGCTCTATGATTTCCAATATGAATGCAGCTAGAGCAGAATTTCAAGGAAGAATTGATGCTATAAAGCAATATATGCATTTTCGAAATGTAAGCAAAGATATGGAAAAGAGAGTTATTAAATGGTTTGACTACTTGTGGACCAACAAAAAAACAGTGGATGAGAAGGAAGTCTTGAAGTATCTACCTGATAAACTAAGAGCAGAGATTGCCATCAATGTTCACTTAGACACACTGAAAAAGGTGCGCATTTTTGCTGACTGTGAAGCTGGCCTGCTGGTGGAGTTGGTCTTGAAATTACAACCCCAAGTCTATAGTCCTGGAGATTACATTTGCAAGAAAGGAGATATTGGACGTGAGATGTACATCATCAAAGAAGGCAAACTTGCCGTGGTGGCAGATGATGGGATCACTCAGTTTGTGGTATTGAGTGATGGCAGCTACTTCGGTGAGATCAGCATTCTTAACATTAAAGGCAGCAAAGCTGGAAATCGAAGAACGGCCAATATTAAAAGTATTGGCTACTCAGATCTGTTTTGTCTCTCAAAAGATGACCTCATGGAAGCTCTAACCGAGTACCCAGATGCCAAAGCTATGCTAGAAGAGAAAGGGAAGCAAATCTTGATGAAAGATGGTTTACTGGATATAAATATTGCAAATGCTGGGAGTGATCCTAAAGATCTGGAAGAGAAGGTTGCCAGAATGGAGGGTTCAGTAGACCTTCTGCAAACACGGTTTGCCCGGATCCTGGCTGAGTATGAGTCAATGCAACAGAAACTGAAGCAGAGACTAACCAAGGTTGAGAAATTTCTGAAACCGATTATTGACACAGAATTTTCAACTATTGAAGGATCTGGAATGGAAAGTGGACCCACAGACTCTACACAAAACATGGGGGCTGGAGCCAGTGCTGAAGAGAAGCACTCAAGGGAGCTGGAAAAGAAGCTAAAAGAGGATGCTGAGAAGGATGCTCGAACCGTGAAGCTGCTGCTTCTGGGTGCTGGTGAGTCCGGGAAGAGTACCATTGTCAAGCAAATGAAGATTATTCACCAGGACGGGTACTCGTTGGAAGAGTGCCTAGAGTTCGTTGCCATCATCTACGGCAACACGCTGCAGTCCATGCTGGCCATCGTGCGTGCCATGACCACACTCAACATCCAGTATGGAGACTCTGCGCGCCAGGACGACGCTCGGAAGCTGATGCACATGGCCGACACCATCGAGGAGGGCACGATGCCCAAGGAGATGTCGGACATCATCCAGCGGCTATGGAAGGACTCGGGTATCCAGGCCTGCTTCGAGCGGGCCTCGGAGTACCAGCTCAACGACTCGGCTGGCTACTACCTCTCCGACCTGGAGCGCCTGGTAACCCCGGGCTACGTTCCCACTGAGCAGGACGTGCTGCGCTCACGAGTCAAGACCACCGGTATCATAGAGACGCAGTTCTCCTTCAAGGATCTCAACTTCCGGATGTTCGACGTGGGCGGGCAACGCTCGGAGCGCAAGAAGTGGATCCACTGCTTCGAGGGCGTGACCTGCATTATCTTCATAGCGGCGCTAAGCGCCTACGACATGGTGCTGGTGGAGGACGACGAAGTGAACCGCATGCACGAGAGCCTGCACCTGTTCAACAGCATCTGCAACCACCGCTACTTCGCCACCACGTCCATCGTGCTCTTCCTCAACAAGAAGGACGTATTCTCCGAGAAGATCAAAAAGGCTCACCTTAGTATCTGCTTCCCGGACTACGACGGGCCCAACACGTATGAGGACGCGGGCAACTACATCAAGGTGCAGTTCCTCGAGCTCAACATGCGGCGAGACGTGAAGGAGATCTACTCCCACATGACATGCGCCACCGACACGCAGAACGTCAAGTTCGTCTTCGACGCTGTCACCGACATCATCATCAAAGAGAACCTCAAAGACTGCGGTCTCTTCATGCCAGTGATCAATATCGAAGACCTCACAGAAAAGGACAAATTGCAGATGGAAGTTGATCAGCTCAAGAAAGAAGTGACACTGGAAAGAATGCTGGTGTCCAAATGTTGTGAAGAAGTAAGAGATTACGTTGAAAAAAGATCTGGTGAAGATCCCTTAGTACAGGGCATTCCAGAGGACAAAAATCCCTTCAAGGAGCTCAAAGGGGGCTGTGTAATTTCAATGGGTGAGTTGACAGCGGAGGAGGTGGAGAAGTTCCTGAACTCAAATATTGGCTTTGCTAAACAATACTACAACCTCCACTACCGGGCCAAGGTCATCTCGGACCTCCTTGGGGCCAAGGAGGTGGCCGTAGACTTTAGCACCTACCACTCACTAAGCAGTGTGGAGGAGAGTGAAATCATCTTTGACCTCCTGCGGGACTTTCAGGAGAATTTACAGACTGAGAAATGCATCTTCAATGTCATGAAGAAGCTGTGCTTCCTCCTACAGGCAGATCGCATGAGCCTGTTCATGTACAGGACCCGCAATGGCATCTCGGAGCTAGCCACGCGGCTCTTCAACGTCCACAAGGATGCGGTCCTGGAGGACTGCCTGGTGGTGCCCGACTCGGAGATTGTCTTCCCTCTGGACATGGGTGTGGTGGGCCACGTTGCACATTCCAAAAAGATCTCCAACGTCCCCAACACAGGAGAGGATGAACATTTCTGTGACTTTGTGGACACTCTCACAGAGTATGAGACTAAAAATATCTTGGCTTCCCCCATAATGAATGGGAAAGATGTGGTGGCCGTAATCATGGCTGTGAATAAAGTGGATGGGCCCCATTTCACCAAGAGAGATGAAGAGATTCTCCTGAAGTACCTCAATTTTGCAAATTTGATCATGAAGGTATTTCACCTGAGTTACCTGCACAACTGTGAGACTCGGCGTGGCCAGATACTGCTGTGGTCTGGGAGCAAAGTCTTTGAAGAGCTTACGGACATTGAAAGACAATTCCACAAAGCCCTGTATACAGTCCGCGCCTTCCTCAACTGTGATAGATACTCTGTGGGTCTCTTAGACATGACTAAGCAGAAGGAATTTTTTGATGTGTGGCCTGTCCTGATGGGTGAGGCTCCACCCTACTCTGGTCCCAGGACTCCGGATGGAAGGGAAATAAACTTTTACAAGGTCATTGACTACATCCTACATGGCAAAGAAGACATCAAAGTCATCCCGAACCCCCCTCCTGATCATTGGGCTTTAGTGAGCGGTCTCCCTACCTATGTTGCCCAAAATGGCCTGATTTGCAATATCATGAATGCTCCTTCCGAGGACTTTTTTGCATTCCAGAAAGAGCCTCTGGATGAGTCTGGATGGGTGATTAAAAACGTCCTTTCTATGCCGATTGTGAACAAGAAGGAAGAAATTGTTGGGGTGGCCACATTTTATAATCGTAAAGATGGGAAACCCTTTGATGAAATGGACGAGACCCTCATGGAGTCTTTGACTCAATTCCTGGGCTGGTCTGTCCTAAATCCTGACACCTATGAGTCAATGAACAAACTTGAAAACAGAAAGGACATTTTCCAGGACATGGTAAAATATCACGTGAAGTGTGACAATGAAGAAATCCAGAAAATCCTGAAAACTAGAGAGGTGTATGGAAAGGAGCCGTGGGATTGTGAGGAAGAGGAGCTGTCTGAGATCCTGCAAGGAGAGCTGCCAGATGTTGAGAAATATGAAATTAATAAATTCCACTTCAGCGACTTGCCCTTAACAGAACTGGAGCTGGTGAAATGTGGGATACAGATGTATTATGAGCTGAAAGTGGTGGATAAATTTCACATTCCACAGGAGGCCCTGGTGCGGTTCATGTACTCATTGAGCAAGGGCTACCGCAGGATCACCTACCACAACTGGCGCCATGGCTTCAACGTGGGACAGACCATGTTCTCCTTGCTGGTGACGGGAAAGCTGAAGCGGTATTTCACAGACCTGGAGGCTTTGGCCATGGTCACTGCTGCCTTCTGCCACGATGTTGACCACAGAGGCACCAACAACCTCTACCAGATGAAATCCCAGAACCCACTGGCCAAGCTCCATGGCTCCTCCATCTTGGAAAGGCACCACTTGGAGTTTGGCAAAACATTGCTGAGAGATGAGAGCCTAAATATCTTTCAAAACCTCAACCGTAGGCAACATGAACATGCAATCCATATGATGGACATTGCGATCATAGCCACGGACCTCGCCCTCTATTTCAAGAAGAGGACTATGTTCCAAAAGATCGTGGATCAGTCTAAGACATACGAGACTGAACAGGAGTGGACGCAGTACCTGATGCTGGAACAGACACGGAAGGAAATTGTTATGGCCATGATGATGACTGCCTGTGATCTCTCAGCCATAACCAAACCCTGGGAGGTGCAAAGCAAGGTAGCTCTGCTGGTTGCTGCTGAATTCTGGGAACAAGGTGACTTGGAGCGCACCGTGCTGCAACAGAATCCCATTCCCATGATGGACAGAAACAAGGCTGACGAACTCCCCAAGCTTCAGGTCGGCTTCATTGACTTTGTTTGCACCTTTGTCTACAAGGAATTCTCCCGTTTCCATGAGGAGATCACCCCCATGCTGGATGGGATCATCAACAACCGCAAAGAGTGGAAGGCGCTTGCTAACGAGTATGATGTCAAGATGAAGGCGCTGGAGGAGGAGAAGCAGAAACATCAGACAGCTAAACAAGCAGCCACAGGAAACCAGCCCGGGGGGAACCCCGGTCCAGGAGGGGGCGCACCTGCATCCAAGTCCTGCTGCATCCAGATGAGCCTCAGTGAGGAACACGTGCAGAAGTTTTTGGACGAGAACCCCAGCTTCGCAGAGCGGTACTTCGGGAAGCAGCTGTGCCCCGAGCATGCGGCCGAGGCTGGCGAGGCCG------GGAGCCTGGCGGACTGCGCCAGCTTCAGGGAGCTGTGCCAGGTGGAGGAGAGCGCGACGCTGTTCGAGGTGGTGCAGGACATGCAGGAGAGCGTGAACATGGAGCAGGTGGTTTTCAAGATCCTGCGGCGCCTCTGCGGCATCCTGCGCGCCGACCGCTGCAGCCTCTTCATGTACCGCCAGCGCAACGGCGTGGCCGAGCTCGCCACGCGCCTCTTCAGCGTGCAGCCCGACAGCACCCTGGAGGAGTGCCTCGTGCCCCCCGACTCCGAGATCGTCTTTCCGCTGGACATCGGGGTGGTCGGGCACGTGGCGCAGACCAAGAAGATGGTGAATGTCAAGGACGTGAACGAGTGCCCCCACTTCAGCCCATTCGCCGACGAGCTCACCGAGTATGTGACGAGGAACATCCTGGCCACACCCATCATGAATGGCAAGGACGTGGTGGCCGTCATCATGGCTGTGAACAAGCTCGATGGCCCATGTTTCACCAGTGAAGATGAAGACGTTTTCTTGAAGTACCTGAATTTTGCCACCTTGAACCTGAAGATCTACCACCTGAGCTACCTCCACAACTGTGAGACCCGCCGAGGCCAGGTGCTGTTGTGGTCGGCCAACAAGGTGTTTGAGGAGCTGACGGATATTGAGCGGCAGTTTCACAAGGCCTTCTACACCGTGAGGGCCTATCTGAACTGTGACAGGTACTCGGTGGGCCTCTTGGACATGACCAAGGAGAAGGAATTCTTCGACGTGTGGCCTGTGCTGATGGGGGATGTCCAGCCGTACTCGGGCCCACGCACACCTGACGGCCGGGAAATCCTTTTCTACAAAGTCATCGACTACATCCTGCACGGCAAGGAGGACATCAAAGTCATTCCTACACCCCCGGCGGATCACTGGGCCCTGGCCAGTGGCCTTCCAACCTATGTGGCGGAAAGTGGCTTTATCTGTAACATTATGAATGCCCCTGCCGAAGAAATGTTTAAATTTCAGGAGGGCCCCCTTGACGACTCTGGGTGGACCATCAAGAATGTCCTCTCCATGCCCATCGTCAACAAAAAGGAGGAGATTGTAGGGGTTGCAACGTTTTACAACAGGAAAGATGGGAAGCCCTTTGACGAGCAGGATGAAGTTCTCATGGAGTCCCTGACACAGTTCCTGGGCTGGTCGGTGCTGAACACTGACACCTATGACAAGATGAACAAGCTGGAGAACCGCAAGGACATTGCCCAAGACATGGTTCTGTACCACGTGAAATGCGACAAGGACGAAATCCAGGAGATCCTGCCAACAAGAGAGCGCCTTGGAAAGGAGCCTGGCGAGTGTGAGGAGGAAGAGCTGGGGAAGATCTTGAAAGAAGAGCTCCCAGGGCCCACCAAGTTCAACATTTATGAGTTCCACTTCTCAGACCTGGAGCGCACGGAGCTGGAGCTGGTCAAGTGCGGCATCCAGATGTACTACGAGCTGGGCGTGGTGCGCAAGTTCCAGATCCCCCAGGAGGTCCTGGTGCGGTTCCTTTACTCCATCAGCAAAGGGTACCGGAGAATCACCTACCACAACTGGCGCCATGGCTTCAATGTGGCCCAGACGATGTTCACGCTGCTCATGACCGGCAAACTGAAAAACTACTACACAGACCTGGAGGCCTTGGCCATGGTGACAGCCGGCCTGTGCCACGACATTGACCACCGTGGCACCAACAACCTGTACCAGATGAAATCCCAGAATCCCTTAGCAAAGCTCCACGGTTCCTCGATTTTGGAACGGCACCATCTAGAGTTTGGCAAGTTCTTGCTGTCGGAGGAGAGCCTGAACATCTACCAGAACCTGAACCGGCGCCAGCACGAGCACGTGATCCACCTCATGGACATCGCCATCATTGCCACCGACCTGGCGCTCTACTTCAAGAAGAGGACTATGTTCCAGAAGATTGTAGACGAGTCCAAGAACTACGATGACCGGAAGAAATGGGTGGAGTACTTGTCCCTGGAAACCACGAGGAAAGAGATTGTCATGGCCATGATGATGACAGCGTGTGACCTATCTGCCATCACCAAGCCCTGGGAGATCCAAAGCAAGGTGGCTCTGCTGGTGGCAGCTGAGTTCTGGGAGCAAGGTGACTTGGAAAGGACGGTACTGGATCAGCAGCCCATTCCAATGATGGACAGGAACAAAGCGGCCGAGCTCCCCAAGCTGCAAGTCGGCTTCATTGACTTCGTGTGCACCTTCGTGTACAAGGAGTTTTCCCGCTTCCACGAGGAGATCCTGCCCATGTTCGACAGGCTGCAGAACAACAGGAAAGAGTGGAAGGCCCTGGCCGACGAGTACGAGGCCAAGGTGAAGGCCTTAGAAGAGGAGAAGAAAGAGAAGGAGAGAGTGGCCGTCAAGAAAGCGGGCACAGAGGTTTGCAACGGCGGCCCAGCACCAAAGTCTTCCACCTGCTGCATCCTGATGAACTTGGAGCCACCCAAGGCTGAGATCCGGTCAGCCACTAGGGTGACTGGGGGACCTGTTACTCCCAGAAAAGGGCCTCCCAAATTTAAGCAGCGGCAAACCAGGCAGTTCAAGAGCAAGCCCCCCAAGAAAGGCATCCAAGGGTTTGGGGATGACATCCCCGGCATGGAAGGCCTGGGAACAGACATCACGGTCATCTGCCCGTGGGAGGCCTTCAACCACCTGGAGCTGCACGAGCTGGCCCAGTACGGCATCATC
