# Supplementary material for: Three Blind Moles: Molecular Evolutionary Insights on the Tempo and Mode of Convergent Eye Degeneration in Notoryctes typhlops (Southern Marsupial Mole) and Two Chrysochlorids (Golden Moles)
Source: Genes (Basel). 2023 Oct 28;14(11):2018. doi: 10.3390/genes14112018 (PMC10671557; doi:10.3390/genes14112018)
Supplement: Supplementary file 1 [file genes-14-02018-s001.zip › Afrotheria PAML Files/Rod Recovery/Afrotheria_3rod_genes.rax]

12 6447
Amblysomus_hottentotus  ATGGACTTTGGGTCGTTGGAGACTGTGGTGGCCAATTCTGCCTTCATCGCGGCCCGAGGCAGTTTAGATGGGAGCAGAAGCCAACCTACCCGGGACAAGAAGTACCTTGCAAAGCTTCGGTTGCCTCCCCTCTCCAAATGCGAATCCCTCCGAGAGAGTATCAACATGGAGTTTGAAAGCTTGTGTTCCGAGCAGCCCATCGGCAAGCGGCTCTTCCAGCAGTTCCTGAAGGCGGAGGAGAGACATGTGCCCGCCCTGGAACTCTGGAAGGACCTTGAGGATTACTGCACCACGGATGCCGATTTCCGGTTGCAGAAAGCCCAGGCCATCCTGGCTGAGTACCTGAACCCCCAGGCCAAGCTCTTCTGCGGCTTTCTGGATGAGGGGATGATGGCAAATGTAAAAGAGGTACCTGCAGCTCTCCAGGATGGATCCTTCCAGCCCCTCCTACAGGCCACTATGGCGCACCTGAGTCAGGCCCCCTTCCAGGAATACCTGGGAAGCCTATACTTCCTGAGGTTCCTCCAGTGGAAGTGGCTGGAAGCCCAGCCCATGGGGGAAGACTGGTTTCTGGACTTCAGGATCCTGGGGAAAGGCGGCTTTGGGGAGGTCTCAGCCTGCCAGATGAAGGCCACTGGCAAGATGTATGCCTGTAAAAAACTGAGTAAGAAGAGGCTAAAGAAGAGGAAGGGGTATCAAGGTGCTATGGTAGAGAAGAAGATTCTAGCAAAAGTACATAGCAGGTTTATTGTCTCTCTGGCCTATGCGTTTGAAACCAAAACAGACATCTGTCTAGTGATGACCATCATGAATGGAGGAGACATAAGGTACCACATCTATAATGTTGACGAGGGGAACCCTGGCTTCCAGGAGCCACGTGCCACCTTCTACACGGCCCAGATCATCAGTGGGCTGGAACACCTACACCAGAGGAGGATCATCTACCGGGACCTCAAGCCTGAAAACGTCCTCTTAGACAACGAAGGCAATATCCGAATCTCTGACCTTGGGCTGGCCGTGGAACTGAAGGACGGGCAGACCAAGACCAAAGGCTACGCAGGGACTCCAGGTTTCATGGCCCCTGAGCTGTTACTGGGTGAAGAGTATGATTTTTCTGTGGACTACTTCGCCTTGGGGGTCACGTTGTATGAGATGATTGCAGCCAGGGGACCTTTCCGAACCCGAGGAGAGACGGTGGAGAACAAAGAGCTGAGGCAGAGGGTCCTTTCAGAAGCTGTGAAGTACCCAGAGAAGTTCAGCAAGACCAGCAGGGACTTCTGTGAGGCGCTGCTTGAAAAGGATCCAGAGAAACGTCTGGGGTTCAGACACGGGACTTGTGACGAGCTCCGCGCCAACCCGCTCTTTAGAGACATCAGCTGGAGACAGCTTGAGGCTGGAATGCTGAGCCCTCCTTTCATCCCCGACTCCAGAACTGTCTATGCAAAGAACATTCAGGATGTAGGTGCCTTCTCCACAGTCAAAGGCGTTGTCTTTGACAAAACAGATACAGAATTCTTTGAGGAATTTGCATCCGGCAACTGTCCCATCCCCTGGCAGGAGGAGATGATTGAAACAGGCATTTTTGGGGAGCTGAGCGTATGGTGTTCTGACGGAAGTATCCCGGCTGACATGAAGGGGATCACCGCCGAGGAGCCA---GCACCCTCGTCCAGGTCAGGGATGTGTCTGGTTTCCATGGCATTCGGAGGCAAGATGAGTAAGTTGACCCCAAGCCATGTCATCTTTAAGAAGATCTCCCGGGACAAGTCGGTGACTATCTACCTGGGGAAGAGAGACTATCTAGACCACGTTAGTGAAATAGAACCTGTGGATGGAGTTGTGTTGGTTGATCCTGAACTCATCAAGGGAAAGAGAGTTTTTGTTTCTCTGACCTGCGCCTTCCGCTATGGCCAGGAAGACATCGATGTGATTGGCCTCACCTTTCGAAAGGACCTGTATTTCTCTCGTGTCCAGGTGTATCCTCCTGTGGGGGTCATACACACCCTCACAAAGCTGCAGGAAAGTCTGCTCAAGAAGCTGGGGGCCAACACCTACCCCTTCCTGCTCACGTTTCCTGACTACTTGCCCTGCTCAGTGATGTTGCAACCAGCTCCACAAGATGTTGGGAAGTCCTGTGGGGTCGACTTTGAGGTCAAAGCATTTGCCACAGACAGCGCAGATGGTGAAGAGGACAAAATTCCCAAAAAGAGCTCTGTGCGTCTGCTGATCCGTAAGATCCAGCATGCACCGTCTGAGATGGGCCCCCAGCCCCGAGCCGAGGCAGCCTGGCAGTTCTTCATGTCGGATAAGCCCCTGCACGTAACAGTCTTCCTCAGCAAAGAGATTTATTTCCACGGAGAACCCATCCCTGTGACGGTGACTGTGACCAACAACACAGAGAAAACAGTGAAGAAGATTAAAGTGTTGGTGGAACAAGTGGCCAATGTGGTCCTCTACTCCAGCGACTATTACATCAAGCCGGTGGCTATGGAGGAAACACAAGAGAAAGTGCCCCCAAACAGCACTATGACCAAGACGTTGACCCTGGTGCCCTTGCTGGCGAACAATCGAGAGAGGAGGGGCATTGCCCTGGATGGGAAGATCAAACACGAGGACACGAACCTCGCCTCCAGCACCATCATCAAGGAGGGCATAGACCGGACTGTCCTGGGTATCCTGGTATCCTACCACATCAAGGTGAAGCTCACGGTGTCAGGCTTTCTGGGGGAGCTGACCTCCAGTGAAGTGGCCACTGAGGTGCCGTTCCGCCTCATGCATCCCCAGCCCGGAGACCCAGCA---ACCAAGGACAGTTTTCAGGATGAAAATTTGGTTTTTGAGGAGTTTGCTCGCCAAAATCTGAAAGATGGGGCCGAAGTCAAGCAAGGGGAGAAAGACAAGGAAGAGGCCACCAATGATGAGATGGGGAAATTGATCAGGATGTGGGTGCCAAAGAGACGGTTACTATGGCCAAAGAGGCTTCATTGGAGTCGCCTCCTCTTCTTATTGGGAATGTTGTTTACTGGCTCCACCTACCAGCATCTGAAGAGCCCCTGGGGTCTACCTCCGCTGTGGGAAGCAGTCTTTTCCCAACATCCTGAAAAACTGGCCATTCAGAACCTCTCCAATGTTGAGATGATCATGGTGAGCAGTGACCCTCCAAAAACTAGCTTTAAACTGGAGGGTGAGGTGCTGGTACCTCAAGCCATGATGAGCAGGGAGGAAACTCCAACTGGCATAATCATGGAGAACACTCGCCATTCACCCCGAAGAGCAGCCAACACCACTCCAACAATCCTCCAAAAGAACTACAGCCCTACAGTAACAGGCACAGAAAGAGTGAAGGAACACACTTCAACTACAGATTCAACTGTGTTGAATCGTTACATCCTAACTTCAAACAGACAAACAGTAAAGGGTTATATC------------CCAATAACATCCAGGGGAGAAATGAAGAGCTACAAGCCAACTCAAGTCAAGAAAAAGGTGAAAAAATACATTCCATCTGCACCTGATACAACAGTAGACAATTATCCTTCATTCATACCCGTGACACTGAAAGAAAGTCATGTGACCACTCCTAGAACAACAGTGAAAGATAGTGAAACT---ATGGCAACCTACAAAACAGTGGGAATCCATACCCTCAAGAGAACAGTAGAGGAAAATATTTCAGTTACTCTCAAGGGAATAGATGTCAACACTCCAGTTTTCCTGACAAATGAAGTAGAAATTAACATCTTGACTTCTCCAAGGAGTAGAGTAGAAAAGAACTCCCTGACTACCCCCAGAAGAGTGGGAAATAACAGCTCAACCAAACTCTGGGGGTTAGTGGGAAAGAACACCCTAACAGTTCCCCAGAGAATAGTACTGCAGCCC---ACAGTCACCTCTGAGCGGCAAGTGACCATACACACCAGGTCAGCCAGCAGTCCAGCAGAAATTAAATCGTCGATTGCCTCTTGGAGTATTAGGAATCCCTCACCCAGAATGAATATACCATCCAGTGGAATAGCCTCCACCACTTTCCGGGGACAGGTGAAGAGATCTTCCTCAGCACCCAGCACCTCAGTGACCCCCAGGGTCAGGGTAAATCCGACCACCCAGATCCGTCCTTGTATGACTGTGGAGCCAGAGCTAGCTGTGTCCACCACCCCCTTCCCCTTCCCTACAACAGAGGAGTTCAGTCTCAATCCCTCA---GTGCTGCCCCCCAGTGAGCCAGACCTCCACCCCAAGGCAGAGTACCCCCCAGACCTATTCAGTGTGCAAGAGCGGCGGCAGGGCTGGGTGGTCTTGCATGTCTTTGGCATGATGTACGTGTTTGTGGCCTTGGCCATCGTGTGTGATGAGTACTTTGTCCCAGCCCTGGGTATCATCACAGAGAAGCTGCAGATCTCCGAGGATGTGGCAGGCGCCACGTTCATGGCTGCTGGGGGCTCTGCCCCTGAACTGTTCACCTCCCTCATCGGTGTCTTCATCTCCCACAGCAATGTGGGCATCGGGACCATCGTGGGATCCGCGGTGTTCAACATCCTCTTTGTCATTGGCACCTGTGCCCTCTTCTCCCGGGAGATTCTCAATCTCACCTGGTGGCCCTTGTTCCGTGATGTTTCCTTCTACATCACTGACCTGATGATGCTCAGCCTCTTCTTCCTAGACAGCCTCATTTCTTGGTGGGAGAGTCTGCTGCTGCTGCTGGCTTATGCCCTTTATGTATTCACCATGAAATGGAACAAGCAGATTGAGCTCTGGGTGAAGGAGCAGCTCAACCGGAGGCCTATGGTCAAGGTCATGGCTCTGGGAGACCACAGCCAGCCTGGTGATGGGGCCATTGTTGTGGATGTGCCACAGGATAACAAAAGTTTGAAGCTCCCATCCGTGCTAACCCAAGAGAGCAGCTTGGCCTCTCTGCACAACTGCATCATCGGCTGCACCCTCTACCAGCTCATGCTCCACAGCCTGGACCCTCTGGGTGAGATCCACCCCTYCAAGGACAAGGAGACAGAGAGCTTGAATCAGGNNNNNNNNNNNNNNNNNNNNNNCAAAGCAGAAAGGAAACCAGAAGAGGAGGAGCCAACTGAGCCCCTTGTGGTCCTAGTCACACCGACCCCTGCCCCAGATGTCATGGGCGATCCGGAGGAAGATGCTGACAGCCAGGAAGGAGATATGGCTGAAGGCAAGAACACAGGTAAAATGACAGGTGGAGAGGTTGAAGCTCTGGGGGAAGGTGAAACTGGAGCGCAAAGTGGAGGTGAAACTCTACGT---------------------------------------------------------------------------------------------GCAGGTGAAGTGGAAGTGGAAAGAAGAGGAGAAGTTGAA---------------------------------------------------------------------------------TGTGAACGTGAAGGTGAAATCCAGTCAGGAGGAGAAGGTGGTAAAATGAAAAGTGATGAAGGTGACACTGAAAGCCACAAATCCAGC---------------------------------------------------------------------------------------------------------GATGGAAATCAAAGTGATGAGAACGGTGCAGATGTTGAAGAGGGAGGAGATGGAGATGAGAGTGAAGCTGAAGATGAGGAGGAGGAAGAAGAGGAA---------------------------------------------GAAAATGAGAAGCCCCTGTCCTTCGAGTGGCCTGAGACCAGGCAGAAGCAGGCGATTTTCCTCTTCCTCCTGCCCATTGTCCTCCCGCTGTGGCTGACGATGCCCGATGTCCGGAGGCTGGAGTCTAGGAAGTTTTTTGTTTTCACCTTCCTGGGATCCATCGCGTGGATAGCTGTGTTCTCATACCTCATGGTGTGGTGGGCTCACCAGATTGGTGAAATGATAGGGATTTCGGAAGAGATTATGGGTTTGACCATCCTAGCGGCAGGCACATCAATTCCTGACCTCATAAGCAGTGTGATTGTCGCCCGGAAAGGCCTGGGAGACATGGCTGTGTCAAGCTCTGTGGGCAGTAACATCTTTGACATCACTGTCGGCTTGCCCGTTCCTTGGTTACTTTTCTCTCTTATCAATGGATTACTGCCAGTTCCAGTCAGCAGCAATGGTTTGTTTTGTGCAATTGTTTTGCTATTCCTCATGCTCCTATTTGTGATCTCTTCAATTGCAACATGCAAGTGGAGAATGAACAAGGTCCTGGGCTTCACAATGTTCCTCCTTTACTTCATATTCCTGATAATGAGTGTGATGCTAGAAAATCGAATGATATCCTGTCCTGTATCTGTC
Chrysochloris_asiatica  ATGGATTTTGGGTCGTTGGAGACTGTGGTGGCCAATTCTGCCTTCATTGCCGCCCGAGGCAGTTTGGATGGGAGCAGTAGCCAACCTACCCGCGACAAGAAGTACTTTGCAAAGCTTAGGTTGCCTTCCCTCTCCAAATGCGAGTCCATCCGAGAGAGTCTCAACCTGGAGTTTGAAAGTGTGTGTTCAGAGCAGCCCATCGGCAAGCGGCTCTTCCAGCAGTTCCTGAAGGCAGAGGAGAGACATGTGCCCGCCCTGGAACTCTGGAAGGACCTTGAGGATTACCGTACCACAGATGCCGATTTCCGGTTGCAGAAGGCCCAGGCCATCCTGGCTGAGTACCTGAACCCCCAGGCCAAGCTCTTCTGCGGCTTTCTGGATGAGGGGATGATGGCAAATGTAAAAGAGGTACCTGCGGCTCTCCAGGATGGATCCTTCCAGGCCCTCCTGCAGGCCACTGTGGTGCACCTGAGTCAGGCCCCCTTCCAGGAATACCTGGGAAGCCTCTACTTCCTGAGGTTCCTCCAGTGGAAGTGGCTGGAGGCCCAGCCCATGGGGGAAGACTGGTTTCTGGACTTCAGGATCCTGGGGAAAGGCGGCTTTGGGGAGGTATCAGCTTGCCAGATGAAGGCCACTGGCAAGATGTATGCCTGTAAAAAACTGAGTAAGAAGAGGCTGAAGAAGAGGAAGGGGTATCAAGGTGCTATGATAGAGAAGAAGATTCTAGCGAAAATACACAGCAGGTTTATTGTCTCTCTGGCCTATGCGTTTGAAACCAAAACAGACATCTGTCTGGTGATGACCATCATGAATGGAGGAGACATAAGGTACCACATCTATAACGTTGACGAGGGGAACCCTGGCTTCCAGGAGCCCCGCGCCACCTTCTACGCGGCCCAGATCCTCAGTGGGCTGGAACATCTGCACCAGAGGAGGATCATCTACCGGGACCTCAAGCCTGAAAATGTACTCTTGGACAACGAAGGCAATATCCGAATCTCTGACCTTGGGCTGGCCGTGGAACTGAAGGACGGGCAGACCAAGACCAAAGGCTACGCAGGGACTCCGGGTTTCATGGCCCCTGAGCTGTTACGGGGTGAAGAGTATGATTTTTCTGTGGACTACTTCGCCTTGGGGGTCACGTTGTATGAGATGATTGCTGCCAGAGGACCTTTCCGAGCCCGAGGAGAGACGGTGGAGAACAAAGAGCTGAGACAGAGGGTCCTCTCAGAAGCTGTGAAGTACCCGGAGAAGTTCAGCAAGACCAGCAGGGACTTTTGTGAGGCGCTGCTTGAAAAGGATCCAGAGAAGCGGCTGGGGTTCAGACACGGGACTTGTGACGAGCTCCGCACCAACCCGCTCTTTAGAGACATCCGCTGGAGACAGCTTGAGGCTGGAATGCTGAGCCCTCCTTTCATCCCCGACTCCAGAACCGTCTATGCAAAGAACATTCAGGACGTAGGTGCCTTCTCCACAGTCAAAGGCGTGGTCTTTGACAAAACAGATACAGAATTCTTTGAGGAATTTGCATCCGGCAACTGTCCCATCCCCTGGCAAGAGGAGATGATTGAAACAGGCATTTTTGGGGAGCTGAACGTGTGGTGTTCTGACGGGAGTATGCCAGCTGACATGAAGGGGATCACCGCGGAGAAGCCA---GTACCCTCGTCTAGGTCAGGGATGTGTCTGCTTTCCATGGCATTCGGAGGCAAGATGAGTAAGTCGACCCCAAACCATGTCATCTTCAAGAAGATCTCCCGGGACAAGTCGGTGACTATCTACCTGGGGAAGAGAGACTATATAGACCACGTCAGTGAAATAGAACCTGTGGATGGAGTCGTGTTGGTTGATCCTGAACTCATCAAGGGAAAGAGAGTTTATGTTTCTCTGACCTGCGCCTTCCGCTACGGCCAGGAAGACATCGATGTGATTGGCCTCACCTTTCGAAGGGACCTGTATTTCTCTCGCGTCCAGGTGTATCCTCCTGTGGGGGTCATACACACCCTCACAAAGCTGCAGGAAAGTCTGCTGAAGAAGCTGGGGGCCAACACCTACCCCTTCCTGCTCATGTTTCCTGACTACTTGCCCTGCTCAGTGATGTTGCAACCAGCTCCACAAGATGTTGGGAAGTCCTGTGGGGTCGATTTTGAGGTCAAAGCATTTGCCACCGACAGCACAGATGGCGAAGAGGACAAAATTCCCCAAAAGAGCTCTGTGCGTCTGCTGATCCGTAAGATCCAGCATGCACCGTCTGAGATGGGCCCCCAGCCCCGAGCCGAGGTGGCCTGGCAGTTCTTGATGTCGGACAAGCCCCTGCACGTAGCAGTCTTCCTCAGCAAAGAGATTTATTTCCATGGAGAACCCATCCCTGTGACAGTGACTGTGACCAACAACACAGAGAAAACAGTGAAGAAGATTAAAGTGTTGGTGGAACAAGTGGCCAATGTGGTCCTCTACTCCAGCGACTATTACATCAAGCCGGTGGCTATGGAGGAAACACAAGAGAAAGTGCCCCCAAACAGCACTATGACCAAGACGTTGACCCTGGTGCCCTTGCTGGCGAACAATCAAGAGAGGAGGGGCATTGCCCTGGACGGGAAGATCAAACACGAGGACACGAACCTTGCCTCCAGCACCATCATCAAGGAGGGCATAGACCGGACTGTCCTGGGCATCCTGGTATCCTACCACATCAAGGTGAAACTCACAGTGTCAGGCTTTCTGGGGGAGCTGACCTCCAGTGACGTGGCCACTGAGGTGCCGTTCCGCCTCATGCACCCCCAGCCCGGAGACCCAGCA---ACCAAGGACAGTTTTCAGGATGAAAATTTGGTTTTTGAGGAGTTTGCTCGCCAAAATCTGAAAGATGGGGCCGAAGTCAAGCAAGGGGAGAAAGACAAGGAGGAGGCCACCAATGATGAGATGGGGAAATTAATCAGGATGTGGGTGCCAGAGAGACGGTTACTATGGCCAAAGAGGCTTCATTGGAGTTGCCTCCTCTTCTTATTGGGAATGTTGCTTACTGGCTCCACCTACCAGCATCTGAAGAGCCCCTGGGGTTTACCTCCACTGTGGGAAGCAGTCTCTTCCCAACATCCTGCAAAACTGGCCATTCAGGACCTCTTCAATGTTGAGATGATCATGGTGAGCAGTGACCCTCCAAAAACTAGCTTTAAACTGAAGGGTGAGGTGCTGGTACCTCAAGCCATGATGAGCAGGGAGAAAACACCAACTGGCATAATCATGGAGAACACCCACCATTCACCCCGAAGAGCAGCCAACACCACTCCAACAATCCTCCAAAAGAACTACAGCCCTACAGTAACAGGGACAGAAAGAGTGAAGGAACACACTTCAACTACAGATTCAACTGTGTTGAATCATTACATCCTAACTTCAAACAGACAAACGGTAAAGGGTTATAGC------------CCAATAACATCCAGAGGAGAAATGAAGAGCTACAAACCAACTCAAGTCAGGAAAAAGGTGAAAAAATATATTCCATCCCCACCTGATACAACAGTAGACAGTTATCCTTCATTCATACCCATGACACTGAAAGAAAGTCATGTGACCACTCCTAGACCGACAGTGAAAGATAGTGAAACT---ATGGCAACCTACAAAACAGTGGCAATCAATACTCTCAAGAGAACAGTAGAGGAAAATATTTCAATTACTCTCAAGGGAGTAGATGCCAACACTCCAGTTTTCCTGACAAATGAAGTAAAAATGAACATCTTGACTTCTCCAAGGAGTAGAGTAGAAAAGAACTCCCTGACTACGCCCAGAAGAATGGGAAATAACAGCTCAACCAAATTCTGGGGGTTAGTGGGAAAGAACACCCCAACAGTTCCCCAGAGAGTAGTCCTGCAGCCT---ACAGTCACCTCTGAGGGGCAAGTGACCATAAACATCAGGTCAGCCAGCAGTCCAGCAGAAATCAAATCGTCTATTGCCTCTTGGAGTATTAGGAATCCCTCACCCAGAACGAATATACCATCCAGTGGAATAGCCTCCACCACTTTCCGAGGACAGGTTAGGAGAGCTTCCTCAGCACTCAGCACCTCAGTGACCCCCAGGGTCAGGGTAAATCCGACCACCCAGATCCGTCCCTGTATGACTGTGGAGCCAGAGCTAGCTGTGTCCACCACCCCCTTCCCCTTCCCTACAATAGAGGAGTTCAGTCTCAGTCCCTCA---GTGCTGCCCCCTAGTGAGCCAGACCTCCACCCCAAGGCAGAGTACCCCTCAGACCTATTCAGCGTGCAAGAGTGGCGCCAGGGCTGGGTGGTCTTGCATGTCTTTGGCGTGATGTATGTGTTTGTGGCCTTGGCCATCGTGTGTGATGAATACTTTGTCCCAGCCCTGGATATCATCACAGCGAAGCTGCAAATCTCTGAGGATGTGGCAGGCGCCACGTTCACGGCTGCTGGGGGCTCTGCCCCTGAGCTGTTCACCTCCCTCATCGGCGTCTTCATCTCCCACAGCAACGTGGGCATCGGGACCATCGTGGGATCCATGGTGTTCAACATCCTCTTTGTCATTGGCACCTGTGCCCTCTTCTCCCGGGAGATTCTCAGTCTCACCTGGTGGCCCTTGTTCCGTGATGTCTCCTTCTACATCGTTGACCTGATGATGCTCATCCTCTTCTTCCTAGACAGCCTCATTGCTTGGTGGGAGAGTCTGCTGCTGCTGCTGGCTTATGCCCTTTATGTATTCACCATGAAATGGAACAAGCAGATCGAGCTCTGGGTGAAGGAACAGCTCAACCAGAGGCCTATGGTCAAGGTCATGGCTCTGGGAGACCTCAGCAAGCCTGGTGATGGGGCCGTTGCTGTGGATGTGCCACAGGATAACAAGAATTTGAAGCTCCCATCCGTGCTAACCTGCGAGAGCAGCTTGGCCTCTCTGCACAACAGCATCATTGGCTACATCCTCTACCAGCTCATGCTCCACAGCCTGGACCCTCTGGGTGAAATGCGCCCCTCCAAGGACAAGGAGGAGGAGAGCTTGAAGCAGNNNNNNNNNNNNNNNNNNNNNNNCAAAGCAGAAAGTAAACCAGAAGAGGAGGAGCCAACTGAGCTCCCTGTGGTCGTGGTCACACCAACCCCTGCTCCAGATGTCATGGGTGATCAGGAGGAAGATGCTGACAGCCAGGAAGGAGATGAGGCTGAAGACAAGAACATGGGTGAAATGACAGGTGGAGAGGTTGAAGCTCTGGAGGAA------------------------GGTGAAACTCAACTT---------------------------------------------------------------------------------------------GCAGGTGAATTTGAAGTGGAAAGAAGAGGAGAAGTTGAA---------------------------------------------------------------------------------TGTGAAAGTGAAGGTGAAATCCTGGCAGCA---GAAGGTGGTAAAATGAAAGGTGATGAAGGTGATACT---------------------------------------------------------------------------------------------------------------------------GATGGAAATCAAGGTGATGAGAAAGGTGCAGATGTTGAAGATGGAGGAGATGGAGATGAGAGTGAAGATGAAGATGAGGAGGAGGAAGAAGAGGAA---------------------------------------------GAAAATGAGAAGCCCCTGTTCCTGGAGTGGCCCGAGACCAGGCAGAAGCAGGTGGTTTACCTCTTCCTCCTGCCCATTGTCCTCCCGCTGTGGCTGACAGTGCCTGATGTCCGGAGACTGGAGTCTAGGAAGTTTTTTGTTCTCGCCTTCCTGGGATCCATCACGTGGATAGCTGTGTTCTCATACCTCATGGTGTGGTGGGCTCACCAGGTTGGTGAAACGATAGGGATTTCGGAAGAGATTATGGGTTTGACCATCCTAGCGGCAGGCACATCAATTCCTAACCTCATGTGCAGTGTGATTGTCGCCCGGAAAGGCCTGGGAGACATGGCTGTGTCAAGCTCTGTGGGCAGTAACATCTTTGACATCACTGTGGGCTTGCCCATTCCTTGGTTACTTTTCTCTCTTATCAATGGGTTACTGCCGGTTCCAGTCAGCAGCAATGGTTTGTTTTGTGCAATTGTTTTGCTTTTCCTCATGCTCCTATTTGTGATCTCTTCAATTGCAACATGCAAGTGGAGAATGAACAAGGTCCTCGGCTTCACAATGTTCCTCCTTTACTTCATATTCCTGATAATGAGTGTGATGCTAGAAAATCGAATGTTATCTTGTCCTATATCTGTC
Dugong_dugon  ATGGATTTTGGGGCCTTGGAGACTGTGGTGGCCAATTCTGCCTTCATCGCCGCCCGGGGCAGTATTGATGGGAGCAGCACCCAGTGTTCCCGGGACAAGAAGTACCTTGCAAAGCTCAAGCTGCCCCCTCTCTCCAAATGCGAGTCCCTTCGCGAGAGTCTCAACCTCGAGTTTGAAAGTGTGTGTTCAGAACAGCCCATTGGCAAGCGCCTCTTCCAGCAGTTCCTGAAGGCGAACGAGAAGCACGTGCCCGCCCTGGAGCTCTGGAAGGACATTGAGGACTATGACACAGCAGACACCAATTTCCGTTTGCAAAAGGCCCAGGCCATCCTGGCTGAGTACTTGGACCCCCAGGCCAAGCTCTTCTGCGGCTTTCTGGACGAGGGGATGATGGCGAAGGTGAAGGCGGTGCACGCAGCTGTAGAGGATGGACTCTTCGAACCCGTCCTGCAGGCCACCATGGCGCACCTGAGCCAGTCCCCCTTCCAGGAGTACTTGGAGAGCCTCTACTTTCTGCGATTCCTCCAGTGGAAGTGGCTGGAGGCCCAGCCCATGGGGGAAGACTGGTTTCTGGACTTCAGGATCCTGGGGAAAGGGGGATTTGGGGAGGTGTCAGCCTGCCAGATGAAGGCCACTGGCAAGATGTATGCTTGTAAAAAACTGAATAAGAAGAGGCTGAAGAAAAGGAAGGGGTACCAAGGTGCTATGGTAGAGAAGAAGATTCTAGCGAAAGTGCATAGCAGGTTTATAGTCTCTCTGGCCTATGCGTTTGAAACCAAAGCCGAACTCTGTCTGGTGATGACCATCATGAATGGAGGCGACATAAGGTATCACATCTATAACGTCCATGAGGACAACCCTGGCTTTGAGGAGCCACGTGCCGTCTTCTACACGGCCCAGATCATCAGTGGGCTGGAGCACCTGCACCAGAGGAGGATCGTCTACCGGGACCTCAAGCCCGAGAACGTCCTCTTGGACAATGACGGCAATATACGAATCTCTGACCTTGGGCTGGCAGTGGAACTGAAGGACGGGCAGACCAAGACCAAGGGCTATGCAGGGACTCCAGGTTTCATGGCTCCTGAGCTATTACGGAGTGAGGAGTATGATTTTTCCGTGGATTACTTTGCCTTGGGGGTCACGTTGTATGAGATGATTGCAGCCAGAGGACCATTTCGAGCCAGAGGAGAAAAGGTGGAGAACAAGGAGCTCAAGCAGAGGATCCTTTCAGAGGCGGTGAAGTACCCGGAGAAGTTCAGCAAGGCCAGCAAGGACTTCTGTGAGGCACTGCTCGAGAAGGACCCAGAGAAACGTCTCGGGTTCAGAAACGGGACTTGTGATGAGCTGCGCACCAACCCCCTCTTTAAAGACATTAACTGGAGACAACTTGAAGCTGGAATACTGATACCTCCTTTCATCCCAGACTCCAGAACTGTCTATGCAAAGAATATTCAGGATGTAGGTGCCTTTTCCACAGTTAAAGGCGTGGTGTTTGACAAAACGGATACAGAATTCTTTCAGGAATTTGCAACTGGCAACTGCCCCATCCCCTGGCAGGAGGAGATGATTGAGACAGGCGTTTTTGGGGAGCTGAATGTGTGGCGTTCTGACGGGCAGATGCCAGACGACATGAAGGGAATCAATGTTCAGCAGCCAGCAGCACCCTCATCCAAGTCAGGAATGTGTCTGGTTTCCATGGCAGCCAGCGGGAAGACGAGTAAGTCTACACAAAACCATGTCATCTTCAAGAAGGTCTCTCGGGACAAGTCGGTGACAATCTACCTGGGGAAGAGAGACTACGTAGACCATGTCAACCAAGTAGAACCTGTGGATGGAGTTGTGTTGGTTGATCCTGAGCTCGTCAAGGGGAAGAAAGTTTATGTCTCTCTGACTTGCGCCTTCCGCTATGGCCAGGAAGACATCGACGTGATTGGCCTGAGCTTCCGCAGGGACCTGTATTTCTCTCGGGTCCAGGTGTACCCTCCTGTGGGGGCTGCGAATGCCCCCACAAAACTGCAGGAGAGTCTGGTCAAGAAGCTGGGGGCCAACACCTACCCCTTTCTGCTCACGTTTCCTGACTATTTGCCCTGCTCAGTGATGTTGCAGCCAGCTCCACAAGATGTGGGAAAGTCCTGTGGGGTCGACTTCGAGGTCAAAGCATTCACCACAGACAGCACAGATGGTGAAGAGGACAAAATTCTCAAAAAGAGCTCTGTGCGTCTGCTGATCCGTAAAGTACAGCATGCTCCGTCGGAGATGGGCCCTCAGCCCCGAGCTGAATCAGCCTGGCAGTTCTTCATGTCGAACAAGCCCCTGCACCTAGCAGTCTCCCTCAGCAAAGAGGTCTATTTCCATGAGGAGCCCATTCCTGTGACGGTGACCGTGACCAATAACACAGAGAAAACAGTGCGGAAGATTAAAGCATCAGTGGAACAAGTGGCCAACGTGGTCCTCTACTCCAGCGACTATTATGTCAAGCCAGTGGCCATGGAGGAAACACAAGAGAAAGTACCCCCAAACAGCACTTTGACTAAGACACTGACCCTGGTGCCCTTGCTGGCGAACAATCGGGAGAGGCGGGGCATCGCCCTGGACGGGAAGATCAAGCATGAGGACACGAACCTCGCCTCCAGCACCATCATTAAGGATGGCATAGACCGGACCATCCTGGGGATCCTGGTGTCCTACCAGATCAAGGTGAAGCTCACGGTGTCAGGCTTTCTGGGAGAGCTCACCTCCAGTGAAGTGGCCACCGAGGTGCCGTTCCGCCTCATGCACCCCCAGCCGGAGGACCCAGCAATGGCAAAGGAAAGTTTTCAGGATGAAAATTTGGTTTTTGAGGAGTTTGCTCGCCAAAACCTGAACGATGTGGCCGAAATCGAGGAAGGGAAGAAAGACAAGGAGGAG---------GATGAAATGGGGAAACTGATCAGGATGGGGGCACAGGAGAGGCGGGTACTCTGGCCAAAGAGGCTTCATTGGAGTCGCCTCCTCTTCCTATTGGGAATGTTCCTCATTGGTTCCATCTTCCAGCACCTGAATAGCCCCTGGGGTCTCCCCCGACTGTGGGAAGCAGTCTCTTTCCAACACCCCGTAAAACTGGCCATCCAGGACCTCTCCAATGATGAGATGGTGATGGTGAGTAGTGACCCTCCAGAAGCTAGCTCTAAAATGGAGGGTGAGATGCTGGTGCCTCAAGCCACGGTGGGCAGGTATAAAGCAACGCCTGGCATAACCATGGAAAACACCCCCAGTTCACCGAGAAGAACAGCCAACATCACTCCAACAAAACCCAAGAATAATTACAGCCCAACAGCAGCAGGCACAGAAAGAGTGAAGGAAAGCACCCCAACCACACCCAGTAGAGTATTGAATCATTACACCCTAACTTCAGGTAGACAAACAGTAAAGAATTATACC------------CCAACAATACCCAGGGGAGAAATGAAGAGCTCCCACCCAACTCAAGTCAGCAAAAAGGTGAAGAAATACACCCCATCCCCACCTGGTAGAACAGTAGACAATTATGCTTCATCCGTATTCATGACAATGAAAATGAGCCATGTGATCACCCCCAGGACAGCAGTGAAAGATAGTGAAACT---ATGGTGACCTACAAAATAATGGGAACCAATACCCCCAAGAGAATAGTAGAGGAAAACACCGCAACTACTCTCAAGGGAGTAGCTGATAATACCCCAGTTTTCCTGACAAATGAAGTAGAAGGGAACATCTTGACTTCTCCAAGGAATGCAGTGGAAAAGAACACCCTGACTACCCCCGGAAGAGTGGAAAATAGCAGCTCAACCGAACCCTGGGGGCTAGTGGGGAAGAACAACCCAACAACTCCCCAGAGAGCAGTCCTGGAGCACACCACAGCCATCTCTGAGGGGCGAGTGACGATAAGCACCAAG------------CCAGCGGAAACTGAAGCCTCCACTGTCCCCTGGAGTGTTAGGAATTCCTTACCCAGCACCAGCATACCAACCATCGGAATAGCCTCAGCCACCTTCCGGGGGCTGGCGAAGAAAGCTTCCTTAGCACCCAGCACCTCAGTAACCCCCAGGGTCACGGCAAATCCGACCACCCAGGTCCATCATTGTGTGGTTGTGGAGCCAGTGCCTGCTGTACCCACCACCCCCTCCCCCAGCCTGACAACAGAGGAGCCCAGTCGCAGCCCCTCA---GTGCCGCCTTCCAGCCCCTCAGACGTCCACCCCAAGGCGGAGTACCCCCCTGACCTGTTCAGTGTGCAGGAGCGGCGGCAGGGCTGGGTTGTCTTGCACATCTTTGGCATGATGTACGTGTTCGTGGCCTTGGCCATTGTGTGTGACGAGTACTTTGTCCCAGCCCTGGGCGTCATCACAGACAAGCTGCAGATCTCTGAGGATGTGGCAGGCGCCACGTTCATGGCTGCTGGGGGCTCTGCCCCTGAGCTTTTCACCTCCCTCATCGGTGTCTTCATCTCCCACAGCAATGTGGGCATCGGCACCATCGTGGGCTCCGCTGTATTCAACATCCTTTTTGTCATCGGCACCTGTGCCCTCTTCTCCCGGGAGATACTCCATCTCACCTGGTGGCCCTTGTTCCGTGACATCTCCTTCTACATCCTTGACCTGATGATGCTCATCCTCTTCTTCCTAGACAGCTTCATTGCCTGGTGGGAGAGCCTGTTGCTACTGTTGGCCTATGCCCTGTATGTGTTCACCATGAAATGGAACAAGCAGCTCGAGCTCTGGGTGAAGGAGCAGCTCAGCCGGAGGCCAGTGGTCAAGGTCATGGCCCAGGGGGACCTCAGCAAGCCGGGCAGTGAGGCCATTGCGATGGATGAGCCACAGGATGTCAAGAAGCTGAAGCTGCCGTCCGTGCTGACCCGAGGGAGCAGCTCAGCCTCGTTGCACAACAGCACCATCCGCACCACCATCTACCAGCTCATGATCCACAGCCTGGACCCTCTGGGGGAAGCCCGCCCCCCCAAGGACAAGGAGGAGGAGAGCTTGAATCAGGAGGCCAGAGCCAAGCCCCAGATCAAAGCAGAAAGCAAATCAGAAGAGGAGGAGCCAGCTGAGCTCCCTGCGGGCACGCACACACCAGCCCCTGCTCCAGACGTCAGTGGAGATCCCGAGGACAATCCAGACAGCCAGGAACGAGATGTGGCTGAAGCCAAGAGCACAGGTGAAAGGACAGGTGGAGAGGTTGAAGCTCCTGGTGAAGGAGAAACTGGAGAGCCAAGTGGAGGTGAAACTCAACTC---------------------------------------------------------------------------------------------GAAAGTGGAGCCGAAGCAGAAAGGCCAGCAGAC---------------------------------------------------------------------------------------CGTGGAAGCGACGGTGAGATCCAGGCA------------------AGGAAAGGTGATGGAGGTGCAAGCAAAGGCCAGGAGTCCAGC---------------------------------------------------------------------------------------------------------GCTGGAACCGAAGGGGATGAGACGGGCGCGGATGGGGACGAGGGAGGCGACAGAGACGAGGAGGAGGAGGAGGAGGACGAAGAGGAGGAAGAGGCG------------------GAGGACGAAGAGGAGGAAGAGGTGGAGGAAAATGAGGCACCTCTGTCCCTGGAGTGGCCGGAGACCAGGCAGAAGCAGGCCATCTACCTCTTCCTCCTGCCCATCGTTGTCCCGCTGTGGCTGACGGTGCCTGACGTCCGCAGGCTGGAGTCTAGGAAGTTTTTTGTTCTCACCTTCCTGGGATCCATCATGTGGATAGCCATGTTCTCATACCTCATGGTGTGGTGGGCGCACCAGGTTGGTGAAACCATAGGGATTTCTGAAGAGATTATGGGTTTGACAATCCTAGCAGCAGGCACGTCGATTCCTGACCTCATCACCAGTGTGATTGTCGCTCGGAAAGGCCTGGGAGACATGGCTGTGTCGAGCTCTGTGGGCAGTAACATATTTGATATCACTGTGGGCTTGCCTGTTCCTTGGTTGCTTTTCTCTCTTATCAATGGATTACTGCCTGTTCCAGTTAGCAGCAATGGTTTGTTTTGTGCCATTGTTTTGCTTTTTCTCATGCTCCTATTTGTGATCTCTTCAATTGCATCCTGCAAATGGAGAATGAACAAGATCCTGGGCTTCACAATGTTCCTCCTTTACTTTGTATTCCTGATAATCAGTGTGATGTTAGAAGACAGAATTATATCCTGTCCTGTATCTATG
Echinops_telfairi  ATGGATTTCGGGTCCTTGGAGACAGTGGTGGCCAATTCTGTCTTCATCGCCGCCCGGGGCAGTATCGACGGGAGCAACGCCCAGCCGTCCCGGGACAAGAAGTACCTCTCCAAGCTCAAGTTACCCCCGCTCACCAAATGCGAGGCCCTCCGCGAGAGTCTCGACCTGGAGTTTGAGAGTCTGTGTTCAGAGCAGCCCATCGGCAAGCGGCTCTTCCAGCAGTTTCTGAAGACGGAGGCGAGGCACGTGCCGGCCCTGGAGCTCTGGAAGGGCATCGAGGACTACAACACGGCGGACCCCGATTTCCAGTTGCAGAAGGCCCAGGCCATCCTGGCTGAGTACTTGGAGCCCCAGGCCAAGCTCTTCTGTAGCTTCCTGGATGAGGGGACGGTGGCCAAGGTGAAGGACGTGCACGCGGCCCTCGAGGACGGACTCTTCCAGCCGCTCCTGCAGGCCACCTTGGGGTACCTGAGCCAGGCCCCCTTCCGGGAGTACCTGGAGAGCCTCTACTTCCTGAGGTTCCTCCAGTGGAAGTGGTTGGAGGCCCAGCCCATGGGGGAGGACTGGTTTCTGGACTTCAGGATCCTGGGGAAAGGGGGCTTTGGGGAGGTGTCGGCCTGCCAGATGAAGGCCACTGGCAAGTTGTACGCCTGTAAAAAGCTGAATAAGAAGAGGCTGAAGAAAAGGAAAGGGTACCAAGGTGCTATCGTAGAGAAGAAGATTCTAGCGAAAGTTCATAGCAGGTTTATAGTCTCTCTGGCCTATGCGTTTGAAACCAAAACCGACCTCTGTCTGGTGATGACCATCATGAATGGAGGTGACCTAAGGTATCACATCTACAACGTGGACGAGGAGAACCCGGGCTTCCGGGAGCCGCGCGCCGTCTTCTACGCGGCGCAGATGGTCTGCGGGCTGGAGCACCTGCACCAGCGGCGCATCGTCTACCGCGACCTCAAGCCTGAGAACGTCCTCTTGGACGATGAAGGCAATATCCGAATCTCTGACCTTGGCCTGGCCGTGGAACTGAAGGACGGGCAGACCAAGACCAAGGGCTACGCAGGGACTCCGGGTTTCATGGCCCCCGAGCTCCTGCGCAGCGAGGAGTATGGCTTTTCGGTGGACTACTTTGCCTTGGGGGTCACGGTGTATGAGATGATTGCAGCCAGAGGACCCTTCCGGGCCCGAGGAGAAAAGGTGGAGAACAAGGTGCTCAAGGAGAGGGTCCTTTCGGAGCCCGTGCTGTACTCGGAGAAGTTCAGCAAGGCCACCAAGGACTTCTGTGAGGCACTGCTGGAGAAGGATCCAGAGAAACGGCTCGGGTTCAGAAACGGGTCTTGTGAGGAGCTCCGCGCCAACCCCCTCTTCAAAGACATTAACTGGCGACAACTTGAAGCTGGAATGCTGATACCTCCTTTCATCCCAGACTCCAGGACTGTCTACGCAAAGAATATTCAGGATGTAGGTGCCTTTTCCACCGTCAAAGGCGTGGCCTTTGACAAAACAGACACAGAATTCTTTCGGGAATTTGCCACTGGCAACTGCCCCATCCCCTGGCAGGAGGAGATGATTGAAACGGGCATTTTTGGGGAGCTGAATGTGTGGCGTTCTGATGGGACCATGCCAGCCGACATGAAGGGACTCGCTGTGGAGGAG------GCTCCCTCGTCCAAGTCAGGCCTGTGCCTCGTTTCC???????????????????????????????????????????????????????????????????????????GTAACCATCTACCTGGGGAAGAGAGACTACATAGACCACGTCAGCCAAGTGGAGCCCGTGGATGGAGTCGTGTTGGTCGATCCTGATCTCGTCAAGGGCAAGAAAGTTTATGTCACTCTGACCTGTGCCTTCCGCTACGGCCAGGAAGACATCGACGTGATTGGCCTGTCCTTCCGCCGGGACCTGTACTTCTCTCGGGTTCAGGTGTATCCTCCCGTGGGGCCTGCAAGCACCCCCACGCATCTGCAGGAGAGCCTGCTCAAGAAGCTGGGGGCCAACACCTATCCCTTTCTGCTCACGTTTCCCGACTACCTGCCCTGCTCGGTGATGCTGCAGCCAGCTCCCCAGGATGTGGGGAAGTCGTGCGGGGTTGATTTTGAGGTCAAAGCATTTGCCACGGACAGTGCCGATGGGGAAGAGGATAAAATTCCCAAAAAGAGCTCTGTGCGTCTGCTGATCCGGAAAGTACAGCACGCTCCCAAGGACATGGGCATCCAGCCCCGGGCTGAGGCAGCCTGGCAGTTCTTCATGTCGGACAAGCCTCTGCACGTGGCCGTGGTCCTCAGCAAGGAGATCTTTTTCCACGGGGAGCCCATCCCAGTGACCATGACAGTCACCAACAACACCGAGAAGACCGTCAAGAAGATCAAAGTGTTAGTGGAGCAGGTGGCCAACGTGGTCCTCTACTCCAGCGACTACTACGTCAAGCCCGTGGCCACGGAGGAAGCTCAAGAGAAAGTGCCCCCAAATAGCACTTTTACCAAGACCATAACCCTGGTGCCGCTCCTGGCGAACAACCGGGAGAGGCGGGGAATCGCTCTGGATGGGAAGATCAAGCACGAGGACACAAACCTGGCCTCCAGCACCATCCTCAAGGAGGGCATAGACCGGACCGTCATGGGGATCCTGGTGTCCTACCAGATCAAGGTGAAGCTCACGGTGTCAGGCTTCCTGGGCGAGCTGACCTCCAGTGAGGTGGCCACTGAGGTGCCGTTCCGCCTCATGCACCCCCAGCCGGGGGACCCAGCA------AAGGAGAGTTTTCAGGATGAAAACCTGGTGTTTGAGGAGTTTGCTCGCCAAAATCTGAAAGATAACGAGGAAGAAGAGAAAAACAAG---GAGAAG------GCCACCAATGACGAGATGGGGAGACTGATCAGGATGGGGGTACCGGAACGGCGGTTATACCAGTCCAAACGGCTTCCCTGGGGTCGCCTCTTCTTCCTACTGGGAATGTTGCTCATTGGGTCTACCTATCAGCACCTGAGGAACTCGGGGGGTCTCCCCACACTAGGAGAAGCTGTCTCTGCTAGACACCGTGTAAAACTGGCTAGCCAGGACCTCTTAGATGGTCAGATGGTGACGATGAGCAGGGGTCCTTCAGCAAGGACCTCTAACACGGAGGGGGGGCTGCTGGTACTGCCGACCACAGTGAGCAGACAGGAAGCAGCACTTAGCCGAACCATGGAGAACACTCCCACTCCGCCCAGAAGAACAGTCAGGATCACTCCAACAAAGCCTACGAATCGCTACACCCTGGCAGTAGCAGGCGCAGAGAGAGTGAGGGCGGAGACCCCGACCGCATCCAGGAGAGCACTGCGGCACGATACCGTAACTGCAAGCAGACAAACAGGACGGAATTCCACC------------CCAACAACACCCAGGGCAGAAAGGAAGAGCCACGACCCCACTCAAAACAGAGCCAAGGGGAAGAAGCACCCCCCACACCTACCAGGTCGAACAGCAGACAATGATACTTCATTCTTGTTTGTGACCATGAAGAGGAGCCATGTGAACACCCCCAAAACAACAGCGAGGGCTGGCAGAACT---ATGGCACCCGACAGCAGGATGGGGACCAACACTCACAAGAGAACAGTGGAGGGAAATACTCCCACTATTTTCAAGGGACTAGTCGACGACATCCCCATTTTCCTGAGGAGTGAGATACAAACCAGCATCTTGACTTCTCCAAGGACTCTAGTGGAGAAGAACAGGCTGACTACCCCCAGAGGAGTAAGAAATACCAGCATAACCAAACCCTGGTGGCTAGTGGGAAAGGACCATGTGACCACTGCCCCGAGGGCAGCCCTGGAGCGTACCCCAGCCATCTCTGAGGGGCCCTTGGGGATGATCTACAGCCCAGCCAGCAGCCCGGCGGGAACCAAAGCCTCCACTGCCTCTCGG------AGGAACTCTTCCCCCAGCACCAGGGTACCAACGGCCAGAATGCCCACTGCCACCTTTCAGAGGCCA------------------GCACCCAGCACCTCAGTGACCCCCAGGGTCAGGGTCACCCCGACACCCCACATTCATCACTATGTGGTTATGATGCCAGGGCCAGCTGTGTTCACCACCCCCTCTCCCAGCCCAACAGCAGAGGAGCCCAGTCCCAGCCCCTCA---CTGCTGCCTTCCCATGAACCAGACCTCCACCCCAAGGCCGAGTATCCACCAGACCTGTTCAGTGTGCAGGAGCGGCGCCAGGGCTGGGTGGTCTTGCATGTCTTCGGCATGATGTATGTGTTTGTGGCCTTGGCTATCGTGTGTGACGAGTTCTTCGTCCCAGCCCTGGGCGTCATCACCGACAAGCTGCAGATCTCTGAGGACGTGGCAGGGGCCACGTTCATGGCTGCTGGGGGCTCTGCCCCTGAGCTGTTCACTTCCCTCATCGGGGTCTTCATCTCTCATAGCAATGTGGGCATCGGCACCATCGTGGGCTCCGCTGTGTTCAACATCCTCTTCGTCATCGGCACCTGCGCCCTCTTCTCCCAGGAAGTCCTCCATCTCACCTGGTGGCCCTTGTTTCGTGACGTCTCCTTCTACATCTTTGACCTGATGATGCTCATCCTCTTCTTCCTAGACAGCCGCATTGCCTGGTGGGAGAGCCTGCTGCTGCTGCTGGCCTATGCCTTCTATGTGTTCACCATGAAATGGAACAAGCAGCTGGAGCTCTGGGTGAAGGAGCAGCTTAGCCGGGGGCCCATGGTCAAGGTCATGGCCCTAGGTGACATCAACAAGCCGGCTGGTGGGGCTGTTGCAGTGGACGAGCCACAGGAACACAAGAAGCTGAAGCTCCCGTCCGTGCTGACCCGAGGGAGCAGCTCAGCCTCTCTGCACAACAGCATCATTCGCACCACCATCTACCAGCTCATGCTCCAGAGCCTGGACCCTCTGGGCGCAGCCAGTCCCTCCATGGACAAGGAA---GAAAGCTTGAATCAGGAGGCCACAGCCAAGCCCCAGGCCAAAGCAGAAAGCAAACGAGAAGAGGAGGAGCCAGCTGAGCTCCCTGCGGTCACAGTCACACCAGCCCCTGCTCCAGACAGCGAGGGAGATCAGGAGGAAGATGCTGACAGTCAG------------------------------------------------------------------------------------------------------------------------------------------------------------------------------------------------------------------------------------------------------------------------------------------------------------------------------------------------------------------------------------------------------------------------------------------------------------------------------------------------------------------------------------------------------------------------------------------------------------------------------------------------------------------------------------------------------------------------------------------------------------------------------------------------------GAGTCCAGGAAGTTTTTTGTTCTCACCTTCCTGGGATCCATCACCTGGATAGCTCTGTTCTCCTACCTCATGGTGTGGTGGGCTCACCAGGTTGGTGAGACGTTAGGCATTTCCGAAGAGATTATGGGTTTGACAATCCTGGCAGCAGGCACGTCAATTCCTGACCTCATCACCAGCGTGATTGTGGCGCGAAAAGGCCTGGGAGACATGGCTGTGTCAAGCTCCGTGGGCAGTAACATATTTGACATCACCGTGGGCTTGCCGGTTCCTTGGCTGCTTTTCTCTCTTCTCAATGGCTCCGTGCCTGTCGTGGTCAGCAGCAACGGCCTGTTTTGTGCCATCGTTCTGCTCTTCCTCATGCTCCTGTTTGTGATCACCTCCATCGCATTGTGCAGATGGAGGATGAACAAGGTGCTGGGCTTCACCATGTTCCTCCTGTACTTCATATTCCTCATCACCAGTGTGATGTTAGAAGACCGGGTTATATCCTGCCCCATCTCCGTT
Elephantulus_edwardii  ATGGATTTCGGGTCCTTGGAGACTGTGGTGGCCAATTCTGCCTACATTGCTGCGAGGGGCAGTTTCGACGGGAGCAACGCCCAGCCTTCACGGGACAAGAAGTACTTCGCAAAGCTCAAGCTGCCCCCACTCTCCAAATGTGAATCCCTCCGAGACAGCCTCAACCTTGAGTTTGACAGTGTGTGTTCAGAGCAGCCCATCGGTAAGCGGCTCTTCCAGCAGTTTCTAAAGGCTGATGAGAGGTATGTGCCAGCCCTGGAACTCTGGAAGGACATTGAGGACTATGACACCGCCGATTCTGACTTCCGGTTGCAGAAGGCCCAGGGCATTGTGGCCGACTACTTGACCCCTCAGGCCAAGCTCTTCTGCAGCTTTCTGGATGAAGGGATGGTGGCGAAGGTGAAGGAGGCGCACACAGACGTCCAGGACGGACTCTTCCAGCCCGTCCTGCAGGCCACCATGCTGCATCTGAGCCAGGCCCCCTTCCAGGAATACCTGGAGAGTCTCTATTTCCTGAGGTTCCTCCAGTGGAAGTGGCTAGAGGCCCAGCCCATGGGAGAAGACTGGTTTCTGGACTTCAGGATCCTGGGGAAAGGGGGCTTTGGGGAAGTGTCAGCCTGCCAGATGAAAGCCACTGGTAGGATGTACGCTTGTAAAAAACTGAACAAGAAGAGGCTGAAGAAAAGGAAGGGGTACCAAGGTGCTATGGTAGAGAAGAAGATTCTAGCGAAAGTACATAGCAGGTTTATAGTCTCTCTGGCCTATGCATTTGAGACCAAAACCGACCTCTGTTTGGTGATGACCATCATGAATGGAGGCGACATAAGGTACCATATCTACAATGTCAATGAGGAGAACCCCGGCTTGGAGGAGCCACGTGCCATCTTCTACACAGCCCAGATCATCAGTGGCCTGGAGCACCTGCACCAGCACAGGATCGTCTACCGGGACCTCAAGCCTGAGAACGTCCTCTTGGACAACGATGGCAATATCCGAATCTCTGACCTTGGCCTGGCGGTGGAGTTGAAGGACGATGAGACCAAGACCAAGGGCTATGCAGGAACGCCAGGTTTCATGGCCCCTGAGCTCCTGCGGAGTGAGGAGTATGATTTTTCCGTGGATTATTTTGCCTTGGGGGTCACACTGTATGAGATGATTGCAGCCAGAGGACCCTTTCGAGCCCGAGGAGAAAAGGTGGAGAACAAGGAACTCAAGCAGAGAATCCTGTCAGACCCTGTGAATTACTCGGAGAAGTTCAGCAAGGCCAGCAAGGACTTCTGTGAGGCATTGCTTGAGAAGAACCCAGAGAAACGTCTCGGGTTCAGAAACGGGACTTGTGATGAGCTGCGCGCCAACCCTCTCTTCAAAAACATTAACTGGAGACAGCTTGAAGCTGGAATGCTGATACCTCCTTTCATCCCAGACTCCAGAACTGTCTATGCAAAGAATATTCAAGATGTAGGTGCCTTCTCCACAGTCAAAGGTGTGGTCTTTGACAAAACAGATACAGAATTCTTTCAGGAATTTGCAACTGGCAACTGCCCGATCCCCTGGCAGGAGGAGATGATCGAAACAGGCATTTTTGGGGAGCTGAACGTGTGGCGTTCCGATGGGACTATGCCGGATGACATGAAGGGGATCACCACGGAGGAGCCA---GCACCCTCA---AAGTCAGGAATGTGTCTGGTTTCCATGGCGGCCAGTGGGAAGACAGGCAAGTCTGCCCAAAGCCACGTCATCTTCAAGAAGGTCTCCCGGGACAAGTCGGTGACCATCTACCTCGGGAAGAGAGACTACATCGACCACATCAGCCAAGTGGAACCTGTGGATGGCGTTGTGTTGGTCGACCCTGACCTGATCAAGGGGAAGAAAGTTTATGTCTCTCTGACCTGCGCCTTCCGCTATGGCCAGGAAGACATCGATGTGATTGGCCTGACGTTCCGCAGGGACCTGTATTTCTCTCGGGTCCAGGTGTATCCTCCTGTGGGAACTGCAGGTGCCCCCACAAAGCTACAGGAAAGTCTGCTTAAGAAACTCGGGGCCAACACATACCCCTTCATGCTGACGTTCCCCGACTATTTACCCTGCTCCGTGATGCTGCAGCCAGCCCCACAAGACGTGGGAAAGGCCTGTGGAGTCGACTTTGAGGTCAAAGCATTCGCCACAGACATCACAGACTGTGAAGAGGACAAAATTCCCAAAAAGAGCTCCGTGCGTCTGCTGATCCGGAAGGTGCAGCACGCCCCCAGCGAGATGGGCCCCCAGCCCCGGGCCGAGGCCTCCTGGCAGTTCTTCATGTCCGACAAGCCCCTGAAGCTGGCTGTGTCCCTCAGCAAAGAGATCTTTTTCCACGGGGAACCCATTCCTGTGACCGTGAGTGTGACCAACAACACTGAGAAGACGGTGAAGAAGATTAAAGTGTTAGTGGAACAAGTGGCCAATGTGGTCCTCTACTCCAGCGACTATTATGTCAAGCCTGTTGCCATGGAGGAAACACAAGAGAAAGTGCCCCCGAATGGTATGCTGACCAAGACACTGACCTTGCTGCCCTTGCTGGCCAACAACAGGGAGAGGCGGGGCATCGCGCTGGACGGCAAGATCAAGCACGAGGACACGAACCTGGCCTCCACCACCATCATTAAGGAGGGCATAGACAGGACCATCCTGGGGATCCTCGTGTCCTACCAGATCAAGGTGAAGCTCACGGTGTCTGGATTTCTGGGTGAGCTCACCAGCAGCGAAGTGGCCACGGAGGTGCCATTCCGCCTCATGCACCCCCAGCCCAGC---TCAGCT------AAGGAAAGTTTACAGGATGAAAATTTGGTCTTTGAGGAGTTTGCACGCCAAAACCTGAAAGACGCGCCG------GAGGAAGGG------GAGAAG---GAGGCC---AATGACGAGATGGGAAAACTGGCCAGGCTGGGGGTGCAGGAGAGGCCGTTACTCCGGCCCAAGAAGCGTCAGTGGAGTCGCCTCCTCTTCCTTCTAGGAATGCTGTTCGTTAGTTCCTCCTACCAGCACCTGAGGGGCCCCTGGGGTCTCTCCCCACTGTGGGCAGCAGGGTCTTCTCAGCATCCTGTACAGCTGGCCAGCCAGGACCTCTCCAGGGATGGGATGGCGGCAGTGAGCGGTGAGCCTGCAGACGCTGTCCCTCCTACGGAGGGGGAGATGATGATGCCACAGGCCACAGAGGGCAGGGAGGAAGAAACACCTGGAATCACCATGGAGAGCACCCCCAGTTCACCCAGAGGAAAAGCCAACATCACTCCAGCAACACCAAAGGAGAACAGCCAACCAACAGCAACAGGCAAAGAAAGAGTGATGGTGAACACGCTGCCCCCCACCGGCAGAGCAGTGAACCTGTACAGTCTAACTGTGGGCAAAGCAGCTGGAAAGGATGAC---------------CCCCCGACACCCAAGGGAGAACCAGAGAGCCACTCCCCAACTCAAGTCAGAGAAAAAGTGAAAAAAGACACTGCATCCCCACTTGGGAGGATAGTGGACAATTATGCGGCATCCACACCCCTGAAAACT---AGTAGTCACGAGACCGCTCCCAGCCCAACAGTGAGAAACAGTGCACCTAGAGCAGTGACCTACAAGACAGTGGGGACCAGTGCCCCCAGGAGAAAAAGAACAGGAACCACCCCAACTACACTCAAGGGAATAACTGATACCACTCCAATCTCCCTGACAAACGAGGTAGAAATGAACATCGTGACCTCTCCAAGGAGTACAGTGAAAAAGAACACCCCAACTCCCCCCAAAAGAGTGGAAAGTAACAGCTTCACTAGACTCTGGAGACAAGTGGGGAATAACAG---AACGACCCCCCAGAGAGCAGTCCCTGAGCAGCCCCCCACTGTCTCTGAGGGGCCAGCA---------------CTGACCAGCAGCCCAGCAGAGACCAAAACCTCCACAGGC---CAGAGCCTTAGGAAGTCTTCACCCCGAGCCAGCGAACCAGCCACCACC---------------------AGCTCAAGCAGGAAACCCACCTCGACACACAGCCCCTTAGTAACCCCCTGGGGCAGGGCAAACCCCACCACCCAGGTCCGTGGTTGTGTGATCTTGGAACGAGTGCCAGCTCTGCCCACCACCTTGTCCCCGAGGCTGACGACAGAGGAACCGAGTCCCAGCCCCTCAGTAGTGCTGCCTTCCAGCCAGCCAACCCTCCACCCCAAGGGGGAGTACCCCCCGGACCTGTTTTCTGTGCAGGAGCGGCGGCAGGGCTGGGTGCTCTTGCACATCTTTGGCATGATGTACGTGTTTGTGGCCCTGGCCATCGTGTGTGATGAGTTCTTTGTCCCCGCCCTGGGGGTTATCACAGAGAAGCTGCAGATCTCCGAGGATGTGGCAGGGGCAACATTCATGGCTGCTGGCGGCTCTGCCCCCGAGCTCTTCACCTCCCTCATTGGCGTCTTCATCTCCCACAGCAACGTGGGCATCGGCACCATTGTGGGCTCTGCTGTCTTCAACATCCTCTTTGTCATCGGCACCTGCTCCCTCTTCTCCCGGGAGATCCTCCATCTCACCTGGTGGCCCTTGTTCCGTGATGTCTCCTTCTACATCCTGGACCTGATGATGCTCATCCTCTTCTTCCTAGACAGCCTCATTGCCTGGTGGGAGAGTCTACTGCTGCTGCTAGCCTATGCCTTCTATGTGTTCACCATGAAATGGAACAAGCAGCTTGAGCTCTGGGTAAAGGAACAGCTCAGCAGGAGGCCCACAGTCAAGGTCGTGGCCCTTGGGAACCTCAGCAAGCCAGTTGATGGGGCCATTGCGGAGGAAACACCACCGGATAACAAGAAGCTGAAGCTCCCGTCTGTGCTGACCCGAGGCAGCAGCTCGGCCTCTCTGCATAACAGCACCGTCCGAAGCACCATCTACCAGCTCATGATCCACAGCCTGGACCCTCTAGGGGATGCCCAGTACACCAGGGATAAGGAAGAGGAGAACTTGAAGCAGGAGATGAGAGCTAAGCCCCTGGCCAAAGCAGAAAGCAAACCAGAAGAGGAGGAGCCAGCTGAGCTCCCTGCGGTCACAGTCACACCAGCCCCTGCTGCAGATGTCCAGGGAGATCAGGAGGAAGATCCTGACAGCCAGGAAGGAAATGGGAACAAAGCCCAGTGCACAGGCGAAATTACA---GGAGAGGTGGAAGCTCCTGATGAAGGTGAAGCAGGAGGGCAAGGTCAAGGTGAAGGACAGTGCGAAAGT------------------------------------------GAAGGGGAAGTGGAAGCAGAAAGGAGAGAAGATGAATGTGAAGGCGGAGTTGAAATCCAAACAGGAGAGGATGAAATCCACAGAGGAGATGGTGACAATCAGAC---AGGAGATGATATTCAGACAGCAGGAGATGAAACTCAGACAGCAGGAGTTGATGAAATCCAGACAGGAGATGGTGACATGCAGACAGCAGGA---GATGATGACATGAAAGGTGATGAAGGTGAACTTGAAGGTCAGGAATCCAAA---------------------------------------------------------------------------------------------------------GCTGAAAAGCCAGGTGATGAGAAGAACACAGATGGTGAAGAGGGAGGCAATGAAGGTGATAGTGAAGAAGAAGAAGAAGAAGAAGATGATGATGATGATGATGAAGACGACGACGACGACGAGGAAGATGATGACGACGACGAGAACGAGGAGCCTCTGTCCCTGGAGTGGCCCAGCACCAAGCGGAAGCAGGCCATCTACCTCTTCCTCCTGCCCATCGTGTTCCCGCTGTGGCTGACGATCCCTGACGTCCGGAGGCTGGAGTCGAGGAAGTTCTTCGTTCTCACGTTCCTGGGCGCCATCATATGGATCGCCTTGTTCTCGTACCTGATGGTGTGGTGGGCTCACCAGGTTGGTGAAACCATAGGGATTTCAGAGGAGATTATGGGTTTGACGATCCTAGCAGCAGGCACCTCCATTCCTGACCTCATCACCAGCGTGATTGTCGCTCGGAAAGGCCTGGGAGACATGGCCGTGTCAAGCTCTGTGGGCAGTAACATATTTGATATCACTGTGGGCTTGCCTGTTCCCTGGTTGCTGTTTTCCTTTTTCAATGGATTACTGCCTGTTCCAGTCAGCAGCAACGGCTTGTTTTGTGCGATTGTTTTGCTTTTCCTCATGCTCCTGTTCGTGATTTTCTCCATTGCATCATGCAAATGGAAAATGAACAAGATCCTGGGCTTCACCATGTTCCTCCTGTACTTTGTATTCCTGATAATGAGCGTACTTTTAGAAGATCGAATTATATCTTGTCCTGTATCTGTC
Elephas_maximus  ATGGATTTTGGGGCCTTGGAGACAGTGGTGGCCAATTCTGCCTTCATCGCCGCCCGGGCCAGTTTTGATGCGAGCAGCACCCAGTGTTCCCGGGACAAGAAGTACCTTGCAAAGCTCAAGCTGCCCCCCCTCTCCAAATGCGAGTCCCTTCGCGAGAGTCTCAACCTCGAGTTTGAAAGTGTATGTTCAGAACAGCCCATCGGCAAGCGCCTCTTCCAGCAGTTCCTGAAAACAGACGAGAGGTATGTGCCGGCCCTTGAGCTCTGGAAGGACATCGAGGACTATGACACAGCAGATACCAATTTCCGGTTGCAGAAGGCCCAGGCCATCGTGGCTGAGTACTTGGACCCCCAAGCCAAGCTCTTCTGCGGCTTTCTGGACGAGGGGGTGATGGCAAAGGTGAAGGAGGTGCATGCCGCTGTTGAGGACGGACTCTTCCAACCCATCCTGCAGGCCACCATGGCACACCTGAGCCAGGCCCCCTTCCAGGAGTACCTGACGAGCCTCTACTTCCTGAGATTCCTCCAGTGGAAGTGGCTGGAGGCCCAGCCCATGGGGGAAGACTGGTTTCTGGACTTCAGGATCCTGGGGAAAGGGGGCTTTGGGGAGGTGTCAGCCTGCCAGATGAAGGCAACTGGCAAGATGTATGCCTGTAAAAAACTGAACAAGAAGAGGCTGAAGAAAAGGAAGGGGTACCAAGGTGCTATGGTAGAGAAGAAGATTCTAGCAAAAGTACATAGCAGGTTTATAGTCTCTCTGGCCTACGCGTTTGAAACCAAAGCCGACCTCTGTCTGGTGATGACCATCATGAATGGAGGTGACATAAGGTATCACATCTATAATGTCAGTGAGGACAACCCTGGCTTCGAGGAGCCACGCGCCGTCTTCTACACAGCCCAGATCATCAGTGGGCTGGAGCACCTGCACCAAAGGAGGATCGTCTACCGGGACCTCAAGCCCGAGAATGTCCTCTTGGACAACGATGGCAATATCCGAATCTCTGACCTTGGGCTGGCAGTGGAACTGAAGGACGGGCAGACCAAGACCAAAGGCTATGCAGGGACTCCAGGTTTCATGGCTCCCGAGCTATTGCGGAGTGAGGAGTATGATTTTTCTGTGGATTACTTTGCCTTGGGGGTTACATTGTATGAGATGATTGCAGCCAGAGGACCCTTTCGAGCCAGAGGAGAAAAGGTGGAGAACAAGGAGCTCAAGCAGAGGATCCTTTCAGAGGCTGTGAAGTACCCGGAGAAGTTCAGCAAGACCAGCAAGGACTTCTGTGAGGCGCTGCTCGAGAAGGACCCAGAGAAACGTCTCGGGTTCAGAAATGGGACTTGTGATGAGCTGCGGGCCAACGCCCTCTTTAAAGACATTAACTGGAGACAGCTTGAGGCTGGAATGCTGATACCTCCTTTCATCCCAGACTCCAGAACTGTCTATGCAAAGAATATTCAGGACGTAGGTGCCTTTTCCACAGTCAAAGGCGTGGTCTTTGACAAAACAGATACAGAATTCTTTCAGGAATTTGCAACTGGCAACTGCCCCATCCCCTGGCAGGAGGAGATGATTGAGACAGGCATTTTTGGGGAGCTGAATGTGTGGCGTTCTGATGGGCAGATGCCAGACGACATGAAGGGAATCAGTGTCCAGGAGCCA---GCACCCTCGTCCAAGTCAGGAATGTGTCTGGTTTCCATGGCAGCCAGTGGGAAGACAAGTAAGTCTACCCAAAACCATGTCATCTTCAAGAAGGTCTCCCGGGACAAGTCGGTAACGATCTACCTGGGGAAGAGAGACTACATAGACCATGTCAACCAAGTAGAACCTGTGGATGGAGTTGTGTTGGTTGATCCCGAGCTGGTCAAGGGGAAGAAAGTTTATGTCTCTCTGACCTGCGCCTTCCGCTACGGCCAGGAAGACATCGACGTGATTGGCCTGAGCTTCCGCAGGGACCTGTATTTCTCTCGGGTGCAGGTGTACCCTCCTGTGGGGGCTGCGAACGCCCCCACAAAACTGCAGGAGAGTCTGCTCAAGAAGCTGGGGGCCAACACCTACCCCTTTCTACTCACGTTTCCTGACTATTTGCCCTGCTCAGTGATGTTGCAGCCAGCTCCACAAGATGTGGGAAAGTCCTGTGGGGTCGATTTTGAGGTCAAAGCATTTGCCGCAGATAACACAGATGGTGAAGAGGACAAAATTCCCAAAAAGAGCTCTGTGCGTCTGCTGATCCGTAAAGTACAGCATGCTCCGACGGAGATGGGCCCTCAGCCCCAAGCTGAGTCGGCCTGGCAGTTCTTCATGTCGGACAAGCCCCTGCACCTTGCAGTCTCCCTCAGCAAAGAGATCTATTACCATGGGGAGCCCATTCCTGTGACAGTGACTGTGACCAATAACACAGAGAAAACAGTGAAGAAGATTAAAGCCTCAGTGGAACAAGTGGCAAATGTGGTCCTCTACTCCAGTGACTATTACGTCAAGCCGGTGGCCACGGAGGAAACGCAAGAGAAAGTGCCCCCAAACAGCACTTTGACCAAGACGCTGACCCTGGTGCCCTTGCTGGCCAACAACCGCGAGAGGCGGGGCATCGCCCTGGACGGGAAAATCAAACACGAGGACACCAACCTGGCCTCCAGCACCATCATTAAGGACGGCATAGACCGGACGGTGCTGGGGATCCTGGTGTCCTACCAGATCAAGGTGAAGCTCACAGTGTCAGGCTTTCTGGGAGAGCTCACCTCCAGTGAAGTGGCTACTGAGGTGCCGTTTCGCCTCATGCACCCCCAGCCCGAGGACCCAGCAATGGCAAAGGAAAGTTTTCAGGATGAAAATTTGGTGTTTGAGGAGTTTGCTCGCCAAAATCTGAAAGATGTGGTGGAAACCGAGGAAGGAAAGAAAGACAAGGAAGAG---------GACGAAATGGGGAAGTTGATCAGGATGGGGGCGCAGGAGAGGCGGTTACTCCGGCCAAAGAGGCTTCGCTGGAGTCGTCTCCTCTTCCTACTGGGAATGTTGCTCATTGGTCCCATCTTCCAGCACCTGAGTAGCCCCTGGGGTCTCCCTGCACTGTGGGAACCAGTCTCTTCCCAACACCCTGTAAAACTGGCCATCCAGGACTTCTCCAATGATGAGATGGTGATGGTGAGCAGTGACCCTCCAGAAGCTAGCTCTGAAATGGAGGGTGAGATGCTGGCGCCTCAAGCCACGGTGGGCAGGTATAAAGCAACACCTGGCATAGCCACAGAGAACACCCCCAATTTACCCAGAAGAACAGCCAACATCACTCCAACAAAACCTAAGACTAACTACAGCCCGACACCAGCAGGCACAGAAAGAGTGAAGAAAAACACCCCAACCACACCCAGTAGAGTATTGAATCATTACACTCTAACTTCAAGCAGACAAACAGTAAAGAATTTTACC------------CCAACAATACCCAGGAGAGAAATGAAGAGCTCCCACCCAACTCGAGTCAGCAAAAAGGTGAAGAAATACACCCCATCCCCACCTGGTAGAACAGTAGACAATTATGCTTCATCCATGTTCATGACAATGAAAATGAACCATGCGATCACCCCCAGGACAGCAGTGAAAGATAGTGAAACT---ATGGCGACCTACAAAATAATGGGGACCAACACCCCTAAAAGAATAGTAGAGGAAAATACCCCAACTAATCTGAAGGGAGTAGCTGGTAACACCCCAATTTTCCTGGCAAATGAAGTAGAAATGAACATCTTGACTTCTCCAAGGAGTATAGTGGAAAAGGACACCCTGTCTACCCCCAGGAGAGTGGAAAATAACAGCTCAACCAAACCCTGGAGGCTAGTGGGAAAGAACAACCTAACAACTCCCCGGAGAGCAGTTCTGGAGTATACCCCAGCCATCTCTGAGGGGCAAGTGACGAAAAGCACCAGGCCAGCCAGCAGCCCAGCAGAAACCAAAGCCTCCACAGTCTCCTGGAGTGTTAGGAATTCCTCACCCAGAACCAGTGTACCAACCATTGGAACTGCCTCAGCCACCTTCCGGGGATTGGTAAAGAAAGCGTCCTCAGCACCCAGCACATCAGTAACCCCCAGGGTCAGGGCAAATCCGAACACCCAGGTCCGTCACTGTGTGGTTGTGGAGCCAGTGCCTGCTGTGCCCACCACTCCCTCCCCCAGCCTGACAACAGAAGAGCCCAGTCCCAGCCCCTCA---GTGCTGCCTTCCAGCCCCCCAGACCTCCACCCCAAGGCGGAGTACCCCCCGGACCTGTTCAGTGTGCAGGAGCGGCGGCAGGGCTGGGTGGTCTTGCACATCTTCGGCATGACGTACGTGTTTGTGGCCTTGGCCATTGTGTGTGACGAGTACTTTGTTCCAGCCCTGGGTGTCATCACAGACAAGCTGCAGATCTCCGAGGATGTGGCGGGCGCCACATTCATGGCTGCTGGGGGCTCTGCCCCTGAGCTCTTCACCTCCCTCATCGGAGTCTTCATCTCCCACAGCAACGTGGGCATCGGCACCATCGTGGGCTCCGCCGTGTTCAACATTCTGTTTGTCATCGGCACCTGTGCCCTCTTCTCCCGGGAGATCCTCAATCTCACCTGGTGGCCCCTGTTCCGTGATGTTACCTTCTACATCCTTGACCTGATGATGCTCATCCTCTTCTTCCTAGACAGCTTCATTGCCTGGTGGGAGAGCCTATTGCTGCTGTCGGCCTATGCCCTCTATGTGTTCACCATGAAATGGAACAAGCAGCTCGAGGTCTGGGTGAAGGAGCAGCTCAGCCGGAGGCCCATGGGCAAGGTCATGGCCCTGGGGGACCTCAGCAAGCCAGGCAATGGGGCCGTTGCGGTGGATGAGCCACAAGATATCAAGAAGCTGAAGCTCCCATCTGTGCTGACCCGAGGGAGCAGCTCTGCCTCACTGCACAACAGCACCATCCGCACCACCATCTACCAGCTCATGATCCACAGCCTGGAACCCCTGGGGGAAGCCCGCCTCTCCAAGGACAAGGAGGAGGAGAACTTGAATCAGGAGGCCAGAGCCAAATCCCAGATCAAAGCAGAAAGCAAACCAGAAGAGGAGGAGTCTGGTGAGCTTCCTGGGGTCACGCCCACACCAGCCCCTGCTCCAGACATCAGTGGAGATCAGGAGGACGATCCTGACAGCCAGGAAGGAGATGTGGCTGAAGCCAAGAGCACAGGTGAAATGACAGGTGGAGAGGTTGAAGCTCCCGGTGAAGGTGAAACTGGAGAGCAAAGTGGAGGTGAAACTCAACTCGAAGGTGAAGGTGAAGTCGAAGCAGAAGGAAAAGGAGACAATGAAGGTGAAGGTGAAGTCGAAGCAGAAGGAAAAGGAGACGA---TGAAGGTGAAGGTGAAGTCGAAGCAGAAGGAAAAGGAGACAAT------GAAGGTGAAGTCGAAGCAGAAGGAAAAGGAGACGATGAAGGTGAAGGTGAAGTCGAAGCAGAAGGA---AAAGGAGACAATGAAGGTGAAGGTGAAATTCAGGCAGGAGGAGAAGATGGTGAAATGAAAGGTGATGAAGGTGAAGCTGAAGGCCAGGAATCCAAT---------------------------------------------------------------------------------------------------------GCTGAAAATCAAGGTGATGAGAAAGGTGCAGAGGGTGATGAGGGAGGTGATGGAGATGATAGTGAAAGTGATGAGGAGGAGGAGGAGGAAGAAGAG---------------------------------GAAGAGGGGGAGAAAAATGAGGAGCCTCTGTCACTGGAATGGCCCAAGACCTGGCAGAAGCAGGCCTTCTACCTCTTCCTCCTGCCCATTGTTCTCCCGCTGTGGCTGACGGTGCCTGACGTCCGGAGGCTGGAGTCTAGGAAGTTTTTTGTTCTCACCTTCCTGGGATCCATCATGTGGATAGCCATGTTCTCATACCTTATGGTGTGGTGGGCTCACCAGGTTGGTGAAACGGTGGGGATTTCTGAAGAGATTATGGGCTTGACAATCCTAGCAGCAGGCACGTCAATTCCTGACCTCATCACCAGTGTGATCGTCGCTCGGAAAGGCCTAGGAGACATGGCCGTGTCAAGCTCTGTGGGCAGTAACATATTTGACATCACTGTGGGCTTGCCCGTTCCTTGGTTGCTTTTCTCTCTTGTCAATGGATTACTGCCTGTTCCAGTGAGCAGCAATGGTTTGTTTTGTGCAATTGTTTTGCTTTTTCTCATGCTCCTATTTGTGATCACTTCGATCGCATCATGCAAATGGAGAATGAACAAGATCCTGGGCTTGATAATGTTCCTCCTTTACTTCGTGTTCCTGATAGTCAGTGTGATGTTAGAAGACCGAATTATATCCTGTCCTGTATCTGTC
Heterohyrax_brucei  ATGGATTTTGGGGCCTTGGAGACTGTGGTGGCCAATTCTGCCTTCATCGCCGCCCGGGCTAGTTTTGACGCGAGCAGCCCCCAGTGTTCCCGGGACAAGAAGTACTTGGCAAAGCTCAAGCTGCCCCCCCTCTCCAAATGCGAATCTCTTCGCCAGAGTCTTAGCCTAGAGTTCGAAAGCTTGTGTTCAGAACAGCCCATTGGCAAGCGACTCTTCCAGCAGTTCCTGAAGACGGACGAGAGACATGTGCCCGCCCTGGAGCTCTGGAAGGACATTGAGGACTATGACACAGCAGACCCCAATTTCCGACTGCAGAAGGCGCAGACCATCCTGGCCCAATACTTGGAGCCCCAGGCTAAGCTCTTCTGCAGCTTTCTGGACGAGGGGATGTTGGTAAAGCTGAAGGAGGTTCATGCGTCTGTTGAGAACGGACTCTTCCAGCCTGTCCTGCAGGCCACCATGGCGCACCTGAGCCAGGCACCATTCCAGGAGTACCTGGAGAGCCTCTACTTCCTGAGATTCCTCCAGTGGAAGTGGCTGGAGGCCCAGCCCATGGGGGAAGACTGGTTTCTGGACTTCAGGATCCTGGGGAAAGGGGGCTTTGGGGAAGTGTCGGCCTGCCAGATGAAGGCCACTGGCAAGATGTATGCCTGTAAAAAACTGAACAAGAAGAGGCTGAAGAAAAGGAAAGGGTACCAAGGTGCTATGGTAGAGAAGAAGATTCTAGAGAAAGTACACAGCAGGTTTATAGTGTCTCTGGCCTATGCGTTTGAAACCAAGGCCGAACTCTGTCTGGTGATGACCATCATGAATGGAGGTGACATAAGGTATCACATCTATAATGTCAACGAGGACAACCCGGGCTTTGAGGAGCCACGTGCCATCTTCTACACAGCTCAGATCATCAGCGGGCTGGAACATCTGCACCAGAAGAGGATTGTTTACCGGGACCTCAAGCCTGAAAACGTCCTCCTGGACAATGACGGGAATGTCCGAATCTCTGACCTTGGGCTGGCGGTGGAGTTGCAGGACGGGCAGAGCAAGACCAAAGGCTACGCAGGGACTCCAGGTTTCATGGCTCCTGAGCTATTGAAGAGTGAGGAGTATGACTTTTCTGTGGACTACTTTGCCTTGGGGGTCACGTTGTATGAGATGATTGCAGCCAGAGGGCCCTTTCGAGCCAGAGGAGAAAAGGTGGAGAACAAGGAACTCAAGCAGCGGATCCTTTCTGATGCCGTGAAGTATCCGGAGAAATTCAGCAAGGCTAGCCAGGACTTCTGCGAGGCGTTGCTTGAAAAGGACCCTGAGAAACGTCTTGGGTTCAGAAACGGGACTTGTGATGAGCTCCGCGCTAACCCACTCTTTAAAGACATTAACTGGAGACAACTTGAGGCTGGATTGCTGACACCTCCTTTCATCCCAGACTCCAGAACTGTCTATGCAAAGAATATTCAGGATGTAGGTGCCTTTTCCACAGTCAAAGGTGTAGTCTTTGACAAAACAGATACAGAATTCTTTCAGGAATTTGCAACTGGCACCTGCCCCATCCCCTGGCAGGAGGAGATGATTGAGACAGGTGTTTTTGGGGAGCTGAATGTGTGGCGTTCTGACGGGCAGATGCCCGATGACATGAAAGGCATCAATGTAGGGGAACCA---GCACCTACTTCCAAGTCAGGAATGTGTCTGCTCTCCATGGCAGCCAGTGGCAAGACAAGTAAATCTTCCCAAAGCCACGTCATCTTCAAGAAAGTCTCCCGGGACAAGTCGGTGACAATCTACCTGGGGAAGAGAGACTATGTAGACCACATCAGCCAAGTAGAACCTGTGGATGGAGTCGTATTGGTGGATCCACAGCTGGTCAAGGGGAAGAAAGTTTACGTCTCTCTGACCTGTGCCTTCCGCTACGGCCAGGAAGACATCGACGTGATTGGCCTGACCTTCCGCAGGGACCTGTATTTCTCGCGGGTCCAGGTGTACCCTCCTGTGGGGGCTGCCAGTGCCCCCACAAAACTGCAGGACAGTCTCCTCAAGAAGCTGGGGGCCAACACCTACCCCTTCCTGCTCACGTTTCCTGACTACTTGCCTTGTTCAGTGATGTTGCAGCCTGCTCCGCAAGATGTGGGAAAGTCCTGTGGTGTCGACTTTGAAGTCAAAGCATTCGCCACCGACAGCGCAGATGTGGAGGAGGACAAAATTCCCAAAAAGAGCTCCGTGCGTCTGCTGATCCGTAAAGTCCAGCATGCGCCGTCAGAGATGGGCCCTCAGCCCCGGGCCGAGTCCGCCTGGCAGTTCTTCATGTCGGACAAGCCCCTGCACGTCACAGTGTCCCTCAGCAAGGAGATCTATTTCCACGGGGAGCCCATTCCTGTGACCGTGACCGTGACCAACAACACAGAGAAAACAGTGAAGAAGATCAAAGCGTTGGTGGAACAAGTGGCCAATGTGGTCCTCTACTCCAGTGACTACTATGTCAAGCCGGTGGCTGTGGAAGAAACTCAAGAGAAAGTGCCCCCAAACAGCACTCTGACCAAGACACTAACCCTGCTGCCCTTGCTGGCCAACAACCGCGAGAGGCGGGGCATCGCGCTGGACGGGAAGATCAAGCACGAGGACACCAACCTGGCCTCCAGCACCATCATTAAGGACGGCATAGATCGCACGGTGCTGGGGATCCTGGTCTCCTACCAGATCAAGGTGAAGCTCACGGTATCAGGCTTTCTGGGAGAGCTCACCTCCAGTGAAGTGGCCACTGAGGTGCCATTCCGACTCATGCACCCCCAGCCTGAGGACCCAGCA------AAGGAAAGCTTTCAGGATGAAAATTTGGTTTTCGAAGAGTTTGCTCGCCAAAACCTGAAAGATGCACCCGAAACCGAGGAAGGGAAGAAAGAGAAGGACGAA---------GATGAGATGGGGAAACTGATGAGGATCAGGATGCAGGAGAGGCGGTTACTCCGGCCAAAGAGGTTTCACTGGAGTCGCATCCTGTTCCTCTTGGGGTTGTTGCTTGTTGTTTCCATCTTCCAGCACCTGAGTAGCCCCTGGAGTCTCCCTGCACTGTGGGAATCAGTCGCTTCCCAACACCCTGTAAAAATGGCCCTTGAGGACCTCTCCAGTGATGAGATGGTGACGGTGAGCAGCGATCCTCCAGAAGCTAGCTCTAAAATGCGGAGTGAGATGCTGGTGCCTCGAGCCACAGTGGACAGTCATGAAGCAACACCTGGCATAACCAGGGAGGACACCCCTAGTTCATCGAGAAGATCAACCAACATCACTCCAACAAGACCCAGGAATAGCTACAGCCCCACAGCAGCAGACACAGAAAGAGTGAAGGAAAACACCCCAACCATACCCAGCAGGGTATCAAATCATTACACCCTGACTTCAAGCAGACAAACAGTGAAGGATTACACC------------CCGACAACAGCCAGTGGAGAAATGAAGACCACCCACCCAACTCAAGTTAGCAGAGAGGTGGAGAAATACAGTCCATCCCCACCTGGTAGAAGAGAAGACAGTTATGCTTCAACCATATTCATGACAATGAAAACGAATCATGCGATCACCCCCAGGACAGCAGTGAAAGACAGTGAAACT---ATGGTGACCCACAAAACAATGGAGACCAACATGCCAAAGAGAAGAGCAGAGGAAAAGACCCCAGCTACTCTCAAGGGAGTCACTGATAACACCCGAATTTTCTTGACAAATGAAGTAGAAGTGAACACCTTGACTTCTCCAAGGAGTGTAGCGGCAAAGAACACCCTGACTACCCCCAGAGGAATAAAAAGTAATAACTCAACCAAACCCTGGAGGCTAGTGGGAAAGAACAGCCCAACGACTCCCCAGAGAGCAGTCCTAGAGCACACCCCGGCCGTCTCAGAGGGGCAAGTGACCATAAGCATCACGCCAGCCAGCAGCCCAGCAGA---CAAAGCCTCCACTGCGTCCTGGAGTGTTAGGACTTCCTTACCCAGGACCAGTGTACCAACCATGAGAACAGCCTCAGCTGCCCTCCGGGGACTGGTAAAGAAAGCTTCCTTAGCACCCAGGACCTCAGAAACCCCCAGGGTCAGGGCAAACCCAGTCACCCACGTCCCTCAGTGTGTAGTCGTGGAGCCAGTGCCTGCTGAGCCCACCACTCTGCCCCCCAGCCTGACAACAGAGAAGCCCAGTGTTAGCCCCTCA---GTGCTGCCTTCCAGCCCCCCTGGCCACCACCCCAAGGGCGAGTATCCCCCGGACCTGTTCAGTGTGCAGGAGCGGCGACAGGGCTGGGTGGTCCTGCACATCTTTGGCATGATGTACGTGTTTGTAGCCTTGGCCATCGTGTGTGACGAGTACTTCGTCCCAGCCCTGGGTGTCATCACAGACAAGCTGCAGATCTCTGAGGATGTGGCCGGTGCCACGTTCATGGCTGCTGGCGGCTCTGCCCCTGAGCTCTTCACCTCCCTCATCGGCGTCTTCATCTCCCATAGCAACGTGGGCATCGGCACCATCGTCGGCTCTGCTGTGTTCAATATCCTCTTTGTCATTGGCACCTGTGCCCTCTTCTCCCGGGAGATCCTCAATCTCACCTGGTGGCCCTTGTTCCGTGATGTCTCCTTCTACATCCTTGACCTGGTGATGCTCATCCTCTTCTTCCTAGACAGCTTCATTGCCTGGTGGGAGAGCCTGCTGCTGCTGTTGGCCTACGCCCTCTATGTGTTTGCTATGAAATGGAACAAGCGGCTCGAGCTCTGGGTGAAGGAGCAGCTCAGCTGGAGGCCTGTGGTCAAGGTCGTGGCTCTGGGGGACCTCAGCAAGCCGGGCAACGGGGCCGTTGTGACGGACGAGCCACGGGATGTCAAGAAGCTGAAGCTGCCGTCCATGCTGACCCGAGGGAGCAGCTCGGCCTCTCTACACAACAGCACCATCCGGACCACCATCTACCAGCTGATGATCCACAGCCTGGACCCCCTTGGGGAAGCCCGCCCTTCCAAGGACAAGGAGGAGGACTGCTTGAATCAGGAGGCCAGAGCCAATCCCCAGGTCAAAGCAGAAAGCGAAGCAGAAGAGGAGGAGTCTGCTGAGGCCACTGCAGCCACGCCCACACCAGATTCTGCTCCAGACGTTGGGGGAGACGAGCAGGATGACCCTGACTGCCAGGAAGGAGATGTGGCTGAAGCCAAGAGCACAGGTGAAATGACAGTTGGAGAGGTGGAAGCTCCTGGTGAAGATGAAACTAGAGAGCCAAGTGGAAGTGAAGCTCAACTTGAAGGT---------------------------------------------------------------------------------------GAAGGTGAAATCAGGGTAGAAGGAAAAGGAGAC---------------------------------------------------------------------------------------AATGAAAGTGAAGGTGAAATCCAGGTGGGAGGAGAAGACGGTGAAATGAAAGGTGATGAAGGTGAACCTGAAGGTCAAGAGTCTAAC---------------------------------------------------------------------------------------------------------GGTGAACATCAAGGTGATGAGAAGGGTGCAGATGGTGATGAGGGAGGTGATGGAGATGACAGTGAAGAAGATGATGAGGAGGAGGATGAGGACGAC---------------------GAGGAGGAGGAGGACGAGGAGGAGGAAAACGAGGAGCCTCTGTCCCTGGAGTGGCCCAAGACCAGGCAGAAGCAGGCCATCTACCTCTTCCTCCTGCCCATTGTTTTCCCACTGTGGCTGACAGTACCTGATGTCCGGAGGCTGGAGTCTCGGAAGTTTTTTGTTCTCACCTTCCTGGGATCCATCATCTGGATCGCCCTGTTCTCATACCTCATGGTGTGGTGGGCTCACCAGGTGGGGGAAACGATAGGGATTTCTGAAGAGATTATGGGTCTGACAATCCTAGCAGCTGGCACGTCCATTCCTGACCTCATCACCAGCGTGATTGTTGCTCGGAAAGGCTTGGGAGACATGGCCGTGTCAAGCTCTGTGGGCAGTAACATATTTGATATCACTGTGGGCTTGCCTGTCCCCTGGTTGCTTTTCTCGCTCATCAATGGATTACTGCCTGTGCCCGTCAGCAGCAATGGTTTGTTTTGTGCCATTGTTCTGCTTTTTCTCATGCTCCTGTTTGTGATCACTTCAATAGCATTGTGCAAATGGAGAATGAACAAGATCCTGGGCTTCACCATGTTCCTCCTGTATTTTGTGTTCCTGATCATCAGTGTCATGTTAGAAGATCGAATTATATCCTGTCCTGTATCTGTC
Loxodonta_africana  ATGGATTTTGGGGCCTTGGAGACGGTGGTGGCCAATTCTGCCTTCATCGCTGCCCGGGCCAGTTTTGATGCGAGCAGCACCCAGTGTTCCCGGGACAAGAAGTACCTTGCAAAGCTCAAGCTGCCCCCCCTCTCCAAATGCGAGTCCCTTCGCGAGAGTCTCAACCTCGAGTTTGAAAGTGTATGTTCAGAACAGCCCATCGGCAAGCGCCTCTTCCAGCAGTTCCTGAAAACAGACGAGAGGTATGTGCCGGCCCTTGAGCTCTGGAAGGACATTGAGGACTATGACACAGCAGATACCAATTTCCGGTTGCAGAAGGCCCAGGCCATCGTGGCTGAGTACTTGGACCCCCAAGCCAAGCTCTTCTGCGGCTTTCTGGACGAGGGGGTGATGGCGAAGGTGAAGGAGGTGCATGCCGCTGTTGAGGACGGACTCTTCCAACCCATCCTGCAGGCCACCATGGCACACCTGAGCCAGGCCCCCTTCCAGGAGTACCTGACGAGCCTCTACTTCCTGAGATTCCTCCAGTGGAAGTGGCTGGAGGCCCAGCCCGTGGGGGAAGACTGGTTTCTGGACTTCAGGATCCTGGGGAAAGGGGGCTTTGGGGAGGTGTCAGCCTGCCAGATGAAGGCAACTGGCAAGATGTATGCCTGTAAAAAACTGAACAAGAAGAGGCTGAAGAAAAGGAAGGGGTACCAAGGTGCTATGGTAGAGAAGAAGATTCTAGCAAAAGTACATAGCAGGTTTATAGTCTCTCTGGCCTACGCGTTTGAAACCAAAGCCGACCTCTGTCTGGTGATGACCATCATGAATGGAGGTGACATAAGGTATCACATCTATAATGTCAGTGAGGACAACCCTGGCTTTGAGGAGCCACGCGCCGTCTTCTACACAGCCCAGATCATCAGTGGGCTGGAGCACCTGCACCAAAGGAGGATCGTCTACCGGGACCTCAAGCCCGAGAATGTCCTCTTGGACAACGATGGCAATATCCGAATCTCTGACCTTGGGCTGGCAGTGGAACTGAAGGACGGGCAGACCAAGACCAAAGGCTATGCAGGGACTCCAGGTTTCATGGCTCCCGAGCTATTGCGGAGTGAGGAGTATGATTTTTCTGTGGATTACTTTGCCTTGGGGGTCACATTGTATGAGATGATTGCAGCCAGAGGACCCTTTCGAGCCAGAGGAGAAAAGGTGGAGAACAAGGAGCTCAAGCAGAGGATCCTTTCAGAGGCTGTGAAGTACCCGGAGAAGTTCAGCAAGACCAGCAAGGACTTCTGTGAGGCGCTGCTCGAGAAGGACCCAGAGAAACGTCTCGGGTTCAGAAATGGGACTTGTGATGAGCTGCGGGCCAACGCCCTCTTTAAAGACATTAACTGGAGACAGCTTGAGGCTGGAATGCTGATACCTCCTTTCATCCCAGACTCCAGAACTGTCTATGCAAAGAATATTCAGGACGTAGGTGCCTTTTCCACAGTCAAAGGCGTGGTCTTTGACAAAACAGATACAGAATTCTTTCAGGAATTTGCAACTGGCAACTGCCCCATCCCCTGGCAGGAGGAGATGATTGAGACAGGCATTTTTGGGGAGCTGAATGTGTGGCGTTCTGATGGGCAGATGCCGGACGACATGAAGGGAATCAGTGTCCAGGAGCCA---GCACCCTCGTCCAAGTCAGGAATGTGTCTGGTTTCCATGGCAGCCAGTGGGAAGACAAGTAAGTCTACCCAAAACCATGTCATCTTCAAGAAGGTCTCCCGGGACAAGTCGGTAACGATCTACCTGGGGAAGAGAGACTACATAGACCATGTCAACCAAGTAGAACCTGTGGATGGAGTTGTGTTGGTTGATCCCGAGCTGGTCAAGGGGAAGAAAGTTTATGTCTCTCTGACCTGTGCCTTCCGCTACGGCCAGGAAGACATCGACGTGATTGGCCTGAGCTTCCGCAGGGACCTGTATTTCTCTCGGGTGCAGGTGTACCCTCCTGTGGGGGCTGCGAACGCCCCCACAAAACTGCAGGAGAGTCTGCTCAAGAAGCTGGGGGCCAACACCTACCCCTTTCTACTCACGTTTCCTGACTATTTGCCCTGCTCAGTGATGTTGCAGCCAGCTCCACAAGATGTGGGAAAGTCCTGTGGGGTCGATTTTGAGGTCAAAGCATTTGCCGCAGATAACACAGATGGTGAAGAGGACAAAATTCCCAAAAAGAGCTCTGTGCGTCTGCTGATCCGTAAAGTACAGCATGCTCCGACGGAGATGGGCCCTCAGCCCCAAGCTGAGTCGGCCTGGCAGTTCTTCATGTCGGACAAGCCCCTGCACCTTGCAGTCTCCCTCAGCAAAGAGATCTATTACCATGGGGAGCCCATTCCTGTGACAGTGACTGTGACCAATAACACAGAGAAAACAGTGAAGAAGATTAAAGCGTCAGTGGAACAAGTGGCAAATGTGGTCCTCTACTCCAGTGACTATTACGTCAAGCCGGTGGCCACGGAGGAAACGCAAGAGAAAGTGCCCCCAAACAGCACTTTGACCAAGACGCTGACCCTGGTGCCCTTGCTGGCCAACAACCGCGAGAGGCGGGGCATCGCCCTGGACGGGAAAATCAAACACGAGGACACCAACCTGGCCTCCAGCACCATCATTAAGGACGGCATAGACCGGACGGTGCTGGGGATCCTGGTGTCCTACCAGATCAAGGTGAAGCTCACAGTGTCAGGCTTTCTGGGAGAGCTCACCTCCAGTGAAGTGGCTACTGAGGTGCCGTTTCGCCTCATGCACCCCCAGCCTGAGGACCCAGCAATGGCAAAGGAAAGTTTTCAGGATGAAAATTTGGTGTTTGAGGAGTTTGCTCGCCAAAATCTGAAAGATGTGGTGGAAACCGAGGAAGGAAAGAAAGACAAGGAAGAG---------GACGAAATGGGGAAGTTGATCAGGATGGGGGCGCAGGAGAGGCGGTTACTCCGGCCAAAGAGGCTTCGCTGGAGTCGTCTCCTCTTCCTACTGGGAATGTTGCTCATTGGTCCCATCTTCCAGCACCTGAGTAGCCCCTGGGGTCTCCCTGCACTGTGGGAACCAGTCTCTTCCCAACACCCTGTAAAACTGGCCATCCAGGACTTCTCCAATGATGAGATGGTGATGGTGAGCAGTGACCCTCCAGAAGCTAGCTCTGAAATGGAGGGTGAGATGCTGGCGCCTCAAGCCACGGTGGGCAGGTATAAAGCAACACCTGGCATAGCCACAGAGAACACCCCCAATTTACCCAGAAGAACAGCCAACATCACTCCAACAAAACCTAAGACTAACTACAGCCCGACACCAGCAGGCACAGAAAGAGTGAAGAAAAACACCCCAACCACACCCAGTAGAGTATTGAATCATTACACTCTAACTTCAAGCAGACAAACAGTAAAGAATTTTACC------------CCAACAATACCCAGGGGAGAAATGAAGAGCTCCCACCCAACTCGAGTCAGCAAAAAGGTGAAGAAATACACCCCATCCCCACCTGGTAGAACAGTAGACAATTATGCTTCATCCATGTTCATGACAATGAAAATGAGCCATGCGATCACCCCCAGGACAGCAGTGAAAGATAGTGAAACT---ATGGCGACCTACAAAATAATGGGGACCAACACCCCTAAAAGAATAGTAGAGGAAAATACCCCAACTAATCTGAAGGGAGTAGCTGGTAACACCCCAATTTTCCTGGCAAATGAAGTAGAAATGAACATCTTGACTTCTCCAAGGAGTATAGTGGAAAAGGACACCCTGTCTACCCCCAGGAGAGTGGAAAATAACAGCTCAACCAAACCCTGGAGGCTAGTGGGAAAGAACAACCTAACAACTCCCCGGAGAGCAGTTCTGGAGTATACCCCAGCCATCTCTGAGGGGCAAGTGACGAAAAGCACCAGGCCAGCCAGCAGCCCAGCAGAAACCAAAGCCTCCACAGTCTCCTGGAGTGTTAGGAATTCCTCACCCAGAACCAGTGTACCAACCATTGGAACTGCCTCAGCCACCTTCCGGGGATTGGTAAAGAAAGCGTCCTCGGCACCCAGCACATCAGTAACCCCCAGGGTCAGGGCAAATCCGACCACCCAGGTCCGTCACTGTGTGGTTGTGGAGCCAGTGCCTGCTGTGCCCACCACTCCCTCCCCCAGCCTGACAACAGAAGAGCCCAGTCCCAGCCCCTCA---GTGCTGCCTTCCAGCCCCCCAGACCTCCACCCCAAGGCGGAGTACCCCCCGGACCTGTTCAGTGTGCAGGAGCGGCGGCAGGGCTGGGTGGTCTTGCACATCTTCGGCATGACGTATGTGTTTGTGGCCTTGGCCATTGTGTGTGACGAGTACTTTGTTCCAGCCCTGGGTGTCATCACAGACAAGCTGCAGATCTCCGAGGATGTGGCGGGCGCCACATTCATGGCTGCTGGGGGCTCTGCCCCTGAGCTCTTCACCTCCCTCATCGGAGTCTTCATCTCCCACAGCAACGTGGGCATCGGCACCATCGTGGGCTCCGCCGTGTTCAACATTCTGTTTGTCATCGGCACCTGTGCCCTCTTCTCCCGGGAGATCCTCAATCTCACCTGGTGGCCCCTGTTCCGTGATGTTACCTTCTACATCCTTGACCTGATGATGCTCATCCTCTTCTTCCTAGACAGCTTCATTGCCTGGTGGGAGAGCCTATTGCTGCTGTCGGCCTATGCCCTCTATGTGTTCACCATGAAATGGAACAAGCAGCTCGAGGTCTGGGTGAAGGAGCAGCTCAGCCGGAGGCCCATGGGCAAGGTCATGGCCCTGGGGGACCTCAGCAAGCCAGGCAATGGGGCCGTTGCGGTGGATGAGCCACAAGATATCAAGAAGCTGAAGCTCCCATCTGTGCTGACCCGAGGGAGCAGCTCTGCCTCACTGCACAACAGCACCATCCGCACCACCATCTACCAGCTCATGATCCACAGCCTGGAACCCCTGGGGGAAGCCCACCTCTCCAAGGACAAGGAGGAGGAGAACTTGAATCAGGAGGCCAGAGCCAAATCCCAGATCAAAGCAGAAAGCAAACCAGAAGAGGAGGAGTCTGGTGAGCTTCCTGGGGTCACGCCCACACCAGCCCCTGCTCCAGACATCAGTGGAGATCAGGAGGACGATCCTGACAGCCAGGAAGGAGATGTGGCTGAAGCCAAGAGCACAGGTGAAATGACAGGTGGAGAGGTTGAAGCTCCCGGTGAAGGTGAAACTGGAGAGCAAAGTGGAGGTGAAACTCAACTCGAAGGTGAAGGTGAAGTCGAAGCAGAAGGAAAAGGAGACAATGAAGGTGAAGGTGAAGTCGAAGCAGAAGGAAAAGGAGACGA---TGAAGGTGAAGGTGAAGTCGAAGCAGAAGGAAAAGGAGACAATGAAGGTGAAGGTGAAGTCGAAGCAGAAGGAAAAGGAGACGATGAAGGTGAAGGTGAAGTCGAAGCAGAAGGA---AAAGGAGACAATGAAGGTGAAGGTGAAATTCAGGCAGGAGGAGAAGATGGTGAAATGAAAGGTGATGAAGGTGAAGCTGAAGGCCAGGAATCCAAT---------------------------------------------------------------------------------------------------------GCTGAAAATCAAGGTGATGAGAAAGGTGCAGAGGGTGATGAGGGAGGTGATGGAGATGATAGTGAAAGTGATGAGGAGGAGGAGGAGGAAGAAGAG---------------------------------GAAGAGGGGGAGAAAAATGAGGAGCCTCTGTCACTGGAATGGCCCAAGACCTGGCAGAAGCAGGCCTTCTACCTCTTCCTCCTGCCCATTGTTCTCCCGCTGTGGCTGACGGTGCCTGACGTCCGGAGGCTGGAGTCTAGGAAGTTTTTTGTTCTCACCTTCCTGGGATCCATCATGTGGATAGCCATGTTCTCATACCTTATGGTGTGGTGGGCTCACCAGGTTGGTGAAACGGTGGGGATTTCTGAAGAGATTATGGGCTTGACAATCCTAGCAGCAGGCACGTCAATTCCTGACCTCATCACCAGTGTGATCGTCGCTCGGAAAGGCCTAGGAGACATGGCCGTGTCAAGCTCTGTGGGCAGTAACATATTTGACATCACTGTGGGCTTGCCCGTTCCTTGGTTGCTTTTCTCTCTTGTCAATGGATTACTGCCTGTTCCAGTGAGCAGCAATGGTTTGTTTTGTGCAATTGTTTTGCTTTTTCTCATGCTCCTATTTGTGATCACTTCGATCGCATCATGCAAATGGAGAATGAACAAGATCCTGGGCTTGATAATGTTCCTCCTTTACTTCGTGTTCCTGATAGTCAGTGTGATGTTAGAAGACCGAATCATATCCTGTCCTGTATCTGTC
Microgale_talazaci  ATGGATTTCGGGTCCTTGGAGACGGTAGTGGCCAATTCTGTCTTCATTGCTGCCCGGGGCAGTACCGACGGGAGCAGCGCCCAGCCGTCCCGGGACAAGACGTACCTGTCCAAGCTCAGGTTACCCCCCCTCTCCAGATGCCTGTCCCTCCGAGAGAGTCTCAACCTGGAGTTCGAAAGCCTGTGTTCAGAGCAGCCCATCGGCAAGCGGCTCTTCCAGCAGTTTCTGAAGACGGAGGAGAGGCACGTGCCGGCCCTGGAGCTCTGGAAAGACATGGAGGACTACAACACGGCAGACAGCGATTTCCGGTTGCAGAAGGCCCAGGCCATCCTAGAGGAGTACTTGCAGCCCCAGGCCAAGCTCTTCTGCAGCTTCCTGGACGAGGGGGCCGTGGCCAAGGTGAAGGAAGTGCACGCAGCCCTCCAGGATGGACTTTTCCAGCCGCTCCTGCAGGCCACCTTGGGGTACCTGAGCCAGGCCCCCTTCCGGGAGTACCTGGAGAGCCTCTACTTCCTGAGGTTCCTCCAGTGGAAGTGGTTGGAGGCCCAGCCGATGGGGGAGGACTGGTTTCTGGACTTCAGGATCCTGGGGAAAGGGGGCTTTGGGGAGGTGTCGGCCTGCCAGATGAAGGCCACTGGCAGGCTGTATGCCTGTAAAAAACTGAATAAGAAGAGGCTGAAGAAAAGGAAGGGGTACCAAGGTGCTATTGTAGAGAAGAAGATTCTAGCGAAAGTTCATAGCAGGTTTATCGTCTCTCTGGCCTATGCGTTTGAAACCAAGACCGACCTCTGTCTGGTGATGACCATCATGAATGGAGGCGACCTGAGGTATCACATCTACAACGTGGACGAGGAGAACCCCGGCTTCCGGGAGCCGCGCGCCGTCTTCTACGCGGCGCAGATCGTCAGCGGCCTGGAGCACCTGCACCAGCGCAGCATCGTCTACCGCGACCTCAAGCCCGAGAACGTCCTCCTGGACGACGAAGGCAATATCCGAATCTCTGACCTTGGCCTGGCCGTGGAACTGAAGGACGGGCAGACCAAGACCAAGGGCTACGCCGGGACTCCAGGTTTCATGGCCCCCGAGCTTCTGCGCAGTGAGGAGTATGGCTTTTCGGTGGACTACTTTGCCTTGGGGGTCACATTGTATGAGATGATTGCAGCCAGAGGACCTTTTCGGGCCCGAGGAGAAAAGGTGGAGAACAAGGAGCTCAAGGAGAGGATCCTTTCAGAGCCCGTGATGTACTCGGAGAAGTTCAGCAAAGCCGTCAAGGACTTCTGTGAGGCGCTGCTGGAGAAGGACCCAGACAAACGTCTTGGCTTCCGAAATGGGTCTTGTGATGAACTCCGCGCCAACCCCCTCTTTAAAGACATTAGCTGGCGACAACTCGAAGCTGGAATGCTGATGCCTCCTTTCATCCCAGACTCCAGGACTGTCTACGCAAAGAATATTCAGGATGTAGGTGCCTTTTCCACCGTCAAAGGGGTGGTCTTTGACAAAACAGACACAGAATTCTTTCGGGAATTTGCCACCGGGAACTGCCCCATCCCCTGGCAGGAGGAGATGATTGAAACGGGCATTTTTGGGGAGCTGAACGTGTGGCGTTCTGATGGAACGATGCCGGATGACATGAAGGGAATCACCGTGGATGAG------GCACCCTCTTCCAAGTCAGGCATGTGTCTCCTTTCCATGGCAGCCAGTGGGAAGGCAAGC---------CCAAACCACGTCATCTTCAAGAAGGTCTCCAGGGACAAGTCGGTAACCATCTACCTGGGGAAGAGAGACTACATAGACCATGTCAGCCAGGTGGAACCCGTGGATGGAGTCGTCTTGGTCGATCCTGATCTTGTCAAGGGCAAGAAAGTGTACGTCACTCTGACCTGTGCCTTCCGCTACGGCCAGGAAGACATCGACGTGATAGGCCTGACCTTCCGCAGGGACCTGTACTTCTCTCGAGTTCAGGTGTACCCCCCCGTGGGGCCTGCGAACGCCCCCACGCACCTGCAGGAGAGCCTGCTTAAGAAGCTGGGCACCAACACCTACCCCTTTCTGCTCACGTTTCCCGACTATCTGCCCTGCTCGGTGATGCTGCAGCCGGCACCACAGGACTCGGGGAAGTCTTGTGGGGTCGACTTTGAGGTCAAAGCATTTGCCACGGACGTCGCCGATGGTGAAGAGGATAAAATTCCCAAAAAGAGCTCTGTGCGTCTGCTGATCCGGAAAGTACAGCACGCGCCCAAGGACGTGGGCATCCAGCCCCGGGCCGAGGCAGCCTGGCAGTTCTTCATGTCGGACAAGCCGCTGCACGTGGCCGTGGTTCTCAGCAAGGAGATTTTTTGCCATGGGGAGCCCATCCCGGTGACCGTGACAGTCACCAACAACACAGAGAAGACCGTCAAGAAGATCAGAGTGCTCGTGGAGCAGGTGGCCAACGTGGTCCTCTACTCCAGCGACTACTACGTCAAGCCCGTGGCCATGGAGGAAGCACAGGAGAAAGTGCCCCCCAACTGCACGTTGACCAAGACAGTGACCCTGGTGCCGCTGCTGGCCAACAACCGGGAGCGGCGGGGCATCGCCCTGGACGGGAAGATCAAGCACGAGGACACAAACCTGGCCTCCAGCACCATCCTCAAGGAGGGCATCGACCGGACCGTCATGGGGATCCTGGTGTCCTACCAGATCAAGGTGAAGCTCACCGTGTCAGGCTTCCTGGGCGAGCTGACCTCCAGTGAAGTGGCCACAGAGGTGCCGTTCCGCCTCATGCACCCCCAGCCGGGGGACCCAGCA------AAGGAAAGTTTTCAGGACGAAAACCTGGTATTCGAGGAGTTCGCTCGCCAAAATCTGAAAGATAACAAGGAAGGGGAGAAAGAAAAG---GAGAAG------GCTACCAACGATGAGATGGGCAAACTGATCAGGATGGGAGTACAAGAAAGGCGGCTATTCCAGCCCAAAAGACTTCCCTGGAGTCGCCTCTTCTTCCTACTGGGAATGTTGCTCATTGGGTCTACCTTTCAGCATCTGAGGGACTCGGGGGGCCTCCCCCCACCGGAGGAGGTTGTCTCTTCTAAGCACCTTGTAAAACTGTCTAGCCAGGACCTCTCACATGGTCAGGTGGTGATGATGAGTAGGGGTCCCCGAGGAAGGACCTCTAAAAAGGAGGTGGGGGTTCTGGTGCCACCGACCACAGTGCGCAGACAGGAAGCAACATTTAGCCCAACCATGGAGAGCACTCCCAGTTCGCCCAGAAGAACCGACAAGATCACTCCAACAGTGCCCAAGAATTACTATCTCCCAACAGTAGCAGGCACAGAGAGAGCGAAGATAAAGACTGCAACCCCACCCAGCAGGGTGTTGCATCAGTATATCATAACTGCAAGCAGACAAACGGGGAAAAATTCAACCCCAGCAATACCCCCAGCAACACCCAGGGGAGAAGGGAAGAGCTACGAGCTCCCTCAAGACAGAGAACACGTGAAGAAACACCCCCTGCCCCACTCAGGTGGAACAGTAGACACTGATGCTTCTTTATTGCTTGGGACCATGAAAAGGAGTCCCGTGCTCACCCCCCAAACCACAGCAAGAGATGGTGGGACT---GTGGCACCCCACAAGAAAAGGGGCACCAACATTCCCAAAAGGCCAGTAGAGGGAAATACCCCCACTATTTTCAAGGAACTAGTTGACAACACCCCAATTGTCCTGACAAGTGAGGGAGAAACAAACATCTTGACTTCTTCAAGGAGTAGAGTGGAGAAGACCACTCTGACAACCCCCAGAGCAGTGAGAAATACCAGCATAACCACACCCTGGTGGCTAGTGGGAAAGACCCATGTAGCCACTGCCCAGGAGGCAGCACTGGAGCCCAACTCAGCCACCTCTGAGGGGCCGTCGAAGATCAGCATCAGCCCTGTCAGCAGCCCAGCAGAAACCAAAGTCTCCACTGCTTCTTGG------AGGCGTTCTTCCCCCCGTACCAGTATACCAACGGCCAGAATGCTCACGGCCACCTTTCAGAGGCCAGGGAAGAAGCCTTCCCAAGCACCCAGCACTTCAACGACCTCCAGGGTCAGGGCCACCCCAATACCCCAGGTCCCTCACTGTGTGGTTGTGATGCCAGGGACAGTTGTGCCCACCACCCGCTCTGCCAGCCCAAGAACAGAGGAGCCAAGTCCCAGTCCCTCA---CTGCTGCCTTCCCATGAACCAGATCTCCACCCCAAGGCCGAGTATCCACCAGACCTGTTTAGTGTGCAGGAGCGGCGCCAGGGCTGGGTGCTCTTGCATATCTTTGGCATGATGTATGTGTTTGTGGCCTTGGCCATCGTGTGTGACGAGTTCTTCGTCCCAGCCCTGGGCGTCATCACAGACAAGCTGCAGATCTCCGAGGACGTGGCAGGGGCCACGTTCATGGCTGCTGGGGGCTCTGCCCCCGAGCTGTTCACCTCCCTCATTGGTGTCTTCATCTCCCACAGCAACGTGGGCATTGGCACCATCGTGGGCTCCGCCGTGTTCAACATCCTCTTCGTCATCGGCACCTGCGCCCTCTTCTCCCGGGAAGTCCTCCATCTCACGTGGTGGCCCTTGTTTCGCGATGTCTCCTTCTATATCTTGGACCTGTTGATGCTCATCCTTTTCTTCCTGGACAGTCTCGTTGCCTGGTGGGAGAGCCTGCTGCTGCTGCTGGCCTACGCCTCCTATGTGCTCACCATGAAATGGAACAAGCAGCTGGAACTTTGGGTGAAGGAGCAGCTTAGCCGGGGGCCCATGGTCAAGGTCGTGGCCCTCGGTGGCATCCACAAGCCGGCTGATGGGGCTGTTGCCGTGGATGAGCCACAGGATAACAAGAAGCTGAAGCTCCCGTCCGCGCTGACCCGAGGGAGCAGCTCCGCCTCTCTGCACAACAGCACCATCCGCTCCACCATCTACCAGCTCATGCTCCAAAGCCTGGACCCTCTGGGGGAAGCAAGTCCCTCCTTGGACAAGGGA---GAAAGCTTGAATCAGGAGGCCACAGCCAAGCTCCTGACCGAAGCAGAAGGCAAACGAGAAGAGGAGGAGTCAGCGGAGCTCCCTGCCGTCACAGTCACACCAGCCCCTGCTCCAGATGACAAGGAAGATGGGGAGGAAGATTCTGAGAGTCAG------------------------------------------------------------------------------------------------------------------------------------------------------------------------------------------------------------------------------------------------------------------------------------------------------------------------------------------------------------------------------------------------------------------------------------------------------------------------------------------------------------------------------------------------------------------------------------------------------------------------------------------------------------------------------------------------------------------------------------------------------------------------------------------------------GAGTCCAGGAAGTTTTTTGTTCTCACCTTCCTGGGGTCCATCACATGGATCGCTCTGTTCTCCTACCTCATGGTGTGGTGGGCGCACCAGGTTGGCGAGACGATGGGAATTTCTGAAGAGATTATGGGCTTGACTATCCTGGCAGCAGGCACGTCCATTCCTGACCTCATCACCAGCGTGATTGTCGCTCGAAAAGGCCTGGGAGACATGGCTGTGTCCAGCTCCGTGGGCAGTAACATATTTGACATCACTGTGGGCTTGCCTGTTCCTTGGCTGCTCTTCTCTCTTCTCCACGGCTTCCTGCCTGTCCCAGTCAGCAGCAACGGCTTGTTCTGTGCAATCGTTCTGCTCTTTCTTATGCTCCTCTTTGTGATCGCCTCCATTGCGGTGTGCAGATGGAGGATGAACAAGCTCCTGGGCTTCACCATGTTCCTTCTGTACTTCATCTTCCTCATAACAAGTGTGATGCTAGAAGACCGGATTATATCCTGTCCTGTCTCCGTT
Orycteropus_afer  ATGGATTTTGGGTCCTTGGAGACTGTAGTGGCCAATTCTGCCTTCATCGCCGCCCGGGCAAGTTTTGATGGGAGCAGCACCCAGTTTTCCCGGGACAAGAAATACCTTGCAAAGCTCAAGCTACCTCCCCTCTCCAAATGCGAATCCCTCCGTGAGAGTCTCAACCTTGAGTTTGAAAGTGTGTGTTCAGAGCAGCCCATCGGCAAGAGGCTCTTCCAGCAGTTCCTGAAGACGGATGAGAGGCATGTGCCGGCCCTGGAGCTCTGGAAGGACATTGAGGACTATGACACGGCAGATACCGATTTCAGGTTGCAGAAGGCCCAGACCATCCTGGCTGAATACTTGAACCCCCAGGCCAAGCTCTTCTGCAGCTTTCTGGATGAGGGGATGATGGCAAAGGTGAAGGAGGTACATTCGGCCACTGAGGATGGACTCTTCCAACCCCTCCTGCAGGCCACCATGGCACACCTGAGCCAGGCCCCCTTCCAGGAATACCTGGAGAGCCTCTACTTCCTGAGGTTCCTCCAATGGAAGTGGCTAGAGGCCCAGCCTATGGGGGAAGACTGGTTTCTGGACTTTAGGATCCTGGGGAAAGGGGGCTTTGGGGAGGTGTCAGCCTGCCAGATGAAGGCCACTGGCAAGATGTATGCCTGTAAAAAACTAAATAAGAAGAGACTGAAGAAAAGGAAGGGGTACCAAGGTGCTATGGTAGAGAAGACGATTCTAGCGAAAGTACATAGCAGGTTTATAGTCTCTCTGGCCTATGCATTTGAAACCAAAACCGACCTCTGTCTGGTGATGACCATCATGAATGGAGGCGACATAAGGTATCACATCTATAACGTCAACGAGGAGAACCCCGGCTTTGAGGAGCCTCGCGCTGTCTTCTACACGGCCCAGATCATCAGTGGGCTGGAACACCTGCACCAGAGGAGGATCGTCTACCGGGACCTCAAGCCCGAGAACGTCCTCTTGGACAATGATGGCAATATCCGAATCTCTGACCTTGGGCTGGCAGTGGAACTGAAGGACGGGCAGACCAAGACCAAGGGCTATGCAGGGACTCCAGGTTTCATGGCCCCTGAGCTATTGCGAAGTGAAGAGTATGATTTTTCCGTAGATTATTTTGCCTTGGGGGTCACTCTGTATGAGATGATTGCAGCCAGAGGACCCTTTCGAGCCCGAGGAGAAAAGGTGGAGAACAAGGAACTCAAGCAGAGGATTCTTTCAGAGGCTGTGAAGTACCCGGAGAAGTTCAGCAAGGCCAGCAAGGATTTCTGTGAGGCGCTGCTTGAGAAGAACCCAGAGGAACGCCTTGGGTTCAGAAACGGGACCTGTGATGAGCTCCGCGCCAACCCCCTCTTTAAAGACATTAATTGGAGACAGCTTGAGGCTGGAATGCTGATACCTCCTTTTATCCCAGACTCCAGAACTGTCTATGCAAAGAATATTCAGGATGTGGGTGCCTTCTCCACAGTTAAAGGTGTGGTCTTCGACAAAACAGATACAGAATTCTTTCAGGAATTTGCAACTGGCAACTGCCCAATCCCCTGGCAGGAGGAGATGATTGATACAGGCATTTTTGGGGAGCTGAACGTGTGGCGTTCTGATGGGAATATGCCAGATGACATGAAGGGAATCACCGTCGAGGAGCCA---GCACCTTCATCCAAGTCAGGAATGTGTCTGGTGTCCATGGCAGCCAGTGGGAAGACAAGTAAGTCTACACAAA---ATGTCATCTTCAAGAAGGTCTCCCGGGACAAGTCGGTGACTATCTACCTGGGGAAGAGAGACTACCTAGATCAAGTCACCCAAGTAGAACCTGTGGATGGAGTCGTGTTGGTCGATCCCGAGCTCCTCCAGGGAAAGAAAGTTTTCGTCTCTCTGACCTGTGCCTTCCGCTATGGCCAGGAAGACATCGACGTGATTGGCCTAACCTTCCGCAGGGACCTGTATTTCTCTCGGGTCCAGGTGTACCCTCCTGTGGGGGCTGCAAGTGCTCCCACGAAACTGCAGGAGAGTCTGCTCAAGAAGCTGGGGGCCAACACCTACCCCTTTCTGCTCACGTTTCCTGACCATCTGCCCTGCTCAGTCATGCTGCAGCCAGCCCCACAAGATGTGGGAAAGTGCTGTGGGGTCGACTTTGAGGTCAAAGCATTCGCCGCAGACAGTGCAGACAGTGAAGAGGACAAAATTTCCAAAAAGGCCTCTGTACGCCTGCTAATCCGTAAGGTACAGCACGCTCCATCCGAGATGGGCCCCCAGCCCCAAGCCGAGGCGGCCTGGCAGTTCTTCATGTCGGACAAGCCCCTGCACCTGGCAGTCTCCCTCAGCAAAGAGATTTATTTCCACGGGGAGCCCATTCCTGTGACCGTGACTGTGACCAATAACACAGAGAAGACAGTGAAGAAGATGAAGGTGTTAGTGGAACAAGTGGCCAATGTGGTCCTCTACTCGAGCGACTACTATACCAAACCCGTGGCTATGGAGGAAACACAAGAGAAAGTGCCCCCAAACAGCACTTTGACCAAGACACTGACCCTGTTGCCCTTGCTGGCCAACAATCGCGAGAGGCGGGGCATCGCCCTGGACGGGAAGATCAAACATGAGGACACGAACCTGGCCTCCAGCACCATCATTAAGGAGGGCATAGACCGGACCGTCATGGGGATCCTGGTGTCCTACCAGATCAAGGTGAAGCTCACGGTGTCAGGCTTTCTGGGAGAGCTCACCTCCAGTGAAGTGGCCACGGAGGTGCCGTTCCGCCTCATGCACCCCCAGCCTGGGGACCCAGCA------AAGGAAAGTTTTCAGGATGAAAATTTGGTTTTTGAGGAGTTTGCTCGCCAAAATCTGAAAGATGTGGTCGAAACTGAGCAACGGGAGAAAGAT---GAGGAGGCCACCAATGATGAAATGGGGAAATTGATCAGACTGGGGGTACAGGAGAGGCGGTTACTCAGGCCAAAGAGGCTTCACTGGAGTCGCCTCCTCTTTCTACTGGCAATGTTGGTTATTAGTTCCACCTACCAGCACCTTAGAAGCTCCTGGGGTCTCCCCCCACTGTGGGAAGCAGTCTCTTCCCAACACCTCGTAAAACTGGCCAGCCAAGACCTCTCCAGTGATGAGATGGTGATGGAGAGCAGTGACCCTCTCGAAGCTAGCTCTAAAATGGAGAGCGAGATGCAGGCTTCTCAAGCTACAGTGGAAAGGGATGAAGCAACATTTGGCATAACCATGGAGGACACCCCCAGTTCACCCAGAAGAACAGCCAACATCATTCCAACAATACCCGCTAATAACTACAGCCCAACAGCAACAGGCACCAAAAGTGTGAAAGAAAACACTCCAACAACACCCAACAGAGTATGGAATCATCACACCCTAACTTCAAGCAGACAAACAGTAAAGAATTATACC------------CCAGTAACACCCAGGGGAGAAATGAAGAGCTACTACCCAAGTCAAGTCAGGAAAAAGGTGAAGAAACAGACCTCATCCCCACCTGGTAGAACAGTAGATAATTATGCTTCATCTATACTCATGACAATGAAAACAAGCTATGTGATCACTCCCAGAACAACAGTGAAAGACAGTGAAACT---ATGGCAACCTACAAAATAACTGGGACCAAAACCCCCAAGAGAATAGTAGAGGAAAATACCCCAACTACTCCCAAAGGGATAGCTGACAGCACCCCACTTTTCTTGACAAATGAAGTAGAAATGAACATCTTGACTTCTCCAAGGAGTATAGTGGAAAAGAACACCCTGACTACCCTCAGAAGAGTGGAAAGTGACAGCCCAACCAAACCCTGGAGGCTAGTGGGAAAGAACAACCTAACAACTCCCCAGAGAGCAGTCCTGGAGCACACCCCAGCCATCTCTGAGGGACAAGTGACAGTAAGCACCAGGCCAGTCAGCAGCCCAGCAGAAACCAAAGCCTCCACTGCCTCTTGGAGTGTTAGGAATTCTTCACCCAGAACCAGTGTACCAACCATCAGAACAGCTTCAGCCACCTTCCAGGGGCTGCTGAAGAAACCTTCCTTAGCACCCAGAACCTCAGTAACCCCTAGGCCCAGGGCAAACCCGACCATCCAGGTCCATCACTGTGTGGTTGTGGAGCCAGTGCCAGCAGTGCCCACCACCCCCTCCTCTGGCCTGAAGACAGAGGAGCCTAGTCCCAGCCCCTCA---GTGCTGCCCTCCAGCTGGCCAGACCTCCACCCCAAAGGAGAGTACCCTCCGGACCTGTTTAGTGTACAGCAGCGTCGGCAGGGCTGGGTGGTCTTACACATCTTCGGCATGATGTACGTGTTTGTGGCCTTGGCCATCGTGTGTGATGAGTACTTTGTCCCAGCCCTGGGTGTCATCACAGACAAGCTGCAGATCTCAGAGGATGTGGCAGGTGCCACATTCATGGCTGCTGGGGGCTCTGCCCCTGAGCTCTTCACCTCCCTCATTGGTGTATTCATCTCCCACAGCAATGTGGGCATCGGCACCATCGTGGGCTCTGCTGTGTTCAACATCCTCTTTGTCATTGGCACCTGTGCCCTCTTCTCCCGGGAGATCCTCAATCTCACCTGGTGGCCCTTGTTCCGTGACGTCTCCTTCTACATCCTTGACCTGATGATGCTCATCCTCTTCTTCCTAGACAGCCTCATTGCCTGGTGGGAGAGCCTGCTGCTGCTGCTGGCCTATGCCCTCTATGTGTTCACCATGAAATGGAACAAGCAGCTTGAGCTGTGGGTAAAGGAGCAGCTTAGCCGGAGGCCCATAGTAAAGGTTATGGCACTAGGGGACCTCAGCAAGCCGGGTGATGGGGCCGTTGCAGTGGATGAGCCACAGGATAAGAAGAAGCTGAAGCTCCCGTCTGTGCTGACCCGAGGGAGCAGCTCGGCCTCGCTGCACAACAGCACCATCCGCAGCACCATCTACCAGCTCATGCTCCACAGCCTGGATCCTCTGGGGGAAGCCCGACCCTCTAAGGACAAGGAGGAGGAGAGCTTGAATCAGGAGGCTAGAGCCAAGCCCCAGGCCAAAGCAGAAAGCAAAGCAGAAGAGGAGGAATCAGCTGAGCTCCCTGTGGTCACGGCCACACCAGCCCCTGCTGGAGACGTCAAGGGAGATCAGGAGGAAGAGCCTGACAGCCAGGAAGGAGATGTGGCTGAAGCCAAGAGCACAGGTAAAATGACAGGTGGAGAGGTTGAAGCTCCTGGTAAAGGGGAAAATGGAGAGCAAAGTGGAGGTGAAGCTCAACTTGAAGGTGAA------------------------------------GGTGAAGGTGAAGGTGAAGCAGAAAGAAAAGAAGTTGAATGTGAAGATGGAGGTGAAAGCCAAGCAGAAGAAAAAAGAGACAATGTAAGTGAAGGTGAA---------------------------------------------------------------------GGTGAAGGTGAAGGTGAAATCCAGGCAGGAGGAGAA---GGTGAAAGGAAAGGTGATGAAGGGGAAGCTGAA------------------------------------------------------------------------------------------------------------------------GCTGGAAATCAAGATGATGAGAAAGGTGCAGATGGTGAAGAGGGAGGTGATGGAGGTGACAGTGATGATGGTGAGGAGGAGGAAGAGGAAGAAGAT------------GAAGAAGAGGAGGAAGAGAGTGAAGAGGGGGAGGCAAACGAGGAGCCTCTGTCCCTGGAGTGGCCTGAGACCAGGCAGAAGCAGGCCATTTACCTCTTCCTGCTGCCCATCGTGTTCCCACTGTGGCTGACAGTGCCCGACGTCCGGAGGTTGGAGTCTAGGAAGTTTTTTGTTCTCACTTTCCTGGGATCCATCATGTGGATAGCTATGTTCTCATACCTCATGGTGTGGTGGGCTCACCAGGTTGGTGAAACAATAGGGATTTCTGAAGAGATTATGGGTTTGACAATCCTAGCAGCAGGCACGTCAATTCCTGACCTCATCACCAGTGTGATTGTCGCTCGGAAAGGCCTGGGAGACATGGCCGTGTCAAGCTCTGTGGGCAGTAACATATTTGATATCACTGTGGGCTTGCCTGTTCCTTGGTTGCTTTTCTCTCTTGTCAATGGATTACTGCCTGTTCCAGTCAGCAGCAATGGCTTGTTTTGTGCAATTGTTTTGCTATTTCTCATGCTCCTATTTGTGATCTCTTCAATTGCATTATGCAAATGGAGAATGAACAAGATCCTGGGCTTTACAATGTTTCTCCTTTACTTTGTATTCCTGATAATGAGTGTGATGTTAGAAGATCGAATTATATCCTGTCCTGTATCTGTC
Procavia_capensis  ATGGATTTTGGGGCCTTGGAGACTGTGGTGGCCAATTCTGCCTTCATCGCCGCCCGGGCTAGTTTTGACTCGAGCAGCCCCCAGTGTTCCCGGGACAAGAAGTACTTGGCAAAGCTCAAGCTGCCCCCCCTCTCCAAATGCGAATCTCTTCGCCAGAGTCTCAGCCTAGAGTTTGAAAGCTTGTGTTCAGAACAGCCCATTGGCAAGCGACTCTTCCAGCAGTTCCTGAAGACAGACGAGAGACATGTGCCTGCCCTGGAGCTCTGGAAGGACATTGAGGACTATGACACAGCAGACCCCAATTTCCGACTGCAGAAGGCGCAGACCATCCTGGCCCAGTACTTGGAGCCCCAGGCCAAGCTCTTCTGCAGCTTTCTGGACGAGGGGATGTTGGTAAAGCTGAAGGAGGTTCATGCGTCTGTTGAGAACGGACTCTTCCAGCCTGTCCTGCAGGCCGCCATGGCGCACCTGAGCCAGGCACCCTTCCAGGAGTACCTGGAGAGCCTCTACTTCCTGAGATTCCTCCAGTGGAAGTGGCTGGAGGCCCAGCCCATGGGGGAAGACTGGTTTCTGGACTTCAGGATCCTGGGGAAAGGGGGCTTTGGGGAAGTGTCGGCCTGCCAGATGAAGGCCACTGGCAAGATGTATGCCTGTAAAAAACTGAACAAGAAGAGGCTGAAGAAAAGGAAAGGGTACCAAGGTGCTATGGTAGAGAAGAAGATTCTAGAGAAAGTACACAGCAGGTTTATAGTGTCTCTGGCCTATGCGTTTGAAACCAAGGCCGAACTCTGTCTGGTGATGACCATCATGAATGGAGGTGACATAAGGTATCACATCTATAATGTCAACGAGGACAACCCGGGCTTTGAGGAGCCACGTGCCGTCTTCTACACAGCTCAGATCATCAGCGGGCTAGAACATCTGCACCAGAAGAGGATTGTCTACCGGGACCTCAAGCCTGAGAATGTTCTCCTGGACAATGATGGGAATGTCCGAATCTCTGACCTTGGGCTGGCGGTGGAGTTGCAGGACGGGCAGAACAAGACCAAAGGCTACGCAGGGACTCCAGGTTTCATGGCTCCTGAGCTATTGAAGAGTGAGGAGTATGACTTTTCCGTGGACTACTTTGCCTTGGGGGTCACGTTGTATGAGATGATTGCAGCCAGAGGGCCCTTTCGAGCCAGAGGAGAAAAGGTGGAGAACAAGGAGCTCAAGCAGCGGATCCTTTCTGATGCTGTAAAGTATCCGGAGAAATTCAGCAAGGCTAGCCAGGACTTCTGCGAGGCGTTGCTTGAGAAGGACCCTGAGAAACGTCTTGGGTTCAGAAACGGGACTTGTGATGAGCTCCGCGCTAACCCACTCTTTAAAGACATTAACTGGAGACAACTTGAGGCTGGATTGCTGACACCTCCTTTCATCCCAGACTCCAGAACTGTCTATGCAAAGAATATTCAGGATGTAGGTGCCTTTTCCACAGTCAAAGGTGTGGTCTTTGACAAAACAGATACAGAATTCTTTCAGGAATTTGCAACTGGCACCTGCCCCATCCCCTGGCAGGAGGAGATGATTGAGACAGGTGTTTTTGGGGAGCTGAATGTGTGGCGTTCTGACGGGCAGATGCCCGATGACATGAAAGGCATCAATGCAGGGGAACCA---GCACCTACTTCCAAGTCAGGAATGTGTCTGCTCTCCATGGCAGCCAGTGGCAAGACAAGTAAATCTTCCCAAAGCCACGTCATCTTTAAGAAAGTCTCCCGGGACAAGTCGGTGACAATCTACCTGGGGAAGAGAGACTACATAGACCACTTCAGCCAAGTAGAACCTGTGGATGGAGTCATATTGGTGGATCCACAGCTGGTCAAGGGGAAGAAAGTTTACGTCTCTCTGACCTGTGCCTTCCGCTACGGCCAGGAAGACATCGACGTGATTGGCCTGACCTTCCGCAGGGACCTGTATTTCTCGCGGGTCCAGGTGTACCCTCCTGTGGGGGCTGCCAGTGCCCCAACAAAACTGCAGGACAGTCTGCTCAAGAAGCTGGGGGCCAACACCTACCCCTTCCTGCTCACGTTTCCTGACTACTTGCCTTGTTCAGTGATGTTGCAGCCTGCTCCGCAAGACGTGGGAAAGTCCTGTGGTGTCGACTTTGAAGTCAAAGCATTCGCCACCGACAGTGCAGATGTGGAGGAGGACAAAATTCCCAAAAAGAGCTCCGTGCGTCTGCTGATCCGTAAAGTCCAGCACGCGCCGTCAGAGATGGGCCCTCAGCCCCGGGCCGAGTCCGCCTGGCAGTTCTTCATGTCGGACAAGCCCCTGCACGTCACAGTGTCCCTCAGCAAGGAGATCTATTTCCACGGGGAGCCCATTCCTGTGACCGTGACCGTGACCAACAACACAGAGAAAACAGTGAAGAAGATCAAAGCGTTGGTGGAACAAGTGGCCAATGTGGTCCTCTACTCCAGTGACTACTATGTCAAGCCAGTGGCTGTGGAAGAAACACAAGAGAAAGTGCCCCCAAACAGCACTCTGACCAAGACACTAACCCTGCTGCCCTTGCTGGCCAACAATCGCGAGAGGCGGGGCATCGCGCTGGACGGGAAGATTAAGCACGAGGACACCAACCTGGCCTCCAGCACCATCATTAAGGATGGCATAGACCGCACGGTGCTGGGGATCCTGGTCTCCTACCAGATCAAGGTGAAGCTAACGGTATCAGGCTTTCTGGGAGAGCTCACCTCCAGTGAAGTGGCCACTGAGGTGCCATTCCGACTCATGCACCCCCAGCCTGAGGACCCAGCA------AAGGAAAGCTTTCAGGATGAAAATTTGGTTTTCGAAGAGTTTGCTCGCCAAAACCTGAAAGATGCACCCGAAACCGAGGAAGGGAAGAAAGAGAAGGAGGAA---------GACGAGATGGGGAAACTGATGAGGATCAGGATGCAGGAGAGGCGGTTACTCCGGCCAAAGAGGTTTCACTGGAGTCGCATCCTGTTCCTCTTGGGGATGTTGCTTGTTGTTTCCATCTTCCAGCACCTGAGTAGCCCCTGGAGTCTCCCTGCACTGTGGGAATCAGTCGCTTCCCAACACCCTGTAAAAATGGCCCTTGAGGACCTCTCCAGTGATGAGATGATGACGGTGAGCAGCGATCCTCCAGAAGCTAGCTCTAAAATGCAGAGTGAGATGCTGGTGCCTCGAGCCACAGTGGACAGTCATGAAGCAACACCTGGCATAACCAGGGAGGACACCCCTAGTTCATCGAGAAGATCAACCAACATCACTCCAACAAGACCCAGGAATAGCTACAGCCCCACAGCAGCAGACACAGAAAGAGTGAAGGAAAACACCCCAACCATACCCAGTAGGGTATCAAATCATTACACCCTGACTTCAAGCAGACAAACAGTGAAGGATTACACC------------CCGACAACAGCCAGTGGAGAAATGAAGACCACCCACCCAACTCAAGTTAGCAAAGAGGTGGAGAAATACAGTCCATCCCCACCTGGTAGAAGAGAAGACAGTTATGCTTCAACCATATTCATGACAATGAAAACGAATCATGCGATCACCCCCAGGACAGCAGTGAAAGACAGTGAAACT---ATGGTGACCCACAAAACAATGGAGACCAACACGCCAAAGAGAAGAGCAGAGGAAAAGACCCCAGCTACTCTCAAGGGAGTCACTGATAACACCCGAATTTTCTTGACAAATGAAGTAGAAGTGAACACCTTGACTCCTCCAAGGAGTGTAGCGGCAAAGAACACCCCGACTACCCCCAGAGGAGTAAAAAGTAGCAACTCAACCAAACCCTGGAGGCTAGTGGGAAAGAACAGCCCAACGACTCCCCCGAGAGCAGTCCTAGAGCGCACCCCGGCCGTCTCAGAGGGGCAAGTGGCCATAAGCGTCACGCCAGCCAGCAGCCCAGCAGA---CAAAGCCTCCACTGCGTCCTGGAGTGTCAGGACTTCCTTACCCAGGACCGGTGTACCAACCATGAGAACAGCCTCAGCCGCCCTCCGGGGACTGGTAAAGAAAGCTTCCTTAGCACCCAGGACCTCAGAAACCCCCAGGGTCAGGGCAAACCCAGTCACCCACGTCCCTCAGTGTGTAGTCGTGGAGCCAGTGCCTGCTGAGCCCACCACTCTGCCCCCCAGCCTGACAACAGAGAAGCCCAGTGTTAGCCCCTCA---GTGCTGCCTTCCAGCCCCCCTGGCCACCACCCCAAGGGCGAGTATCCCCCGGACCTGTTCAGTGTGCAGGAGCGGCGACAGGGCTGGGTGGTCCTGCACATCTTTGGCATGATGTACGTGTTTGTAGCCTTGGCCATCGTGTGTGACGAGTACTTCGTCCCAGCCCTGGGTGTCATCACAGACAAGCTGCAGATCTCTGAGGATGTGGCCGGTGCCACGTTCATGGCTGCTGGTGGCTCTGCCCCTGAGCTCTTCACCTCCCTCATCGGCGTCTTCATCTCCCATAGCAACGTGGGCATCGGCACCATCGTCGGCTCTGCCGTGTTCAATATCCTCTTTGTCATTGGCACCTGTGCCCTCTTCTCCCGGGAGATCCTCAATCTCACCTGGTGGCCCTTGTTCCGTGATGTCTCCTTCTACATCCTTGACCTGGTGATGCTCATCCTCTTCTTCCTAGACAGCTTCATTGCCTGGTGGGAGAGCCTGCTGTTGCTGTTGGCCTACACCCTCTATGTGTTCGCTATGAAATGGAACAAGCGGCTCGAGCTCTGGGTGAAGGAGCAGCTCAGCTGGAGGCCTGTGGTCAAGGTCGTGGCTCTGGGGGACCTCAGCAAGCCGGGCAACGGGGCCGTTGTGACGGACGAGCCACGAGATGTCAAGAAGCTGAAGCTGCCGTCCATGCTGACCCGAGGGAGCAGCTCGGCCTCTCTACACAACAGCACCATCCGGACCACCATCTACCAGCTGATGATCCACAGCCTGGACCCTCTTGGGGAAGCCCGCCCTTCCAAGGACAAGGAGGAGGACTGCTTGAATCAGGAGGCCAGAGCCAATCCCCAGGTCAAAGCAGAAAGCGAAGCAGAAGAGGAGGAGTCTGCTGAGGCCACTGTGGCCACGCCCACACCAGATTCTGCTCCAGATGTCAGGGGAGACAAGCAGGACGACCCTGACTGCCAGGAAGGAGATGTGGCTGAAGCCAAGAGCACAGGTGAAATGACAGTTGGAGAGGTGGAAGCTCCTGGTGAAGATGAAACTAGAGAGCCAAGTGGAAGTGAAGCTCAACTTGAAGGT---------------------------------------------------------------------------------------GAAGGTGAAATCAGGGCAGAAGGAAAAGGAGAC---------------------------------------------------------------------------------------AATGAAAGTGAAGGTGAAATCCAGGTGGGAGGAGAAGACGGTGAAATGAAAGGTGATGAAGGTAAACCTGAAGGTCAAGAGTCTAACGGTGAACATCAAGGTGATGAGAAAGGTGCAGATGGTGAAATCCAGGTGGTAGAAGACGGTGAAATGAAAGGTGATGAAGGTGAACCTGAAGGTCAAGAGTCCAATGGTGAACATCAAGGTGATGAGAAGGGTGCAGATGGCGATGAGGGAGGTGATGGAGATGACAGTGAAGAAGAAGATGAGGAGGAGGAGGATGAGGAC---------------------GAGGAGGAGGAGGAGGAGGAGGAGGAAAATGAGGAGCCTCTGTCCCTGGAGTGGCCCAAGACCAGGCAGAAGCAGGCCGTCTACCTCTTCCTCCTGCCCATTGTTTTCCCACTGTGGCTGACAGTACCTGATGTCCGGAGGCTGGAGTCTCGGAAGTTTTTTGTTCTCACCTTCCTGGGATCCATCATCTGGATCGCCCTGTTCTCATACCTCATGGTGTGGTGGGCTCACCAGGTGGGGGAAACGATAGGGATTTCTGAAGAGATTATGGGTCTGACAATCCTAGCAGCTGGCACGTCCATTCCTGACCTCATCACCAGCGTGATTGTTGCTCGGAAAGGCTTGGGAGACATGGCCGTGTCAAGCTCTGTGGGCAGTAACATATTTGACATCACTGTGGGCTTGCCTGTCCCCTGGTTGCTTTTCTCGCTCATCAATGGATTACTGCCTGTGCCCGTCAGCAGCAATGGTTTGTTTTGTGCCATTGTTCTGCTTTTTCTCATGCTCCTGTTTGTGATCATTTCAATAGCATTGTGCAAATGGAGAATGAACAAGATCCTGGGCTTCACCATGTTCCTCCTGTATTTTGTGTTCCTGATCATCAGTGTCATGTTAGAAGATCGAATTATATCCTGTCCTGTATCTGTC
Trichechus_manatus  ATGGATTTTGGGGCCTTGGAGACTGTGGTGGCCAATTCTGCCTTCATCGCCGCCCGGGGCAGTATTGATGGGAGCAGCACCCAGTGTTCCCGGGACAAGAAGTACTTTGCAAAGCTCAAGCTGCCCCCCCTCTCCAAATGCGAGTCCCTTCGCGAGAGTCTCAACCTCGAGTTTGAAAGTGTGTGTTCAGAACAGCCCATTGGCAAGCGCCTCTTCCAGCAGTTCCTGAAGGCAAACGACAGGCACGTGCCCGCCCTGGAGCTCTGGAAGGACATTGAGGACTATGACACAGCAGACACCAATTTCCGTTTGCAAAAGGCCCAGGCCATCCTGGCTGAGTACTTGGACCCCCAGGCCAAGCTCTTCTGCGGCTTTCTGGACGAGGGGATGATGGCGAAGGTGAAGGCGGTGCACGCAGCTGTAGAGGATGGACTCTTCGAACCCATCCTGCAGGCCACCATGGCGCACCTGAGCCAGTCCCCCTTCCAGGAGTACCTGGAGAGCCTCTACTTTCTGCGATTCCTCCAGTGGAAGTGGCTGGAGGCCCAGCCCATGGGGGAAGACTGGTTTCTGGACTTCAGGATCCTGGGGAAAGGGGGATTTGGGGAGGTGTCAGCCTGCCAGATGAAGGCCACTGGCAAGATGTATGCTTGTAAAAAACTGAATAAGAAGAGGCTGAAGAAAAGGAAGGGGTACCAAGGTGCTATGGTAGAGAAGAAGATTCTAGCAAAAGTACATAGCAGGTTTATAGTCTCTCTGGCCTATGCGTTTGAAACCAAAGCCGAACTCTGTCTGGTGATGACCATCATGAATGGAGGCGACATAAGGTATCACATCTATAACGTCCACGAGGACAACCCTGGCTTTGAGGAGCCGCGTGCCGTCTTCTACACGGCCCAGATCATCAGTGGGCTGGAGCACCTGCACCAGAGGAGGATCGTCTACCGGGACCTCAAGCCCGAGAACGTCCTCTTGGACAAGGACGGCAATATACGAATCTCTGACCTTGGGCTGGCAGTGGAACTGAAGGACGGGCAGACCAAGACCAAGGGCTATGCAGGGACTCCAGGTTTCATGGCTCCTGAGCTATTACGGAGTGAGGAGTATGATTTTTCCGTGGATTACTTTGCCTTGGGGGTCACGTTGTATGAGATGATTGCAGCCAGAGGACCATTTCGAGCCAGAGGAGAAAAGGTGGAGAACAAGGAGCTCAAGCAGAGGATCCTTTCAGAGGTGGTGAAGTACCCGGAGAAGTTCAGCAAGGCCAGCAAGGACTTCTGTGAGGCACTGCTTGAGAAGGACCCGGAGAAACGTCTCGGGTTCAGAAACGGGACTTGTGATGAGCTGCGCACGAACCCCCTCTTTAAAGACATTAACTGGAGACAACTTGAGGCTGGAATACTGATACCTCCTTTCATCCCAGACTCCAGAACTGTCTATGCAAAGAATATTCAGGATGTAGGTGCCTTTTCCACAGTTAAAGGCGTGGTGTTTGACAAAACGGATACAGAATTCTTTCAGGAATTTGCAACTGGCAACTGCCCCATCCCCTGGCAGGAGGAGATGATTGAGACAGGCGTTTTTGGGGAGCTGAATGTGTGGCGTTCTGACGGGCAGATGCCAGACGACATGAAGGGAATCAATGTTCAGCAGCCAGCAGCACCCTCGTCCAAATCAGGAATGTGTCTGGTTTCCATGGCAGCCAGTGGGAAGACGAGTAAGTCTACACAAAACCATGTCATCTTCAAGAAGGTCTCTCGGGACAAGTCGGTGACAATCTACCTGGGGAAGAGAGACTACGTAGACCATGTCAACCAAGTAGAACCTGTGGATGGAGTTGTGTTGATTGATCCTGAGCTCGTCAAGGGGAAGAAAGTTTATGTCTCTCTGACTTGCGCCTTCCGCTATGGCCAGGAAGACATCGACGTGATTGGCCTGAGCTTCCGCAGGGACCTGTATTTCTCTCGGGTCCAGGTGTACCCTCCTGTGGGGGCTGCGAATGCCCCCACAAAACTGCAGGAGAGTCTGGTCAAGAAGCTGGGGGCCAACACCTACCCCTTTCTGCTCACGTTTCCTGACTATCTGCCCTGCTCAGTGATGTTGCAGCCAGCTCCACAAGATGTGGGAAAGTCCTGTGGGGTCGACTTTGAGGTCAAAGCATTCACCACAGACAGCACAGATGGTGAAGAGGACAAAATTCTCAAAAAGAGCTCTGTGCGTCTGCTGATCCGTAAAGTACAGCATGCTCCGTCGGAGATGGGCCCTCAGCCCCGAGCTGAGTCAGCCTGGCAGTTCTTCATGTCGAACAAGCCCCTGCACCTAGCAGTCTCCCTCAGCAAAGAGGTCTATTTCCATGGGGAACCCATTCCTGTGACGGTGACTGTGACCAACAACACAGAGAAAACAGTGAGGAAGATTAAAGCATCAGTGGAACAAGTGGCCAACGTGGTCCTCTACTCCAGCGACTATTATGTCAAGCCAGTGGCCATGGAGGAAACACAAGAGAAAGTGCCCCCAAACAGCACTTTGACTAAGACGCTGACCCTGGTGCCCCTGCTGGCGAACAATCGGGAGAAGCGGGGCATCGCCCTGGACGGGAAGATCAAGCATGAGGACACGAACCTCGCCTCCAGTACCATCATTAAGGATGGCATAGACCGGACCATCCTGGGGATCCTGGTGTCCTACCAGATCAAGGTGAAGCTCACGGTGTCAGGCTTTCTGGGAGAGCTCACCTCCAGTGAAGTGGCCACCGAGGTGCCGTTCCGCCTCATGCACCCCCAGCCCGAGGACCCAGCAATGGCAAAGGAAAGTTTTCAGGATGAAAATTTGGTTTTTGAGGAGTTTGCTCGCCAAAACCTGAACGATGTGACCGAAATCGAGGAAGGGAAGAAAGACAAGGAGGAG---------GATGAAATGGGGAAACTGATCAGGATGGGGGCGCAGGAGAGGCGGGTACTCCGGCCAAAGAGGCTTCATTGGAGTCGCCTCCTCTTCCTATTGGGAATGTTCCTCATTGGTTCCATTTTCCAGCACCTGAATAGCCCCTGGGGTCTCCCCCGACTGTGGGAAGCAGTCTCTTCCCAACACCCGGTAAAACTGGCCATCCAGGACCTCTCCAATGATGAGATGGTGATGGTGAGTAGTGACCCTCCAGAAGCTAGCTCTAAAATGGAGGGTGAGATGCTGGTGCCTCAAGCCACGGTGGGCAGGTATAAAGCAACGCCTGGCATAACCATGGAAAACACCCCCAGTTCACCAAGAAGAACAGCCAACATCACTCCAACAAAACCCAAGAATAATTACAGCCCAACAGCGACAGGCACAGAAAGAGTGAAGGAAAGCACCCCAACCACACCCAGTAGAGTATTGAATCATTACACCCTAACTTCAGGTAGACAAACAGTAAAGAATTATACC------------CCAACAACACCCAGGGGAGAAATGAAGAGCTCCCACCCAACTCAAGTCAGCAAAAAGGTGAAGAAATACACCCCATCCCCACCTGGTAGAACAGTAGACAATTATGCTTCATCCATATTCATGACAATGAAAATGAGCCATGTGATCACCCCCAGGACAGCAGTGAAAGATAGCGAAACT---ATGGTGACCCACAAAATAATGGGAACCAATACCCCCAAGAGAATAGTAGAGGAAAACACCGCAACTACTCTCAAGGGAGTAGCTGATAATACCCCAGTTTTCCTGACAAATGAAGTAGAAAGGAACATCTTGACTTCTCCAAGGAATGTAGTGGAAAAGAACACCCTGACTACCCCCGGAAGAGTGGAAAATAACAGCTCAACCAAACCCTGGGGGCTAGTGGGGAAGAAAAACCCAACAACTCCCCAGGGAGCAGTCCTGGAGCACACCCCAGCCATTTCTGAGGGGCGAGTGACGATAAGCACCAAG------------CCAGCGGAAACTGAAGCCTCCACTGTCCCCTGGAGTGTTAGGAATTCCTTACCCAGCACCAGCGTACCAACCATCGGAATAGCCTCAGCCACCTTCTGGGGGCTGGCGAAGAAAGCTTCCTTAGCACCCAGCACCTCAGTAACCCCCAGGGTCGGGGCAAATCAGACCACCCAGGTCCATCATTGTGTGGCTGTGGAGCCAATGCCTGCTGTACCCACCACCCCCTCCCCCAGCCTGACAACAGAGGAGCCCGGTCGCAGCCCCTCA---GTGCCACCTTCCAGCCCCTCAGACCTCCACCCCAAGGCGGAGTACCCCCCGGACCTGTTCAGTGTGCAGGAGCGGCAGCAGGGCTGGGTGGTCTTGCACATCTTCGGCATGATGTACGTGTTCATGGCCTTGGCCATCGTGTGTGACGAGTACTTTGTCCCAGCCCTGGGCGTCATCACAGACAAGCTGCAGATCTCTGAGGATGTGGCAGGCGCCACGTTCATGGCTGCTGGGGGCTCTGCCCCTGAGCTTTTCACCTCCCTCATCGGTGTCTTCATCTCCCACAGCAATGTGGGCATTGGCACCATCGTGGGCTCCGCTGTGTTCAACATCCTCTTTGTCATCGGCACCTGTGCCCTCTTCTCCCGGGAGATCCTTCGTCTCACCTGGTGGCCCTTGTTCCGTGACATCTCCTTCTACATCCTTGACCTGATGATGCTCATCCTCTTCTTCCTAGACAGCTTCATTGCCTGGTGGGAGAGCCTGTTGCTGCTGTTGGCCTATGCCCTCTATGTGTTCACCATGAAATGGAACAAGCAGCTCGAGCTCTGGGTGAAGGAGCAGCTCAGCCGGAGGCCCATGGTCAAGGTCATGGCCCTGGGGGACCTCAGCAAGCCGGGCAGTGAGGCCATTGCGATGGATGAGCCACAGGATGTCAAGAAGCTGAAGCTGCCGTCCGTGCTGACCCGAGGGAGCAGCTCAGCCTCGTTGCACAACAGCACCATCCGTACCACCATCTACCAGCTCATGATCCACAGCCTGGACCCTCTGGGGGAAGCCCGCCCCTCCAAGGACAAGGAGGAGGAGAGCTTGAATCAGGAGGCCAGAGCCAAGCCCCAGATCAAAGCAGAAAGCAAATCAGAAGAGGAGGAGCCAGCTGAGCTCCCTGCGGGCACGCACACTCCAGCCCCTGCTCCAGACGTCAGTGGAGATCCGGAGGACAATCCAGACAGCCAGGAACGAGATGTGGCTGAAGCCAAGAGCACAGGTGAAAGGACAGGTGGAGAGGGTGAAACTCCTGGTGAAGGAGAAACTGGAGAGCCAAGTGGAGGTGAAACTCAACTC---------------------------------------------------------------------------------------------GAAAGTGGAACCGAAGCAGAAAGGCCAGCAGAC---------------------------------------------------------------------------------------CGTGGAAGCGACGGTGATATCCAGGCA------------------AGGAAAGGTGATGGAGGTGCAAGCGAAGGCCAGGAGTCCAGC---------------------------------------------------------------------------------------------------------GCTGGAACCGAAGGGGATGAGACAGGCGCGGATGGGGACGAGGGAGGCAACAGAGACGAGGAGGAGGAGGAGGAGGACGAAGAGGAGGAAGAGGCG------------------------------------------GAGGAAAATGAGGCGCCTCTGTCCTTGGAGTGGCCAGAGACCAGGCAGAAGCAGGCCATCTACCTCTTCCTCCTGCCCATCGTTGTCCCGCTGTGGCTGACGGTGCCTGACGTCCGCAGGCTGGAGTCTAGGCAGTTTTTTGTTCTCGCCTTCCTGGGATCCATCACGTGGATAGCCGTGTTCTCATACCTCATGGTGTGGTGGGCGCACCAGGTTGGTGAAACCATAGGGATTTCTGAAGAGATTATGGGTTTGACAATCCTAGCAGCAGGCACGTCGATTCCTGACCTCATCACCAGTGTGATTGTCGCTCGGAAAGGCCTGGGAGACATGGCTGTGTCCAGCTCTGTGGGCAGTAACATATTTGATATCACTGTGGGCTTGCCTGTTCCTTGGTTGCTTTTCTCTCTTATCAATGGATTACTGCCTGTTCCAGTTAGCAGCAATGGTTTGTTTTGTGCCATTGTTTTGCTTTTTTTCATGCTCCTATTTGTGATCTCTTCAATTGCATCCTGCAAATGGAGAATGAACAAGATCCTGGGCTTCACAATGTTCCTCCTTTACTTCGTATTCCTGATAATCAGTGTGATGTTAGAAGACAGAATTATATCCTGTCCTGTATTTATG
