# Supplementary material for: Three Blind Moles: Molecular Evolutionary Insights on the Tempo and Mode of Convergent Eye Degeneration in Notoryctes typhlops (Southern Marsupial Mole) and Two Chrysochlorids (Golden Moles)
Source: Genes (Basel). 2023 Oct 28;14(11):2018. doi: 10.3390/genes14112018 (PMC10671557; doi:10.3390/genes14112018)
Supplement: Supplementary file 1 [file genes-14-02018-s001.zip › Marsupialia CDS Alignments Nexus/Marsupialia Cone Genes CDS Nexus/ARR3 CDS alignment with both Notoryctes.nex]

#NEXUS
begin taxa;
	dimensions ntax=28;
	taxlabels
	Vombatus_ursinus[&db_xref="taxon:29139",Organism="Vombatus ursinus",Description="NW_020954597","Annotation Version (Genome-Annotation-Data)"="100","Genetic Code"="Standard",Modified=Thu Aug 11 14:13:42 PDT 2022,"Annotation Software Version (Genome-Annotation-Data)"="8.1","Path (Imported From)"="/Users/pannotia/Downloads",Taxonomy="Eukaryota; Metazoa; Chordata; Craniata; Vertebrata; Euteleostomi; Mammalia; Metatheria; Diprotodontia; Vombatidae; Vombatus",Accession="NW_020954597.1","Common Name"="common wombat",chromosome="Unknown","Annotation Pipeline (Genome-Annotation-Data)"="NCBI eukaryotic genome annotation pipeline",Topology="linear","Filename (Imported From)"="sequence - 2022-08-09T091431.110.gb","Annotation Provider (Genome-Annotation-Data)"="NCBI","Annotation Name (Genome-Annotation-Data)"="Vombatus ursinus Annotation Release 100","Annotation Method (Genome-Annotation-Data)"="Best-placed RefSeq; Gnomon","Annotation Status (Genome-Annotation-Data)"="Full annotation","Features Annotated (Genome-Annotation-Data)"="Gene; mRNA; CDS; ncRNA","Molecule Type"="DNA"]
	Pseudochirops_cupreus[&"Rough Temperature (°C)"=90.28667870851208,Description="HiC_scaffold_3",Modified=Fri Aug 12 12:10:41 PDT 2022,"% GC"=51.4%,"# Nucleotide Sequences With Quality"=0,"Molecular Weight (kDa)"=2740.6435699999606,Topology="linear","Molecule Type"="DNA",Created=Thu Aug 11 15:10:13 PDT 2022]
	Strigocuscus_gymnotis[&"Rough Temperature (°C)"=90.85637114347975,Description="HiC_scaffolds HiC_scaffold_74811 (E1), 36791 (E2-13), 62472 (E14-16)",Modified=Fri Aug 12 12:10:42 PDT 2022,"% GC"=52.8%,"# Nucleotide Sequences With Quality"=0,"Molecular Weight (kDa)"=2697.004459999956,Topology="linear","Molecule Type"="DNA",Created=Thu Aug 11 14:59:10 PDT 2022]
	Pseudocheirus_occidentalis[&"Rough Temperature (°C)"=90.10478138583483,Description="HiC_scaffolds 75037 (E1-4), 2518 (E5-16)",Modified=Fri Aug 12 12:10:42 PDT 2022,"% GC"=51.0%,"# Nucleotide Sequences With Quality"=0,"Molecular Weight (kDa)"=2418.057409999897,Topology="linear","Molecule Type"="DNA",Created=Thu Aug 11 18:53:54 PDT 2022]
	Pseudochirops_corinnae[&"Rough Temperature (°C)"=90.4873681434599,Description="HiC_scaffolds 69624 (E1-4), 24330 (E5-16)",Modified=Fri Aug 12 12:10:42 PDT 2022,"% GC"=52.0%,"# Nucleotide Sequences With Quality"=0,"Molecular Weight (kDa)"=2348.0447599998715,Topology="linear","Molecule Type"="DNA",Created=Thu Aug 11 18:45:28 PDT 2022]
	Gymnobelideus_leadbeateri[&"Rough Temperature (°C)"=89.99339674814732,Description="HiC_scaffold_3",Modified=Fri Aug 12 12:10:42 PDT 2022,"% GC"=50.6%,"# Nucleotide Sequences With Quality"=0,"Molecular Weight (kDa)"=2796.687619999967,Topology="linear","Molecule Type"="DNA",Created=Fri Aug 12 11:35:33 PDT 2022]
	Phascolarctos_cinereus[&country="Australia",collection_date="01-Aug-2015","Rough Temperature (°C)"=90.86540515967724,Description="NW_018344246","Genetic Code"="Standard",Modified=Fri Aug 12 12:02:41 PDT 2022,"Annotation Software Version (Genome-Annotation-Data)"="7.4","Assembly Name (Genome-Assembly-Data)"="phaCin_unsw_v4.1",Taxonomy="Eukaryota; Metazoa; Chordata; Craniata; Vertebrata; Euteleostomi; Mammalia; Metatheria; Diprotodontia; Phascolarctidae; Phascolarctos","Common Name"="koala","Genome Coverage (Genome-Assembly-Data)"="57.3x","Filename (Imported From)"="sequence - 2022-08-09T110208.260.gb","Annotation Provider (Genome-Annotation-Data)"="NCBI",dev_stage="adult",Created=Wed May 10 00:00:00 PDT 2017,isolate="Bilbo 61053","Genome Representation (Genome-Assembly-Data)"="Full","Assembly Date (Genome-Assembly-Data)"="12-JAN-2017","Annotation Method (Genome-Annotation-Data)"="Best-placed RefSeq; Gnomon","Features Annotated (Genome-Annotation-Data)"="Gene; mRNA; CDS; ncRNA","Assembly Provider (Genome-Assembly-Data)"="The Earlham Institute","Sequencing Technology (Genome-Assembly-Data)"="PacBio",db_xref="taxon:38626",Organism="Phascolarctos cinereus","Annotation Version (Genome-Annotation-Data)"="Phascolarctos cinereus Annotation Release 100","Path (Imported From)"="/Users/pannotia/Downloads",Accession="NW_018344246.1","% GC"=52.8%,chromosome="Unknown",sex="female","Annotation Pipeline (Genome-Annotation-Data)"="NCBI eukaryotic genome annotation pipeline","Molecular Weight (kDa)"=2721.8279599999537,"# Nucleotide Sequences With Quality"=0,Topology="linear","Assembly Method (Genome-Assembly-Data)"="Falcon v. 0.3.0",specimen_voucher="AM:M.47724","Annotation Status (Genome-Annotation-Data)"="Full annotation",tissue_type="spleen","Molecule Type"="DNA","Expected Final Version (Genome-Assembly-Data)"="Yes"]
	Lagorchestes_hirsutus[&"Rough Temperature (°C)"=90.38763966480445,Description="HiC_scaffold_10",Modified=Fri Aug 12 12:10:42 PDT 2022,"% GC"=51.6%,"# Nucleotide Sequences With Quality"=0,"Molecular Weight (kDa)"=2660.323689999929,Topology="linear","Molecule Type"="DNA",Created=Fri Aug 12 11:48:48 PDT 2022]
	Macropus_eugenii[&"Rough Temperature (°C)"=90.31140861466822,Description="HiC_scaffold_8",Modified=Fri Aug 12 12:10:42 PDT 2022,"% GC"=51.4%,"# Nucleotide Sequences With Quality"=0,"Molecular Weight (kDa)"=2659.9546699999264,Topology="linear","Molecule Type"="DNA",Created=Fri Aug 12 11:41:24 PDT 2022]
	Macropus_fuliginosus[&"Rough Temperature (°C)"=90.40049728229444,Description="HiC_scaffold_8",Modified=Fri Aug 12 12:10:42 PDT 2022,"% GC"=51.6%,"# Nucleotide Sequences With Quality"=0,"Molecular Weight (kDa)"=2676.6110799999387,Topology="linear","Molecule Type"="DNA",Created=Fri Aug 12 11:38:45 PDT 2022]
	Macropus_giganteus[&"Rough Temperature (°C)"=90.32708406612733,Description="HiC_scaffold_8",Modified=Fri Aug 12 12:10:42 PDT 2022,"% GC"=51.5%,"# Nucleotide Sequences With Quality"=0,"Molecular Weight (kDa)"=2640.151669999926,Topology="linear","Molecule Type"="DNA",Created=Fri Aug 12 11:43:50 PDT 2022]
	Macropus_rufus[&"Rough Temperature (°C)"=90.31314399718342,Description="HiC_scaffold_10",Modified=Fri Aug 12 12:10:42 PDT 2022,"% GC"=51.4%,"# Nucleotide Sequences With Quality"=0,"Molecular Weight (kDa)"=2637.3208399999285,Topology="linear","Molecule Type"="DNA",Created=Fri Aug 12 11:46:41 PDT 2022]
	Setonix_brachyurus[&"Rough Temperature (°C)"=90.31586566299943,Description="HiC_scaffold_11",Modified=Fri Aug 12 12:10:42 PDT 2022,"% GC"=51.4%,"# Nucleotide Sequences With Quality"=0,"Molecular Weight (kDa)"=2673.643459999933,Topology="linear","Molecule Type"="DNA",Created=Fri Aug 12 11:51:21 PDT 2022]
	Potorous_gilbertii[&"Rough Temperature (°C)"=90.2572287027218,Description="HiC_scaffold_711",Modified=Fri Aug 12 12:10:42 PDT 2022,"% GC"=51.3%,"# Nucleotide Sequences With Quality"=0,"Molecular Weight (kDa)"=2625.6262999999244,Topology="linear","Molecule Type"="DNA",Created=Fri Aug 12 11:54:00 PDT 2022]
	Antechinus_flavipes[&country="Australia:Samford, QLD","Rough Temperature (°C)"=90.8391447368421,Description="JADWMD010000007","Genetic Code"="Standard",Modified=Thu Aug 11 14:13:11 PDT 2022,"Assembly Name (Genome-Assembly-Data)"="AdamAnt",Taxonomy="Eukaryota; Metazoa; Chordata; Craniata; Vertebrata; Euteleostomi; Mammalia; Metatheria; Dasyuromorphia; Dasyuridae; Antechinus","Common Name"="yellow-footed antechinus","Genome Coverage (Genome-Assembly-Data)"="100.0x","Filename (Imported From)"="sequence - 2022-08-11T064013.558.gb",dev_stage="adult",Created=Tue Dec 29 00:00:00 PST 2020,"Genome Representation (Genome-Assembly-Data)"="Full",isolate="AdamAnt","Assembly Date (Genome-Assembly-Data)"="FEB-2020","Sequencing Technology (Genome-Assembly-Data)"="PacBio; BGISEQ-500; Hi-C",db_xref="taxon:38775",Organism="Antechinus flavipes","Path (Imported From)"="/Users/pannotia/Downloads",Accession="JADWMD010000007.1","% GC"=52.7%,chromosome="X",sex="male","Molecular Weight (kDa)"=2821.8289299999765,"# Nucleotide Sequences With Quality"=0,Topology="linear","Assembly Method (Genome-Assembly-Data)"="Canu v. 1.7; HiC-Pro v. 2.8.0_devel; 3D-DNA v. 1.12",tissue_type="testis","Molecule Type"="DNA","Expected Final Version (Genome-Assembly-Data)"="Yes"]
	Antechinus_stuartii[&country="Australia: Lane Cove National Park",collection_date="2019-06-10","Rough Temperature (°C)"=90.91769542813287,Description="JACYGW010070294","Genetic Code"="Standard",Modified=Thu Aug 11 14:13:11 PDT 2022,"Assembly Name (Genome-Assembly-Data)"="USYD_AStu_M",Taxonomy="Eukaryota; Metazoa; Chordata; Craniata; Vertebrata; Euteleostomi; Mammalia; Metatheria; Dasyuromorphia; Dasyuridae; Antechinus","Common Name"="brown antechinus","Genome Coverage (Genome-Assembly-Data)"="77.0x","Filename (Imported From)"="sequence - 2022-08-11T064112.355.gb",Created=Tue Jan 19 00:00:00 PST 2021,"Genome Representation (Genome-Assembly-Data)"="Full",isolate="AWGG2019M","Assembly Date (Genome-Assembly-Data)"="05-DEC-2019","Sequencing Technology (Genome-Assembly-Data)"="Illumina NovaSeq",db_xref="taxon:9283",Organism="Antechinus stuartii","Path (Imported From)"="/Users/pannotia/Downloads",Accession="JACYGW010070294.1","% GC"=52.9%,sex="male","Molecular Weight (kDa)"=2823.3078399999767,"# Nucleotide Sequences With Quality"=0,Topology="linear","Assembly Method (Genome-Assembly-Data)"="Supernova v. 2.1.1",tissue_type="muscle","Molecule Type"="DNA","Expected Final Version (Genome-Assembly-Data)"="Yes"]
	Phascogale_tapoatafa[&"Rough Temperature (°C)"=90.74027997290585,Description="HiC_scaffold_7",Modified=Fri Aug 12 12:10:42 PDT 2022,"% GC"=52.8%,"# Nucleotide Sequences With Quality"=0,"Molecular Weight (kDa)"=2738.6202199999807,Topology="linear","Molecule Type"="DNA",Created=Thu Aug 11 06:19:24 PDT 2022]
	Dasyurus_viverrinus[&"Rough Temperature (°C)"=91.50329547984859,Description="HiC_scaffolds 5847 (E1-15), 64297 (E16)",Modified=Fri Aug 12 12:10:42 PDT 2022,"% GC"=54.6%,"# Nucleotide Sequences With Quality"=0,"Molecular Weight (kDa)"=2777.5468399999813,Topology="linear","Molecule Type"="DNA",Created=Thu Aug 11 06:11:46 PDT 2022]
	Myrmecobius_fasciatus[&"Rough Temperature (°C)"=90.88014381813964,Description="HiC_scaffold_37117 (E1-14), DNA Zoo SRA (E15-16)",Modified=Fri Aug 12 12:10:42 PDT 2022,"% GC"=53.4%,"# Nucleotide Sequences With Quality"=0,"Molecular Weight (kDa)"=2665.171609999967,Topology="linear","Molecule Type"="DNA",Created=Thu Aug 11 10:45:08 PDT 2022]
	Thylacinus_cynocephalus[&"Rough Temperature (°C)"=91.15377433138154,Description="VAHE03000007 (E1-3, 12), SRR5055303-SRR5055306 (E4, 8), VAHE03068080 (E5-6), VAHE03068191 (E7), VAHE03124175 (E9), VAHE03027010 (E10-11), VAHE03074054 (E13-14), VAHE03064194 (E15), VAHE03046811 (E16)",Modified=Fri Aug 12 12:10:42 PDT 2022,"% GC"=56.2%,"# Nucleotide Sequences With Quality"=0,"Molecular Weight (kDa)"=1957.2893699998453,Topology="linear","Molecule Type"="DNA",Created=Thu Aug 11 14:01:50 PDT 2022]
	Dasyurus_hallucatus[&"Rough Temperature (°C)"=90.5694858136754,Description="HiC_scaffold_7",Modified=Fri Aug 12 12:10:42 PDT 2022,"% GC"=54.4%,"# Nucleotide Sequences With Quality"=0,"Molecular Weight (kDa)"=2842.8827500000007,Topology="linear","Molecule Type"="DNA",Created=Tue Aug 09 18:57:47 PDT 2022]
	Sarcophilus_harrisii[&"Rough Temperature (°C)"=92.1738658995353,Description="VOSF01010003 (E1-15), NC_045432 (E16)",Modified=Fri Aug 12 12:10:42 PDT 2022,"% GC"=57.6%,"# Nucleotide Sequences With Quality"=0,"Molecular Weight (kDa)"=1396.168489999937,Topology="linear","Molecule Type"="DNA",Created=Thu Aug 11 06:06:17 PDT 2022]
	Notoryctes_typhlops_DNA_Zoo[&URN="urn:local:.:vz-gc65fhe","Rough Temperature (°C)"=89.5238421955403,Description="HiC_scaffold_10",Modified=Wed Nov 16 13:02:32 PST 2022,"% GC"=50.7%,"# Nucleotide Sequences With Quality"=0,"Molecular Weight (kDa)"=359.7357700000023,Topology="linear",Notes="Inactivating mutations validated by DNA Zoo SRA","Molecule Type"="DNA",Created=Thu Aug 11 11:55:10 PDT 2022]
	Notoryctes_typhlops_NYGC[&"At least Q20"=100.00%,Ambiguities=0,"At least Q30"=100.00%,"Rough Temperature (°C)"=89.5238421955403,"At least Q40"=99.57%,Description="NYGC",Modified=Wed Nov 16 13:02:32 PST 2022,Bin="<html><head><3></head><b><font color='#49993F'>High</font></b></html>","% GC"=50.7%,"# Nucleotide Sequences With Quality"=1,"Post-Trim Length"=1166,"Molecular Weight (kDa)"=359.7667900000023,Topology="linear","% MQ"=0.4%,Created=Wed Nov 16 12:55:23 PST 2022,URN="urn:local:.:vy-gc65fhe","% LQ"=0.0%,"% HQ"=99.6%,"Molecule Type"="DNA"]
	Dromiciops_gliroides[&country="Chile: San Martin, comuna de Valdivia, Region delos Rios",collection_date="2014-02-10","Rough Temperature (°C)"=90.5831044915057,Description="NC_057867","Genetic Code"="Standard",Modified=Fri Aug 12 12:10:42 PDT 2022,"Annotation Software Version (Genome-Annotation-Data)"="9.0","Assembly Name (Genome-Assembly-Data)"="mDroGli1.pri",Taxonomy="Eukaryota; Metazoa; Chordata; Craniata; Vertebrata; Euteleostomi; Mammalia; Metatheria; Microbiotheria; Microbiotheriidae; Dromiciops","Common Name"="monito del monte","Genome Coverage (Genome-Assembly-Data)"="63.0x","Filename (Imported From)"="sequence - 2022-08-09T110319.625.gb","Annotation Provider (Genome-Annotation-Data)"="NCBI",dev_stage="adult",Created=Tue Sep 28 00:00:00 PDT 2021,isolate="mDroGli1","Genome Representation (Genome-Assembly-Data)"="Full","Assembly Date (Genome-Assembly-Data)"="07-APR-2021","Annotation Method (Genome-Annotation-Data)"="Best-placed RefSeq; Gnomon","Features Annotated (Genome-Annotation-Data)"="Gene; mRNA; CDS; ncRNA","Assembly Provider (Genome-Assembly-Data)"="Vertebrate Genomes Project","Sequencing Technology (Genome-Assembly-Data)"="PacBio Sequel II CLRQ; 10X Genomics linked reads; Bionano Genomics DLS; Arima Genomics v1 Hi-C",db_xref="taxon:33562",Organism="Dromiciops gliroides","Annotation Version (Genome-Annotation-Data)"="100","Path (Imported From)"="/Users/pannotia/Downloads",Accession="NC_057867.1","% GC"=52.1%,chromosome="X",sex="female","Molecular Weight (kDa)"=2657.982339999933,"# Nucleotide Sequences With Quality"=0,"Annotation Pipeline (Genome-Annotation-Data)"="NCBI eukaryotic genome annotation pipeline",Topology="linear","Assembly Method (Genome-Assembly-Data)"="FALCON kit v. 1.8.1; FALCON unzip v. 1.3.7; purge_dups v. 1.2.3; Scaff10X v. 4.2; Bionano Solve v. 3.5.1_01142020; Salsa Hi-C v. 2.2; GCPP v. 1.9.0-SL-release-8.0.0+1-37-gd7b188d; longranger v. 2.2.2; freebayes v. 1.3.2; gEVAL manual curation v. 2021-04-07; VGP pipeline v. 1.6","Annotation Name (Genome-Annotation-Data)"="Dromiciops gliroides Annotation Release 100","Diploid (Genome-Assembly-Data)"="Principal Pseudohaplotype","Annotation Status (Genome-Annotation-Data)"="Full annotation",tissue_type="kidney, liver","Molecule Type"="DNA","Expected Final Version (Genome-Assembly-Data)"="No"]
	Gracilinanus_agilis[&country="Brazil: Panga",collection_date="2019-05-19","Rough Temperature (°C)"=92.56517695685869,Description="NC_058136","Genetic Code"="Standard",Modified=Fri Aug 12 12:10:42 PDT 2022,"Annotation Software Version (Genome-Annotation-Data)"="9.0","Assembly Name (Genome-Assembly-Data)"="AgileGrace",Taxonomy="Eukaryota; Metazoa; Chordata; Craniata; Vertebrata; Euteleostomi; Mammalia; Metatheria; Didelphimorphia; Didelphidae; Gracilinanus","Common Name"="Agile Gracile Mouse Opossum","Genome Coverage (Genome-Assembly-Data)"="100.0x","Filename (Imported From)"="sequence - 2022-08-09T090610.788.gb","Annotation Provider (Genome-Annotation-Data)"="NCBI",dev_stage="adult",Created=Wed Oct 20 00:00:00 PDT 2021,isolate="LMUSP501","Genome Representation (Genome-Assembly-Data)"="Full","Assembly Date (Genome-Assembly-Data)"="MAR-2020","Annotation Method (Genome-Annotation-Data)"="Best-placed RefSeq; Gnomon","Features Annotated (Genome-Annotation-Data)"="Gene; mRNA; CDS; ncRNA","Assembly Provider (Genome-Assembly-Data)"="Nanjing Normal University","Sequencing Technology (Genome-Assembly-Data)"="stLFR; BGISEQ-500; Hi-C",db_xref="taxon:191870",Organism="Gracilinanus agilis","Annotation Version (Genome-Annotation-Data)"="100","Path (Imported From)"="/Users/pannotia/Downloads",Accession="NC_058136.1","% GC"=57.0%,chromosome="X",sex="male","Molecular Weight (kDa)"=2394.0626699998866,"# Nucleotide Sequences With Quality"=0,"Annotation Pipeline (Genome-Annotation-Data)"="NCBI eukaryotic genome annotation pipeline",Topology="linear","Assembly Method (Genome-Assembly-Data)"="SOAPnuke v. 1.5; Supernova v. 2.1.1; Gapcloser v. 1.10","Annotation Name (Genome-Annotation-Data)"="Gracilinanus agilis Annotation Release 100","Annotation Status (Genome-Annotation-Data)"="Full annotation",tissue_type="liver","Molecule Type"="DNA","Expected Final Version (Genome-Assembly-Data)"="Yes"]
	Didelphis_virginiana[&"Rough Temperature (°C)"=91.86218226906385,Description="HiC_scaffold_11",Modified=Thu Aug 11 14:29:21 PDT 2022,"% GC"=55.2%,"# Nucleotide Sequences With Quality"=0,"Molecular Weight (kDa)"=2492.411249999908,Topology="linear","Molecule Type"="DNA",Created=Thu Aug 11 14:24:50 PDT 2022]
	Monodelphis_domestica[&"Rough Temperature (°C)"=91.52118612458037,Description="NC_008809","Genetic Code"="Standard",Modified=Fri Aug 12 12:10:42 PDT 2022,"Annotation Software Version (Genome-Annotation-Data)"="7.0",Taxonomy="Eukaryota; Metazoa; Chordata; Craniata; Vertebrata; Euteleostomi; Mammalia; Metatheria; Didelphimorphia; Didelphidae; Monodelphis","Common Name"="gray short-tailed opossum","Filename (Imported From)"="sequence - 2022-08-11T141940.838.gb","Annotation Provider (Genome-Annotation-Data)"="NCBI",Created=Wed Apr 27 00:00:00 PDT 2016,pop_variant="pop1","Annotation Method (Genome-Annotation-Data)"="Best-placed RefSeq; Gnomon","Features Annotated (Genome-Annotation-Data)"="Gene; mRNA; CDS; ncRNA",db_xref="taxon:13616",Organism="Monodelphis domestica","Annotation Version (Genome-Annotation-Data)"="Monodelphis domestica Annotation Release 103","Path (Imported From)"="/Users/pannotia/Downloads",Accession="NC_008809.1","% GC"=54.4%,chromosome="X","Annotation Pipeline (Genome-Annotation-Data)"="NCBI eukaryotic genome annotation pipeline","Molecular Weight (kDa)"=2489.1745299999043,"# Nucleotide Sequences With Quality"=0,Topology="linear","Annotation Status (Genome-Annotation-Data)"="Full annotation","Molecule Type"="DNA"]
;
end;

begin characters;
	dimensions nchar=1197;
	format datatype=dna missing=? gap=-;
	matrix
	Vombatus_ursinus	ATGGCCACCAGCTCCAAGGTATTTAAGAAGACCTGCCCCAATAGGAAGCTTTCCATCTACCTGGGGAAACGGGACTTTGTGGACCATATAGACTCAGTGGAACCCATTGATGGTGTTGTGCTGATTGACCCTGAGTACTTGAAAGATCGAAAAGTGTTTGTGGTACTGACCTGCGCCTTCCGCTATGGCCGGGATGATTTGGATGTGATCGGTCTGACGTTCCGCAAAGACCTCTACGTGCAGGCCCTGCAAGTTTTCCCCAAAGAGCCCTCGCAAGACCCATTGCCCCTCACAAACCTTCAAGAATGCCTGCTGCACAAGCTCGGTGACAACGCCCATCCCTTCATCTTCCAGCTGCCCACCAATCTGCCCTGTTCAGTGACCCTGCAGCCTGGGCCTGAGGATGCTGAAAAGGCCTGTGGAGTGGACTATGAAGTGAAGAGTTTCTATGCTGAGAATTTGGAGGAGAAAATCCACAAGAGGAACTCTGTGCGTCTGATCATTCGAAAGGTGCAGTTTGCCCCCCTGGACCTAGGCCCCACGCCCCGGGCTGAGACCACCCGGCACTTCCTTCTGTCTGACCACCCCCTAAAGCTAGAAGCTTGGATGGACAAGGAGGTTCACTACCATGGAGAACCCATCTCCATCCATGTTGCCATCTATAACGGCACCAGTAAGCTCATCAAGAAAATCAAGGTGTCGGTTGACCAGATTGTGGATGTCGTCCTGTACTCCGGGGACAAGTACACCAAGACTGTGTTTACTGCAGAGTTTGGAGAGACTGTGCCTGCCAACTCCACCTTCTCCAAGAGCTTCACGGCAACTCCAAGCCTGGCTGCCAACCGCCAGAAACAGGGCCTGGCCTTGGATGGCAAACTGAAGCACGAAGACACCAACCTGGCCTCCAGTACCATCCTTCAGCCGGGCACGGACAAAGAGGCTCTGGGGATCCTAGTGTCCTATCAAGTCAGGATCAGCACAGTGGCATCTCGTGGAGGCATCCTAGGAGATCTGACGTCCAGTGACATGAGCGTGGTGCTTCCTTTGAGCCTGATGCATCCCAAACCATCTGCTGATGTCACCAGTGAGGATGTCGTCATTGAAGACTTTGCTCAGCAGTGGCCGAAACTCCAGGGGGCAGATGAGACTGAGGAAGAGGCCACG---TCCACCGCCTCCGGGACTGAGGACAACTGA
	Pseudochirops_cupreus	ATGGCCACCAGCTCCAGGGTGTTTAAGAAGACCTGTCCTGATAGAAAGCTTTCCATCTACCTGGGGAAACGGGACTTTGTGGACCATATAGACTCAGTGGAATCCATTGATGGTGTTGTCCTGATTGACCCTGAGTACTTGAAAGATCGAAAAGTGTTCGTGGTGCTGACCTGTGCCTTCCGCTATGGCCGGGATGATCTGGATGTGATTGGTCTGACATTCCGCAAAGACCTCTATGTGCAGGCCCTGCAAGTTTTCCCCAAAGAGCCCACCCAAATCCCATTGCCCCTCACAAACCTCCAAGAATGCTTGCTGCACAAGCTCGGTGACAATGCCCATCCCTTCACCTTCCAGCTGCCCACCAATCTGCCCTGTTCAGTGACCCTGCAGCCTGGGCCTGAGGATGTTGGAAAGGCCTGTGGAGTGGACTATGAAGTGAAGAGTTTCTATGCTGAGAATTTAGAGGAGAAAATTCACAAGAGGAACTCTGTGCGTCTGATCATTCGAAAGGTGCAATTTGCCCCCCTGGACCTAGGCCCCGTGCCCCGGGCTGAGAGTACCCGGTACTTTCTTCTGTCTGACCACCCCCTAAAGCTAGAAGCATGGATGGACAAGGAGGTTCACTACCATGGGGACCCCATCCCCATCCACATTGCCATCCACAATGGCACCAGTAAGCTCATCAAGAAAATCAAGGTGTCAGTTGACCAGATTGTTGACGTTGTCCTGTACTCTGGCGACAAGTACACCAAGACTGTGTTTACTGCAGAATTTGGAGAGACTGTGGCTGCCAATTCCACCTTCTCCAAGAGCTTCACAGCAACTCCAAGCCTGGCTGCCAACCGCCAGAAACAGGGGCTGGCCTTGGATGGCAAACTGAAGCATGAAGACACCAATCTGGCCTCTAGTACCATCCTTCAGCCTGGCACAGACAAAGAGGCTCTGGGGATCCTCGTGTCCTACCAAGTCAGGATCAGCATAGTGGCATCTCGTGGAGGAATCCTAGGAGATCTGACATCCAGTGACATGAGCGTAATGCTTCCTTTGAGCCTGATGCATCCCAAGCCATCTTCTGATGCCACCAGTGAGGATTTTGTCATTGAAGACTTTTCGAAGCAGTGGCCAAAGCTCCAGGGGGCAGATGAGCCTGAGGAAGAGGCCACC---ACCACTGCCTCGGGGGCTGAGGACAACTGA
	Strigocuscus_gymnotis	ATGGCTGCCAGCTCCAGGGTGTTTAAGAAGACCTGCCCCAACAGGAAGCTTTCCATCTACCTGGGGAAACGAGACTTTGTGGACCACATAGACTCAGTGGAACCCATTGATGGTGTTGTCCTGATTGACCCGGAGTCCTTGAAAGATCGAAAAGTATTTGTGGTGCTGACTTGTGCCTTCCGCTATGGCCGGGATGACCTGGATGTGATTGGTCTGACATTCCGCAAAGACCTCTATGTGCAGGTCCTGCAAGTTTTCCCCAAAGAGCCCACCCAAGCCCCATCACCCCTCACAAATCTTCAAGAATGCCTGTTGCACAAGCTCGGTGATAATGCCCATCCCTTCACCTTCCAGCTGCCCACCAATCTGCCCTGTTCAGTGACCCTGCAGCCTGGGCCTGAGGATGCTGAAAAGGCCTGTGGAGTGGATTATGAAGTGAAGAGTTTCTATGCCGATAATTTAGAGGAGAAAATCCACAAGAGGGACTCTGTGCGTCTGATCATTCGGAAGGTGCAGTTCGCCCCACTGGACCTAGGCCCCGTGCCTCGGGCTGAGAGCGTCCGGCACTTCCTTCTGTCTGACCACCCCCTGAAGCTCGAAGCTTGGATGGACAAGGAGGTTCACTACCATGGGGACCCCATTCCTATCCACGTCGCCATCCACAACGGCACCAGCAAGCTCATCAGGAAGATCAAGGTGTCAGTTGACCAGATTGTCGATGTCGTCCTGTACTCTGGGGACAAGTACACCAAGACCGTGTTTACTGCAGAGTTTGGAGAGACTGTGGCTGCCAATTCCACCTTCTCCAAGAGCTTCATGGCGATGCCAAGCCTGGCTGCCAACCGCCAGAAACAGGGCCTGGCCTTGGATGGCAAACTGAAGCATGAAGACACCAACCTGGCCTCTAGTACCATCCTTCGGCCTGGCATGGACAAAGAGGCTCTGGGGGTCCTAGTGTCCTACCGAGTCAGGATCAACATAGTGGCATCTCGTGGAGGCATCCTAGGAGATCTGACATCCAGTGACATGAGCGTGATGCTTCCTTTGAGCCTGATGCATCCCAAGCCATCTTCCGATGTCACCAGTGAGGATATTGTCATTGAAGACTTTGCTCAGCACTGGCCAAAGCTCCAGGGGGCAGATGAGACTGAGGAAGAGGCCATC---GCTACTGCCTCAGGGGCTGAGGACAACTGA
	Pseudocheirus_occidentalis	ATGGCCACCAGCTCCAGGGTGTTTAAGAAGACCTGTCCTGATAGAAAGCTTTCCATCTACCTGGGGAAACGGGACTTTGTGGACCATATAGACTCAGTGGAACCCATTGATGGTGTTGTCCTGATTGACCCTGAATACTTGAAAGATAGAAAAGTGTTTGTGGTGCTGACTTGTGCCTTCCGCTATGGCCGTGATGATCTGGATGTGATTGGTCTAACATTCCGCAAAGACCTCTACGTGCAGGACCTGCAAGTTTTCCCCAAAGAGCCCACCCAAGTCCCATTGCCCCTCACAAACCTCCAAGAATGCTTGCTGCACAAGCTCGGTGACAATGCCCATCCCTTCACCTTCCAGCTGCCCACCAATCTGCCCTGTTCAGTGACCCTGCAGCCTGGGCCTGAGGATACTGGAAAGGCCTGTGGAGTGGACTATGAAGTGAAAAGTTTCTATGCTGAGAATTTAGAGCAGAAAATCCACAAGAGGAACTCTGTGAGTCTGATCATTCGAAAGGTGCAATTTGCCCCCCTGGACCTAGGCCCCGTGCCCCGTGCTGAGCGTACCCGGTACTTCCTTCTGTCTGACCACCCCCTAAAGCTAGAAGCTTGGATGGACAAGGAGGTTCACTACCACGGGGACCCCATCCCCATCCACGTTGCCATCCACAATGGCACCAGCAAGCTCATTAAGAAAATCAAGGTGTCAGTGGACCAAATTGTTCACGTTGTCCTGTATTCTGGCGACAAGTACACCAAGACTGTGTTTACTGCAGAGTTTGGAGAGACCGTGGCTGCCCATTCCACCTTCTCCAAGAGTTTCACAGCAACTCCAAGCCTGGCTGCCAACCGCCAGAAACAGGGGCTGGCCTTAGATGGCAAACTGAAGCATGAAGACACCAATCTGGCCTCTAGTACCATCCTTCAGCCTGGCACAGACAAAGAGGCTCTAGGGATCCTAGTGTCCTACCAAGTCAGGATCAGCATAGTGGCATCTCGTGGAGGCATCCTAGGAGATCTGACATCCAGTGACATGAGCGTGATGCTTCCTTTGAGCCTGATGCATCCCAAGCCATCTTCTGATGTCACCAGTGAAGATTTTGTCATTGAAGACTTTTCAAAGCAGTGGCCAAAGCTCCAGGGAGCAGATGAGACTGAGGAAGAGGCCACA---GCCTCTGCCTCAGGGGCTGAGGACAACTGA
	Pseudochirops_corinnae	ATGGCCACCAGCTCCAGGGTGTTTAAGAAGACCTGTCCCGATAGAAAGCTTTCCATCTACCTGGGGAAACGGGACTTTGTGGACCATATAGACTCAGTGGAACCCATTGATGGTGTTGTCCTGATTGACCCCGAGTACTTGAAAGATCGAAAAGTGTTCGTGGTGCTGACTTGTGCCTTCCGCTATGGCCGGGATGATCTGGATGTGATTGGTCTGACATTCCGCAAAGACCTCTATGTGCAGGCCCTGCAAGTTTTCCCCAAAGAGCCCACCCAAATCCCATTGCCCCTCACAAACCTCCAAGAATGCTTGCTGCACAAGCTCGGTGACAATGCCCATCCCTTCACCTTCCAGCTGCCCACCAATCTGCCCTGTTCAGTGACCCTGCAGCCTGGGCCTGAGGATGTTGGAAAGGCCTGTGGAGTGGACTATGAAGTGAAGAGTTTCTATGCTGAGAATTTAGAGGAGAAAATTCACAAGAGGAACTCTGTGCGTCTGATCATTCGAAAGGTGCAATTTGCCCCCCTGGACCTAGGCCCCGTGCCCCGGGCTGAGAGTACCCGGTACTTTCTTCTGTCTGACCACCCCCTAAAGCTAGAAGCATGGATGGACAAGGAGGTTCACTACCATGGGGACCCCATCCCCATCCACGTTGCCATCCACAATGGCACCAGCAAGCTCATTAAGAAAATCAAGGTGTCAGTTGAACAGATTGTTGACGTTGTCCTGTACTCTGGCGACAAGTACACCAAGACTGTGTTTACTGCAGAGTTTGGAGAGACTGTGGCTGCCAATTCCACCTTCTCCAAGAGCTTCACGGCAACTCCAAGCCTGGCTGCCAACCGCCAGAAACAGGGGCTGGCCTTGGATGGCAAACTGAAGCATGAAGACACCAATCTGGCCTCTAGTACCATCCTTCAGCCTGGCACAGACAAAGAGGCTCTGGGGATCCTCGTGTCCTACCAAGTCAGGATCAGCATAGTGGCATCTCGTGGAGGCATCCTAGGAGATTTGACATCCAGTGACATGAGCGTGATGCTTCCTTTGAGCCTGATGCATCCCAAGCCATCTTCTGATGTCACCAGTGAGGATTTTGTCATTGAAGACTTTTCGAAGCAGTGGCCAAAGCTCCAGGGGACAGATGAGCCTGAAGAAGAGGCCACC---ACCACTGCCTCTGGGGCTGAGGACAACTGA
	Gymnobelideus_leadbeateri	ATGGCCACCGGCTCCAGGGTGTTTAAGAAGACCTGTCCCGATAGCAAGCTTTCCATCTACCTGGGGAAACGGGACTTTGTGGACCATATAGACTCAGTGGAACCCATTGATGGTGTTGTCCTGATTGACCCTGAGTACCTAAAAGATCGAAAAGTGTTTGTGGTGCTGACTTGTGCCTTCCGCTATGGCCGGGATGATCTGGATGTGATTGGTTTGACATTCCGCAAAGACCTCTATGTGCAGGCCCTGCAAGTTTTCCCCAAAGAGCCCACCCAAGTCCCATTGTCCCTCACAAAACTCCAAGAAAGCTTGATGCACAAGCTCGGTGACAATGCCCATCCCTTCACCTTCCAGCTGCCCACCAATCTGCCCTGTTCAGTGACCCTGCAGCCTGGGCCTGAGGATGCTGGAAAGGCCTGTGGAGTGGACTATGAAGTGAAGAGTTTCTATGCGGAGAATTTAGAGGAGAAAACCCACAGGAGGAACTCTGTGCGTCTGATCATTCGAAAGGTGCAGTTTGCCCCCCTGGACCTAGGCCCTGTGCCCCGGGCTGAGAGTACCCGGTGCTTCCTTCTGTCTGACCACCCCCTAAAGCTAGAAGCTTGGATGGACAAGGAGGTTCACTACCATGGGGACCCCATCCCTATCCACATTGCCATCCATAATGGCACCAGCAAGCTCATTAAGAAAATCAAGGTGTCAGTTGACCAGATTGTTGACGTCGTCCTGTACTCTGGCGACAAGTACACCAAGACTGTGTTTACTGCAGAGTTTGGAGAGACTGTGGCTGCCAATTCCACCTTCTCCAAGAGCTTCACAGCAACCCCAAGCCTGGCTGCCCACCGCCAGAAACAGGGTCTGGCCTTGGATGGCAAACTGAAGCATGAAGATACCAATCTGGCCTCTAGTACCATCCTTCAGCCTGGCACAGACAAAGAGGCTCTAGGGATCCTAGTGTCCTACCAAGTCAAGATCAGCATAGTGGCATCTCGCGGAGGCATCCTAGGAGACCTGACGTCCAGTGACATGAGTGTGATGCTTCCCTTGAGCCTGATGCATCCCAAGCCATCTTCTGATGTCACCAGTGAGGATTTTGTCATTGAAGACTTT------------ACAAAGCTCCAGGGGGCAGATGAGACTGAGGAAGAGGCCACT---GCCGCTGCCTCAGGACCTGAGGACAACTGA
	Phascolarctos_cinereus	ATGTCCACCAGCTCCAAGGTATTTAAGAAGACCTGCCCCAATGGGAAGCTTTCCATCTACCTGGGGAAACGGGACTTTGTGGACCATATAGACTCAGTGGAACCCATTGATGGTGTTGTCCTGATTGACCCTGAGCACTTGAAAGATAGAAAAGTGTTTGTGGTGCTGACTTGTGCCTTCCGCTATGGCCGGGATGATCTGGATGTGATCGGTCTGACGTTCCGCAAAGACCTCTATGTGCAGGCCCTGCAAGTTCTCCCCAAAGAGCCCACCCAAGACCCATTGCCCCTCACAAACCTTCAAGAATGCCTGCTGCACAAGCTTGGTGACAATGCCCATCCATTCACCTTCCAGCTACCCACCAATCTGCCCTGTTCAGTGACCCTGCAGCCTGGGCCTGAGGATGCTGAAAAGGCCTGTGGCGTGGACTACGAAGTGAAGAGTTTCTATGCTGAGAATTTAGAGGAGAAAATCCACAAGAGGAACTCTGTGCGTCTGATCATTCGAAAGGTGCAGTTTGCCCCCCTGGACCTAGGCCCCATGCCCCGGGCTGAGACCACTCGTCACTTCCTTCTGTCTGACCACCCCCTAAAGCTAGAAGCTTGGATGGACAAGGAGGTTCACTACCATGGGGAGCCCATCTCCATCCATGTGGTCATCTGTAATGGCACCAGCAAGCTCATCAAGAAAATCAAGGTGTCAGTTGACCAGATTGTGGATGTCGTCTTGTACTCCGGGGACAAGTACACCAAGACTGTGTTTACTGCAGAGTTTGGAGAGACCGTGCCTGGCCATTCCACCTTCTCCAAGAGCTTCACGGCAACTCCAAGCCTGGCTGCCAACCGCCAGAAACAGGGCCTGGCCTTGGACGGCAAACTCAAGCATGAAGACACCAACCTGGCCTCTACTACCATCCTTCAGCCGGGCACAGACAAAGAGGCTCTGGGGATCCTAGTGTCCTACCAAGTCAGGATCAGCACAGTGGCATCTCGTGGAGGCATCCTAGGAGATCTGACGTCCAGTGACGTGAGCGTGGTGCTTCCCTTGAGCCTGATGCATCCCAAGCCATCTTCTGATGTCACCAGTGAGGATGTCGTCATTGAAGACTTTTCTCAGCAGTGGCCGAAGATCCAGGGTGCAGATGAGACTGAGGAAGAGGCCACC---TCTACCGCCTCGGGGACTGAGGACAACTGA
	Lagorchestes_hirsutus	ATGGCCACCAGCTCCAAGGTGTTTAAGAAGACCTGCCTCAATAGGAGGCTTTCCATCTACCTAGGGAAACGAGACTTTGTGGACCATATAGACTCAGTGGAACCCATTGATGGTGTTGTCCTGATTGACCCTGAGTACTTGAAAGATCGAAAAGTCTTTGTGGTGCTGACTTGTGCCTTCCGTTATGGCCGGGATGATCTGGACGTGATCGGTCTGACATTCCGAAAAGACCTCTATGTGCAGGCCCTGCAAGTTTTCCCCAAAGAGCCCACCCAAGCCCCATTGCCCCTCACAAGCCTTCAAGAATGCCTGCTGCAAAAGCTGGGTGACAGTGCCCATCCCTTCACCTTCCAGCTGCCCACCAATCTGCCTTGTTCAGTGACCCTGCAGCCTGGGCCCGAGGATGCTGAAAAGGCATGTGGAGTGGACTATGAAGTGAAGAGTTTCTATGCTGAGAATCTAGAGGAGAAAATCCACAAGAGGAACTCTGTTCGGCTGATCATTAGGAAGGTGCAGTTTGCCCCCCTGGACCTAGGCCCCATGCCCCGAGCTGAGAGCACCCGTCACTTCCTTCTGTCCGACCACCCCCTAAAGCTTGAAGCTTGGATGGACAAGGAGGTTCACTACCATGGGGACCCCATCGCTATCCACGTCGCCATCCACAATGGCACCAGCAAGCTCGTCAAGAAAATCAAGGTGTCAGTTGACCAGATTGTTGAAGTCGTACTGTACTCTGGAGACAAGTACACCAAGACTGTATTTACTGCAGAGTTTGGAGACACCGTAGCTGCCAATTCCACCTTCTCCAAGAGCTTCACGGTGACTCCAACCCTGGTGGCCAACCGTCAGAAACAGGGCCTGGCCTTGGATGGCAAACTGAAGCATGAAGACACCAATCTGGCCTCCAGTACCATCCTGCAGCCTGGCACAGACAAAGAGGCTCTGGGGATCCTAGTGTCCTACCAAGTCAGGATCAGCATAGTAGCGTCTCGTGGAGGCATCCTAGGAGATCTGACATCCAGTGACATCAGCGTGATGCTTCCTTTGAGCCTGATGCATCCTAAGCCATCTTCTGATGTCACCAGTGAGGATATTGTCATTGAAGACTTTGCTCAGCAGTGGCCAAAG------GAGACAGATGAGACTGAGGAAGAGGCCACG---GCCACTGCCTCGGGGGCTGAGGACAACTGA
	Macropus_eugenii	ATGGCCACCAGCTCCAAGGTGTTTAAGAAGACCTGCCTCAATAGGAGGCTTTCCATCTACCTAGGGAAACGAGACTTTGTGGACCATATAGACTCAGTGGAACCCATTGATGGTGTTGTCCTGATTGACCCTGAGTACTTGAAAGATCGAAAAGTCTTTGTGGTGCTGACTTGTGCCTTCCGTTATGGCCGGGATGATCTGGACGTGATCGGTCTGACATTCCGAAAAGACCTCTATGTGCAGGCCCTGCAAGTTTTCCCCAAAGAGCCCACCCAAGCCCCATTGCCCCTCACAAGCCTTCAAGAATGCCTGCTGCAAAAGCTGGGTGACAGTGCCCATCCCTTTACCTTCCAGCTGCCCACCAATCTGCCTTGTTCAGTGACCCTGCAGCCTGGGCCCGAGGATGCTGAAAAGGCATGTGGAGTGGACTATGAAGTGAAGAGTTTCTATGCTGAGAATCTAGAGGAGAAAATCCACAAGAGGAACTCTGTTCGGCTGATCATTCGGAAGGTGCAGTTTGCCCCCCTGGACCTAGGCCCCATGCCCCGAGCTGAGAGCACCCGTCACTTCCTTCTGTCCGACCACCCCCTAAAGCTTGAAGCTTGGATGGACAAGGAGGTTCACTACCATGGGGACCCCATTGCTATCCACGTCGCCATCCACAATGGCACCAGCAAGCTCGTCAAGAAAATCAAGGTGTCAGTTGACCAGATTGTTGAAGTTGTCCTGTACTCTGGAGACAAGTACACCAAGACTGTATTTACTGCAGAGTTTGGAGACACCGTAGCTGCCAATTCCACCTTCTCCAAGAGCTTCACGGTAACTCCAACCCTGGTGGACAACCGTCAGAAACAGGGCCTGGCCTTGGATGGCAAACTGAAGCATGAAGACACCAATTTGGCCTCCAGTACCATCCTGCAGCCTGGCACAGACAAAGAGGCTCTGGGGATCCTAGTGTCCTACCAAGTCAGGATCAGCATAGTAGCGTCTCGTGGAGGCATCCTAGGAGATCTGACATCCAGTGACATCAGCGTGATGCTTCCTTTGAGCCTGATGCATCCTAAGCCATCTTCTGATGTCACCAGTGAGGATATTGTCATTGAAGACTTTGCTCAGCAGTGGCCAAAG------GAGACAGATGAGACTGAGGAAGAGGCCACC---GCCACTGCCTCGGGGGCTGAGGACAACTGA
	Macropus_fuliginosus	ATGGCCACCAGCTCCAAGGTGTTTAAGAAGACCTGCCTCAATAGGAGGCTTTCCATCTACCTAGGGAAACGAGACTTTGTGGACCATATAGACTCAGTGGAACCCATTGATGGTGTTGTCCTGATTGACCCTGAGTACTTGAAAGATCGAAAAGTCTTTGTGGTGCTGACTTGTGCCTTCCGTTATGGCCGGGATGATCTGGACGTGATCGGTCTGACATTCCGAAAAGACCTCTATGTGCAGGCCCTGCAAGTTTTCCCCAAAGAGCCCACCCAAGCCCCATTGCCCCTCACAAGCCTTCAAGAATGCCTGCTGCAAAAGCTGGGTGACAGTGCCCATCCCTTCACCTTCCAGCTGCCCACCAATCTGCCTTGTTCAGTGACCCTGCAGCCTGGGCCCGAGGATGCTGAAAAGGCATGTGGAGTGGACTATGAAGTGAAGAGTTTCTATGCTGAGAATCTAGAGGAGAAAATCCACAAGAGGAACTCTGTTCGGCTGATCATTCGGAAGGTGCAGTTTGCCCCCCTGGACCTAGGCCCCATGCCCCGATCCGAGAGCACCCGTCACTTCCTTCTGTCCGACCACCCCCTAAAGCTTGAAGCTTGGATGGACAAGGAGGTTCACTACCATGGGGACCCCATTGCTATCCACGTCGCCATCCACAATGGCACCAGCAAGCTCGTCAAGAAAATCAAGGTGTCAGTTGACCAGATTGTTGAAGTTGTCCTGTACTCTGGAGACAAGTACACCAAGACTGTATTTACTGCAGAGTTTGGAGACACCGTAGCTGCCAATTCCACCTTCTCCAAGAGCTTCACGGTGACTCCAACCCTGGTGGCCAACCGTCAGAAACAGGGCCTGGCCTTGGATGGCAAACTGAAGCATGAAGACACCAATTTGGCCTCCAGTACCATCCTGCAGCCTGGCACAGACAAAGAGGCTCTGGGGATCCTAGTGTCCTACCAAGTCAGGATCAGCATAGTAGCGTCTCGTGGAGGCATCCTAGGAGATCTGACATCCAGTGACATCAGCGTGATGCTTCCTTTGAGCCTGATGCATCCTAAGCCATCTTCTGATGTCACCAGTGAGGATATTGTCATTGAAGACTTTGCTCAGCAGTGGCCAAAG------GAGACAGATGAGACTGAGGAAGAGGCCACC---GCCACTGCCTCGGGGGCTGAGGACAACTGA
	Macropus_giganteus	ATGGCCACCAGCTCCAAGGTGTTTAAGAAGACCTGCCTCAATAGGAGGCTTTCCATCTACCTAGGGAAACGAGACTTTGTGGACCATATAGACTCAGTGGAACCCATTGATGGTGTTGTCCTGATTGACCCTGAGTACTTGAAAGATCGAAAAGTCTTTGTGGTGCTGACTTGTGCCTTCCGTTATGGCCGGGATGATCTGGACGTGATCGGTCTGACATTCCGAAAAGACCTCTATGTGCAGGCCCTGCAAGTTTTCCCCAAAGAGCCCACCCAAGCCCCATTGCCCCTCACAAGCCTTCAAGAATGCCTGCTGCAAAAGCTGGGTGACAGTGCCCATCCCTTCACCTTCCAGCTGCCCACCAATCTGCCTTGTTCAGTGACCCTGCAGCCTGGGCCCGAGGATGCTGAAAAGGCATGTGGAGTGGACTATGAAGTGAAGAGTTTCTATGCTGAGAATCTAGAGGAGAAAATCCACAAGAGGAACTCTGTTCGGCTGATCATTCGGAAGGTGCAGTTTGCCCCCCTGGACCTAGGCCCCATGCCCCGATCCGAGAGCACCCGTCACTTCCTTCTGTCCGACCACCCCCTAAAGCTTGAAGCTTGGATGGACAAGGAGGTTCACTACCATGGGGACCCCATTGCTATCCACGTCGCCATCCACAATGGCACCAGCAAGCTCGTCAAGAAAATCAAGGTGTCAGTTGACCAGATTGTTGAAGTTGTCCTGTACTCTGGAGACAAGTACACCAAGACTGTATTTACTGCAGAGTTTGGAGACACCGTAGCTGCCAATTCCACCTTCTCCAAGAGCTTCACGGTGACTCCAACCCTGGTGGCCAACCGTCAGAAACAGGGCCTGGCCTTGGATGGCAAACTGAAGCATGAAGACACCAATTTGGCCTCCAGTACCATCCTGCAGCCTGGCACAGACAAAGAGGCTCTGGGGATCCTAGTGTCCTACCAAGTCAGGATCAGCATAGTAGCGTCTCGTGGAGGCATCCTAGGAGATCTGACATCCAGTGACATCAGCGTGATGCTTCCTTTGAGCCTGATGCATCCTAAGCCATCTTCTGATGTCACCAGTGAGGATATTGTCATTGAAGACTTTGCTCAGCAGTGGCCAAAG------GAGACAGATGAGACTGAGGAAGAGGCCACC---GCCATTGCCTCGGGGGCTGAGGACAACTGA
	Macropus_rufus	ATGGCCACCAGCTCCAAGGTGTTTAAGAAGACCTGCCTCAATAGGAGGCTTTCCATCTACCTAGGGAAACGAGACTTTGTGGACCATATAGACTCAGTGGAACCCATTGATGGTGTTGTCCTGATTGACCCTGAGTACTTGAAAGATCGAAAAGTCTTTGTGGTGCTGACTTGTGCCTTCCGTTATGGCCGGGATGATCTGGACGTGATCGGTCTGACATTCCGAAAAGACCTCTATGTGCAGGCCCTGCAAGTTTTCCCCAAAGAGCCCACCCAAGCCCCATTGCCCCTCACAAGCCTTCAAGAATGCCTGCTGCAAAAGCTGGGTGACAGTGCCCATCCCTTCACCTTCCAGCTGCCCACCAATCTGCCTTGTTCAGTGACCCTGCAGCCTGGGCCCGAGGATGCTGAAAAGGCATGTGGAGTGGACTATGAAGTGAAGAGTTTCTATGCTGAGAATCTAGAGGAGAAAATCCACAAGAGGAACTCTGTTCGGCTGATCATTCGGAAGGTGCAGTTTGCCCCCCTGGACCTAGGCCCCATGCCCCGAGCTGAGAGCACCCGTCACTTCCTTCTGTCCGACCACCCCCTAAAGCTTGAAGCTTGGATGGACAAGGAGGTTCACTACCATGGGGACCCCATTGCTATCCACGTCACCATCCACAATGGCACCAGCAAGCTCGTCAAGAAAATCAAGGTGTCAGTTGACCAGATTGTTGAAGTTGTCCTGTACTCTGGAGACAAGTACACCAAGACTGTATTTACTGCAGAGTTTGGAGACACCGTAGCTGCCAATTCCACCTTCTCCAAGAGCTTCACGGTGACTCCGACCCTGGTGGCCAACCGTCAGAAACAGGGCCTGGCCTTGGATGGCAAACTGAAGCATGAAGACACCAATTTGGCCTCCAGTACCATCCTGCAGCCTGGCACAGACAAAGAGGCTCTGGGGATCCTAGTGTCCTACCAAGTCAGGATCAGCATAGTAGCGTCTCGTGGAGGCATCCTAGGAGATCTGACATCCAGTGACATCAGCGTGATGCTTCCTTTGAGCCTGATGCATCCTAAGCCATCTTCTGATGTCACCAGTGAGGATATTGTCATTGAAGACTTTGCTCAGCAGTGGCCAAAG------GAGACAGATGAGACTGAGGAAGAGGCCACC---ACCACTGCCTCGGGGGCTGAGGACAACTGA
	Setonix_brachyurus	ATGGCCACCAGCTCCAAGGTGTTTAAGAAGACCTGCCTCAATAGGAGGCTTTCCATCTACTTAGGGAAACGAGACTTTGTGGACCATATAGACTCAGTGGAACCCATTGATGGTGTTGTCCTGATTGACCCTGAGTACTTGAAAGATCGAAAAGTCTTTGTGGTGCTGACATGTGCCTTCCGTTATGGCCGGGATGATCTGGACGTGATCGGTCTGACATTCCGAAAAGACCTCTATGTGCAGGCCCTGCAAGTTTTCCCCAAAGAGCCCACCCAAGCCCCATTGCCCCTCACAAGCCTTCAAGAATGCCTGCTGCAAAAGCTGGGTGACAGTGCCCATCCCTTCACCTTCCAGCTGCCCACCAATCTGCCTTGTTCAGTGACCCTGCAGCCTGGGCCCGAGGATGCTGAAAAGGCATGTGGAGTGGACTATGAAGTGAAGAGTTTCTATGCTGAGAATCTAGAGGAGAAAATCCACAAGAGGAACTCTGTTCGGCTGATCATTCGGAAGGTGCAGTTTGCCCCCCTGGACCTAGGCCCCATGCCCCGAGCTGAGAGCACCCGTCACTTCCTTCTGTCCGACCACCCCCTAAAGCTTGAAGCTTGGATGGACAAGGAGGTTCACTACCATGGGGACCCCATTGCTATCCACGTCGCCATCCACAATGGCACCAGCAAGCTCGTCAAGAAAATCAAGGTGTCAGTTGACCAGATTGTTGAAGTTGTCCTGTACTCTGGAGACAAGTACACCAAGACTGTATTTACTGCAGAGTTTGGAGACACCGTAGCTGCCAATTCCACCTTCTCCAAGAGCTTCACGGTGACTCCAACCCTGGTGGCCAACCGTCAGAAACAGGGCCTGGCCTTGGATGGCAAACTGAAGCATGAAGACACCAATCTGGCCTCCAGTACCATCCTGCAGCCTGGCACAGACAAAGAGGCTCTGGGGATCCTAGTGTCCTACCAAGTCAGGATCAGCATAGTAGCGTCTCGTGGAGGCATCCTAGGAGATCTGACATCCAGTGACATCAGCGTGATGCTTCCTTTGAGCCTGATGCATCCTAAGCCATCTTCTGATGTCACCAGTGAGGATATTGTCATTGAAGACTTTGCTCAGCAGTGGCCAAAG------GAGACAGATGAGACTGAGGAAGAGGCCACC---GCCACTGCCTCAGGGGCTGAGGACAACTGA
	Potorous_gilbertii	ATGGCTACCAGCTCCAAGGTGTTTAAGAAGACCTGTCTCAATAGGAGGCTTTCCATCTACCTAGGGAAACGAGACTTTGTGGACCATATAGACTCAGTGGAACCCATTGATGGTGTTGTCCTGATTGACCCTGAGTACTTAAAAGATCGAAAAGTCTTTGTGGTGCTGACTTGTGCCTTCCGTTATGGCCGGGATGATCTGGACGTGATAGGTCTGACATTCCGAAAAGACCTCTATGTGCAGGCCCTGCAAGTTTTCCCCAAAGAGCCCACCCAAGCCCCATTGCCCCTCACAAGCCTTCAAGAATGCCTGCTGCAAAAGCTGGGTGACAGTGCCCATCCCTTCACCTTCCAGCTGCCCACCAATCTGCCTTGTTCAGTGACCCTGCAGCCTGGGCCCGAAGACGCTGAAAAGGCCTGTGGAGTAGACTATGAAGTGAAGAGTTTCTATGCGGAGAATCTACAGGAGAAAATCCACAAGAGGAACTCTGTTCGGCTGATCATTCGGAAGGTGCAGTTTGCCCCCCTGGACCTAGGCCCCATGCCCCGAGCTGAGAGCACCCGTCACTTCCTTCTGTCTGACCACCCCCTAAAGCTTGAAGCTTGGATGGACAAGGAGGTTCACTACCATGGGGACCCCATCGCCATCCACGTCACCATCCACAATGGCACCAGCAAGCTTGTCAAGAAAATCAAGGTGTCAGTTGACCAGATTGTTGAAGTCGTCCTGTACTCTGGAGACAAGTACACCAAGACTGTGTTTACTGCAGAGTTTGGAGACACCGTAGCTGCCAATTCCACCTTCTCCAAGAGCTTCACGGTGACTCCAACCCTTGTGGCCAACCGTCAGAAACAGGGCCTGGCCTTGGATGGCAAACTGAAGCATGAAGACACCAATCTGGCCTCCAGTACCATCCTGCAGCCTGGCATGGACAAAGAGGCTCTGGGGATCCTAGTGTCCTACCAAGTCAGGATCAGCATAGTAGCATCTCGTGGAGGCATCCTAGGAGATCTGACATCCAGTGACATCAGCGTGATGCTTCCTTTGAGTCTGATGCATCCGAAGCCATCTCCTGATGTCACCAGTGAGGACATTGTCATTGAAGACTTTGCTCAGCAGTGGCCAAAG------GAGACAGATGAGCCTGAGGAAGAGGCCACC---GCCACTGCCTCGGGGGCTGAGGACAACTGA
	Antechinus_flavipes	ATGGCCACCAGCTCCAAGGTGTTTAAGAAGACCTGCTCCAATGGGAAGCTTTCCGTCTACCTGGGAAAACGGGACTTTGTGGACCATATAGATTCAGTGGAACCCATTGATGGTGTTGTCCTGATTGACCCTGAGAACGTGAAAGATCGAAAAGTGTTTGTGGTGCTGACTTGTGCCTTCCGTTACGGCCGGGATGATCTGGATGTGATCGGTCTGACCTTCCGGAAAGACCTCCATACGCAGGCCCTCCAAGTGTTCCCCAAAGAGCCCTCCCAAGCCCCAGTGCCCCTCACAAACCTTCAAGAATGCCTGCTGCACAAGCTCGGTGACAATGCCTATCCCTTCACCTTCCAGCTGCCCACCAATCTGCCCTGTTCAGTGACCCTGCAGCCTGCACCCGAGGACGCGGATAAGGCCTGTGGAGTGGACTATGAAGTGAAGAGTTTCTATGCTGAGAATGTAGAGGAGAAAATCTCCAAGAGGAACTCCGTGCGTCTAATCATTCGGAAGGTGCAGTTTGCCCCCCTGGACCTGGGCCCCATGCCCCGGGCTGAGACCACTCGGCACTTCCTTCTGTCTGACCACCCTCTGAAGCTAGAAGCTTGGATGGACAAGGAGGTTCACTACCACGGGGAACCGATCTCCATCCATGTCGACATCAACAATGGCACCAGCAAGCTCATCAAGAAAATCAAGGTGTCGGTTGACCAGATCGTGGATGTTGTCCTGTACTCTGGGGACAAGTACACCAAAACCGTGTTCTCTGAAGAGTTTGGCGAGACTGTGGCTGCTAACTCTACCTTTTCCAAGAGCTTCACGGCGACCCCCACCCTGGCCGCCAACCGTCAGAAACAGGGCCTGGCCTTGGATGGCAAACTTAAGCATGAAGACACCAATCTGGCCTCGAGTACCATTCTTCAACCTGGCACGGACAAAGAGGCTCTGGGGATCCTAGTGTCCTACCAAGTCAGGATCAACATCGTGGTATCTCGCGGAGGCATCCTAGGAGATCTGACATCCAGTGACATGAGTGTGGTGCTGCCCTTGAGCCTGATGCATCCCAAGCCATCTTACGATGTCACCAGTGAGGACATCATCATCGAGGAGTTTGCTCAGAGATGGCCAAAGGGCCAGGGGGGAGATGAGCCTGAGGAGGAGGCCCCC---AAC------------CCTGAGGACAACTAA
	Antechinus_stuartii	ATGGCCACCAGCTCCAAGGTGTTTAAGAAGACCTGCTCCAATGGGAAGCTTTCCGTCTACCTGGGAAAACGAGACTTTGTGGACCATATAGATTCAGTGGAACCCATTGATGGTGTTGTCCTGATTGACCCTGAGAACGCGAAAGATCGAAAAGTGTTTGTGGTGCTGACTTGTGCCTTCCGTTACGGCCGGGATGATCTGGATGTGATCGGTCTGACCTTCCGGAAAGACCTCCATATGCAGGCCCTCCAAGTGTTCCCCAAAGAGCCCTCCCAGGCCCCAGTGCCCCTCACAAACCTTCAAGAATGCCTGCTGCACAAGCTCGGTGACAATGCCTATCCCTTCACCTTCCAGCTGCCCACCAATCTGCCCTGTTCAGTGACCCTGCAGCCTGCACCCGAGGACGCTGATAAGGCCTGTGGAGTGGACTATGAAGTGAAGAGTTTCTATGCTGAGGATGTAGAGGAGAAAATCTCCAAGAGGAACTCCGTGCGTCTAATCATTCGGAAGGTGCAGTTTGCCCCCCTGGACCTGGGCCCCATGCCCCGGGCTGAGACCACCCGGCACTTCCTTCTGTCTGACCACCCTCTGAAGCTAGAAGCTTGGATGGACAAGGAGGTTCACTACCACGGGGAACCGATCTCCATCCATGTCGACATCAACAATGGCACCAGCAAGCTCATCAAGAAAATCAAGGTGTCGGTTGACCAGATCGTGGATGTTGTCCTGTACTCTGGGGACAAGTACACCAAAACCGTGTTCTCTGAAGAGTTTGGCGAGACTGTGGCTGCTAACTCTACCTTTTCCAAGAGCTTCACGGCGACCCCCACCCTGGCCGCCAACCGTCAGAAACAGGGCCTGGCCTTGGATGGCAAACTTAAGCATGAAGACACCAATCTGGCCTCGAGTACCATTCTTCAACCTGGCACGGACAAAGAGGCTCTGGGGATCCTAGTGTCCTACCAAGTCAGGATCAACATCGTGGTATCTCGCGGAGGCATCCTAGGAGATCTGACATCCAGTGACATGAGTGTGGTGCTGCCCTTGAGCCTGATGCATCCCAAGCCATCTTACGATGTCACCAGTGAGGACATCATCATCGAGGAGTTTGCTCAGAGATGGCCAAAGGGCCAGGGGGGAGATGAGCCTGAGGAGGAGGCCCCC---AAC------------ACTGAGGACAACTAA
	Phascogale_tapoatafa	ATGGCCACCAGCTCCAAGGTGTTTAAGAAGACCTGCTCCAATGGGAAGCTTTCCGTCTACCTGGGAAAACGGGACTTTGTGGACCATATAGACTCAGTGGAACCCATTGATGGGGTTGTCCTGATTGACCCTGAGAACGCGAAAGATCAAAAAGTGTTTGTGGTGCTGACTTGTGCCTTCCGTTACGGCCGGGATGATCTGGATGTGATCGGTCTGACCTTCCGGAAAGATCTCCATATGCAGGCCCTCCAAGTGTTCCCTAAAGAGCCCTCCCAGGCCCCAATGCCCCTCACAAACCTTCAAGAATGCCTGTTGCACAAGCTCGGTGACAATGCCTACCCCTTCACCTTCCAGCTGCCCACCAATCTGCCCTGTTCGGTGACCCTGCAGCCTGCGCCCGAGGACGCCGATAAGGCCTGTGGAGTGGACTATGAAGTGAAGAGTTTCTATGCTGAGAATGTAGAGGAGAAAATCTCCAAGAGGAACTCCGTGCGTCTAATCATTCGGAAGGTGCAGTTTGCCCCCCTGGACCTGGGCCCCATGCCCCGGGCTGAGACCACCCGGCACTTCCTTCTGTCTGACCACCCTCTGAAGCTAGAAGCTTGGATGGACAAGGAGGTTCACTACCACGGGGAACCGATCTCCATCCATGTCGACATCAACAATGGCACCAGCAAGCTCATCAAGAAAATCAAGGTGTCGGTTGACCAGATCGTGGATGTTGTCCTGTACTCTGGGGACAAGTACACCAAAACTGTGTTCTCTGAAGAGTTTGGCGAGACTGTGGCTGCTAACTCTACCTTTTCCAAGAGCTTCACGGCGACCCCCACCCTGGCCACCAACCGTCAGAAACAGGGCCTGGCCTTGGATGGCAAACTTAAGCATGAAGACACCAATCTGGCCTCGAGTACCATTCTTCAACCTGGCACGGACAAAGAGGCTCTGGGGATCCTAGTGTCCTACCAAGTCAGGATCAACATCGTGGTATCTCGCGGAGGCATCCTAGGAGATCTGACATCCAGTGACATGAGTGTGGTGCTGCCCTTGAGCCTGATGCATCCCAAGCCATCTTACGATGTCACCAGTGAGGACATCATCATCGAGGAGTTTGCTCAGAGGTGGCCAAAGGGCCAGGGGGGAGATGAGCCTGAGGAGGAGGCCCCC---AAC------------ACTGAGGACAACTAA
	Dasyurus_viverrinus	ATGGCCACCAGCTCCAAGGTGTTTAAGAAGACCTGCTCCAATGGGAAGCTTTCCGTCTACCTGGGAAAACGGGACTTTGTGGACCATATCGACTCAGTGGAACCCATTGATGGTGTTGTCCTGATTGACCCTGAGAATGTGAAAGATCGAAAAGTGTTTGTGGTGCTGACTTGTGCCTTCCGTTACGGCCGGGATGATCTGGATGTGATTGGTCTGACCTTCCGGAAAGACCTCCATATGCAGGCCCTCCAAGTGTTCCCCAAAGAGCCCTCCCAGGCCCCAGTGCCCCTCACAAACCTTCAAGAATGCCTGCTGCACAAGCTCGGGGACAATGCCTATCCCTTCACCTTCCAGCTGCCCACCAATCTGCCCTGTTCAGTGACCCTGCAGCCTGCGCCTGAGGACGCCGATAAAGCCTGTGGAGTGGACTTTGAAGTGAAGAGTTTCTATGCTGAGAATGTAGAGGAGAAAATCTCCAAGAGGAACTCCGTGCGGCTAATCATTCGGAAGGTGCAGTTTGCCCCCCTGGACCTAGGCCCCATGCCCCGAGCTGAGACCACCCGGCACTTCCTTCTGTCTGACCACCCTCTGAAGTTAGAAGCTTGGATGGACAAGGAGGTTCACTACCACGGGGAGCCGATCTCCATCCACATCGACATCAACAATGGCACCAGCAAGCTCATCAAGAAGATCAAGGTGTCGGTTGACCAGATCGTGGATGTTGTCCTGTACTCTGGGGACAAGTACACCAAAACCGTCTTCTCTGAAGAGTTTGGCGAGACTGTGGCTGCTAATTCTACCTTTTCCAAGAGTTTCATGGCGACCCCCACCCTGGCCGCCAACCGTCAGAAACAGGGCCTGGCCTTGGATGGCAAACTTAAGCATGAAGACACCAACCTGGCCTCGAGTACCATTCTTCAGCCCGGCACGGACAAAGAGGCTCTGGGGATCCTAGTGTCCTACCAAGTCAGGATCAACATCGTGGTGTCTCGCGGAGGCATCCTAGGAGATCTGACATCCAGTGACATGAGTGTGGTGCTGCCCTTGAGCCTGATGCATCCCAAGCCATCTTACGATGTCACCAGTGAGGACATCGTCATCGAGGAGTTTGCTCAGAGGTGGCCAAAGGGCCAGGGGGGAGACGAGCCTGAGGAGGAGGCCCCC---AAC------------ACTGAGGACAACTAA
	Myrmecobius_fasciatus	ATGGCCACCGGCTCCAAGGTGTTTAAGAAGACCTGCTCCGATGGGAAGCTTTCCGTCTACCTGGGAAAACGGGACTTTGTGGACCACATAGACTCAGTGGAACCCATTGATGGTGTTGTCTTGATTGACCCTGAGAACGCAAAAGATCGAAAAGTGTTTGTGGTGCTGACTTGTGCCTTCCGCTACGGCCGGGATGATCTGGATGTGATCGGTCTGACCTTCCGCAAAGACCTCCATATGCAGGCCGTGCAAGTGTTCCCCAAAGAGCCCTCCCAGGCCCCATTGCCCCTCACGAACCTTCAAGAATGCCTGCTGCACAAGCTTGGTGACAACGCCTATCCCTTCACCTTCCAGCTGCCCACCAATCTGCCCTGTTCAGTGACCCTGCAGCCTGCACCCGAGGACGCCGATAAGGCCTGCGGAGTGGACTATGAAGTGAAGAGTTTCTATGCTGAGAATTTAGAGGAGAAAATCTCCAAGAGGAACTGCGTGCGTCTAATCATTCGCAAGGTGCAGTTTGCCCCCCTGGACCTAGGCCCCATGCCCCGGGCTGAGACCACCCGGCACTTCCTTCTGTCTGACCACCCTCTGAAGCTAGAAGCTTGGATGGACAAGGAGGTTCACTACCACGGGGAACCCATCTCCGTCCATGTTGACATCAACAATGGCACCAGCAAGCTCATCAAGAAAATCAAGGTGTCAGTTGACCAGATCGTGGACGTCGTCCTGTACTCGGGGGACAAGTACACCAAAACCGTGTTTTCTGCAGAGTTTGGCGAGACTGTGGCTGCTAATTCTACCTTTTCCAAGAGCTTCACGGCGACCCCAACCCTGGCTAGCAACCGTCAGAAACAGGGCCTGGCCTTGGATGGCAAACTTAAGCATGAAGACACCAATCTGGCCTCCAGTACCATTCTTCAGCCCGGCACGGACAAAGAGGCTCTGGGGATCCTAGTGTCCTACCAAGTCAGGATCAACATCGTGGTATCCCGTGGAGGCATCCTAGGAGATCTGACATCCAGTGACATGAGTGTGGTGCTGCCCTTGAGCCTGATGCATCCCAAGCCATCTTACGATGTCAACAGTGAGGACATCATTATCGAGGAGTTTGCTCAGAAGTGGCCAAAGGGTCAGGGGGGAGATGAGGCTGAGGAAGAGGCCCCC---AACACT---------GCTGAGGACAACTAA
	Thylacinus_cynocephalus	ATGGCCACCAACTCCAAGGTGTTTAAGAAGACCTGCTCCAATGGGAAGCTTTCTGTCTACCTGGGAAAACGGGACTTTGTGGACCATATAGACTCAGTGGAACCCATTGATGGTGTCGTCCTGATTGATCCTGAGAACGTGAAAGATCGAATAGTGTTCGTGGTCCTGACTTGTGCCTTCCGCTATGGCCGGGATGATCTGGATGTGATTGGTCTGACCTTCCGTAAAGACCTCCATATGCAGGCCCTGCAAGTGTTTCCCAAAGAGCCCACCCAGGCCCCGTTGCCCCTCACCACCCTTCAAGAATGCCTGCTGCACAAGCTTGGTGACAATGCCTACCCCTTCACCTTCCAGCTGCCCACCAATCTGCCCTGTTCGGTGACCCTGCAGCCTGGGCCCGAGGAGGCTGAAAAGGCCTGTGGAGTGGACTATGAAGTGAAGAGTTTCTATGCTGAGAACTTAGAGGAGAAAATCTCCAAGAGGAACTCCGTGCGTCTAATCATTCGGAAGGTACAGTTTGCCCCCCTGGACCTAGGCCCCATGCCCCGGGCCGAGACTACCCGGCACTTCCTTCTGTCTGACCACCCCCTGAAGCTAGAAGCTTGGATGGACAAGGAGGTTCACTATCACGGGGAACCGATCTCCGTCCACGTTGACATCAACAATGGCACCAGCAAGCTCATCAAGAAAATCAAGGTGTCAGTTGACCAGATCGTGGATGTTGTCCTGTACTCTGGGGACAAGTACACCAAAACCGTGTTTTCTGCAGAGTTTGGAGAGACCGTGGCTGCTAATTCTACCTTTTCCAAGAGCTTTACGGCGACCCCAACCCTGGCCGCCAACCGTCAGAAACAGGGCCTGGCCTTGGATGGCAAACTTAAGCATGAGGACACCAATCTGGCCTCGAGTACCATTCTTCAGCCTGGCATGGACAAAGAGGCTCTGGGGATCCTAGTGTCCTACCAAGTCAGGATCAACATCGTGGTATCTCGCGGAGGCATCCTAGGAGATCTGACGTCCAGTGACATGAGTGTGGTGCTGCCCTTGAGCCTGATGCATCCCAAGCCATCTTACGATGTCACCAGTGAGGACATCATTATCGAGGAGTTTGCTCAGAAGTGGCCAAAGGGCCAGGGGGGAGATGAGCCTGAGGAAGAGGCCCCC---AACACTGCCTCTGGGGCTGAGGACAACTAA
	Dasyurus_hallucatus	ATGGCCACCAGCTCCAAGGTGTTTAAGAAGACCTGCTCCAATGGGAAGCTTTCCGTCTACCTGGGAAAACGGGACTTTGTGGACCATATCGACTCAGTGGAACCCATTGATGGTGTTGTCCTGATTGACCCTGAGAACGTGAAAGATCGAAAAGTGTTCGTGGTGCTGACTTGTGCCTTCCGTTACGGCCGGGACGATCTGGATGTGATCGGTCTGACCTTCCGGAAAGACCTCCATATGCAGGCCCTCCAAGTGTTCCCCAAAGAGCCCTCCCAGGCCCCAGTGCCCCTCACAAACCTTCAAGAATGCCTGCTGCACAAGCTCGGTGACAATGCCTATCCCTTCACCTTCCAGCTGCCCACCAATCTGCCCTGTTCAGTGACCCTGCAGCCTGCGCCTGAGGACGCCGAGAAGGCCTGTGGAGTGGACTTTGAAGTGAAGAGTTTCTATGCTGAGAATGTAGAAGAGAAAATCTCCAAGAGGAACTCCGTGCGGCTAATCATTCGCAAGGTGCAGTTTGCCCCCCTGGACCTAGGCCCCATGCCCCGGGCTGAGACCACCCGGCACTTCCTTCTGTCTGACCACCCTCTGAAGCTAGAAGCTTGGATGGACAAGGAGGTTCACTACCACGGGGAGCCGATCTCCATCCACGTCGACATCAACAATGGCACCAGCAAGCTCATCAAGAAAATCAAGGTGTCGGTTGACCAGATCGTGGATGTTGTCCTGTACTCTGGGGACAAGTACACCAAAACCGTCTTCTCTGAAGAGTTTGGCGAGACTGTGGCTGCTAATTCTACCTTTTCCAAGAGTTTCACGGCGACCCCCACCCTGGCCGCCAACCGTCAGAAACAGGGCCTGGCCTTGGATGGCAAACTTAAGCATGAAGACACCAACCTGGCCTCGAGTACCATCCTTCAGCCCGGCACGGACAAAGAGGCTCTGGGGATCCTAGTGTCCTACCAAGTCAGGATCAACATCGTGGTGTCTCGCGGAGGCATCCTAGGAGATCTGACATCCAGTGACATGAGTGTGGTGCTGCCCTTGAGCCTGATGCATCCCAAGCCCTCTTACGATGTCACCAGTGAGGACATCATCATCGAGGAGTTTGCTCAGAGGTGGCCAAAGGGCCAGGGGGGAGACGAGCCTGAGGAGGAGGCCCCC---AAC------------GCTGAGGACAACTAA
	Sarcophilus_harrisii	ATGGCCACCAGCTCCAAGGTGTTTAAGAAGACCTGCTCCAATGGGAAGCTTTCCGTCTACCTGGGAAAACGGGACTTTGTGGACCATATCGACTCAGTGGAACCCATTGATGGTGTTGTCCTGATTGACCCTGAGAACGTGAAAGATCGAAAAGTGTTTGTGGTGCTGACTTGTGCCTTCCGTTACGGCCGGGATGATCTGGATGTGATCGGTCTGACCTTCCGGAAAGACCTCCATATGCAGGCCCTCCAAGTGTTCCCCAAAGAGCCCTCCCAGGCCCCAGTGCCCCTCACAAACCTTCAAGAATGCCTGCTGCACAAGCTCGGTGACAATGCCTATCCCTTCACCTTCCAGCTGCCCACCAATCTGCCCTGTTCAGTGACCCTGCAGCCTGCGCCTGAGGACGCCGATAAGGCCTGTGGAGTGGACTTTGAAGTGAAGAGTTTCTATGCTGAGAATGTAGAGGAGAAAATCTCCAAGAGGAACTCCGTGCGGCTAATCATTCGGAAGGTGCAGTTTGCCCCCCTGGACCTAGGCCCCATGCCCCGGGCTGAGACCACCAGGCACTTCCTTCTGTCTGACCACCCTCTGAAGCTAGAAGTTTGGATGGACAAGGAGGTTCACTACCACGGGGAGCCGATCTCCATCCACGTCGACATCAACAATGGCACCAGCAAGCTCATCAAGAAAATCAAGGTGTCGGTTGACCAGATCGTGGATGTTGTCCTGTACTCTGGGGACAAGTACACCAAAACCGTCTTCTCTGAAGAGTTTGGAGAGACTGTGGCTGCTAATTCTACCTTTTCCAAAAGTTTCACGGCGACCCCCACCCTGGCCGCCAACCGTCAGAAACAGGGCCTGGCTTTGGATGGCAAACTTAAGCATGAAGACACCAACCTGGCCTCGAGTACCATTCTTCAGCCCGGCACGGACAAAGAGGCTCTGGGGATCCTAGTGTCCTACCAAGTCAGGATCAACATCGTGGTGTCTCGCGGAGGCATCCTAGGAGATCTGACATCCAGTGACATGAGTGTGGTGCTGCCCTTGAGCCTGATGCATCCCAAGCCATCTTATGATGTCACCAGTGAGGACATCATCATCGAGGAGTTTGCTCAGAGGTGGCCAAAGGGCCAGGGGGGAGAGGAGCCTGAGGAGGAGGCCCCC---AAC------------GCTGAGGACAACTAA
	Notoryctes_typhlops_DNA_Zoo	ATGGCCACCATCTCCAAGATGTATAAGAAGACCTGCACCAATGGGAAGCTTTCCATCTACCTGGGGAAACGGGACTTTGTGGACCACATAGACTCAGTGGAACCCATTGATGGGGCTGTTCTCTTTGACCCTCAGTCCTTGAATGATCGAAAAGTATTTGTTGTGCTGACTTGTGTCTTCCGCTATGGCCGGGATGATCTGGATGTGATGGGTCTGAGGTTCCACAAAGACCTCCATATGCAGGCCCTGCAAGTGTTCCCCAGAGAGCCCACCCAGGCCCCATTGTCCCTCACAGCCCTTCAAGAATTTCTGCTGCACAAGCTTGGTGACAATGCCTATCCCTTCACCTTCCAGCTGCCCACCAATCTGCCCTGTTCAGTGACCCTGCAGCCTGGGCCTGAGGATACTGGAAAGGCCTGTGGAGTGGACTATGAATTGAAGAGTTTCTATGCTGAGAATTTAGAAGAGAAAATCCACAAGAGAGACTCTGTGCGTCTGATCATTCGGAAGATACAGTTTGCCCCCCTGGACCTAGGCCCCATACCCAAGGCTGAGACCACCCGGAACTTCCTTCTGTCTGACCACCCCTTGAAGCTTGAAGCTTGGCTGGACAAGGAGGTTCACTACCATGGTAAGCCCATCTCCATCCATGTCGCCATCAACAATGGCACCAGCAAATTCATCAAGAAAATCAAGGTGTCAGTTGACCAGATTGTTGATGTTGCCTTGTACTCTGAAGACAAATGCACCAAGACTGTGTTTGCTGCAGAGTTTAGAGAGACTGTTGTTGCCAATTCCACCTTCTCCAAGAGCTTCACAGCAACTCCGAGCTTGGTTTTCAACCGCCAGAAACAGGGTCTGGCCTTGGATGGCAAACTGAAGCATGGAGACACCAATCTGGCCTCTACTACCATCCTTCAGCCCGGCACAGATAAAGCGGCTCTGGGGATCCTAGTGTCCTACCAAGTTAGGATCAGCATCGTGGTATCTAGTGGAGGCATCCTAGGAGATCTGACATCCAGTGACATGAGTGTGGTGCTTCCCCTGAAACTGATGCATCCCAAGCCATGTTAC-ATGTCACC--AGAGGATATCATCTTTGAAGACTTTGCTCAGCAA------------CAGAGGGCAGATGAGACTGAGGAAGAGGCCGG----GTC------------ACTGAGACCCACTAA
	Notoryctes_typhlops_NYGC	ATGGCCACCATCTCCAAGATGTATAAGAAGACCTGCACCAATGGGAAGCTTTCCATCTATCTGGGGAAACGGGACTTTGTGGACCACATAGACTCAGTGGAACCCATTGATGGGGCTGTTCTCTTTGACCCTCAGTCCTTGAATGATCGAAAAGTATTTGTTGTGCTGACTTGTGTCTTCCGCTATGGCCGGGATGATCTGGATGTGATGGGTCTGAGGTTCCACAAAGACCTCCATATGCAGGCCCTGCAAGTGTTCCCCAGAGAGCCCACCCAGGCCCCATTGTCCCTCACAGCCCTTCAAGAATTTCTGCTGCACAAGCTTGGTGACAATGCCTATCCCTTCACCTTCCAGCTGCCCACCAATCTGCCCTGTTCAGTGACCCTGCAGCCTGGGCCTGAGGATACTGGAAAGGCCTGTGGAGTGGACTATGAATTGAAGAGTTTCTATGCTGAGAATTTAGAAGAGAAAATCCACAAGAGAGACTCTGTGCGTCTGATCATTCGGAAGATACAGTTTGCCCCCCTGGACCTAGGCCCCATACCCAAGGCTGAGACCACCCGGAACTTCCTTCTGTCTGACCACCCCTTGAAGCTTGAAGCTTGGCTGGACAAGGAGGTTCACTACCATGGTAAGCCCATCTCCATCCATGTCGCCATCAACAATGGCACCAGCAAATTCATCAAGAAAATCAAGGTGTCAGTTGACCAGATTGTTGATGTTGCCTTGTACTCTGAAGACAAATGCACCAAGACTGTGTTTGCTGCAGAGTTTAGAGAGACTGTTGTTGCCAATTCCACCTTCTCCAAGAGCTTCACGGCAACTCCGAGCTTGGTTTTCAACCGCCAGAAACAGGGTCTGGCCTTGGATGGCAAACTGAAGCATGGAGACACCAATCTGGCCTCTACTACCATCCTTCAGCCCGGCACAGATAAAGCGGCTCTGGGGATCCTAGTGTCCTACCAAGTTAGGATCAGCATCGTGGTATCTAGTGGAGGCATCCTAGGAGATCTGACATCCAGTGACATGAGTGTGGTGCTTCCCCTGAAACTGATGCATCCCAAGCCATGTTAC-ATGTCACC--AGAGGATATCATCTTTGAAGACTTTGCTCAGCAA------------CAGAGGGCAGATGAGACTGAGGAAGAGGCCGG----GTC------------ACTGAGACCCACTAA
	Dromiciops_gliroides	ATGGCCACCAGCTCCAAGGTGTTTAAGAAGACCTGCTCCAACGGGAAGCTTTCCATCTACCTGGGAAAACGGGACTTTGTGGACCACATAGACTCAGTGGAACCCATTGATGGTGTTGTCCTGATTGACCCTGAGTACTTGAAAGATCGAAAAGTGTTTGTGGTACTGACTTGTGCCTTCCGCTATGGCCGGGATGATCTGGATGTGATCGGTCTAACGTTCCGCAAAGACCTCTATGTACAGGCTCTGCAAGTGTTCCCCAAAGAGCCCACTCAGGCACCACTGGCCCTCACAACCCTTCAAGAAGGCCTGCTGCACAAGCTCGGAGACAATGCCCAGCCTTTCACTTTCCAGCTGCCCACCAATCTACCCTGTTCAGTGACTCTGCAGCCTGGGCCCGAGGATGCTGGAAAGGCCTGTGGAGTGGACTATGAAGTGAAATGTTTCTATGCTGAGAATTTAGAAGAGAAAATCCACAAGAGGAACTCTGTACGTCTGATCATTCGGAAGGTGCAATTTGCCCCCCTGGACCTAGGCCCCGGGCCCCGGGCCGAGACTACCCGGCACTTCCTTCTGTCTGACCACCCCCTGAAGCTAGAAGCTTGGATGGACAAGGAGGTTCACTACCACGGGGAAGCCATCTCCATCCATGTTGCCGTCAACAATGGCAGCAACAAGCTCATCAGGAAGATCAAGGTGGCAGTGGAACAGATTGTCAATGTCATCCTCTACTCTGGGGACAAGTACACCAAGACTGTGTTTGCTGCAGAATTTGGAGAGACCATAGCTGCCAATTCCACCTTCTCCAAGAGCTTCCCAGCGACTCCAAGCCTGGCTGCCAACCGCCAGAAACAGGGTCTGGCCTTGGATGGCAAACTTAAGCATGAAGACACCAATCTGGCCTCTAGCACCATCCTTCAGCCTGGCACAGACAAAGAGGCGCTGGGGATCCTGGTGTCCTACCAAGTCAGGATCAGCATAGCTGTATCTCGTGGAGGCATCCTAGGAGACCTGACATCCAGTGACATGAGTGTGGTGCTTCCCTTGAGCCTGATGCATCCCAAACCATCTTATGATGCCACCAGTGAGGATATCATCATTGAAGACTTTGCTCAGCAATGGCCAAAGCTCCAGGGGCCAGATGAGATTGAGGAAGAGGGTGCC---ACCACTGCCCCTGGGGCTGAGGACAACTGA
	Gracilinanus_agilis	ATGGCCACCAGTTCCAAGGTGTTTAAGAAGACCTGCCCCGATGGGAAGCTTTCCATCTACCTGGGGAAACGGGACTTTGTGGACCACGGAGACTCAGTGGAACCCATCGATGGTGTCGTCCTGGTTGATCCTGAGTACATGAAAGATCAAAAAGTGTTCGTGGTGCTGACTTGTGCTTTCCGCTATGGCCGGGATGACCTGGATGTGATCGGTCTGACGTTCCGAAAAGACCTCTATGTGCAGGCTCTGCAAGTGCTCCCCAGAGAGTCCCCAGAGGCTCCACTGGTCCTCACGGCCCTTCAGGAATGCCTGCTGCGCAAGCTTGGCGCTAACGCCCATCCCTTCACCTTCCAGCTGGCCACCAATCTACCCTGTTCAGTGAGCCTGCAGCCCGGGCCTGAGGATGCTGAAAAGGCCTGTGGAGTGGACTTTGAAGTGAAGAGTTTCTATGCTGAGAGCTTGGAGGAGAAAATCCCCAAGAGGAACTCTGTGCGTCTGATCATTCGGAAAGTGCAGTTCGCCCCCTCGGACCTGGGCCCCAAACCCCGGGCCGAGACCGCCTGGCACTTCCTTCTCTCCGACCACCCCCTGAAGCTAGAAGCCTGGATGGACAAAGAGGTCTACTACCACGGGGAGCCCATCTCCATCCACGTCGCCATCAACAATGGCAGCAGCAAGATCATCAAGAAAATCAAGGTGGCAGTTGACCAGATTGTTGACGTCGTCCTGTACTCCGGGGACAAGTACACCAAGACCGTGTTCACTGCAGAGTTTGCAGAGAACGTGGTCGCCAATTCCACGTTCTCCAAGAGCTTCGTGGCAACGCCAAGCCTGGCTGCCAACCGCCAGAAACAGGGCCTGGCCCTGGATGGCCAACTTAAGCATGAAGACACCAATCTGGCCTCTAGCACCATTCTTCGGCCCGGCATGGACAGAGAGGCCCAGGGGATCCTGGTGTCCTACCAAGTCAGGATCAGCATGGTGGTATCCCGTGGAGGCATCCTGGGAGATCTGCTGTCCAGTGACATGAGTGTGGCGCTTCCCCTGAGGCTGATGCATCCCAAGCCATCTTATGATGTCACCAGTGAGGATGTTGTCATAGAAGACTTCGCTCGGCAGTGGCCAAAGCTGGGGGGGGCACGTGACCCTGAAGAAGAGACCACCGTCGCCACCGCCTCCGGGGCCGAGGACGACTGA
	Didelphis_virginiana	ATGGCCACCAGTTCCAAGGTGTTTAAGAAGACCTGCCCCAATGGGAAGCTTTCCATCTACCTGGGGAAACGGGACTTTGTGGACCACATAGACTCAGTGGAACCCATTGATGGTGTTGTCCTGGTTGATCCTGAGTACATGAACAATCGAAAAGTGTTTGTGGTGCTGACTTGTGCTTTCCGCTATGGCCGGGATGACCTGGATGTGATCGGTCTGACGTTCCGCAAAGACCTCTATGTGCAGACTCTGCAAGTGCTCCCCAGAGAGTCCCCAGAGGCTCCATTGGCCCTCACGGCCCTTCAGGAGTGCCTGCTGCGCAAGCTTGGCGCTAACGCCCATCCCTTCACCTTCCAGCTGGCCACCAATCTACCCTGTTCAGTGACCCTGCAGCCTGGGCCTGAGGATGCTGAAAAGGCCTGTGGAGTGGACTTTGAAGTGAAGAGTTTCTATGCTGAGAACTTGGAGGAGAAAATCCACAAGAGGAACTCTGTGCGTCTGATCATTCGGAAAGTGCAGTTTGCCCCCTCGGACCTGGGCCCCAAACCCTGGGCTGAGACCGCCTGGCACTTCCTTCTCTCTGACCACCCCCTGAAGCTAGAAGCCTGGATGGACAGAGAGGTCTACTACCATGGGGAACCCATCTCCATCCATGTCGCCATCAACAATGGCAGCAGCAAGCTCATTAAGAAAATCAAGGTGGCAGTTGACCAGATTGTTGATGTCGTCCTGTACTCCGGGGACAAGTACACCAAGACCGTGTTCACTGCAGAGTTTGTAGAAACGGTGGCTGCCAATTCCACGTTCTCCAAGAGCTTCACAGCGATGCCAAGCCTGGCTGCCAACCGCCAGAAACAGGGCCTGGCCCTGGATGGCCAACTTAAGCATGAAGACACAAATCTGGCCTCCAGCACCATACTTCAGCCAGGCGTGGCCCGAGAGGCCCTGGGGATCCTGGTGTCCTACCAGGTTAGGATCAGCATGGTGGTATCTCGTGGAGGCATCCTGGGAGATCTGATGTCCAGCGACCTGAGTGTGGTGCTTCCCCTGAGGCTGATGCATCCCAAGCCATCTTGTGATGTCACCAGTGAGGATATTGTCATAGAAGACTTCACTCGGCAGTGGCCGAAGCTCCAGGGCGCTCATGACACTGAAGAAGAGACCACTGTCACCACTGCCTCCAGGCCCAAGGACAACTGA
	Monodelphis_domestica	ATGGCCACCAGTTCCAAGGTGTTCAAGAAGACCTGCCCCAACGGGAAGCTGTCCATCTACCTGGGGAAACGGGACTTTGTGGACCACGTGGACTCAGTGGAACCCATTGATGGTGTCGTCCTGGTTGATCCCGAGTACATGAAAGATCAAAAAGTGTTCGTAGTGCTGACTTGTGCTTTCCGCTATGGCCGGGATGACCTGGATGTGATCGGTCTGACGTTCCGCAAAGACCTCTACGTGCAGGCTCTGCAGGTGCTCCCCAGAGAGTCTCCAGAGGCTCCATTGGCCCTCACAGCTCTTCAAGAATGCCTGCTGCGCAAGCTTGGCGCTAACGCCCATCCCTTCACCTTCCAGCTGGCCCCCAATCTACCCTGTTCAGTGACCCTCCAGCCTGGGCCTGAGGATGCTGAAAAGGCCTGCGGAGTAGACTTTGAAGTGAAGAGTTTCTATGCTGAGAATTTGGAGGAGAAAATCCATAAGAGGAACTCTGTGCGTCTGATCATTCGCAAAGTGCAGTTTGCCCCCTCGGACCTAGGCCCCAAACCCCGGGCTGAGACTGCCTGGCACTTCCTTCTCTCTGACCACCCCCTGAAGCTAGAAGCCTGGATGGACAAAGAGGTCTACTACCATGGGGAACCCATCTCCATCCATGTCGCCATCAACAATGGCAGCAGCAAGCTCATCAAGAAAATAAAGGTGGCAGTTGACCAGATTGTTGACGTCGTCCTGTACTCCGGGGACAAGTACACCAAGACCGTGTTCACTGCAGAGTTTGTAGAGACGGTGGCTGCCAATTCCACGTTCTCCAAGAGCTTCACAGCGACACCAAGCCTGGCTGCCAACCGCCAGAAACAGGGCCTGGCCCTGGATGGCCAACTTAAGCATGAAGACACCAATCTGGCCTCCAGCACCATTCTTCAGCCGGGCACAGACAGAGAGGCCCTGGGGATCCTGGTGTCCTACCAAGTCAGGATCAGCATGGTGGTGTCTCGTGGAGGCATCCTAGGAGATCTGATGTCCAGTGACATGAGCGTGGCGCTTCCTCTGAGGCTGATGCATCCCAAGCCATCTTGCGATGTCACCAGTGAGGATGTTGTCATAGAAGACTTCGCT------------------------GGACATGACACTGAAGAAGAGACCACCGTCGCCACTGCCTCCGGGGCCAAGGACAACTGA

;
end;
