# Supplementary material for: Three Blind Moles: Molecular Evolutionary Insights on the Tempo and Mode of Convergent Eye Degeneration in Notoryctes typhlops (Southern Marsupial Mole) and Two Chrysochlorids (Golden Moles)
Source: Genes (Basel). 2023 Oct 28;14(11):2018. doi: 10.3390/genes14112018 (PMC10671557; doi:10.3390/genes14112018)
Supplement: Supplementary file 1 [file genes-14-02018-s001.zip › Marsupialia CDS Alignments Nexus/Marsupialia Cone Genes CDS Nexus/CNGA3 CDS alignment with both Notoryctes.nex]

#NEXUS
begin taxa;
	dimensions ntax=29;
	taxlabels
	Antechinus_flavipes[&country="Australia:Samford, QLD",db_xref="taxon:38775",Organism="Antechinus flavipes",Description="JADWMD010000003","Genetic Code"="Standard",Modified=Tue May 24 12:13:00 PDT 2022,Taxonomy="Eukaryota; Metazoa; Chordata; Craniata; Vertebrata; Euteleostomi; Mammalia; Metatheria; Dasyuromorphia; Dasyuridae; Antechinus",Accession="JADWMD010000003.1","Common Name"="yellow-footed antechinus","% GC"=36.7%,sex="male",chromosome="3","# Nucleotide Sequences With Quality"=0,Topology="linear",dev_stage="adult",Created=Tue Dec 29 00:00:00 PST 2020,isolate="AdamAnt",tissue_type="testis","Molecule Type"="DNA"]
	Antechinus_stuartii[&country="Australia: Lane Cove National Park",db_xref="taxon:9283",collection_date="2019-06-10",Organism="Antechinus stuartii",Description="JACYGW010013343","Genetic Code"="Standard",Modified=Tue May 24 12:13:00 PDT 2022,Taxonomy="Eukaryota; Metazoa; Chordata; Craniata; Vertebrata; Euteleostomi; Mammalia; Metatheria; Dasyuromorphia; Dasyuridae; Antechinus",Accession="JACYGW010013343.1","Common Name"="brown antechinus","% GC"=36.7%,sex="male","# Nucleotide Sequences With Quality"=0,Topology="linear",Created=Tue Jan 19 00:00:00 PST 2021,isolate="AWGG2019M",tissue_type="muscle","Molecule Type"="DNA"]
	Phascogale_tapoatafa[&Description="HiC_scaffold_3 (E1, E3-8) & 26673 (E2)",Modified=Tue May 24 12:13:00 PDT 2022,"% GC"=37.9%,"# Nucleotide Sequences With Quality"=0,Topology="linear","Molecule Type"="DNA",Created=Mon May 23 21:18:22 PDT 2022]
	Dasyurus_hallucatus[&Description="HiC_scaffold_3",Modified=Tue May 24 12:13:00 PDT 2022,"% GC"=37.0%,"# Nucleotide Sequences With Quality"=0,Topology="linear","Molecule Type"="DNA",Created=Wed May 18 15:50:20 PDT 2022]
	Dasyurus_viverrinus[&country="Australia: Aussie Ark, New South Wales",db_xref="taxon:9279",collection_date="2020-10-14",Organism="Dasyurus viverrinus",Description="JAJAFV010000004","Genetic Code"="Standard",Modified=Tue May 24 12:13:00 PDT 2022,Taxonomy="Eukaryota; Metazoa; Chordata; Craniata; Vertebrata; Euteleostomi; Mammalia; Metatheria; Dasyuromorphia; Dasyuridae; Dasyurus",Accession="JAJAFV010000004.1","Common Name"="eastern quoll","% GC"=36.9%,sex="female",chromosome="3","# Nucleotide Sequences With Quality"=0,Topology="linear",dev_stage="adult",Created=Fri Nov 12 00:00:00 PST 2021,isolate="TARZ-13805.1",tissue_type="kidney, liver, heart, spleen","Molecule Type"="DNA"]
	Myrmecobius_fasciatus[&Description="HiC_scaffold_3",Modified=Tue May 24 12:13:00 PDT 2022,"% GC"=37.3%,"# Nucleotide Sequences With Quality"=0,Topology="linear","Molecule Type"="DNA",Created=Wed May 18 16:01:03 PDT 2022]
	Thylacinus_cynocephalus[&country="Australia: Tasmania",db_xref="taxon:9275",Organism="Thylacinus cynocephalus",Description="VAHE03000003","Genetic Code"="Standard",Modified=Tue May 24 12:13:00 PDT 2022,Taxonomy="Eukaryota; Metazoa; Chordata; Craniata; Vertebrata; Euteleostomi; Mammalia; Metatheria; Dasyuromorphia; Thylacinidae; Thylacinus",Accession="VAHE03000003.1","Common Name"="Tasmanian wolf","% GC"=37.2%,sex="female",chromosome="3","# Nucleotide Sequences With Quality"=0,Topology="linear",dev_stage="Pouch Young",Created=Mon Apr 04 00:00:00 PDT 2022,isolate="PY-MV-C5757","Molecule Type"="DNA",isolation_source="soft tissue of a 108-year-old, alcohol-preserved thylacine pouch young specimen"]
	Notoryctes_typhlops_DNA_Zoo[&URN="urn:local:.:yd-gc65fhv","Rough Temperature (°C)"=86.92592936802974,Description="HiC_scaffold_1 & SRX13785675 (exon 1)","Genetic Code"="Standard",Modified=Thu Nov 17 07:03:58 PST 2022,"% GC"=43.7%,"# Nucleotide Sequences With Quality"=0,"Molecular Weight (kDa)"=666.7754799999985,Topology="linear","Molecule Type"="DNA",Created=Thu Jun 30 07:55:37 PDT 2022]
	Notoryctes_typhlops_NYGC[&URN="urn:local:.:yc-gc65fhv","Rough Temperature (°C)"=86.92592936802974,Description="NYGC",Modified=Thu Nov 17 07:03:58 PST 2022,"% GC"=43.7%,"# Nucleotide Sequences With Quality"=0,"Molecular Weight (kDa)"=666.7754799999985,Topology="linear","Molecule Type"="DNA",Created=Mon Aug 06 18:47:45 PDT 2018]
	Sarcophilus_harrisii[&db_xref="taxon:9305",Organism="Sarcophilus harrisii",Description="NC_045428","Genetic Code"="Standard",Modified=Mon May 23 21:20:17 PDT 2022,Taxonomy="Eukaryota; Metazoa; Chordata; Craniata; Vertebrata; Euteleostomi; Mammalia; Metatheria; Dasyuromorphia; Dasyuridae; Sarcophilus",Accession="NC_045428.1","Common Name"="Tasmanian devil","% GC"=37.0%,chromosome="3","# Nucleotide Sequences With Quality"=0,Topology="linear",Created=Tue Dec 31 00:00:00 PST 2019,cell_line="91H","Molecule Type"="DNA"]
	Didelphis_virginiana[&Description="HiC_scaffold_240473 & HiC_scaffold_9",Modified=Tue May 24 12:16:44 PDT 2022,"% GC"=41.0%,"# Nucleotide Sequences With Quality"=0,Topology="linear","Molecule Type"="DNA",Created=Thu May 19 15:38:48 PDT 2022]
	Monodelphis_domestica[&db_xref="taxon:13616",Organism="Monodelphis domestica",Description="NC_008807","Genetic Code"="Standard",Modified=Wed Jun 15 14:51:29 PDT 2022,Taxonomy="Eukaryota; Metazoa; Chordata; Craniata; Vertebrata; Euteleostomi; Mammalia; Metatheria; Didelphimorphia; Didelphidae; Monodelphis",Accession="NC_008807.1","Common Name"="gray short-tailed opossum","% GC"=39.2%,chromosome="7","# Nucleotide Sequences With Quality"=0,Topology="linear",Created=Wed Apr 27 00:00:00 PDT 2016,pop_variant="pop1","Molecule Type"="DNA"]
	Gracilinanus_agilis[&Description="JADWME010000003 (E1-4) & JADWME010050719 (E5-7) & JADWME010025627 (E8)",Modified=Tue May 24 12:16:44 PDT 2022,"% GC"=41.3%,"# Nucleotide Sequences With Quality"=0,Topology="linear","Molecule Type"="DNA",Created=Thu May 19 15:43:20 PDT 2022]
	Dromiciops_gliroides[&country="Chile: San Martin, comuna de Valdivia, Region delos Rios",db_xref="taxon:33562",collection_date="2014-02-10",Organism="Dromiciops gliroides",Description="NC_057863","Genetic Code"="Standard",Modified=Tue May 24 12:16:44 PDT 2022,Taxonomy="Eukaryota; Metazoa; Chordata; Craniata; Vertebrata; Euteleostomi; Mammalia; Metatheria; Microbiotheria; Microbiotheriidae; Dromiciops",Accession="NC_057863.1","Common Name"="monito del monte","% GC"=41.4%,sex="female",chromosome="3","# Nucleotide Sequences With Quality"=0,Topology="linear",dev_stage="adult",Created=Tue Sep 28 00:00:00 PDT 2021,isolate="mDroGli1",tissue_type="kidney, liver","Molecule Type"="DNA"]
	Lagorchestes_hirsutus[&Description="HiC_scaffold_4",Modified=Tue May 24 13:02:26 PDT 2022,"% GC"=40.2%,"# Nucleotide Sequences With Quality"=0,Topology="linear","Molecule Type"="DNA",Created=Fri May 20 08:59:31 PDT 2022]
	Macropus_fuliginosus[&Description="HiC_scaffold_10025 (E1) & 5 (E2-8)",Modified=Tue May 24 13:02:26 PDT 2022,"% GC"=40.3%,"# Nucleotide Sequences With Quality"=0,Topology="linear","Molecule Type"="DNA",Created=Mon May 23 11:33:26 PDT 2022]
	Macropus_giganteus[&Description="HiC_scaffold_5",Modified=Tue May 24 13:02:26 PDT 2022,"% GC"=40.2%,"# Nucleotide Sequences With Quality"=0,Topology="linear","Molecule Type"="DNA",Created=Mon May 23 11:36:22 PDT 2022]
	Macropus_rufus[&Description="HiC_scaffold_3",Modified=Tue May 24 14:00:59 PDT 2022,"% GC"=40.0%,"# Nucleotide Sequences With Quality"=0,Topology="linear","Molecule Type"="DNA",Created=Mon May 23 11:39:49 PDT 2022]
	Setonix_brachyurus[&Description="HiC_scaffold_3",Modified=Tue May 24 13:02:26 PDT 2022,"% GC"=40.9%,"# Nucleotide Sequences With Quality"=0,Topology="linear","Molecule Type"="DNA",Created=Tue May 24 12:11:19 PDT 2022]
	Macropus_eugenii[&Description="Concatenation of 11 sequences",Modified=Tue May 24 14:00:59 PDT 2022,"Common Name"="HiC_scaffolds 5(E1) 925 (2&3) 22805 (4) 31922 (5&6) 161127 (7) 40370 (8)","% GC"=40.5%,"# Nucleotide Sequences With Quality"=0,Topology="linear","Molecule Type"="DNA",Created=Sat May 21 07:25:21 PDT 2022]
	Potorous_gilbertii[&Description="HiC_scaffold_11450 (E1), 3 (E2,3,5-8), SRR16086862 (E4)",Modified=Wed Jun 15 14:55:45 PDT 2022,"% GC"=40.5%,"# Nucleotide Sequences With Quality"=0,Topology="linear","Molecule Type"="DNA",Created=Mon May 23 13:25:47 PDT 2022]
	Gymnobelideus_leadbeateri[&Description="HiC_scaffold_9",Modified=Tue May 24 13:01:37 PDT 2022,"% GC"=41.3%,"# Nucleotide Sequences With Quality"=0,Topology="linear","Molecule Type"="DNA",Created=Wed May 18 20:56:44 PDT 2022]
	Pseudocheirus_occidentalis[&Description="HiC_scaffold_8",Modified=Tue May 24 13:01:38 PDT 2022,"% GC"=41.3%,"# Nucleotide Sequences With Quality"=0,Topology="linear","Molecule Type"="DNA",Created=Wed May 18 21:06:16 PDT 2022]
	Strigocuscus_gymnotis[&Description="HiC_scaffold_14592 (exon 1) & HiC_scaffold_1",Modified=Tue May 24 13:01:38 PDT 2022,"% GC"=42.2%,"# Nucleotide Sequences With Quality"=0,Topology="linear","Molecule Type"="DNA",Created=Wed May 18 15:40:54 PDT 2022]
	Pseudochirops_cupreus[&Description="HiC_scaffold_1",Modified=Tue May 24 13:01:38 PDT 2022,"% GC"=42.0%,"# Nucleotide Sequences With Quality"=0,Topology="linear","Molecule Type"="DNA",Created=Wed May 18 21:01:47 PDT 2022]
	Pseudochirops_corinnae[&Description="HiC_scaffold_7",Modified=Tue May 24 13:01:38 PDT 2022,"% GC"=42.1%,"# Nucleotide Sequences With Quality"=0,Topology="linear","Molecule Type"="DNA",Created=Wed May 18 21:10:12 PDT 2022]
	Phascolarctos_cinereus_[&country="Australia",db_xref="taxon:38626",collection_date="01-Aug-2015",Organism="Phascolarctos cinereus",Description="NW_018344000","Genetic Code"="Standard",Modified=Tue May 24 13:01:38 PDT 2022,Taxonomy="Eukaryota; Metazoa; Chordata; Craniata; Vertebrata; Euteleostomi; Mammalia; Metatheria; Diprotodontia; Phascolarctidae; Phascolarctos",Accession="NW_018344000.1","Common Name"="koala","% GC"=41.5%,sex="female",chromosome="Unknown","# Nucleotide Sequences With Quality"=0,Topology="linear",dev_stage="adult",Created=Wed May 10 00:00:00 PDT 2017,specimen_voucher="AM:M.47724",isolate="Bilbo 61053",tissue_type="spleen","Molecule Type"="DNA"]
	Vombatus_ursinus[&db_xref="taxon:29139",Organism="Vombatus ursinus",Description="NW_020951369","Genetic Code"="Standard",Modified=Tue May 24 13:01:38 PDT 2022,Taxonomy="Eukaryota; Metazoa; Chordata; Craniata; Vertebrata; Euteleostomi; Mammalia; Metatheria; Diprotodontia; Vombatidae; Vombatus",Accession="NW_020951369.1","Common Name"="common wombat","% GC"=41.0%,chromosome="Unknown","# Nucleotide Sequences With Quality"=0,Topology="linear",Created=Thu Jan 24 00:00:00 PST 2019,"Molecule Type"="DNA"]
	Trichosurus_vulpecula[&country="New Zealand: Sandymount, Otago Peninsula (Trap 21)",db_xref="taxon:9337",collection_date="17-May-2018",Organism="Trichosurus vulpecula",Description="NC_050574","Genetic Code"="Standard",Modified=Tue May 24 13:01:38 PDT 2022,Taxonomy="Eukaryota; Metazoa; Chordata; Craniata; Vertebrata; Euteleostomi; Mammalia; Metatheria; Diprotodontia; Phalangeridae; Trichosurus",Accession="NC_050574.1","Common Name"="common brushtail","% GC"=41.5%,sex="male",chromosome="2","# Nucleotide Sequences With Quality"=0,Topology="linear",dev_stage="pouch-young",Created=Sun Oct 25 00:00:00 PDT 2020,isolate="mTriVul1",tissue_type="muscle (forearm)","Molecule Type"="DNA"]
;
end;

begin characters;
	dimensions nchar=2163;
	format datatype=dna missing=? gap=-;
	matrix
	Antechinus_flavipes	ATGGCCAAAATCAGCACTCAGCACTCCTATCCTACCACACGCAGACTCTCAATCAGGAACACTGATGAAGACCTAGAAAGAGTTGAAAATGGCACCAGCAGGGCTCATTCCCCATGTGAGGACTCATCATCAGAACTGCAACGAGTGATTACCATGGAGACCAGAGCCCCATCTGAA------TCCCGGCAAAGTTCTATCACAAGCCAAAGGCCAGCCAGGTTGTCAAGACTCATTCTTTCACTTAGAGCATGGGCTTCAAGACATATACATCATGAAGAACAAAGACCAGATTCTTTCCTGGAGCGTTTCCGAGGGGGAGAACTCAAAGAGTTGTCTAGCCGAGAAAACTACATCCAGCCCAACTTAGGTATCCAAGAGGTGTCAGACACAGAGAGAAGAGGCTGGCCGCTGGCCAGATATAATATCAACACCTGCAACAATACCAGCGAAGACAAAAAGGAGGAAAAGGAGGAGAAAAAGAAGGAAAAGGAAGAAGAGAAAAAGGATAAACCTTCAAAGGAAGTAGAAAAGAAGAAAGAAATCTTTATGATAGATCCTTCAAGCAACCTGTACTATAGGTGGCTGACCATTATCGCCATGCCTGTCTTCTACAACTGGTGCATGCTTGTGAGCAGAGCCTGTTTTGATGAACTTCAAAGTGACTACTTGAAGATGTGGCTGATCTTGGATTATACTTCTGATGCCATCTATGTTTTGGACCTGCTAGTTCGAATGAGGACAGGCTTTCTTGAACAAGGTTTAATGGTCAAAGATGCAGAGAAACTCAGAAAGCATTATATGAGCACCTTTCAGTTCAAGCTGGATGTACTATCTCTGGTCCCCACTGACTTGGCTTTTTTAAAAGTGGGACTGAACTATCCTGAGTTGAGGTTCAATCGTCTGCTGAAATTTGCCAGGCTATTTGAATTCTTTGACCGCACAGAAACCAGGACCAACTATCCTAATATATTCAGGATTGGAAATCTTGTCTTGTACATTCTGATTATCATCCATTGGAATGCATGTGTCTACTTCGCCATTTCTAAGCTCATTGGATTTGGGACTGATTCCTGGGTTTACCCCAACACCTCTATCCCAGAATATGGGCGCCTGTCCAGGAAATACATTTATTGTCTCTACTGGTCCACCCTGACTCTGACTACCATTGGGGAGACTCCTCCCCCTGTCAAAGATGAGGAGTACCTTTTTGTGGTGATTGATTTCCTGGTGGGAGTGCTGATATTTGCCACCATTGTGGGTAATGTTGGCTCTATGATCTCCAACATGAATGCCTCTAGGTCTGAATTCCAGGCTAAAATCGACTCCATAAAGCAGTACTTGCAATTCCGAAAAGTAACCAAGGACTTGGAGACCCGGATCATCAGATGGTTTGACTACCTATGGACCAACAAGAAGACAGTTGATGAAAAGGAAGTTCTCAAAAGCCTCCCAGACAAGCTGAAGGCTGAGATTGCCATCAATGTGCACCTGGATACCCTAAAAAAGGTACGCATTTTCCAGGACTGTGAGGCAGGCCTCCTAGTGGAGCTGGTCCTAAAGCTTAGGCCTGCAGTGTTCAGCCCTGGTGATTATATTTGCAAGAAGGGGGATATCGGAAGAGAAATGTACATCATCAAAGAAGGCAAGTTGGCAGTAGTGGCGGATGATGGTGTCACTCAATTTGTGGTCCTCGGTGATGGAAGCTACTTTGGGGAAATCAGCATCTTAAACATCAAAGGGAGCAAAACTGGGAACAGAAGAACAGCCAACATCAGGAGTATCGGTTACTCGGATCTATTCTGCTTGTCCAAAGATGACTTAATGGAGTCTCTCATTGAATATCCAGAAGCCAAAAAGGCTCTGGAAGAGAAAGGACGGCAGATTCTAATGAAAGACAACTTGATAGATGAGGATGTGGCTGGGAGCGGAGGAGATCCAAAGGACATGGAAGAAAAGGTGGAGAGACTTGAATCTTCTCTGGATAATTTACAAACTAGGTTTGCTAGGCTCCTGGCAGAATATAATAGCACCCAAATGAAAGTCAAGCAGAGACTGAGCAAACTTGAGAGCAAAGTA------TGTGGAAGTGAC---TTATTGGATGGAGAGAACATTGTTAGTGGAGATGCCGAGAAAGATAAAGACAAAAAGCAATAA
	Antechinus_stuartii	ATGGCCAAAATCAGCACTCAGCACTCCTATCCTACCACACGCAGACTCTCAATCAGGAACACTGATGAAGACCTAGAAAGAGTTGAAAATGGCACCAGCAGGGCTCATTCACCATGTGAGGACTCATCATCAGAACTGCAACGAGTGATTACCATGGAGACCAGAACCCCATCTGAA------TCCCGGCAAAGTTCTTTCACAAGCCAAAGGCCAGCCAGGTTGTCAAGACTCATTCTTTCACTTAGAGCATGGGCTTCAAGACATATACATCATGAAGAACAAAGACCAGATTCTTTCCTGGAGCGTTTCCGAGGGGGAGAACTCAAAGAGCTGTCTAGCCGAGAAAACTACATCCAGCCCAACTTAGGTATCCAAGAGGTGTCAGACACAGAGAGAAGAGGCTGGCCGCTGGCCAGATATAATATCAACACCTGCAACAATACCAGCGAAGACAAAAAGGAGGAAAAGGAGGAGAAAAAGAAGGAAAAGGAAGAAGAGAAAAAGGATAAACCTTCAAAGGAAGTAGAAAAGAAGAAAGAAATCTTTATGATAGATCCTTCAAGCAACCTGTACTATAGGTGGCTGACCATCATCGCCATGCCCGTCTTCTACAACTGGTGCATGCTTGTGAGCAGAGCCTGTTTTGATGAACTTCAAAGTGACTACTTGAAGATGTGGCTGATCTTGGATTATACTTCTGATGCCATCTATGTTTTGGACTTGCTAGTTCGAATGAGGACAGGCTTTCTTGAACAAGGTTTAATGGTCAAAGATGCAGAGAAACTCAGAAAGCACTATATGAGCACCTTTCAGTTCAAGCTGGATGTACTATCTCTGGTCCCCACTGACCTGGCTTTTTTAAAAGTGGGACTGAATTATCCTGAGTTGAGGTTCAATCGTCTGCTGAAATTTGCCAGGCTATTTGAATTCTTTGACCGCACAGAGACCAGGACCAACTATCCTAATATATTCAGGATTGGAAATCTTGTCTTGTACATTCTGATTATCATCCATTGGAATGCATGTGTCTACTTCGCCATTTCTAAGCTCATTGGATTTGGGACTGATTCCTGGGTTTACCCCAATACCTCTATCCCAGAATATGGGCGCCTGTCCAGGAAATACATTTATTGTCTCTACTGGTCCACCCTGACTCTGACTACCATTGGGGAGACTCCTCCCCCTGTGAAAGATGAGGAGTACCTTTTTGTGGTGATTGATTTCCTGGTGGGAGTGCTGATATTTGCCACCATTGTGGGTAATGTTGGCTCTATGATCTCCAACATGAATGCCTCTAGGTCTGAATTCCAGGCTAAAATCGACTCCATAAAGCAGTACTTGCAATTCCGAAAAGTAACCAAGGACTTGGAGACCCGGATCATCAGATGGTTTGACTACCTATGGACCAACAAGAAGACAGTTGATGAAAAGGAAGTTCTCAAAAGCCTCCCAGACAAGCTGAAGGCTGAGATTGCCATCAATGTGCACCTGGATACCCTAAAAAAGGTACGCATTTTCCAGGACTGTGAGGCAGGCCTCCTAGTGGAGCTGGTCCTAAAGCTTAGGCCTGCAGTGTTCAGCCCTGGTGATTATATTTGCAAGAAGGGGGATATCGGAAGAGAAATGTATATCATCAAAGAAGGCAAGTTGGCAGTAGTGGCGGATGATGGCGTCACTCAATTTGTGGTCCTCGGTGATGGAAGCTACTTTGGGGAAATCAGCATCTTAAACATCAAAGGGAGCAAAACTGGGAACAGAAGAACAGCCAACATCAGGAGTATCGGTTACTCGGATCTATTCTGCTTGTCCAAAGATGACTTAATGGAGTCTCTCATTGAATATCCAGAAGCCAAAAAGGCTCTGGAAGAGAAAGGACGGCAGATTCTAATGAAAGACAACTTGATAGATGAGGACGTGGCTGGGAGCGGAGGAGATCCAAAGGACATGGAAGAAAAGGTGGAGAGACTTGAATCTTCTCTGGATAATTTACAAACTAGGTTTGCTAGGCTCCTGGCAGAATATAATAGCACCCAAATGAAAGTCAAGCAGAGACTGAGCAAACTTGAGAGCAAAGTG------TGTGGAAGTGAC---TTATTGGATGGAGAGAACATTGTTAGTGGAGATGCCGAGAAAGATAAAGACAAAAAGCAATAA
	Phascogale_tapoatafa	ATGGCCAAAATCAACACTCAGCACTCCTATCCTACCACACGCAGACTCTCAATCAGGAACACTGACGAAGACCTAGAAAGAGTTGAAAATGGCACCAGCAGGGCTCATTCCCCATGTGAGGACTCATCATCACAACTGCAACGAGTGATTACCATGGAGACCAGAGCCCCATCTGAA------TCCCGGCAAAGTTCTTTCACAAGCCAAAGACCAGCCAGGTTGTCAAGACTCATTCTTTCACTTAGAGCATGGGCTTCAAGACATATACATCATGAAGAACAAAGACCAGATTCTTTCCTGGAACGTTTCCGAGGGGGAGAACTCAAAGAGTTGTCTAGCCGAGAAAACTACATCCAGCCCAACTTAGGCATCCAAGAGGTGTCAGACACAGAGAGAAGAGGCTGGCCGCTGGCCAGATATAATATCAACACCTGCAACAATACCAGCGAAGACAAAAAGGAGGAAAAGGAGGAGAAAAAGAAGGAAAAGGAAGAAGAGAAAAAGGATAAATCTTCAAAGGAAGTAGAAAAGAAGAAAGAAATCTTTGTGATAGATCCTTCAAGCAACCTGTACTATAGGTGGCTGACCATTATCGCCATGCCTGTCTTCTATAACTGGTGCATGCTTGTGTGCAGAGCCTGTTTTGATGAACTCCAAAGTGACTATTTGAAGATGTGGCTGATCTTGGATTACGCTTCTGATGTCATCTATGTTTTGGACTTGCTAGTTCGAATGAGGACAGGCTTTCTTGAACAAGGTTTAATGGTCAAAGATGCAGAGAAACTCAGAAAGCACTATATGAGCACCTTTCAGTTCAAGCTGGATGTACTATCTCTGGCCCCCACTGACCTGGCTTTTTTAAAAGTGGGACTGAACTATCCTGAGTTGAGATTCAATCGTCTGCTGAAATTTGCCAGGCTATTTGAATTCTTTGACCGCACAGAGACCAGGACCAACTATCCTAATATATTCAGGATTGGAAATCTTGTCTTGTACATTCTGATTATCATCCATTGGAATGCATGTGTCTACTTTGCCATTTCTAAGCTCATTGGATTTGGGACTGATTCCTGGGTTTACCCCAACACCTCTATCCCAGAATATGGGCGCCTGTCCAGGAAATACATTTATTGTCTCTACTGGTCCACCCTGACTCTGACTACCATTGGGGAGACTCCCCCCCCTGTCAAAGATGAGGAGTACCTGTTTGTGGTGATTGATTTCCTGGTGGGAGTGCTGATATTTGCCACCATTGTGGGTAATGTTGGCTCTATGATCTCCAACATGAATGCCTCTAGGTCTGAATTCCAGGCTAAAATCGACTCCATAAAGCAGTACTTGCAATTCCGAAAAGTAACCAAGGACTTGGAGACCCGGATCATCAGATGGTTTGACTACCTATGGACCAACAAGAAGACAGTTGATGAAAAGGAAGTTCTCAAAAGCCTCCCAGACAAGCTGAAGGCTGAGATCGCCATCAATGTGCACCTGGATACCCTAAAAAAGGTACGCATTTTCCAGGACTGTGAGGCAGGCCTCTTAGTGGAGCTGGTCCTAAAGCTTAGGCCTGCAGTGTTCAGCCCTGGTGATTATATTTGTAAGAAGGGGGATATCGGAAGAGAAATGTACATCATCAAAGAAGGCAAGTTGGCAGTAGTGGCGGATGATGGCGTCACTCAATTTGTGGTCCTCGGTGATGGAAGCTACTTTGGGGAAATCAGCATCTTAAACATCAAAGGGAGCAAAACTGGGAACAGAAGAACAGCCAACATCAGGAGCATTGGTTACTCGGATCTATTCTGCTTGTCCAAAGATGACTTAATGGAATCTCTTATTGAATATCCAGAAGCCAAAAAGGCTCTGGAAGAGAAAGGACGGCAGATTCTAATGAAAGACAACTTGATAGATGAGGACGTGGCTGGGAGCGGAGGAGATCCAAAGGACATGGAAGAAAAGGTGGAGAGACTTGAATCTTCTCTGGATAATTTACAAACTAGGTTTGCTAGGCTCCTGGCAGAATATAATAGCACCCAAATGAAAGTCAAGCAGAGACTGAGCAAACTTGAGAGCAAAGTG------TGTGGAAGTGAC---TTATTGGATGGAGAGAACATTGTTAGTGGAGATGATGAGAAAGATAAAGACAAAAAGCAATAA
	Dasyurus_hallucatus	ATGGCCAAAATCAACACTCAGCACTCCTATCCTACCACACACAGACTCTCAATCAGGAGCACTGACGAAGACCTAGAAAGAGTTGAAAATGGCACCAACAGGGCTCATTCCCCATGTGAGGACTCATCATCAGAACTTCAGCGAGTGATTACCATGGAGACCAGAGCTCCGTCTGAA------TCCCAGCAAAGTTCTTTCACAAGCCAAAGGCCAGCCAGGTTGTCAAGACTCATTCTTTCCCTTAGAGCATGGGCTTCAAGACATATACATCATGAAGAACAAAGACCAGATTCTTTCCTGGAGCGTTTCCGAGGGGGAGAACTCAAAGAGCTGTCTAGCCAAGAAAATTACATCCAGCCCAATTTAGGCATCCAAGAGGTGTCAGACACAGAGAGAAGAGGCTGGCCGCTGGCCAGATATAATATCAACACCTGCAACAATACCAGCGAAGACAAAAAGGAGGAAAAGGAGGAGAAAAAGAAGGAAAAGGAAGAAGAGAAAAAGGATAAACCTTCAAAGGAAGTAGAAAAGAAGAAAGAAATCTTTATGGTAGATCCTTCAAGCAACCTGTACTATAGGTGGCTGACCATTATCGCCATTCCTGTCTTCTATAACTGGTGCATGCTTGTGTGCAGAGCCTGTTTTGATGAACTCCAAAGTGACTACTTGAAGATGTGGCTGATCTTGGATTATACTTCTGATGTCATCTATATTTTGGACTTGCTAGTCCGAATGAGGACAGGCTTTCTTGAACAAGGTTTAATGGTCAAAGATGCAGAGAAACTCAGAAAGCACTATATGAGCACATTTCAGTTCAAGCTGGATGTACTATCTCTGGTCCCCACTGACCTGGCTTTTTTAAAAGTGGGACTGAACTATCCTGAGTTGAGGTTCAATCGTCTGCTGAAATTTGCCAGGCTATTTGAATTCTTTGACCGCACAGAGACCAGGACCAACTATCCTAATATATTCAGGATTGGAAATCTTGTCTTGTACATTCTGATTATCATCCATTGGAATGCATGTGTCTACTTTGCCATTTCTAAGCTCATTGGATTTGGGACTGATTCCTGGGTTTACCCCAACATCTCTATCCCAGAATATGGGCGCCTTTCCAGGAAATACATTTATTGTCTCTACTGGTCCACCCTGACTCTGACTACCATTGGGGAGACTCCCCCTCCTGTCAAAGATGAGGAGTACCTTTTTGTGGTGATTGATTTCCTGGTAGGAGTGCTGATATTTGCCACCATTGTGGGTAATGTTGGGTCTATGATCTCCAACATGAATGCCTCCAGGACTGAATTCCAGGCTAAAATCGACTCCATAAAACAGTACCTGCAATTCCGAAAAGTAACAAAGGACTTGGAGACCCGGATCATCAGGTGGTTTGACTACCTATGGACCAACAAGAAGACAGTTGATGAAAAGGAAGTTCTCAAAAGCCTCCCAGACAAGCTGAAGGCCGAGATTGCCATCAATGTGCACCTGGATACCCTGAAAAAGGTACGCATTTTCCAGGACTGTGAGGCAGGTCTCCTAGTGGAGCTGGTCCTAAAGCTTAGGCCTGCAGTGTTCAGCCCTGGTGATTATATTTGCAAGAAGGGGGATATCGGGAGAGAAATGTATATCATCAAAGAAGGCAAGTTGGCAGTAGTGGCAGACGATGGCGTCACTCAATTTGTGGTCCTCGGTGATGGAAGCTACTTTGGGGAAATCAGCATCTTAAACATCAAAGGGAGCAAAACTGGGAACAGAAGAACAGCCAACATTAGGAGCATCGGTTACTCGGATCTATTCTGCTTGTCCAAAGATGACTTAATGGAGTCTCTCATTGAATATCCAGAAGCCAAAAAGGCTCTGGAAGAGAAAGGACGGCAGATTCTAATGAAAGACAACTTGATAGATGAAGACGTGGCTGGGAGTGGAGGAGATCCAAAGGACATGGAAGAAAAGGTAGAGAGACTTGAATCTTCTCTGGATAATTTACAAACTAGGTTTGCTAGACTCCTGGCAGAATATAATAGCACCCAAATGAAAGTCAAGCAGAGACTGAGCAAACTTGAAAGCAAAATG------TGTGGAAGTGAC---TTATTGGATGGAGAGAACATTGTTAGTGGAGATGCCGAGAAAGATAAAGACAAAAAGTAATAA
	Dasyurus_viverrinus	ATGGCCAAAATCAACACTCAGCACTCCTATCCTACCACACACAGACTCTCAATCAGGAACACTGATGAAGACCTAGAAAGAGTTGAAAATGGCACCAACAGGGCTCATTCCCCATGTGAGGACTCATCATCAGAACTTCAGCAAGTGATTACCATGGAGACCAGAGCTCCGTCTGAA------TCCCAGCAAAGTTCTTTCACAAGCCAAAGGCCAGCCAGGTTGACAAGACTCATTCTTTCCCTTAGAGCATGGGCTTCAAGACATATACATCATGAAGAACAAAGACCAGATTCTTTCCTGGAACGTTTCCGAGGGGGAGAACTCAAAGAGCTGTCTAGCCAAGAAAACTACATCCAGCCCAACTTAGGCATCCAAGAGGTGTCAGACACAGAGAGAAGAGGCTGGCCGCTGGCCAGATATAATATCAACACCTGCAACAATACCAGCGAAGACAAAAAGGAGGAAAAGGAGGAGAAAAAGAAGGAAAAGGAAGAAGAGAAAAAGGATAAACCTTCAAAGGAAGTAGAAAAGAAGAAAGAAATCTTTATGGTAGATCCTTCAAGCAACCTGTACTATAGGTGGCTGACCATTATCGCCATTCCTGTCTTCTATAACTGGTGCATGCTTGTGTGCAGAGCCTGTTTTGATGAACTCCAAAGTGATTACTTGAAGATGTGGCTGATCTTGGATTATACTTCTGATGTCATCTATATTTTGGACTTGCTAGTTCGAATGAGGACAGGCTTTCTTGAACAAGGTTTAATGGTCAAAGATGCAGAGAAACTCAGAAAGCACTATATGAGCACCTTTCAGTTCAAGCTGGATATACTATCTCTGGTCCCCACTGACCTGGCTTTTTTAAAAGTGGGACTGAACTATCCTGAGTTGAGGTTCAATCGTCTGCTGAAATTTGCCAGGCTATTTGAATTCTTTGACCGCACAGAGACCAGGACCAACTATCCTAATATATTCAGGATTGGAAATCTTGTCTTGTACATTCTGATTATCATCCATTGGAATGCATGTGTCTACTTTGCCATTTCTAAGCTCATTGGATTTGGGACTGATTCCTGGGTTTACCCCAACATCTCTATCCCAGAATATGGGCGCCTGTCCAGGAAATACATTTATTGTCTCTACTGGTCCACCCTGACTCTGACTACCATTGGGGAGACTCCTCCCCCTGTCAAAGATGAGGAGTACCTTTTTGTGGTGATTGATTTCCTGGTAGGAGTGCTGATATTTGCCACCATTGTGGGTAATGTTGGCTCTATGATCTCCAACATGAATGCCTCCAGGACTGAATTCCAGGCTAAAATCGACTCCATAAAGCAGTACCTGCAATTCCGAAAAGTAACCAAGGACTTGGAGACCCGGATCATCAGGTGGTTTGACTACCTATGGACCAACAAGAAGACAGTTGACGAAAAGGAAGTTCTCAAAAGCCTCCCAGATAAGCTGAAGGCTGAGATCGCCATCAATGTGCACCTGGATACCCTGAAAAAGGTACGCATTTTCCAGGACTGTGAGGCAGGCCTCCTAGTGGAGCTGGTCCTAAAGCTTAGGCCTGCAGTGTTCAGCCCTGGTGATTATATTTGCAAGAAGGGGGATATCGGGAGAGAAATGTACATCATCAAAGAAGGCAAGTTGGCAGTAGTGGCAGACGATGGCGTCACTCAATTTGTGGTCCTCGGTGATGGAAGCTACTTTGGGGAAATCAGCATCTTAAACATCAAAGGGAGCAAAACTGGGAACAGAAGAACAGCCAACATTAGGAGCATCGGTTACTCGGATCTATTCTGCTTGTCCAAAGATGACTTAATGGAGTCTCTCATTGAATATCCAGAAGCCAAAAAGGCTCTGGAAGAGAAAGGACGTCAGATTCTAATGAAAGACAACTTGATAGATGAAGACGTGGCTGGGAGTGGAGGAGATCCAAAGGACATGGAAGAAAAGGTAGAGAGACTTGAATCTTCTCTGGATAATTTACAAACTAGGTTTGCTAGACTCCTGGCAGAATATAATAGCACCCAAATGAAAGTCAAGCAGAGACTGAGCAAACTTGAGAGCAAAATG------TGTGGAAGTGAC---TTATTGGATGGAGAGAATATTATTAGTGGAGATGCCGAGAAAGATAAAGACAAAAAGTAATAA
	Myrmecobius_fasciatus	ATGGCCAAAATCAACACTCAACATTCCTATCCTACCACACACAGACTCTCAGTCAGGACCACTGATGAAGACCTAGAAAGAGTTGAAAATGGTACCAGCAGGGCTCATTCTCCATGTGAGGACTCATCATCAGAACTGCAGCGAGTGATTACCATGGAGACCAGAGCTCCATCTGAA------TCCCGGCAAAGTTCTTTCACAAGCCAGAGGCCAGCCAGGCTGTCAAGACTCATTCTTTCCCTTAGAGCATGGGCTTCAAGACATATGCATCATGAAGACCAAAGACCAGATTCCTTCCTGGAGCGTTTCCGAGGGGGAGAACTTGAAGAGTTGTCCAGCCAAGAAAACTATATCCAGCCCAACTTAGGCATCCAAGAGGTGTCAGACACAGAGAGAAGAGGCTGGCCGCTGGCCAGATATAATATCAACACCTGCAACAATACCAACGAAGACAAAAAGGAGGAAAAGGAGGAGAAAAAGAAGGAAAAGGAAGAAGAGAAAAAGGATAAACCCTCAAAGGAAGTAGAAAAGAAGAAAGAAATCTTTATGATAGATCCTTCAAGCAACCTGTACTATAGGTGGCTGACCATTATTGCCATACCTGTCTTCTATAACTGGTGCATGCTTGTGTGCAGAGCCTGTTTTGATGAACTCCAAAGTGACTACTTGATTATGTGGCTGGTCTTGGATTATACTGCTGATGTCATCTATGTTTTGGACTTGCTAGTTCGAATGAGGACAGGCTTTCTTGAACAAGGTTTAATGGTCAAAGATGCAGAGAAACTCAGAAAGCACTATATGAACATGCTTCAGTTCAAGCTGGATATACTATCTCTGATCCCCACTGATCTGGCTTTTTTAAAAGTGGGGCTGAACTATCCTGAGTTGAGGTTCAATCGTCTGCTGAAATTCGCCAGGCTATTTGAATTCTTTGACCGCACGGAGACTAGGACCAACTATCCTAACATATTCAGGATTGGAAATCTTGTCTTATACATTCTGATTATCATCCATTGGAATGCATGTGTCTACTTTGCCATTTCTAAGCTCATTGGATTTGGGACCGATTCCTGGGTTTACCCCAACATTTCTATCCCAGAATATGGGCGCCTGTCCAGGAAATATATTTATTGTCTCTACTGGTCCACCCTGACTCTGACTACCATTGGGGAGACTCCACCTCCTGTCAAAGATGAGGAGTACCTTTTTGTGGTGGTTGATTTCCTGGTGGGAGTGCTGATATTTGCCACCATTGTGGGCAACGTTGGCTCCATGATCTCCAACATGAATGCCTCTAGGGCTGAATTCCAGGCTAAAATTGACTCCATAAAGCAGTACCTGCAATTCCGAAAAGTAACCAAGGACTTGGAGACCCGGATCATCAGGTGGTTTGACTACCTTTGGACCAATAAGAAGACAGTTGATGAAAAGGAAGTTCTCAAAAGCCTCCCAGACAAGCTGAAGGCTGAGATCGCTATCAACGTGCACCTGGATACCCTGAAAAAGGTACGCATTTTCCAGGACTGTGAGGCAGGCCTCCTAGTGGAGCTGGTCCTAAAGCTTAGGCCTGCAGTGTTCAGCCCTGGTGATTATATTTGCAAGAAGGGGGATATCGGGAGAGAAATGTACATCATCAAAGAAGGGAAGTTGGCAGTAGTGGCGGATGATGGCGTCACTCAGTTTGTGGTCCTTGGCGATGGAAGCTACTTTGGGGAAATCAGCATCTTAAATATCAAAGGGAGCAAGTCTGGGAACAGAAGAACAGCCAACATCAGGAGCATTGGCTACTCTGATCTATTCTGCTTGTCCAAAGATGACTTAATGGAGTCCCTCATTGAATATCCAGAAGCCAAAAAGGCCCTGGAAGAGAAAGGACGACAGATTCTAATGAAAGATAACTTGATAGATGAGGATGTAGCTGGCAGTGGAGGAGATCCAAAGGACATGGAAGAAAAGGTGGAAAGACTTGAAACTTCTCTGGATAATTTACAAACTAAGTTTGCTAGGCTCCTGGCAGAATATAATAGCACCCAAATGAAAGTCAAGCAGAGACTGAGCAAACTTGAGAGCAAAATG------AGTGGAAGTGAC---TTAATGGATGGAGAGAACATTGTTGGTGGAGATGCTGAGAAAGATAAAGACAAAAAGCAATAA
	Thylacinus_cynocephalus	ATGGCCAAAATCAACACTCAGCACTCCTATCCTACCACACACAGACTCTCTGTCAGGACCATTGACGAAGACCTAGAAAGAGTTGAAAATGGCACCAGCAGGGCTCATTCCCCATGTGAGGACTCATCATCAGAACTGCAGCGAGTGATTACCATGGAGACCAGAGCCCCATCTGAA------TCCCGGCAAAGTTCTTTCACAAGCCAGAGGCCAGCCAGGTTGTCAAGACTCATTCTTTCCCTTAGAGCATGGGCTTCAAGACATATGCATCATGAAGACCAAAGACCAGATTCCTTCCTGGAGCGTTTCCGAGGGGGAGAACTCAAAGAATTGTCCAGCCGAGAAAACTACATCCAGCCCAATTTAGGCATCCAAGAGGTGTCAGACCCAGAGAGAAGAGGCTGGCCGCTGGCCAGATATAATATCAACACCTGCAACAATACCAATGAAGACAAAAAGGAGGAAAAGGAGGAGAAAAAGAAGGAAAAGGAAGAAGAGAAAAAGGATAAACCCTCAAAGGAAGTAGAAAAGAAGAAAGAAACCTTTATGATAGATCCTTCAAGCAACCTGTACTATAGGTGGCTGACCATTATTGCCATACCTGTCTTCTATAACTGGTGCATGCTTGTGTGCAGAGCCTGTTTTGATGAACTCCAAAGTGACTACTTGATGATGTGGCTAGTCTTGGATTATACTGCTGATGTCATCTATGTTTTGGACTTGCTAATTCGAATGAGGACAGGCTTTCTTGAACAAGGTTTAATGGTCAAAGATGCAGAGAAACTCAGAAAGCACTACATGAAAACGCTCCAGTTCAAGCTGGATGTACTATCTCTGCTCCCCACTGATCTGGTTTATTTAAAAGTGGGACTGAACTATCCTGAGTTGAGGTTCAATCGTCTGCTGAAATTTGCCAGACTATTTGAATTCTTTGACCGCACAGAGACTAGGACCAACTACCCTAATATATTCAGGATTGGAAATCTTGTCTTGTACATTCTGATTATCATCCATTGGAATGCATGTGTCTACTTTGCCATTTCTAAGCTCATTGGATTTGGGACCGATTCCTGGGTTTACCCCAACATCTCTAACCCAGAATATGGGCGCCTGTCCAGGAAATATATTTATTGTCTCTACTGGTCCACCCTGACTCTGACTACCATTGGGGAGACTCCACCCCCTGTCAAAGATGAAGAGTACCTTTTTGTGGTGGTTGATTTCCTGGTGGGAGTGCTGATCTTTGCTACCATTGTGGGTAATGTTGGCTCCATGATCTCCAACATGAATGCCTCCAGGGCTGAATTCCAGGCTAAAATCGACTCCATAAAGCAGTACCTGCAGTTCCGAAAGGTAACCAAGGACTTGGAGACCCGGATCATCAGGTGGTTTGACTACCTGTGGACCAACAAGAAGACAGTTGATGAAAAGGAGGTTCTCAAAAACCTCCCAGACAAGCTGAAGGCGGAGATCGCCATCAATGTGCACCTGGATACCCTGAAAAAGGTACGCATTTTCCAGGACTGTGAGGCAGGCCTCCTGGTAGAGCTGGTCTTAAAGCTTAGGCCTGCAGTGTTCAGCCCTGGTGATTATATTTGCAAGAAGGGGGATATCGGGAGAGAAATGTACATCATCAAAGAAGGGAAGTTGGCAGTCGTGGCAGATGATGGTGTCACTCAATTTGTGGTCCTTGGCGATGGGAGCTACTTTGGGGAAATCAGCATCTTAAATATCAAAGGGAGCAAATCTGGGAACAGAAGGACAGCCAACATCAGGAGCATTGGTTACTCTGATCTATTCTGCTTGTCCAAAGATGACTTAATGGAGTCCCTCATTGAATATCCAGAAGCCAAAAAGGCCCTGGAAGAGAAAGGACGACAGATTCTAATGAAGGACAACTTGATAGATGAGGATGTAGCTGGGAGTGGGGGAGATCCAAAGGACATGGAAGAAAAGGTGGAGAGACTTGAATCTTCTCTGGATAATTTACAAACTAGGTTTGCTAGACTCCTGGCAGAATATAATAGCACCCAAATGAAAGTCAAGCAGAGATTGAGCAAACTTGAGAGCCAACTG------GGTGGAAGTGAC---TTATTGGGGGGAGAGAACATTGTTGGTGGAGATGCTGAGAAAGATAAAAACAAAAAGCAATAA
	Notoryctes_typhlops_DNA_Zoo	ATGGCTAAAATCAACACTCAGTACTCCTATCCTACCACACACAGACTCTCAGTCAGGTCCACTGATGAAGACCTAGAAAGAGTTGAAAATGGCACCAGCAGGGCTCATTCCACATGTGAAGACCCATCATCAGAACTGCATCAAGTGATTACCATGGAGAACAGAGCTCCGTCTGAA------TCCTGCCAAAGTTCCTTCACGAGCCAGAGGCCAGCCAGGTTGTCCCAACTCATTCTTTCCCTTAGAGCATGGGCTACAAGACATATACGTCATGAAGAGCAAAGACCAGATTCCTTCCTGGAGCGTTTCCAAGGGGGAGAACTCAAAGAACTGTCCAGCCGAGAAAGCTACACCCAGTCCAACTTAGGCATTCAAGAGGTGTCAGACACAGAGAGAAGAGGCTGGCCACTGGCCAGATATAATATCAACATCTGCAACAATACCAACGAAGACAAAAAGGAGAAAAA--AAAATAAAAAGAAGGAAAAGGAAGAAGAGAAAAAGGATAGACCCTCAAAGGAAGTAGAAAAGAAGAAAGACATCTTTGTAATAGATCCTTCTAGCAACTGGTACTATAGGTGGCTGACCATCATTGCTATTCCTGTCTTCTATAACTGGTGCATGCTTGTGTGCAGAGCCTGTTTTGATGAACTTCAAAGTAACCATTTGATGTTGTGGCTGGTCTTGGATTATATTGCTGATGTCATCTATGTTTTGGATTTGCTGGTTCGAATGAGGACAGGCTTTCTTGAACAAGGTTTAATGGTCAAAGATGCAGTGAAACTCAGAAAGCACTACATGAAAACGCTTCAGTTCAAGCTGGATGTATTATCTCTGGTCCCTACTGATCTGGCTTATTTAAAAGTGGGGCTGAACTACCCTGAGTTGAGGTTCAATCGCCTATTGAAATTCTCCAGGCTATTTGAATTCTTTGACCGCACAGAAACTAGGACCAACTATCCTAATATATTCAGAATTGGAAATCTTGTCCTATACATTCTGATTATCATCCATTGGAATGCATGTATCTACTTTGCCATTTCCAAACTTATTGGATTTGGGACCGATTCCTGGGTTTACCCCAACATCTCTATCCCAGAATATGGGCGCTTGTCTAGGAAATATATTTATTGTCTCTACTGGTCCACCCTGACTCTGACTACCATTGGGGAGACTCCAACCCCTGTCAAAGATGAGGAGTACCTTTTTGTGGTGGTTGACTTCCTGGTGGGAGTGCTCATTTTTGCCACCATTGTGGGTAATGTTGGCTCCATGATCTCCAACATGAATGCCTCCAGGGCAGAATTCCAAGCAAAAATTGACTCCATAAAGCAGTACATGCAATTTCGAAAAGTGACCAAGGACTTGGAGACCCGGATCATCAGGTGGTTCGACTATCTTTGGACCAACAAGAAGACAGTCGATGAAAAGGAAGTACTCAAAAGTCTCCCAGACAAGCTAAAGGCTGAGATTGCCATCAATGTGCACTTGGATACCCTGAAGAAGGTACGCATTTTCCAGGACTGTGAGGCAGGTCTCCTGATAGAACTAGTCCTAAAGCTTAGGCCTGCAGTGTTCAGCCCTGGTGATTATATCTGCAAGAAAGGGGATATTGGGAGAGAAATGTACATCATCAAGGAAGGGAAGTTGGCAGTAGTGGCTGATGATGGCATCACTCAATTTGTGGTTCTTAGTGATGGAAGCTACTTTGGGGAAATCAGCATCTTAAACATCAAAGGGAGCAAAACTGGGAACAGAAGAACAGCCAACATCAGGAGCATTGGTTACTCTGATCTATTCTGCTTATCCAAAGATGACTTAATGGAGTCCCTCGTTGAATATCCAGAAGCCAAAAAGGCCCTGGAAGAGAAAGGACGGCAAATTCTGATGAAGGACAACTTGATAGATGAGGATGTGGCTGGGAGTGGAATAGACCCAAAGGACATGGAAGAGAAGGTAGAGAGACTTGAATCTTCCCTGGATAATTTACAGACCAGGTTTGCTAGGCTTTTGGCAGAATATAATGCCACCCAAATGAAAGTCAAGCAGAGACTCAGCAAACTCGAGAACAAAGTAAAGAAGTGTGGGAGTGA---CTTATCGGATGGAGAGAGCACTGTTGATGGAGATGCTGAAAAAGCTAAGGACAAAAAGCAATAA
	Notoryctes_typhlops_NYGC	ATGGCTAAAATCAACACTCAGTACTCCTATCCTACCACACACAGACTCTCAGTCAGGTCCACTGATGAAGACCTAGAAAGAGTTGAAAATGGCACCAGCAGGGCTCATTCCACATGTGAAGACCCATCATCAGAACTGCATCAAGTGATTACCATGGAGAACAGAGCTCCGTCTGAA------TCCTGCCAAAGTTCCTTCACGAGCCAGAGGCCAGCCAGGTTGTCCCAACTCATTCTTTCCCTTAGAGCATGGGCTACAAGACATATACGTCATGAAGAGCAAAGACCAGATTCCTTCCTGGAGCGTTTCCAAGGGGGAGAACTCAAAGAACTGTCCAGCCGAGAAAGCTACACCCAGTCCAACTTAGGCATTCAAGAGGTGTCAGACACAGAGAGAAGAGGCTGGCCACTGGCCAGATATAATATCAACATCTGCAACAATACCAACGAAGACAAAAAGGAGAAAAA--AAAATAAAAAGAAGGAAAAGGAAGAAGAGAAAAAGGATAGACCCTCAAAGGAAGTAGAAAAGAAGAAAGACATCTTTGTAATAGATCCTTCTAGCAACTGGTACTATAGGTGGCTGACCATCATTGCTATTCCTGTCTTCTATAACTGGTGCATGCTTGTGTGCAGAGCCTGTTTTGATGAACTTCAAAGTAACCATTTGATGTTGTGGCTGGTCTTGGATTATATTGCTGATGTCATCTATGTTTTGGATTTGCTGGTTCGAATGAGGACAGGCTTTCTTGAACAAGGTTTAATGGTCAAAGATGCAGTGAAACTCAGAAAGCACTACATGAAAACGCTTCAGTTCAAGCTGGATGTATTATCTCTGGTCCCTACTGATCTGGCTTATTTAAAAGTGGGGCTGAACTACCCTGAGTTGAGGTTCAATCGCCTATTGAAATTCTCCAGGCTATTTGAATTCTTTGACCGCACAGAAACTAGGACCAACTATCCTAATATATTCAGAATTGGAAATCTTGTCCTATACATTCTGATTATCATCCATTGGAATGCATGTATCTACTTTGCCATTTCCAAACTTATTGGATTTGGGACCGATTCCTGGGTTTACCCCAACATCTCTATCCCAGAATATGGGCGCTTGTCTAGGAAATATATTTATTGTCTCTACTGGTCCACCCTGACTCTGACTACCATTGGGGAGACTCCAACCCCTGTCAAAGATGAGGAGTACCTTTTTGTGGTGGTTGACTTCCTGGTGGGAGTGCTCATTTTTGCCACCATTGTGGGTAATGTTGGCTCCATGATCTCCAACATGAATGCCTCCAGGGCAGAATTCCAAGCAAAAATTGACTCCATAAAGCAGTACATGCAATTTCGAAAAGTGACCAAGGACTTGGAGACCCGGATCATCAGGTGGTTCGACTATCTTTGGACCAACAAGAAGACAGTCGATGAAAAGGAAGTACTCAAAAGTCTCCCAGACAAGCTAAAGGCTGAGATTGCCATCAATGTGCACTTGGATACCCTGAAGAAGGTACGCATTTTCCAGGACTGTGAGGCAGGTCTCCTGATAGAACTAGTCCTAAAGCTTAGGCCTGCAGTGTTCAGCCCTGGTGATTATATCTGCAAGAAAGGGGATATTGGGAGAGAAATGTACATCATCAAGGAAGGGAAGTTGGCAGTAGTGGCTGATGATGGCATCACTCAATTTGTGGTTCTTAGTGATGGAAGCTACTTTGGGGAAATCAGCATCTTAAACATCAAAGGGAGCAAAACTGGGAACAGAAGAACAGCCAACATCAGGAGCATTGGTTACTCTGATCTATTCTGCTTATCCAAAGATGACTTAATGGAGTCCCTCGTTGAATATCCAGAAGCCAAAAAGGCCCTGGAAGAGAAAGGACGGCAAATTCTGATGAAGGACAACTTGATAGATGAGGATGTGGCTGGGAGTGGAATAGACCCAAAGGACATGGAAGAGAAGGTAGAGAGACTTGAATCTTCCCTGGATAATTTACAGACCAGGTTTGCTAGGCTTTTGGCAGAATATAATGCCACCCAAATGAAAGTCAAGCAGAGACTCAGCAAACTCGAGAACAAAGTAAAGAAGTGTGGGAGTGA---CTTATCGGATGGAGAGAGCACTGTTGATGGAGATGCTGAAAAAGCTAAGGACAAAAAGCAATAA
	Sarcophilus_harrisii	ATGGCCAAAATCAACACTCAGCACTCCTACCCTACCACACACAGACTCTCAATCAGGAACACTGACGAAGACCTAGAAAGAGCTGAAAATGGCACCAACAGGGCTCATTCCCCATGTGAGGACTCATCATCAGAACTTCAGCAAGTGATTACCATGGAGACCAGAGCTCCGTCTGAA------TCCCAGCAAAGTTCTTTCACAAGCCAAAGGCCAGCCAGGTTGTCAAGACTCATTCTTTCCCTTAGAGCATGGGCTTCAAGACATATACATCATGAAGAACAAAGACCAGATTCTTTCCTGGAGCGTTTCCGAGGGGGAGAACTCAAAGAGCTGTCTAGCCAAGAAAACTACATCCAGCCCAACTTAGGCATCCAAGAGGTGTCAGACACAGAGAGAAGAGGCTGGCCGCTGGCCAGATATAATATCAACACCTGCAACAATACCAGCCAAGACAAAAAGGAGGAAAAGGAGGAGAAAAAGAAGGAAAAGGAAGAAGAGAAAAAGGATAAACCTTCAAAGGAAGTAGAAAAGAAGAAAGAAATCTTTATGGTAGATCCTTCAAGCAACCTGTACTATAGGTGGCTGACCATTATCGCCATTCCTGTCTTCTATAACTGGTGCATGCTTGTGTGCAGAGCCTGTTTTGATGAACTCCAAAGTGATTACTTGAAGATGTGGCTGATTTTGGATTATACTTCTGATGTCATCTATATTTTGGACTTGCTAGTTCGAATGAGGACAGGCTTTCTTGAACAAGGTTTAATGGTCAAAGATGCAGAGAAACTCAGAAAGCACTATATGAGCACCTTTCAGTTCAAGCTGGATGTACTATCTCTGGTCCCCACTGACCTGGCTTTTTTAAAAGTGGGACTGAACTATCCTGAGTTGAGGTTCAATCGTCTGCTGAAATTTGCCAGGCTATTTGAATTCTTTGACCGCACAGAGACCAGGACCAACTATCCTAATATATTCAGGATTGGAAATCTTGTCTTGTACATTCTGATTATCATCCATTGGAATGCATGTGTCTACTTTGCCATTTCTAAGCTCATTGGATTTGGGACTGATTCCTGGGTTTACCCCAACATCTCTATCCCAGAATATGGGCGCCTGTCCAGGAAATACATTTATTGTCTCTACTGGTCCACCCTGACTCTGACTACCATTGGGGAGACTCCCCCCCCTGTCAAAGATGAGGAGTACCTTTTTGTAGTGATTGATTTCCTGGTAGGAGTGCTGATATTTGCCACCATTGTGGGTAATGTTGGCTCTATGATCTCCAACATGAATGCCTCCAGGACTGAATTCCAGGCTAAAATCGACTCTATAAAACAGTACCTGCAATTCCGAAAAGTAACCAAGGACTTGGAGACCCGGATCATCAGGTGGTTTGACTACCTATGGACCAACAAGAAGACAGTTGACGAAAAGGAAGTTCTCAAAAGCCTCCCAGATAAGCTGAAGGCTGAGATCGCCATCAATGTGCACCTGGATACCCTGAAAAAGGTACGTATTTTCCAGGACTGTGAGGCAGGCCTCCTAGTGGAGCTGGTCCTAAAGCTTAGGCCTGCAGTGTTCAGCCCTGGTGATTATATTTGCAAGAAGGGGGATATCGGGAGAGAAATGTACATCATCAAAGAAGGCAAGTTGGCAGTAGTGGCGGACGATGGCGTCACTCAATTTGTGGTCCTTGGTGATGGAAGCTACTTTGGGGAAATCAGCATCTTAAACATCAAAGGGAGCAAAACTGGGAACAGAAGAACAGCCAACATTAGGAGCATCGGTTACTCGGATCTATTCTGCTTGTCCAAAGATGACTTAATGGAGTCTCTCATTGAATATCCAGAAGCCAAAAAGGCTCTGGAAGAGAAAGGACGGCAGATTCTAATGAAAGACAACTTGATAGATGAAGACGTGGCTGGGAGTGGAGGAGATCCAAAGGACATGGAAGAAAAGGTGGAGAGACTTGAATCTTCTCTGGATAATTTACAAACTAGGTTTGCTAGACTCCTGGCAGAATATAATAGCACCCAAATGAAAGTCAAGCAGAGACTGAGCAAACTTGAGAGCAAAATG------TGTGGAAGTGAC---TTATTGGATGGAGAGAACATTATTAGTGGAGATGCCGAGAAAGATAAAGACAAAAAGTAATAA
	Didelphis_virginiana	ATGGCCAAAATCAATACTCAGCACTCCTATCCCACCACACATAGGCTCTCAGTGAGGACCACAGATGAAGACCTAGAAAGAGTTGAAAATGGCACCAGCAGGACTCATTCCCCATGTGAGGACTCATCATCTGAGCTGCAGAGAGTGATCACCATGGAGACCACAAACCTGTCTGAA------TCCCAGCGAAGTTCCTTCACAAGCCAGGGGCCAGCCAGGTTGTCACGACTCATTCTTTCCCTTAGAGCATGGGCTTCAAGGCATATACGTCATCAGGACCAAAGACCAGATTCCTTTCTGGAGCGTTTCCGAGGAGCAGAACTCAAAGAGTTATCTAGCCGAGAAAGCTACACCCAGTCCAACTTGGGCATCCAAGAGATGTCAGACAGAGAGAGAAGAGGCTGGCCGCTGGCCAGATATAATATCAACACCTGCAACAATACCAGCGAAGACAAAAAGGAGGAAAAGGAGGAGAAAAAGAAGGAAAAGGAAGAAGACAAAAAGGATAATCCCTCAAAGGAAGTGGAAAGGAAGAAAGAAATCTTTGTGATAGATCCTTCTAGCAATCTGTACTATAGATGGTTGACCATCATTGCTGTGCCGGTCTTCTATAATTGGTGCATGCTTGTGTGCAGATCCTGTTTTGATGATCTTCAAAGTGACCACCTGATGCTGTGGCTGGTCTTGGATTATACTGCTGATGCCATCTACGTTTTGGATCTGCTGGTACGAATGAGGACGGGTTTTCTTGAGCAAGGCTTAATGGTCAAAGATGCAAAGAAACTAAAAAAGCACTACATGAAGATGTTTCAGTTCAAGTTGGACGTACTATCTCTGGTTCCCACTGACCTGGCTTATTTAAAAGTGGGGCTGAACTACCCAGAGTTGAGGTTTAACCGTCTGTTGAAATTTGCCAGGCTATTTGAATTCTTTGACCGCACAGAGACTAGAACCAACTATCCTAATATGTTCAGGATTGGAAATCTTGTCCTATACATTCTGATCATCATCCATTGGAATGCGTGTATCTATTTTGCCATTTCTAAGGTGATTGGATTTGGGACTGATTCCTGGGTTTACCCAAACATTTCTAACCCAGAATATGGGCGTCTGTCCAGGAAATATATTTATTGTCTCTACTGGTCCACCCTGACTTTGACCACCATTGGGGAGACTCCACCCCCTGTAAAAGATGAAGAGTACCTTTTTGTGGTGGTTGACTTCCTAGTGGGAGTGCTGATCTTTGCCACCATTGTGGGTAATGTTGGCTCCATGATCTCTAACATGAATGCCTCCAGAGCCGAGTTTCAGGCCAAGATCGACTCCATCAAGCAGTATATGCAATTCCGGAAAGTGACCAAGGACTTGGAGACCCGGATCATCAGATGGTTTGACTATCTATGGACCAACAAGAAGACAGTTGATGAAAAGGAAGTACTCAAAAGCCTGCCAGACAAGCTGAAGGCTGAGATTGCCATCAACGTGCACCTGGATACCTTGAAGAAGGTTCGGATTTTCCAGGATTGTGAGGCAGGACTCCTGGTGGAGCTGGTCCTAAAGCTGAGGCCTGCAGTGTTCAGCCCTGGTGATTATATCTGCAAGAAGGGGGATATTGGGAGAGAAATGTACATCATCAAGGAAGGGAAACTGGCAGTAGTGGCTGATGATGGTGTCACCCAATTTGTGGTCCTTAGTGATGGAAGCTACTTTGGGGAAATCAGCATCTTAAACATCAAAGGGAGTAAATCTGGGAACAGAAGGACGGCCAACATCAGGAGCATTGGTTACTCTGATCTATTCTGCTTGTCCAAAGATGACTTAATGGAGTCTCTCACTGAATATCCAGATGCCAAAAAGGCCCTGGAAGAGAAAGGACGGCAGATTCTAATGAAGGACAACTTGATAGATGAGGACCTGGCTAGGAGTGGATCAGACCCAAAGGACATGGAAGAAAAGGTGGAGAGACTGGAGTCTTCCCTGGATAATTTACAGACCAGGTTTGCTAGGCTCCTGGCAGAATATAATGCCACTCAAATGAAAGTCAAACAGAGACTCAGCAAACTTGAGGGCAAAGTGAAGAAATATGGGAGTGACTTCTTATCGGATGGAGAGAGTATTGTTAATGGAGATGATGAAAAAGCTGAGGACAAAGAGCAATAA
	Monodelphis_domestica	ATGGCTAAAATCAACACTCAACACTCCTATCCTACCACACATAGGCTCTCAGTTAGGACGTCAAATGAAGAACTAGAAAGAGTTGAAAATGGCACCAGCAGGGCTCATTCCCCATGTGAGGACTCATCATCTGAGCTGCAGAGAGTGATCACCATGGAGACCAGAAACCTGTCTGAA------TCCCAGCGAAGTTCCTTCACAAGCCAGGGACCAGCCAGGTTGTCACGACTCATTATTTCCCTTAGAGCATGGGCTGCAAGACATATGCATCATCAAGACCAAAGACCAGATTCCTTTCTGGAGCGTTTCCGAGGGGCAGAACTCAAAGAGTTATCTAGCCGAGAAAGCTATGCTCAGTCCAACGTGGGCATCCAAGAGATGTCGGACAGAGAGAGAAGAGGCTGGCCGCTGGCCAGACATAATATCAACACCTGCAACAATACCAACGAAGACAAAAAGGAGGAAAAGGAGGAGAAAAAGAAGGAAAAGGAAGAAGACAAAAAGGATAATCCCTCAAAGGAAGTGGAAAAGAAGAAAGAAATCTTTGTGATAGATCCTTCTAGCAACCTCTACTATAGATGGTTGACCATCATTGCTGTGCCAGTCTTCTATAATTGGTGCATGCTTGTGTGCAGATCCTGTTTTGATGAACTTCAAAGTGACCACCTGATGCTGTGGCTGGTCTTGGATTATACTGCTGACACCATCTATATTTTGGATCTCTTAGTACGAATGAGGACAGGTTTTCTTGAGCAAGGCTTAATGGTCAAAGATACAGAGAAACTAAAAAAGCACTACATGAAGATGATTCAGTTCAAGTTGGATGTACTATCTCTGGTTCCCACTGACCTGGCTTATTTAAAAATGGGGCTGAACTACCCAGAGTTGAGGTTCAACCGTCTGTTGAAATTTGCCAGGCTATTTGAATTTTTTGACCGCACAGAGACTAGGACCAACTATCCTAATATGTTCAGGATTGGAAATCTTGTCCTATATATTCTGATCATCATCCATTGGAATGCATGTATCTATTTTGCCATTTCCAAGGTTATTGGATTTGGGACTGATTCTTGGGTTTACCCAAACATTTCTATCCCAGAATATGGGCGTCTGTCCAGAAAATATATTTACTGTCTCTATTGGTCCACCCTGACCTTGACCACCATTGGGGAGACTCCACCCCCAGTAAAAGATGAAGAGTACCTTTTTGTGGTGGTTGACTTCCTAGTGGGAGTACTGATCTTTGCCACCATTGTGGGTAATGTGGGCTCCATGATCTCTAACATGAATGCCTCTAGAGCTGAGTTCCAGGCCAAGATTGACTCCATCAAGCAGTATATGCAATTCCGAAAAGTGACCAAAGACTTGGAGACCCGGATCATCAGATGGTTTGACTACCTATGGACCAACAAGAAAACAGTTGATGAAAAGGAAGTACTCAAAAGCCTGCCAGACAAGCTGAAGGCTGAGATTGCCATCAACGTGCACCTGGATACCTTGAAGAAGGTCCGGATTTTCCAAGATTGTGAGGCAGGACTCCTAGTGGAACTAGTCCTAAAGCTTAGGCCTGCAGTGTTCAGCCCTGGTGATTATATCTGCAAGAAGGGGGATATTGGGAGAGAAATGTACATCATCAAGGAAGGGAAGCTGGCAGTAGTGGCTGATGATGGTGTCACCCAATTTGTGGTCCTTGGTGATGGAAGCTACTTTGGGGAAATTAGCATCTTAAATATCAAAGGGAGTAAATCTGGGAACAGAAGGACGGCCAACATCAGGAGCATTGGTTACTCTGATCTATTCTGCTTGTCCAAAGATGACTTAATGGAGTCTCTCACTGAATATCCGGATGCCAAAAGGGCCCTGGAAGAGAAAGGACGGCAGATTCTAATGAAGGACAATTTGATAGATGAAGACCTGGCTAGGAGTGGATCAGACCCCAAGGACATGGAAGAAAAGGTGGAGAGACTTGAGTCTTCCCTGGATAATTTACAGACCAGGTTTGCTAGGCTCCTGGCAGAATATAATGCCACTCAAATGAAAGTCAAGCAGAGACTCAGCAAACTTGAGGGCAAAGTGAAGAAGTATGGGGGTGACTTCTTATCAGATGGTGAGAGTATTGTTAATGGAGATGCTGAAAAAGCTGAGGGCAAAGAGCAATAA
	Gracilinanus_agilis	ATGGCCAAAATCAATACTCAGCACTCCTATCCTACCACACATAGGCTCTCAGTTAGGACCATGGATGAAGACCTAGAAAGAGTTGAAAATGGCACCAGCAGGGCTCATTCCCCATGTGAGGACTCATCATCTGAGCTGCAGAGAGTGATCACCATGGAGACCAGAAACCTGTCTGAA------TCCCAGCGAAGTTCCTTCACAAGCCAGGGGCCAGCCAGGTTGTCACGACTCATTCTTTCCCTTAGAGCATGGGCTTCAAGGCATATACATCATCAAGACCAAAGACCAGATTCCTTTCTGGAGCGTTTCCGAGGCGCAGAACTCAAAGAGTTATCTAGCCGAGAAAGCTACACCCAGTCCAACTTGGGCATCCAAGAGATGTCAGACAGAGAGAGAAGAGGCTGGCCGCTGGCCAGATATAATATCAACACCTGCAACAATACCAACGAAGACAAAAAGGAGGAAAAGGAGGAGGAAAAGAAGGAAAAGGAAGAAGACAAAAAGGATAATCCCTCAAAGGAAGTGGAAAGGAAGAAAGAAATCTTTGTGATAGATCCTTCTAGCAACCTGTACTATAGATGGTTGACCATCATTGCTGTGCCAGTCTTCTATAATTGGTGCATGCTTGTGTGCAGATCCTGTTTTGATGAACTTCAAAGTGACCACCTGATGCTATGGCTGGTTTTGGATTATACTGCTGACACCATCTATATTTTGGATCTGCTGGTACGAATGAGGACGGGTTTTCTTGAACAAGGCTTAATGGTCAAAGATGCAGAGAAACTGAAAAAACACTACATGAAGATGTTTCAGTTCAAGTTGGACGTACTCTCTCTGGTTCCCACTGACCTGGCTTATTTAAAAGTGGGGCCGAACTTCCCAGAGCTCAGGTTTAACCGTCTGTTGAAATTTTCCAGGCTATTTGAATTCTTTGACCGCACAGAGACCAGGACCAACTATCCCAATATGTTCAGGATTGGAAATCTTGTCCTATACATTCTGATCATCATCCATTGGAACGCATGTATCTATTTTGCCATTTCTAAGGTTATTGGATTTGGGACTGATTCCTGGGTTTACCCAAACATTTCTATCCCAGAATATGGACGTCTGTCCAGGAAATATATTTATTGTCTCTACTGGTCCACCCTGACCTTGACCACCATTGGGGAGACTCCACCCCCTGTAAAAGATGAAGAGTACCTTTTTGTGGTGGTTGACTTCCTAGTGGGAGTGCTGATCTTTGCCACCATTGTGGGTAATGTTGGCTCCATGATCTCTAACATGAATGCCTCCAGAGCCGAGTTCCAGGCAAAGATCGACTCCATTAAGCAGTATATGCAATTTCGGAAAGTGACCAAGGACTTGGAGACCCGGATCATCAGATGGTTTGACTACCTATGGACCAACAAGAAAACAGTTGATGAAAAGGAAGTACTTAAAAGCCTGCCAGACAAGCTGAAGGCTGAGATTGCCATCAACGTGCACCTGGATACCTTGAAGAAGGTACGGATTTTCCAGGATTGTGAGGCAGGCCTCCTAGTGGAGCTAGTCCTAAAGCTTAGGCCAGCAGTGTTCAGCCCTGGTGATTATATCTGCAAGAAAGGGGATATTGGGAGAGAAATGTACATCATCAAGGAAGGGAAGCTGGCAGTAGTGGCTGATGATGGTGTCACCCAATTTGTGGTCCTTAGTGATGGAAGCTATTTTGGGGAAATCAGCATCTTAAACATCAAAGGGAGTAAATCTGGGAACAGAAGGACGGCCAACATCAGGAGCATTGGTTACTCTGATCTATTCTGCTTGTCCAAAGATGACTTAATGGAGTCTCTCACTGAATATCCAGATGCCAAAAAGGCCCTAGAAGAGAAAGGACGGCAAATTCTAATGAAGGACAACTTGATAGATGAGGACCTGGCTGGGAGTGGATCAGACCCAAAGGACATGGAAGAAAAGGTGGAGAGACTTGAGTCTTCCCTGGATAATTTACAGACCAGGTTTGCTAGGCTCCTGGCAGAATATAATGCCACTCAAATGAAAGTCAAACAGAGACTCAGCAAACTTGAGGGCAAAGTGAAGAAGTATGGGAGTGACTTCTTATCAGATGGAGAGAGTGTTGTTAATGGAGAT---------GCTGAGGACAAAGAGCAATAA
	Dromiciops_gliroides	ATGGCAAAAATCAACACTCAGCACTCCTATCCTACCACACACAGACTCTCAGTCAGGACCACTGATGAAGACCTAGAAAGAGTTGAAAATGGCACCAGCAGGGCTCATTCACCATGTGAGGACTCGTCATCTGAACTGCAGCAAGTGATTACCACGGAGACCAGACCCCTCTCTGAGGCCCGCCTCCGCCGCCGTTCCTTCAAAGGCCAGAGGCCAGCCAGGTTGTCACGACTCATTCTTTCCCTTAGAGCATGGGCTACAAGACATACACGTCATGAAGAGAAAAGACCAGATTCCTTTCTGGAGCGTTTCCGAGGGGGAGAACTCAAAGAGTGGTCCAGCCAAGAAAGCTACACCCAGTCCAACTTAGGCATCCAAGGGATGTCAGACAGAGAGAGAAAAGGCTGGCCACTGGCCAGATATAATATCAACACCTGCAACAATGCCAACAAAGACAAAAAGGAGGAAAAGGTGGAGAAAGAGAAGGAAAAGGAAGAAGAGAAAAAGGATAAACCCTCAAAGGAAGTGGAAAGGAAGAAAGAAATCTTTGTGATAGATCCTTCTAGCAACTTGTACTATAGGTGGCTGACCATCATCGCCATCCCTGTCTTCTATAACTGGTGCATGCTTGTGTGCAGGGCCTGTTTTGATGAACTTCAAAGTGACCACTTGATGCTTTGGCTGGTCTTGGATTATATTGCTGATGGCATCTATGCCTTGGACTTGCTGGTTCGAGTGAGGACAGGCTTTCTCGAACAAGGCTTAATGGTCAAAGACGCAGAAAAACTCAGAAAGCACTACATGAAGATGTTTCAGTTCAAGCTGGACGTACTCTCTCTGGTCCCTTCTGATCTGGCTTATTTAAAAGTGGGGCTGAACTACCCTGAGTTGAGGTTCAACCGCCTGTTGAAATTCTCTAGGCTATTTGAATTCTTTGACCGCACAGAGACTAGGACCAACTATCCTAATATGTTCAGGATTGGAAATCTTGTCCTGTACATTCTGATCATCATCCACTGGAATGCATGCATCTACTTTGCCATTTCCAAGCTTATTGGGTTTGGGACTGATTCCTGGGTTTATCCCAACATCTCTATCCCAGAATATGGGCGCCTGTCCAGGAAATATATTTATTGTCTCTACTGGTCCACCCTGACTTTGACTACCATTGGGGAGACTCCACCCCCCGTCAAAGATGAGGAGTACCTTTTTGTGGTGGTTGACTTCCTGGTGGGCGTGCTGATCTTTGCCACCATTGTGGGTAACGTTGGCTCCATGATCTCCAACATGAATGCCTCCAGGGCTGAATTTCAGGCCAAAATTGACTCCATAAAGCAGTATATGCAATTTCGAAAAGTGACCAAGGACTTGGAGACCAGGATCATCAGGTGGTTCGACTACCTATGGACTAACAAGAAGACAGTGGATGAAAAGGAAGTACTTAAAAGCCTCCCAGACAAGCTGAAGGCTGAAATCGCCATCAACGTGCACCTGGATACCCTGAAGAAGGTCCGCATTTTCCAGGACTGTGAGGCGGGCCTCTTGGTGGAGCTGGTCCTGAAGCTTAGGCCTGCAGTGTTCAGCCCTGGTGATTACATCTGCAAGAAGGGGGATATCGGGAGAGAAATGTACATCATCAAAGAAGGGAGGCTGGCGGTAGTAGCCGACGATGGCGTCACCCAATTTGTGGTCCTCAGTGATGGGAGCTACTTTGGGGAAATCAGCATCTTAAACATCAAAGGGAGCAAATCTGGGAACAGAAGGACGGCCAACATCAGGAGCATCGGTTACTCTGATCTATTCTGCTTGTCCAAAGATGACTTAATGGAGTCCCTCATTGAATATCCAGATGCCAAAAAGGCCCTGGAAGAGAAAGGACGTCAGATTCTAATGAAGGACAACTTGATAGATGAGGATGCGGCTGGGAGCGGAACAGATCCAAAGGACATGGAAGAGAAGGTGGAGAGACTTGAATCTTCCCTTGATAATTTACAAACCAGGTTTGCTAGGCTCCTGGCAGAATATAATGCCACCCAAATGAAAGTCAAGCAGAGACTCAGCAAACTTGAGAGCAAAGTAAAGAAGTGTGGGAGTGAC---TTATCAGATGGAGAGAGCATTGTTGATGGGGATGCTGAAAATGCTAAGGACAAAAAGCAATAA
	Lagorchestes_hirsutus	ATGGCCAAAATCAACACTCAGCACTCCTATCCTACCACACACAGACTCTCAGTCAGGACCATTGATGAAGACCTAGAAAGAGTTGAAAATGGCACCAGCAGGGCTCATTCCCCACGTGAGGACTCATCATCAGAACTGCAGCAGGTGATTACCATGGAGACCAGAGCCCCCTCTGAA------TCCTGCCGAAGTTCCTTCACAAGCCAGAGGCCAGCCAGGTTGTCAAGGCTCATCCTTTCCCTTAGAGCATGGGCTACAAGACATGTACGTCATGAAGACCAAAGACCAGATTCCTTCCTGGAGCGTTTCCGAGGGGGAGAACTAAAAGAGTTGTCCTGCCGAGAAAGCTACTCCCAGTCCAACCTGGGCATCCAGGAGATGTCAGACAGGGAGAGAAGAGGCTGGCCGCTGGCCAGATATAATATCAACACCTGCAACAATGCGGACGAAAACAAAAAGGAGGAAAAGAAGGAGGAAAAGAAGGAAAAGGAAGAAGAGAAAAAGGATAAATCCTCAAAGGAAGTAGAAAGGAAGAAAGAAATCTTTGTGATAGACCCTTCTAGCAACCTATACTATAGGTGGCTGACCATCATTGCCATCCCCGTCTTTTATAATTGGTGCATGCTTGTGTGCAGAGCCTGTTTTGATGAACTTCAAAGTGACCACTTGATGCTGTGGCTGGTCTTGGATTATATGGCTGATGTCATCTATGTTTTGGACTTGCTGATTCGAATGAGGACAGGCTTTCTTGAACAAGGTTTAATGGTCAAAGATGCACAGAAACTCAGAAAGCACTACATGAAGACAGTTCAGTTCAAGCTGGATGTACTATCTCTGGTCCCCACTGATCTAGCTTTTTTAAAAGTGGGTCTGAACTACCCTGAGTTGAGGTTCAACCGCTTGCTGAAATTCGCCAGGCTATTTGAATTCTTTGACCGCACGGAGACTAGGACCAATTATCCTAATATGTTCAGGATTGGAAATCTTGTCCTATACATTCTGATCATCATCCATTGGAATGCATGTATCTACTTTGCCATTTCCAAGCTTATTGGATTTGGGACCGATTCCTGGGTTTACCCCAACATCTCTATCCCAGAATATGGGCGCTTGTCCAGGAAATATATTTATTGTCTCTATTGGTCCACCCTGACTCTGACCACCATTGGGGAGACTCCACCCCCAGTCAAAGATGAGGAGTACCTTTTTGTGGTGATTGACTTCCTAGTGGGAGTGCTGATCTTTGCCACCATTGTGGGAAATGTTGGCTCCATGATCTCTAACATGAATGCCTCCAGGGCTGAATTCCAGGCCAAAATTGACTCCATAAAGCAGTACATGCAATTCCGAAAAGTGACCAAGGACTTGGAGACCCGGATCATCAGGTGGTTTGACTACCTATGGACCAACAAGAAGACAGTTGATGAAAAGGAAGTCCTCAAAAGCCTACCAGACAAGCTGAAGGCTGAGATTGCCATCAATGTGCACCTGGATACCCTGAAGAAGGTACGGATTTTCCAGGACTGTGAGGCAGGCCTCTTAATTGAGCTGGTCCTAAAGCTTAGGCCTGCAGTGTTCAGCCCTGGTGATTATATCTGCAAGAAGGGGGATATTGGGAGAGAAATGTACATCATCAAAGAAGGGAAGTTGGCGGTAGTGGCTGATGATGGCATCACACAATTTGTGGTTCTTAGTGATGGAAGCTACTTTGGGGAAATCAGCATCTTAAACATCAAAGGGAGCAAATCTGGGAACAGAAGAACAGCCAACATTAGGAGCATCGGTTACTCTGATCTATTCTGCTTGTCCAAAGATGACTTAATGGAGTCCCTCACTGAATATCCAGAAGCCAAAAAGGCCCTGGAAGAGAAAGGACGGCAGATTCTGATGAAGGACAATTTAATAGATGAGGACGTAGCTAGGAGTGGAATAGACCCAGTGGACATAGAGGAGAAGGTGGAGAGACTTGAATCTTCCCTGGATAATTTACAAACCAGATTTGCTAGGCTCTTGGCAGAATATAATGCCACCCAAATGAAAGTCAAGCAGAGACTCAGCAAACTGGAGAGCAAAGTAAAGAAGTGTGGGAGTGAC---TTGTCAGATGCAGAGAGCATTGTTGATGGAGATGCTGAAAAAACTAAGGACAAAAACCAATAA
	Macropus_fuliginosus	ATGGCCAAAATCAACACTCAGCACTCCTATCCTACCACACACAGACTCTCAGTCAGGACCATTGATGAAGACCTAGAAAGAGTTGAAAATGGCACCAGCAGGGCTCATTCCCCACGTGAGGACTCATCATCAGAACTGCAACAGGTGATTACCATGGAGACCAGAGCCCCCTCTGAA------TCCTGCCGAAGTTCCTTCACAAGCCAGAGGCCAGCCAGGTTGTCAAGGCTCATCCTTTCCCTTAGAGCATGGGCTACAAGACATGTACGTCATGAAGACCAAAGACCAGATTCCTTCCTAGAGCGTTTCCGAGGGGGAGAACTAAAAGAGTTGACCTGCCGCGAAAGCTACTCCCAGTCCAACCTGGGCATCCAGGAGATGTCAGACAGGGAGAGAAGAGGCTGGCCGCTGGCCAGATATAATATCAACACCTGCAACAATGCCGACGAAAACAAAAAGGAGGAAAAGAAGGAGGAAAAGAAGGAAAAGGAAGAAGAGAAAAAGGATAAATCCTCAAAGGAAGTAGAAAGGAAGAAAGAAATCTTTGTGATAGATCCTTCTAGCAACCTATACTATAGGTGGCTGACCATCATTGCCATCCCCGTCTTTTATAATTGGTGCATGCTTGTGTGCAGAGCCTGTTTTGATGAACTTCAAAGTGACCACTTGATGCTGTGGCTGGTCTTGGATTATATGGCTGATGTCATCTATGTTTTGGACTTGCTGATTCGAATGAGGACAGGCTTTCTTGAACAAGGTTTAATGGTCAAAGATGCACAGAAACTCAGAAAGCACTACATGAAGACAGTTCAGTTCAAGCTGGACGTACTATCTCTGGTCCCCACTGATCTAGCTTTTTTAAAAGTGGGTCTGAACTACCCTGAGTTGAGGTTCAACCGCTTGCTGAAATTCGCCAGGCTATTTGAATTCTTTGACCGCACGGAGACTAGGACCAATTATCCTAATATGTTCAGGATTGGCAATCTTGTCCTATACATTCTGATCATCATCCATTGGAATGCATGTATCTACTTTGCCATTTCCAAGCTTATTGGATTTGGGACTGATTCCTGGGTTTACCCCAACATCTCTATCCCAGAATATGGGCGCTTGTCCAGGAAATATATTTATTGTCTTTATTGGTCCACCCTGACTCTGACCACCATTGGGGAGACTCCACCCCCAGTCAAAGATGAGGAGTACCTTTTTGTGGTGATTGACTTCCTAGTGGGAGTGCTGATCTTTGCCACCATTGTGGGAAATGTTGGCTCCATGATCTCTAACATGAATGCCTCCAGGGCTGAATTCCAGGCCAAAATTGACTCCATAAAGCAGTACATGCAATTCCGAAAAGTGACCAAAGACTTGGAGACCCGGATCATCAGGTGGTTTGACTACCTATGGACCAACAAGAAGACAGTTGATGAAAAGGAAGTCCTCAAAAGCCTACCAGACAAGCTGAAGGCTGAGATTGCCATCAATGTGCACCTGGATACCCTGAAGAAGGTACGGATTTTCCAGGACTGTGAGGCAGGCCTCTTAATTGAGCTGGTCCTAAAGCTTAGGCCTGCAGTGTTCAGCCCTGGTGATTATATCTGCAAGAAGGGGGATATTGGGAGAGAAATGTACATCATCAAAGAAGGGAAGTTGGCGGTAGTGGCTGATGATGGCATCACACAATTTGTGGTTCTTAGTGATGGAAGCTACTTTGGGGAAATCAGCATCTTAAACATCAAAGGGAGCAAATCTGGGAACAGAAGAACAGCCAACATTAGGAGCATCGGTTACTCTGATCTATTCTGCTTGTCCAAAGATGACTTAATGGAGTCCCTCACTGAATATCCAGAAGCCAAAAAGGCCCTGGAAGAGAAAGGACGGCAAATTCTGATGAAGGACAATTTAATAGATGAGGACGTAGCTAGGAGTGGAATAGACCCAGTGGACATAGAGGAGAAGGTGGAGAGACTTGAATCTTCCCTGGATAATTTACAAACCAGATTTGCTAGGCTCTTGGCAGAATATAATGCCACCCAAATGAAAGTCAAGCAGAGACTCAGCAAACTGGAGAGCAAAGTAAAGAAGTGTGGGAGTGAC---TTGTCAGATGCAGAGAGCATTGTTGATGGAGATGCTGAAAAAACTAAGGACAAAAACCAATAA
	Macropus_giganteus	ATGGCCAAAATCAACACTCAGCACTCCTATCCTACCACACACAGACTCTCAGTCAGGACCATTGATGAAGACCTAGAAAGAGTTGAAAATGGCACCAGCAGGGCTCATTCTCCACGTGAGGACTCATCATCAGAACTGCAGCAGGTGATTACCATGGAGACCAGAGCCCCCTCTGAA------TCCTGCCGAAGTTCCTTCACAAGCCAGAGGCCAGCCAGGTTGTCAAGGCTCATCCTTTCCCTTAGAGCATGGGCTACAAGACATGTACGTCATGAAGACCAAAGACCAGATTCCTTCCTAGAGCGTTTCCGAGGGGGAGAACTAAAAGAGTTGACCTGCCGCGAAAGCTACTCCCAGTCCAACCTGGGCATCCAGGAGATGTCAGACAGGAAAAGAAGAGGCTGGCCGCTGGCCAGATATAATATCAACACCTGCAACAATGCCGACGAAAACAAAAAGGAGGAAAAGAAGGAGGAAAAGAAGGAAAAGGAAGAAGAGAAAAAGGATAAATCCTCAAAGGAAGTAGAAAGGAAGAAAGAAATCTTTGTGATAGATCCTTCTAGCAACCTATACTATAGGTGGCTGACCATCATTGCCATCCCCGTCTTTTATAATTGGTGCATGCTTGTGTGCAGAGCCTGTTTTGATGAACTTCAAAGTGACCACTTGATGCTGTGGCTGGTCTTGGATTATATGGCTGATGTCATCTATGTTTTGGACTTGCTGATTCGAATGAGGACAGGCTTTCTTGAACAAGGTTTAATGGTCAAAGATGCACAGAAACTCAGAAAGCACTACATGAAGACAGTTCAGTTCAAGCTGGATGTACTATCTCTGGTCCCCACTGATCTAGCTTTTTTAAAAGTGGGTCTGAACTACCCTGAGTTGAGGTTCAACCGCTTGTTGAAATTCGCCAGGCTATTTGAATTCTTTGACCGCACGGAGACTAGGACCAATTATCCTAATATGTTCAGGATTGGCAATCTTGTCCTATACATTCTGATCATCATCCATTGGAATGCATGTATCTACTTTGCCATTTCCAAGCTTATTGGATTTGGGACTGATTCCTGGGTTTACCCCAACATCTCTATCCCAGAATATGGGCGCTTGTCCAGGAAATATATTTATTGTCTTTATTGGTCCACCCTGACTCTGACCACCATTGGGGAGACTCCACCCCCAGTCAAAGATGAGGAGTACCTTTTTGTGGTGATTGACTTCCTAGTGGGAGTGCTGATCTTTGCCACCATTGTGGGAAATGTTGGCTCCATGATCTCTAACATGAATGCCTCCAGGGCTGAATTCCAGGCCAAAATTGACTCCATAAAGCAGTACATGCAATTCCGAAAAGTGACCAAAGACTTGGAGACCCGGATCATCAGGTGGTTTGACTACCTATGGACCAACAAGAAGACAGTTGATGAAAAGGAAGTCCTCAAAAGCCTACCAGACAAGCTGAAGGCTGAGATTGCCATCAATGTGCACCTGGATACCCTGAAGAAGGTACGGATTTTCCAGGACTGTGAGGCAGGCCTCTTAATTGAGCTGGTCCTAAAGCTTAGGCCTGCAGTGTTCAGCCCTGGTGATTATATCTGCAAGAAGGGGGATATTGGGAGAGAAATGTACATCATCAAAGAAGGGAAGTTGGCGGTAGTGGCTGATGATGGCATCACACAATTTGTGGTTCTTAGTGATGGAAGCTACTTTGGGGAAATCAGCATCTTAAACATCAAAGGGAGCAAATCTGGGAACAGAAGAACAGCCAACATTAGGAGCATCGGTTACTCTGATCTATTCTGCTTGTCCAAAGATGACTTAATGGAGTCCCTCACTGAATATCCAGAAGCCAAAAAGGCCCTGGAAGAGAAAGGACGGCAAATTCTGATGAAGGACAATTTAATAGATGAGGACGTAGCTAGGAGTGGAATAGACCCAGTGGACATAGAGGAGAAGGTGGAGAGACTTGAATCTTCCCTGGATAATTTACAAACCAGATTTGCTAGGCTCTTGGCAGAATATAATGCCACCCAAATGAAAGTCAAGCAGAGACTCAGCAAACTGGAGAGCAAAGTAAAGAAGTGTGGGAGTGAC---TTGTCAGATGCAGAGAGCATTGTTGATGGAGATGCTGAAAAAACTAAGGACAAAAACCAATAA
	Macropus_rufus	ATGGCCAAAATCAACACTCAGCACTCCTATCCTACCACGCACAGACTCTCAGTCAGGACCATTGATGAAGACCTAGAAAGAGTTGAAAATGGCACCAGCAGGGCTCATTCCCCAAGTGAGGACTCATCATCAGAACTGCAGCAGGTGATTACCATGGAGACCAGAGCCCCCTCTGAA------TCCTGCAGAAGTTCCTTCACAAGCCAGAGGCCAGCCAGGTTGTCAAGGCTCATCCTTTCCCTTAGAGCATGGGCTACAAGGCATGTACGTCACGAAGACCAAAGACCAGATTCCTTCCTGGAGCGTTTCCGAGGGGGAGAACTAAAAGAGTTGTCCTGCCGAGAAAGCTACTCCCAGTCCAACCTGGGCATCCAGGAGATGTCAGACAGGGAGAGAAGAGGCTGGCCGCTGGCCAGATATAATATCAACACCTGCAACAATGCTGACGAAAACAAAAAGGAGGAAAAGAAGGAGGAAAAGAAGGAAAAGGAAGAAGAGAAAAAGGATAAATCCTCAAAGGAAGTAGAAAGGAAGAAAGAAATCTTTGTGATAGATCCTTCTAGCAACCTATACTATAGGTGGCTGACCATCATTGCCATCCCCGTCTTTTATAATTGGTGCATGCTTGTGTGCAGAGCCTGTTTTGATGAACTTCAAAGTGACCACTTGATGCTGTGGCTGGTCTTGGATTATATGGCTGATGTCATCTATGTTTTGGACTTGCTGATTCGAATGAGGACAGGCTTTCTTGAACAAGGTTTAATGGTCAAAGATGCACAGAAACTCAGAAAGCACTACACGAAGACAGTTCAGTTCAAGCTGGATGTACTGTCTCTGGTCCCCACTGATCTAGCTTTTTTAAAAGTGGGTCTGAACTACCCTGAGTTGAGGTTCAACCGCTTGCTGAAATTCTCCAGGCTATTTGAATTCTTTGACCGCACGGAGACTAGGACCAATTATCCTAATATGTTCAGAATTGGAAATCTTGTCCTATACATTCTGATCATCATCCATTGGAATGCATGTATCTACTTTGCCATTTCCAAGCTTATTGGATTTGGGACCGATTCCTGGGTTTACCCCAACATCTCTATCCCAGAATATGGGCGCTTGTCCAGGAAATATATTTATTGTCTGTATTGGTCCACCCTGACTCTGACCACCATTGGGGAGACTCCACCCCCAGTCAAAGATGAGGAGTACCTTTTTGTGGTGATTGACTTCCTAGTGGGAGTGCTGATCTTTGCCACCATTGTGGGAAATGTTGGCTCCATGATCTCTAACATGAATGCCTCCAGGGCTGAATTCCAGGCCAAAATTGACTCCATAAAGCAGTACATGCAGTTCCGAAAAGTGACCAAGGACTTGGAGACCCGGATCATCAGGTGGTTTGACTACCTATGGACGAACAAGAAGACAGTTGATGAAAAGGAAGTCCTCAAAAGCCTACCAGACAAGCTGAAGGCTGAGATTGCCATCAATGTGCACCTGGATACCCTGAAGAAGGTACGGATTTTCCAGGACTGTGAAGCAGGCCTCTTAATTGAGCTGGTCCTAAAGCTTAGGCCTGCAGTGTTCAGCCCTGGTGATTATATCTGCAAGAAGGGGGATATTGGGAGAGAAATGTACATCATCAAAGAAGGGAAGTTGGCGGTAGTGGCTGATGATGGCGTCACACAATTTGTGGTTCTTAGTGATGGAAGCTACTTTGGGGAAATCAGCATCTTAAACATCAAAGGGAGCAAATCTGGAAACAGAAGGACAGCCAACATTAGGAGCATCGGTTACTCTGATCTATTCTGCTTGTCCAAAGATGACTTAATGGAGTCCCTCACTGAATATCCAGAAGCCAAAAAGGCCCTGGAAGAGAAAGGACGGCAGATTCTGATGAAGGACAATTTAATAGATGAGGACGTAGCTAGGAGTGGAATAGACCCAGTGGACATAGAGGAGAAGGTGGAGAGACTTGAATCTTCCCTGGATAATTTACAAACCAGATTTGCTAGGCTCTTGGCAGAATATAATGCCACCCAAATGAAAGTCAAGCAGAGACTCAGCAAACTGGAGAGCAAAGTAAAGAAGTGTGGGAGTGAC---TTGTCAGATGCAGAGAGCATTGTTGATGGAGATGCTGAAAAAACTAAGGACAAAAACCAATAA
	Setonix_brachyurus	ATGGCCAAAATCAACACTCAGCACTCCTATCCTACCACACACAGACTCTCAGTCAGGACCATTGATGAAGACCTAGAAAGAGTTGAAAATGGCACCAGCAGGGCTCATTCCCCACGTGAGGACTCATCATCAGAACTGCAGCAGGTGATTACCATGGAGACCAGAGCCCCCTCTGAA------TCCTGCCGAAGTTCCTTCACAAGCCAGAGGCCAGCCAGGTTGTCAAGGCTCATCCTTTCCCTTAGAGCATGGGCTACAAGACATGTACGTCACGAAGACCAAAGACCAGATTCCTTCCTGGAGCGTTTCCGAGGGGGAGAACTAAAAGAGTTGTCCTGCCGAGAAAGCTACTCCCAGTCCAACCTGGGCATCCAGGAGATGTCAGACAGGGAGAGAAGAGGCTGGCCGCTGGCCAGATATAATATCAACACCTGCAACAATGCCGACGAAAACAAAAAGGAGGAAAAGAAGGAGGAAAAGAAGGAAAAGGAAGAAGAGAAAAAGGATAAATCCTCAAAGGAAGTAGAAAGGAAGAAAGAAATCTTTGTGATAGATCCTTCTAGCAACCTATACTATAGGTGGCTGACCATCATTGCCATCCCCGTCTTTTATAATTGGTGCATGCTTGTGTGCAGAGCCTGTTTTGATGAACTTCAAAGTGACCACTTGATGCTGTGGCTGGTCTTGGATTATATGGCTGATGTCATCTATGTTTTGGACTTGCTGATTCGAATGAGGACAGGCTTTCTTGAACAAGGTTTAATGGTCAAAGATGCACAGAAACTCAGAAAGCACTACATGAAGACAGTTCAGTTCAAGCTGGACGTACTATCTCTGGTCCCCACTGATCTAGCTTTTTTAAAAGTGGGTCTGAACTACCCTGAGTTGAGGTTCAACCGCTTGCTGAAATTTGCCAGGCTGTTTGAATTCTTTGACCGCACAGAGACTAGGACCAATTATCCTAATATGTTTAGGATTGGAAATCTTGTCTTATACATTCTGATCATCATCCATTGGAATGCATGTATCTACTTTGCCATTTCCAAGCTTATTGGATTTGGGACCGATTCCTGGGTTTACCCCAACATCTCTATCCCAGAATATGGGCGCTTGTCCAGGAAATATATTTATTGTCTCTATTGGTCCACCCTGACTCTGACCACCATTGGGGAGACTCCACCCCCAGTCAAAGATGAGGAGTACCTTTTTGTGGTGATTGACTTTCTAGTGGGAGTGCTGATCTTTGCCACCATTGTGGGAAATGTTGGCTCCATGATCTCTAACATGAATGCCTCCAGGGCTGAATTCCAGGCCAAAATTGACTCCATAAAGCAGTACATGCAATTCCGAAAAGTGACCAAAGACTTGGAGACCCGGATCATCAGGTGGTTTGACTACCTATGGACCAACAAGAAGACAGTTGATGAAAAGGAAGTCCTCAAAAGCCTACCAGACAAGCTGAAGGCTGAGATTGCCATCAATGTGCACCTGGATACCCTGAAGAAGGTACGGATTTTCCAGGACTGTGAGGCAGGCCTCTTAATTGAACTGGTCCTAAAGCTTAGGCCTGCAGTGTTCAGCCCTGGTGATTACATCTGCAAGAAGGGGGATATTGGGAGAGAAATGTACATCATCAAAGAAGGGAAGTTGGCGGTAGTGGCCGATGATGGCATCACACAATTTGTGGTTCTTAGTGATGGAAGCTACTTTGGGGAAATCAGCATCTTAAACATCAAAGGGAGCAAATCTGGGAACAGAAGAACAGCCAACATCAGGAGCATCGGTTACTCTGATCTATTCTGCTTGTCCAAAGATGACTTAATGGAATCCCTCACTGAATATCCAGAAGCCAAAAAGGCCCTGGAAGAGAAAGGACGGCAGATTCTGATGAAGGACAATTTAATAGATGAGGACGTAGCTAGGAGTGGAATAGACTCAGTGGACATAGAGGAGAAGGTGGAGAGACTTGAATCTTCCCTGGATAATTTACAAACCAGATTTGCTAGGCTCTTGGCAGAATATAATGCCACCCAAATGAAAGTCAAGCAGAGACTCAGCAAACTGGAGAGCAAAGTAAAGAAGTGTGGGAGTGAC---TTGTCAGATGCAGAGAGCATTGTTGATGGAGATGCTGAAAAAACTAAGGACAAAAACCAATAA
	Macropus_eugenii	ATGGCCAAAATCAACACTCAGCACTCCTATCCCACCACACACAGACTCTCAGTCAGGACCATTGATGAAGACCTAGAAAGAGTTGAAAATGGCACCAGCAGGGCTCATTCCCCACGTGAGGACTCATCATCAGAACTGCAGCAGGTGATTACCATGGAGACCAGAGCCCCCTCTGAA------TCCTGCAGAAGTTCCTTCACAAGCCAGAGGCCAGCCAGGTGGTCAAGGCTCATCCTTTCCCTTAGAGCATGGGCTACAAGACATGTACGTCACGAAGACCAAAGACCAGATTCCTTCCTGGAGCGTTTCCGAGGGGGAGAACTAAAAGAGTTGTCCTGCCGAGAAAGCTACTCCCAGTCCAACCTGGGCATCCAGGAGATGTCAGACAGGGAGAGAAGAGGCTGGCCGCTGGCCAGATATAATATCAACACCTGCAACAATGCCGACGAAAACAAAAAGGAGGAAAAGAAGGAGGAAAAGAAGGAAAAGGAAGAAGAGAAAAAGGATAAATCCTCAAAGGAAGTAGAAAGGAAGAAAGAAATCTTTGTGATAGATCCTTCTAGCAACCTGTACTATAGGTGGCTGACTATCATTGCCATCCCCGTCTTTTATAATTGGTGCATGCTTGTGTGCAGAGCCTGTTTTGATGAACTTCAAAGTGACCACTTGATGCTGTGGCTGGTCTTGGATTATATGGCTGATGTCATCTATGTTTTGGACTTGCTGATTCGAATGAGGACAGGCTTTCTTGAACAAGGTTTAATGGTCAAAGATGCACAGAAACTCAGAAAGCACTACATGAAGACAGTTCAGTTCAAGCTGGACGTACTGTCTCTGGTCCCCACTGATCTAGCTTTTTTAAAAGTGGGTCTGAACTACCCTGAGTTGAGGTTCAACCGCTTGCTGAAATTCGCCAGGCTATTTGAATTCTTTGACCGCACGGAGACTAGGACCAATTATCCTAATATGTTCAGGATTGGAAATCTTGTCCTATACATTCTGATCATCATCCATTGGAATGCATGTATCTACTTTGCCATTTCCAAGCTTATTGGATTTGGGACTGATTCCTGGGTTTACCCCAACATCTCTATCCCAGAATATGGGCGCTTGTCCAGGAAATATATTTATTGTCTCTATTGGTCCACCCTGACTCTGACCACCATTGGGGAGACTCCACCCCCAGTCAAAGATGAGGAGTACCTTTTTGTGGTGATTGATTTCCTAGTGGGAGTGCTGATCTTTGCCACCATTGTGGGAAATGTTGGCTCCATGATCTCTAACATGAATGCCTCCAGGGCTGAATTCCAGGCCAAAATTGACTCCATAAAGCAGTACATGCAATTCCGAAAAGTGACCAAAGACTTGGAGACCCGGATCATCAGGTGGTTTGACTACCTATGGACCAACAAGAAGACAGTTGATGAAAAGGAAGTCCTCAAAAGCCTACCAGACAAGCTGAAGGCTGAGATTGCCATCAATGTGCACCTGGATACCCTGAAGAAGGTACGGATTTTCCAGGACTGTGAGGCAGGCCTCTTAATTGAGCTGGTCCTAAAGCTTAGGCCTGCAGTGTTCAGCCCTGGTGATTATATCTGCAAGAAGGGGGATATTGGGAGAGAAATGTACATCATCAAAGAAGGGAAGTTGGCGGTAGTGGCTGATGATGGCATCACACAATTTGTGGTTCTTAGTGATGGAAGCTACTTTGGGGAAATCAGCATCTTAAACATCAAAGGGAGCAAATCTGGGAACAGAAGAACAGCCAACATTAGGAGCATCGGTTACTCTGATCTATTCTGCTTGTCCAAAGATGACTTAATGGAGTCCCTCACTGAATATCCAGAAGCCAAAAAGGCCCTGGAAGAGAAAGGACGGCAGATTCTGATGAAGGACAATTTAATAGATGAGGACGTAGCTAGGAGTGGAATAGACCCAGTGGACATAGAGGAGAAGGTGGAGAGACTTGAATCTTCCCTGGATAATTTACAAACCAGATTTGCTAGGCTCTTGGCAGAATATAATGCCACCCAAATGAAAGTCAAGCAGAGACTCAGCAAACTGGAGAGCAAAGTAAAGAAGTGTGGGAGTGAC---TTGTCAGATGCAGAGAGCATTGTTGATGGAGATGCTGAAAAAACTAAGGACAAAAACCAATAA
	Potorous_gilbertii	ATGGCCAAAATCAACACTCAGCACTCCTATCCTACTACACACAGACCCTTAGTCAGGACCATGGAGGAAGACCTAGAAAGAGTTGAAAATGGCACCAGCAGGGCTCATTCCCCATGTGAGGACTCGTCATCAGAACTGCAGCAGGTGATTACCATGGAGACCAGAGCCCCCTCTGAA------TCCTGCCGAAGTTCCTTCACAAGCCAGAGGCCAGCCAGGTTGTCAAGACTCATCCTTTCCCTTAGAGCATGGGCTACAAGACATATACGTCACGAAGACCAAAGACCAGATTCCTTCCTGGAGCGTTTCCGAGGGGGAGAACTGAAAGAGTTGTCCTGCCGAGAAAGCTACTCCCAGTCCAACTTGGGCATCCAGGAGATGTCAGACAGGGAGAGAAGAGGCTGGCCGCTGGCCAGATATAATATCAACACCTGCAACAATGCCAACAAAAACAAAAAGGAGGAAAAGAAGGAGAAAAAGGAGGAAAAGGAAGAAGAGAAAAAGGATAAACCCTCAAAGGAAGGAGAAAGGAAGAAAGAAATCTTGGTGATAGATCCTTCTGGCAACCTATACTATAGATGGCTGACCATCATTGCCATCCCTGTCTTTTATAATTGGTGCTTGCTTGTGTGCAGAGCCTGTTTTGATGAACTTCAAAGTGACCATTTGATGCTGTGGCTGGTCTTGGATTATATGGCTGATGTCATCTATGTTTTGGACTTGCTGATTCGAATGAGGACAGGCTTTCTTGAACAAGGTTTAATGGTCAAAGATGCACAGAAACTCAAAAAGCACTACATGAAGACGGTTCAGTTCAAGCTGGATGTACTATCTCTGGTCCCCACTGATCTGGCCTTTTTAAAAGTAGGTCTGAACTACCCTGAGTTGAGGTTCAACCGCCTGCTGAAATTTGCCAGGCTATTTGAATTCTTTGACCGCACAGAAACTAGGACCAACTATCCTAATATGTTCAGGATTGGAAATCTTGTCCTATACATTCTGATCATCATCCATTGGAATGCATGTATCTACTTTGCCATTTCCAAGCTTATTGGATTTGGGACCGATTCCTGGGTTTACCCCAACATCTCTATCCCAGAATATGGGCGCTTGTCCAGGAAGTATATTTACTGTCTTTACTGGTCCACTCTGACTCTGACCACCATTGGGGAGACTCCACCCCCAGTCAAAGACGAGGAGTACCTTTTTGTAGTGATTGACTTCCTGGTGGGTGTGCTGATCTTTGCCACTATTGTGGGAAATGTTGGCTCCATGATCTCTAACATGAATGCCTCCAGGGCTGAATTCCAGGCCAAAATTGACTCCATAAAGCAGTACATGCAATTCCGAAAAGTCACCAAGGACTTGGAGACCCGGATCATCAGGTGGTTTGACTACCTATGGACCAACAAGAAGACAGTTGATGAAAAGGAAGTTCTCAAAAGCCTACCAGACAAGCTGAAGGCTGAGATTGCCATCAATGTGCACCTGGATACCCTGAAGAAGGTACGGATTTTCCAGGACTGTGAGGCAGGCCTCTTAGTTGAGCTGGTCCTAAAGCTTAGACCTGCAGTGTTCAGCCCTGGTGATTATATCTGCAAGAAGGGGGATATTGGGAGAGAAATGTACATCATCAAAGAAGGGAAGTTGGCGGTAGTGGCTGATGATGGCATCACTCAATTTGTGGTTCTTAGTGATGGAAGCTACTTTGGGGAAATCAGCATCTTAAACATCAAAGGGAGCAAATCTGGGAACAGAAGAACAGCCAACATTAGGAGCATTGGTTACTCTGATCTATTCTGCTTGTCCAAAGATGACTTAATGGAGTCCCTCACTGAATATCCAGAAGCCAAAAAGGCCCTGGAAGAGAAAGGACGGCAGATTCTGATGAAGGACAATTTAATAGATGAGGATGTAGCTAGGAGTGGAATAGACCCAGTGGACATAGAGGAAAAGGTGGAGAGACTTGAATCTTCCCTGGATAATTTACAAACCAGATTTGCTAGGCTCTTGGCAGAATATAATGCCACCCAAATGAAAGTCAAGCAGAGACTCAGCAAACTGGAGAACAAAGTAAAGAAGTGTGGGAGTGAC---TTGTCGGATGCAGAGAGCATTGTTGATGGAGATGCTGAAAAAACTAAAGACAAAAACCAATAA
	Gymnobelideus_leadbeateri	ATGGCCAAAATCAACACTCAGCACTCCTATGCTACCACACACAGACTCTCAGTCAGGACCATTGATGAAGACCTAGAAAGAGTTGAAAATGGCACCAGCAGGGCTCATTCCCCATGTGAGGACTCATCATCGGAATTGCAACGAGTGATCACCGTGGAGACCAGGGCCCCCTCTGAA------TCCTGCCGAAGTTCCTTCACTAGCCAGAGGCCAGCCAGGTTGTCACAGCTCATCCTTTCCCTTAGAGCATGGGCTACAAGACATATACGTCATGAAGACCAAAGACCAGATTCCTTCCTGGAGCGTTTCCAAGGAGGAGAACTCAAAGAGTTGTCCTGCCAAGAAAGCTATACTCAGTCCAACTTAGGCATCCAAGAAGCATCAGACAGCGAGAGAAGAGGCTGGCCGCTGGCCAGATATAACATCAACACCTGCAACAATGCCAACCAAGACAAAAAGGAGGAAAAG------------------------GAGGAGAAAAAGGATAAACGCTCAAAGGAAGTGGAAAGGAAGAAAGAAATCTTTGTGATAGATCCTTCTAGCAACCTCTACTATAGGTGGCTGACCATCATCGCTGCCCCTGTATTCTATAACTGGTGCATGCTTGTGTGCAGATCCTGTTTTGATGAACTTCAAAGCGACCACTTGATGCTATGGTTGGTCTTGGATTATATTGCTGATGTCATCTATATTTTGGACTTGCTGGTTCGAATGAGGACAGGCTTTCTTGAACAAGGCTTAATGGTCAAAGATGCAGAGAAACTCAGAAAGCACTACATGAAGATGGCTCAGTTTAAGCTGGATGTCCTATCTCTGGTCCCCACTGATCTGGCTTATTTAAAAATGGGTCTGAACTACCCTGAGTTGAGGTTCAACCGCCTGCTGAAATTCTCTAGGTTATTTGAATTTTTTGACCGCACAGAGACTAGGACCAACTATCCTAATATGTTCAGGATTGGAAATCTTGTTCTGTACATTCTGATCATCATCCATTGGAATGCATGTATCTACTTTGCCATTTCTAAGTTTATTGGATTTGGGACTGATTCCTGGGTTTACCCTAACATCTCTATTCCAGAATATGGGCGTCTGTCCAGGAAATATATTTATTGCCTCTACTGGTCCACCCTGACTCTGACGACCATTGGGGAGACTCCACCCCCTGTCAAAGATGAAGAGTACCTTTTTGTGGTGATTGATTTCCTGGTGGGAGTTCTGATCTTTGCCACCATTGTGGGTAATGTTGGTTCCATGATCTCCAACATGAATGCCTCCAGGGCTGAATTCCAGGTCAAAATCGATTCCATAAAGCAATACATGCAATTCCGAAAAGTGACCAAGGACTTGGAGACCCGAATCATCAGGTGGTTTGACTACCTGTGGACCAACAAGAAGACAGTTGATGAAAAGGAAGTACTCAAAAGCCTCCCAGACAAGCTGAAAGCTGAGATCGCCATCAACGTACACCTGGATACCCTGAAGAAGGTACGTATTTTCCAGGACTGTGAGGCAGGCCTCTTAGTGGAGCTGGTCCTAAAGCTTAGGCCTGCAGTGTTCAGCCCTGGTGATTATATCTGCAAGAAGGGGGATATCGGGAGAGAAATGTACATCATCAAAGAAGGGAAACTGGCTGTAGTGGCTGATGATGGCATCACGCAATTTGTGGTCCTTAGTGATGGGAGCTACTTTGGGGAAATCAGCATTTTGAACATCAAAGGGAGCAAATCTGGGAACAGAAGAACAGCCAACATCAGGAGCATTGGTTACTCTGATCTATTCTGCTTGTCCAAAGATGACTTAATGGAGTCCCTCACTGAATATCCAGAGGCCAAAAAGGCCCTGGAAGAGAAGGGACGGCAGATTCTAATGAAGGACAACTTGATAGATGAGGAAGTGGCTGGGAGCGGAACAGACCCAGTGGACATAGAGGAGAAGGTGGAGAGGCTTGAATCTTCCCTGGATAATTTGCAGACCAGGTTTGCTAGGCTCCTGGCAGAATATAATGCCACCCAAATGAAAGTCAAGCAGAGGCTCAGCAAACTTGAGAGCAAAGTCAAGAAGTGTGGGAGTGAC---TTGTCAGATGCAGAGAGCATTGTTGATGGAGATGCTGAAAAAGCTAAGGACAAAAACCAATAA
	Pseudocheirus_occidentalis	ATGGCCAAAATCAACACTCAGCACTCCTATCCTACCACACACAGACTCTCAGTCAGAACCTTTGATGAAGACCTAGAAAGAGTTGAAAATGGCACCAGCAGGTCCCATTCTCCATGTGAGGACTCATCATCAGAATTGCAACGAGTGATCACCGTGGAGACCAGAGCCCCCTCTGAA------TCCTGCCAAAGTTCCTTCACGAGCCAGAGGCCAGCCAGGTGGTCACGGCTCATCCTTTCCCTTAGAGCATGGGCTACAAGACATATACATCATGAAGACCAAAGACCAGATTCCTTCCTGGAGCGTTTCCGAGGAGGAGAACTCAAAGAGTTGCCCTGCCAAGAAATCTATACTCAGTCCAACTTAGGCATCCAAGAGGCATCAGACAGAGAGAGAAGAGGCTGGCCGCTGGCCAGGTATAACATCAACACGTGCAACAATGCCAACCAAGACAAAAAGGAGGAGAAA---------AAGGTGGAAAAGGAAGAAGAGAAAAAGGATAAATCCTCAAAGGAAGTGGAAAAGAAGAAAGAAATCTTTGTGATAGATCCTTCTAGCAACCTATACTATAGGTGGCTGACTATTGTTGCCGTCCCTGTCTTCTATAACTGGTGCATGCTTGTGTGCAGAGCCTGTTTTGATGAACTTCAAAGTGACCACTTGATGCTGTGGTTGGTCTTGGATTATAGTGCTGATGTCATCTATGTTTTGGACTTGCTGGTTCGAATGAGGACAGGCTTTCTTGAACAAGGCTTAATGGTCAAAGATGTAGAGAAACTCAGAAAGCACTACATGAAGATGGTTCAGTTCAAGCTGGATGTCCTATCTCTGGTTCCCACTGATCTGGCTTATTTAAAAATGGGTCTGAACTACCCTGAGTTGAGGTTCAACCGCCTGCTGAAATTCTCCAGGTTATTTGAATTTTTTGACCGCACAGAGACTAGGACCAACTATCCTAATATGTTCAGGATTGGAAATCTTGTCTTGTACATTCTGATCATCATCCATTGGAATGCATGTATCTACTTTGCCATTTCTAAGCTTATTGGATTTGGGACTGATTCCTGGGTTTACCCTAACATCTCTATCCCAGAATACGGGCGTCTGTCCAGGAAATATATTTATTGTCTCTACTGGTCCACCCTGACTCTGACCACCATCGGGGAGACTCCGCCGCCCGTCAAAGACGAGGAATACCTTTTTGTGGTGATTGATTTTCTGGTAGGAGTGCTGATCTTCGCCACCATTGTGGGTAATGTTGGCTCCATGATCTCCAACATGAATGCCTCCAGGGCTGAATTCCAGGTCAAAATTGACTCCATAAAGCAGTACATGCAATTCCGAAAAGTGACCAAGGACTTGGAGACCCGCATCATCAGGTGGTTTGACTACCTGTGGACCAACAAGAAGACAGTTGATGAAAAGGAAGTACTCAAAAGCCTCCCAGACAAGCTGAAAGCTGAGATCGCCATCAATGTACACCTGGATACCCTGAAGAAGGTACGTATTTTTCAGGACTGTGAAGCAGGGCTTTTAGTGGAGCTGGTCCTAAAGCTTAGGCCTGCAGTGTTCAGCCCTGGTGATTATATATGCAAGAAGGGAGATATTGGGAGAGAAATGTACATCATCAAAGAAGGGAAACTGGCGGTAGTGGCTGATGATGGCATCACGCAATTTGTGGTCCTTAGCGATGGGAGCTACTTTGGGGAAATCAGCATCTTGAACATCAAAGGGAGCAAATCTGGGAACAGAAGAACAGCCAACATCAGGAGCATCGGCTACTCTGATCTGTTCTGCTTGTCCAAAGATGACTTAATGGAGTCCCTCACTGAATATCCGGAGGCCAAAAAGGCCCTGGAAGAGAAAGGAAGGCAGATTCTAATGAAGGACAACTTGATTGATGAGGACGCGGCTGGGAGTGGAACAGACCCAGTGGAAATAGAGGAGAAGGTGGAGAGGCTTGAATCTTCCCTGGATCATTTGCAGACCAGGTTTGCTAGGCTTCTGGCAGAGTATAATGCCACCCAAATGAAAGTCAAGCAGAGACTCAGCAAACTGGAGAGCAAAGTGAAAAAGTGTGGGAGCGAC---TCGTCGGACGCAGAGAGCGTTGCTGATGGGGATGCTGAAAAAGCCAAGGACAAAAACCAATGA
	Strigocuscus_gymnotis	ATGGCCAAAATCAACACTCAGCACTCCTATCCTACCACACATAGACTCTCAGTCAGAACCATTGATGAAGACCTAGAAAGAGTCGAAAATGGCACCAGCAGGGCTCATTCCACATGTGAGGACTCATCGTCAGAACTGCAGCGAGTGATTACCACGGAGGCCAGAGCCCCCTCTGAA------TCCTGCCGAAGTTCCTTCACAAGCCAGAGGCCAGCCAGGTTATCACGGCTTATTCTTTCCCTCAGAGCATGGGCTACAAGACACATACGTCATGAAGACCAAAGACCAGATTCCTTCCTGGAGCGTTTCCGAGGAGGAGAACTCAAAGAATTGTCCTGCCGAGAAAGCTACACCCAGTCCAACTTAAGCCTCCAAGAGGCCTCAGACAGAGAGAGAAGAGGCTGGCCGCTGGCCAGATACAATATCAACACCTGCAACAATGCCAACAAAGACAAAAAGGAGGAAAAGGAGGAGAAAAAGAAGGAAAAGGAAGAAGAGAAAAAGGATAAACCCACAAAGGAAGTGGAAAGGAAGAAAGCAATCTTTGTGATAGATCCTTCTAGCAACCTATATTATAGATGGCTGACCATCACTGCCATCCCTGTCTTCTATAACTGGTGCATGCTTGTGTGCAGAGCCTGTTTTGATGAACTTCAAAGTGACCACTTGATGCTGTGGCTGGTCTTGGATTATACTGCTGATGTCATCTATGTTTTGGACTTGCTGGTTCGAATGAGGACAGGCTTTCTTGAACAAGGTTTAATGGTCAAAGATACGGAGAAACTCAGAAAGCACTACATGAAGATGGTTCAGTTCAAGCTGGATGTGCTGTCTCTGGTCCCCACTGATCTAGTGTATTTAAAAGTGGGTCCGAACTACCCTGAGTTGAGGTTCAACCGCCTGCTGAAATTCGCCAGGCTATTTGAATTCTTTGACCGCACAGAGACTAGGACCAACTATCCTAACATGTTCAGAATTGGCAATCTTGTCCTGTACATTCTGATCATCATTCACTGGAACGCATGCATCTACTTTGCCATTTCCAAGGTTATTGGATTTGGGACTGACTCCTGGGTTTACCCCAACATCTCTATCCCAGAATATGGGCGCCTGTCCAGGAAATATATTTACTGTCTCTACTGGTCCACCCTGACTCTGACTACCATTGGGGAGACTCCACCCCCCGTCAAAGACGAGGAGTACCTTTTCGTCGTGATTGACTTCCTGGTGGGAGTGCTGATCTTTGCCACCATCGTGGGTAACGTTGGCTCCATGATCTCTAACATGAACGCCTCCAGGGCTGAATTCCAGGCCAAAATCGACTCCATTAAGCAGTACATGCAATTCCGAAAAGTGACCAAGGACTTGGAGACCCGCATCATCAGGTGGTTTGACTACCTATGGACCAACAAGAAGACGGTTGACGAAAAGGAAGTCCTCAAAAGCCTCCCAGACAAGCTGAAAGCCGAGATCGCCATCAATGTGCACCTGGATACCCTGAAGAAGGTACGTATTTTCCAGGACTGCGAGGCAGGCCTCTTAGTGGAGCTGGTCCTAAAGCTTAGACCTGCGGTGTTCAGCCCTGGTGATTATATCTGCAAGAAGGGGGATATCGGGAGAGAAATGTACATCATCAAAGAAGGGAAGCTGGCGGTGGTAGCCGATGATGGCATCACTCAATTTGTGGTCCTTAGTGACGGAAGCTACTTTGGGGAAATCAGCATCTTAAACATCAAAGGGAGCAAATCTGGGAACAGAAGAACGGCCAACATCAGGAGCATCGGTTACTCTGATCTATTCTGCTTGTCCAAGGATGACTTAATGGAGTCCCTCACTGAATATCCAGAAGCCAAAAAGGCCCTGGAAGAGAAAGGACGGCAGATTCTAATGAAGGACAACTTGATCGATGAGGATGTGGCTGGGAGTGGAACAGACCCGGCAGATATAGAGGAAAAGGTAGAGAGGCTTGAATCTTCCCTGGATAATTTACAGACTAGATTTGCTAGGCTCTTGGCAGAATATAACGCCACGCAAATGAAAGTCAAACAGAGACTCAGCAAACTCGAGAGTAAAGTAAAGAAGTGTGGGAGTGAC---TTGTCGGATGCAGACAGCATCGTTGATGGAGATGCTGAGAAAGCCAAAGACAAAAACCCATAA
	Pseudochirops_cupreus	ATGGCCAAAATCAATACTCAGCACTCCTATCCTACCACACATAGACTCTCAGTCAGGACCATTGATGAAGACCTAGAAAGAGTTGAAAATGGCACCAGCAGGTCTCATTCCACATGTGAGGACTCATCATCAGAATTGCAACGAGTGATCACTGAGGAGACCAGAGCCCCCTCTGAA------TCCTGCCAAAGTTCCTTCACGAGCCAGAGGCCAGCCAGGTGGTCACGGCTCATCCTTTCCCTTAGAGCATGGGCTACAAGACGTATACGCCATGAAGACCAAAGACCAGATTCCTTCCTGGAGCGTTTCCGAGGAGGAGAACTCAAAGAGTTGCCCTGCCAAGAAAGCTACACCCAGTCCAACTTAGGCATCCAAGAGGCCTCAGACAGAGAGAGAAGAGGCTGGCCGCTGGCCAGATATAATATCAACACCTGCAACAATGCCAACCAAGACAAAAAGGAGGAGAAA---------AAGGTGGAAAAGGAAGAAGAGAAAAAGGATAAACCCTCAAAGGAAGTAGAAAGGAAGAAGGAAATCTTTGTGATAGATCCTTCTAGCAACCTATACTATAGGTGGCTGACCATTGTGGCTGCCCCCGTCTTCTATAACTGGTGCATGCTTGTGTGCAGAGCCTGTTTTGATGAACTTCAAAGTGACCACTTGATGCTGTGGTTGGTCTTGGATTATATTGCTGATGTCATCTATGTTTTGGACTTGCTGGTTCGAATGAGGACAGGCTTTCTTGAACAAGGCTTGATGGTCAAAGACGCAGAGAAGCTCAGAAAGCACTACACAAAGATGGTTCAGTTCAAGCTGGATGCCCTCTCCCTGGTTCCCACTGATCTGGCTTATTTAAAAATGGGTCTGAATTACCCGGAGTTGAGGTTCAACCGCCTGCTGAAATTCTCCAGGTTATTTGAATTTTTTGACCGCACAGAGACTAGGACCAACTATCCTAATATGTTCAGGATTGGCAATCTTGTCCTGTACATTCTGATTATCATCCACTGGAATGCGTGTATCTACTTTGCCATTTCTAAGTTTATTGGATTTGGGACAGATTCCTGGGTTTACCCAAACATCTCTATCCCAGAATACGGGCGTCTGTCTAGGAAATACATTTATTGTCTCTACTGGTCCACTCTGACTCTGACCACCATTGGGGAGACCCCACCCCCCGTCAAAGACGAGGAGTACCTTTTTGTGGTGATCGATTTCCTGGTGGGGGTGCTGATCTTTGCCACCATTGTGGGTAATGTTGGCTCCATGATCTCCAATATGAATGCCTCCAGGGCTGAATTCCAGGTCAAAATCGACTCCATAAAGCAGTACATGCAATTCCGAAAAGTGACCAAGGACTTGGAGACCCGCATCATCAGGTGGTTTGACTACTTGTGGACCAACAAGAAGACAGTTGATGAAAAGGAAGTACTCAAAAGCCTCCCAGACAAGTTGAAAGCTGAGATCGCCATCAATGTTCACCTGGATACCCTGAAGAAGGTACGTATTTTCCAGGACTGTGAGGCAGGCCTCTTAGTGGAGCTGGTCCTAAAGCTTAGGCCTGCAGTGTTCAGCCCTGGTGATTATATCTGCAAGAAAGGGGATATTGGGAGAGAAATGTACATCATCAAAGAAGGGAAACTGGCGGTAGTGGCTGATGATGGCATCACGCAATTTGTGGTCCTTAGCGATGGGAGCTACTTTGGGGAAATCAGCATCTTGAACATCAAAGGGAGCAAATCTGGGAACAGAAGAACAGCCAACATCAGGAGCATCGGTTACTCTGATCTATTCTGCTTGTCCAAAGACGATTTAATGGAGTCCCTCACTGAATATCCAGAGGCCAAAAAGGCCCTGGAAGAGAAAGGACGGCAGATTCTAATGAAGGACAACTTGATAGATGAGGACGTGGCTGGGAGTGGAACAGATCCAGCAGAAATAGAGGAGAAGGTGGAGAGGCTTGAATCTTCCCTGGATAATTTGCAGACCAGGTTTGCTAGGCTCCTGGCAGAATATAATGCCACCCAAATGAAAGTCAAGCAGAGACTCAGCAAACTCGAGAGCAAAGTAAAGAAGTGTGAGAGTGAC---TCGTCAGATGCAGAAAGCATTGTTGATGGTGATGCTGAAAAAGCTAAAGACAAAAACCAGTAA
	Pseudochirops_corinnae	ATGGCCAAAATCAACACTCAGCACTCCTATCCTACCACACATAGACTCTCAGTCAGGACCATTGATGAAGACCTAGAAAGAGTTGAAAATGGCACCAGCAGGTCTCATTCCACATGTGAGGACTCATCATCAGAATTGCAACGAGTGATCACTGTGGAGACCAGAGCCCCCTCTGAA------TCCTGCCGAAGTTCCTTCACGAGCCAGAGGCCAGCCAGGTGGTCACGGCTCATCCTTTCCCTTAGAGCATGGGCTACAAGACGTATACGTCATGAAGACCAAAGACCAGATTCCTTCCTGGAGCGTTTCCGAGGAGGAGAACTCAAAGAGTTGCCCTGCCAAGAAAGCTACACCCAGTCCAACTTAGGCATCCAAGAGGCCTCAGACAGAGAGAGAAGAGGCTGGCTGCTGGCCAGATATAATATCAACACCTGCAACAATGCCAACCAAGACAAAAAGGAGGAGAAA---------AAGGTGGAAAAGGAAGAAGAGAAAAAGGATAAACCCTCAAAGGAAGTAGAAAGGAAGAAGGAAATCTTTGTGATAGATCCTTCTAGCAACCTATACTATAGGTGGCTGACCATCGTGGCCGCCCCCGTCTTCTATAACTGGTGCATGCTTGTGTGCAGAGCCTGTTTTGATGAACTTCAAAGTGACCACTTGATGCTGTGGTTGGTCTTGGATTATATTGCTGATGTCATCTACGTTTTGGACTTGCTGGTTCGAATGAGGACAGGCTTTCTTGAACAAGGCTTGATGGTCAGAGATGTAGAGAAACTCAGAAAGCACTACATGAAGATGGTTCAGTTCAAGCTGGACGTCCTCTCTCTGGTTCCCACTGATCTGGCTTACTTAAAAATGGGTCTGAATTACCCCGAGCTGAGGTTCAACCGCCTGCTGAAATTCTCCAGGCTATTTGAATTTTTTGACCGCACAGAGACGAGGACCAACTATCCTAATATGTTCAGGATCGGCAATCTTGTCCTATACATTCTGATTATCATCCACTGGAATGCATGTATCTACTTTGCCATTTCTAAGTTTATTGGATTTGGGACAGATTCCTGGGTTTACCCGAACATCTCTATCCCAGAATATGGGCGTCTGTCTAGGAAATACATTTATTGTCTCTACTGGTCCACTCTGACTCTGACCACCATTGGGGAGACCCCGCCCCCCGTCAAGGACGAGGAGTACCTTTTTGTGGTCATCGATTTCCTGGTCGGGGTGCTGATCTTTGCCACCATTGTGGGTAACGTTGGCTCCATGATCTCCAATATGAATGCCTCCAGGGCTGAATTCCAGGTCAAAATCGACTCCATAAAGCAGTACATGCAATTCCGAAAAGTGACCAAGGACTTGGAGACCCGCATCATCAGGTGGTTTGACTACCTATGGACCAACAAGAAGACAGTTGATGAAAAGGAAGTACTCAAAAGCCTCCCAGACAAGTTGAAAGCTGAGATCGCCATCAATGTTCACCTGGATACCCTGAAGAAGGTACGTATTTTCCAGGACTGTGAGGCAGGCCTCTTAGTGGAGCTGGTCCTAAAGCTTAGGCCTGCAGTGTTCAGCCCTGGTGATTATATCTGCAAGAAAGGGGATATTGGGAGAGAAATGTACATCATCAAAGAAGGGAAACTGGCGGTAGTGGCTGATGATGGCATCACGCAATTTGTGGTCCTTAGCGATGGGAGCTACTTTGGGGAAATCAGCATCTTGAACATCAAAGGGAGCAAATCTGGGAACAGAAGAACAGCCAACATCAGGAGCATCGGTTACTCTGATCTATTCTGCTTGTCCAAAGACGATTTAATGGAGTCCCTCACTGAATATCCAGAGGCCAAAAAGGCCCTGGAAGAGAAAGGACGGCAGATTCTAATGAAGGACAACTTGATAGATGAGGACGTGGCTGGGAGTGGAACAGACCCAGCGGAAATAGAGGAGAAGGTGGAGAGGCTTGAATCTTCCCTGGATAATTTGCAGACCAGGTTTGCTAGGCTCCTGGCAGAATATAATGCCACTCAAATGAAAGTCAAGCAGAGACTCAGCAAACTCGAGAGCAAAGTAAAGAAGTGTGGGAGTGAC---TCGTCGGATGCAGAGAGCATTGTTGATGGTGATGCTGAAAAAGCTAAAGACAAAAACCAATAA
	Phascolarctos_cinereus_	ATGGCCAAAATCAATACTCAGCACTCCTATCCTACCACACACAGATTCTCAGTCAGGACCATTGATGAAGATACAGAAAGAGTTGAAAATGGCACCAGCAGGGCTCATTCCCCATGTGAGGACTCGGCATCAGAACTGCAGCAAGTGATTACTATGGAGACCAGAGCACCAACTGAA------TCCTGCCAAAGTTCCTTCACATGCCAGAGGCCAGCCAGGTTATCACAGCTCATTCTTTCCCTTAGAGCATGGGCTACAAGACATATTCGTCAGGAAGACCGAAGGCCAGATTCCTTCCTGGAGCGTTTCCGAGGGGGAGAACTCAAAGAGCTGTCCAGCCGAGAAAGTTTCACCCAGTCCAGCTTAGGCATCCAAGAGGTGTCAGAGAGAGAGAGAAGAGGCTGGCCGCTGGCCAGACATAATATCAACACCTGCAACAATGCCAACGAAGAAAAAAAGGAGGAAAAAAAGGAGAAAAAGAAGGAAAAGGAAGAAGAAAAAAAGGATAAACCTTCAAAGGAAGTAGAAAGGAAGAAAGAAATCTTTGTGATAGATCCTTCTAGCAGCCTGTACTATAGGTGGCTGACCATCATTGCCATCCCTGTCTTCTATAACTGGTGCATGCTTGTGGGCAGAGCCTGTTTTGATCAACTTCAAAGTGACCACTTGATGCTGTGGCTGGTCTTGGATTATACTGCTGATGTCATCTATGTTTTGGACTTGCTGGTTCGAATGAGGACAGGCTTTCTTGAACAAGGTTTAATGGTCAAGGATGCAGAGAAACTCAGAAGGCACTACATGAAGATGTTCCAGTTCAAGTTGGATGTACTCTCTCTGGTCCCCACTGATCTGGCTTATTTAAAAGTGGGACTGAACTATCCTGAGTTGAGGTTCAACCGCCTGCTGAAATTTGCCCGGCTTTTTGAATTCTTTGACCGCACTGAGACTAGGACCAACTATCCTAACATGTTCAGGATTGGAAATCTTGTCCTGTACATTCTGATCATCATCCATTGGAATGCATGTATCTACTTTGCCATTTCCAAGTTTATTGGATTTGGGACTGATTCCTGGGTTTACCCCAACATCTCTATCCCAGAATACGGGCGCCTGTCCAGGAAATACATTTATTGTCTCTACTGGTCCACCCTGACTCTGACTACCATTGGGGAGACTCCACCGCCTGTCAAAGACGAGGAGTACCTTTTTGTGGTGATTGACTTCCTGGTGGGAGTGCTGATCTTTGCCACCATTGTGGGTAACGTTGGCTCCATGATCTCCAACATGAATGCCTCCAGGGCTGAATTCCAGGCCAAAATCGACTCCATTAAGCAGTACATGCAATTCCGAAAAGTGACCAAGGACTTGGAGACCCGGATCATCAGATGGTTTGACTACCTGTGGACCAACAAGAAGACGGTCGATGAAAAGGAAGTACTCAAAAGCCTCCCAGACAAGCTGAAGGCCGAGATCGCCATCAATGTGCACCTGGATACCCTGAAAAAGGTACGTATTTTCCAGGACTGTGAGGCAGGTCTCCTAGTGGAACTGGTCCTAAAGCTTAGGCCTGCCGTGTTCAGCCCTGGTGATTATATCTGCAAGAAGGGGGATATTGGGAGAGAAATGTACATCATCAAAGAAGGGAAGCTGGCGGTAGTGGCCGATGATGGCATCACTCAATTTGTGGTCCTTAGTGATGGAAGCTACTTTGGGGAAATCAGCATCTTAAACATCAAAGGGAGCAAATCTGGAAACAGAAGAACAGCCAATATCAGGAGCATCGGGTACTCTGATCTATTCTGCCTGTCCAAAGATGACCTGATGGAGTCCCTCACTGAATATCCAGAAGCCAAAAAGGCCCTGGAAGAGAAGGGACGGCAGATTCTCATGAAGGACAACTTGATAGATGAGGACGTGGCTGGCAGTGGAACAGACCCAGTGGACATGGAGGAGAAAGTGGAGAGACTGGAGTCTTCCCTGGATAATCTACAGACCAGATTTGCTAGGCTCCTGGCAGAATATAATGCCACCCAAATGAAAGTCAAGCAGAGACTCAGCAGACTTGAGAGCAAAGTAAAGAAGTGTGGGAGCGAC---TTGTCGGATGCAGAGAGCATTGCTGATGGAGATGCTGAAAAAGCTAAGGACAAAAACCAATAA
	Vombatus_ursinus	ATGGCCAAAATCAATACTCAGCACTCGTATCCTACCACACACAGAATCTCAGTCAGGACCATTGATGAAGATCTAGAAAGAGTTGAAAATGGCACCAGCAGGGCTCATTCCTCATGTGAGGATTCCGCATCAGAACTGCAGCAAGTGATTACTGTGGAGACCAGAGCCCCGTCTGAA------TCCTGCCAAGGTTCCTTCACAAGCCTGAGGCCAGCCAGGCTATCACGGCTCATTCTTTCCCTTAGAGCATGGGCTACAAGACATATAAGTCGTGAAGACCAAAGACCAGATTCCTTCCTGGAGCGTTTCCGAGAGGGAGAACTCAACGAGTTGTCCAGCCGAGAAAGCTACACCCAGTCCAAATTAGGCATCCAAGAGGTGTCGGACAGAGGGAAAAGAGGCTGGCCGCTGGCCAGACATAATATCAGCACCTGCAACAATGCCAACGAAGACAAAAAGGAGGAAAAAAAGGAGGAAAAGAAGGAAAAGGAAGAAGAGAAAAAAGATAAACCTTCAAAGGAAGTAGAAAGGAAGAAAGAAATCTTTGTGATAGACCCTTCTAGCAACCTGTACTATAGGTGGCTGACCATCATTGCCATCCCTGTCTTCTATAACTGGTGCATGCTTGTGTGCAGAGCCTGTTTTGATGAACTTCAAAGTGACCACTTGATGCTATGGCTGGTCTTGGATTATACTGCTGATGTCATCTATGTTTTGGACTTGCTGGTTCGAATAAGGACAGGCTTTCTTGAACAAGGTTTAATGGTCAAGGATGCAGAGAAACTCAGAAGGCACTACATGAAGATGTTCCAGTTCAAGCTGGATGTACTCTCTCTGGCCCCCACTGATCTGGCTTATTTAAAAGTGGGGCTGAACTACCCTGAGTTGAGATTCAACCGCCTGCTGAAATTCGCCCGGCTATTTGAATTCTTTGACCGCACGGAGACTAGGACCAACTATCCTAACATGTTCAGGATTGGAAATCTTGTCCTGTACATTCTGATCATCATCCATTGGAATGCATGTATCTACTTTGCCGTTTCCAAGCTTATTGGATTTGGAACTGATTCCTGGGTTTACCCCAACATCTCTATCCCAGAATATGGGCGCCTGTCCAGGAAATATATTTATTGTCTCTACTGGTCCACCCTGACTCTGACTACCATTGGGGAGACTCCACCGCCTGTCAAAGACGAGGAGTACCTCTTTGTGGTGATTGACTTCCTGGTGGGAGTGCTGATCTTTGCCACCATTGTGGGTAATGTTGGCTCCATGATCTCCAACATGAATGCCTCCAGGGCTGAATTCCAGGCCAAAATCGACTCCATAAAGCAGTACATGCAATTCCGAAAAGTGACCAAGGACTTGGAGACCCGGATCATCAGGTGGTTTGACTACCTGTGGACCAACAAGAAGACAGTCGATGAAAAGGAAGTACTCAAAAGCCTCCCAGACAAGCTGAAGGCCGAGATTGCCATCAATGTACACCTGGATACCCTGAAAAAGGTACGTATTTTCCAGGACTGTGAGGCAGGCCTCCTAGTGGAGCTGGTCCTAAAGCTTAGGCCTGCCGTGTTCAGCCCTGGTGATTATATCTGCAAGAAGGGGGATATTGGGAGAGAAATGTACATCATCAAAGAAGGGAAGCTGGCGGTAGTGGCTGATGATGGCATCACTCAATTTGTGGTCCTTAGCGATGGAAGCTACTTCGGGGAAATCAGCATCTTAAACATCAAAGGGAGCAAATCTGGAAATAGAAGAACAGCCAATATCAGGAGCATCGGTTACTCTGATCTATTCTGCTTGTCCAAAGATGACTTAATGGAGTCCCTCACTGAATATCCAGAAGCCAAAAAGGCCCTGGAAGAGAAGGGACGGCAGATTCTAATGAAGGACAACTTGATAGATGAGGATGCGGCTGGGA---GAACAGACCCAGTGGACATGGAGGAGAAGGTGGAGAGACTTGAGTCTTCCCTGGATAATTTACAGACCAGATTTGCTAGGCTCCTGGCAGAATATAATGCCACCCAAATGAAAGTCAAGCAGAGACTCAGTAAACTCGAGAGCAAAGTAAAGACTTGTGGGAGTGAC---TTGTCGGATGCAGAGAGCATTGTTGACGGAGATGCCGAAAAAGCTAAGGGCAAAAACCAATAA
	Trichosurus_vulpecula	ATGGCCAAAATCAACACTCAGCACTCCTATCCTACCACACATAGACTCTCAGTCAGGACCATTGATGAAGACCTAGAAAGAGTCGAAAATGGCACCAGCAGGGCTCATTCCACATGTGAGGACTCATCATCGGAACTGCAGCGAGTGATTACCACGGAGGCCAGAGCCCCCTCGGAA------TCCTGCCGAAGTTCCTTCACGAGCCAGAGGCCAGCCAGGTTATCACGGCTTATTCTTTCCCTCAGAGCATGGGCTACAAGACACATACGTCGTGAAGACCAAAGACCAGATTCCTTCCTGGAGCGTTTCCGAGGGGGAGAACTCAAAGAGCTGTCCTGCCGAGAAAGCTACACCCAGTCCAACTTAGGCATCCAAGAGGCCTCAGACAGAGAGAGAAGAGTCTGGCCGCTGGCCAGGTACAATATCAACACCTGTAACAATGCCAACAAAGACAAAAAGGAGGAAAAGGAGGAGAAAAAGGAGGAAAAGGAAGAAGAGAAAAAGGATAAACCCTCAAAGGAAGTGGAAAGGAAGAAAGAAATCTTTGTGATAGATCCTTCTAGCAACCTATATTATAGATGGCTGACCATCACTGCCATCCCTGTCTTCTATAACTGGTGCATGCTTGTGTGCAGAGCCTGTTTTGATGAACTTCAAAGTGACCACTTGATGCTGTGGCTGGTCCTGGATTATATTGCTGATGTCATCTATGTTTTGGACTTGCTGGTTCGAATGAGGACAGGCTTTCTTGAACAAGGTTTAATGGTCAAAGATACAGAGAAACTCAGAAAGCACTACATGAAGATGGTTCAGTTCAAGCTGGATGTACTGTCTCTGGTCCCCACTGATCTGGCTTATTTTAAAGTGGGTCTGAACTACCCCGAATTGAGGTTCAACCGCCTGCTGAAATTCCCCAGGCTATTTGAATTCTTTGACCGCACAGAGACCAGGACCAACTATCCTAATATGTTCAGAATTGGAAATCTTGTCCTGTACATTCTGATCATCATCCACTGGAATGCATGTATCTACTTTGCTATTTCCAAGGTAATTGGATTTGGGACTGATTCCTGGGTTTACCCCAACATTTCTATCCCAGAATATGGGCGCCTGTCCAGGAAATATATTTATTGTCTCTACTGGTCCACCCTGACTCTGACTACCATTGGGGAGACTCCACCCCCCGTCAAAGACGAGGAGTACCTTTTTGTGGTGATCGACTTCCTGGTGGGAGTGCTGATCTTTGCCACCATTGTGGGGAACGTTGGCTCCATGATCTCTAACATGAATGCCTCCAGGGCCGAATTCCAGGCCAAAATCGACTCCATAAAGCAGTACATGCAGTTCCGAAAAGTGACCAAGGACTTGGAGACCCGGATCATCAGGTGGTTTGACTACCTGTGGACCAACAAGAAGACAGTGGATGAAAAGGAAGTACTCAAAAGCCTCCCAGACAAACTGAAAGCCGAGATTGCCATCAATGTGCACCTGGATACCCTGAAGAAGGTACGTATTTTCCAGGACTGTGAGGCAGGCCTCTTAGTGGAGCTGGTCCTAAAGCTGAGGCCTGCAGTGTTCAGCCCTGGTGATTATATCTGCAAGAAGGGGGATATTGGGAGAGAAATGTACATCATCAAAGAAGGGAAGCTGGCGGTAGTGGCCGATGATGGCATCACTCAATTTGTGGTCCTTAGTGATGGAAGCTACTTTGGGGAAATCAGCATCTTAAACATCAAAGGGAGCAAATCTGGGAACAGAAGAACGGCCAATATCAGGAGCATCGGTTACTCTGATCTATTCTGCTTGTCCAAAGATGACTTAATGGAGTCCCTCACTGAATATCCAGAAGCCAAAAAGGCCCTGGAAGAGAAAGGACGGCAGATTCTAATGAAGGACAACTTGATCGACGAGGATATGGCTGGGAGTGGAACAGACCCAGCAGATATAGAGGAAAAGGTAGAGAGGCTTGAATCTTCCCTGGATAATTTACAGACCAGATTTGCTAGGCTCTTGGCAGAATATAACGCCACACAAATGAAAGTCAAACAGAGACTCAGCAAACTCGAGAGTAAAGTAAAGAAATGTGGGAGTGAC---TTGTCGGATGCAGACAGCATCATTGATGGAGATGCTGAGAAAGCCAAGGACAAAAACCCATAA

;
end;
