# Supplementary material for: Three Blind Moles: Molecular Evolutionary Insights on the Tempo and Mode of Convergent Eye Degeneration in Notoryctes typhlops (Southern Marsupial Mole) and Two Chrysochlorids (Golden Moles)
Source: Genes (Basel). 2023 Oct 28;14(11):2018. doi: 10.3390/genes14112018 (PMC10671557; doi:10.3390/genes14112018)
Supplement: Supplementary file 1 [file genes-14-02018-s001.zip › Marsupialia CDS Alignments Nexus/Marsupialia Cone Genes CDS Nexus/CNGB3 CDS alignment with both Notoryctes.nex]

#NEXUS
begin taxa;
	dimensions ntax=29;
	taxlabels
	Notoryctes_typhlops_DNA_Zoo[&URN="urn:local:.:107-gc65fja","Rough Temperature (°C)"=85.51905179982441,Description="HiC_scaffold_2 (E1-3, 5-15, 17, 18) & SRR17617112 (E4, 16)","Genetic Code"="Standard",Modified=Thu Nov 17 07:26:30 PST 2022,"% GC"=40.3%,"# Nucleotide Sequences With Quality"=0,"Molecular Weight (kDa)"=704.7550499999988,Topology="linear","Molecule Type"="DNA",Created=Thu Nov 17 07:11:11 PST 2022]
	Notoryctes_typhlops_NYGC[&URN="urn:local:.:106-gc65fj9","Rough Temperature (°C)"=85.54418093983311,Description="New York Genome Center",Modified=Thu Nov 17 07:26:30 PST 2022,"% GC"=40.3%,"# Nucleotide Sequences With Quality"=0,"Molecular Weight (kDa)"=704.4358299999989,Topology="linear","Molecule Type"="DNA",Created=Fri Jul 06 09:49:55 PDT 2018]
	Dromiciops_gliroides[&country="Chile: San Martin, comuna de Valdivia, Region delos Rios",collection_date="2014-02-10","Rough Temperature (°C)"=85.26725215838046,db_xref="taxon:33562",Organism="Dromiciops gliroides",Description="JAHYBR010000001","Genetic Code"="Standard",Modified=Tue Jun 21 07:21:10 PDT 2022,Accession="JAHYBR010000001.1",Taxonomy="Eukaryota; Metazoa; Chordata; Craniata; Vertebrata; Euteleostomi; Mammalia; Metatheria; Microbiotheria; Microbiotheriidae; Dromiciops","% GC"=39.4%,"Common Name"="monito del monte",chromosome="1",sex="female","Molecular Weight (kDa)"=1038.5633499999708,"# Nucleotide Sequences With Quality"=0,Topology="linear",dev_stage="adult",Created=Tue Aug 03 00:00:00 PDT 2021,isolate="mDroGli1",tissue_type="kidney, liver","Molecule Type"="DNA"]
	Monodelphis_domestica[&db_xref="taxon:13616",Organism="Monodelphis domestica",Description="NC_008803","Genetic Code"="Standard",Modified=Mon Jun 20 14:27:57 PDT 2022,Taxonomy="Eukaryota; Metazoa; Chordata; Craniata; Vertebrata; Euteleostomi; Mammalia; Metatheria; Didelphimorphia; Didelphidae; Monodelphis",Accession="NC_008803.1","Common Name"="gray short-tailed opossum","% GC"=36.7%,chromosome="3","# Nucleotide Sequences With Quality"=0,Topology="linear",Created=Wed Apr 27 00:00:00 PDT 2016,pop_variant="pop1","Molecule Type"="DNA"]
	Didelphis_virginiana[&Description="HiC_scaffolds 1 (E1, 3-14), 10799 (E2), 28387 (E15), 44584 (E16-17), 16921 (E18)",Modified=Mon Jun 20 18:12:08 PDT 2022,"% GC"=36.9%,"# Nucleotide Sequences With Quality"=0,Topology="linear",Created=Mon Jun 20 13:54:45 PDT 2022]
	Gracilinanus_agilis[&Description="NC_058130 (E1-15, 18), NW_025363112 (E16-17)",Modified=Mon Jun 20 18:12:08 PDT 2022,"% GC"=36.6%,"# Nucleotide Sequences With Quality"=0,Topology="linear",Created=Mon Jun 20 14:16:10 PDT 2022]
	Myrmecobius_fasciatus[&"Rough Temperature (°C)"=83.52147529069768,db_xref="taxon:55782",Organism="Myrmecobius fasciatus",Description="JAJPUD010002637","Genetic Code"="Standard",Modified=Tue Jun 21 07:04:43 PDT 2022,Taxonomy="Eukaryota; Metazoa; Chordata; Craniata; Vertebrata; Euteleostomi; Mammalia; Metatheria; Dasyuromorphia; Myrmecobiidae; Myrmecobius",Accession="JAJPUD010002637.1","Common Name"="numbat","% GC"=35.0%,sex="female","# Nucleotide Sequences With Quality"=0,"Molecular Weight (kDa)"=1702.5342799998705,Topology="linear",dev_stage="adult",Created=Wed May 25 00:00:00 PDT 2022,isolate="AWGG2021F",tissue_type="lung","Molecule Type"="DNA"]
	Dasyurus_hallucatus[&"Rough Temperature (°C)"=83.43723021582734,Description="HiC_scaffold_1",Modified=Tue Jun 21 07:04:43 PDT 2022,"% GC"=34.8%,"# Nucleotide Sequences With Quality"=0,"Molecular Weight (kDa)"=1719.8667399998678,Topology="linear","Molecule Type"="DNA",Created=Thu May 26 10:23:07 PDT 2022]
	Dasyurus_viverrinus[&"Rough Temperature (°C)"=83.51264367816091,Description="HiC_scaffold_1",Modified=Tue Jun 21 07:04:43 PDT 2022,"% GC"=34.9%,"# Nucleotide Sequences With Quality"=0,"Molecular Weight (kDa)"=1722.2111399998673,Topology="linear","Molecule Type"="DNA",Created=Thu May 26 13:57:02 PDT 2022]
	Sarcophilus_harrisii_[&country="Australia: Taronga Zoo, Sydney","Rough Temperature (°C)"=83.49597169297768,db_xref="taxon:9305",Organism="Sarcophilus harrisii",Description="NW_003823370","Genetic Code"="Standard",Modified=Tue Jun 21 07:04:43 PDT 2022,Taxonomy="Eukaryota; Metazoa; Chordata; Craniata; Vertebrata; Euteleostomi; Mammalia; Metatheria; Dasyuromorphia; Dasyuridae; Sarcophilus",Accession="NW_003823370.1","Common Name"="Tasmanian devil","% GC"=34.9%,sex="female",chromosome="2","# Nucleotide Sequences With Quality"=0,"Molecular Weight (kDa)"=1704.4715999998703,Topology="linear",Created=Fri Jan 12 00:00:00 PST 2018,isolate="Salem",map="unlocalized","Molecule Type"="DNA"]
	Antechinus_flavipes[&country="Australia:Samford, QLD","Rough Temperature (°C)"=83.48152524167561,db_xref="taxon:38775",Organism="Antechinus flavipes",Description="JADWMD010000001","Genetic Code"="Standard",Modified=Tue Jun 21 07:04:43 PDT 2022,Taxonomy="Eukaryota; Metazoa; Chordata; Craniata; Vertebrata; Euteleostomi; Mammalia; Metatheria; Dasyuromorphia; Dasyuridae; Antechinus",Accession="JADWMD010000001.1","Common Name"="yellow-footed antechinus","% GC"=34.9%,sex="male",chromosome="1","# Nucleotide Sequences With Quality"=0,"Molecular Weight (kDa)"=1728.166149999866,Topology="linear",dev_stage="adult",Created=Wed Jan 06 00:00:00 PST 2021,isolate="AdamAnt",tissue_type="testis","Molecule Type"="DNA"]
	Antechinus_stuartii[&"Rough Temperature (°C)"=83.55812209925026,Description="JACYGW010031190 (E1-2), JACYGW010031191 (E3), JACYGW010031193 (E4-7), JACYGW010031194 (E8-18)",Modified=Tue Jun 21 07:04:43 PDT 2022,"% GC"=35.1%,"# Nucleotide Sequences With Quality"=0,"Molecular Weight (kDa)"=1733.130259999866,Topology="linear","Molecule Type"="DNA",Created=Thu Jun 16 15:43:04 PDT 2022]
	Phascogale_tapoatafa[&"Rough Temperature (°C)"=83.28292253521127,Description="HiC_scaffold_1",Modified=Tue Jun 21 07:04:43 PDT 2022,"% GC"=34.8%,"# Nucleotide Sequences With Quality"=0,"Molecular Weight (kDa)"=1757.3623399998623,Topology="linear","Molecule Type"="DNA",Created=Mon Jun 20 11:34:01 PDT 2022]
	Thylacinus_cynocephalus[&country="Australia: Tasmania","Rough Temperature (°C)"=83.7238398544131,db_xref="taxon:9275",Organism="Thylacinus cynocephalus",Description="VAHE03000001","Genetic Code"="Standard",Modified=Tue Jun 21 07:04:43 PDT 2022,Taxonomy="Eukaryota; Metazoa; Chordata; Craniata; Vertebrata; Euteleostomi; Mammalia; Metatheria; Dasyuromorphia; Thylacinidae; Thylacinus",Accession="VAHE03000001.1","Common Name"="Tasmanian wolf","% GC"=35.5%,sex="female",chromosome="1","# Nucleotide Sequences With Quality"=0,"Molecular Weight (kDa)"=1699.9543299998704,Topology="linear",dev_stage="Pouch Young",Created=Mon Apr 04 00:00:00 PDT 2022,isolate="PY-MV-C5757","Molecule Type"="DNA",isolation_source="soft tissue of a 108-year-old, alcohol-preserved thylacine pouch young specimen"]
	Lagorchestes_hirsutus[&"Rough Temperature (°C)"=84.39306536302733,Description="HiC_scaffold_3",Modified=Tue Jun 21 07:04:43 PDT 2022,"% GC"=37.1%,"# Nucleotide Sequences With Quality"=0,"Molecular Weight (kDa)"=1708.318719999871,Topology="linear","Molecule Type"="DNA",Created=Fri Jun 17 18:50:32 PDT 2022]
	Macropus_eugenii[&"Rough Temperature (°C)"=84.32110389610389,Description="HiC_scaffolds 33670 (E1), 137186 (E2), 8540 (E3), 4 (E4-15), 57649 (E16), 844260 (E17), 29483 (E18)",Modified=Tue Jun 21 07:04:43 PDT 2022,"% GC"=37.1%,"# Nucleotide Sequences With Quality"=0,"Molecular Weight (kDa)"=1714.5827699998708,Topology="linear","Molecule Type"="DNA",Created=Sun Jun 19 13:48:36 PDT 2022]
	Macropus_rufus[&"Rough Temperature (°C)"=84.27971381996015,Description="HiC_scaffolds 4 (E1-2, 4-10, 12-18), SRR8616965 (E3, 11)",Modified=Tue Jun 21 07:04:43 PDT 2022,"% GC"=37.1%,"# Nucleotide Sequences With Quality"=0,"Molecular Weight (kDa)"=1707.0737599998713,Topology="linear","Molecule Type"="DNA",Created=Sat Jun 18 18:33:27 PDT 2022]
	Macropus_fuliginosus[&"Rough Temperature (°C)"=84.38368049266437,Description="HiC_scaffolds 3 (E1, 3-18), 39993 (E2)",Modified=Tue Jun 21 07:04:43 PDT 2022,"% GC"=37.1%,"# Nucleotide Sequences With Quality"=0,"Molecular Weight (kDa)"=1707.540209999871,Topology="linear","Molecule Type"="DNA",Created=Mon Jun 20 20:49:59 PDT 2022]
	Macropus_giganteus[&"Rough Temperature (°C)"=84.3906947215672,Description="HiC_scaffold_4",Modified=Tue Jun 21 07:04:44 PDT 2022,"% GC"=37.1%,"# Nucleotide Sequences With Quality"=0,"Molecular Weight (kDa)"=1704.9675199998715,Topology="linear","Molecule Type"="DNA",Created=Sat Jun 18 13:53:26 PDT 2022]
	Setonix_brachyurus[&"Rough Temperature (°C)"=84.40048886474742,Description="HiC_scaffolds 4 (E1-10), 23385 (E11), 180991 (E12), 19112 (E13), 255 (E14, 16-18), 902060 (E15)",Modified=Tue Jun 21 07:04:44 PDT 2022,"% GC"=37.1%,"# Nucleotide Sequences With Quality"=0,"Molecular Weight (kDa)"=1708.152589999871,Topology="linear","Molecule Type"="DNA",Created=Sun Jun 19 07:42:18 PDT 2022]
	Potorous_gilbertii[&"Rough Temperature (°C)"=84.37276018099547,Description="HiC_scaffolds 5 (E1-2), 838 (E3-18)",Modified=Tue Jun 21 07:04:44 PDT 2022,"% GC"=37.0%,"# Nucleotide Sequences With Quality"=0,"Molecular Weight (kDa)"=1708.8911299998715,Topology="linear","Molecule Type"="DNA",Created=Sun Jun 19 13:21:35 PDT 2022]
	Gymnobelideus_leadbeateri[&"Rough Temperature (°C)"=83.96642844380918,Description="HiC_scaffold_11",Modified=Tue Jun 21 07:04:44 PDT 2022,"% GC"=36.1%,"# Nucleotide Sequences With Quality"=0,"Molecular Weight (kDa)"=1730.9791499998678,Topology="linear","Molecule Type"="DNA",Created=Fri Jun 17 15:18:43 PDT 2022]
	Pseudochirops_corinnae[&"Rough Temperature (°C)"=84.14116899618804,Description="HiC_scaffolds 3 (E1-10, 13-14), 24612 (E11-12), 44304 (E15), 8931 (E16-18)",Modified=Tue Jun 21 07:04:44 PDT 2022,"% GC"=36.5%,"# Nucleotide Sequences With Quality"=0,"Molecular Weight (kDa)"=1703.6140599998712,Topology="linear","Molecule Type"="DNA",Created=Fri Jun 17 14:52:51 PDT 2022]
	Pseudochirops_cupreus__[&"Rough Temperature (°C)"=84.28729582577132,Description="HiC_scaffold_1",Modified=Tue Jun 21 07:04:44 PDT 2022,"% GC"=36.8%,"# Nucleotide Sequences With Quality"=0,"Molecular Weight (kDa)"=1703.9911299998716,Topology="linear","Molecule Type"="DNA",Created=Thu Jun 16 20:14:15 PDT 2022]
	Pseudocheirus_occidentalis[&"Rough Temperature (°C)"=84.24745454545453,Description="HiC_scaffolds 2 (E1-2, 4-18) and 34138 (E3)",Modified=Tue Jun 21 07:04:44 PDT 2022,"% GC"=36.7%,"# Nucleotide Sequences With Quality"=0,"Molecular Weight (kDa)"=1701.1363099998723,Topology="linear","Molecule Type"="DNA",Created=Sat Jun 18 15:06:37 PDT 2022]
	Strigocuscus_gymnotis[&"Rough Temperature (°C)"=84.56593806921676,Description="HiC_scaffold_1",Modified=Tue Jun 21 07:04:44 PDT 2022,"% GC"=37.5%,"# Nucleotide Sequences With Quality"=0,"Molecular Weight (kDa)"=1697.7055899998732,Topology="linear","Molecule Type"="DNA",Created=Sat Jun 18 13:58:40 PDT 2022]
	Trichosurus_vulpecula[&country="New Zealand: Sandymount, Otago Peninsula (Trap 21)",collection_date="17-May-2018","Rough Temperature (°C)"=84.58073695731484,db_xref="taxon:9337",Organism="Trichosurus vulpecula",Description="NC_050573","Genetic Code"="Standard",Modified=Tue Jun 21 07:04:44 PDT 2022,Accession="NC_050573.1",Taxonomy="Eukaryota; Metazoa; Chordata; Craniata; Vertebrata; Euteleostomi; Mammalia; Metatheria; Diprotodontia; Phalangeridae; Trichosurus","% GC"=37.6%,"Common Name"="common brushtail",chromosome="1",sex="male","Molecular Weight (kDa)"=1695.6242399998735,"# Nucleotide Sequences With Quality"=0,Topology="linear",dev_stage="pouch-young",Created=Sun Oct 25 00:00:00 PDT 2020,isolate="mTriVul1",tissue_type="muscle (forearm)","Molecule Type"="DNA"]
	Phascolarctos_cinereus[&country="Australia",collection_date="01-Aug-2015","Rough Temperature (°C)"=84.27771335386846,db_xref="taxon:38626",Organism="Phascolarctos cinereus",Description="NW_018344152","Genetic Code"="Standard",Modified=Tue Jun 21 07:04:44 PDT 2022,Accession="NW_018344152.1",Taxonomy="Eukaryota; Metazoa; Chordata; Craniata; Vertebrata; Euteleostomi; Mammalia; Metatheria; Diprotodontia; Phascolarctidae; Phascolarctos","% GC"=36.8%,"Common Name"="koala",chromosome="Unknown",sex="female","Molecular Weight (kDa)"=1707.479409999871,"# Nucleotide Sequences With Quality"=0,Topology="linear",dev_stage="adult",Created=Wed May 10 00:00:00 PDT 2017,specimen_voucher="AM:M.47724",isolate="Bilbo 61053",tissue_type="spleen","Molecule Type"="DNA"]
	Vombatus_ursinus_[&"Rough Temperature (°C)"=84.48350137488542,note="contig: WM1_genome_scaffold577",db_xref="taxon:29139",Organism="Vombatus ursinus",Description="UNPS02000577","Genetic Code"="Standard",Modified=Tue Jun 21 07:04:44 PDT 2022,Taxonomy="Eukaryota; Metazoa; Chordata; Craniata; Vertebrata; Euteleostomi; Mammalia; Metatheria; Diprotodontia; Vombatidae; Vombatus",Accession="UNPS02000577.1","Common Name"="common wombat","% GC"=37.3%,"# Nucleotide Sequences With Quality"=0,"Molecular Weight (kDa)"=1687.002679999873,Topology="linear",Created=Fri Dec 07 00:00:00 PST 2018,"Molecule Type"="DNA"]
;
end;

begin characters;
	dimensions nchar=2387;
	format datatype=dna missing=? gap=-;
	matrix
	Notoryctes_typhlops_DNA_Zoo	ATGTTTAAGACACTGAGAAGAAAATTGAATAAAGTGGAGCCTAAAGAAGGAAATAAGAATGAAGAAACTATTAAGCCAGACATTCCAGCTCAGCCATCCATGGGCCAGAGAGAATGTCAAACTGAAAAGGAACCTCCCAAAGTC---AAGATGTCTTCAGCCTCAGATGAACTATCACTCCCCCCTAAAAAAGATGTAATTCCAGGGAAGAAGTCTCCCACAGACCAGAACTTAAATCCTGACCCTGAACATCCTCAAAATGAAAAAGAGTCAACCAGAATAACACCCATACAGAAGGAAATGAATAATAGGACAAAAGAAGTGGTCAACCTAGAAAAAAAGCAACATCAAAACCCCATTGCAAGTAAGTATTTTGAAACTCAGCTCCAGGGCTTTGCCAAGAGGATGCAAGAAAGGACAGACCAATATAAGAAAAAGTTGGAAGAGGGTGATTTGTCCTCCCCTGAAGCCAGTCCCAAAGCTGCTGCACCTGCAGTTCCTCTTCCCCACCCAGCAGAAGATGAGGCTAAGGAAGAAGAGGAGCACTACTGTGACATGCTGTGCTGCAAATTCAGGAAGGTTCCATTGAAAGAATATCTCAAGAAGATGAAATTTCCAAACACTATAGATTCACAAACAGATGACTCCTATGTCTTGTGGCTCTTGTTAGTCACTATTGCTTATAACTGGAACTGCTGGTTTATTCCAATGCACCTAGCTTTTCCCTATCAAACAACAAACAACATGGGATACTGGCTTGTAATTGACATCATCTGTGACATCATATATCTGAGTGACATGCTGATATTCCAACCCAGACTAGAATTTTTAAAAGGAGGAGACAAAATAATAGAACCAAAGGAGATGAAAGAGCACTACCAGACTTCTGCAAAATTTAAGCTGGATCTCATGTCAATAATACCATTTGATGCTCTCTACTTCGTTTTTGGATTTAATCCAGTATTGAGAACAAATAGAACACTAAAGTACAATTCATTCTTTGACTTTAATGACCACCTGGAGTCGAGAATGAACAAAGCATACATCTACAGAGGCATTGGAACTACCGGATACCTGCTATTCGTCCTACATATTAATGCATGCATTTATTACTGGGCTTCAGACTATCAAGGAATTGGTAGCACTAGATGGGTATATGATGGTAAAGGAAATAGTTATCTGAGATGTTACTACTGGGCAGTTCGAACTTTAATTACCATTGGTGATCTTCCAGAACCACAAACCACATTTGAAATTATCTTCCAACTCTTGAATTTTTTCTCTGGGGTTTTTGTGTTCTCCAGCCTAATTGGACAGATGAGAGATGTCATTGGAGCAGCTATGGCCAATCAGAACCACTTCCATGCTTGCATGGATGGCACAGTCTCTTATATGAATATGTATTCTATACCCAAAATAGTGCAGAACTGCGTTTGGACTTGGTATGAATATACTTGGGACTCCCAAAGATTATTGG--------------------------------------------------------------------------------------------------GGGTGTGATACACAGATGATTTATGACATGCTGCTGAAATTGAAATCCACTGTGTATTTACCTGATGACTTTGTCTGCAAAAAAAAAAGGGAGAGATTGGCAGAGAGATGTATATCATTAAACAAGGAGAAGTCCAAGTTCTTGGAGGCTCTGATGGCAATAAAGTTCTAGTTACTCTGAAAGCTGGAGCTGTCTTTGGAGAAATCAGCCTTCTGGTAAAAGGTGGAGGAAACCTCCGGACAGCTAA-----TGGCCCATGGATTTGCCTATCTCTTTATCCTTGACAAAAAGACACTCAGTGAAATCTTAATGTACTACCCAGACTCTGAAAAGCTCCTCATGAAGAAAGCCAAATTACTTCTAAAGCAGAAGGCTAAGCCCACAGAGAACCCACCTCCAGCAAAAGGTTTTGCCCTTCTCCTCCCATCCAAAGAAGAGACACCCAAAATGCTTAAAGCTTTGCTGAGTGGCTCAGGTAAAACAAGTCTTTCAAGACTACTCAGACTGAAGAAAGAAATAGCAGTTCAGGAAAAAGATAAAAAAACTGAGGGACTAGAGGACCAAGGAAATGAAGCAGGAGAAA---AAGTGGACAAGGCCAAAGGAAAATTTGAAAACGAAGAAGAAAAAAGAGTAGAAAGGCTCAAATGTAACTCCAGTCTTGTTACAAAAGAAGAAGTTCCCCAGCCTATACCAAAGGCAGTCCTACCCAGGGAAAACACTAAAGAATTACTTATCATCACCATGACCCCTTCCTCTAATGCAGAAGAAGAAATTCTTACAGTCGAAATCAAAGAGAAGGCACAGTAA
	Notoryctes_typhlops_NYGC	ATGTTTAAGACACTGAGAAGAAAATTGAATAAAGTGGAGCCTAAAGAAGGAAATAAGAATGAAGAAACTATTAAGCCAGACATTCCAGCTCAGCCATCCATGGGCCAGAGAGAATGTCAAACTGAAAAGGAACCTCCCAAAGTC---AAGATGTCTTCAGCCTCAGATGAACTATCACTCCCCCCTAAAAAAGATGTAATTCCAGGGAAGAAGTCTCCCACAGACCAGAACTTAAATCCTGACCCTGAACATCCTCAAAATGAAAAAGAGTCAACCAGAATAACACCCATACAGAAGGAAATGAATAATAGGACAAAAGAAGTGGTCAACCTAGAAAAAAAGCAACATCAAAACCCCATTGCAAGTAAGTATTTTGAAACTCAGCTCCAGGGCTTTGCCAAGAGGATGCAAGAAAGGACAGACCAATATAAGAAAAAGTTGGAAGAGGGTGATTTGTCCTCCCCTGAAGCCAGTCCCAAAGCTGCTGCACCTGCAGTTCCTCTTCCCCACCCAGCAGAAGATGAGGCTAAGGAAGAAGAGGAGCACTACTGTGACATGCTGTGCTGCAAATTCAGGAAGGTTCCATTGAAAGAATATCTCAAGAAGATGAAATCTCCAAACACTATAGATTCACAAACAGATGACTCCTATGTCTTGTGGCTCTTGTTAGTCACTATTGCTTATAACTGGAACTGCTGGTTTATTCCAATGCACCTAGCTTTTCCCTATCAAACAACAAACAACATGGGATACTGGCTTGTAATTGACATCATCTGTGACATCATATATCTGAGTGACATGCTGATATTCCAACCCAGACTAGAATTTTTAAAAGGAGGAGACAAAATAATAGAACCAAAGGAGATGAAAGAGCACTACCAGACTTCTGCAAAATTTAAGCTGGATCTCATGTCAATAATACCATTTGATGCTCTCTACTTCGTTTTTGGATTTAATCCAGTATTGAGAACAAATAGAACACTAAAGTACAATTCATTC-TTGACTTTAATGACCACCTGGAGTCGAGAATGAACAAAGCATACATCTACAGAGGCATTGGAACTACCGGATACCTGCTATTCGTCCTACATATTAATGCATGCATTTATTACTGGGCTTCAGACTATCAAGGAATTGGTAGCACTAGATGGGTATATGATGGTAAAGGAAATAGTTATCTGAGATGTTACTACTGGGCAGTTCGAACTTTAATTACCATTGGTGATCTTCCAGAACCACAAACCACATTTGAAATTATCTTCCAACTCTTGAATTTTTTCTCTGGGGTTTTTGTGTTCTCCAGCCTAATTGGACAGATGAGAGATGTCATTGGAGCAGCTATGGCCAATCAGAACCACTTCCATGCTTGCATGGATGGCACAGTCTCTTATATGAATATGTATTCTATACCCAAAATAGTGCAGAACTGCGTTTGGACTTGGTATGAATATACTTGGGACTCCCAAAGATTATTGG--------------------------------------------------------------------------------------------------GGGTGTGATACACAGATGATTTATGACATGCTGCTGAAATTGAAATCCACTGTGTATTTACCTGATGACTTTGTCTGCAAAAAAAAAAGGGAGAGATTGGCAGAGAGATGTATATCATTAAACAAGGAGAAGTCCAAGTTCTTGGAGGCTCTGATGGCAATAAAGTTCTAGTTACTCTGAAAGCTGGAGCTGTCTTTGGAGAAATCAGCCTTCTGGTAAAAGGTGGAGGAAACCTCCGGACAGCTAA-----TGGCCCATGGATTTGCCTATCTCTTTATCCTTGACAAAAAGACACTCAGTGAAATCTTAATGTACTACCCAGACTCTGAAAAGCTCCTCATGAAGAAAGCCAAATTACTTCTAAAGCAGAAGGCTAAGCCCACAGAGAACCCACCTCCAGCAAAAGGTTTTGCCCTTCTCCTCCCATCCAAAGAAGAGACACCCAAAATGCTTAAAGCTTTGCTGAGTGGCTCAGGTAAAACAAGTCTTTCAAGACTACTCAGACTGAAGAAAGAAATAGCAGTTCAGGAAAAAGATAAAAAAACTGAGGGACTAGAGGACCAAGGAAATGAAGCAGGAGAAA---AAGTGGACAAGGCCAAAGGAAAATTTGAAAACGAAGAAGAAAAAAGAGTAGAAAGGCTCAAATGTAACTCCAGTCTTGTTACAAAAGAAGAAGTTCCCCAGCCTATACCAAAGGCAGTCCTACCCAGGGAAAACACTAAAGAATTACTTATCATCACCATGACCCCTTCCTCTAATGCAGAAGAAGAAATTCTTACAGTCGAAATCAAAGAGAAGGCACAGTAA
	Dromiciops_gliroides	ATGTTTAAGCCACTGAAAGTGAAATTCAACAAGGTGAAGCCTAAAGAAGAAAATAAGAATGAAGAAACTATTAAGCCAGACATTCCAGCTCAGCCATCCATGGGCCAGAGAGAATGTCAATCTGAAAAGGAGCCTCCCAAAGTC---AAGATATCTTCTGGCTCAGATGAACCATCACTGCCCCAAAGAAAAGATGTAATTCCAGGGGAGAATTCCCCCACAGGCTTAAACTTAAATCCTGACTCCGCACATCCTCAAAATCCAGAAGAACCAATCAGAATGGCACCAATACAGATGGAAACGAATAATTGGAAAAAAGAAGCTGTCAACCCAGAAAACAGGCCACATCCAAACCCCATTGCAAGTAAATATGTTGACACTCAGCTCCAAGATTTTGCCAAGAGGGTGCGTCAAAGGACAGCCCACTATAAGAAAAAGTTGGAAGAAGGTGATTGGTCTTCCCCTGAAGCCAGTCCCAAAACTGCTGCACCTGAAGTTCCTCCTCCCCAAGCAGTAGATGTTGAAGCTGAGGGAGAAGAGGAGCACTACTGCAACATGCTGTGTTGCAAATTCAGGAAGGTTCCATTGAAAGAGTCCCTGAAGAAGATGAAACTGCCAACCAGTATAGATTCACAAACAGATGCCTCCTATGTCTTGTGGCTCTTGTTAGTCACTATTGCTTATAACTGGAACTGCTGGTTTATTCCAATGCGCCTAGCTTTTCCCTATCAAACACCAAACAACATGAGATACTGGCTTATAACTGACATCATCTGTGATATCATATACCTAAGTGACATGCTGATAATCCAGCCCAGACTGGAATTTTTAAGAGGAGGAGAAAAAATAATAGAACCAAAGGAGATGAAAGAGTACTACCGGACTTCTGCAAAATTTAAGCTGGATCTCATGTCAATAATACCATTTGATGCACTTTACTTCATTTTTGGTTTTAATCCAATATTTAGAACAAATAGAACACTAAAGTACACCACATTCTCTGAGTTTAACGACCGCCTGGAGTCGAGAATGGACAAAGCATACATCTACAGAGTCATTCGAACCACTGGATACCTGCTGTTCATCCTACATATTAATGCATGCATTTATTACTGGGCTTCAAACTATGAAGGAATTGGTAGCACTAAATGGGTATATGATGGGAAAGGAAATAGATATCTGAGATGTTACTACTGGGCAGTTCGAAGTTTAATTACCATTGGTGGTCTTCCAGAACCACAAAACACATTTGAGATTACCTTCCAACTCTTGAATTTTTTCTCTGGGGTTTTTGTGTTCTCCAGCCTAATTGGACAGATGAGAGATGTCATTGGAGCAGCTACTGCCAATCAGAACCACTTCCGTGTCTGCATGGACAATACCATCTCTTATATGAATATGTATTCAATACCCAAAATAGTGCAGAACCGTGTTCGGACTTGGTATGAATATACTTGGACTTCTCAAAGAATGTTGGATGAATCAGAATTCCTGGAACACCTGCCAATCAAGATGCAATTGGCCATTGCCATTGATGTGAACTTCAACATCGTGAATAAGATCGACTTGTTCAAAGGGTGTGATACACAGATGATTTATGACATATTGCTGAAATTGAAATCCAGTGTTTATTTACCTGGTGACTTTGTCTGC-----AAAAAGGGAGAAATCGGCAGAGAGATGTATATCATTAAACAAGGAGAAGTTCAAGTTCTTGGAGGTCCTGATGGCAATAAAGTTCTGGTTACTCTCAAAGCTGGAGCTGTCTTTGGAGAGATCAGCCTTCTGGCAAGAAGTGGAGGGAACCGTCGGACAGCTAATGTGGTGGCCCATGGATTTGCCAATCTCTTTATCCTTGACAAAAAGACACTGAATGAAATCTTAGTGTACTACCCAGACTCTGAAAAGCTCCTCATGCAGAAAGCCAAATTACTTCTGAAGCAGAAGGCTAAGCCCACAGAGGCCCCACCTCCAGTGAAAGGTTTTGCCCTTCTAGTCCCAACCAAAGCAAAGACACCCAAAATGCTTAAAGCTTTGCTGGGTGGCTCAGGTAAAACAAGTCTTGCAAGATTACTCAGACTGAAGAAAGAAATAGCAGCTCAGGAAAAAGATAAAAAAGTTGAGGGACTAGAAGACCAAGGAAATGAAGCAGCAGAAAAAAACCTGGATGGGGCCCAAAGTAAATTGGGAAATGAAGCTGAAAAACAAGTGAACAGGCTCAAATGTAAATCCAGACCTGTTACAGAA---GAAGTACCCCAGCCTATCCCAAAGGCTCTCCTACCCAGGGGAAACACTAAAGATTCACTTATCATCACCATGACCCCTTCCTCTAATGCAGAAGAAGAAATTCTTACAGTCGAAATCAAAGAGAAGGCACAGTAA
	Monodelphis_domestica	ATGTTTAAGCCATTAAAAGCAAAATTCAACAAGGTGAAGCCTAAAGAAGGAAATAAAAATGAAGAAACTATTAAGCCAGACATTCCAGCTCAGCCATCCATGAGCCAGAGAGAATGTAAAGCTGAAAAGAGGTCTCCAGAAGCC---AAGAGGTCTTCAGCATCAGATGAA------CTCCTCAAAAGTAAAGGTCTAATTCCAGGGGAGAATTCACTCACAGGCCTGAATTTATCTCTTGACCCTGTACATCCTCAAAATCCAGAAGAACCAATCAGAATGACACCGATACAGACAGAAACGAATAATTGGAAAGAAGAAGCAGTCAACACAGAAAAAAAGTCAAATCAGAGCCCTATTGCAAGTAAGTATGCTGAAACTCGACTCCAAGATCTTGCTAGTAGGCTGCGTCAAAGAACTGCCCACTACAAGAAAAGGTTGGAAGAGGGAGATTTATCTTCCCCTGAAGCCAGTCCTAAAGCTGCTGCACCTGCAGGTCCTCTTCTCCAGCCAGAAGAAGATGAGGCTAACAGGGAAGAGGAACACTACTGTGACATGATGTGTTGCAAATTCAAGAAGGTCCCCTTGAAAGAGTATCTGAAGAAGATGAAACTGCCAACCAGTATAGATTCGCAAACAGATGTCTCTTATGTCCTGTGGCTCTTGTTAGTCATTGTTGCTTATAACTGGAACTGCTGGTTTATTCCAATGCGCCTAGCTTTTCCGTATCAAACACCAAAAAATATGAGATACTGGCTTATAACTGACATCATCTGTGATATCATATACCTCAGTGACCTGCTGATAGTCCAGCCTAGACTGGAATTTTTAAGACAAGGAAACAAAATAATAGAACCAAAGGAGATGAAAGAACACTACCGGACTTCTACAAAATTTAAGATGGATCTTGTGTCAATAATACCATTTGATGCTCTTTACCTCATTTTTGGATTTAATCCAGTATTTAGAACAAATAGGACACTAAAGTACATCACCTTCTTTGAGTTTAATGACCGCCTGGAGTCAAGAATGGACAATGCATACATCTACAGAGTCATTCGAACCACTGGATACCTTCTGTTCGTCCTACATGTTAATGCATGCATTTATTCCTTGGCTTCAGACTACGAGGGAATTGGTAGTACTAAATGGGTATATGATGGGAAAGGAAATAGGTATCTAAGATGTTACTACTGGGCAGTTCGAACTTTAATTACCATTGGTGGCCTTCCAGAACCACAAAATACATTTGAAATTATCTTCCAACTCTTGAATTTTTTCTCTGGGGTGTTTGTGTTCTCCAGCCTAATTGGACAGATGAGAGATGTTATTGGATCAGCTACTGCCAATAAGAACCACTTCCGTGCTTCCATGGATAATGCAATCACTTATATGAATACGTATTCTATACCCAAAATAATACAGAACCGTGTTCGAATTTGGTACAAATATACTTGGGACTCTCAAAGAATATTGGATGAGTCAGAATTCCTGGAACACCTGCCAACCAAGATGCGACTGGCCATTGCCATCAACGTGAACTTCAACATCGTGAATAACATCGACTTGTTTAAAGGATGTGATACACAGATGATTTATGACATACTTCTGAAATTGAAATCCAGTGTGTATTTACCTGGTGACTTTGTCTGC-----AAAAAGGGAGAGATTGGCAGAGAGATGTACATCATTAAACAAGGAGAAGTTCAAGTTCTTGGAGGCCCTGATGACACTAAAGTTCTGGTTACTTTGAAAGCTGGAGCTGTCTTTGGAGAGATCAGCCTTCTAGCAAAAGGTGGAGGAAATCGCCGGACAGCTAATGTGGTGGCTCACGGATTTGCCAATCTCTTTATCCTTGACAAAAAAACTCTCAGTGGAATCTTAGTGCACTACCCAGACTCTGAAAAGCTCCTCATGCAGAAAGCCAAATTACTTCTAAAACAGAAGGCTAAACCTTCAGAGGCCCCACCTCCAGTGAAAGGTTTTGCCCTGCTCTTCCCGCCCAAAGAAGAGACACCCAAAATGCTTAAAGCTCTGTTGGGTGGCTCAGGTAAAGCAAGTCTCTCGAGACTACTCAGACTGAAGAAAGAACTAGCAGCACAGGAAAAGGAGAAAAAAATTGAGGTAAAAGAA---CAAAAAATCGAAGGAATAGAAAACCAAGGAAAAGAACC---------------------AGCGGAAAAACCACTGAACATGCCCAAATGTAA---------TGTTAGAGAAGAGGAAGTATCCAAGCCAATAACAAAGGCAGTCCTATCTAGAGAAAACCCTAAATCATCACTTATCATCACTATGACCCCTTCCTCTAATGCAGAAGAAGAAATTCTTACAGTCGAAATGAAAGAGAAGGCAAAATAA
	Didelphis_virginiana	ATGTTTAAGCCACTAAAAGCAAAATTCAACAAGGTGAAGCCTAAAGAAGGAAATAAAAATGAAGAAACTATTAAGCCAGACATTCCAGCTCAGTCATCCATGGGCCAGAGAGAATGTAAAGCTGAAAAGAGGTCTCCAAAAGCC---AAGATGTCTTCAGCATCAGGTGAA------CTCCTCAAAAGTAAAGATCTAATTCCAGGGGAGAATTCACTCACAGGCCTGAATTTATCTCTTGACCCTGTACATCCTCAAAATCCAGAAGAACCAATCAGAATGATACCGACACAGAAAGAAACGAATAATTGGAAAGAAGAAGCAGTCAACACAGAAAAAAAGCCAAATCAGAACCCTATTGCAAATAAGTATGCTGAAACTCAACTCCAAGATCTTGCTATTAGGCTGCGTCAAAGAACTGCCCACTACAAGAAAAAGTTGGAAGAGGGAGATTTCTCTTCCCCTGAAGCCAGTCCTAAAACTGTTGCACCTGCAGGTCCTCTTCTCCACCCAGGAGAACATGAGGCTAACAGAGAAGAGGAACACTACTGTGACATGATGTGTTGCAAATTCAAGAAGGTCCCATTGAAAGAGTATCTGAAGAAGATGAAACTGCCAACCAGTATAGATTCACAAACAGATGTCTCTTACGTCTTGTGGCTCTTGTTGGTCACTGTTGCTTATAACTGGAACTGCTGGTTTATTCCAATGCGCCTAGCTTTTCCGTATCAAACACCAAAAAATATGAGATACTGGCTTATAACTGACATCATCTGTGATATCATATACTTGAGTGACATGCTGATAGTCCAGCCAAGACTGGAATTTTTAAGAAGAGGAGACAAAATAACAGAACCAAAGGAGATGAAAGAGCACTACCGGACTTCTGCAAAATTTAAGATGGATCTTGTGTCAATAATACCGTTTGATGCTCTTTACCTCATTTTTGGATTTAATCCAGTATTTAGAGCAAATAGGACACTAAAGTACACCACATTCTTTGAGTTTAATGACCGCCTGGAGTCAAGAATGGACAAAGCATACATCTACAGAGTCATTCGAACCACTGGATACCTTCTGTTCGTCCTACATATTAATGCATGCATTTATTACGGGGCTTCAGACTACGAGGGAATTGGCAGTACTAAATGGGTATATGATGGTAAAGGAAATAGCTATCTAAGATGTTACTATTGGGCAGTTCGAACTTTAATTACCATCGGTGGCCTTCCAGAACCACAAAACACATTTGAGATTACCTTTCAACTCTTGAATTTTTTCTCTGGGGTGTTTGTATTCTCCAGCCTAATTGGACAGATGAGAGATGTTATTGGATCAGCTACTGCCAATAAGAACCACTTCCGTGCCTGCATGGATAATGCCATCACTTACATGAATATGTATTCTATACCCAAAATAATACAGAACCGTGTTCGGACTTGGTATGAATATACTTGGGACTCTCAAAGAATATTGGATGAGTCAGAATTCCTGGAACACCTGCCATCCAAGATGCGACTGGCCATTGCCATCAATGTGAACTTCAACATCGTGAATAAGATCGACTTGTTTAAAGGGTGTGATACACAGATGATTCATGACATGCTTCTGAAATTGAAATCCAGTGTGTATTTGCCTGGTGACTTTGTCTGC-----AAAAAGGGAGAAATTGGCAGAGAGATGTACATCATTAAACAAGGAGAAGTCCAAGTTCTTGGAGGCCCTGATGGTACTAAAGTTCTGGTTACTTTGAAAGCTGGAGCTGTCTTTGGAGAGATCAGCCTTCTAGCAAGAGGTGGAGGAAATCGCCGGACAGCTAATGTGGTGGCTCACGGATTTGCCAATCTCTTTATTCTTGACAAAAAAACACTCAATGAAATTTTAGTGCACTACCCAGACTCTGAAAAGCTCCTCATGAAGAAAGCCAAATTACTTCTAAAACAGAAGGCTAAACCTACAGAGGCCCCTCCTCCAGTGAAAGGTTTTGCCCTGCTCTTCCCGCCCAAAGAAGAGACACCCAAAATGCTTAAAGCTCTGTTGGGTGGCTCAGGTAAAGCAAGTCTCGCAAGACTACTTAGACTGAAGAAAGAACTAGCAGCTCAGGAAAAAGAGAAAAAAATCGAGGTAAAAGAA---CAAAAAATCGAAGGAATAGATAACCAAGGAAAGGAACC---------------------AGCAGAAAAACCACTGAACATGCCCAAATGTAA---------TGTTACAGAAGAGGAAGTGTCCAAGCCAATAACAAAGGCAGTCCTACCTAGAGAAAACCCTAAAGCATCACTTATCATCACTATGACCCCTTCCTCTAATGCAGAAGAAGAAATTCTTACAGTTGAAATGAAAGAGAAGGCAAAATAA
	Gracilinanus_agilis	ATGTTTAAGCCACTAAAAGCAAAATTCAACAAGGTGAAGCCTAAAGAAGGAAATAAAAATGAAGAAACTATTAAGCCAGACATTCCAGCTCAGCCATCCACTGGCCAGGGAGAATGTAAAACTAAAAAGAGGTCTCCAAAAGCC---AAGATGTCTTCAGCATCAGGTGAA------CTCCTCAAAAGTAAAGGTCTAATTCCAGGGGAGAATTCATTCACAGGCCTGAATTTATCTCTTGACCCTGTACATCCTCAAAATCCAGAAGAACCGATCAGAATGACACCGATACAGAAGGAAACAAATAATTGGAAAGAAGAAGCAGTCAACACAGAAAAAAAGCCAAATCAGAGCCCTGTTGCAAGTAAGTATGCTGAAACTCGACTCCAAGATCTTGCTAGTAGGCTGCGTCAAAGAACTGCCCACTATAAGAAAAAGTTGGAAGAGGGAGATTTATCTTCCCCTGAAGCCAGTCCCAAAGCTGCTGCACCTGCAGGTCCTCTT---CACCCAGGAGAAGATGAGGTTAACAGAGAAGAGGAACACTACTGTGACATGATGTGTTGCAAATTCAAGAAGGTCCCATTGAAAGAGTATCTGAAGAAGATGAAACTGCCAACCAGTATAGATTCACAAACAGATGTCTCCTATGTCTTGTGGCTCCTGTTGGTCACTGTTGCTTATAACTGGAACTGCTGGTTTATTCCAATGCGCCTAGTTTTTCCGTATCAAACATCAAAAAATATGAGATACTGGCTGATAACTGACATCATCTGTGATATCATATACCTGAGTGACATACTGATAGTCCAGCCTAGACTGGAATTTTTAAGAGGAGGAGACAAAATAATAGAACCAAAGGCGATGAAAGAGCACTACCGGACTTCTGCAAAATTTAAGATGGATCTTGTGTCAATAATACCATTTGACGCTCTTTACTTCGTTTTTGGATTTAATCCATTATTTCGAGCAAATAGGACACTAAAGTACGCCACATTCTTTGAGTTTAATGAGCGCCTGGAGTGGAGAATGGACAAAGCATACATCTACAGAGTCATTCGAACCACTGGATACCTTCTGTTCATCCTACATATTAATGCATGCATTTATTACTGGGCTTCAGACTACGAGGGAATTGGTAGTACTAAATGGGTATATGATGGTAAAGGAAATAGGTATCTAAGATGTTACTACTGGGCAGTTCGAACTTTAATTACTATTGGTGGCCTTCCAGAACCACAAAACACATTTGAGATTACCTTCCAACTCTTGAATTTTTTCTCTGGGGTGTTTGTATTCTCCAGCCTAATTGGACAGATGAGAGATGTTATTGGATCAGCTACTGCCAATAAGAACCATTTCCGTGCCTGCATGGATAATGCCATCACTTATATGAATATGTATTCTATACCCAAAATAATACAGAACCGTGTTCGGACTTGGTACGAATATACTTGGGACTCTCAAAGAATATTGGATGAGTCAGAATTCCTGGAACACTTGCCAACCAAGATGCAACTGGCCATTGCCATCAATGTGAACTTCAATATCGTGAATAAGATCGACTTGTTTAAAGGGTGTGATACACAGATGATTTATGACATCCTTCTGAAATTGAAATCTAGTGTGTATTTACCTGGTGACTTTGTCTGC-----AAAAAGGGAGAGATTGGCAGAGAGATGTACATCATTAAACAAGGAGAAGTTCAAGTTCTTGGAGGTCCTGATGGCACTAAAGTTCTCGTTACTTTGAAAGCTGGAGCTGTCTTTGGAGAGATCAGTCTTCTAGCAAGAGGTGGAGGAAATCGCCGGACAGCTAATGTGGTGGCTCACGGATTTGCCAATCTCTTTATCCTTGACAAAAAAACACTCAGTGAAATCTTAGTGCACTACCCAGACTCTGAAAAGCTCCTCATGCAGAAAGCCAAATTACTTCTAAAACAGAAGGCTAAGCCTACAGAGGCCCCACCTCCAGTGAAAGGTTTTGCCCTGCTCTTCCCGCCCAAAGAAGAGACACCCAAAATGCTTAAAGCTCTGTTGGGTGGCTCAGGTAAAGCAAGTCTCGCGAGACTACTCAGACTGAAGAAAGAACTAGCAGCTCAGGAAAAGGAGAAAAAAATCGAGGTAAAAGAA---CAAAAAATCGAAGGAATAGAGAACCAAGAAAAGGAACC---------------------ACCAGAAAAACCACTGAATATGCCCAAATGTAA---------TGTTACAGAAGAAGAAGCATCCAAGCCAATAACAAAGGCAATCCTACCTAGAGAAAACCCTAAAGCATCACTTATCATCACTATGACCCCTTCCTCTAATTCAGAAGAAGAAATTCTTACAGTCGAAATGAAAGAGAAGGCAAATTAA
	Myrmecobius_fasciatus	ATGTTTAAGCCACTGAAAACAAAATTCAACAAGGTAAAGCCTGAAGAAGGAAATAAAAATGAAGAAATTATTAAGTCAGACATTCCAGCTCAGCCATCCATGGTCCAGAGAGAATGTCAAGCTGAAAAGGAGCCTCCCAAAGAT---AAGATGTCTTCAGACTCAGGTGAACCATCACTCCCCAAAAGAAAAGATGTAATTGCAAGGGAGAATTCTCCCGCAGTCCAGAACTTAAATCCTGACCCAGCACATCCTCAAAATTCAGAAGAACAAATCAGAATGACATCAATGCAGAAAGAAAAAAATAATTGGGAAAAAGAAGCAGTCAGCCCAGAACAAAATGTAAATGAGAACGTCATCACAAGTAAGTATGTTGAAACTCAGCTCCAGGACTTTGCTAAGAGAATGCATGAAAGAACAGCCCACTATAAGGAAAAGTTGAAAGAGGATGATTTGTCTTCTCCTGAAGCCAGTCCCAAAGCTGCTGCACCTGCAACTGTTCCT---CCCCAGCCAGGAGAAGAGGCTAAGGAAGAAGAGGAGCACTACTGTGACATGTTGTGTTGCAAATTCAAGAAAGTCCCATTGAAAGAGTTTCTAAAGAAGATGAAATTGCCAACCAATATAGATTCACACACAGATGACTCCTATCTCTTGTGGCTCTTATTAATCACTATTGCTTATAACTGGAACTGCTGGTTAATTCCAATGCGCCTAGCTTTTCCCTATCAAACACCAAGTAATATGAAATACTGGCTTGTAATTGACATCATCTGTGATATAATATACCTGAGTGATATGCTGATTATCCAACCCAGACTGGAATTTTTAAAAGGAGGAGACAAAATAATAGAACCAAAGGAGATGAAAGAACACTACCGGACTTCAATAAAATTTAAGTTGGATCTCATGTCAATAATACCATTTGATGTTCTTTACATCATTTTTGGGTTTAATCCAGTATTTAGAATGAATAGAACACTAAAGTATATCACATTCTTTGAATTTAATGACCGCCTGGAATCGAGAATGGACAAAGCATACATCTACAGAGTCATTCGAACCACTGGATACCTGCTATTCATCTTACATATTAATGCATGCATTTATTACTGGGCTTCAAACTATGAAGGGATTGGTAGCAGTAAATGGGTATATGATGGCAAAGGAAATAGTTATCTGAGATGTTACTACTGGGCAGTGCGAACTTTAATTACCATTGGTGGTCTTCCAGAACCACAAAGCACATTTGAGATTATATTCCAACTCTTGAATTTTTTCTCTGGGGTTTTTGTGTTCTCCAGCTTAATTGGACAGATGAGAGATGTCATTGGAGCAGCTACTGCCCATCAGAACCACTTCCGTTCCTGCATGGATAATACTGTCTCTTATATGAACACATATTCAATACCCAAATTGGTACAGAACCGTGTTCGAACTTGGTATGAATATACTTGGGCCTCTCAAAAAATATTAGATGAATCAGAATTTCTGGAAAACCTGCCCCTCAAGATGCAATTGGCCATTGCCATCGATGTGAATTTCAACATCGTGTCTAAGATCGACTTGTTCAAAGGGTGTGATACACAGATGCTTTACGACATGTTGCTGAAGTTGAAATCCACTGTGTATTTACCTGGTGACTTTGTCTGC-----AAAAAGGGAGAAATTGGTAGAGAGATGTATATCATTAAACAAGGAGAAGTTCAAGTTCTTGGAGGCCCTGATGGCAATCAAGTTCTGGTTACTCTGAAAGCTGGAGCTGTCTTTGGAGAAATCAGCCTTCTGGCAAAAGGTGGAGGAAACCGCAGGACAGCTAATGTGGTGGCCCATGGATTTGCCAATCTCTTTATCCTTGACAAAAAGGCACTCAGTGATATCTTAGTTCACTACCCCGACTCTGAAAAGGTCCTCCTGAAGAAAGCCAAATTACTTCTAAAGCAGAAGGCTAAGCCCACAGAGGCCCCACCTCCAGTGAAAGGTTTTGCCCTTCTTGCCCAGTCCAAAGGGGAGACACCCAAAATGCTTAAAGCTTTGTTGGGTGGCTCAGGTAAAACAAGTCTTGCAAGACTACTCAGACTGAAGAAAGAAATCGCAGCTCAGGAAAAAGATAAAAAAATTGGGGGAGTAGAGTACCAAGGAAATGAAGTAGCAGAAAAACAACTGGATGGGACCAAAAGTAAATCGGGAGATGAAGCAGGAAAAACAGAGGACAGGCTCAAATGTAAATCCACACCTGTTACAGAA---GGAGTATCCCAACCTATGCCAAATGCAGTCCTACCCAAGGGAAACACTAAAGAATCACTTATCATCACCATGACCCCTTCCTCTAATGCAGAAGAAGAAATTCTTACAGTTGAAATCAAAGAGAAGGCACAGTAA
	Dasyurus_hallucatus	ATGTTTAAGCCACTGAAAACAAAATCCAACAAGGTAAAGCCTGAAGAAGGAAATAAGAATGAAGAAATTATTAAGCCAGACATTCCAACTCAGCCATCCATGGGCCAGAGACAATGTCAAGATGAAAAGGAGCTTCCCAAAGAC---AAGATGTCTTCAGCCTCAGGTGAACCATCACTCCCAAAAAGAAAAGATGAAATTGCAGGGAAGAATTCTCCCACAGGCCAACACTCAAATTCTGACCCAGCACATCCTCAGAATTCAGAAGAACCAATCAGAATGACATCAATGCAGAAAGAAACAAATAATTGGGGGAACAAAGCAATCAGCCCAGAACAAAAGGTAAATCAGAACCTCATCACAAGTAAGTATGTTGAAATTCAACTCCAGGACTTTGCTAAGAAAATGCGTGAAAGGACAGCCCGCCAAAAGGAAAAGTTGAAAGAGGATGATTTATCTTCTCCTGAAGCCAGTCCCAAAGTTGCTGCACCTGCAGCTGTTCCT---CCCCAACCAGAAGAAGAGACTAAGAAAGAAGAGGAACACTACTGTGACATGCTGTGTTGCAAATTCAAGAAAGTCCCATTGAAAGAGTTTCTAAAGAAGATGAAATTGCCAAGCCATATAGATTCACACACAGATGACTCCTATGTCTTGTGGCTCTTGTTAGTCACAATTGCTTATAACTGGAACTGCTGGTTAATTCCAATGCGCCTAGCTTTTCCCTATCAAAAACCAAATAATATGAAATACTGGATTATAATTGACATCATCTGTGATATAATATACCTGGGTGATATGCTGATGATCCAATCCAGAGTGGAATTTTTAAAAGGTGGAGACAAAATAATAGACCCAAAGGAGATGAAAGAGCACTACCGGACTTCAATAAAATTTAAGCTGGATCTCATGTCAATAATACCATTTGATGTTCTTTACTTCATTTTTGGGTGTAATCCAGTATTTAGAATAAATAGGACACTAAAGTATACCTCATTCTTTGAGTTTAATGATCGCCTGGAATCAAGATTGAACAAAGCATACATCTACAGAGTCATTCGAACTACTGGATATCTGCTATTCGTCTTACATCTTAATGCATGCATTTATTACTGGGCTTCAGACTATGAAGGAATTGGTAGCAGTAAATGGGTATATGATGGCACAGGAAATAGTTATCTGAAATGTTACTACTGGGCAGTACGAACTTTAATTACCATTGGTGGTCTTCCAGAGCCACAAAGCACATTTGAGATTATATTCCAATTCTTGAATTTTTTCTCTGGGGTTTTTGTATTCTCCAGCTTAATTGGACAGATGAGAGATGTCATTGGAGCAGCTACTGCCCATCAGAACCACTTCCGTTCCTGCATGGATGATGCTGTCTCTTATATGAACACATATTCAATACCCAAATTGGTGCAGAACCGTGTTCGAACTTGGTATGAATATACTTGGGCCTCTCAAAAACTATTGGATGAATCAGAATTCCTGAAAAACCTGCCTCTCAAGATGCAATTGGCCATTGCCATCGATGTGAATTTCAACATTGTGACTAAGATCGACTTGTTCAAAGGGTGTGATACACAGATGCTTTATGACATACTGCTGAAGTTGAAATCCACTGTGTTTTTACCTGGTGACTTTGTCTGC-----AAAAAGGGAGACATTGGTAGAGAGATGTACATCATTAAACAAGGAGAAGTTCAAGTTCTTGGAGGCCCTGATGGCAAACAAGTTCTGGTTACTCTGAAAGCTGGAGCTGTCTTTGGAGAAATCAGCCTTCTGGCAAAAGGTGGAGGAAACCGCAGGACAGCTAATGTGGTGGCCCATGGATTTGCCAATATCTTTATCCTTAACAAAAAGGCACTCAGTGAAATCTTAGTGCACTATCCAGATTCTGAAAAGCTCCTCCTGAAGAAAGCCAAATTACTTCTAAAGCAGAAGGCTAAGCCCACAGAGGCCCCACCTCCAGTGAAAGGTTTTGCCCTTCTTGTCCAGTCCAAACAAGAGACACCCAAAATGCTTAAAGCTTTATTGGGTGGCTCAGGTAAAACAAGTCTTGCAAGACTACTCAGACTGAAGAAAGAAATCGCAGCTCAGGAAAAAGATAAGAAAATTGAAGGAGTAGAGTACCAAGGAAATGAAGTAGCAGAAAAACAAGTGGATGGGGCCAAAAGTAAACCA---GATGAAGCAGGAAAAACAGAGGACAAGCTCAAATGTAAATCCACACCTATTACAGAA---GGAGTGTCCCAACCTATGCCAAATGCAGTCCTACCCAGGGGAAACACTAAAGAATCACTTATCATCACCATGACCCCTTCCTCTAATGCAGAAGAAGAAATTCTTACAGTTGAAATCAAAGAGAAGGCACAGTAA
	Dasyurus_viverrinus	ATGTTTAAGCCACTGAAAACAAAATCCAACAAGGTAAAGCCTGAAGAAGGAAATAAGAATGAAGAAATTATTAAGCCAGACATTCCAACTCAGCCATCCATGGGACAGAGACAATGTCAAGATGAAAAGGAGCTTCCCAAAGAC---AAGATGTCTTCAGCCTCAGGTGAACCATCACTCCCCAAAAGAAAAGATGAAATTGCAGGGAAGAATTCTCCCGCAGGCCAGCACTCAAATTCTGACCCAGCACATCCTCAGAATTCAGAAGAACCTATCAGAATGACATCAATGCAGAAAGAAACAAATAATTGGGGGAACAAAGCAATCAGCCCAGAACAAAAGGTAAATCAGAACCTCATCACAAGTAAGTATGTTGAAATTCAGCTCCAGGACTTTGCTAAGAAAATGCGTGAAAGGACAGCCCGCCAAAAGGAAAAGTTGAAAGAGGATGATTTATCTTCTCCTGAAGCCAGTCCCAAAGTTGCTGCACCTGCAGCTGTTCCT---CCCCAACCAGAAGAAGAGACTAAGAAAGAAGAGGAATACTACTGTAACATGCTGTGTTGCAAATTCAAGAAAGTCCCATTGAAAGAGTTTCTAAAGAAGATGAAATTGCCAAGCCATATAGATTCACACACAGATGATTCCTATGTCTTGTGGCTCTTGTTAGTCACAATTGCTTATAACTGGAACTGCTGGTTAATTCCAATGCGCCTAGCTTTTCCCTATCAAAAACCAAATAATATGAAATACTGGCTTATAATTGATATCATCTGTGATATAATATACCTGAGTGATATGCTGATGATCCAATCCAGAGTGGAATTTTTAAAAGGTGGAGACAAAATAATAGACCCAAAGGAGATGAAAGAGCACTACCGGACTTCAATAAAATTTAAGCTGGATTTCATGTCAATAATACCATTTGATGTTCTTTACTTTATTTTTGGGTGTAATCCAGTATTTAGAATAAATAGAACACTAAAGTATACCTCATTCTTTGAGTTTAATGATCGCCTGGAATCAAGATTGAACAAAGCATACATCTACAGAGTCATTCGTACTACTGGATATCTGCTATTCGTCTTACATCTTAATGCATGCATTTATTACTGGGCTTCAGACTATGAAGGAATTGGTAGCAGTAAATGGGTATATGATGGCACAGGAAATAGTTATCTGAGATGTTACTACTGGGCAGTACGAACTTTAATTACCATTGGTGGTCTTCCAGAACCACAAAGCACATTTGAGATTATATTCCAACTCTTGAATTTTTTCTCTGGGGTTTTTGTATTCTCCAGCTTAATTGGACAGATGAGAGATGTCATTGGAGCAGCTACTGCCCATCAGAACCACTTCCGTTCCTGCATGGATAATGCCGTCTCTTATATGAACACATATTCAATACCCAAATTGGTGCAGAACCGTGTTCGAACTTGGTATGAATATACTTGGGCCTCTCAAAAACTATTGGATGAATCAGAATTCCTGAAAAACCTGCCTCTCAAGATGCAATTGGCCATTGCCATCGATGTGAATTTCAACATTGTGACTAAGATCGACTTGTTCAAAGGGTGTGATACACAGATGCTTTATGACATACTGCTGAAGTTGAAATCCACTGTGTTTTTACCTGGTGATTTTGTCTGC-----AAAAAGGGAGACATTGGTAGAGAGATGTACATCATTAAACAAGGAGAAGTTCAAGTTCTTGGAGGCCCTGATGGCAAACAAGTTCTGGTTACTCTGAAAACTGGAGCTGTCTTTGGAGAAATCAGCCTTCTGGCAAAAGGTGGAGGAAACCGCAGGACAGCTAATGTGGTGGCCCATGGATTTGCCAATATCTTTATCCTTAACAAAAAGGCACTCAGTGAAATCTTAGTGCACTATCCAGACTCTGAAAAGCTCCTCCTGAAGAAAGCCAAATTACTTCTAAAGCAGAAGGCTAAGCCCACAGAGGCCCCACCTCCAGTGAAAGGTTTTGCCCTTCTTGTCCAGTCCAAACAAGAGACACCCAAAATGCTTAAAGCTTTATTGGGTGGCTCAGGTAAAACAAGTCTTGCAAGACTACTCAGACTGAAGAAAGAAATCGCAGCTCAGGAAAAAGATAAGAAAATTGAAGGAGTAGAGTACCAAGGAAATGAAGTAGCAGAAAAACAAGTGGATGGGGCCAAAAGTAAACCA---GATGAAGCAGTTAAAACAGAGGACAAGCTCAAATGTAAATCCACACCTATTACAGAA---GGAGTGTCCCAACCTATGCCAAATGCAGTCCTACCCAGGGGAAACACTAAAGAATCACTTATCATCACCATGACCCCTTCCTCTAATGCAGAAGAAGAAATTCTTACAGTTGAAATCAAAGAGAAGGCACAGTAA
	Sarcophilus_harrisii_	ATGTTTAAGCCACTGAAAACAAAATCCAACAAGGTAAAGCCTGAAAAAGGAAATAAGAATGAAGAAATTATTAAGCCAGACATTCCAACTCAGCCATCCATAGGCCAGAGACAATGTCAAGATGAAAAGGAGCTTCCCAAAGACAAGAAGATGTCTTCAGCCTCAGCTGAACCATCACTCCCCAAAAGAAAAGATGAAATTGCAGGGAAGAATTCTCCCACAGGCCAGCACTCAAATTCTGACCCAGCACATCCTCAGAATTCAGAAGAACCAATCAGAATGACATCAATGCAGAAAGAAACAAATAATTGGGGGAACGAAGCAATCAGCCCAGAACAAAAGGTAAATCAGAACCTCATCACAAGTAAGTATGTTGAAATTCAGCTCCAGGACTTTGTTAAGAAAATGCGTGAAAGGACAGCCCGCCAAAAGGAAAAGTTGAAAGAGGATGATTTATCTTCTCCTGAAGCCAGTCCCAAAGTTGCTGCACCTGCAGCTGTTCCT---CCCCAACCAGAAGAAGAGACTAAGAAAGAAGAGGAACACTATTGTAACATGCTGTGTTGCAAATTCAAGAAAGTCCCATTGAAAGAGTTTCTAAAGAAGATGAAATTGCCAAGCCATATAGATTCACACACAGATGATTCCTATGTCTTGTGGCTCTTGTTAGTCACAATTGCTTATAACTGGAACTGCTGGTTAATTCCAATGCGCCTAGCTTTTCCCTATCAAAAACCAAATAATATGAAATACTGGCTTATAATTGACATCATCTGTGATATAATATACCTGAGTGATATGCTGATGATCCAATCCAGAGTGGAATTTTTAAAAGGTGGAGACAAAATAATAGACCCAAAGGAGATGAAAGAGCACTACCGGACTTCAATAAAATTTAAGCTGGATCTCATGTCAATAATACCATTTGATGTTCTTTACTTCATTTTTGGGTGTAATCCAGTATTTAGAATAAATAGGACACTAAAGTATACCTCATTCTTTGAGTTTAATGATCGCCTGGAATCAAGATTGAACAAAGCATACATCTACAGAGTCATTCGAACTACTGGATATCTGCTATTCGTCTTACATCTTAATGCATGCATTTATTACTGGGCTTCAGACTATGAAGGAATTGGTAGCAGTAAATGGGTATATGATGGCACAGGAAATAGTTATCTGAGATGTTACTACTGGGCAGTACGAACTTTAATTACCATTGGTGGTCTTCCAGAACCACAAAGCACATTTGAGATTATATTCCAACTCTTGAATTTTTTCTCTGGGGTTTTTGTATTCTCCAGCTTAATTGGACAGATGAGAGATGTCATTGGAGCAGCTACTGCCCATCAGAACCACTTCCGTTCCTGCATGGATGATTCCGTCTCTTATATGAACACATATTCAATACCCAAATTGGTACAGAACCGTGTTCGAACTTGGTATGAATATACTTGGGCCTCTCAAAAACTATTGGATGAATCAGAATTCCTGAAAAACCTGCCTCTCAAGATGCAATTGGCCATTGCCATCGATGTGAATTTCAACATTGTGACTAAGATCGACTTGTTCAAAGGGTGTGATACACAGATGCTTTATGACATACTGCTGAAGTTGAAATCCACTGTGTTTTTACCTGGTGACTTTGTCTGC-----AAAAAGGGAGACATTGGTAGAGAGATGTACATCATTAAACAAGGAGAAGTTCAAGTTCTTGGAGGCCCTGATGGCAAACAAGTTCTGGTTACTCTGAAAACTGGAGCTGTCTTTGGAGAAATCAGCCTTCTGGCAAAAGGTGGAGGAAACCGCAGGACAGCTAATGTGGTGGCCCATGGATTTGCCAATATCTTTATCCTTAACAAAAAGGCACTCAGTGAAATCTTAGTGCACTATCCAGACTCTGAAAAGCTGCTCCTGAAGAAAGCCAAATTACTTCTAAAGCAGAAGGCTAAGCCCACAGAGGCCCCACCTCCAGTGAAAGGTTTTGCCCTTCTTGTCCAATCCAAACAAGAGACACCCAAAATGCTTAAAGCTTTATTGGGTGGCTCAGGTAAAACAAGTCTTGCAAGACTACTCAGACTGAAGAAAGAAATCGCAGCTCAGGAAAAAGATAAGAAAATTGAAGGAGTAGAGTACCAAGGAAATGAAGTAGCAGAAAAACAAGTGGATGGGGCCAAAAGTAAACCA---GATGAAGCAGGAAAAACAGAGGACAAGCTCAAATGTAAATCCACACCTATTACAGAA---GGAGTGTCCCAACCTATGCCAAATGCAGTCCTACCCAGGGGAAACACTAAAGAATCACTTATCATCACCATGACCCCTTCCTCTAATGCAGAAGAAGAAATTCTTACAGTTGAAATCAAAGAGAAGGCACAGTAA
	Antechinus_flavipes	ATGTTTAAGTCACTGAAAACAAAATCCAACAAGGTAAAGCCTGAAGAAGGAAATAAGAATGAAGAAATTATTAAGCCAGACATTCCAACTCAGCCATCCATGGGCCAGAGAGAATGTCAAGCTGAAAAGGAGCTTCCCAAAGAC---AAGATGTCTTCAGCCTCAGGTGAACCATCACTTCCCAAAAGAAAAGATGAAATTGCCAGG---AATTCTCCCACAGGGCAGCACTCAAATTCTGACCCAGCACATCCTCTAAATTCAGAAGAACCAATCAGAATGACATCAATGCAGAAAGAAACAAACAATTGGGAGAAAGAAGCAATCAGCCCAGAACAAAAGGTAAATCAGAACCTCATCACAAGTAAGTATGTTGAAACTCAGCTCCAGGACTTTGCTAAGAAAATGCGTGAAAGGACAGCCCACCAAAAGGAAAAGTTGAAAGAGGATGATTTGTCTTCTCCTGAAGCCAGTCCCAAAGTTGCTGCACCTGCAGCTGTTCCT---CCCCAGCCAGAAGAAGAGACTAAGAAAGAAGAGGAACACTACTGTGACATGCTGTGTTGCAAATTCAAGAAAGTCCCATTGAAAGAGTTTCTAAAGAAGATGAAATTGCCAAGCAATATAGATTCACACACAGATGGTTCCTATATCTTGTGGCTCTTGTTAGTCACAATTGCTTATAACTGGAACTGCTGGTTAATTCCAATACGCCTAACTTTTCCCTATCAAACACCAAATAATATGAAATACTGGCTTATAATTGACATCATCTGTGATATAATATACCTGAGTGATATGCTGATGATCCAACCCAGACTGGAATTTTTAAAAGGTGGAAACAAAATAATAGATCCAAAGGAGATGAAAGAGCACTACCGGACTTCAATAAAATTTAAGCTGGATCTCATGTCAATAATACCATTTGATGTTCTTTACTTCATTTTGGGGTTTAATCCAGTATTTAGAATAAATAGGACACTAAAGTATACCTCATTCTTTGAGTTTAATGACCGCCTGGAATCAAGAATGAACAAAGCATACATCTACAGAGTCATTCGAACTACTGGATATCTGCTATTTGTCTTACATCTTAATGCATGCATTTATTACTGGGCTTCAGACTATGAAGGAATTGGTAGCAGTAAATGGGTATATGATGGCACAGGAAATAGTTATCTGAGATGTTACTACTGGGCAGTACGAACTTTAATTACCATTGGTGGTCTTCCAGAACCACAAAGCACATTTGAGATTATATTCCAACTCTTGAATTTTTTCTCTGGGGTTTTTGTATTCTCCAGCTTAATTGGACAGATGAGAGATGTCATTGGAGCAGCTACTGCCCATCAGAACCTCTTCCGTTCCTGCATGGATGATACCGTCTCTTATATGAACACATATTCAATACCCAAATTGGTACAGAACCGTGTTCGAACTTGGTATGAATATACTTGGGCCTCTCAAAAAATATTGGATGAATCAGAATTCCTGGAAAACCTGCCTCTCAAGATGCAATTGGCCATTGCCATCGATATGAATTTCAACATCGTGACTAAGATCGACTTGTTCAAAGGGTGTGATACACAGATGCTTTATGATGTGCTACTGAAGTTGAAATCCACTGTGTATTTACCTGGTGACTTTATCTGC-----AAAAAGGGAGAAATAGGTAGAGAGATGTACATTATTAAACAAGGAGAAGTTCAAGTTCTTGGAGGCCCTGATGACAGACAAGTTCTGGTTACTCTGAAAGCTGGAGCTGTCTTTGGAGAAATCAGCCTTCTGGCAAAAGGTGGAGGAAACCGCAGGACAGCTAATGTGGTGGCCCATGGATTTGCCAATCTCTTTATCCTTAACAAAAAGGCACTCAGTGAAATCTTAGTGCACTATCCAGACTCTGAAAAGATCCTCCTGAAGAAAGCCAAATTACTTCTAAAGCAGAAGGCTAAGCCCACAGAGGCCCCACCTCCAGTGAAAGGTTTTGCCCTTCTTGTCCAGTCCAAAGAAGAGACACCCAAAATGCTTAAAGCTTTATTGGGTGGCTCAGGTAAAACAAGTCTTGCAAGACTACTCAGACTGAAGAAAGAAATCGCAGCTCAGGAAAAAGATAAGAAAATTGAAGGAGTAGAGTACCAAGGAAATGAAGTAGCAGAAAAACAAGTGGATGGGGCCAAAAGTAAACCAGGAGATGAAACAGGAAAAATAGAGGACAAGCTCAAATGTAAATCCACACCTGTTACAGAA---GGAGTGTCCCAACCTATGCCAAATGCACTCCTACCCAGGGGAAACACTAAAGAATCACTTATCATCACCATGACCCCTTCCTCTAATGCAGAAGAAGAAATTCTTACAGTTGAAATCAAAGAGAAGGCACAGTAA
	Antechinus_stuartii	ATGTTTAAGCCACTGAAAACAAAATCCAACAAGGTAAAGCCTGAAGAAGGAAATAAGAATGAAGAAATTATTAAGCCAGACATTCCAACTCAGCCATCCATGGGCCAGAGAGAATGTCAAGCTGAAAAGGAGCTTCCTAAAGAC---AAGATGTCTTCAGCCTCAGGTGAACCATCACTTCCCAAAAGAAAAGATGAAATTGCCGGG---AATTCTCCCACAGGGCAGGACTCAAATTCTGACCCAGCACATCCTCTAAATTCAGAAGAACCAATCAGAATGACAGCAATGCAGAAAGAAACAAACAATTGGGAGAAAGAAGCAATCAGCCCAGAACAAAAGGTAAATCAGAACCTCATCACAAGTAAGTATGTTGAAACTCAGCTCCAGGACTTTGCTAAGAAAATGCGTGAAAGGACAGCCCGCCAAAAGGAAAAGTTGAAAGAGGATGATTTGTCTTCTCCTGAAGCCAGTCCCAAAGTTGCTGCACCTGCAGCTATTCCT---CCCCAGCCAGAAGAAGAGACTAAGAAAGAAGAGGAACACTACTGTGACATGCTGTGTTGCAAATTCAAGAAAGTCCCATTGAAAGAGTTTCTAAAGAAGATGAAATTGCCAAGTAATATAGATTCACACACAGATGGTTCCTATATCTTGTGGCTCTCGTTAGTCACAATTGCTTATAACTGGAACTGCTGGTTAATTCCAATGCGCCTAACTTTTCCCTATCAAACACCAAATAATATGAAATACTGGCTTATAATTGACATCATCTGTGATATAATATACCTGAGTGATATGCTGATGATCCAACCCAGACTGGAATTTTTAAAAGGTGGAAACAAAATAATAGACCCAAAGGAGATGAAAGAGCACTACCGGACTTCAATAAAATTTAAGCTGGATCTCATGTCAATAATACCATTTGATGTTCTTTACTTCATTGTGGGGTTTAATCCAGTATTTAGAATAAATAGGACACTAAAGTATACCTCATTCTTTGAGTTTAATGACCGCCTGGAATCAAGAATGAACAAAGCATACATCTACAGAGTCATTCGAACTACTGGATATCTGCTATTTGTCTTACATCTTAATGCATGCATTTATTACTGGGCTTCAGACTATGAAGGAATTGGTAGCAGTAAATGGGTATATGATGGCACAGGAAATAGTTATCTGAGATGTTACTACTGGGCAGTACGAACTTTAATTACCATTGGTGGTCTTCCAGAGCCACAAAGCACATTTGAGATTATATTCCAACTCTTGAATTTTTTCTCTGGGGTTTTTGTATTCTCCAGCTTAATTGGACAGATGAGAGATGTCATTGGAGCAGCTACTGCCCATCAGAACCTCTTCCGTTCCTGCATGGATGATACCGTCTCTTATATGAACACATATTCAATACCCAAATTGGTACAGAACCGTGTTCGAACTTGGTATGAATATACTTGGGCCTCTCAAAAAATATTGGATGAATCAGAATTCCTGGAAAACCTGCCTCTCAAGATGCGATTGGCCATTGCCATCGATGTGAATTTCAACATTGTGACTAAGATCGACTTGTTCAAAGGGTGTGATACACAGATGCTTTATGATGTGCTACTGAAGTTGAAATCCACTGTGTATTTACCTGGTGACTTTATCTGC-----AAAAAGGGAGAAATGGGTAGAGAGATGTACATCATTAAACAAGGAGAAGTTCAAGTTCTTGGAGGCCCTGACGACAGACAAGTTCTGGTTACTCTAAAAGCTGGAGCTGTCTTTGGAGAAATCAGCCTTCTGGCAAAAGGTGGAGGAAACCGCAGGACAGCTAATGTGGTGGCCCATGGATTTGCCAATCTCTTTATCCTTAACAAAAAGGCACTCAGTGAAATCTTAGTGCACTATCCAGACTCTGAAAAGATCCTCCTGAAGAAAGCCAAATTACTTCTAAAGCAGAAGGCTAAGCCCACAGAGGCCCCACCTCCAGTGAAAGGTTTTGCCCTTCTTGTCCAGTCCAAAGAAGAGACACCCAAAATGCTTAAAGCTTTATTGGGTGGCTCAGGTAAAACAAGTCTTGCAAGACTACTCAGACTGAAGAAAGAAATCGCAGCTCAGGAAAAAGATAAGAAAATTGAAGGAGTAGAGTACCAAGGAAATGAAGTAGCAGAAAAACAAGTGGATGGGGCCAAAAGTAAACCAGGAGATGAAACAGGAAAAATAGAGGACAAGCTCAAATGTAAATCCACACCTGTTACAGAA---GGAGTGTCCCAACCTATGCCAAATGCACTCCTACCCAGGGGAAACACTAAAGAATCACTTATCATCACCATGACCCCTTCCTCTAATGCAGAAGAAGAAATTCTTACAGTTGAAATCAAAGAGAAGGCACAGTAA
	Phascogale_tapoatafa	ATGTTTAAGCCACTGAAAACAAAATCCAACAAGGTAAAGCCTGAAGAAGGAAATAAGAATGAAGAAATTATTAAGCCAGACATTCCAACTCAGCCATCCATGGGCCAGAGAGAATGTCAAGCTGAAAAGGAGCCTCCCAGAGAC---AAGATGTCTTCAGCTTCAGGTGAACCATCACTTCCCAAAAGAAAAGATGAAATTGCAGGG---AATTCTCCCACAGGCCAGCACTCAAATTCTGATCCAGCACATCCTCAAAATTCAGAAGAACCAATCAGAATGACATCAATGCAGAAAGAAACAAATAATTGGGAGAAAGAAGCAATCAGCCCAGAACAAAAGGTAAATCAGAATCTCATCACAAGTAAGTATGTTGAAACTCAGCTCCAGGACTTTGTTAAGAAAATGCGTGAAAGGACAGCCCGCCAAAAGGAAAAGTTGAAAGAGGATGATTTGTCTTCTCCTGAAGCCAGTCCCAAAATTGCTGCACCTGCAGCTGTTCTT---CGCCAGCCAGAAGAAGAGACTAAGAAAGAAGAGGAACACTACTGTGACATGCTGTGTTGCAAATTCAAGAAAGTCCCATTGAAAGAGTTTCTAAAGAAGATGAAATTGCCAAGCAATATAGATTCACACACAGATAATTCCTATGTCTTGTGGCTCTTGTTAGTCACAATTGCTTATAACTGGAACTGCTGGTTAATTCCAATGCGCCTAGTTTTTCCCTATCAAACACCAAATAATATGAAATACTGGCTTATAATTGACATCATCTGTGATATAATATACCTGAGTGATATGCTGACGATCCAACCCAGACTGGAATTTTTAAAAGGTGGAGAAAAAATAATAGACCCAAAGGAGATGAAAGAGCACTACCGGACTTCAATAAAATTTAAGCTGGATCTCATGTCAATAATACCATTTGATGTTCTTTACTTCATTTTGGGGTTTAATCCAGTATTTAGAATAAATAGGACACTAAAGTATACCTCATTCTTTGAGTTTAATGACCGCCTGGAATCAAGAATGAACAAAGCATACATCTACAGAGTCATTCGAACTACTGGATATCTGCTATTTGTCTTACATCTTAATGCATGCATTTATTACTGGGCTTCAGACTATGAAGGAATTGGTAGCAGTAAATGGGTATATGATGGCACAGGAAATAGTTATCTGAGATGTTACTACTGGGCAGTACGAACTTTAATTACCATTGGTGGTGTTCCAGAGCCACAAAGCACATTTGAGATTATATTCCAACTCTTGAATTTCTTCTCTGGGGTTTTTGTATTCTCCAGCTTAATTGGACAGATGAGAGATGTCATTGGAGCAGCTACTGCCCATCAGAACCTCTTCCGTTCCTGTATGGATGATACCGTCTCTTATATGAACACATATTCAATACCCAAATTGGTACAGAACCGTGTTCGAACTTGGTATGAATATACTTGGGCTTCTCAAAAAATATTGGATGAATCAGAATTCCTGGAAAACCTGCCTCTCAAGATGCGATTAGCCATTGCCATTGATGTGAATTTCAAGATCGTGACTAAGATCGACTTGTTTAAGGGATGTGATACACAGATGCTTTATGACGTGCTACTGAAGTTGAAATCCACTGTGTATTTACCTGGTGACTTTGTCTGC-----AAAAAGGGAGAAATGGGTAGAGAGATGTACATCATTAAACAAGGAGAAGTTCAAGTTCTTGGAGGCCCTGATGACAGACAAGTTCTGGTTACTCTGAAAGCTGGAGCTGTCTTTGGAGAAATCAGCCTTCTGGCAAAAGGTGAAGGAAACCGCAGGACAGCTAATGTGGTGGCCCATGGATTTGCCAATCTCTTTATCCTTAACAAAAAGGCACTCAGTGAAATCTTAGCGCACTATCCAGACTCTGAAAAGGTCCTCCTGAAGAAAGCCAAATTACTTCTAAAGCAGAAGGCTAAGCCCACAGAGGCCCCACCTCCAGTGAAAGGTTTTGCCCTTCTTGTCCAGTCCAAAGAAGAGACACCCAAAATGCTTAAAGCTTTATTGGGTGGCTCAGGTAAAACAAGTCTTGCAAGACTACTCAGACTGAAGAAAGAAATCGCAGCTCAGGAAAAAGATAAGAAAATTGAAGGAGTAGAGTACCAAGGAAATGAAGTAGCAGAAAAACAAGTGGATGGGGCCAAAAGTAAACCAGGAGATGAAGTAGGAAAAACAGAGGACAAGCTCAAATGTAAATCCACACCTGTTACAGAA---GGAGTGTCCCAACCTATGCCAAATGCACTCCTACCCAGGGGAAACACTAAAGAATCACTTATCATCACCATGACCCCTTCCTCTAATGCAGAAGAAGAAATTCTTACAGTTGAAATCAAAGAGAAGGCACAGTAA
	Thylacinus_cynocephalus	ATGTTTAAGCCACTGAAAACAAAATTCAACAAGGTAAAGCCTGAAGAAGAAAATAAGAATGAAGAAATTATTAAGCCAGATATTCCAGCTCAGCCATCCATGGGCCAGAGAGAATGTCAAGCTGAAAAGGAGCCTCCCAAAGAC---AAGATGTCTTCAGCCTCAGGTGAACCATCACTCCCCAAAAGAAAAGATGTAATTTCAGGGAAGAATTCTCCCACAGGCCAGAACTTAAATCTTGACCAGGCATATTCTCAAAATTCAGAAGAACCAATGAGAATGACATCGATGCAGAAAGAAACAAATAATTGGGAAAAAGAAGCAGTCAGCCCAGAACAAAAGGTAAATGAGAACCTCATCACAAGTAAGTATGTTGAAATTCAGCTCCAGGAATTTGCTAAGAGAATGCGTGAAAGGACAGCCCACTATAAAGAAAAGTTGAAAGAGGGTGATTTGTCTTCCCCTGAAGCCAGTCCCAAAGTTGCTGCACCTGCAGCTGTTCCTCCCCCCCAGCCAAGAGAAGAGGCTAAGGAAGAAGAGGAACACTACTGTGACATGCTGTGTTGCAAATTCAGGAAAGTCCCACTGAAAGAGTATCTAAAGAAGATGAAATTGCCAACCAATATAGATTCACACACAGATGCCTCCTATGTCTTGTGGCTCTTGTTAGTCACTATTGCTTATAACTGGAACTGCTGGTTTATTCCAATGCGCCTAGCTTTTCCCTATCAAACACCAAATAATATGAAATACTGGCTTGTAATTGACATCATCTGTGATATGATATACCTGAGTGATATGCTGATGATACAACCCAGACTGGAATTTTTAAAAGGAGGAGACAAAATAATAGAACCAAAGGAGATGAAGGAATACTACCGGACTTCAAAAAAGTTTAAGCTGGATCTCATGTCAATAATACCATTTGATGTTCTTTACTTCATTTTTGGGTTTAATCCAGTATTTAGAATAAATAGGACACTAAAGTATACCTCATTCTTTGAGTTTAATGACCGCCTGGAATCCAGAATGGACAAAGCATACATCTACAGAGTCATTCGAACCACTGGATACTTGATATTCGTCTTACATATTAATGCATGCATTTATTACTGGGCTTCAGATTATGAAGGAATTGGTAGCAGTAAATGGGTATATGATGGCAACGGAAATAGTTATCTGAGATGTTACTACTGGGCAGTGCGAACTTTAATTACCATTGGTGGTCTTCCAGAACCACAAAGCACATTTGAGATTATATTCCAACTCTTGAATTTCTTCTCTGGGGTTTTTGTGTTCTCCAGCCTAATTGGACAGATGAGAGATGTGATTGGAGCAGCTACTGCCCATCAAAACCATTTCCGTACCTGCATGGATAATACTGTTTCTTATATGAACACGTATTCAATACCCAAATTGGTGCAGAACCGTGTTCGAACTTGGTATGAATATACTTGGGCCTCTCAAAAAATGTTGGATGAATCAGAATTCCTGGGAAACCTGCCTCTCAAGATGCAATTGGCCATTGCCATCGATGTGAATTTCAACATCATGACTAAGATCGACTTGTTCAAAGGGTGTGATACACAGATGCTTTATGACATGCTGCTGAAGTTGAAATCCACTGTGTATTTACCTGGTGACTTTGTCTGC-----AAAAAGGGAGAGATTGGTAGAGAGATGTACATCATTAAACAAGGAGAAGTTCAAGTTCTTGGAGGCCCTGATGGCAATCAAGTTCTGGTTACTTTGAAAACTGGAGCTGTCTTTGGAGAAATCAGCCTTCTGGCAAAAGGTGGAGGAAACCGCAGGACAGCTAATGTGGTGGCCCATGGATTTGCCAATCTCTTTATCCTTGACAAAAAGGCACTCAATGAAATCTTAGTGCACTACCCAGACTCTGAAAAGCTCCTCCTGAAGAAAGCCAAATTACTTCTAAAGCAGAAGGCTAAGCCCACAGAGGCCCCACCTCCAGTGAAAGGTTTTGCCCTTCTTGTCCAGTCCAAAGAGGAGACACCCAAAATGCTTAAAGCTTTGTTGGGTGGCTCTGGTAAAACAAGTCTTGCAAGACTACTCAGACTGAAGAAAGAAATTGCAGCTCAGGAAAAAGATAAAAAAATTGAGGGAATAGAGTACCAAGGAAATGAAGTAGCAGAAAAACAACTGGATGGGGCCAAAAGTAAATCAGGAGATGAAGCAGGAAAAACAGAGGACAGGCTCAAATATAAATCCACGCCTGTTACAGAA---GGAGGGTCCCAACCTATGCCAAATGCAGTCCTACCCACGGGAAACACTAAAGAATCACTTATCATCACCATGACCCCTTCCTCTAATGCAGAAGAAGAAATTCTTACAGTTGAAATCAAAGAGAAGGCACAGTAA
	Lagorchestes_hirsutus	ATGTTTAAGCCACTAAAAGTAAAATTCAACAAGGTGAAGCCTAAAGAAGGAAATAAGAATGAAGAAACTACTAAGCCAGATGT------TCAGTCATCCATGGACCAGAGAGAATGTCAAGCTGAAAAGGAACCTCCTAAAGCC---AAGATGTCTTCAGCCTCAGGTGAACCATCACTCCCCCAAAGAAAAGATGTAATTCCAGGGGAG------------------AACTTAAATCCTGACCTTGTACATCCTCAAAATCCAGAAGAACGAAGCAGAATAACACCAATTCAGAAGGAAACGAATAACTGGGAAAAAGAAGCAGACAATACAGAAAACAGGTCACATCAGAACCCCATTGTAAGTAAGTATGTTGAAACTCAGCTCCAGGATTTTGCTAAAAGGATGCAGCAAAGGACAGCCCACTATAAGAAAAAGTTGGAAGAG---GATTTGTCTTCCCCTGAAGCCAGTCCCAAAGCTGCTGCCCCTGTAGTTCCTCCTCCTCACCCA---GAAGATGAAGCCCAGGGAGAAGAGGAACACTACTGTGACATGCTGTGTTGCAAATTCAGGAAGGTCCCACTGAAGGAGTATCTGAAGAAGATGAAATTACCAAACAGTATAGATTCACAAACAGATGTCTCCTATGTCTTCTGGCTCTTGTTAATTACTATTGCCTATAACTGGAACTGCTGGCTTATTCCAATACGCCTAACTTTTCCCTATCAAACACCAAACAACATGATATACTGGCTAGTCATTGACATAATTTGTGATATCATATACCTGAGTGACATGCTGATAGTCCAGCCCAGACTGGAATTTTTAAAAGGAGGAGACAAAATAATAGAACCAAAGGAGATGAAAGAGCACTACCGGACTTCTACAAAATTTAAGCTGGATCTCATGTCAATAATACCATTCGATGTTCTTTACTTCATTTTTGGGTTTAATCCAGTATTTAGAACAAATAGGACACTGAAGTGCATCACATTCTTTGAGTTTAATGACCGCCTGGAGTCTAGAATGGACAAAGCATATATCTACAGAATCTTTCGTACCACTGGATACCTGTTATTCGTCCTACATGTTAATGCATGCATTTATTCCTGGGCTTCAGAATATGAAGGAATTGGTAGCACTAAATGGGTATATGATGGTAAAGGAAACAGGTATCTGAGATGTTACTACTGGGCAGTTCGAACTTTAATTACCATTGGTGGTCTTCCAGAACCTCAAAACACATTTGAGATTATCTTTCAACTCTTGAATTTTTTCTCTGGAGTTTTTGTGTTTTCCAGCCTAATTGGACAGATGAGAGATGTCATTGGTGCAGCTACTGCAAATCAGAACCACTTCCGTGCCTGCATGGATAATGCTATCTCTTATATGAATATGTATTCAATACCCAAATTAGTGCAGCATCGAGTTCGGACTTGGTATGAATACACTTGGGTCTCTCAAAGAATATTGGATGAATCAGAATTCCTGGAACACCTGCCAATCAAGATGAGATTGGCCATTGCCATCGATGTGAACTTCAAGATCGTGACTAACATCGAATTGTTCAAAGGGTGTGATACACAGATGATTTATGACATGCTGCTGAAATTGAAATCCCACCTGTATTTACCTGGTGACTTTGTCTGC-----AAAAAGGGAGAGATTGGCAGAGAGATGTATATCATTAAACAAGGAGAAGTTCAAGTTCTTGGGGGCCCTGACGGTAATAAAGTTGTGGTTACTCTGAAAGCTGGAGCTGTCTTTGGAGAGATCAGCCTTCTGGCAAAAGGTGGAGGAAACCGCCGGACAGCTAATGTGGTGGCCCATGGATTTGCCAATCTCTTTATCCTTGACAAAAAGACCCTTAATGAAATCTTAGTGCACTACCCAGACTCTGAAAAGCTGCTCATGAAGAAAGCCAAATTACTTGTAAAGCAGAAGGCTAAGCCCACAGAGGCCCCACCTCCAGTGAAAGGTTTTGCCCTTCTCAACCCATCCAAAGAAGAGACACCCAAAATGCTTAAAGCCTTGCTGGGTGGCTCAGGTAAAACAAGTCTTGGAAGACTACTCAGACTGAAGAAAGTAATAGCAGCTCAGGAAAAAGAAAAGAAAACTGAGGGAGTAGAAATCGATGAAAATGAAGCAGCAGAAAAACAACTGGACGAGGTCAAAAGTGAATTGGGAAATGAAATAGAAAAACCAATAGAGAGGCTCAAATGTCAATCAAAACCTGTTACGAAA---GAAGTGCCCCAGCCTATACCAAAGGCAGTCCTACCCAGGGGAAATGCTGAAGAATCGCCTATCATCACCATGACCCCTTCCTCTAATGCAGAAGAAGAAATTCTTACAGTCGAAATCAAAGAGAAGGCACAGTAA
	Macropus_eugenii	ATGTTTAAGCCACTAAAAGCAAAATTCAACAAGGTGAAGCCTAAAGAAGGAAATAAGAATGAAGAAACTACTAAGCCAGATGT------TCAGTCATCCATGGACCAGAGAGAATGTCAAGCTGAAAAGGAACCTCCTAAAGCC---AAGATGTCTTCAGCCTCAGGTGAACCATCACTCCCCCAAAGAAAAGATGTAATTCCAGGGGAG------------------AACTTAAATCCTGACCTTGTACATCCTCAAAATCCAGAAGAACGAAGCAGAATAACACCAATTCAGAAGGAAACGAATAACTGGGAAAAAGAAGCAGACAATACAGAAAACAGGTCACATCAGAACCCCATTGTAAGTAAGTATGTTGAAACTCAGCTCCAGGATTTTGCTAAAAGGATGCAGCAAAGGACAGCCCACTATAAGAAAAAGTTGGAAGAGGATGATTTGTCTTCCCCTGAAGCCAGTCCCAAAGCTGCTGCCCCTGTAGTTCCTCCTCCTCACCCA---GAAGATGAGGCCCAGGGAGAAGAGGAACACTACTGTGACATGCTGTGTTGCAAATTCAGGAAGGTCCCACTGAAGGAGTATCTGAAGAAGATGAAATTACCGAACAGTATAGATTCACAAACAGATGTCTCCTATGTCTTCTGGCTCTTGTTAATTACTATTGCCTATAACTGGAACTGCTGGTTTATTCCAATACGCCTAACTTTTCCCTATCAAACACCAAACAACATGATATACTGGCTAGTCATTGACATAATTTGTGATATCATATACCTGAGTGACATGCTGATAGTCCAGCCCAGACTGGAATTTTTAAAAGGAGGAGACAAAATAATAGAACCAAAGGAGATGAAAGAGCACTACCGGACTTCTACAAAATTTAAGCTGGATCTCATGTCAATAATACCATTCGATGTTCTTTACTTCATTTTTGGGTTTAATCCAGTATTTAGAACAAATAGGACACTGAAGTGCATCACATTCTTTGAGTTTAATGACCGCCTGGAGTCTAGAATGGACAAAGCATATATCTACAGAATCTTTCGTACCACTGGATACCTGTTATTTGTCCTACATGTTAATGCATGCATTTATTCCTGGGCTTCAGAATATGAAGGAATTGGTAGCACTAAATGGGTATATGATGGTAAAGGAAACAGGTATCTGAGATGTTACTACTGGGCAGTTCGAACTTTAATTACCATTGGTGGTCTTCCAGAACCACAAAACACATTTGAGATTATCTTTCAACTCTTGAATTTTTTCTCTGGAGTTTTTGTGTTCTCCAGCCTAATTGGACAGATGAGAGATGTCATTGGTGCAGCTACTGCAAATCAGAACCACTTCCGTGCCTGCATGGATAATGCTATCTCTTATATGAATATGTATTCAATACCCAAATTAGTGCAGCATCGAGTTCGGACTTGGTATGAATACACTTGGGTCTCTCAAAGAATATTGGATGAATCAGAATTCCTGGAACACCTGCCAGTCAAGATGCGATTGGCCATTGCCATCGATGTGAACTTCAAGATCGTGACTAACATCGAATTGTTCAAAGGGTGTGATACACAGATGATTTATGACATGCTGCTGAAATTGAAATCCAACGTGTATTTACCTGGTGACTTTGTCTGC-----AAAAAGGGAGAGATTGGAAGAGAGATGTATATCATTAAACAAGGAGAAGTTCAAGTTCTTGGGGGCCCTGACGGTAATAAAGTTGTGGTTACTCTGAAAGCTGGAGCTGTCTTTGGAGAGATCAGCCTTCTGGCAAAAGGTGGAGGAAACCGCCGGACAGCTAATGTGGTGGCCCATGGATTTGCCAATCTCTTTATCCTTGACAAAAAGACCCTTAATGAAATCTTAGTGCACTACCCAGACTCTGAAAAGCTGCTCATGAAGAAAGCCAAATTACTCGTAAAGCAGAAGGCTAAGCCCACAGAGGCCCCACCTCCAGTGAAAGGTTTTGCTCTTCTCAACCCATCCAAAGTAGAGACACCCAAAATGCTTAAAGCCTTGCTGGGTGGCTCAGGTAAAACAAGTCTTGCAAGACTACTCAGACTGAAGAAAGAAATAGCAGCTCAGGAAAAAGAAAAAAAAACTGAGGGAGTAGAAATCCATGAAAATGAAGCAGCAGAAAAACAACTGGAAGAGGTCAAAAGTGAATTGGGAAATGAAATAGAAAAACCAATGGAGAGGCTCAAATGTCAATCAAAACCTGCTACGAAA---GAAGTGCCCCAGCCTATACCAAAGGCAGTCCTACCCAGGGGAAATGCTGAAGAATCACTTATCATCACCATGACCCCTTCCTCTAATGCAGAAGAAGAAATTCTTACAGTCGAAATCAAAGAGAAGGCACAGTAA
	Macropus_rufus	ATGTTTAAGCCACTAAAAGCAAAATTCAACAAGGTGAAGCCTAAAGAAGGAAATAAGAATGAAGAAACTACTAAGCCAGATGT------TCAGTCATCCATGGACCAGAGAGAATGTCAAGCTGAAAAGGAACCTCCTAAAGCC---AAGATGTCTTCAGCCTCAGGTGAACCATCACTACCCCAAAGAAAAGATGTAATTCCAGGGGAG------------------AACTTAAATCCTGACCTTGTACATCCTCAAAATCCAGAAGAACGAAGCAGAATAACACCAATTCAGAAGGAAACAAACAACTGGGAAAAAGAAGCAGACAATACAGAAAACAGGTCACATCAGAACCCCATTGTAAGTAAGTATGTTGAAACTCAGCTCCAGGATTTTGCTAAAAGGATGCAGCAAAGGACAGCCCACTATAAGAAAAAGTTGGAAGAGGATGATTTGTCTTCCCCTGAAGCCAGTCCCAAAGCTGCTGCCCCTGTAGTTCCTCCTCCTCACCCA---GAAGATGAGGCCCAGGGAGAAGAGGAACCCCACTGTGACATGCTGTGTTGCAAATTCAGGAAGGTCCCACTGAAGGAGTATCTGAAGAAGATGAAATTACCAAACAGTATAGATTCACAAACAGATGTCTCCTATGTCTTCTGGCTCTTGTTAATTACTATTGCCTATAACTGGAACTGCTGGTTTATTCCAATACGCCTAACTTTTCCCTATCAAACACCAAACAACATGATATACTGGCTAGTCATTGACATAATTTGTGATATCATATACCTGAGTGACATGCTGATAGTCCAGCCCAGACTGGAATTTTTAAAAGGAGGAGACAAAATAATAGAACCAAAGGAGATGAAAGAGCACTACCGGACTTCTACAAAATTTAAGCTGGATCTCATGTCAATAATACCATTCGATGTTCTTTACTTCATTTTTGGGTTTAATCCAGTATTTAGAACAAATAGGACACTGAAGTTCATCACATTCTTTGAGTTTAATGACCGCCTGGAGTCTAGAATGGACAAAGCATATATCTACAGAATCTTTCGTACCACTGGATACCTGTTATTCATCCTACATGTTAATGCATGCATTTATTCCTGGGCTTCAGAATATGAAGGAATTGGTAGCACTAAATGGGTATATGATGGTAAAGGAAACAGGTATCTGAGATGTTACTACTGGGCAGTTCGGACTTTAATTACCATTGGTGGTCTTCCAGAACCACAAAACACATTTGAGATTATCTTTCAACTCCTGAATTTTTTCTCTGGAGTTTTTGTGTTCTCCAGCCTAATTGGACAGATGAGAGATGTCATTGGTGCAGCTACTGCAAATCAGAACCACTTCCGTGCCTGCATGGATAATGCTATCTCTTATATGAATATGTATTCAATACCCAAATTAGTGCAGCATCGAGTTCGGACTTGGTATGAATACACTTGGGTCTCTCAAAGAATATTGGATGAATCAGAATTCCTGGAACACCTGCCAATCAAGATGCGATTGGCCATTGCCATCGATGTGAACTTCAAGATTGTGACTAACATCGAATTGTTCAAAGGGTGTGATACACAGATGATTTATGACATGCTGCTGAAATTGAAATCCAACGTGTATTTACCTGGTGACTTTGTCTGC-----AAAAAGGGAGAGATTGGCAGAGAGATGTATATCATTAAACAAGGAGAAGTTCAAGTTCTTGGGGGCCCTGACGGTAATAAAGTTGTGGTTACTCTGAAAGCTGGAGCTGTCTTTGGAGAGATCAGCCTTCTGGCAAAAGGTGGAGGAAACCGCCGGACAGCTAATGTGGTGGCCCATGGATTTGCCAACCTCTTTATCCTTGACAAAAAGACCCTTAATGAAATCTTAGTGCACTACCCAGACTCTGAAAAGCTGCTCATGAAGAAAGCCAAATTACTTGTAAAGCAGAAGGCTAAGCCCACAGAGGCCCCACCTCCAGTGAAAGGTTTTGCCCTTCTCAACCCATCCAAAGTAGAGACACCCAAAATGCTTAAAGCCTTGCTGGGTGGCTCAGGGAAAACAAGTCTTGCAAGACTACTCAGACTGAAGAAAGAAATAGCAGCTCAGGAAAAAGAAAAAAAAACTGAGGAAGTAGAAATCCATGAAAATGAAGCAGCAGAAAAACAACTGGAAGAGGTCAAAAGTGAATTGGGAAATGAAATAGAAAAACCAATGGAGAGGCTCAAATGTCAATCAAAACCTGTTACGAAA---AAAGTGCCCCAGCCTATACCAAAGGCAGTCCTACCCAGGGGAAATGCTGAAGAATCACTTATCATCACCATGACCCCTTCCTCTAATGCAGAAGAAGAAATTCTTACAGTCGAAATCAAAGAGAAGGCACAGTAA
	Macropus_fuliginosus	ATGTTTAAGCCACTAAAAGCAAAATTCAACAAGGTGAAGCCTAAAGAAGGAAATAAGAATGAAGAAACTACTAAGCCAGATGT------TCAGTCATCCATGGACCAGAGAGAATGTCAAGCTGAAAAGGAACCTCCTAAAGCC---AAGATGTCTTCAGCCTCAGGTGAACCATCACTCCGCCAAAGAAAAGATGTAATTCCAGGGGAG------------------AACTTAAATCCTGACCTTGTACATCCTCAAAATCCAGAAGAACGAAGCAGAATAACACCAATTCAGAAGGAAGCGAATAACTGGGAAAAAGAAGCAGACAATACAGAAAACAGGTCACATCAGAACCCCATTGTAAGTAAGTATGTTGAAACTCAGCTCCAGGATTTTGCTAAAAGGATGCAGCAAAGGACAGCCCACTATAAGAAAAAGTTGGAAGAGGATGATTTGTCTTCCCCTGAAGCCAGTCCCAAAGCTGCTGCCCCTGTAGTTCCTCCTCCTCACCCA---GAAGATGAGGCCCAGGGAGAAGAGGAACACTACTGTGACATGCTGTGTTGCAAATTCAGGAAGGTCCCACTGAAGGAGTATCTGAAGAAGATGAAATTACCAAACAGTATAGATTCACAAACAGATGTCTCCTATGTCTTCTGGCTCTTGTTAATTACTATTGCCTATAACTGGAACTGCTGGTTTATTCCAATACGCCTAACTTTTCCCTATCAAACACCAAACAACATGATATACTGGCTAGTCATTGACATAATTTGTGATATCATATACCTGAGTGACATGCTGATAGTCCAGCCCAGACTGGAATTTTTAAAAGGAGGAGACAAAATAATAGAACCAAAGGAGATGAAAGAGCACTACCGGACTTCTACAAAATTTAAGCTGGATCTCATGTCAATAATACCATTCGATGTTCTTTACTTCATTTTTGGGTTTAATCCAGTATTTAGAACAAATAGGACACTGAAGTACATCACATTCTTTGAGTTTAATGACCGCCTGGAGTCTAGAATGGACAAAGCATATATCTACAGAATCTTTCGTACCACTGGATACCTGTTATTTGTCCTACATGTTAATGCATGCATTTATTCCTGGGCTTCAGAATATGAAGGAATTGGTAGCACTAAATGGGTATATGATGGTAAAGGAAACAGGTATCTGAGATGTTACTACTGGGCAGTTCGAACTTTAATTACCATTGGTGGTCTTCCAGAACCACAAAACACATTTGAAATTATCTTTCAACTCTTGAATTTTTTCTCTGGAGTTTTTGTGTTCTCCAGCCTAATTGGACAGATGAGAGATGTCATTGGTGCAGCTACTGCAAATCAGAACCACTTCCGTGCCTGCATGGATAATGCTATCTCTTATATGAATATGTATTCAATACCCAAATTAGTGCAGCATCGAGTTCGGACTTGGTATGAATACACTTGGGTCTCTCAAAGAATATTGGATGAATCAGAATTCCTGGAACACCTGCCAATCAAGATGCGATTGGCCATTGCCATCGATGTGAACTTCAAGATTGTGACTAACATCGAATTGTTCAAAGGGTGTGATACACAGATGATTTATGACATGCTGCTGAAATTGAAATCCAACGTGTATTTACCTGGTGACTTTGTCTGC-----AAAAAGGGAGAGATTGGCAGAGAGATGTATATCATTAAACAAGGAGAAGTTCAAGTTCTTGGGGGCCCTGATGGTAATAAAGTTGTGGTTACTCTGAAAGCTGGAGCTGTCTTTGGAGAGATCAGCCTTCTGGCAAAAGGTGGAGGAAACCGCCGGACAGCTAATGTGGTGGCCCATGGATTTGCCAATCTCTTTATCCTTGACAAAAAGACCCTTAATGAAATCTTAGTGCACTACCCAGACTCTGAAAAGCTGCTCATGAAGAAAGCCAAATTACTCGTAAAGCAGAAGGCTAAGCCCACAGAGGCCCCACCTCCAGTGAAAGGTTTTGCTCTTCTCAACCCATCCAAAGTAGAGACACCCAAAATGCTTAAAGCCTTGCTGGGTGGCTCAGGTAAAACAAGTCTTGCGAGACTACTCAGACTGAAGAAAGAAATAGCAGCTCAGGAAAAAGAAAAAAAAACTGAGGGAGTAGAAATCCATGAAAATGAAGCAGCAGAAAAACAACTGGAAGAGGTCAAAAGTGAATTGGGAAATGAAATAGAAAAACCAATGGAGAGGCTCAAATGTCAATCAAAACCTGCTATGAAA---GAAGTGCCCCAGCCTATACCAAAGGCAGTCCTACCCAGGGGAAATGCTGAAGAATCACTTATCATCACCATGACCCCTTCCTCTAATGCAGAAGAAGAAATTCTTACAGTCGAAATCAAAGAGAAGGCACAGTAA
	Macropus_giganteus	ATGTTTAAGCCACTAAAAGCAAAATTCAACAAGGTGAAGCCTAAAGAAGGAAATAAGAATGAAGAAACTACTAAGCCAGATGT------TCAGTCATCCATGGACCAGAGAGAATGTCAAGCTGAAAAGGAACCTCCTAAAGCC---AAGATGTCTTCAGCCTCAGGTGAACCATCACTCCGCCAAAGAAAAGATGTAATTCCAGGGGAG------------------AACTTAAATCCTGACCTTGTACATCCTCAAAATCCAGAAGAACGAAGCAGAATAACACCAATTCAGAAGGAAGCGAATAACTGGGAAAAAGAAGCAGACAATACAGAAAACAGGTCACATCAGAACCCCATTGTAAGTAAGTATGTTGAAACTCAGCTCCAGGATTTTGCTAAAAGGATGCAGCAAAGGACAGCCCACTATAAGAAAAAGTTGGAAGAGGATGATTTGTCTTCCCCTGAAGCCAGTCCCAAAGCTGCTGCCCCTGTAGTTCCTCCTCCTCACCCA---GAAGATGAGGCCCAGGGAGAAGAGGAACACTACTGTGACATGCTGTGTTGCAAATTCAGGAAGGTCCCACTGAAGGAGTATCTGAAGAAGATGAAATTACCAAACAGTATAGATTCACAAACAGATGTCTCCTATGTCTTCTGGCTCTTGTTAATTACTATTGCCTATAACTGGAACTGCTGGTTTATTCCAATACGCCTAACTTTTCCCTATCAAACACCAAACAACATGATATACTGGCTAGTCATTGACATAATTTGTGATATCATATACCTGAGTGACATGCTGATAGTCCAGCCCAGACTGGAATTTTTAAAAGGAGGAGACAAAATAATAGAACCAAAGGAGATGAAAGAGCACTACCGGACTTCTACAAAATTTAAGCTGGATCTCATGTCAATAATACCATTCGATGTTCTTTACTTCATTTTTGGGTTTAATCCAGTATTTAGAACAAATAGGACACTGAAGTGCATCACATTCTTTGAGTTTAATGACCGCCTGGAGTCTAGAATGGACAAAGCATATATCTACAGAATCTTTCGTACCACTGGATACCTGTTATTCGTCCTACATGTTAATGCATGCATTTATTCCTGGGTTTCAGAATATGAAGGAATTGGTAGCACTAAATGGGTATATGATGGTAAAGGAAACAGGTATCTGAGATGTTACTACTGGGCAGTTCGAACTTTAATTACCATTGGTGGTCTTCCAGAACCACAAAACACATTTGAAATTATCTTTCAACTCTTGAATTTTTTCTCTGGAGTTTTTGTGTTCTCCAGCCTAATTGGACAGATGAGAGATGTCATTGGTGCAGCTACTGCAAATCAGAACCACTTCCGTGCCTGCATGGATAATGCTATCTCTTATATGAATATGTATTCAATACCCAAATTAGTGCAGCATCGAGTTCGGACTTGGTATGAATACACTTGGGTCTCTCAAAGAATATTGGATGAATCAGAATTCCTGGAACACCTGCCAATCAAGATGCGATTGGCCATTGCCATCGATGTGAACTTCAAGATCGTGACTAACATCGAATTGTTCAAAGGGTGTGATACACAGATGATTTATGACATGCTGCTGAAATTGAAATCCAACGTGTATTTACCTGGTGACTTTGTCTGC-----AAAAAGGGAGAGATTGGCAGAGAGATGTATATCATTAAACAAGGAGAAGTTCAAGTTCTTGGGGGCCCTGATGGTAATAAAGTTGTGGTTACTCTGAAAGCTGGAGCTGTCTTTGGAGAGATCAGCCTTCTGGCAAAAGGTGGAGGAAACCGCCGGACAGCTAATGTGGTGGCCCATGGATTTGCCAATCTCTTTATCCTTGACAAAAAGACCCTTAATGAAATCTTAGTGCACTACCCAGACTCTGAAAAGCTGCTCATGAAGAAAGCCAAATTACTCGTAAAGCAGAAGGCTAAGCCCACAGAGGCCCCACCTCCAGTGAAAGGTTTTGCTCTTCTCAACCCATCCAAAGTAGAGACACCCAAAATGCTTAAAGCCTTGCTGGGTGGCTCAGGTAAAACAAGTCTTGCAAGACTACTCAGACTGAAGAAAGAAATAGCAGCTCAGGAAAAAGAAAAAAAAACTGAGGGAGTAGAAATCCATGAAAATGAAGCAGCAGAAAAACAACTGGAAGAGGTCAAAAGTGAATTGGGAAATGAAATAGAAAAACCAATGGAGAGGCTCAAATGTCAATCAAAACCTGCTACGAAA---GAAGTGCCCCAGCCTATACCAAAGGCAGTCCTACCCAGGGGAAATGCTGAAGAATCACTTATCATCACCATGACCCCTTCCTCTAATGCAGAAGAAGAAATTCTTACAGTCGAAATCAAAGAGAAGGCACAGTAA
	Setonix_brachyurus	ATGTTTAAGCCACTAAAAGCAAAATTCAACAAGGTGAAGCCTAAAGAAGGAAATAAGAATGAAGAAACTACTAAGCCAGATGT------TCAGTCATCCATGGACCAGAGAGAATGTCAAGATGAAAAGGAACCTCCTAAAGCC---AAGATGTCTTCAGCCTCAGGTGAACCATCACTCCCCCAAAGAAAAGATGTAATTCCAGGGGAG------------------AACTTAAATCCTGACCTTGTACATCCTCAAAATCCAGAAGAACGAAGCAGAATAACACCAGTTCGGAAGGAAACGAATAACTGGGAAAAAGAAGCAGACAATACAGAAAACAGGTCACATCAGAACCCCATTGTAAGTAAGTATGTTGAAACTCAGCTCCAGGATTTTGCTAAAAGGATGCAGCAAAGGACAGCCCACTATAAGAAAAAGTTGGAAGAGGATGATTTGTCTTCCCCTGAAGCCAGTCCCAAAGCTGCTGCCCCTGTAGTTCCTCCTCCTCACCCA---GAAGATGAGGCCCAGGGAGAAGAGGAACACTACTGTGACATGCTGTGTTGCAAATTCAGGAAGGTCCCACTGAAGGAGTATCTGAAGAAGATGAAATTACCAAACAGTATAGATTCACAAACAGATGTCTCCTATGTCTTCTGGCTCTTGTTAATTACTATTGCCTATAACTGGAACTGCTGGTTTATTCCAATACGCCTAACTTTTCCCTATCAAACACCAAACAACATGATATACTGGCTAGTCATTGACATAATTTGTGATATCATATACCTGAGTGACATGCTGATAGTCCAACCCAGACTGGAATTTTTAAAAGGAGGAGACAAAATAATAGAACCAAAGGAGATGAAAGAGCACTACCGGACTTCTACAAAATTTAAGCTGGATCTCATGTCAATAATACCATTCGATGTTCTTTACTTCATTTTTGGGTTTAATCCAGTATTTAGAACAAATAGGACACTGAAGTGCATCACATTCTTTGAGTTTAATGACCGCCTGGAGTCTAGAATGGACAAAGCATATATCTACAGAATCTTTCGTACCACTGCATACCTGTTATTCGTCCTACATGTTAATGCATGCATTTATTCCTGGGCTTCAGAATATGAAGGAATTGGTAGCACTAAATGGGTATATGATGGTAAAGGAAACAGGTATCTGAGATGTTACTACTGGGCAGTTCGAACTTTAATTACCATTGGTGGTCTTCCAGAACCACAAAACACATTTGAGATTATCTTTCAACTCTTGAATTTTTTCTCTGGAGTTTTTGTGTTCTCCAGCCTAATTGGACAGATGAGAGACGTCATTGGTGCAGCTACTGCAAATCAGAACCACTTCCGTGCCTGCATGGATAATGCTATCTCTTATATGAATATGTATTCAATACCCAAATTAGTGCAGCATCGAGTTCGGACTTGGTATGAATACACTTGGGTCTCTCAAAGAATACTGGATGAATCAGAATTCCTGGAACACCTGCCAATCAAGATGCGATTGGCCATTGCCATCGATGTGAACTTCAAGATCGTGACTAACATCGAATTGTTCAAAGGGTGTGATACACAGATGATTTATGACATGCTGCTGAAATTGAAATCCAACGTGTATTTACCTGGTGACTTTGTCTGC-----AAAAAGGGAGAGATTGGCAGAGAGATGTATATCATTAAACAAGGAGAAGTTCAAGTTCTTGGGGGCCCTGACGGTAATAAAGTTGTGGTTACCCTGAAAGCTGGAGCTGTCTTTGGAGAGATCAGCCTTCTGGCAAAAGGTGGAGGAAACCGCCGGACAGCTAATGTGGTGGCCCATGGATTTGCCAATCTCTTTATCCTTGACAAAAAGACCCTTAATGAAATCTTAGTGCACTACCCAGACTCTGAAAAGCTGCTCATGAAGAAAGCTAAATTACTTGTAAAGCAGAAGGCTAAGCCCACAGAGGCCCCACCTCCAGTGAAAGGTTTTGCCCTTCTCAACCCATCCAAAGTAGAGACACCCAAAATGCTTAAAGCCTTGCTGGGTGGCTCAGGTAAAACAAGTCTTGCAAGACTACTCAGACTGAAGAAAGAAATAGCAGCTCAGGAAAAAGAAAAAAAAACTGAGGGAGTAGAAATCCATGAAAATGAAGCAGCAGAAAAACAACTGGAAGAGGTCAAAAGTGAATTGGGAAATGAAATAGAAAAACCGATGGAGAGGCTCAAATGTCAATCAAAACCTGTTACGAAA---GAAGTGCCCCAGCCTATACCAAAGGCAGTCCTACCCAGGGGAAATGCTGAAGAATCGCTTATCATCACCATGACCCCTTCCTCTAATGCAGAAGAAGAAATTCTTACAGTCGAAATCAAAGAGAAGGCACAGTAA
	Potorous_gilbertii	ATGTTTAAGCCACTAAAATCAAAATTCAACAAGGTGAAGCCTAAAGAAGGAAGTAAGAATGAAGAAACTATTAAGCCAAACATTCCAACTCAGTCATCCATGGACCAGAGAGAATGTCAAGCCGAAAAGGAACCTCCTAAAGCC---AAGATGTCTTCAGCCTCAGGTGAACCATCACTCCCCCAAAGAAAAGATGTAATTCCAGGGGAG------------------AACTTAAATCCTGACCTTGTACATCCTCAAAATCCAGAAGAACGAAGCAGAATGATGCCAATTCAAAAGGAAACGAATAACTGGGAAAAAGAAGCAGTCAATACAGAAAAAAGGTCACATCAGAACCCCATTGTAAGTAAGTATGTTGAAACTCAGCTCCAGGATTTTGCTAAAAGGATGCAGCAAAGGACAGCCCACTACAAGAAAAAGTTGGAAGAGGATGATTTGTCTTCCCCTGAAGCCAATCCCAAAGCTGCTGCCCCTGTAGTTCCTCCTCCTCACCCA---GAAGATGAGACCCAGGGAGAAGAGGAACACTACTGTGACATGCTGTGTTGCAAATTCAGGAAGGTCCCACTGAAAGAATATCTGAAGAAGATGAAATTACCAAACAGTATAGATTCACAAACAGATGTCTCCTACGTCTTCTGGCTCTTGTTAATCACTATTGCCTATAACTGGAACTGCTGGTTTATTCCAATACGCCTAACTTTTCCCTATCAAACACCAAACAGCATGATATACTGGCTTGTCATTGACATAATTTGTGATATCATATACCTGAGTGACATGCTGATAGTCCAGCCCAGACTGGAATTTTTAAAAGGAGGAGACAAAATAATAGAACCAAAGGAGATGAAAGAGCACTACCGGACTTCTACAAAATTTAAGCTGGATCTCATGTCAATAATACCATTCGATGTTCTTTACTTCATTTTTGGGTTTAATCCAGTATTTAGAACAAATAGGACACTGAAGTGCATCACATTCTTTGAGTTTAATGACCGTCTGGAGTCTAGAATGGACAAAGCATATATCTACAGAATCTTTCGTACCACTGGATACCTGTTATTCGTCCTACATATTAATGCATGCATTTATTCCTGGGCTTCAGAATATGAAGGAATTGGTAGCACTAAATGGGTATATGATGGTAAAGGAAATAGGTATCTGAGATGTTACTACTGGGCAGTTCGAACTTTAATTACCATTGGTGGTCTTCCAGAACCACAAAACACATTTGAGATTATCTTTCAACTCTTGAATTTTTTCTCTGGAGTTTTTGTGTTCTCCAGCCTAATTGGACAGATGAGAGATGTCATTGGAGCAGCTACTGCAAATCAGAACCACTTCCGTGCCTGCATGGATAATGCCATCTCTTACATGAATATGTATTCAATACCCAAAATAGTGCAGCACCGTGTTCGGACTTGGTATGAATACACTTGGGTCTCTCAAAGAATATTGGATGAATCAGAATTCCTGGAACACCTACCAATCAAGATGCGATTGGCCATTGCCATAGATGTGAACTTCAAGATCGTGACTAACATCGAATTGTTCAAAGGGTGTGATACACAGATGATTTATGACATGCTGCTGAAATTGAAATCCAATGTGTATTTACCTGGTGACTTTGTCTGC-----AAAAAGGGAGAGATTGGCAGAGAGATGTTTATCATTAAACAAGGAGAAGTTCAAGTTCTTGGGGGCCCTGACGGTAATAAAGTTGTGGTTACTCTGAAAGCTGGAGCTGTCTTTGGAGAGATCAGCCTTCTGGCAAAAGGTGGAGGAAACCGCCGGACAGCTAATGTGGTGGCCCATGGATTTGCCAATCTTTTTATCCTTGACAAAAAGACCCTTAATGAAATCTTAGTGCACTACCCAGACTCTGAAAAGCTCCTCATGAAGAAAGCCAAAATACTTCTAAAGCAGAAGGCTAAGCCCACAGAGGCCCCACCTCCAGTGAAAGGTTTTGCCCTTCTCAACCCATCCAAAGAAGAGACACCCAAAATGCTTAAAGCCTTGCTGGGTGGCTCAGGTAAAACAAGTCTTGCAAGACTACTCAGACTGAAGAAAGAAATAGCAGCTCAGGAAAAAGATAAAAAAACTGAGGGAGTAGAAATCCATGAAAATGAAGCAGCGGAAAAACAACTGGATGAGGCCAAAAGTGAATTGGGAAACGAAATAGAAAAACCAATGGACAGGCTCAAATGTCAATCGAAACCTGTTACGAAA---GAAGTGCCCCAGCCTATACCAAAGGCAGTCGTACCCAGGGGAAATGCTAAAGAATCACTTATCATCACCATGACCCCTTCCTCTAATGCAGAAGAAGAAATTCTTACAGTCGAAATCAAAGAGAAGGCACAGTAA
	Gymnobelideus_leadbeateri	ATGTTTAAGCCACTAAAAGCAAAATTCAACAAGGTGAAGCCTAAAGAAGGAAGTAAGAATGAAGAAACTATTAAGCCAAACATTCCAGCTCAGCCATCCATAGGCCAGAGAGAATGTCAAGCTGAAAAGGAGCATCCTCAAGCC---AAGATGTCTTCAACCTTAGGTGAACCATCAGTACCCAAAAGGAAAGATGTAATTCCAGGGGAGAACTCTCCCATGGACTGGAACTTAAATCCTGACCTCGTACATCCTCAAAATCCAGAAGAGCCAAGCAGAATGACACCAGTGCAGAAGGAAATGAATAATTGGGGAAAAGAAGCAGTCAATGCAGAAAAAAAGCCACATCAGAAGCCCATTGCTAGTAAATATGTTGAAACCCAGCTCCAGGACTTTGCTAAAAGGTTGCATCAAAGAACAGCCCACTATAAGAAAAAGTTGGAAGAGGGTGATTTGTCTTCCCCTGAAACCAGTCCCAAAGCTGCTGCCCCTGCAATTCCTCCTCCCCACCCAGAAGAAGATGAGGCTCAGGGAGAAGAACA---CTATTGTGATATGCTGTGTTGCAAATTCAGGAAAGTCCCATTGAAAGAATATCTGAAGAAGATGAAATTTTCAACCAGTATAGATTCACAAACAGATGTCTGCTATGCCTTGTGGCTCTTGTTAGTCACTATTGCTTATAACTGGAACTGCTGGTTTCTTCCAATGCGCCTGACTTTTCCCTATCAAACACCAAACAACATGATATACTGGCTAGTAATTGACATCATCTGTGATATCATATACCTGAGTGACATGCTGATAATCCAGCCCCGACTGGAATTTTTAAAAGGAGGAAACAAAATAAGAGAACCAAAGGAATTGAAAGAGCATTACCGGACTTCTACAAAATTTAAGCTGGATCTCATGTCAATAATACCATTTGATGTTCTTTACTTCGTTTTTGGGTTTAATCCAATATTCAGAACAAACAGGATATTAAAGTACACCACATTCTTTGAGTTTAATGACCGCCTGGAGTCTAGAATGGACAAAGCATATATCTACAGAATCATTCGTATCACTGGATACTTGCTGTTCATCCTACATATTAATGCATGCATTTATTACTGGGCTTCAGACTATGAAGGAATTGGTAGCACTAAATGGGTATATGATGGTAAAGGAAATAGGTATCTGAGATGTTACTATTGGGCAGTTCGAACTTTAATTACTATTGGTGGTCTTCCAGAACCACAAAACACATTTGAGATTATCTTCCAACTCTTTAATTTTTTCTCTGGGGTTTTTGTGTTCTCCAGCCTAATTGGACAGATGAGGGATATCATTGGAGGAGCTACTGCAAATCAGAACCATTTCCGTGCCTGCATGGATAATACCATCTCTTATATGAATATGTATTCAATACCCAAAATAGTGCAGAAACGTGTTCAGACTTGGTATGAATATACTTGGGCCTCTCAAAAAATACTGGATGAATCAGAATTCCTGGGACACCTGCCAATCAAGATGCAACTGGCCATTGCCATTGATGTGAACTTCGAGATTGTGGCTAAGATCGACCTATTCAAAGGGTGTGATACACAGATGATTTATGACATGCTGCTGAAATTGAAATCCAGTGTGTATTTACCTGGTGACTTTGTCTGC-----AAAAAGGGAGAGATTGGCAGAGAGATGTACATCATTAAACAAGGAGAAGTTCAAGTTCTTGGAGGCCCCGATGACAATAAAGTACTGGTTACCCTGAAAGCTGGAGCTGTCTTTGGAGAGATCAGCCTTCTGGCAAGAGGTGGAGGAAACCGCCGAACAGCTAATGTGGTGGCCCATGGATTTGCCAATCTCTTTATTCTTGACAAAAAGACACTCAATGAAATTTTAGTGTACTACCCAGACTCTGAAAAGCTCCTCATGAAGAAAGCCAAATTACTTCTAAAGAAGAAGGCTAAGCCCACAGAGGCCCCACCTCCAGTGAAAGGTTTTGCCTTTCTCTTCCCATCCAAAGAAGAGGCACCCAAAATGCTTAAAGCCTTGCTTGGTGGCTCAGGAAAAACAAGTCTTGCAAGACTATTCAGACTAAAGAAAGAAATAGCAGCTCAGGAAAAAGATAAAAAAACTGAGGGAGCAGAAATCCATGAAAATGAAGCAGTGGAAAAACAACTGGATGAGGCCAAAAGTAAATTGGGAAATGAAATAGAAAAACCAATGGACAGGCTCAAATGTAAATCGAGACCTGTCACAGAA---CAAGTGCCCCAGCCTATACCAAAGGCAGACCTACCCAGGGGAAACACTAAAGAATCACTTATCATCACCATGACCCCTTCCTCTAATGCAGAAGACGAAATTCTTACAGTGGAAATCAAAGAGAAGGCACAGTAA
	Pseudochirops_corinnae	ATGTTTAAGCCACTAAAAGCAAAATTCAACAAGGTGAAGCCTAAAGAAGAAAGTAAGAATGAAGAAACTATTAAGCCAAACATTGCAGCTCAGCCATCCACAGGCCAGAGAGAATGTCAAGCTGAAAAGGAGCCTCCTCAAGCC---AAGATGTCTTCAACCTCAGGTGAACCATCAGTACCCAAAACAAAAGATGTAATTCCAGGGGAGAAATCTGCCATGGACTGGAACTTAAATCCCGACCTTGTACATCCTCAAAATTCAGAAGAGCCAAGCAGAATGACACCAGTGCAGAAGGAAACAAATAATTGGAGAAAAGAAGCAGTCAAT------------CCACATCAGAAGCCCATTGCTAGTAAGTATGGTGAAACCCAGCTCCAGGATTTTGCTAAAAGGTTGCAGCAAAGAACAGCCCACTATAAGAAAAAGTTGGAAGAGGGTGATTTGTCTTCCCCTGAAACCAGTCCCAAAGCTGGTGCCCCTGCAATTCCTCCTCCCCACCCAGAAGAAGATGAAGATCAGGGAGAAGAAGA---CTACTGTGACATGCTGTGTTGCAAATTCAGGAAAGTCCCATTGAAAGAATATCTGAAGAAGATGAAATATCCACCCAGTATAGATTCACACACAGATGGCTCCTATGCCTTGTGGCTCTTGTTAGTCACTATTGCTTATAACTGGAACTGCTGGTTTATTCCAATGCGCCTAACTTTTCCCTGTCAAACACCAAACAACATGAAATACTGGCTAATAATTGACATCATCTGTGATATCATATACCTGAGTGACATGTTTATAATCCAGCCCAGACTGGAATTTTTAAAAGGAGGAAACAAAATAATAGAACCAAAGGAGATGAAAGAGCACTACCGGACTTCTGCAAAATTTAAGCTGGATCTCATGTCAATAATACCATTTGATGCTCTTTACTTCATTTTTGGGTTTAATCCAATATTCAGAACAAATAGGATACTAAAGTACACCACATTCTTTGAGTTTAATGACTGCCTGGAGTCTAGAATGGACAAAGCATATATCTACAGAATTATTCGTACCATTGGATACCTGCTGTTCATCCTACATATTAATGCATGCATTTATTACTGGGCTTCAGACTATGAAGGAATTGGTAGCACTAAATGGGTATATGATGGTAAAGGAAATAGCTATCTGAGATGTTACTATTGGGCAGTTCGAACTTTAATTACCATTGGTGGTCTTCCAGAACCACAAAACACATTTGAGATTATCTTCCAACTCTTGAATTTTTTCTCTGGGATTTTTGTGTTCTCTAGCCTAATTGGACAGATGAGAGATATCATTGGAGCAGCTACTACAAATCAGAACCACTTCCGTGCCTGCATGGATAATACCATCTCTTATATGAATATGTATTCAATACCCAAAATAGTGCAGAACCGTGTTCGGACTTGGTATGAATATACTTGGGCCTCTCAAAAAATATTGGATGAATCAGAATTCCTGGAACACCTGCCGATCAAGATGAAATTGGCCATTGCCATCAATATGAACTTCAAGATCGTGACTAAGATCGACCTATTCAAAGGGTGTGATGCACAGATGATTTATGACATGCTGCTGAAACTGAAATCCAGTGTGTATTTACCTGGTGACTTTGTCTGC-----AAAAAGGGAGAGATTGGCAGAGAGATGTACATCATTAAGCAAGGAGAAGTTCAAGTTCTTGGAGGCCCTAATGACAATAAAGTTCTGGTTACTCTAAAAGCTGGAGCTGTCTTTGGAGAGATCAGCCTTCTGGCAAAAGGTGGAGGAAACCGCCGGACAGCTAATGTGGTGGCCCATGGATTTGCCAATCTCTTTATTCTTGACAAAAAGACACTCAATGAAATCTTAGTGTGCTACCCCGACTCTGAAAAGCTCCTCATGCAGAAAGCCAAATTACTTCTAAAGCAGAAGGCTAAACCCACAGAGGCCCCACCTCCAGAGAAAGGTTTTGCCCTTCTCATCCCATCCAAAGAAGAGACACCCAAAATGCTTAAAGCCTTGCTAGGTGGTTCAGGGAAAACAAGTCTTGCAAGACTACTCAGACTGAAGAAAGAAATAGCAGCTCAGGAAAAAGATAAAAAAACTGAGGAAGTAGAAGTTCATAGAAATGAAGCAGCAGAAAAACAACTGGACGAGGCCAAAAGTAACTTGAGAAATGAAATAGAAAAACCAATGGACAGGCTCAAATGTAAATCGAAACCTATTACAGAA---CAAGTGCCCCAGCATATACCGAAGGCAGTCCTTCCCAAGGCAAACACTAAAGAATCGCTTATCATCACCATGACCCCTTCCTCTAATGCAGAAGAAGAAATTCTTACAGTCGAAATCAAAGAGAAGGCACAGTAA
	Pseudochirops_cupreus__	ATGTTTAAGCCACTAAAAGCAAAATTCAACAAGGTGAAGCCTAAAGAAGAAAGTAAGAATGAAGAAACTATTAAGCCAAACATTGCAGCTCAGCCATCCATAGGCCAGAGAGAATGTCAAGCTGAAAAGGAGCCTCCTCAAGCC---AAGATGTCTTCAACCTCAGGTGAACCATCAGTACCCAAAAGAAAAGATATAATTCCAGGGGGGAAATCTGCCATGGACTGGAACTTAAATCCCGACCTTGTACATCCTCAAAATCCAGAAGAGCCAAGCAGAATGACACCAATGCAGAAAGAAACAAATAACTGGAGAAAAGAAGCAGTCAAT------------CCACATCAAAAGCCCATTGCTGGTAAGTATGTTGAAACCCAGCTCCAGGACTTTGCTAAAAGGTTGCAGCAAAGAACAGCCCACTATAAGAAAAAATTGGAAGAGGGTGATTTGTCTTCCCCTGAAACCAGTCCCAAAGCTGGTGCCCCTGCAATTCCTCCTCCCCACCCAGAAGAAGATGAGGCTCAGGGAGAAGAAGA---CTACTGTGACATGCTGTGTTGCAAATTCAGGAAAGTCCCATTGAAAGAATATCTGAAGAAGATGAAATATCCAACCAGTATAGATTCACACACAGATGGCTCCTATGCCTTGTGGCTCTTGTTAGTCACTATTGCTTATAACTGGAACTGCTGGTTTATTCCAATGCGCCTAACTTTTCCCTGTCAAACACCAAACAACATGAAATACTGGCTAATAATTGACATCATCTGTGATATCATATACCTGAGTGACATGCTTATAATCCAGCCCAGACTGGAATTTTTAAAAGGAGGAAACAAAATAATAGAATCAAAGGAGATGAAAGAGCACTACCGGACTTCTGCAAAATTTAAGCTGGATCTCATGTCAATAATACCATTCGATGCTCTTTACTTCATTTTTGGGTTTAATCCAATATTCAGAACAAATAGGATACTAAAGTACACCACATTCTTTGAGTTTAATGACTGCCTGGAGTCTAGAATGGACAAAGCATATATCTACAGAATTATTCGTACCACTGGATACCTGCTGTTCACTCTACATATTAATGCATGCATTTATTACTGGGCTTCAGACTATGAAGGAATTGGTAGCACTAAATGGGTATATGATGGTAAAGGAAATAGGTATCTGAGATGTTACTATTGGGCAGTTCGAACTTTAATTACCATTGGTGGTCTTCCAGAACCACAAAACACATTTGAGATTATCTTCCAACTCTTGAATTTTTTCTCTGGGATTTTTGTGTTCTCCAGCCTAATTGGACAGATGAGAGATATCATTGGAGCAGCTACTACAAATCAGAACCACTTCCGTGCCTGCATGGATAATACCATCTCTTATATGAATATGTATTCAATACCCAAAATAGTGCAGAACCGTGTTCGGACTTGGTATGAATATACTTGGGCCTCTCAAAAAATATTGGATGAATCAGAATTCCTGGAACACCTGCCGATCAAGATGAAACTGGCCATCGCCATCAACATGAACTTCAAGATCGTGACTAAGATCGACCTGTTCAAAGGGTGTGATGCACAGATGATTTATGACATGCTGCTGAAACTGAAATCCAGTGTGTATTTACCTGGTGACTTTGTCTGC-----AAAAAGGGAGAGATTGGCAGAGAGATGTACATCATTAAGCAAGGAGAAGTTCAAGTTCTTGGAGGCCCTAATGACAATAAAGTTCTGGTTACTCTAAAAGCGGGAGCTGTCTTTGGAGAGATCAGCCTTCTGGCAAAAGGTGGAGGAAACCGCCGGACAGCTAATGTGGTGGCCCATGGATTTGCCAATCTCTTTATTCTTGACAAAAAGACACTCAATGAAATCTTAGTGTGCTACCCCGACTCTGAAAAGCTCCTCATGCAGAAAGCCAAATTACTTCTAAAGCAGAAGGCTAAACCCACAGAGGCCCCACCTCCAGAGAAAGGTTTTGCCCTTCTCATCCCATCCAAAGAAGAGACACCCAAAATGCTTAAAGCCTTGCTGGGTGGCTCAGGGAAAACAAGTCTTGCAAGACTACTCAGACTGAAGAAAGAAATAGCAGCTCAGGAAAAAGATAAAAAAACTGAGGAAGTAGAAGTTCATAGAAATGAAGCAGCAGAAAAACAACTGGACGAGGCCAAAAGTAACTTGGGAAATGAAATAGAAAAACCAATAGACAGGCTCAAATGTAAATCAAAACCTATTACAGAA---CAAGTGCCCCAGAGTATACCGAAGGCAGTCCTTCCCAAGGGAAACACTAAAGAATCGCTTATCATCACCATGACCCCTTCCTCTAAAGCAGAAGAAGAAATTCTTACAGTCGAAATCAAAGAGAAGGCACAGTAA
	Pseudocheirus_occidentalis	ATGTTTAAGCCACTAAAAGCAAAATTCAACAAGGTGAAGCCTAAAGAAGAAAGCAAGAATGAAGAAACTAATAAGCCAAACATTCCAGCTCAGCCATCCATAGGCCAGAGAGAATGTCAAGCTGAGAAGGAGCTTTCTCAAGGC---AAGATGTCTTCAACTTCAAGTGAACCATCAGTACCCAAAAGAAAAGATGTAATTCCAGGGGAGAAATCTCTCATGGACTGGCACTTAAATCCCAACCTTGTACATCCTCAAAATCCAGAAGAGCCGAGCAGAATGACACCAATGCAGAAGGAAATGAATACTTGGGGAAAAGAAGCAGTCAAT------------CCACACCAGAAGCCCATTGCTAGTAAGTATGTTGAAACCCAGCTCCAGGACTTTGCTAAAAGGTTGCAGCAAAGAACAGCCCACTATAAGAAAAAGTTGGAAGAGGGTGATTTGTCTTCTCCTGAAACCAGTCCCAAAGCTGCTGCCCCTGCAATTCCTCCTCCCCACCCAGAAGAAGATGAGGTTCAGGGAGAAGAAGA---CTACTGTGACATGCTGTGTTGCAAATTCAGGAAAGTCCCATTGAAAGAGTATCTGAAGAAGATGAAATATCCAACCAGTATAGATTCACAAACAGATGGCTCCTATGCCTTGTGGCTCTTGTTAGTCACTATTGCTTATAATTGGAACTGCTGGATTATTCCAATGCGCCTGACTTTTCCCTGTCAAACACCAAACAACATGAAATACTGGCTAACAATCGACATCATCTGTGATATCATATACCTGAGTGACATGCTGATCATCCAGCCCAGACTGGAATTTTTAAAAGGAGGCCTCAAAATAATAGAACCAAAGGAGATGAAAGAGCACTACAGGACTTCTGCAAAATTTAAGCTGGATCTCATGTCAATAATACCATTCGATGCTCTTTACTTCATTTTTGGGTTTAATCCAATATTCAGAACAAATAGGTTACTAAAGTACACCACATTCTTTGAGTTTAATGACCGCCTGGAGTCTAGAATGGACAAAGCATATATCTACAGAATCATTCGTACCACTGGATACCTGCTGTTCATCCTACATATTAATGCATGCATTTATTACTGGGCTTCAGACTATGAAGGAATTGGTAGCACTAAATGGGTATATGATGGTAAAGGAAATAGGTATCTGAGATGTTACTATTGGGCAGTTCGAACATTAATTACCATTGGTGGTCTCCCAGAACCACAAAACACATTTGAGATTATCTTCCAACTATTAAATTTTTTCTCTGGGATTTTTGTGTTCTCAAGCCTAATTGGACAGATGAGAGATATCATTGGAGCAGCTACTATGAATCAGAACCATTTCCGTGCCTGCATGGATAATACCATCTCTTATATGAATATGTATTCAATACCCAAAATAGTGCAGAACCGTGTTCGGACTTGGTATGAATATACTTGGGCCTCTCAAAAAATATTGGATGAATCAGAATTCCTGGAACACCTGCCAATCAAGATGCAATTGGCAATTGCCATTGATATGAACTTCAAGATCGTGAAGAAGATTGACCTGTTCAAAGGGTGTGATGCACAGATGATTTATGACATGCTGCTGAAATTGAAATCCAATGTGTATTTACCTGGTGACTTTGTCTGC-----AAAAAGGGAGAGGTTGGCAGAGAGATGTACATCATTAAACAAGGAGAAGTTCAAGTTCTTGGAGGCCCTGATGACAATAAAGTTCTGGTTACTCTGAAAGCTGGAGCTGTCTTTGGAGAGATCAGCCTTCTGGCAAGAGGTGGAGGAAACCGCCGGACAGCTAATGTGGTGGCCCATGGATTTGCCAATCTCTTTATTCTTGACAAAAAGACACTCAATGAAATCTTAGTGTGCTACCCAGACTCTGAAAAGCTCCTCATGCAGAAAGCCAAATTATTTCTAAGGCAGAAGGCTAAGCCCACAGAAGCCCCACCTCCAGTGAAAGGTTTTGCCCTTCTCGTCCCATCCAAAGAAAAGACACCCAAAATGCTAAAAGCCTTGCTGGGTGGCTCAGGGAAAACAAGTCTTGCAAGACTACTAAGACTGAAGAAAGAAACAGCAGCTCAGGAAAAAGATAAAAAAACTGAGGAAGTACAAGTGCATGGAAATGAAGCAGCAGAAAAACAACTGGACACAGCCAAAAGTAACTTGGGAAATGAAATAGAAAAACCAGTGGACAGGCTCAAATGTAAATCAAGACCTATTACAGAA---CAAGTGCCCCAGCCTATACCAAAGGCAGTCCTCCCCACGGGAAACGCTCAAGAATCGCTTATCATCACCATGACCCCTTCCTCTAATGCAGAAGAAGAAATTCTTACAGTCGAAATCAAAGAGAAGGCACAGTAA
	Strigocuscus_gymnotis	ATGTTTAAGCCACTAAAAGCAAAATTCAACAAGGTGAAGCCTAAAGAAGGAAGTAAGAATGAAGAAACTATTAAGCCAGACGTTCCAGCTCAGCCATCCACGGGCCAGAGAGAATATCAAGCTGAAAAGGAGCCTCTTAAAGCC---AAGATGTTTTCAGCCTCAGGTGAACCATCACTCCCCAAAAGAAAAGATGTAATTCCAGGGGAGAATTCTCCCACAGGCTGGAACTTAAATCCTGACCCTGTACATCTTCAAAATTCAGAAGAACCAAGCAGAATGACATCAATGCAGGAGGAAACAAATCATTGGGAAAAAGAAGCAGTCAATTCAGAAAAAAAGCCACATCAGAACCCCATCACAAGTAAATACGTTGAAACTCAGCTCCAGAACTTTGCTAAAAGGATGCGTCAAAGGACAGCCCACTATAAGAAAAAGTTACAAGAGGGTGATTTGTCTTCCCCTGAAGCCAGTCCCAAAGCTGCTGCCCCTGCAGATCCTCCTCCCCACCCCAAAGAAGATGTGGCTCAAGGAGAAGAGGAACCCTACTGTCACATGCTATGTTGCAGATTCAAGAAGGTCCCATTGAAGGAGTATCTGAAGAAGATGAAATTGCCGACCAGTATAGATGCACAAACAGATGTCTCCTATGTCTTCTGGCTCTTGTTAGTCACTATTGCTTATAACTGGAACTGCTGGTTTATTCCAATGCGCCTAGCTTTTCCCTATCAAACGCCAAACAACATGAAATACTGGCTAATAATTGACATCGTCTGTGATATCATATACCTGATTGATATGCTGATAATACAGCCCAGACTGGAATTTTTAAAAGGAGGAGACAAAATAGTAGAACCAAAGGAGTTGAAAGAGCACTACCGGACTTCTGCAAAATTTAAGCTGGATCTCGTGTCAATAATACCATTCGATGCTCTCTACTTCATTTTTGGGTTTAATCCAGTATTTAGAACAAATAGGACACTAAAGTACACCACATTCTTTGAGTTTAATGACCGCCTGGAGTCTAGAATGGACAAAGCACATATCTACAGAATCATTCGTACCACCGGATACCTGCTGTTCATTCTACATGTTAATGCATGCATTTATTACTGGGCTTCAGACTATGAAGGAATTGGTAGCACTAAATGGGTGTATGATGGTAAAGGAAACAGGTATCTGAGATGTTACTACTGGGCAGTTCGAACTTTAATTACCATTGGTGGTCTTCCAGAACCACAAAACACATTTGAGATTATTTTCCAACTCTTGAATTTTTTCTTTGGGGTTTTTGTGTTCTCCAGTCTAATTGGACAGATGAGAGATATCATTGGAGCAGCTACCGCAAATCAGAACCACTTCCATGCCTGCATGGATAATGCCATCTCTTATATGAATATGTATTCAATACCCAAAAGAGTGCAAAACCGTGTTCGGACTTGGTTTGAATACACTTGGACCTCTCAAAGAATATTGGATGAATCAGAATTCCTGGAAGACCTGCCAATCAAGATGCAATTGGCAATTGCCATCGATGTGAACTTCAAGACCGTGACTAAGATCGACTTATTCAAAGAGTGTGATACACAGATGATTTATGACATGCTGCTGAAATTGAAATCCAGTGTGTATTTACCTGGTGACTTTGTCTGC-----AAAAAGGGAGAGATTGGCAGAGAGATGTATATCATTAAACATGGAGAAGTTCAAGTTCTTGGAGGCCCTGATGGCAATAAAGTCCTGGTTACTCTGAAAGCTGGAGCTGTCTTTGGAGAGATCAGCCTTCTGGCAAGAGGTGGAGGAAACCGCCGGACAGCTAATGTGGTGGCCCATGGATTTGCCAATCTCTTTATCCTTGACAAAAAGACACTAAAGGAAATCTTAGTGTACTACCCAGACTCTGAAAAGCTCCTCATGCAGAAAGCCAAATTACTTCTAAAGCAGAAGGCTAAGCCCACAGAGGCCCCACCTCCAGTGAAAGGTTTTGCCCTTCTCGTCCCATCCAAAGAAGAGACACCCAAAATGCTTAAAGCCTTGCTGGGTGGCTCAGGTAAAACAAGTCTCACTAGACTACTCAGACTGAAGAAAGAAATAGCAGCTCAGGAAAAAAATAAAAAAGCTGAGGGAGGAGAAGTCCATGGAAATGAAACAGCAGAAAAACAACTGGATGAGGCCAAAAGTAATTTGGGAAATGAAATAGAAAAACCAATGGACAGGCTCAAATGTAAATCGAGACCTGTTACAGAA------GTGCCCCAGCCTGTACCAAAGGCAGTCCTACCCAAGGGAAATGCTAAAGAATCGCTTATCATCACCATGACCCCTTCCTCTAATGCAGAAGAAGAAATTCTTACAGTCGAAATCAAAGAGAAAGCACAGTAA
	Trichosurus_vulpecula	ATGTTTAAGCCACTAAAAGCAAAATTCAACAAGGTGAAGCCTAAAGAAGGAAGGAAGAACGAAGAAACTATTAAGCCGGACTTTCCAGCTCAGCCATCCTTGGGCCAGAGAGAATATCAAGCTGAAAAGGAGCTTCCTAAAGCC---AAGATGTTTTCAGCCTCAGGTGAACCATCACTCCCCAAAAGAAAAGATGTAATTCCAGGGGAGAATTCTCCCACAGGCTGGAACTTAAATCCTGACCCTGTACATCTTCAAAATTCAGAAGAACCAAGCAGAATGACATCAATGCAGGAGGAAAAGAATAATTGGGAAAAAGAAGCAGTCAATTCAGAAAAAAAGCCACATCAGAACCCCATCACAAGTAAATATGTTGAAACTCAGCTCCAGGACTTTGCTAAAAGGATGCATCAAAGGACAGCCCTCTATAAGAAAAAGTTGCAAGAGGGTGAATTGTCTTCCCCTGAAGTTAGTCCCAAAGCTGCTGCCCCTGCAGGTCCTCCTCCCCACCCCAAAGAAGATGAGGCTCAAGGAGAAGAGGAACCCTACTGTGACATGCTATGTTGCAGATTCAAGAAGGTCCCATTGAAGGAGTATCTGAAGAAGATGAAATTGCCAACCAGTATAGATTCACAAACAGATGTCTCCTATGTCTTGTGGCTCTTGTTAGTCACTATTGCTTATAACTGGAACTGCTGGTTTATTCCAATGCGCCTAGCTTTTCCCTATCAAACGCCAAACAACATGAGATACTGGCTAGTAATTGACATCGTCTGTGATATCATATACCTGATTGACATGCTGATAATACAGCCCAGACTGGAATTTTTAAAAGGAGGAGACAAAATAATAGAACCAAAGGAGTTGAAAGAACACTATCGGACTTCTGCAAAATTTAAGCTGGATCTCGTGTCAATAATACCATTCGATGCTCTCTACTTCATTTTTGGGTTTAATCCGGTATTTAGAACAAATAGGACACTAAAGTACACCACATTCTTTGAGTTTAATGACTGCCTGGAGTCTAGAATGGACAAAGCATATATCTACAGGATCATTCGTACCACTGGATACCTGCTGTTCATCCTACATGTTAATGCGTGCATTTATTACTGGGCTTCAGACTATGAAGGAATTGGTAGCACTAAATGGGTGTATGATGGTAAAGGAAACAGGTATCTGAGATGTTACTACTGGGCAGTTCGAACTTTATTTACCATTGGTGGTCTTCCAGAACCACAAAACACATTTGAGATTATTTTCCAGCTCTTGAATTTTTTCTTTGGGGTTTTTGTGTTCTCTAGTCTAATTGGACAGATGAGATATATCATTGGAGCAGCTACTGCAAATCAGAACCACTTCCATGCATGCATGGATAATGCCATCTCTTATATGAATATGTATTCAATACCCAAAATAGTGCAAAACCGTGTTCGGACTTGGTTTGAATACACTTGGACCTCTCAAAGAATATTGGATGAATCAGAATTCCTGGAACACCTGCCAATCAAGATGCAATTGGCCATTGCCATCGATGTGAACTTCAAGATCGTGACTAAGATCGACTTATTCAAAGGGTGTGATACACAGATGATTTATGACATGCTGCTGAAATTGAAATCCAGTGTGTATTTACCTGGTGACTTTGTCTGC-----AAAAAGGGAGAGATTGGCAGAGAGATGTACATCATTAAACAGGGAGAAGTTCAAGTTCTTGGAGGCCCTGATGGCAATAAAGTCCTGGTTACTCTGAAAGCTGGAGCTGTCTTTGGAGAGATCAGCCTTCTGGCAAGAGGTGGAGGAAACCGCCGGACAGCTAATGTGGTGGCCCATGGATTTGCCAATCTCTTTATCCTTGACAAAAAGACACTCAAGGAAATCTTAGTGTACTACCCAGACTCTGAAAAGCTCCTCATGCAGAAAGCCAAGTTACTTCTAAAGCAGAAGGCTAAGCCCACAGAGGCCCCACCTCCAGTGAAAGGTTTTGCCCTTCTCATCCCATCCAAAGAAGAGACACCCAAAATGCTTAAAGCCTTGCTGGGTGGCTCAGGTAAAACAAGTCTCGCTAGACTACTCAGACTGAAGAAAGAAATAGCAGCTCAGGAAAAAGATAAAAAAGCTGAGGGAGGAGAAGTCCATGGAAATGAAACAGCAGAAAAACAACTGGACGAGACCAAAAGTAATTTGGGAAATGAAATAGAAAAACCAATGGACAGGCTCAAATGTAAATCGAGACCTGTTACAGAA------GTGCCCCAGCCTGTACCAAAGGCAGTCCTACCCAAGGGAAACGCTAAAGAATCACTTATCATCACCATGACCCCTTCCTCTAATGCAGAAGAAGAAATTCTTACAGTCGAAATCAAAGAGAAGGCACAGTAA
	Phascolarctos_cinereus	ATGTTTAAGCCACTAAAAGCAAAATTCAACAAAGTGAAGCCTAAAGAAGGAGGTGAGAATGAAGAAACTAATAAAACAGGCATTCCAGCTCAGCCATGCATGGGCCAGAGAGAATGTCAAGCTGAAAAGGAGCATCCTAAAGCC---AAGATGTCTTCAGCCTCAAATGAGCCATCACTCCCCAAAAGAAAAGATGTAATTCCAGGGGAGAATTTTCCTACAGGCTGGAGCTTAAATCCTGACCCTGCACATCCTCAAAATCCAGAAGAATCAAGCAGGATGACACCAATGCAGAAGGAAACAAATAATTGGAAAAAAGAAGCAGTCAACCCAGAAAAAAAGCCACATCAGAACCCCATTGTAAGTAAGTATGTTGAAACTCAGCTCCAGGACTTTGCTAAGAGGATGCAACAAAGGACAGCCCACTATAAGAAAAAGTTGGAAGAGGGTGATTTGTCTTCCCCTGAAGCCAGTCCCAAAGCTGCCGCCCCTGCAGTTCCTCCTCCCCCCCCAAAAGAAGACAAGGCTCAGGGAGAAGAGGAGCACTACTGTGACATGCTGTGTTGCAAATTCAGGAAGTTCCCATTGAAAGAATATCTGAAGGAGATGAAATTGCCAACCAGCATAGATTCACAAACAGATGTCTCATATATCTTATGGCTTTTATTAGTCACTATTGCTTATAACTGGAACTGCTGGTTTATTCCAATACGCCTAGCTTTTCCCTATCAAACACCAAACAACATGAGATACTGGCTAGTAATTGACATCATCTGTGATATCATATACCTGAGTGACATGATGATAATCCAGCCTAGAGTGGAATTTTTAAAAGGAGGAGACAAAATAATAGAACCAAGGGAGATGAAGGAGCACTACCGAACTTCTGCAAAATTTAAGCTGGATCTCATGTCAATAATACCATTCGATGTTCTTTACTTCATTTTTGGGTTTAATCCGGTATTTAGAACAAATAGGACACTGAAGTACACCACATTCTTTGAGTTTAATGACCTCCTGGAGTCTAGAATGGACAAAGCATATATCTACAGAATCATTCGTACCACTGGATATCTGCTGTTCATCCTACATATTAATGCATGCATTTATTACTGGGCTTCAGACTATGAAGGAATCGGTAGCAGTAAATGGGTATATGATGGTAAAGGAAATAGGTATCTCAGATGTTACTACTGGGCAGTTCGAACTTTAATTACCATTGGTGGTCTTCCAGAACCACAAAACACATTTGAGATTATCTTCCAACTCTTGAATTTTTTCTCTGGGGTTTTTGTGTTCTCCAGCCTAATTGGACAGATGAGAGATATCATTGGAGCAGCTACTGCAAATCAGAACCACTTCCGTGCCTGCATGGATAATGCCGTCTCTTATATGAATATGTATTCAATACCCAAAGTAGTGCAGAACCGTGTTCGGACATGGTATGAATATACTTGGGCTTCTCAAAGAATATTGGATGAATCAGAATTCCTGGAACACTTGCCAGTCAGGATGCAATTGGCCATTGCCATCGATGTGAACTTCAACATCATGACTAAGATTGACTTGTTCAAGGGGTGTGATATACAGATGATTTATGACATGCTGCTGAAATTGAAATCCAGTGTGTATTTACCTGGTGACTTTGTCTGC-----AAAAAGGGAGAGATTGGCAGAGAGATGTACATCATTAAACAGGGAGAAGTCCAAGTTCTTGGAGGACCTGATGGAGATAAAGTTCTGGTTACTTTAAAAGCTGGAGCTGTCTTTGGAGAGATCAGCCTTCTGGCAAAAGGTGGAGGAAACCATCGGACAGCTAATGTGGTGGCCCATGGATTTGCCAATCTCTTTATCCTCGACAAAAAGACACTCAGTGAAATCTTAGTGTACTATCCAGATTCTGAGAAGCTCCTCATGCAGAAAGCCAAATTACTTCTAAAGCAGAAGGCTAAGCCCACAGAGGCCCCACATCCACTGAAAGGTTTTGCTCTTCTCTTCCCATCCAAAGAAAAGACACCCAAAATGCTTAAAGCCTTACTGGGCGGCTCAAATAAAACAAATCTTGCAAAACTACTAAGACTGAAGAAAGAAATAGCAGCTCAGGAAAAAGATAAAAAAACTGAGGGAGTAGAAGTCCACGTAAATGAAGCAGTAGAGAAACAAGTGGAGGAGGCCAAAGATACATTGGGAAATGAAACGGAAAAACCAATGGACAGGCTCAAATGTAAATCGAGACCTGTCATAGAA---GAAAAGCCCCAGCCTATACCAAAGGCAGTCCTACCCAGGGGCAATGCTAAAAAATCATTTCTCATCACCATGACCCCTTCCTTTAATGCAGAAGAAGAAATTCTTACAGTCGAAATCAAAGAGAAGGCACAGTAA
	Vombatus_ursinus_	ATGTTTAAGCCACTAAAAGCAAAATTCAACAAAGTGAAGCCTAAAGAAGGAAGTGAGAATGAAGAAATTAGTAAGCCAGGCATTCCAGCTCAGCCATCCATGGGCCAGAGAGAATGTCAAGCTGAAAAGGAGCATCCTAAAGTC---AAGATGTCTTCAGCCTCAAGTGAACCATCACTCTCCAAAAGAAAAGATGTAATTCCAGGGGAGAATTCTCCCACAGGCTGGAACTTAAATCCTGACCCTGCACATCCTCAAAATCCAGAAGAACCAAGCAGAATGACACCAATGCAGAAGGAAACGAATGATTGGAAAAAAGAAGCAGTCAACCCAGAAAAAAAGCCACATCAGAACCCCATTGTAAGTAAGTATGTTGAAACTCAGCTCCAGGACTTTGCTAAGAGGATGCATCAAAGGACAGCCCACTATAAGAAAAAGTTGGAAGAGGGTGATTTGTCTTCCCCTGAAGCCAGTCCCAAAGCTGCCGCCCCTGCAGTTCCTCCTCCCCACCCAAAAGAAGATGAGGCTCAGGGAGAAGAGGAGCTCTACTGTGACATGCTGTGTTGCAAATTCAGCAAGGTCCCATTGAAAGAGCATCTGAAGGAGATGAAATTGCCAGCCAGCATAGATTCACAAACAGATGTCTCCTACTTCTTATGGCTCTTATTAGTCACTATTGCTTATAACTGGAACTGCTGGTTTATTCCAATACGCCTAGCTTTTCCCTATCAAACACCAAACAACATGAGATACTGGATAGTAACTGACATCATCTGTGATATCATATACCTGAGTGACATGCTGATAATCCAGCCTAGACTGGCATTTTTAAAAGGAGGAGACAAAATAATAGAACCTAGGGAGATGAAAGAGCACTACCGGATTTCAGCAAAATTTAAGCTGGACCTCATCTCAATAATACCATTCGATGCTCTTTACTTCATTTTCGGGTTTAATCCGGTATTTAGAACAAATAGGACACTCAAGTACACCACATTCTTTGAATTTAATGACCGCCTGGAGTCTAGAATGGACAAAGCATATATCTACAGAATTATTCGTACCACTGGATACCTGCTGTTTGTCCTACATATTAATGCATGCATTTATTACTGGGCTTCAGACTATGAAGGAATTAGTAGCAGTAAATGGGTATATGATGGTAAAGGAAATAGCTATCTGAGATGTTACTACTGGGCAGTTCGAACTTTAATTACCATTGGTGGTCTTCCAGAACCACAAAACACATTTGAGATTATCTTCCAACTTTTGAATTTTTTCTCTGGGGTTTTTGTGTTCTCCAGCCTAATTGGACAGATGAGAGATATCATTGGAGCAGCTACTGCAAATCAGAACCACTTCCGTGCCTGCATGGATAATGCCATCTCTTATATGAATATGTATTCAATACCCAAAATAGTGCAGAACCGTGTTCGGACTTGGTATGAATATACTTGGGCTTCTCAAAGAATATTGGATGAATCAGAATTCCTGGAACACCTGCCAATCAAGATGCAACTGGCCATTGCCATCGACATGAACTTCCACATTGTGACTAAGATCGACTTGTTCAAGGGGTGTGATATACAGATGATTTATGACATGCTGCTGAAATTGAAATCCTGTGTGTATTTACCTGGTGACTTTGTCTGC-----AAAAAGGGAGAGATTGGCAGAGAGATGTACATCATTAAACAGGGAGAAGTCCAAGTTCTTGGAGGCCCTGATGGAGATAAAGTTCTGGTTACTCTGAAAGCTGGAGCTGTCTTTGGAGAGATCAGCCTTCTGGCAAGAGGTGGAGGAAACCGCAGGACAGCTAATGTGGTGGCCCATGGATTTGCCAATCTCTTTATCCTTGACAAAAAGACACTCAGTGAAATCTTAGTGCACTATCCAGACTCTGAAAAGCTCCTCATGCAGAAAGCCAAATCACTTCTAAAGCAGAAGGCTAAGCCCGCAGAGGCCCCACCTCCAGTGAAAGGCTTTGCCTTTCTCCTCCCATCCAGAGAAGAGACACCCAAAATGCTTAAAGCCTTGCTGGGTGGCTCAAGTAAAACAAATGTTGCAAGACTACTCAGACTGAAGAAAGAAATAGCAGCTCAGGAAAAAGATAAAAAGACTGAGGGAGTAGAAGTCCACGAAAATGAAGCAGTAGAAAAACAAGTGGAGGAGGCCAAAGATACATTGGGAAATGAAACAGAAAAACCAATAGATAGGCTCAAATGTAAATTGAGCCCTGTCACAGAT---GAAGAGCCCCAGCCTATACCAAAGGCAGTCCTACCCAGGGGAAATGCTACAGAATCACTTCTCATCACCATGACCCCTTCCTCTAACGCAGAAGAAGAAATTCTTACATTCGAAATCAAAGAGAAGGCACAGTAA

;
end;
