# Supplementary material for: Three Blind Moles: Molecular Evolutionary Insights on the Tempo and Mode of Convergent Eye Degeneration in Notoryctes typhlops (Southern Marsupial Mole) and Two Chrysochlorids (Golden Moles)
Source: Genes (Basel). 2023 Oct 28;14(11):2018. doi: 10.3390/genes14112018 (PMC10671557; doi:10.3390/genes14112018)
Supplement: Supplementary file 1 [file genes-14-02018-s001.zip › Marsupialia CDS Alignments Nexus/Marsupialia Cone Genes CDS Nexus/GNAT2 CDS alignment with both Notoryctes.nex]

#NEXUS
begin taxa;
	dimensions ntax=29;
	taxlabels
	Antechinus_flavipes[&country="Australia:Samford, QLD",db_xref="taxon:38775",Organism="Antechinus flavipes",Description="JADWMD010000004","Genetic Code"="Standard",Modified=Tue Jun 21 20:01:08 PDT 2022,Taxonomy="Eukaryota; Metazoa; Chordata; Craniata; Vertebrata; Euteleostomi; Mammalia; Metatheria; Dasyuromorphia; Dasyuridae; Antechinus",Accession="JADWMD010000004.1","Common Name"="yellow-footed antechinus","% GC"=47.5%,sex="male",chromosome="4","# Nucleotide Sequences With Quality"=0,Topology="linear",dev_stage="adult",Created=Tue Dec 29 00:00:00 PST 2020,isolate="AdamAnt",tissue_type="testis","Molecule Type"="DNA"]
	Antechinus_stuartii[&country="Australia: Lane Cove National Park",db_xref="taxon:9283",collection_date="2019-06-10",Organism="Antechinus stuartii",Description="JACYGW010015247","Genetic Code"="Standard",Modified=Tue Jun 21 20:01:08 PDT 2022,Taxonomy="Eukaryota; Metazoa; Chordata; Craniata; Vertebrata; Euteleostomi; Mammalia; Metatheria; Dasyuromorphia; Dasyuridae; Antechinus",Accession="JACYGW010015247.1","Common Name"="brown antechinus","% GC"=47.3%,sex="male","# Nucleotide Sequences With Quality"=0,Topology="linear",Created=Tue Jan 19 00:00:00 PST 2021,isolate="AWGG2019M",tissue_type="muscle","Molecule Type"="DNA"]
	Phascogale_tapoatafa[&"Rough Temperature (°C)"=89.38613020622725,Description="HiC_scaffold_4",Modified=Tue Jun 21 20:01:08 PDT 2022,"% GC"=49.2%,"# Nucleotide Sequences With Quality"=0,"Molecular Weight (kDa)"=3055.083640000041,Topology="linear","Molecule Type"="DNA",Created=Tue Jun 21 11:21:01 PDT 2022]
	Dasyurus_hallucatus[&"Rough Temperature (°C)"=89.18681446907819,Description="HiC_scaffold_4",Modified=Tue Jun 21 20:01:08 PDT 2022,"% GC"=48.7%,"# Nucleotide Sequences With Quality"=0,"Molecular Weight (kDa)"=2385.3647799998935,Topology="linear","Molecule Type"="DNA",Created=Tue Jun 21 11:16:15 PDT 2022]
	Sarcophilus_harrisii[&"Rough Temperature (°C)"=89.28384139353656,db_xref="taxon:9305",Organism="Sarcophilus harrisii",Description="NC_045429","Genetic Code"="Standard",Modified=Tue Jun 21 20:01:08 PDT 2022,Taxonomy="Eukaryota; Metazoa; Chordata; Craniata; Vertebrata; Euteleostomi; Mammalia; Metatheria; Dasyuromorphia; Dasyuridae; Sarcophilus",Accession="NC_045429.1","Common Name"="Tasmanian devil","% GC"=48.9%,chromosome="4","# Nucleotide Sequences With Quality"=0,"Molecular Weight (kDa)"=2697.4025799999617,Topology="linear",Created=Tue Dec 31 00:00:00 PST 2019,cell_line="91H","Molecule Type"="DNA"]
	Dasyurus_viverrinus[&"Rough Temperature (°C)"=89.11201104463875,Description="HiC_scaffold_6004",Modified=Tue Jun 21 20:01:08 PDT 2022,"% GC"=48.5%,"# Nucleotide Sequences With Quality"=0,"Molecular Weight (kDa)"=2686.57088999996,Topology="linear","Molecule Type"="DNA",Created=Tue Jun 21 11:17:48 PDT 2022]
	Myrmecobius_fasciatus[&db_xref="taxon:55782",Organism="Myrmecobius fasciatus",Description="JAJPUD010026686","Genetic Code"="Standard",Modified=Tue Jun 21 20:01:08 PDT 2022,Taxonomy="Eukaryota; Metazoa; Chordata; Craniata; Vertebrata; Euteleostomi; Mammalia; Metatheria; Dasyuromorphia; Myrmecobiidae; Myrmecobius",Accession="JAJPUD010026686.1","Common Name"="numbat","% GC"=46.0%,sex="female","# Nucleotide Sequences With Quality"=0,Topology="linear",dev_stage="adult",Created=Wed May 25 00:00:00 PDT 2022,isolate="AWGG2021F",tissue_type="lung","Molecule Type"="DNA"]
	Thylacinus_cynocephalus[&country="Australia: Tasmania",db_xref="taxon:9275",Organism="Thylacinus cynocephalus",Description="VAHE03000004","Genetic Code"="Standard",Modified=Tue Jun 21 20:01:08 PDT 2022,Taxonomy="Eukaryota; Metazoa; Chordata; Craniata; Vertebrata; Euteleostomi; Mammalia; Metatheria; Dasyuromorphia; Thylacinidae; Thylacinus",Accession="VAHE03000004.1","Common Name"="Tasmanian wolf","% GC"=45.4%,sex="female",chromosome="4","# Nucleotide Sequences With Quality"=0,Topology="linear",dev_stage="Pouch Young",Created=Mon Apr 04 00:00:00 PDT 2022,isolate="PY-MV-C5757","Molecule Type"="DNA",isolation_source="soft tissue of a 108-year-old, alcohol-preserved thylacine pouch young specimen"]
	Phascolarctos_cinereus[&country="Australia",db_xref="taxon:38626",collection_date="01-Aug-2015",Organism="Phascolarctos cinereus",Description="NW_018343956","Genetic Code"="Standard",Modified=Tue Jun 21 20:05:32 PDT 2022,Taxonomy="Eukaryota; Metazoa; Chordata; Craniata; Vertebrata; Euteleostomi; Mammalia; Metatheria; Diprotodontia; Phascolarctidae; Phascolarctos",Accession="NW_018343956.1","Common Name"="koala","% GC"=45.3%,sex="female",chromosome="Unknown","# Nucleotide Sequences With Quality"=0,Topology="linear",dev_stage="adult",Created=Wed May 10 00:00:00 PDT 2017,specimen_voucher="AM:M.47724",isolate="Bilbo 61053",tissue_type="spleen","Molecule Type"="DNA"]
	Notoryctes_typhlops_DNA_Zoo[&URN="urn:local:.:14l-gc65fs5","Rough Temperature (°C)"=86.92116402116402,Description="HiC_scaffold_7","Genetic Code"="Standard",Modified=Thu Nov 17 09:52:37 PST 2022,"% GC"=44.7%,"# Nucleotide Sequences With Quality"=0,"Molecular Weight (kDa)"=292.4509500000002,Topology="linear","Molecule Type"="DNA",Created=Tue Aug 16 11:42:47 PDT 2022]
	Notoryctes_typhlops_NYGC[&URN="urn:local:.:14k-gc65fs5","Rough Temperature (°C)"=86.92116402116402,Description="New York Genome Center",Modified=Thu Nov 17 09:53:15 PST 2022,"% GC"=44.7%,"# Nucleotide Sequences With Quality"=0,"Molecular Weight (kDa)"=292.4509500000002,Topology="linear","Molecule Type"="DNA",Created=Wed Jul 18 15:31:08 PDT 2018]
	Macropus_giganteus[&Description="HiC_scaffold_2",Modified=Tue Jun 21 20:16:50 PDT 2022,"% GC"=44.1%,"# Nucleotide Sequences With Quality"=0,Topology="linear","Molecule Type"="DNA",Created=Tue Jun 21 19:10:36 PDT 2022]
	Dromiciops_gliroides[&country="Chile: San Martin, comuna de Valdivia, Region delos Rios",db_xref="taxon:33562",collection_date="2014-02-10",Organism="Dromiciops gliroides",Description="NC_057864","Genetic Code"="Standard",Modified=Tue Jun 21 20:16:50 PDT 2022,Taxonomy="Eukaryota; Metazoa; Chordata; Craniata; Vertebrata; Euteleostomi; Mammalia; Metatheria; Microbiotheria; Microbiotheriidae; Dromiciops",Accession="NC_057864.1","Common Name"="monito del monte","% GC"=45.2%,sex="female",chromosome="4","# Nucleotide Sequences With Quality"=0,Topology="linear",dev_stage="adult",Created=Tue Sep 28 00:00:00 PDT 2021,isolate="mDroGli1",tissue_type="kidney, liver","Molecule Type"="DNA"]
	Gymnobelideus_leadbeateri[&"Rough Temperature (°C)"=87.6584529923488,Description="HiC_scaffold_2",Modified=Tue Jun 21 20:16:50 PDT 2022,"% GC"=44.9%,"# Nucleotide Sequences With Quality"=0,"Molecular Weight (kDa)"=2951.7855900000195,Topology="linear","Molecule Type"="DNA",Created=Tue Jun 21 19:27:52 PDT 2022]
	Pseudocheirus_occidentalis[&"Rough Temperature (°C)"=87.32744729701524,Description="HiC_scaffold_1",Modified=Tue Jun 21 20:16:50 PDT 2022,"% GC"=44.1%,"# Nucleotide Sequences With Quality"=0,"Molecular Weight (kDa)"=2964.741740000021,Topology="linear","Molecule Type"="DNA",Created=Tue Jun 21 19:31:34 PDT 2022]
	Pseudochirops_corinnae[&"Rough Temperature (°C)"=87.49067400560806,Description="HiC_scaffold_2",Modified=Tue Jun 21 20:16:50 PDT 2022,"% GC"=44.5%,"# Nucleotide Sequences With Quality"=0,"Molecular Weight (kDa)"=2978.672320000027,Topology="linear","Molecule Type"="DNA",Created=Tue Jun 21 19:32:30 PDT 2022]
	Pseudochirops_cupreus[&"Rough Temperature (°C)"=87.70035328345803,Description="HiC_scaffold_5",Modified=Tue Jun 21 20:16:50 PDT 2022,"% GC"=45.0%,"# Nucleotide Sequences With Quality"=0,"Molecular Weight (kDa)"=2977.3629800000276,Topology="linear","Molecule Type"="DNA",Created=Tue Jun 21 19:33:31 PDT 2022]
	Strigocuscus_gymnotis[&Description="HiC_scaffold_6",Modified=Tue Jun 21 20:16:50 PDT 2022,"% GC"=44.8%,"# Nucleotide Sequences With Quality"=0,Topology="linear","Molecule Type"="DNA",Created=Tue Jun 21 19:45:37 PDT 2022]
	Trichosurus_vulpecula[&country="New Zealand: Sandymount, Otago Peninsula (Trap 21)",db_xref="taxon:9337",collection_date="17-May-2018",Organism="Trichosurus vulpecula",Description="NC_050579","Genetic Code"="Standard",Modified=Tue Jun 21 20:16:50 PDT 2022,Taxonomy="Eukaryota; Metazoa; Chordata; Craniata; Vertebrata; Euteleostomi; Mammalia; Metatheria; Diprotodontia; Phalangeridae; Trichosurus",Accession="NC_050579.1","Common Name"="common brushtail","% GC"=44.7%,sex="male",chromosome="7","# Nucleotide Sequences With Quality"=0,Topology="linear",dev_stage="pouch-young",Created=Sun Oct 25 00:00:00 PDT 2020,isolate="mTriVul1",tissue_type="muscle (forearm)","Molecule Type"="DNA"]
	Vombatus_ursinus[&Description="HiC_scaffold_4",Modified=Tue Jun 21 20:16:50 PDT 2022,"% GC"=45.2%,"# Nucleotide Sequences With Quality"=0,Topology="linear","Molecule Type"="DNA",Created=Tue Jun 21 16:00:27 PDT 2022]
	Lagorchestes_hirsutus[&Description="HiC_scaffold_1",Modified=Tue Jun 21 20:16:50 PDT 2022,"% GC"=44.1%,"# Nucleotide Sequences With Quality"=0,Topology="linear","Molecule Type"="DNA",Created=Tue Jun 21 19:24:29 PDT 2022]
	Macropus_fuliginosus[&Description="HiC_scaffold_2",Modified=Tue Jun 21 20:16:50 PDT 2022,"% GC"=44.0%,"# Nucleotide Sequences With Quality"=0,Topology="linear","Molecule Type"="DNA",Created=Tue Jun 21 19:15:28 PDT 2022]
	Macropus_rufus[&Description="HiC_scaffold_2",Modified=Tue Jun 21 20:16:50 PDT 2022,"% GC"=43.9%,"# Nucleotide Sequences With Quality"=0,Topology="linear","Molecule Type"="DNA",Created=Tue Jun 21 19:20:56 PDT 2022]
	Setonix_brachyurus[&Description="HiC_scaffold_2",Modified=Tue Jun 21 20:16:50 PDT 2022,"% GC"=43.8%,"# Nucleotide Sequences With Quality"=0,Topology="linear","Molecule Type"="DNA",Created=Tue Jun 21 19:25:38 PDT 2022]
	Macropus_eugenii[&Description="HiC_scaffold_2",Modified=Tue Jun 21 20:16:50 PDT 2022,"% GC"=43.9%,"# Nucleotide Sequences With Quality"=0,Topology="linear","Molecule Type"="DNA",Created=Tue Jun 21 19:22:02 PDT 2022]
	Potorous_gilbertii[&Description="HiC_scaffold_2",Modified=Tue Jun 21 20:16:50 PDT 2022,"% GC"=43.6%,"# Nucleotide Sequences With Quality"=0,Topology="linear","Molecule Type"="DNA",Created=Tue Jun 21 19:26:53 PDT 2022]
	Didelphis_virginiana[&Description="HiC_scaffold_7",Modified=Tue Jun 21 20:16:50 PDT 2022,"% GC"=43.0%,"# Nucleotide Sequences With Quality"=0,Topology="linear","Molecule Type"="DNA",Created=Tue Jun 21 15:55:27 PDT 2022]
	Gracilinanus_agilis[&country="Brazil: Panga",db_xref="taxon:191870",collection_date="2019-05-19",Organism="Gracilinanus agilis",Description="NC_058133","Genetic Code"="Standard",Modified=Tue Jun 21 20:16:50 PDT 2022,Taxonomy="Eukaryota; Metazoa; Chordata; Craniata; Vertebrata; Euteleostomi; Mammalia; Metatheria; Didelphimorphia; Didelphidae; Gracilinanus",Accession="NC_058133.1","Common Name"="Agile Gracile Mouse Opossum","% GC"=42.5%,sex="male",chromosome="4","# Nucleotide Sequences With Quality"=0,Topology="linear",dev_stage="adult",Created=Wed Oct 20 00:00:00 PDT 2021,isolate="LMUSP501",tissue_type="liver","Molecule Type"="DNA"]
	Monodelphis_domestica[&db_xref="taxon:13616",Organism="Monodelphis domestica",Description="NC_008802","Genetic Code"="Standard",Modified=Tue Jun 21 20:16:50 PDT 2022,Taxonomy="Eukaryota; Metazoa; Chordata; Craniata; Vertebrata; Euteleostomi; Mammalia; Metatheria; Didelphimorphia; Didelphidae; Monodelphis",Accession="NC_008802.1","Common Name"="gray short-tailed opossum","% GC"=44.5%,chromosome="2","# Nucleotide Sequences With Quality"=0,Topology="linear",Created=Wed Apr 27 00:00:00 PDT 2016,pop_variant="pop1","Molecule Type"="DNA"]
;
end;

begin characters;
	dimensions nchar=1065;
	format datatype=dna missing=? gap=-;
	matrix
	Antechinus_flavipes	ATGGGGAGTGGAGCCAGTTCCGAGGACAAAGAACTAGCCAAGAGGTCCAAGGAGCTGGAGAAAAAGCTTCAGGAGGACGCGGACAAAGAGGCAAAGACTGTCAAGCTCTTATTGCTGGGTGCTGGGGAGTCAGGAAAGAGTACCATCGTCAAACAGATGAAAATCATCCACCAGGACGGCTACACACCAGAGGAGTGTCTGGAGTTCAAGACCGTCATCTACGGCAATGTGTTACAGTCCATTCTGGCCATCATCCGGGCCATGTCCACCCTGGGCATTGACTATGCCGACTCAGCTCGCGTGGATGACGGCCGGCAGCTCAACAACATGGCCGACTCCATGGAGGAGGGGACCATGCCCTCGGAGCTGGTGGTCATCATCAAGAAGCTGTGGCAAGACGCGGGCGTGCAGGCCTGCTTCGAGCGGGCTGCCGAGTACCAGCTCAACGACTCTGCCTCCTACTATCTCAACCAGCTGGATCGAATAACAGCCCCCGACTACCTCCCCAATGAGCAGGATGTTCTCCGGTCTCGGGTCAAAACCACAGGGATCATAGAGACCAAGTTCTCAGTCAAAGACCTGAATTTCAGGATGTTTGACGTGGGAGGGCAGAGGTCCGAGCGCAAGAAATGGATCCACTGTTTTGAAGGTGTTACCTGCATCATTTTCTGTGGAGCCCTAAGTGCCTATGACATGGTACTGGTGGAAGATGATGAAGTGAACCGCATGCACGAGTCTCTGCACCTGTTCAACAGCATATGCAACCACAAGTTCTTTGCGGCTACTTCCATCGTGCTCTTTCTCAACAAGAAGGATCTCTTTGAGGAGAAGATCAAAAAGGTTCACCTCAGCATTTGCTTCCCCGAGTATGATGGGAACAACTCATATGAGGATGCAGGAAATTACATAAAGAACCAGTTCCTTGATCTAAATATGCGAAAAGATGTCAAAGAAATCTACAGTCATATGACTTGTGCAACAGACACCCAGAATGTCAAATTTGTGTTTGATGCGGTTACAGATATCATCATCAAAGAAAACCTCAAGGATTGTGGGCTTTTCTAG
	Antechinus_stuartii	ATGGGGAGTGGAGCCAGTTCCGAGGACAAAGAACTAGCCAAAAGGTCCAAGGAGTTGGAGAAAAAGCTTCAGGAGGATGCGGACAAAGAGGCAAAGACTGTCAAGCTCTTATTGCTGGGTGCTGGGGAGTCAGGAAAGAGTACCATCGTCAAACAGATGAAAATCATCCACCAGGACGGCTACACACCAGAGGAGTGTCTGGAGTTCAAGGCTGTCATCTACGGCAACGTGTTACAGTCCATTCTGGCCATCATCCGGGCCATGTCCACCCTGGGCATTGACTACGCCGACTCAGCTCGCGTGGATGACGGCCGGCAGCTCAACAACATGGCCGACTCCATGGAGGAGGGGACCATGCCCTCGGAGCTGGTGATCATCATCAAGAAGCTGTGGCAAGACGCGGGCGTGCAGGCCTGCTTTGAGCGGGCTGCCGAGTACCAGCTCAATGACTCTGCCTCCTACTATCTCAACCAGCTGGATCGAATAACAGCCCCCGACTACCTCCCCAATGAGCAGGATGTTCTCCGGTCTCGGGTCAAAACCACAGGGATCATAGAGACCAAGTTCTCAGTCAAAGACCTGAACTTCAGGATGTTTGACGTGGGAGGGCAGAGGTCCGAGCGCAAGAAATGGATCCACTGTTTTGAAGGTGTTACCTGCATCATTTTCTGTGGAGCCCTAAGTGCCTATGACATGGTACTGGTGGAAGATGATGAAGTGAACCGCATGCATGAGTCTCTGCACCTGTTCAACAGCATATGCAACCACAAGTTCTTTGCGGCTACTTCCATCGTGCTCTTTCTCAACAAGAAGGATCTCTTTGAGGAGAAGATCAAGAAGGTTCACCTCAGCATTTGCTTCCCCGAGTATGATGGGAACAACTCATATGAGGATGCAGGAAATTACATAAAGAACCAGTTCCTTGATCTAAATATGCGAAAAGATGTCAAAGAAATCTACAGTCATATGACTTGTGCAACAGACACCCAGAATGTCAAATTTGTGTTTGATGCGGTTACAGATATCATCATCAAAGAAAACCTCAAGGATTGTGGGCTTTTCTAG
	Phascogale_tapoatafa	ATGGGGAGCGGAGCCAGTTCCGAGGACAAAGAACTAGCCAAGAGGTCCAAGGAGCTGGAGAAAAAGCTTCAGGAGGACGCGGACAAAGAGGCAAAGACTGTCAAGCTCTTATTGCTGGGTGCTGGGGAGTCGGGAAAGAGTACCATCGTCAAACAGATGAAAATCATCCACCAGGATGGCTACACACCAGAGGAGTGTCTGGAGTTCAAGGCCGTCATCTACGGCAACGTGTTACAGTCCATCCTGGCCATCATCCGGGCCATGTCCACCCTGGGCATTGACTATGCCGACTCAGCTCGCGTGGATGACGGACGGCAGCTCAACAACATGGCCGACTCCATGGAGGAGGGGACCATGCCCTCGGAGCTGGTGGTCATCATCAAGCAGCTGTGGCAAGACGCGGGCGTGCAGGCCTGCTTCGAGCGGGCCGCCGAGTACCAGCTCAACGACTCCGCCTCCTACTATCTCAACCAGCTGGATCGAATAACAGCCCCCGACTACCTCCCCAATGAGCAGGATGTTCTCCGGTCTCGGGTCAAAACCACGGGGATCATAGAGACCAAGTTCTCAGTCAAAGACCTGAACTTCAGGATGTTTGACGTGGGAGGGCAGAGGTCTGAGCGCAAGAAATGGATCCACTGCTTTGAAGGTGTTACCTGCATCATTTTCTGTGGAGCCCTAAGTGCCTATGACATGGTACTGGTGGAAGATGATGAAGTGAACCGCATGCACGAGTCTCTGCACCTGTTCAACAGCATATGCAACCACAAGTTCTTTGCGGCCACTTCCATCGTGCTCTTTCTCAACAAGAAGGATCTCTTTGAGGAGAAGATCAAGAAGGTTCACCTCAGCATTTGCTTCCCCGAGTATGATGGGAACAACTCATATGAGGATGCAGGAAATTACATAAAGAACCAGTTCCTTGATCTAAATATGCGAAAAGATGTCAAAGAAATCTACAGTCATATGACTTGTGCAACAGACACCCAGAATGTCAAATTTGTGTTTGATGCGGTTACAGATATCATCATCAAAGAAAACCTCAAGGATTGTGGGCTTTTCTAG
	Dasyurus_hallucatus	ATGGGGAGCGGAGCCAGTTCTGAGGACAAAGAATTAGCCAAGAGGTCCAAGGAGCTGGAGAAAAAGCTTCAGGAGGATGCGGACAAAGAGGCAAAGACTGTCAAGCTCTTATTGCTGGGTGCTGGGGAGTCAGGAAAGAGTACTATCGTCAAACAGATGAAAATCATCCACCAGGATGGCTACACACCAGAGGAGTGTCTGGAGTTCAAAGCTGTCATCTATGGCAACGTGTTACAGTCCATTCTGGCCATCATCCGGGCCATGTCCACTCTGGGCATTGACTATGCAGACTCAGCTCGCGTGGATGATGGACGGCAGCTCAACAACATGGCCGACTCCATGGAGGAGGGGACCATGCCCTCGGAGCTGGTGGTCATCATCAAGAAGCTGTGGCAGGACGCGGGCGTGCAGGCCTGCTTCGAGCGGGCTGCCGAGTACCAGCTCAACGACTCTGCCTCCTACTATCTCAACCAGCTGGATCGAATAACAGCCCCCGACTACCTCCCCAATGAGCAGGATGTTCTCCGGTCTCGGGTCAAAACTACAGGGATCATAGAGACCAAGTTCTCAGTCAAAGACCTGAACTTCAGGATGTTTGACGTGGGAGGGCAGAGGTCAGAGCGCAAGAAATGGATCCACTGTTTTGAAGGTGTTACCTGCATCATTTTCTGTGGAGCCCTAAGTGCCTATGACATGGTACTGGTGGAAGATGATGAAGTGAACCGCATGCACGAGTCTCTGCACCTGTTCAATAGCATATGTAACCACAAGTTCTTTGCGGCCACTTCCATTGTGCTCTTTCTCAACAAGAAGGATCTTTTTGAGGAGAAGATCAAGAAGGTTCACCTCAGTATTTGCTTCCCCGAGTATGATGGGAACAACTCATATGAGGATGCAGGAAATTACATAAAGAACCAGTTCCTTGATCTAAATATGCGAAAAGATGTCAAAGAAATCTACAGTCATATGACTTGTGCAACAGACACCCAGAATGTCAAATTTGTGTTTGATGCGGTCACAGATATCATCATCAAAGAAAACCTCAAGGATTGTGGGCTTTTCTAG
	Sarcophilus_harrisii	ATGGGGAGCGGAGCCAGTTCCGAGGACAAAGAACTAGCCAAGAGGTCCAAGGAGCTGGAGAAAAAGCTTCAGGAGGACGCGGACAAAGAGGCAAAGACTGTCAAGCTCTTATTGCTGGGTGCTGGGGAGTCAGGAAAGAGTACCATTGTCAAACAGATGAAAATCATCCACCAGGATGGCTACACACCAGAGGAGTGTCTGGAGTTCAAAGCCGTCATCTATGGCAACATGTTACAGTCCATTCTGGCTATCATCCGGGCCATGTCCACCCTGGGCATTGACTATGCAGACTCAGCTCGCGTGGATGATGGACGGCAGCTCAACAACATGGCCGACTCCATGGAGGAGGGGACCATGCCCTCGGAGCTGGTGGTCATCATCAAGAAGCTGTGGCAGGACGCGGGCGTGCAGGCCTGCTTCGAGCGGGCTGCCGAGTACCAGCTCAACGACTCTGCCTCCTACTATCTCAACCAGCTGGATCGAATAACAGCCCCCGACTACCTCCCCAATGAGCAGGATGTTCTCCGGTCTCGGGTCAAAACTACAGGGATCATAGAGACCAAGTTCTCAGTCAAAGACCTGAACTTCAGGATGTTTGACGTGGGAGGCCAGAGGTCAGAGCGCAAGAAATGGATCCACTGTTTTGAAGGTGTTACCTGCATCATTTTCTGTGGAGCCCTAAGTGCCTATGACATGGTACTGGTGGAAGATGATGAAGTGAACCGCATGCACGAGTCTCTGCACCTGTTCAACAGCATATGTAACCACAAGTTCTTTGCGGCCACTTCCATTGTGCTCTTTCTCAACAAGAAGGATCTTTTTGAGGAGAAGATCAAGAAGGTTCACCTCAGCATTTGCTTCCCCGAGTATGATGGGAACAACTCATATGAGGATGCAGGAAATTACATAAAGAACCAGTTCCTTGATCTAAATATGCGAAAAGATGTCAAAGAAATCTACAGTCATATGACTTGTGCAACAGACACCCAGAATGTCAAATTTGTGTTTGATGCGGTCACAGATATCATCATCAAAGAAAACCTCAAGGATTGTGGGCTTTTCTAG
	Dasyurus_viverrinus	ATGGGGAGCGGAGCCAGTTCTGAGGACAAAGAACTAGCCAAGAGGTCCAAGGAGCTGGAGAAAAAGCTTCAGGAGGACGCGGACAAAGAGGCAAAGACTGTCAAGCTCTTATTGCTGGGTGCTGGGGAGTCAGGAAAGAGTACCATCGTCAAACAGATGAAAATCATCCACCAGGATGGCTACACACCAGAGGAGTGTCTGGAGTTCAAAGCCGTCATCTATGGCAACGTGTTACAGTCCATTCTGGCCATCATCCGGGCCATGTCCACCCTGGGCATTGACTATGCAGACTCAGCTCGAGTGGATGATGGACGGCAGCTCAACAACATGGCCGACTCCATGGAGGAGGGGACCATGCCCTTGGAGCTGGTGGTCATCATCAAGAAGCTGTGGCAGGATGCGGGCGTGCAGGCCTGCTTCGAGCGGGCTGCCGAGTACCAGCTCAACGACTCTGCCTCCTACTATCTCAACCAGCTGGATCGAATAACAGCCCCCGACTACCTCCCCAATGAGCAGGATGTTCTCCGGTCTCGGGTCAAAACTACAGGGATCATAGAGACCAAGTTCTCAGTCAAAGACCTGAACTTCAGGATGTTTGACGTGGGAGGGCAGAGGTCAGAGCGCAAGAAATGGATCCATTGTTTTGAAGGTGTTACCTGCATCATTTTCTGTGGAGCCCTAAGTGCCTATGACATGGTACTGGTGGAAGATGATGAAGTGAACCGCATGCATGAGTCTCTGCACCTGTTCAACAGCATATGTAACCACAAGTTCTTTGCGGCCACTTCCATTGTGCTCTTTCTCAACAAGAAGGATCTTTTTGAGGAGAAGATCAAGAAGGTTCACCTCAGCATTTGCTTCCCCGAATATGATGGTAACAACTCATATGAGGATGCAGGAAATTACATAAAGAACCAGTTCCTTGATCTAAATATGCGAAAAGATGTCAAAGAAATTTACAGTCATATGACTTGTGCAACAGACACCCAGAATGTCAAATTTGTGTTTGATGCGGTCACAGATATCATCATCAAAGAAAACCTCAAGGATTGTGGGCTTTTCTAG
	Myrmecobius_fasciatus	ATGGGCAGTGGAGCCAGTTCTGAGGACAAAGAATTAGCCAAGAGGTCCAAGGAGCTGGAAAAAAAGCTTCAGGAGGATGCAGACAAAGAGGCAAAGACTGTCAAGCTCCTATTGCTGGGTGCTGGGGAATCTGGAAAGAGTACCATCGTCAAACAGATGAAAATCATCCACCAGGATGGCTACACACCGGAGGAGTGTCTGGAGTTCAAAGCTGTCATCTATGGCAATGTGTTACAGTCCATTCTGGCCATCATCCGTGCCATGTCCACCCTGGGTATTGACTATGCAGACTCAGCTCGCGTGGATGACGGCCGGCAGCTCAACAACATGGCTGACTCCATGGAGGAAGGAACCATGTCTCCGGAGCTGGTGGTGATCATTAAAAAGCTGTGGCAAGACGGAGGTGTGCAGGCCTGCTTTGAGCGTGCCGCCGAGTACCAGCTCAACGACTCAGCCGCTTACTATCTCAACCAGCTGGATCGAATAACAGCCCCTGACTACCTCCCCAATGAACAGGATGTTCTGCGGTCTCGGGTCAAAACGACAGGGATCATTGAAACCAAGTTCTCAGTCAAAGACCTAAACTTCAGGATGTTTGACGTGGGAGGGCAGAGGTCAGAGCGCAAGAAATGGATCCACTGCTTTGAAGGTGTTACCTGCATCATTTTCTGTGGAGCCCTAAGTGCCTATGACATGGTACTGGTGGAAGATGACGAAGTGAACCGCATGCATGAGTCTCTGCACCTGTTCAACAGCATATGTAACCACAAGTTCTTTGCTGCCACTTCCATCGTGCTCTTTCTCAACAAGAAGGATCTCTTTGAGGAGAAGATCAAGAAGGTTCACCTCAGCATTTGCTTTCCCGAGTATGATGGGAACAACTCATTTGAGGATGCAGGAAATTACATAAAGAACCAGTTCCTTGATCTAAACATGCGAAAAGATGTCAAAGAAATCTACAGTCATATGACTTGTGCAACAGACACCCAGAATGTCAAATTTGTGTTTGACGCGGTTACAGACATCATCATCAAAGAAAACCTCAAGGATTGTGGGCTTTTCTAG
	Thylacinus_cynocephalus	ATGGGGAGTGGAGCCAGTTCTGAGGACAAAGAACTAGCCAAGAGGTCCAAGGAGCTGGAGAAAAAGCTTCAGGAGGACGCGGACAAAGAGGCAAAGACTGTCAAGCTCTTATTGCTGGGTGCTGGGGAGTCAGGAAAGAGCACCATCGTCAAACAGATGAAAATCATCCACCAGGATGGCTACACCCCAGAGGAGTGTCTGGAGTTCAAAGTCGTCATCTATGGCAATGTGTTACAGTCCATCCTGGCCATCATCCATGCCATGTCCACCCTGGGCATTGACTATGCAGACTCATCCCGCATGGATGACGGGCGACAGCTTAACAATATGGCTGATTCCATGGAGGAAGGAACCATGTCTCCTGAGCTGGTGACCATCATTAAAAAGCTATGGCAAGATGGAGGTGTGCAGGCCTGCTTTGAACGTGCTGCAGAGTACCAACTCAATGACTCTGCCTCTTACTATCTCAACCAGCTGGATCGAATAACAGCCCCTGACTATCTCCCCAACGAACAGGACGTTCTACGGTCTCGGGTCAAAACTACAGGGATCATTGAGACCAAGTTCTCAGTCAAAGACCTGAACTTCAGGATGTTTGATGTGGGAGGGCAGAGGTCAGAGCGCAAGAAATGGATCCACTGTTTCGAAGGTGTTACCTGCATCATTTTCTGTGGAGCCCTAAGTGCCTATGACATGGTACTGGTGGAAGATGATGAAGTGAACCGCATGCATGAGTCTCTGCACCTGTTCAACAGCATATGTAACCACAAGTTCTTTGCTGCCACTTCCATCGTGCTCTTTCTCAACAAGAAGGATCTCTTTGAGGAGAAGATCAAGAAGGTTCACCTCAGCATTTGCTTTCCTGAGTACGATGGGAACAACACATATGAGGATGCAGGAAATTACATAAAGAACCAGTTCCTGGATCTAAACATGCGAAAAGATGTCAAAGAAATCTACAGTCACATGACTTGTGCAACTGACACCCAGAATGTCAAATTTGTGTTTGATGCAGTTACAGATATCATCATCAAAGAAAACCTCAAGGATTGTGGGCTTTTCTAG
	Phascolarctos_cinereus	ATGGGGAGCGGAGCCAGTGCTGAGGACAAAGAACTGGCCAAAAGGTCCAAGGAGCTGGAGAAGAAGCTTCAGGAGGATGCGGACAAAGAGGCTAAGACTGTCAAGCTATTATTGTTGGGCGCTGGGGAATCAGGAAAGAGTACCATCGTCAAACAGATGAAAATCATACACCAGGATGGCTACACACCAGAGGAGTGTTTGGAGTTCAAAACCATTATCTACAGCAATGTGCTGCAGTCCATTCTGGCCATCATCCGTGCCATGTCCACCCTAGGCATTGACTATGCAGAATCATCCCATGTGGATGATGGACGACAGCTTAACAACATGGCTGATTCTATGGAGGAAGGAACCATGTCTCCTGAGCTGGTGGCCATCATTAAAAGACTGTGGAAAGACGGAGGTGTGCAGGCCTGCTTTGAACGTGCTTCGGAGTACCAACTCAACGACTCTGCCTCGTACTATCTCAATCAGCTGGATCGAATAACCGCTCCTGACTACCTTCCCAATGAGCAGGATGTTCTACGATCTCGGGTCAAAACTACAGGCATCATTGAGACCAAGTTCTCAGTCAAAGACCTGAACTTTAGGATGTTTGACGTGGGAGGGCAGAGGTCAGAGCGCAAGAAATGGATCCATTGCTTTGAAGGTGTTACCTGCATCATTTTCTGTGGAGCCCTAAGTGCCTATGACATGGTACTGGTGGAAGATGATGAAGTGAACCGCATGCATGAGTCTCTGCACCTGTTCAACAGCATATGTAACCACAAGTTTTTTGCTGCCACGTCCATCGTCCTCTTTCTCAACAAGAAGGACCTCTTTGAGGAGAAGATCAAGAAGGTTCACCTCAGCATTTGCTTTCCTGAGTATGACGGTAACAACTCATATGAGGATGCAGGAAATTACATAAAGAGCCAGTTCCTTGACCTAAACATGCGAAAAGACGTCAAAGAAATCTACAGTCATATGACTTGTGCAACAGACACTCAGAACGTCAAATTTGTGTTTGATGCGGTGACAGATATTATCATCAAAGAAAACCTCAAGGATTGTGGGCTTTTCTAG
	Notoryctes_typhlops_DNA_Zoo	----------------------------------------------------------------------------------------------------------------------GAGCTGGGGGATCAGG--AGAGTACCATCATCAAACAGATGAAAATCATCCACCAGGACGGGTATACACCCGAGGAATGTTTGGAGTTCAAAGCCATTATCTACGACAATGTGCTGCAGTCTATTCTGGCCATCATCCGTGCCATGTCCACCCTGGGCATTGATTATGCAGAGTCATCTCATGTGGATGACAGAGGACAGCTTAATAACATGGCTGATTCTATGGAAGAAGGAACTATGCCTCCTGAGTTGGTGGCTATTACTAAAAGGCTGTGGCAAGATGGAGGTGTGCAGGCCTGTTCTGAATGTGCTGCAGAGTACCAACTCAATGATTCTGCCTCTTACGATCTCAATCAGCTGGATCGAATAACAGCCCCAGACTACCTTCCCAATGAGCAGGATGTTCTACGGTCTCCGGTCAAAACTACAGGAATCATTGAGACCAAGTTCTCAGTCAAGGACCTGAACTTCAGGATGTTTGATGTGGGAGGTCAGAGGTCAGAACACAAGAAATGGATCCACTGTTTTGAAGGTGTTACCTGCATCATTTTCTGTGGAGCCTTAAGTGCCTATGACATGGTACTGGTGGAAGATGATGACATGAATCGCATGCATGAGTCTCTGCACCTGCTCAACAGCATATGTAACCACAAGTTCTTTGCTGCCACTTCCATCGTCCTCTTTCTCAATAAGAAGGACCTCTTTGAGGAGAAGACCAAGAAGGTTCACCTCAGCATTTGCTTTCCTGAGTACGATGGGAACAACTCATATGAGGATGCAGGAAATTATATAAAGAGAAGGTTTCTTGACCTAAACATGCAAAAAGATGTCAAAGAAATCTACAGTCATATGACTTGTGCCACAGACACACAAAATATCAAGTTTGTGTTTGATGCAGTTACAGATATCATCATCAAAGAAAACCTCAAGGACTGTGGGCTTTTCTAG
	Notoryctes_typhlops_NYGC	----------------------------------------------------------------------------------------------------------------------GAGCTGGGGGATCAGG--AGAGTACCATCATCAAACAGATGAAAATCATCCACCAGGACGGGTATACACCCGAGGAATGTTTGGAGTTCAAAGCCATTATCTACGACAATGTGCTGCAGTCTATTCTGGCCATCATCCGTGCCATGTCCACCCTGGGCATTGATTATGCAGAGTCATCTCATGTGGATGACAGAGGACAGCTTAATAACATGGCTGATTCTATGGAAGAAGGAACTATGCCTCCTGAGTTGGTGGCTATTACTAAAAGGCTGTGGCAAGATGGAGGTGTGCAGGCCTGTTCTGAATGTGCTGCAGAGTACCAACTCAATGATTCTGCCTCTTACGATCTCAATCAGCTGGATCGAATAACAGCCCCAGACTACCTTCCCAATGAGCAGGATGTTCTACGGTCTCCGGTCAAAACTACAGGAATCATTGAGACCAAGTTCTCAGTCAAGGACCTGAACTTCAGGATGTTTGATGTGGGAGGTCAGAGGTCAGAACACAAGAAATGGATCCACTGTTTTGAAGGTGTTACCTGCATCATTTTCTGTGGAGCCTTAAGTGCCTATGACATGGTACTGGTGGAAGATGATGACATGAATCGCATGCATGAGTCTCTGCACCTGCTCAACAGCATATGTAACCACAAGTTCTTTGCTGCCACTTCCATCGTCCTCTTTCTCAATAAGAAGGACCTCTTTGAGGAGAAGACCAAGAAGGTTCACCTCAGCATTTGCTTTCCTGAGTACGATGGGAACAACTCATATGAGGATGCAGGAAATTATATAAAGAGAAGGTTTCTTGACCTAAACATGCAAAAAGATGTCAAAGAAATCTACAGTCATATGACTTGTGCCACAGACACACAAAATATCAAGTTTGTGTTTGATGCAGTTACAGATATCATCATCAAAGAAAACCTCAAGGACTGTGGGCTTTTCTAG
	Macropus_giganteus	ATGGGGAGTGGAGCCAGTGCTGAGGACAAAGAATTGGCCAAGAGGTCCAAGGAGCTGGAAAAGAAGCTTCAGGAGGATGCAGACAAAGAGGCAAAGACTGTCAAGCTATTATTGTTGGGTGCTGGGGAATCAGGAAAGAGTACCATCGTCAAACAGATGAAAATCATACACCAGGATGGCTACACACCAGAGGAGTGCTTGGAGTTCAAAGCCATTATCTATGGCAATGTGCTGCAGTCCATTCTAGCCATCATCCGTGCCATGTCCACCCTGGGCATTGACTATGCAGAGTCGTCTCGCATGGATGATGGACAACAGCTTAACAACATGGCTGATTCTATGGAGGAAGGAACCATGTCTCTTGAGCTGGCCACCATCATTAAAAGACTGTGGAAAGATGGAGGTGTGCAGGCCTGCTATGAACGTGCTGCGGAGTACCAACTCAATGACTCTGCCTCTTACTATCTCAATCAGCTGGATCGAATAACAGCCCCTGACTACCTTCCCAATGAGCAGGATGTTCTACGATCTCGGGTCAAAACTACAGGCATCATTGAGACCAAGTTCTCAGTCAAAGACTTGAACTTCAGGATGTTTGATGTGGGAGGGCAGAGGTCAGAGCGCAAGAAATGGATCCACTGTTTTGAAGGTGTTACCTGTATCATTTTCTGCGGAGCCTTAAGTGCCTATGACATGGTACTGGTGGAAGATGATGAAGTGAATCGCATGCATGAGTCTCTGCACCTGTTCAACAGCATATGTAACCACAAGTTCTTTGCTGCTACTTCCATCGTCCTCTTTCTCAACAAGAAGGACCTCTTTGAGGAGAAGATCAAGAAGGTTCACCTCAGCATTTGCTTTCCCGAGTATGATGGGAACAACTCCTATGAGGACGCAGGAAATTACATAAAGAGCCAGTTCCTCGACCTAAACATGCGAAAAGATGTCAAAGAAATCTACAGTCACATGACTTGTGCAACAGACACACAGAATGTCAAATTTGTGTTTGATGCAGTTACAGATATCATCATCAAAGAAAACCTCAAGGACTGTGGGCTTTTCTAG
	Dromiciops_gliroides	ATGGGGAGTGGAGCAAGTGCTGAGGACAAAGAACTGGCCAAGAGGTCCAAGGAGCTGGAGAAGAAGCTTCAGGAAGATGCGGACAAAGAGGCAAAGACGGTCAAGCTGTTATTGTTGGGCGCCGGGGAGTCAGGAAAGAGTACCATCGTCAAACAGATGAAAATCATCCACCAGGATGGCTACACACCAGAGGAGTGTTTGGAGTTCAAAAGCATTATCTACGGCAATGTGCTGCAGTCCATTCTGGCCATCATCCGTGCCATGTCCACCCTGGGCATTGACTATGCAGAGTCATCTCATGTGGAGGCTGGAAGACAGCTTAACAACATGGCTGATTCTATGGAGGAAGGAACCATGCCTCCTGAGCTGGTGGCCATCATTAAAAGACTGTGGCAGGATGGAGGTGTACAGGCCTGCTTCGAACGTGCTGCAGAGTATCAACTCAATGACTCTGCCTCGTACTATCTCAATCAGCTGGATCGAATAACAGCCCCAGACTACCTTCCCAATGAGCAGGATGTTCTACGGTCCCGGGTCAAAACTACAGGCATCATTGAGACCAAGTTCTCAGTCAAAGACCTAAACTTCAGGATGTTTGACGTGGGAGGGCAGAGGTCAGAGCGCAAGAAATGGATCCACTGCTTTGAAGGTGTTACCTGCATCATTTTCTGTGGAGCTCTAAGTGCTTATGACATGGTACTGGTGGAAGATGATGAAGTGAACCGCATGCATGAGTCTCTGCACCTGTTCAACAGCATATGCAACCACAAGTTCTTTGCTGCCACTTCCATTGTCCTCTTTCTCAACAAAAAGGACCTCTTTGAGGAGAAGATCAAGAAGGTTCACCTCAGCATTTGCTTTCCTGAGTATGATGGGAACAACTCATATGAGGATGCGGGAAATTACATAAAGAGCCAGTTCCTTGACCTAAACATGCGAAAAGACGTCAAAGAAATCTACAGTCACATGACTTGTGCAACAGACACACAGAATGTCAAATTTGTGTTTGATGCAGTTACAGATATCATCATCAAAGAAAACCTCAAGGATTGTGGGCTTTTCTAG
	Gymnobelideus_leadbeateri	ATGGGGAGTGGAGCCAGTGCTGAGGACAAAGAACTGGCCAAGAGGTCCCGGGAGCTAGAGAAGAAGCTTCAGGAGGATGCGGACAAGGAGGCAAAGACTGTCAAGCTATTATTGTTGGGCGCTGGGGAATCAGGAAAGAGTACCATCGTCAAACAGATGAAAATCATACACCAGGATGGCTACACACCAGAGGAGTGTTTGGAGTTCAAAACCATTATCTATGGCAATGTGCTGCAGTCCATCCTGGCCATCATCCGTGCCATGTCCACCCTGGGCATTGACTATGCTGAGTCATCCCATGTGGATGATGGACGACAGCTTAACAACATGGCTGATTCTATGGAGGAAGGAACCATGCCTCCTGAACTGGCAGCAATCATTAAAAGACTGTGGAAAGATGGAGGTGTGCAGGCCTGCTTTGAACGTGCTTCGGAGTACCAGCTCAATGACTCTGCCTCTTACTATCTCAATCAGCTGGATCGAATAACAGCCCCTGACTACCTTCCCAATGAGCAAGATGTTCTACGGTCTCGGGTCAAAACTACAGGTATCATTGAGACCAAGTTCTCAGTCAAAGACCTGAACTTCAGGATGTTTGACGTGGGAGGGCAGAGGTCAGAGCGCAAGAAATGGATCCACTGTTTTGAAGGTGTTACCTGCATCATTTTCTGTGGAGCCCTAAGTGCCTATGACATGGTACTGGTAGAAGATGATGAAGTGAACCGCATGCATGAGTCTCTGCACCTGTTCAACAGCATATGTAACCACAAGTTCTTTGCTGCTACTTCCATCGTCCTCTTTCTCAACAAGAAGGATCTCTTTGAGGAGAAGATCAAGAAAGTTCACCTCAGCATTTGCTTTCCTGAGTATGATGGGAACAACTCCTATGAGGATGCAGGAAATTACATAAAGAGCCAGTTCCTCGACCTAAACATGCGAAAAGACGTCAAAGAAATCTACAGTCACATGACTTGTGCAACAGACACGCAGAATGTCAAATTTGTGTTTGATGCGGTTACAGATATCATCATCAAAGAAAACCTCAAGGACTGTGGTCTTTTCTAG
	Pseudocheirus_occidentalis	ATGGGGAGCGGAGCCAGTGCCGAGGACAAAGAACTGGCCAAGAGGTCCCGGGAGCTGGAGAAGAAGCTTCAGGAGGATGCAGACAAGGAGGCAAAGACCGTCAAGCTATTATTATTGGGTGCTGGAGAATCAGGAAAGAGTACTATCGTCAAGCAAATGAAAATCATACACCAGGATGGCTATACACCAGAGGAGTGTTTGGAGTTCAAAACCATTATCTACGGCAATGTGCTGCAGTCCATTCTGGCCATCATCCGTGCCATGTCTACCCTGGGCATTGACTATGCTGAGTCATCCCATGTGGATGATGGACGACAGCTTAACAACATGGCTGATTCTATGGAGGAAGGAACCATGTCTCCTGAACTGGCAGCAATCATTAAGAGACTGTGGAAAGATGGAGGTGTGCAGGCCTGCTTTGAACGTGCTGCAGAGTACCAGCTCAATGACTCTGCCTCTTATTATCTCAATCAGCTGGATCGAATAACAGCCCCTGACTACCTTCCCAATGAGCAGGATGTTCTACGGTCTCGGGTCAAAACTACAGGTATCATTGAGACCAAGTTCTCAGTCAAAGACCTGAACTTCAGGATGTTTGACGTGGGAGGGCAGAGGTCAGAGCGCAAGAAATGGATCCACTGTTTTGAAGGTGTTACCTGCATCATTTTCTGTGGAGCCCTAAGTGCCTATGACATGGTACTGGTGGAAGATGATGAAGTGAACCGCATGCATGAGTCTCTGCACCTGTTCAACAGCATATGTAACCACAAGTTCTTTGCTGCTACTTCCATTGTCCTCTTTCTCAACAAGAAGGATCTCTTTGAGGAGAAGATCAAGAAGGTTCATCTCAGCATTTGCTTTCCCGAGTATGATGGGAACAACTCTTATGAGGATGCAGGAAATTACATAAAGAGCCAGTTCCTCGACCTAAACATGCGAAAAGACGTCAAAGAAATCTACAGTCACATGACTTGTGCAACAGACACACAGAATGTCAAATTTGTGTTTGATGCGGTTACAGATATCATCATCAAAGAAAACCTCAAGGACTGTGGGCTTTTCTAG
	Pseudochirops_corinnae	ATGGGGAGCGGAGCCAGTGCTGAGGACAAAGAACTAGCCAAGAGGTCTCGGGAGCTGGAGAAGAAGCTTCAGGAGGATGCCGACAAGGAGGCAAAGACTGTCAAGCTATTATTGTTGGGTGCTGGGGAATCAGGAAAGAGTACCATTGTCAAACAAATGAAAATCATACACCAGGATGGCTATACACCAGAGGAGTGTTTGGAGTTCAAAACCATTATCTACGGCAATGTGCTGCAGTCCATTCTGGCCATCATCCGTGCCATGTCCACCCTGGGCATTGACTATGCTGAGTCATCCCATGTGGATGACGGACGACAGCTTAACAACATGGCTGATTCTATGGAGGAAGGAACTATGTCTCCTGAACTGGCAGCAATCATTAAAAAACTGTGGAAAGATGGAGGCGTGCAGGCCTGCTTTGAACGTGCTGCAGAGTACCAGCTCAATGACTCTGCCTCTTACTATCTCAATCAGCTGGATCGCATAACAGCCCCTGACTACCTTCCCAATGAGCAGGATGTTCTACGGTCTCGGGTCAAAACTACAGGTATCATTGAGACCAAGTTCTCAGTCAAAGACCTGAACTTCAGGATGTTTGACGTGGGAGGGCAGAGGTCAGAGCGCAAGAAATGGATCCACTGTTTTGAAGGTGTTACCTGCATCATTTTCTGTGGAGCCCTAAGTGCCTATGACATGGTACTGGTGGAAGATGATGAAGTGAACCGCATGCATGAGTCTCTGCACCTGTTCAACAGCATATGTAACCACAAGTTCTTTGCTGCTACTTCCATCGTCCTCTTTCTCAACAAGAAGGATCTCTTTGAGGAGAAGATCAAGAAGGTTCATCTCAGCATTTGCTTTCCTGAGTATGATGGGAACAACTCTTATGAGGATGCAGGAAATTACATAAAGAGCCAGTTCCTTGACCTAAACATGCGAAAAGACGTCAAAGAAATCTACAGTCATATGACTTGTGCAACAGACACACAGAATGTCAAATTTGTGTTTGACGCAGTTACAGATATCATCATCAAAGAAAACCTCAAGGACTGTGGGCTTTTCTAG
	Pseudochirops_cupreus	ATGGGGAGCGGAGCCAGTGCTGAGGACAAAGAACTAGCCAAGAGGTCTCGGGAGCTGGAGAAGAAGCTTCAGGAGGATGCTGACAAGGAGGCAAAGACTGTCAAGCTATTATTGTTGGGTGCTGGGGAATCAGGAAAGAGTACCATCGTCAAACAAATGAAAATCATACACCAGGATGGCTATACACCAGAGGAGTGTTTGGAGTTCAAAACCATTATCTACGGCAATGTGCTGCAGTCCATTCTGGCCATCATCCGTGCCATGTCCACCCTGGGCATTGACTATGCTGAGTCATCCCATGTGGATGATGGACGACAGCTTAACAACATGGCTGATTCTATGGAGGAAGGAACCATGTCTCCTGAACTGGCAACAATCATTAAAAAACTGTGGAAAGATGGAGGTGTGCAGGCCTGCTTTGAACGTGCTGCAGAGTACCAGCTCAATGACTCTGCCTCTTACTATCTCAATCAGCTGGATCGCATAACAGCCCCTGACTACCTTCCCAACGAGCAGGATGTTCTACGGTCTCGGGTCAAAACTACAGGTATCATTGAGACCAAGTTCTCAGTCAAAGACCTCAACTTCAGGATGTTTGACGTGGGAGGGCAGAGGTCAGAGCGCAAGAAATGGATCCACTGTTTTGAAGGTGTTACCTGCATCATTTTCTGTGGAGCCCTAAGTGCCTATGACATGGTACTGGTGGAAGATGATGAAGTGAACCGCATGCATGAGTCTCTGCACCTGTTCAACAGCATATGTAACCACAAGTTCTTTGCTGCTACTTCCATCGTCCTCTTTCTCAACAAGAAGGATCTCTTTGAGGAGAAGATCAAGAAGGTTCATCTCAGCATTTGCTTTCCTGAGTATGATGGGAACAACTCTTATGAGGATGCAGGAAATTACATAAAGAGCCAGTTCCTCGACCTAAACATGCGAAAAGACGTCAAAGAAATCTACAGTCATATGACTTGTGCAACAGACACACAGAATGTCAAATTTGTGTTTGACGCAGTTACAGATATCATCATCAAAGAAAACCTCAAGGACTGTGGGCTTTTCTAG
	Strigocuscus_gymnotis	ATGGGGAGTGGAGCCAGTGCTGAGGACAAAGAACTGGCCAAGAGATCTAGGGAGCTGGAGAAGAAGCTTCAGGAGGACGCGGACAAAGAGGCAAAGACTGTCAAGCTACTATTGTTGGGTGCTGGGGAATCAGGAAAGAGTACCATCGTCAAGCAGATGAAAATCATACATCAGGATGGCTACACACCAGAGGAGTGTTTGGAGTTCAAAACCATTATCTACGGCAATGTGCTGCAGTCCATTCTGGCCATCATCCGTGCCATGTCCACCCTGGGCATTGACTATGCAGACTCATCTCACGTGGATGATGGTCGACAGCTTAACAACATGGCTGATTCTATGGAGGAAGGAAGCATGTCTCCTGAGCTGGCAGCCATCATTAAAAGATTGTGGAAAGATGGGGGAGTACAGGCCTGCTTTGAACGTGCTGCGGAGTACCAACTCAATGACTCTGCCTCTTACTATCTCAATCAGCTGGATCGAATAACAGCTGCTGACTACCTTCCCAATGAGCAAGATGTTCTACGGTCTCGAGTCAAAACTACAGGCATCATTGAGACCAAGTTCTCAGTCAAAGACTTGAACTTCAGGATGTTTGACGTGGGAGGGCAGAGGTCAGAACGCAAGAAATGGATCCACTGTTTTGAAGGTGTTACCTGCATCATTTTCTGTGGAGCCCTGAGTGCCTATGACATGGTACTTGTGGAAGATGATGAAGTGAACCGCATGCATGAGTCTCTGCACCTGTTCAACAGCATATGTAACCACAAGTTCTTTGCGGCTACTTCCATCGTCCTGTTTCTCAACAAGAAAGACCTCTTTGAGGAGAAGATCAAGAAGGTTCACCTAAGCATTTGCTTTCCCGAGTACGATGGGAACAACTCCTATGAGGATGCAGGAAATTACATAAAGAGCCAGTTCCTCGACCTAAACATGCGAAAAGACGTCAAAGAAATCTACAGTCATATGACTTGTGCAACAGACACACAGAATGTCAAATTTGTGTTTGATGCAGTTACAGATATCATCATCAAAGAAAACCTCAAGGACTGTGGGCTTTTCTAG
	Trichosurus_vulpecula	ATGGGGAGCGGAGCCAGTGCTGAGGACAAAGAACTGGCCAAGAGGTCTAGGGAGCTGGAGAAGAAGCTTCAGGAGGACGCGGACAAAGAGGCAAAGACTGTCAAGCTATTATTGTTGGGTGCTGGGGAATCAGGAAAGAGTACCATCGTAAAACAGATGAAAATCATACACCAGGATGGCTACACACCAGAGGAGTGTTTGGAGTTCAAAACCATTATCTACGGCAATGTGCTACAGTCCATTCTGGCCATCACCCGTGCCATGTCCACCCTGGGCATTGACTACGCAGAGTCATCTCATGTGGATGATGGACAACAGCTTAACAACATGGCTGATTCTATGGAAGAAGGAACCATGTCTCCTGAGCTGGCAGCCATCATTAAAAGATTGTGGAAAGATGGGGGGGTGCAGGCCTGCTTTGAACGTGCTGCGGAGTACCAACTCAATGACTCTGCCTCTTACTATCTCAATCAGCTGGATCGAATAACAGCTGCTGACTACCTTCCCAATGAGCAAGATGTTCTACGGTCTCGGGTCAAAACTACAGGCATCATTGAGACCAAGTTCTCAGTCAAAGACTTGAACTTCAGGATGTTTGACGTGGGAGGGCAGAGGTCAGAGCGCAAGAAATGGATCCACTGTTTTGAAGGTGTTACCTGCATCATTTTCTGTGGAGCCCTAAGTGCCTACGACATGGTACTTGTGGAAGATGATGAAGTGAACCGCATGCATGAGTCTCTGCACCTGTTCAACAGCATATGTAACCACAAGTTCTTTGCGGCTACTTCCATCGTCCTCTTTCTCAACAAGAAGGACCTCTTTGAGGAGAAGATCAAGAAGGTTCACCTCAGCATTTGCTTTCCTGAGTACAATGGGAACAACTCCTATGAGGATGCAGGAAATTACATAAAGAGCCAGTTCCTTGACCTAAACATGCGAAAAGACGTCAAAGAAATCTACAGTCATATGACTTGTGCAACAGACACACAGAATGTCAAATTTGTGTTTGATGCGGTTACAGATATCATCATCAAAGAAAACCTCAAGGATTGTGGGCTCTTCTAG
	Vombatus_ursinus	ATGGGGAGCGGTGCCAGTGCCGAGGACAAAGAACTGGCCAAGAGGTCCAAGGAGCTGGAGAAGAAGCTTCAGGAGGATGCGGACAAAGAGGCAAAGACTGTCAAGCTATTATTATTGGGCGCTGGGGAATCAGGAAAGAGTACCATCGTCAAACAGATGAAAATCATACACCAGGATGGCTACACACCAGAGGAGTGTTTGGAGTTCAAAACCATTATCTATGGCAATGTGCTGCAGTCCATTCTGGCCATCATCCGTGCCATGTCCACCCTCAGCATTGACTATGCAGAATCATCCCACGTGGGTGATGGACAACAGCTTAACAACATGGCTGATTCTATGGAGGAAGGAACCATGTCTCCTGAACTGGTGGCCATCATTAAAAGACTATGGAAAGATGGAGGTGTGCAGGCCTGCTTTGAACGTGCTTCGGAGTACCAACTCAATGACTCTGCCTCTTACTATCTCAATCAGCTGGATCGAATAACCGCTCCTGACTACCTTCCCAATGAGCAGGATGTTCTACGGTCTCGGGTCAAAACTACAGGCATCATTGAGACCAAGTTTTCTGTCAAAGACCTGAACTTCAGGATGTTTGACGTGGGAGGGCAGAGGTCAGAACGCAAGAAATGGATTCACTGTTTTGAAGGTGTTACCTGCATCATTTTCTGTGGAGCCCTAAGTGCCTATGACATGGTACTGGTGGAAGATGATGAAGTGAACCGCATGCATGAGTCTCTGCACCTGTTCAACAGCATATGTAACCACAAGTTTTTTGCTGCCACGTCCATCGTTCTCTTTCTCAACAAGAAGGACCTCTTTGAGGAGAAGATCAAGAAGGTTCACCTCAGCATTTGCTTTCCTGAGTATGATGGTAACAACTCATATGAGGATGCAGGAAATTACATAAAGAACCAGTTCCTTGACCTAAACATGCGAAAAGACGTCAAAGAAATCTACAGTCACATGACTTGTGCAACAGACACACAGAATGTCAAATTTGTGTTTGATGCGGTTACAGATATCATCATCAAAGAAAACCTCAAGGATTGTGGGCTTTTCTAG
	Lagorchestes_hirsutus	ATGGGGAGTGGAGCCAGTGCTGAGGACAAAGAATTGGCCAAGAGGTCCAAGGAGCTGGAAAAGAAGCTTCAGGAGGATGCAGACAAAGAGGCAAAGACTGTCAAGCTATTATTGTTGGGTGCTGGGGAATCAGGAAAGAGTACCATTGTCAAACAGATGAAAATCATACACCAGGATGGCTACACACCAGAGGAGTGCTTGGAGTTCAAAGCCATTATCTATGGCAATGTGCTGCAGTCCATCCTAGCCATCATCCGTGCCATGTCCACCCTGGGTATTGACTATGCAGAGTCGTCTCGCGTGGATGATGGACGACAGCTTAACAACATGGCTGATTCTATGGAGGAAGGAACCATGTCTCTTGAGCTGGCCGCCATCATTAAAAGACTGTGGAAAGATGGAGGTGTGCAGGCCTGCTATGAACGTGCTGCGGAGTACCAACTCAATGACTCTGCCTCTTACTATCTCAATCAGCTGGATCGAATAACAGCCCCTGACTACCTTCCCAATGAGCAGGATGTTCTACGATCTCGGGTCAAAACTACAGGCATCATTGAGACCAAGTTCTCAGTCAAAGACTTGAACTTTAGGATGTTTGATGTGGGAGGGCAGAGGTCAGAGCGCAAGAAATGGATCCACTGTTTTGAAGGTGTTACCTGTATCATTTTCTGCGGAGCCTTAAGTGCCTATGACATGGTACTGGTGGAAGATGATGAAGTGAATCGCATGCATGAGTCTCTGCACCTGTTCAACAGCATATGTAACCACAAGTTCTTTGCTGCTACTTCCATCGTCCTCTTTCTCAACAAGAAGGACCTCTTTGAGGAGAAGATCAAGAAGGTTCACCTCAGCATTTGCTTTCCCGAGTATGATGGGAACAACTCCTATGAGGACGCAGGAAATTACATAAAGAGCCAGTTCCTCGACCTAAACATGCGAAAAGATGTCAAAGAAATCTACAGTCACATGACTTGTGCAACAGACACACAGAATGTCAAATTTGTGTTTGATGCAGTTACAGATATCATCATCAAAGAAAACCTCAAGGACTGTGGGCTTTTCTAG
	Macropus_fuliginosus	ATGGGGAGTGGAGCCAGTGCTGAGGACAAAGAATTGGCCAAGAGGTCCAAGGAGCTGGAAAAGAAGCTTCAGGAGGATGCAGACAAAGAGGCAAAGACTGTCAAGCTATTATTGTTGGGTGCTGGGGAATCAGGAAAGAGTACCATCGTCAAACAGATGAAAATCATACACCAGGATGGCTACACACCAGAGGAGTGCTTGGAGTTCAAAGCCATTATCTATGGCAATGTGCTGCAGTCCATTCTAGCCATCATCCGTGCCATGTCCACCCTGGGCATTGACTATGCAGAGTCGTCTCGCATGGATGATGGACAACAGCTGAACAACATGGCTGATTCTATGGAGGAAGGAACCATGTCTCTTGAGCTGGCCACCATCATTAAAAGACTGTGGAAAGATGGAGGTGTGCAGGCCTGCTATGAACGTGCTGCGGAGTACCAACTCAATGACTCTGCCTCTTACTATCTCAATCAGCTGGATCGAATAACAGCCCCTGACTACCTTCCCAATGAGCAGGATGTTCTACGATCTCGGGTCAAAACTACAGGCATCATTGAGACCAAGTTCTCAGTCAAAGACTTGAACTTCAGGATGTTTGATGTGGGAGGGCAGAGGTCAGAGCGCAAGAAATGGATCCACTGTTTTGAAGGTGTTACCTGTATCATTTTCTGCGGAGCCTTAAGTGCCTATGACATGGTACTGGTGGAAGATGATGAAGTGAATCGCATGCATGAGTCTCTGCACCTGTTCAACAGCATATGTAACCACAAGTTCTTTGCTGCTACTTCCATCGTCCTCTTTCTCAACAAGAAGGACCTCTTTGAGGAGAAGATCAAGAAGGTTCACCTCAGCATTTGCTTTCCCGAGTATGATGGGAACAACTCCTATGAGGACGCAGGAAATTACATAAAGAGCCAGTTCCTCGACCTAAACATGCGAAAAGATGTCAAAGAAATCTACAGTCACATGACTTGTGCAACAGACACACAGAATGTCAAATTTGTGTTTGATGCAGTTACAGATATCATCATCAAAGAAAACCTCAAGGACTGTGGGCTTTTCTAG
	Macropus_rufus	ATGGGGAGTGGAGCCAGTGCTGAGGACAAAGAATTGGCCAAGAGGTCCAAGGAGCTGGAAAAGAAGCTTCAGGAGGATGCAGACAAAGAGGCAAAGACTGTCAAGCTATTATTGTTGGGTGCTGGGGAATCAGGAAAGAGTACCATCGTCAAACAGATGAAAATCATACACCAGGATGGCTACACACCAGAGGAGTGCTTGGAGTTCAAAGCCATTATCTATGGCAATGTGCTGCAGTCCATTCTAGCCATCATCCGTGCCATGTCCACCCTGGGCATTGACTATGCAGAGTCATCTTGCGTGGATGATGGACGACAGCTTAACAACATGGCTGATTCTATGGAGGAAGGAACCATGTCTCTTGAGCTGGCCACCATCATTAAAAGACTGTGGAAAGATGGAGGTGTGCAGGCCTGCTATGAACGTGCTGCGGAGTACCAACTCAATGACTCTGCCTCTTACTATCTCAATCAGCTGGATCGAATAACAGCCCCTGACTACCTTCCCAATGAGCAGGATGTTCTACGATCTCGGGTCAAAACTACAGGCATCATTGAGACCAAGTTCTCAGTCAAAGACTTGAACTTCAGGATGTTTGATGTGGGAGGGCAGAGGTCAGAGCGCAAGAAATGGATCCACTGTTTTGAAGGTGTTACCTGTATCATTTTCTGCGGAGCCTTAAGTGCCTATGACATGGTACTGGTGGAAGATGATGAAGTGAATCGCATGCATGAGTCTCTGCACCTGTTCAACAGCATATGTAACCACAAGTTCTTTGCTGCTACTTCCATCGTCCTCTTTCTCAATAAGAAGGACCTCTTTGAGGAGAAGATCAAGAAGGTTCACCTCAGCATTTGCTTTCCCGAGTATGATGGGAACAACTCCTATGAGGACGCAGGAAATTACATAAAGAGCCAGTTCCTCGACCTAAACATGCGAAAAGATGTCAAAGAAATCTACAGTCACATGACTTGTGCAACAGACACACAGAATGTCAAATTTGTGTTTGATGCAGTTACAGATATCATCATCAAAGAAAACCTCAAGGACTGTGGGCTTTTCTAG
	Setonix_brachyurus	ATGGGGAGTGGAGCCAGTGCTGAGGACAAAGAATTGGCCAAGAGGTCCAAGGAGCTGGAAAAGAAGCTTCAGGAGGATGCAGACAAAGAGGCAAAGACTGTCAAGCTATTATTGTTGGGTGCTGGGGAATCAGGAAAGAGTACCATCGTCAAACAGATGAAAATCATACACCAGGATGGCTACACACCAGAGGAGTGCTTGGAGTTCAAAGCCATTATCTATGGCAATGTGCTGCAGTCCATTCTAGCCATCATCCGTGCCATGTCCACCCTGGGCATTGACTATGCAGAGTCGTCTTGCGTGGATGATGGACGACAGCTTAACAACATGGCTGATTCTATGGAGGAAGGAACCATGTCTCTTGAGCTGGCCGCCATCATTAAAAGACTGTGGAAAGATGGAGGTGTGCAGGCCTGCTATGAACGTGCTGCGGAGTACCAACTCAATGACTCTGCCTCTTACTATCTCAATCAGCTGGATCGAATAACAGCCCCTGACTACCTTCCCAATGAGCAGGATGTTCTACGATCTCGGGTCAAAACTACAGGCATCATTGAGACCAAGTTCTCAGTCAAAGACCTGAACTTCAGGATGTTTGATGTGGGAGGGCAGAGGTCAGAGCGCAAGAAATGGATCCACTGTTTTGAAGGTGTTACCTGTATCATTTTCTGCGGAGCCTTAAGTGCCTATGACATGGTACTGGTGGAAGATGATGAAGTGAATCGCATGCATGAGTCTCTGCACCTGTTCAACAGCATATGTAACCACAAGTTCTTTGCTGCTACTTCCATCGTCCTCTTTCTCAACAAGAAGGACCTCTTTGAGGAGAAGATCAAGAAGGTTCACCTCAGCATTTGCTTTCCCGAGTATGATGGGAACAACTCCTATGAGGATGCAGGAAATTACATAAAGAGCCAGTTCCTCGACCTAAACATGCGAAAAGATGTCAAAGAAATCTACAGTCACATGACTTGTGCAACAGACACACAGAATGTCAAATTTGTGTTTGATGCAGTTACAGATATCATCATCAAAGAAAACCTCAAGGACTGTGGGCTTTTCTAG
	Macropus_eugenii	ATGGGGAGTGGAGCCAGTGCTGAGGACAAAGAATTGGCCAAGAGGTCCAAGGAGCTGGAAAAGAAGCTTCAGGAGGATGCAGACAAAGAGGCAAAGACTGTCAAGCTATTATTGTTGGGTGCTGGGGAATCAGGAAAGAGTACCATCGTCAAACAGATGAAAATCATACACCAGGATGGCTACACACCAGAGGAGTGCTTGGAGTTCAAAGCCATTATCTATGGCAACGTGCTGCAGTCCATTCTAGCCATCATCCGTGCCATGTCCACCCTGGGCATCGACTATGCAGAGTCGTCTCGCGTGGATGATGGACGACAGCTTAACAACATGGCTGATTCTATGGAGGAAGGAACCATGTCTCTTGAGCTGGCCGCCATCATTAAAAGACTGTGGAAAGATGGAGGTGTGCAGGCCTGCTATGAACGTGCTGCGGAGTACCAACTCAATGACTCTGCCTCTTACTATCTCAATCAGCTGGATCGAATAACAGCCCCTGACTACCTTCCCAATGAGCAGGATGTTCTACGATCTCGGGTCAAAACTACAGGCATCATTGAGACCAAGTTTTCAGTCAAAGACTTGAACTTCAGGATGTTTGATGTGGGAGGGCAGAGGTCAGAGCGCAAGAAATGGATCCACTGTTTTGAAGGTGTCACCTGTATCATTTTCTGCGGAGCCTTGAGTGCCTATGACATGGTACTGGTGGAAGATGATGAAGTGAATCGCATGCATGAGTCTCTGCACCTGTTCAACAGCATATGTAACCACAAGTTCTTTGCTGCTACTTCCATCGTCCTCTTTCTCAACAAGAAGGACCTCTTTGAGGAGAAGATCAAGAAGGTTCACCTCAGCATTTGCTTTCCCGAGTATGATGGGAACAACTCCTATGAGGACGCAGGAAATTACATAAAGAGCCAGTTCCTCGACCTAAACATGCGAAAAGATGTCAAAGAAATCTACAGTCACATGACTTGTGCAACAGACACACAGAATGTCAAATTTGTGTTTGATGCAGTCACAGATATCATCATCAAAGAAAACCTCAAGGACTGTGGGCTTTTCTAG
	Potorous_gilbertii	ATGGGGAGTGGAGCCAGTGCTGAGGACAAAGAATTGGCCAAGAGGTCCAAGGAGCTGGAGAAGAAGCTTCAGGAGGATGCAGACAAAGAGGCAAAGACTGTCAAGCTATTATTGTTGGGTGCTGGGGAATCAGGAAAGAGTACCATCGTCAAACAGATGAAAATCATACACCAGGATGGCTACACACCAGAGGAGTGCTTGGAGTTCAAAGCCATTATCTATGGCAATGTGCTGCAGTCCATTCTAGCCATCATCCGTGCTATGTCCACCCTGGGCATTGACTATGCAGAGTCGTCTTGCGTGGATGATGGACGACAGCTTAACAACATGGCTGATTCTATGGAGGAAGGAACCATGTCTCTTGAGCTGGCCACCATCATTAAAAGACTGTGGAAAGATGGAGGTGTGCAGGCCTGCTACGAACGTGCTGCGGAGTACCAACTCAATGACTCTGCCTCTTACTATCTCAATCAGCTGGATCGAATAACAGCCCCTGACTACCTTCCCAATGAGCAGGATGTTCTACGGTCTCGGGTCAAAACTACAGGAATCATTGAGACCAAGTTCTCAGTCAAAGACCTGAACTTCAGGATGTTTGATGTGGGAGGGCAGAGGTCAGAGCGCAAGAAATGGATCCACTGTTTTGAAGGTGTTACCTGTATCATTTTCTGTGGAGCCTTAAGTGCCTATGACATGGTACTGGTGGAAGATGATGAAGTGAACCGCATGCATGAGTCTCTGCACCTGTTCAACAGCATATGTAACCACAAGTTCTTTGCTGCTACTTCCATCGTCCTCTTTCTCAACAAGAAAGACCTCTTTGAGGAGAAGATCAAGAAGGTTCACCTCAGCATTTGCTTTCCCGAGTATGATGGGAACAACTCCTATGAGGATGCAGGAAATTACATCAAGAGCCAGTTCCTCGACCTAAACATGCGAAAAGATGTCAAAGAAATCTACAGTCACATGACTTGTGCAACAGACACACAGAATGTCAAATTTGTGTTTGATGCAGTTACAGATATCATCATCAAAGAAAACCTCAAGGACTGTGGGCTTTTCTAG
	Didelphis_virginiana	ATGGGCAGTGGAGCTAGTGCTGAAGACAAAGAACTGGCCAAGAGGTCCAAGGAGCTAGAGAAGAAGCTTCAGGAGGATGCAGACAAAGAGGCAAAGACTGTCAAGCTATTACTGTTGGGCGCTGGGGAATCAGGAAAGAGTACCATCGTCAAACAGATGAAAATCATCCACCAGGATGGCTACACTCCAGAAGAGTGTTTGGAGTTCAAATCCATTATCTACGGCAATGTGCTGCAGTCCATTCTGGCCATCATTCGTGCCATGACCACCCTGGGCATCGACTATGCAGAGTCATCTTGCGTGGATGATGGACGACAGCTTAACAACATAGCTGATTCCATGGAGGAGGGAACCATGTCTCCTGAGCTGGTGGGCATCATTAAAAGACTATGGCAGGATGGGGGCGTGCAGGCCTGCTTTGACCGTGCTGCCGAGTACCAACTCAATGACTCTGCCTCTTACTACCTCAATCAGTTGGATCGAATCACAGCCCCTGACTACCTCCCCAACGAGCAGGATGTCCTTCGGTCTCGGGTCAAAACTACAGGCATCATTGAGACCAAGTTCTCAGTCAAAGACCTGAATTTCAGGATGTTTGACGTAGGAGGTCAGAGGTCAGAGCGCAAGAAATGGATCCATTGTTTCGAAGGCGTCACCTGTATCATTTTCTGCGGAGCCCTAAGTGCCTATGACATGGTGCTGGTGGAAGATGATGAAGTGAACCGCATGCATGAGTCTCTGCATCTGTTCAACAGCATATGTAACCACAAGTTCTTTGCTGCAACTTCCATTGTCCTATTTCTCAACAAGAAGGACCTCTTTGAGGAAAAGATCAAGAAGGTTCACCTCAGCATTTGCTTTCCTGAGTATGATGGGAACAACTCATATGAAGATGCAGGAAATTATATAAAGAGCCAGTTTCTTGACCTAAACATGCGCAAAGATGTCAAAGAAATCTACAGTCATATGACTTGTGCGACAGACACACAGAATGTCAAATTTGTATTTGATGCAGTCACAGATATTATCATCAAAGAGAACCTCAAGGATTGTGGGCTCTTCTAG
	Gracilinanus_agilis	ATGGGCAGTGGAGCCAGTGCTGAGGACAAAGAACTGGCCAAGAGGTCCAAGGAGCTAGAGAAGAAGCTTCAGGAGGATGCAGACAAAGAAGCAAAGACTGTCAAGCTATTATTGTTGGGTGCCGGGGAATCAGGAAAGAGTACCATCGTCAAACAGATGAAAATCATCCACCAGGACGGCTACACTCCAGAAGAGTGTTTGGAGTTCAAATCCGTTATCTACGGCAACGTGCTGCAGTCCATTCTGGCCATCATTCGTGCCATGTCCACCCTGGGCATTGACTATGCAGAATCATCTTGTGTGGATGATGGACGACAGCTTAACAACATAGCTGATTCCATGGAGGAGGGAACCATGTCTCCTGAGCTGGTGGGCATCATTAAAAGACTATGGCAGGATGGGGGCGTGCAGGCCTGCTTTGACCGTGCTGCCGAGTACCAACTCAATGACTCTGCCTCTTACTACCTCAATCAGTTGGATCGCATCACAGCCCCTGACTACCTCCCCAACGAGCAGGATGTTCTTCGATCTCGGGTCAAAACTACAGGCATCATTGAGACCAAGTTCTCAGTCAAAGACCTGAATTTCAGGATGTTTGACGTGGGAGGGCAGAGGTCAGAGCGCAAGAAATGGATCCATTGTTTTGAAGGTGTCACCTGTATCATTTTCTGCGGAGCCCTAAGTGCCTATGACATGGTGCTGGTGGAAGATGATGAAGTGAACCGCATGCATGAGTCTCTGCATCTGTTCAACAGCATATGTAACCACAAGTTCTTTGCTGCGACTTCCATTGTTCTGTTTCTCAACAAGAAGGACCTTTTTGAGGAAAAGATCAAGAAGGTTCACCTCAGCATTTGCTTTCCTGAGTATGATGGGAACAACTCCTATGAGGATGCAGGAAATTATATAAAGAGCCAGTTTCTTGACCTAAACATGCGTAAAGATGTCAAAGAAATCTACAGTCATATGACTTGTGCTACCGACACACAGAATGTCAAATTTGTGTTTGATGCGGTCACGGATATCATCATCAAAGAGAACCTCAAGGATTGTGGGCTCTTCTAG
	Monodelphis_domestica	ATGGGCAGTGGAGCCAGTGCTGAAGACAAAGAATTGGCCAAGAGATCCAAGGAGCTAGAGAAGAAGCTTCAGGAGGATGCAGACAAAGAGGCAAAGACTGTCAAGCTATTACTGTTGGGTGCTGGGGAATCCGGAAAGAGTACCATCGTCAAACAGATGAAAATCATCCACCAGGATGGCTACACTGAAGAGGAGTGTTTGGAGTTCAAATCCGTTATCTACGGCAATGTGTTGCAATCCATTCTGGCCATCATTCGTGCCATGTCCACCCTGGGCATTGACTATGCAGAGTCATCGTGCGTGGATGATGGACGACAGCTTAACAACATAGCTGATTCCATGGAGGAGGGAACCATGTCTCCTGAGCTGGTGGGCATCATTAAAAGACTATGGCAGGATGGGGGCGTGCAGGCCTGCTTTGACCGTGCTGCTGAGTACCAACTCAATGACTCTGCCTCTTACTACCTCAATCAGTTGGATCGAATCACAGCCCCAGACTACCTCCCCAATGAGCAGGATGTTCTTCGGTCTCGGGTCAAAACTACAGGCATCATTGAGACCAAGTTCTCAGTCAAAGACCTGAATTTCAGGATGTTTGATGTCGGAGGGCAGAGGTCGGAGCGCAAGAAATGGATCCATTGTTTCGAAGGTGTCACCTGCATCATTTTCTGCGGAGCCCTAAGTGCCTATGACATGGTGCTGGTGGAAGATGACGAAGTGAACCGCATGCACGAGTCTCTGCATCTGTTCAACAGCATATGTAACCACAAGTTCTTTGCTGCGACTTCTATTGTCCTATTTCTTAACAAGAAGGACCTCTTTGAGGAAAAGATCAAGAAGGTTCACCTCAGCATTTGCTTTCCTGAGTATGATGGGAACAACTCATATGAGGATGCAGGAAATTATATAAAGAGCCAGTTTCTTGACCTAAACATGCGCAAAGATGTCAAAGAAATCTACAGTCATATGACTTGTGCAACAGACACACAGAATGTCAAATTTGTGTTTGATGCGGTCACAGATATCATCATCAAAGAGAACCTCAAGGATTGTGGGCTCTTCTAG

;
end;
