# Supplementary material for: Three Blind Moles: Molecular Evolutionary Insights on the Tempo and Mode of Convergent Eye Degeneration in Notoryctes typhlops (Southern Marsupial Mole) and Two Chrysochlorids (Golden Moles)
Source: Genes (Basel). 2023 Oct 28;14(11):2018. doi: 10.3390/genes14112018 (PMC10671557; doi:10.3390/genes14112018)
Supplement: Supplementary file 1 [file genes-14-02018-s001.zip › Marsupialia CDS Alignments Nexus/Marsupialia Cone Genes CDS Nexus/GNB3 CDS alignment with both Notoryctes.nex]

#NEXUS
begin taxa;
	dimensions ntax=29;
	taxlabels
	Sarcophilus_harrisii[&"Rough Temperature (°C)"=86.29532458190974,db_xref="taxon:9305",Organism="Sarcophilus harrisii",Description="NC_045430","Genetic Code"="Standard",Modified=Sat Jun 25 07:51:57 PDT 2022,Taxonomy="Eukaryota; Metazoa; Chordata; Craniata; Vertebrata; Euteleostomi; Mammalia; Metatheria; Dasyuromorphia; Dasyuridae; Sarcophilus",Accession="NC_045430.1","Common Name"="Tasmanian devil","% GC"=41.7%,chromosome="5","# Nucleotide Sequences With Quality"=0,"Molecular Weight (kDa)"=1714.2207599998724,Topology="linear",Created=Tue Dec 31 00:00:00 PST 2019,cell_line="91H","Molecule Type"="DNA"]
	Phascolarctos_cinereus[&country="Australia",collection_date="01-Aug-2015","Rough Temperature (°C)"=87.26292914536157,db_xref="taxon:38626",Organism="Phascolarctos cinereus",Description="NW_018344008","Genetic Code"="Standard",Modified=Sat Jun 25 07:51:57 PDT 2022,Accession="NW_018344008.1",Taxonomy="Eukaryota; Metazoa; Chordata; Craniata; Vertebrata; Euteleostomi; Mammalia; Metatheria; Diprotodontia; Phascolarctidae; Phascolarctos","% GC"=44.1%,"Common Name"="koala",chromosome="Unknown",sex="female","Molecular Weight (kDa)"=1688.1616599998767,"# Nucleotide Sequences With Quality"=0,Topology="linear",dev_stage="adult",Created=Wed May 10 00:00:00 PDT 2017,specimen_voucher="AM:M.47724",isolate="Bilbo 61053",tissue_type="spleen","Molecule Type"="DNA"]
	Dromiciops_gliroides[&country="Chile: San Martin, comuna de Valdivia, Region delos Rios",collection_date="2014-02-10","Rough Temperature (°C)"=88.48052307038061,db_xref="taxon:33562",Organism="Dromiciops gliroides",Description="NC_057865","Genetic Code"="Standard",Modified=Sat Jun 25 07:51:57 PDT 2022,Accession="NC_057865.1",Taxonomy="Eukaryota; Metazoa; Chordata; Craniata; Vertebrata; Euteleostomi; Mammalia; Metatheria; Microbiotheria; Microbiotheriidae; Dromiciops","% GC"=47.1%,"Common Name"="monito del monte",chromosome="5",sex="female","Molecular Weight (kDa)"=1449.3340799999153,"# Nucleotide Sequences With Quality"=0,Topology="linear",dev_stage="adult",Created=Tue Sep 28 00:00:00 PDT 2021,isolate="mDroGli1",tissue_type="kidney, liver","Molecule Type"="DNA"]
	Monodelphis_domestica[&"Rough Temperature (°C)"=89.37381908586727,db_xref="taxon:13616",Organism="Monodelphis domestica",Description="NC_008808","Genetic Code"="Standard",Modified=Sat Jun 25 07:51:57 PDT 2022,Taxonomy="Eukaryota; Metazoa; Chordata; Craniata; Vertebrata; Euteleostomi; Mammalia; Metatheria; Didelphimorphia; Didelphidae; Monodelphis",Accession="NC_008808.1","Common Name"="gray short-tailed opossum","% GC"=49.3%,chromosome="8","# Nucleotide Sequences With Quality"=0,"Molecular Weight (kDa)"=1609.78457999989,Topology="linear",Created=Wed Apr 27 00:00:00 PDT 2016,pop_variant="pop1","Molecule Type"="DNA"]
	Gracilinanus_agilis[&"Rough Temperature (°C)"=88.30946142649199,Description="JADWME010026861 (E1-8), JADWME010000005 (E9)",Modified=Sat Jun 25 07:51:57 PDT 2022,"% GC"=47.3%,"# Nucleotide Sequences With Quality"=0,"Molecular Weight (kDa)"=1272.337149999942,Topology="linear","Molecule Type"="DNA",Created=Sat Jun 25 07:13:25 PDT 2022]
	Antechinus_stuartii[&country="Australia: Lane Cove National Park","Rough Temperature (°C)"=86.29368381943154,db_xref="taxon:9283",collection_date="2019-06-10",Organism="Antechinus stuartii",Description="JACYGW010042518","Genetic Code"="Standard",Modified=Sat Jun 25 07:51:57 PDT 2022,Taxonomy="Eukaryota; Metazoa; Chordata; Craniata; Vertebrata; Euteleostomi; Mammalia; Metatheria; Dasyuromorphia; Dasyuridae; Antechinus",Accession="JACYGW010042518.1","Common Name"="brown antechinus","% GC"=41.7%,sex="male","# Nucleotide Sequences With Quality"=0,"Molecular Weight (kDa)"=1659.4491899998798,Topology="linear",Created=Tue Jan 19 00:00:00 PST 2021,isolate="AWGG2019M",tissue_type="muscle","Molecule Type"="DNA"]
	Phascogale_tapoatafa[&"Rough Temperature (°C)"=86.09102715466351,Description="HiC_scaffold_5",Modified=Sat Jun 25 07:51:57 PDT 2022,"% GC"=41.2%,"# Nucleotide Sequences With Quality"=0,"Molecular Weight (kDa)"=1828.0131199998518,Topology="linear","Molecule Type"="DNA",Created=Fri Jun 24 15:10:01 PDT 2022]
	Dasyurus_hallucatus[&"Rough Temperature (°C)"=86.33540449637104,Description="HiC_scaffold_5",Modified=Sat Jun 25 07:51:57 PDT 2022,"% GC"=41.8%,"# Nucleotide Sequences With Quality"=0,"Molecular Weight (kDa)"=1741.664549999868,Topology="linear","Molecule Type"="DNA",Created=Fri Jun 24 15:08:23 PDT 2022]
	Trichosurus_vulpecula[&country="New Zealand: Sandymount, Otago Peninsula (Trap 21)",collection_date="17-May-2018","Rough Temperature (°C)"=89.31579066095195,db_xref="taxon:9337",Organism="Trichosurus vulpecula",Description="NC_050577","Genetic Code"="Standard",Modified=Sat Jun 25 07:51:57 PDT 2022,Accession="NC_050577.1",Taxonomy="Eukaryota; Metazoa; Chordata; Craniata; Vertebrata; Euteleostomi; Mammalia; Metatheria; Diprotodontia; Phalangeridae; Trichosurus","% GC"=49.2%,"Common Name"="common brushtail",chromosome="5",sex="male","Molecular Weight (kDa)"=1366.2112899999306,"# Nucleotide Sequences With Quality"=0,Topology="linear",dev_stage="pouch-young",Created=Sun Oct 25 00:00:00 PDT 2020,isolate="mTriVul1",tissue_type="muscle (forearm)","Molecule Type"="DNA"]
	Vombatus_ursinus[&"Rough Temperature (°C)"=87.98849426563078,db_xref="taxon:29139",Organism="Vombatus ursinus",Description="NW_020954684","Genetic Code"="Standard",Modified=Sat Jun 25 07:51:57 PDT 2022,Taxonomy="Eukaryota; Metazoa; Chordata; Craniata; Vertebrata; Euteleostomi; Mammalia; Metatheria; Diprotodontia; Vombatidae; Vombatus",Accession="NW_020954684.1","Common Name"="common wombat","% GC"=45.9%,chromosome="Unknown","# Nucleotide Sequences With Quality"=0,"Molecular Weight (kDa)"=1665.9600899998843,Topology="linear",Created=Thu Jan 24 00:00:00 PST 2019,"Molecule Type"="DNA"]
	Dasyurus_viverrinus[&"Rough Temperature (°C)"=86.24201099485724,Description="HiC_scaffold_5",Modified=Sat Jun 25 07:51:57 PDT 2022,"% GC"=41.6%,"# Nucleotide Sequences With Quality"=0,"Molecular Weight (kDa)"=1738.4826099998686,Topology="linear","Molecule Type"="DNA",Created=Fri Jun 24 15:09:11 PDT 2022]
	Thylacinus_cynocephalus[&country="Australia: Tasmania","Rough Temperature (°C)"=85.75431810603534,db_xref="taxon:9275",Organism="Thylacinus cynocephalus",Description="VAHE03000005","Genetic Code"="Standard",Modified=Sat Jun 25 07:51:57 PDT 2022,Taxonomy="Eukaryota; Metazoa; Chordata; Craniata; Vertebrata; Euteleostomi; Mammalia; Metatheria; Dasyuromorphia; Thylacinidae; Thylacinus",Accession="VAHE03000005.1","Common Name"="Tasmanian wolf","% GC"=41.1%,sex="female",chromosome="5","# Nucleotide Sequences With Quality"=0,"Molecular Weight (kDa)"=1849.62304999985,Topology="linear",dev_stage="Pouch Young",Created=Mon Apr 04 00:00:00 PDT 2022,isolate="PY-MV-C5757","Molecule Type"="DNA",isolation_source="soft tissue of a 108-year-old, alcohol-preserved thylacine pouch young specimen"]
	Myrmecobius_fasciatus[&"Rough Temperature (°C)"=86.5133311059138,Description="HiC_scaffold_5",Modified=Sat Jun 25 07:51:57 PDT 2022,"% GC"=42.2%,"# Nucleotide Sequences With Quality"=0,"Molecular Weight (kDa)"=1843.490169999855,Topology="linear","Molecule Type"="DNA",Created=Fri Jun 24 15:25:35 PDT 2022]
	Gymnobelideus_leadbeateri[&"Rough Temperature (°C)"=87.76217986896961,Description="HiC_scaffold_8",Modified=Sat Jun 25 07:51:57 PDT 2022,"% GC"=45.3%,"# Nucleotide Sequences With Quality"=0,"Molecular Weight (kDa)"=1552.1284999999002,Topology="linear","Molecule Type"="DNA",Created=Fri Jun 24 20:51:54 PDT 2022]
	Macropus_eugenii[&"Rough Temperature (°C)"=87.85179744878238,Description="HiC_scaffold_3",Modified=Sat Jun 25 07:51:57 PDT 2022,"% GC"=45.6%,"# Nucleotide Sequences With Quality"=0,"Molecular Weight (kDa)"=1594.0956199998927,Topology="linear","Molecule Type"="DNA",Created=Fri Jun 24 15:14:08 PDT 2022]
	Strigocuscus_gymnotis[&"Rough Temperature (°C)"=88.84040404040402,Description="HiC_scaffold_2",Modified=Sat Jun 25 07:51:57 PDT 2022,"% GC"=48.0%,"# Nucleotide Sequences With Quality"=0,"Molecular Weight (kDa)"=1525.0737099999064,Topology="linear","Molecule Type"="DNA",Created=Fri Jun 24 05:45:13 PDT 2022]
	Antechinus_flavipes[&country="Australia:Samford, QLD","Rough Temperature (°C)"=86.08891634309919,db_xref="taxon:38775",Organism="Antechinus flavipes",Description="JADWMD010000005","Genetic Code"="Standard",Modified=Sat Jun 25 07:51:57 PDT 2022,Taxonomy="Eukaryota; Metazoa; Chordata; Craniata; Vertebrata; Euteleostomi; Mammalia; Metatheria; Dasyuromorphia; Dasyuridae; Antechinus",Accession="JADWMD010000005.1","Common Name"="yellow-footed antechinus","% GC"=41.2%,sex="male",chromosome="5","# Nucleotide Sequences With Quality"=0,"Molecular Weight (kDa)"=1746.4429499998666,Topology="linear",dev_stage="adult",Created=Wed Jan 06 00:00:00 PST 2021,isolate="AdamAnt",tissue_type="testis","Molecule Type"="DNA"]
	Lagorchestes_hirsutus[&"Rough Temperature (°C)"=87.94989272479032,Description="HiC_scaffold_5",Modified=Sat Jun 25 07:51:57 PDT 2022,"% GC"=45.8%,"# Nucleotide Sequences With Quality"=0,"Molecular Weight (kDa)"=1579.9103599998941,Topology="linear","Molecule Type"="DNA",Created=Fri Jun 24 20:44:03 PDT 2022]
	Macropus_fuliginosus[&"Rough Temperature (°C)"=87.93248358439551,Description="HiC_scaffold_4",Modified=Sat Jun 25 07:51:57 PDT 2022,"% GC"=45.8%,"# Nucleotide Sequences With Quality"=0,"Molecular Weight (kDa)"=1595.6626099998923,Topology="linear","Molecule Type"="DNA",Created=Fri Jun 24 20:46:03 PDT 2022]
	Macropus_giganteus[&"Rough Temperature (°C)"=87.96860577855342,Description="HiC_scaffold_3",Modified=Sat Jun 25 07:51:57 PDT 2022,"% GC"=45.8%,"# Nucleotide Sequences With Quality"=0,"Molecular Weight (kDa)"=1589.1923499998936,Topology="linear","Molecule Type"="DNA",Created=Fri Jun 24 20:47:18 PDT 2022]
	Macropus_rufus[&"Rough Temperature (°C)"=87.92590208699043,Description="HiC_scaffold_5",Modified=Sat Jun 25 07:51:57 PDT 2022,"% GC"=45.7%,"# Nucleotide Sequences With Quality"=0,"Molecular Weight (kDa)"=1579.3729899998953,Topology="linear","Molecule Type"="DNA",Created=Fri Jun 24 20:48:09 PDT 2022]
	Setonix_brachyurus[&"Rough Temperature (°C)"=87.96147556939847,Description="HiC_scaffold_5",Modified=Sat Jun 25 07:51:57 PDT 2022,"% GC"=45.8%,"# Nucleotide Sequences With Quality"=0,"Molecular Weight (kDa)"=1582.5860199998956,Topology="linear","Molecule Type"="DNA",Created=Fri Jun 24 20:49:22 PDT 2022]
	Potorous_gilbertii[&"Rough Temperature (°C)"=87.4966314140227,Description="HiC_scaffold_2385",Modified=Sat Jun 25 07:51:57 PDT 2022,"% GC"=44.7%,"# Nucleotide Sequences With Quality"=0,"Molecular Weight (kDa)"=1574.0341499998942,Topology="linear","Molecule Type"="DNA",Created=Fri Jun 24 20:50:24 PDT 2022]
	Pseudocheirus_occidentalis[&"Rough Temperature (°C)"=87.51333333333332,Description="HiC_scaffold_5",Modified=Sat Jun 25 07:51:57 PDT 2022,"% GC"=44.7%,"# Nucleotide Sequences With Quality"=0,"Molecular Weight (kDa)"=1686.823129999879,Topology="linear","Molecule Type"="DNA",Created=Fri Jun 24 20:53:57 PDT 2022]
	Pseudochirops_corinnae[&"Rough Temperature (°C)"=87.63985017357939,Description="HiC_scaffold_1",Modified=Sat Jun 25 07:51:57 PDT 2022,"% GC"=45.0%,"# Nucleotide Sequences With Quality"=0,"Molecular Weight (kDa)"=1686.3106099998793,Topology="linear","Molecule Type"="DNA",Created=Fri Jun 24 20:55:03 PDT 2022]
	Pseudochirops_cupreus[&"Rough Temperature (°C)"=87.5727437149575,Description="HiC_scaffold_2",Modified=Sat Jun 25 07:51:57 PDT 2022,"% GC"=44.9%,"# Nucleotide Sequences With Quality"=0,"Molecular Weight (kDa)"=1703.7650199998764,Topology="linear","Molecule Type"="DNA",Created=Fri Jun 24 20:55:56 PDT 2022]
	Didelphis_virginiana[&"Rough Temperature (°C)"=89.5553432642487,Description="HiC_scaffold_4",Modified=Sat Jun 25 07:51:57 PDT 2022,"% GC"=49.7%,"# Nucleotide Sequences With Quality"=0,"Molecular Weight (kDa)"=1902.3007799998459,Topology="linear","Molecule Type"="DNA",Created=Fri Jun 24 20:57:09 PDT 2022]
	Notoryctes_typhlops_DNA_Zoo[&URN="urn:local:.:150-gc65fsi","Rough Temperature (°C)"=89.82590420332355,Description="HiC_scaffold_4","Genetic Code"="Standard",Modified=Thu Nov 17 18:38:11 PST 2022,"% GC"=51.6%,"# Nucleotide Sequences With Quality"=0,"Molecular Weight (kDa)"=316.4807100000011,Topology="linear","Molecule Type"="DNA",Created=Thu Nov 17 18:37:45 PST 2022]
	Notoryctes_typhlops_NYGC[&"At least Q20"=100.00%,Ambiguities=0,"At least Q30"=100.00%,"Rough Temperature (°C)"=89.82590420332355,"At least Q40"=100.00%,Description="NYGC map2 Ntyphlops DNA Zoo",Modified=Thu Nov 17 18:37:04 PST 2022,Bin="<html><head><3></head><b><font color='#49993F'>High</font></b></html>","% GC"=51.6%,"# Nucleotide Sequences With Quality"=1,"Post-Trim Length"=1023,"Molecular Weight (kDa)"=316.4807100000011,Topology="linear","% MQ"=0.0%,Created=Sat Jun 25 15:11:54 PDT 2022,URN="urn:local:.:14z-gc65fsi","% LQ"=0.0%,"% HQ"=100.0%,"Molecule Type"="DNA"]
;
end;

begin characters;
	dimensions nchar=1023;
	format datatype=dna missing=? gap=-;
	matrix
	Sarcophilus_harrisii	ATGGGGGAGATGGAGCAATTGCGTCAGGAAGCTGAACAGCTCAAGACACAGATTGCGGATGCCCGGAAAGCCTATGCAGACACCACCCTGGCAGAGCTTACTTCTGGTCTAGAGGTTGTTGGGCGGATTCAGATGCGAACACGCCGGACTCTCCGAGGACACTTGGCCAAGATCTATGCCATGCATTGGTCTACTGACTCCAAGCTGCTAGTGAGTGCTTCACAAGATGGAAAGCTGATTGTGTGGGATACCTATACAACCAACAAGGTCCATGCCATCCCACTCCGTTCCTCGTGGGTCATGACCTGTGCGTATGCTCCATCGGGAAACTTCGTGGCTTGTGGGGGACTGGACAATATGTGCTCCATCTACAGCCTCAAATCCCGAGAGGGCAATGTCAAAGTCAGCCGGGAGCTGAATGCCCACACAGGTTACCTCTCCTGCTGCCGGTTCTTAGATGACAACAACATTGTGACCAGCTCTGGAGATACCACATGTGCTCTATGGGACATTGAGACTGGGCAGCAGAAGATGGTATTTGTGGGCCACACAGGAGATTGCATGAGCCTAGCTGTTTCTCCCGATTTCAAACTCTTTATTTCTGGGGCTTGTGATGCCAGTGCTAAGCTTTGGGATGTACGAGAGGGGACTTGCCGCCAAACTTTCACCGGGCATGAGTCTGACATCAATGCTATCTGCTTCTTCCCAAATGGTGAAGCAATTTGTACTGGTTCAGATGATGCTACCTGTCGTCTCTTCGACCTTCGGGCCGACCAGGAACTAATTACATACTCACATGAAAGCATCATCTGTGGGATCACATCAGTTGCCTTCTCCCGAAGTGGCCGCCTGTTGCTGGCTGGCTATGATGACTTTAACTGCAACATTTGGGACTCCCTGAAGGGTGAACGTGTTGGGACCCTCTCCGGCCATGACAACAGGGTCAGTTGCCTGGGGGTTACAGCTGATGGGATGGCAGTGGCCACAGGCTCCTGGGACAGCTTCCTCAAGGTCTGGAACTGA
	Phascolarctos_cinereus	ATGGGGGAGATGGAGCAATTACGTCAGGAAGCTGAACAGCTCAAGACACAGATTGCGGATGCCCGGAAAGCCTGTGCTGACACCACCCTGGCAGAGCTTACTTCTGGTGTAGAGGTTGTTGGGCGGATTCAGATGCGGACACGCCGGACTCTTCGTGGACACTTGGCCAAGATCTATGCCATGCATTGGTCTACTGACTCCAAGCTGCTAGTGAGTGCTTCACAGGATGGGAAGCTGATTGTGTGGGATACCTATACAACCAACAAGGTCCATGCCATTCCACTTCGTTCCTCTTGGGTCATGACCTGTGCCTATGCTCCATCGGGAAACTTTGTGGCATGTGGGGGGCTGGACAATATGTGTTCCATCTACAGCCTCAAGTCCCGAGAGGGCAACGTCAAAGTCAGCCGGGAGCTCTCTGCCCACACAGGTTACCTCTCCTGCTGCCGATTCTTAGATGACAACAACATTGTGACCAGCTCTGGAGATACCACATGTGCTCTGTGGGATATTGAGACTGGGCAACAGAAGATGGTATTTTTGGGCCACACAGGAGATTGCATGAGCCTGGCTGTTTCTCCCGATTTCAAACTCTTTATTTCTGGGGCCTGTGATGCCAGTGCCAAGCTGTGGGATGTCCGAGAGGGAACTTGCCGCCAAACTTTCACTGGGCATGAGTCTGACATCAATGCTATCTGTTTCTTTCCCAATGGTGAAGCAATCTGTACTGGCTCAGATGATGCCACCTGTCGTCTCTTCGACCTTCGGTCTGACCAGGAGCTGATCACATACTCCCATGAAAGCATCATCTGTGGCATCACGTCAGTTGCCTTCTCCCGAAGTGGCCGCCTGTTGCTGGCTGGCTACGATGACTTTAACTGCAACATCTGGGACTCTGTGAAGGGTGAACGTGTTGGGACCCTCTCAGGCCATGACAACAGAGTCAGTTGCCTGGGGATTACAGCTGATGGGATGGCAGTGGCCACAGGCTCCTGGGACAGCTTCCTCAAGATCTGGAACTGA
	Dromiciops_gliroides	ATGGGGGAGATGGAACAATTGCGTCAGGAAGCTGAACAGCTCAAGAAACAGATTGCGGATGCCAGGAAAGCCTGTGCTGACACCACCCTGGCAGAGCTTACTTCTGGTCTAGAGGTTGTTGGGAGGATTCAAATGCGGACACGCCGGACTCTCCGTGGACACTTGGCCAAGATCTATGCCATGCATTGGTCTACTGACTCCAAGCTGCTAGTGAGTGCTTCGCAGGATGGGAAGCTCATTGTGTGGGATACCTATACAACCAACAAGGTCCATGCCATCCCTCTTCGTTCCTCATGGGTCATGACCTGTGCCTATGCTCCGTCAGGAAACTTCGTGGCCTGTGGGGGGCTGGACAATATGTGCTCCATCTACAGCCTCAAATCAAGAGAGGGCAATGTCAAAGTCAGCCGGGAGCTCTCTGCCCACACAGGTTACCTCTCCTGCTGCCGATTCTTAAATGACAACAACATCGTGACCAGCTCTGGAGACACCACGTGTGCCCTGTGGGACATTGAGACTGGGCAGCAGAAGATGGTATTTCTGGGCCACACAGGAGATTGCATGAGCCTGGCTGTTTCTCCCGATTTCAAACTCTTTATTTCTGGGGCCTGCGATGCCAGTGCCAAGCTGTGGGACGTCCGAGAGGGGACTTGCCGCCAAACTTTCACTGGTCATGAGTCTGACATCAATGCTATCTGTTTCTTCCCCAATGGTGAAGCAATATGCACTGGCTCAGATGACGCTACCTGTCGTCTCTTCGACTTGCGGGCTGATCAGGAGCTGATCACTTACTCGCACGAGAGCATCATTTGTGGAATCACATCAGTTGCCTTCTCCCGAAGTGGCCGCCTCTTGCTGGCTGGCTACGATGATTTCAACTGCAACATCTGGGACTCCATGAAGGGCGAACGTGTTGGGACTCTCTCAGGCCATGACAACAGGGTCAGTTGCCTGGGGGTCACAGCTGATGGGATGGCAGTGGCCACAGGCTCCTGGGACAGCTTCCTGAAGATCTGGAACTGA
	Monodelphis_domestica	ATGGGGGAGATGGAGCAATTGCGTCAGGAAGCTGAACAGCTCAAGAAACACATCGCGGACGCCCGGAAAGCCTGTGCCGATACCACCCTGGCAGAGCTGACTTCTGGCCTCGAGCTTGTTGGGAGGATTCAGATGCGGACACGGCGGACTCTCCGAGGACACCTGGCCAAGATCTATGCTATGCACTGGTCGACCGACTCCAAGCTGCTCGTGAGTGCTTCACAGGACGGGAAGCTGATCGTGTGGGACACCTACACCACCAACAAGGTCCACGCCATTCCTCTCCGTTCGTCTTGGGTCATGACCTGTGCCTATGCTCCATCGGGAAATTTTGTGGCTTGTGGAGGTCTGGACAACATGTGCTCCATCTACAGCCTCAAATCTCGAGAGGGCAACGTCAAAGTCAGCCGGGAGCTCTCCGCCCACACAGGCTACCTGTCCTGCTGTCGATTCTTAGACGACAACAACATTGTGACCAGTTCTGGGGATACCACCTGCGCCCTCTGGGACATTGAGACCGGTCAGCAGAAAATGGTATTTTTGGGCCACACAGGAGATTGCATGAGTCTGGCTGTTTCTCCCGACTTCAAACTCTTTATTTCTGGGGCCTGTGATGCCAGTGCCAAGCTGTGGGACGTGCGAGAGGGGACTTGCCGCCAAACTTTCACGGGCCATGAGTCTGACATCAATGCTATCTGCTTCTTCCCCAACGGTGAAGCGATTTGTACGGGCTCAGATGACGCTACCTGTCGGCTCTTTGACCTCCGGGCTGACCAGGAGCTGATTACTTATTCCCATGAAAGCATCATCTGTGGGATCACGTCGGTTGGCTTCTCCCGAAGTGGCCGCCTGTTGCTGGCTGGCTACGATGACTTTAACTGTAACATCTGGGATTCCATGAAGGGCGAACGTGTTGGGACCCTCTCAGGCCATGACAACAGGGTCAGTTGCCTGGGGATCACAGCTGATGGGATGGCAGTAGCCACAGGCTCCTGGGACAGCTTCCTCAAAATCTGGAACTGA
	Gracilinanus_agilis	ATGGGGGAGATGGAGCAATTGCGTCAGGAAGCTGAACAGCTCAAGAAACACATTGCGGATGCCCGGAAAGCCTGTGCCGATACCACCTTGGCAGAGCTGACTTCTGGCCTAGAGGTTGTTGGGAGGATTCAGATGCGGACACGGCGGACCCTCCGTGGACACTTGGCTAAGATCTATGCCATGCACTGGTCGACTGACTCCAAGCTGCTAGTGAGTGCTTCACAGGACGGGAAGCTGATCGTGTGGGACACCTACACCACCAACAAGGTCCATGCCATTCCTCTGCGTTCATCTTGGGTCATGACCTGTGCCTATGCGCCGTCGGGGAATTTTGTGGCCTGTGGAGGCCTGGACAACATGTGCTCCATCTATAGCCTCAAATCTCGAGAGGGCAATGTCAAAGTGAGCCGGGAGCTCTCTGCCCACACAGGTTACCTGTCCTGCTGTCGATTCCTAGATGACAACAACATTGTGACCAGCTCTGGGGACACCACATGCGCCCTCTGGGACATTGAGACTGGTCAGCAGAAAATGGTATTTTTGGGCCACACAGGAGATTGCATGAGCCTGGCTGTTTCTCCCGACTTCAAACTCTTTATTTCTGGGGCCTGCGATGCCAGCGCCAAATTGTGGGATGTTCGAGAGGGGACTTGCCGCCAAACTTTCACGGGTCACGAGTCTGACATCAATGCTATCTGCTTCTTCCCCAATGGTGAAGCGATTTGTACTGGCTCAGATGATGCCACCTGCCGTCTCTTTGACCTCCGGGCTGACCAGGAGCTCATCACTTATTCCCACGAAAGCATCATCTGTGGGATCACGTCGGTTGGCTTCTCCCGAAGTGGCCGCCTCTTGTTGGCTGGCTATGATGACTTTAACTGTAACATCTGGGATTCCATGAAGGGTGAACGTGTTGGGACCCTCTCAGGCCATGACAACAGGGTCAGTTGCCTGGGGATCACAACTGATGGGATGGCAGTAGCCACAGGCTCCTGGGACAGCTTCCTCAAGATCTGGAACTGA
	Antechinus_stuartii	ATGGGGGAGATGGAGCAATTGCGTCAGGAAGCTGAACAGCTCAAGACACAGATTGCGGATGCCCGGAAAGCCTGTGCTGACACTACCCTGGCAGAGCTTACTTCTGGTCTAGAGGTTGTTGGGCGGATTCAGATGCGAACACGCCGGACTCTCCGAGGACACTTGGCCAAGATCTATGCCATGCATTGGTCTACTGACTCCAAGCTACTAGTGAGTGCTTCACAAGATGGAAAGCTGATTGTGTGGGATACCTACACAACCAATAAGGTCCATGCCATCCCACTCCGTTCCTCTTGGGTCATGACCTGTGCGTATGCTCCATCGGGAAACTTCGTGGCTTGTGGGGGACTGGACAATATGTGCTCCATCTACAGCCTCAAATCCCGAGAGGGCAATGTCAAGGTCAGCCGGGAGCTGAATGCCCACACAGGTTACCTCTCCTGCTGCCGATTCTTAGATGACAACAACATTGTGACCAGCTCTGGAGATACCACATGTGCTCTATGGGACATTGAGACTGGGCAGCAGAAGATGGTATTTGTGGGCCACACAGGAGATTGCATGAGCCTAGCTGTTTCTCCCGATTTCAAACTCTTTATTTCTGGGGCTTGTGATGCCAGTGCTAAGCTTTGGGATGTACGAGAGGGGACTTGCCGCCAAACTTTCACCGGTCATGAGTCTGACATCAACGCTATCTGCTTCTTCCCAAATGGTGAAGCAATTTGTACTGGTTCAGATGATGCTACCTGTCGTCTCTTCGACCTTCGGGCTGATCAGGAACTAATTACATATTCACATGAAAGCATCATCTGTGGGATCACATCAGTTGCCTTCTCTCGAAGTGGCCGCCTGTTGCTGGCTGGCTATGATGACTTTAACTGCAACATTTGGGACTCCCTGAAGGGTGAACGTGTTGGGACCCTCTCAGGCCATGACAACAGGGTCAGTTGCCTGGGGGTAACAGCTGATGGGATGGCAGTGGCCACAGGCTCCTGGGACAGCTTCCTCAAGGTCTGGAACTGA
	Phascogale_tapoatafa	ATGGGGGAGATGGAACAATTGCGTCAGGAAGCTGAACAGCTCAAGACACAGATTGCGGATGCCCGGAAAGCCTGTGCTGACACTACCCTGGCAGAGCTTACTTCTGGTCTAGAGGTTGTTGGGCGGATTCAGATGCGAACACGCCGGACTCTCCGAGGACACTTGGCCAAGATCTATGCCATGCATTGGTCTACTGACTCCAAGCTGCTAGTGAGTGCTTCACAAGATGGAAAGCTGATTGTGTGGGATACCTACACAACCAACAAGGTCCATGCCATCCCACTCCGTTCCTCTTGGGTCATGACGTGTGCGTATGCTCCATCGGGAAACTTCGTGGCTTGTGGGGGACTGGACAATATGTGCTCCATCTACAGCCTCAAATCCCGAGAGGGCAATGTCAAGGTCAGCCGGGAGCTGAATGCCCACACAGGTTACCTCTCCTGCTGCCGATTCTTAGATGACAACAACATTGTGACCAGTTCTGGAGATACCACATGTGCTCTATGGGACATTGAGACTGGGCAGCAGAAGATGGTATTTGTGGGCCACACAGGAGATTGCATGAGCCTAGCTGTTTCTCCCGATTTCAAACTCTTTATTTCTGGGGCTTGTGATGCCAGTGCTAAGCTTTGGGATGTACGAGAGGGGACTTGTCGCCAAACTTTCACCGGTCATGAGTCTGACATCAATGCTATCTGTTTCTTCCCAAATGGTGAAGCAATTTGTACTGGTTCAGATGATGCTACCTGTCGTCTCTTCGACCTTCGGGCTGATCAGGAACTAATTACATATTCACATGAAAGCATCATCTGTGGGATCACATCAGTTGCCTTCTCTCGAAGTGGCCGCCTGTTGCTGGCTGGCTATGATGATTTTAACTGCAACATTTGGGACTCCCTGAAGGGTGAACGTGTTGGGACCCTCTCCGGCCATGACAACAGGGTCAGTTGCCTAGGGGTTACAGCTGATGGGATGGCAGTGGCCACAGGCTCCTGGGACAGCTTCCTCAAGGTCTGGAACTGA
	Dasyurus_hallucatus	ATGGGGGAGATGGAGCAATTGCGTCAGGAAGCTGAACAGCTCAAGACACAGATTGCGGATGCCCGGAAAGCCTGTGCAGACACCACCCTGGCAGAGCTTACTTCTGGTCTAGAGGTTGTTGGGCGGATTCAGATGCGAACACGCCGGACTCTCCGAGGACACTTGGCCAAGATCTATGCCATGCATTGGTCTACTGACTCCAAGCTGCTAGTGAGTGCTTCACAAGATGGAAAGCTGATTGTGTGGGATACCTACACAACCAACAAGGTCCATGCCATCCCACTCCGTTCCTCGTGGGTCATGACCTGTGCGTATGCTCCATCGGGAAACTTCGTGGCTTGTGGGGGACTGGACAATATGTGCTCCATCTACAGCCTCAAATCCCGAGAGGGCAATGTCAAAGTCAGCCGGGAGCTGAATGCCCACACAGGTTACCTCTCCTGCTGCCGGTTCTTAGATGACAACAACATTGTGACCAGCTCTGGAGATACCACATGCGCTCTATGGGACATTGAGACTGGGCAGCAGAAGATGGTATTTGTGGGCCACACAGGAGATTGCATGAGCCTAGCTGTTTCTCCTGATTTCAAACTCTTTATTTCTGGGGCTTGTGATGCCAGTGCTAAGCTTTGGGATGTACGAGAGGGGACTTGCCGCCAAACTTTCACCGGGCATGAGTCTGACATCAATGCTATCTGTTTCTTCCCAAATGGTGAAGCAATTTGTACTGGTTCAGATGATGCTACCTGTCGTCTCTTCGACCTTCGGGCTGACCAGGAACTAATTACATACTCACATGAAAGCATCATCTGTGGGATCACATCAGTTGCCTTCTCCCGAAGTGGCCGCCTGTTGCTGGCTGGCTATGATGACTTTAACTGCAACATTTGGGACTCCCTGAAGGGTGAACGTGTTGGGACCCTCTCCGGCCATGACAACAGGGTCAGTTGCCTGGGGGTTACAGCTGATGGGATGGCAGTGGCCACAGGCTCCTGGGACAGCTTCCTCAAGGTTTGGAACTGA
	Trichosurus_vulpecula	ATGGGGGAGATGGAGCAATTGCGTCAGGAAGCTGAACAGCTCAAGAAACAGATTGCGGATGCCCGGAAAGCCTGTGCTGACACCACCCTGGCAGAGCTTACTTCTGGTCTCGAGGTTGTTGGGCGGATTCAGATGCGGACACGTCGGACTCTCCGTGGACACTTGGCCAAGATCTACGCCATGCATTGGTCTACTGATTCTAAGCTGCTCGTGAGTGCTTCACAGGATGGGAAGCTGATTGTGTGGGATACCTACACGACCAACAAGGTCCATGCCATCCCACTTCGTTCGTCTTGGGTCATGACCTGTGCCTATGCTCCATCGGGAAACTTCGTGGCCTGTGGGGGGCTGGACAACATGTGCTCCATCTACAGCCTTAAATCCCGAGAGGGCAATGTCAAAGTCAGCCGGGAGCTCTCTGCCCACACAGGTTACCTCTCCTGCTGCCGGTTCTTAGATGACAACAACATTGTGACCAGCTCTGGAGATACCACATGCGCTCTGTGGGACATTGAGACTGGCCAGCAGAAGATGGTATTTTTGGGCCACACAGGAGATTGCATGAGCCTGGCTGTTTCTCCCGATTTCAAACTCTTTATCTCTGGGGCCTGTGATGCCAGCGCCAAGCTGTGGGATGTACGAGAGGGGACTTGCCGCCAAACTTTCACCGGTCACGAGTCTGACATCAATGCTATCTGCTTCTTTCCCAATGGTGAAGCAATTTGTACTGGCTCCGACGATGCCACCTGTCGTCTCTTCGACCTGCGGGCTGACCAGGAGCTGATCACGTACTCACACGAAAGCATCATCTGCGGGATCACATCGGTGGCCTTCTCCCGAAGTGGCCGGCTGCTGCTGGCTGGCTATGATGACTTTAACTGCAACATCTGGGACTCCATGAAGGGGGAGCGTGTGGGGACCCTCTCAGGCCATGACAACAGGGTCAGTTGCCTGGGGATTACAGCTGATGGGATGGCAGTGGCCACAGGCTCCTGGGACAGCTTCCTCAAGATCTGGAATTGA
	Vombatus_ursinus	ATGGGGGAGATGGAGCAATTGCGTCAGGAAGCTGAACAGCTCAAGAAACAGATTGCGGATGCCCGGAAAGCCTGTGCTGACACCACCCTGGCAGAGCTTACTTCTGGTCTAGAGGTTGTTGGGCGGATTCAGATGCGGACACGCCGGACTCTCCGTGGACACTTGGCCAAGATCTATGCCATGCATTGGTCTACTGACTCCAAGCTGCTAGTGAGTGCTTCACAGGATGGGAAGCTGATTGTGTGGGATACCTATACAACCAACAAGGTCCATGCCATCCCGCTTCGTTCCTCTTGGGTCATGACCTGTGCCTATGCTCCATCGGGAAACTTCGTGGCATGTGGGGGGCTGGACAATATGTGTTCCATCTACAGCCTCAAATCCCGCGAGGGCAATGTCAAAGTCAGCCGGGAGCTCTCTGCCCACACAGGTTACCTCTCCTGCTGCCGATTCTTAGATGACAACAACATTGTGACCAGCTCTGGAGATACCACATGTGCTCTGTGGGACATTGAGACTGGGCAGCAGAAGATGGTGTTTTTGGGCCACACAGGAGATTGCATGAGCCTGGCTGTTTCTCCCGATTTCAAACTCTTTATTTCTGGGGCCTGCGATGCCAGTGCCAAGCTGTGGGATGTCCGAGAGGGGACTTGCCGCCAAACTTTCACTGGGCACGAGTCCGACATCAATGCTATCTGTTTCTTCCCCAATGGTGAAGCAATTTGTACTGGCTCAGATGATGCCACCTGTCGTCTCTTCGACCTTCGGGCTGACCAGGAGCTGATCACGTACTCCCACGAAAGCATCATCTGTGGCATTACATCAGTTGCCTTCTCCCTAAGTGGCCGCCTGTTGCTGGCTGGCTATGATGACTTTAACTGCAACATCTGGGACTCCATGAAGGGTGAACGTGTTGGGACCCTCTCAGGCCATGACAACAGAGTCAGTTGCCTGGGGATTACAGCTGATGGGATGGCAGTGGCCACAGGCTCCTGGGACAGCTTCCTCAAGATCTGGAACTGA
	Dasyurus_viverrinus	ATGGGGGAGATGGAGCAATTGCGTCAGGAAGCTGAACAGCTCAAGACACAGATTGCGGATGCCCGGAAAGCCTATGCAGACACCACCCTGGCAGAGCTTACTTCTGGTCTAGAGGTTGTTGGGCGGATTCAGATGCGAACACGACGGACTCTCCGAGGACACTTGGCCAAGATCTATGCCATGCATTGGTCTACTGACTCCAAGCTGCTAGTGAGTGCTTCACAAGATGGAAAGCTGATTGTGTGGGATACCTACACAACCAACAAGGTCCATGCCATCCCACTCCGTTCCTCTTGGGTCATGACCTGTGCGTATGCTCCATCGGGAAACTTTGTGGCTTGTGGGGGACTGGACAATATGTGCTCCATCTACAGCCTCAAATCCCGAGAGGGCACTGTCAAAGTCAGCCGGGAGCTGAATGCCCACACAGGTTACCTCTCCTGCTGCCGATTCTTAGATGACAACAACATTGTGACCAGCTCTGGAGATACCACATGTGCTCTATGGGACATTGAGACTGGGCAGCAGAAGATGGTATTTGTGGGCCACACAGGAGATTGCATGAGCCTAGCTGTTTCTCCTGATTTCAAACTCTTTATTTCTGGGGCTTGTGATGCCAGTGCTAAGCTTTGGGATGTACGAGAGGGGACTTGCCGCCAAACTTTCACTGGGCATGAGTCTGACATCAATGCTATCTGTTTCTTCCCAAATGGTGAAGCAATTTGTACTGGTTCAGATGATGCTACCTGTCGTCTCTTCGACCTTCGGGCTGACCAGGAACTAATTACATACTCACATGAAAGCATCATCTGTGGGATCACATCAGTTGCCTTTTCCCGAAGTGGCCGCCTGTTGCTGGCTGGCTATGATGACTTTAACTGCAACATTTGGGACTCCCTGAAGGGTGAACGTGTTGGGACCCTCTCGGGCCATGACAACAGGGTCAGTTGCCTGGGGGTTACAGCTGATGGGATGGCAGTGGCCACAGGCTCCTGGGACAGCTTCCTCAAGGTCTGGAACTGA
	Thylacinus_cynocephalus	ATGGGGGAGATGGAGCAATTGCGTCAGGAAGCTGAACAGCTCAAGAAACAGATTGCGGATGCTCGGAAAGCCTGTGCTGACACCACCCTGGTAGAGCTTACTTCTGGTCTAGAGGTTGTTGGGCGGATTCAGATGCGAACACGCCGGACTCTTCGAGGACACTTGGCCAAGATCTATGCCATGCATTGGTCTACTGACTCCAAGCTGCTAGTGAGTGCTTCACAGGATGGAAAGCTGATTGTGTGGGATACCTACACAACCAACAAGGTCCATGCCATCCCACTCCGTTCCTCTTGGGTCATGACCTGTGCGTATGCTCCATCAGGAAACTTCGTGGCTTGTGGGGGACTAGACAATATGTGCTCCATCTACAGCCTCAAATCCCGAGAGGGCAATGTCAAAGTCAGCCGGGAGCTGAATGCCCACACAGGTTACCTCTCCTGCTGCCGATTCTTAGATGACAACAACATTGTGACCAGCTCTGGAGATACCACATGTGCTCTGTGGGACATCGAAACTGGGCAGCAGAAGATGGTATTTGTGGGCCACACAGGAGATTGCATGAGCCTAGCTGTTTCTCCCGATTTCAAACTCTTTATTTCTGGGGCTTGTGATGCCAGTGCTAAGCTGTGGGATGTACGAGAGGGGACTTGCCGCCAAACTTTCACTGGTCATGAGTCTGACATCAATGCTATTTGCTTCTTCCCCAATGGTGAAGCAATTTGTACTGGTTCAGATGATGCTACCTGTCGTCTTTTCGACCTTCGGGCTGACCAGGAGCTGATCACATACTCACATGAAAGCATCATCTGTGGGATCACATCAGTTGCCTTCTCCCGAAGTGGTCGCCTGTTGCTAGCTGGCTATGATGACTTTAACTGCAACATTTGGGACTCCCTGAAGGGTGAACGTGTTGGGACCCTCTCAGGCCACGACAACAGAGTCAGTTGCCTGGGGGTTACAGCTGATGGGATGGCAGTGGCCACAGGCTCCTGGGACAGCTTCCTCAAGATCTGGAACTGA
	Myrmecobius_fasciatus	ATGGGGGAGATGGAGCAATTGCGTCAGGAAGCTGAACAGCTCAAGAAACAGATTGCGGATGCCCGGAAAGCCTGTGCTGACACCACCTTGGCAGAGCTTACTTCTGGCCTAGAGCTTGTTGGACGGATTCAGATGCGAACACGCCGGACTCTCCGAGGACACTTGGCCAAGATCTATGCCATGCATTGGTCTACTGACTCCAAGCTGCTAGTGAGTGCTTCCCAAGATGGAAAACTGATTGTGTGGGATACCTACACAACCAACAAGGTCCATGCCATCCCACTCCGTTCCTCTTGGGTTATGACCTGTGCATATGCTCCATCAGGAAATTTTGTAGCTTGTGGGGGACTGGACAATATGTGCTCCATCTACAACCTCAAATCACGAGAGGGCAATGTCAAAGTCAGCCGGGAGCTGAATGCTCACACAGGTTACCTCTCCTGCTGCCGATTCTTAGATGACAACAACATTGTGACCAGCTCTGGAGATACTACCTGTGCTCTGTGGGACATTGAGACTGGGCAACAGAAGATAGTATTTGTGGGCCACACAGGAGATTGCATGAGCCTAGCTGTTTCCCCCGATTTCAAACTCTTTATTTCTGGGGCTTGTGATGCCAGTGCTAAGCTGTGGGATGTACGAGAGGGGACTTGCCGCCAAACTTTCACTGGTCATGAGTCCGACATCAATGCTATCAGCTTCTTCCCCAATGGTGAAGCAATTTGTACTGGTTCAGATGATGCTACCTGTCGCCTCTTCGACCTTCGGGCTGACCAGGAGCTGACCACATACACACATGAAAGCATCATCTGTGGAATCACATCAGTTGCCTTCTCCCGAAGTGGCCGCCTGTTGCTGGCTGGCTATGATGACTTTAACTGCAACATTTGGGACTCCCTGAAGGGTGAACGTGTTGGGACCCTCTCAGGCCACGACAACAGGGTCAGTTGCCTGGGGGTTACAGCTGATGGGATGGCAGTGGCCACAGGCTCCTGGGACAGTTTCCTCAAGATCTGGAACTGA
	Gymnobelideus_leadbeateri	ATGGGGGAGATGGAGCAATTGCGTCAGGAAGCTGAACAGCTCAAGAAACAGATTACGGATGCCCGGAAAGCCTGTGCTGACACCACCCTGGCAGAGCTTACATCTGGTCTCGAGGTTGTTGGGCGGATTCAGATGCGCACACGCCGGACTCTCCGTGGACACTTGGCCAAGATCTATGCCATGCATTGGTCTACTGACTCCAAGCTGCTAGTGAGTGCTTCACAGGATGGGAAGCTGATTGTGTGGGATACCTATACAACCAACAAGGTCCATGCCATCCCACTTCGTTCCTCTTGGGTCATGACCTGTGCCTATGCTCCTTCGGGAAACTTTGTGGCCTGTGGGGGACTAGACAATATGTGCTCAATCTATAGCCTCAAATCCCGTGAGGGCAATGTCAAAGTCAGTCGGGAGCTCTCTGCCCACACAGGTTACCTCTCCTGTTGCCGATTCTTAGATGATAACAACATTGTGACCAGCTCTGGAGATACCACATGTGCTCTGTGGGACATTGAGACTGGGCAGCAGAAGATGGTATTTCTGGGACACACAGGAGATTGCATGAGCCTGGCTGTTTCTCCCGATTTCAAACTCTTTATTTCTGGAGCCTGTGATGCCAGCGCCAAGCTGTGGGATGTTCGAGAGGGGACTTGCCGCCAAACTTTCACTGGTCACGAATCTGATATCAATGCTATCTGCTTCTTCCCCAATGGGGAAGCAATCTGTACCGGCTCCGATGATGCTACCTGTCGTCTCTTTGACCTCCGTGCTGACCAGGAACTGATCACGTACTCACACGAAAGCATCATCTGTGGGATCACATCAGTTGCCTTCTCCCGAAGTGGCCGCCTGTTGCTGGCTGGCTATGATGACTTTAATTGCAACATCTGGGACTCCATGAAGGGCGAACGTGTGGGGACCCTCTCAGGCCATGACAACAGAGTCAGTTGCCTGGGGGTTACAGCTGATGGGATGGCAGTGGCCACAGGCTCCTGGGACAGCTTCCTCAAGATCTGGAACTGA
	Macropus_eugenii	ATGGGGGAGATGGAGCAACTGCGTCAGGAAGCTGAACAGCTCAAGAAACAGATTGCGGATGCCCGCAAAGCCTGTGCTGACACCACCCTGGCAGAGCTTACTTCTGGTCTTGAGGTTGTTGGGCGGATTCAGATGCGGACACGCCGGACTCTCCGTGGACACTTGGCCAAGATCTATGCCATGCATTGGTCTACTGACTCCAAGCTGCTAGTGAGTGCGTCACAGGATGGGAAGCTGATTGTGTGGGATACCTATACAACCAATAAGGTCCATGCCATCCCTCTTCGTTCTTCTTGGGTCATGACCTGTGCCTATGCTCCATCGGGAAACTTTGTGGCTTGTGGGGGGCTGGACAATATGTGCTCCATCTACAGCCTCAAATCCCGAGAGGGCAATGTGAAAGTCAGCCGGGAGCTCTCTGCTCACACAGGTTACCTCTCCTGCTGCCGATTCTTAGATGACAACAACATTGTGACCAGCTCTGGAGATACCACTTGCGCTCTGTGGGACATTGAAACTGGACAGCAGAAGATGGTATTCTTGGGCCACACAGGAGACTGCATGAGCTTGGCTGTTTCTCCGGATTTCAAACTCTTTATTTCTGGGGCCTGCGATGCCAGCGCCAAACTGTGGGATGTGCGAGAAGGGACTTGCCGCCAAACTTTCACTGGTCATGAGTCTGACATCAATGCTATCTGTTTCTTCCCCAATGGTGAAGCAATTTGCACTGGCTCAGATGATGCTACATGTCGTCTCTTCGACCTACGGGCTGACCAGGAGCTGATCACATACTCACATGAAAGCATCATCTGTGGAATCACATCAGTTGCCTTTTCTCTAAGTGGCCGCCTGTTGCTGGCTGGCTACGATGACTTTAACTGCAACATCTGGGACTCCATGAAGGCCGAACGTGTGGGGACCCTCTCAGGCCATGACAACAGAGTCAGTTGCCTGGGGATTACAGCTGATGGAATGGCAGTGGCCACAGGCTCCTGGGACAGCTTCCTCAAGATCTGGAATTGA
	Strigocuscus_gymnotis	ATGGGGGAGATGGAGCAATTGCGTCAGGAAGCTGAGCAGCTCAAGAAACAGATTGCGGATGCCCGGAAAGCCTGTGCTGACACCACCCTGACAGAGCTTACTTCTGGTCTCGAGGTTGTTGGACGGATTCAGATGCGGACACGCCGGACTCTCCGTGGACACTTGGCCAAGATCTATGCCATGCATTGGTCTACCGATTCCAAGCTGCTCGTGAGTGCTTCACAGGATGGGAAGCTGATTGTGTGGGATACCTATACGACCAACAAGGTCCATGCCATCCCACTTCGTTCCTCTTGGGTCATGACCTGTGCCTACGCTCCATCAGGAAACTTCGTGGCCTGTGGGGGGCTGGACAACATGTGCTCCATCTACAGCCTCAAATCCAGAGAGGGTAATGTCAAAGTCAGCCGGGAGCTCTCTGCCCACACAGGTTACCTCTCCTGCTGCCGATTCCTAGATGACAACAACATTGTGACCAGCTCTGGAGATACCACATGCGCTCTGTGGGATATTGAGACTGGGCAGCAGAAAATGGTATTTTTGGGCCACACAGGAGATTGCATGAGCCTGGCTGTTTCTCCCGATTTCAAACTCTTTATTTCTGGGGCCTGCGATGCCAGCGCCAAGCTGTGGGATGTACGAGAGGGGACTTGCCGCCAAACTTTCACCGGTCACGAGTCTGACATCAATGCTATCTGTTTCTTTCCTAATGGTGATGCAATTTGTACCGGCTCCGATGATGCTACGTGTCGTCTCTTTGACCTGCGGGCTGACCAGGAGCTGATCGCGTACTCACACGAAAGCATCATCTGCGGGATCACATCAGTGGCCTTCTCCCGAAGTGGCCGCCTGCTGCTGGCTGGCTATGATGACTTTAACTGCAACATCTGGGACTCCATGAAGGGGGAGCGTGTGGGGACCCTCTCAGGCCATGACAACAGGGTCAGTTGCCTGGGGATTACAGCTGATGGGATGGCAGTGGCCACAGGCTCCTGGGACAGCTTCCTCAAGATCTGGAACTGA
	Antechinus_flavipes	ATGGGGGAGATGGAGCAATTGCGTCAGGAAGCTGAACAGCTCAAGACACAGATTGCGGATGCCCGGAAAGCCTGTGCTGACACTACCCTGGCAGAGCTTACTTCTGGTCTAGAGGTTGTTGGGCGGATTCAGATGCGAACACGCCGGACTCTCCGAGGACACTTGGCCAAGATCTATGCCATGCATTGGTCTACTGACTCCAAGCTACTAGTGAGTGCTTCACAAGATGGAAAGCTGATTGTGTGGGATACCTACACAACCAACAAGGTCCATGCCATCCCACTCCGTTCCTCTTGGGTCATGACCTGTGCGTATGCTCCATCGGGAAACTTCGTGGCTTGTGGGGGACTGGACAATATGTGCTCCATCTACAGCCTCAAATCCCGAGAGGGCAATGTCAAGGTCAGCCGGGAGCTGAATGCCCACACAGGTTACCTCTCCTGCTGCCGATTCTTAGATGACAACAACATTGTGACCAGCTCTGGAGATACCACATGTGCTCTATGGGACATTGAGACTGGGCAGCAGAAGATGGTATTTGTGGGCCACACAGGAGATTGCATGAGCCTAGCTGTTTCTCCTGATTTCAAACTCTTTATTTCTGGGGCTTGTGATGCCAGTGCTAAGCTTTGGGATGTACGAGAGGGGACTTGCCGCCAAACTTTCACCGGTCATGAGTCTGACATCAATGCTATCTGCTTCTTCCCAAATGGTGAAGCAATTTGTACTGGTTCAGATGATGCTACCTGTCGTCTCTTCGACCTTCGGGCTGATCAGGAACTAATTACATATTCACATGAAAGCATCATCTGTGGGATCACATCAGTTGCCTTCTCTCGAAGTGGCCGCCTGTTGCTGGCTGGCTATGATGACTTTAACTGCAACATTTGGGACTCCCTGAAGGGTGAACGTGTTGGGACCCTCTCCGGCCATGACAACAGGGTCAGTTGCCTGGGGGTTACAGCTGATGGGATGGCAGTGGCCACAGGCTCCTGGGACAGCTTCCTCAAGGTCTGGAACTGA
	Lagorchestes_hirsutus	ATGGGGGAGATGGAGCAACTGCGTCAGGAAGCTGAACAGCTCAAGAAACAGATTGCGGATGCCCGCAAAGCCTGTGCTGACACCACCCTGGCAGAGCTTACTTCTGGTCTTGAAGTTGTTGGGCGGATTCAGATGCGGACACGCCGGACTCTCCGTGGACACTTGGCCAAGATCTATGCCATGCATTGGTCTACTGACTCCAAGCTGCTAGTGAGTGCGTCACAGGATGGGAAGCTGATTGTGTGGGATACCTATACAACCAATAAGGTCCATGCCATCCCACTTCGTTCTTCTTGGGTCATGACCTGTGCCTATGCTCCATCGGGAAACTTCGTGGCTTGTGGGGGGCTGGACAATATGTGCTCCATCTACAGCCTCAAATCCCGAGAGGGCAATGTGAAAGTCAGCCGGGAGCTCTCTGCTCACACAGGTTACCTCTCCTGCTGCCGATTCTTAGACGACAACAACATTGTGACCAGCTCTGGAGATACCACTTGCGCTCTGTGGGACATTGAAACTGGACAGCAGAAGATGGTATTTTTGGGCCACACAGGAGACTGCATGAGCCTGGCTGTTTCTCCGGATTTCAAACTCTTTATTTCCGGGGCCTGCGATGCCAGCGCCAAACTGTGGGATGTGCGAGAAGGGACTTGCCGCCAAACTTTCACTGGTCATGAGTCTGACATCAATGCAATCTGTTTCTTCCCCAATGGTGAAGCAATTTGCACTGGCTCAGATGATGCTACATGTCGTCTCTTCGACCTACGGGCCGACCAGGAGCTGATCACGTACTCGCACGAAAGCATCATCTGTGGAATCACATCAGTTGCCTTTTCTCTAAGTGGCCGCCTGTTGCTGGCTGGCTACGATGACTTTAACTGCAACATCTGGGACTCCATGAAGGCTGAACGTGTGGGGACCCTCTCGGGCCATGACAACAGAGTCAGTTGCCTGGGGATTACAGCTGATGGAATGGCAGTGGCCACAGGCTCCTGGGACAGCTTCCTCAAGATCTGGAATTGA
	Macropus_fuliginosus	ATGGGGGAGATGGAGCAACTGCGTCAGGAAGCTGAACAGCTCAAGAAACAGATTGCGGATGCCCGCAAAGCCTGTGCTGACACCACCCTGGCAGAGCTTACTTCTGGTCTTGAGGTTGTTGGGCGGATTCAGATGCGGACACGCCGGACTCTCCGTGGACACTTGGCCAAGATCTATGCCATGCATTGGTCTACTGACTCCAAGCTGCTAGTGAGTGCGTCACAGGATGGGAAGCTGATTGTGTGGGATACCTATACAACCAATAAGGTCCATGCCATCCCACTTCGTTCTTCTTGGGTCATGACCTGTGCCTATGCTCCATCGGGAAACTTCGTGGCTTGTGGGGGGCTGGACAATATGTGCTCCATCTACAGCCTCAAATCCCGAGAGGGCAATGTGAAAGTCAGCCGGGAGCTCTCTGCTCACACAGGTTACCTCTCCTGCTGCCGATTCTTAGACGACAACAACATTGTGACCAGCTCTGGAGATACCACTTGCGCTCTGTGGGACATTGAAACTGGACAGCAGAAGATGGTATTTTTGGGCCACACAGGAGACTGCATGAGCTTGGCTGTTTCTCCAGATTTCAAACTCTTTATTTCTGGGGCCTGCGATGCCAGCGCCAAACTGTGGGATGTGCGAGAAGGGACTTGCCGCCAAACTTTCACTGGTCATGAGTCTGACATCAATGCTATCTGTTTCTTCCCCAATGGTGAAGCAATTTGCACTGGCTCAGATGATGCTACATGTCGTCTCTTCGACCTACGGGCTGACCAGGAGCTGATCACGTACTCACACGAAAGCATCATCTGTGGAATCACATCAGTTGCCTTTTCTCTAAGTGGCCGCCTGTTGCTGGCTGGCTACGATGACTTTAACTGCAACATCTGGGACTCCATGAAGGCCGAACGAGTGGGGACCCTCTCAGGCCATGACAACAGAGTCAGTTGCCTGGGGATTACAGCTGATGGAATGGCAGTGGCCACAGGCTCCTGGGACAGCTTCCTCAAGATCTGGAATTGA
	Macropus_giganteus	ATGGGGGAGATGGAGCAACTGCGTCAGGAAGCTGAACAGCTCAAGAAACAGATTGCGGATGCCCGCAAAGCCTGTGCTGACACCACCCTGGCAGAGCTTACTTCTGGTCTTGAGGTTGTTGGGCGGATTCAGATGCGGACACGCCGGACTCTCCGTGGACACTTGGCCAAGATCTATGCCATGCATTGGTCTACTGACTCCAAGCTGCTAGTGAGTGCGTCACAGGATGGGAAGCTGATTGTGTGGGATACCTATACAACCAATAAGGTCCATGCCATCCCACTTCGTTCTTCTTGGGTCATGACCTGTGCCTATGCTCCATCGGGAAACTTCGTGGCTTGTGGGGGGCTGGACAATATGTGCTCCATCTACAGCCTCAAATCCCGAGAGGGCAATGTGAAAGTCAGCCGGGAGCTCTCTGCTCACACAGGTTACCTCTCCTGCTGCCGATTCTTAGACGACAACAACATTGTGACCAGCTCTGGAGATACCACTTGCGCTCTGTGGGACATTGAAACTGGACAGCAGAAGATGGTATTTTTGGGCCACACAGGAGACTGCATGAGCTTGGCTGTTTCTCCAGATTTCAAACTCTTTATTTCTGGGGCCTGCGATGCCAGCGCCAAACTGTGGGATGTGCGAGAAGGGACTTGCCGCCAAACTTTCACTGGTCATGAGTCTGACATCAATGCTATCTGTTTCTTCCCCAATGGTGAAGCAATTTGCACTGGCTCAGATGATGCTACATGTCGTCTCTTCGACCTACGGGCTGACCAGGAGCTGATCACGTACTCACACGAAAGCATCATCTGTGGAATCACATCAGTTGCCTTTTCTCTAAGTGGCCGCCTGTTGCTGGCTGGCTACGATGACTTTAACTGCAACATCTGGGACTCCATGAAGGCCGAACGAGTGGGGACCCTCTCAGGCCATGACAACAGAGTCAGTTGCCTGGGGATTACAGCTGATGGAATGGCAGTGGCCACAGGCTCCTGGGACAGCTTCCTCAAGATCTGGAATTGA
	Macropus_rufus	ATGGGGGAGATGGAGCAACTGCGTCAGGAAGCTGAACAGCTCAAGAAACAGATTGCGGATGCCCGCAAAGCCTGTGCTGACACCACCCTGGCAGAGCTTACTTCTGGTCTTGAGGTTGTTGGGCGGATTCAGATGCGGACACGCCGGACTCTCCGTGGACACTTGGCCAAGATCTATGCCATGCATTGGTCTACTGACTCCAAGCTGCTAGTGAGTGCGTCACAGGATGGGAAGCTGATTGTGTGGGATACCTATACAACCAATAAGGTCCATGCCATCCCACTTCGTTCTTCTTGGGTCATGACCTGTGCCTATGCTCCATCGGGAAACTTCGTGGCTTGTGGGGGGCTGGACAATATGTGCTCCATCTACAGCCTCAAATCCCGAGAGGGCAATGTGAAAGTCAGCCGGGAGCTCTCTGCTCACACAGGTTACCTCTCCTGCTGCCGATTCTTAGACGACAACAGCATTGTGACCAGCTCTGGAGATACCACTTGCGCTCTGTGGGACATTGAAACTGGACAGCAGAAGATGGTATTCTTGGGCCACACAGGAGACTGCATGAGCTTGGCTGTTTCTCCGGATTTCAAACTCTTTATTTCTGGGGCCTGCGATGCCAGCGCCAAACTGTGGGATGTGCGAGAAGGGACTTGCCGCCAAACTTTCACTGGTCATGAGTCTGACATCAATGCTATCTGTTTCTTCCCCAACGGTGAAGCAATTTGCACTGGCTCAGATGATGCTACATGTCGTCTCTTCGACCTACGGGCTGACCAGGAGCTGATCACATACTCACACGAAAGCGTCATCTGTGGAATCACATCAGTTGCCTTTTCTCTAAGTGGCCGCCTGTTGCTGGCTGGCTACGATGACTTTAACTGCAACATCTGGGACTCCATGAAGGCCGAACGTGTGGGGACCCTCTCAGGTCACGACAACAGAGTCAGTTGCCTGGGGATTACAGCTGATGGAATGGCAGTGGCCACAGGCTCCTGGGACAGCTTCCTCAAGATCTGGAATTGA
	Setonix_brachyurus	ATGGGGGAGATGGAGCAACTGCGTCAGGAAGCTGAACAGCTCAAGAAACAGATTGCGGATGCCCGCAAAGCCTGTGCTGACACCACCCTGGCAGAGCTTACTTCTGGTCTTGAGGTTGTTGGGCGGATTCAGATGCGGACACGCCGGACTCTCCGTGGACACTTGGCCAAGATCTATGCCATGCATTGGTCTACTGACTCCAAGCTGCTAGTGAGTGCGTCACAGGATGGGAAGCTGATTGTGTGGGATACCTATACAACCAATAAGGTCCATGCCATCCCACTTCGTTCTTCTTGGGTCATGACCTGTGCCTATGCTCCATCGGGAAACTTCGTGGCTTGTGGGGGGCTGGACAATATGTGTTCCATCTACAGCCTCAAATCCCGAGAGGGCAATGTGAAAGTCAGCCGGGAGCTCTCTGCTCACACAGGTTACCTCTCCTGCTGCCGATTCTTAGACGACAACAACATTGTGACCAGCTCTGGAGATACCACTTGCGCTCTGTGGGACATTGAAACTGGACAGCAGAAGATGGTATTTTTGGGCCACACAGGAGACTGCATGAGCCTGGCTGTTTCTCCGGATTTCAAACTCTTTATTTCCGGGGCCTGCGATGCCAGCGCCAAACTGTGGGATGTGCGAGAAGGGACTTGCCGCCAAACTTTCACCGGTCATGAGTCTGACATCAATGCTATCTGTTTCTTCCCCAATGGTGAAGCAATTTGCACTGGCTCAGATGATGCTACATGTCGTCTCTTCGACCTACGGGCTGACCAGGAGCTGATCACGTACTCACACGAAAGCATCATCTGTGGAATCACATCAGTTGCCTTTTCTCTAAGTGGCCGCCTGTTGCTGGCTGGCTACGATGACTTTAACTGCAACATCTGGGACTCCATGAAGGCCGAACGTGTGGGGACCCTCTCAGGCCATGACAACAGAGTCAGTTGCCTGGGGATTACAGCTGACGGAATGGCAGTGGCCACAGGCTCCTGGGACAGCTTCCTCAAGATCTGGAATTGA
	Potorous_gilbertii	ATGGGGGAGATGGAGCAATTGCGTCAGGAAGCTGAACAGCTCAAGAAACAGATTGCGGATGCCCGCAAAGCCTGTGCTGACACCACCCTGGCAGAGCTTACTTCTGGTCTTGAGGTTGTTGGGCGGATTCAGATGCGGACACGCCGGACTCTCCGTGGACACTTGGCCAAGATTTATGCCATGCACTGGTCTACTGACTCCAAGCTGCTAGTGAGTGCGTCACAGGATGGGAAGCTGATTGTGTGGGATACCTATACAACCAACAAGGTCCATGCCATCCCACTTCGTTCTTCTTGGGTCATGACCTGTGCCTATGCTCCATCGGGAAACTTTGTGGCTTGTGGGGGGTTGGACAACATGTGCTCCATCTACAGCCTCAAATCCCGAGAGGGCAATGTCAAAGTCAGCCGAGAGCTGTCTGCTCACACAGGTTACCTCTCCTGCTGCCGATTCTTAGACGACAATAACATTGTGACCAGCTCTGGAGATACCACTTGCGCTCTGTGGGACATTGAAACTGGACAGCAGAAGATGGTATTTTTGGGCCACACAGGAGATTGCATGAGCCTGGCCGTTTCTCCGGATTTCAAACTCTTTATTTCTGGGGCCTGCGATGCCAGCGCCAAACTGTGGGATGTGCGAGAAGGGACTTGCCGCCAAACTTTCACTGGTCATGAGTCTGACATCAATGCTATCTGTTTCTTCCCCAATGGTGAAGCAATTTGCACTGGCTCAGATGATGCTACATGTCGTCTCTTCGACCTTCGGGCTGACCAGGAGCTGATCACATACTCACATGAAAGCATCATCTGTGGGATCACATCAGTTGCCTTTTCTTTAAGTGGCCGCCTGTTGCTGGCTGGTTACGATGACTTTAACTGCAACATCTGGGACTCCATGAAGGCCGAACGTGTGGGGACCCTCTCAGGCCATGACAACAGAGTCAGTTGCCTGGGGATTACAGCTGATGGAATGGCAGTGGCCACAGGCTCCTGGGACAGCTTCCTCAAGATCTGGAATTGA
	Pseudocheirus_occidentalis	ATGGGGGAGATGGAGCAATTGCGTCAGGAAGCTGAACAGCTCAAGAAACAGATTGCGGATGCCCGGAAAGCCTGTGCTGACACCACTCTGGCAGAGCTTACTTCTGGTCTCGAGGTTGTTGGGCGGATTCAGATGCGCACACGCCGAACTCTCCGTGGACACTTGGCCAAGATCTATGCCATGCATTGGTCTACTGACTCCAAGCTGCTAGTGAGTGCTTCACAGGATGGGAAGCTGATTGTGTGGGATACCTATACAACCAACAAGGTCCATGCCATACCTCTTCGTTCCTCTTGGGTCATGACCTGTGCTTACGCTCCTTCGGGAAACTTTGTGGCCTGTGGGGGACTGGACAATATGTGCTCCATCTACAGCCTCAAATCCCGAGAGGGCAATGTCAAAGTCAGCCGGGAGCTCTCTGCCCACACAGGTTACCTCTCCTGCTGCCGATTTTTAGATGATAACAACATTGTGACCAGCTCTGGAGATACTACATGTGCTCTGTGGGACATTGAGACTGGGCAGCAGAAGATGGTGTTTCTGGGCCACACAGGAGATTGCATGAGCCTGGCTGTTTCTCCCGATTTCAAACTCTTTATTTCTGGGGCCTGTGATGCCAGCGCCAAGCTGTGGGATGTTCGAGAGGGGACTTGCCGCCAAACTTTCACTGGTCATGAATCTGATATCAATGCTATCTGCTTCTTCCCCAATGGTGAAGCAATTTGTACTGGCTCAGATGATGCCACCTGTCGTCTCTTCGACCTCCGGGCTGACCAAGAACTGATCACGTACTCGCAGGAGAGCATCATCTGTGGGATCACATCAGTTGCCTTCTCCCGAAGCGGCCGCCTGTTGCTGGCTGGCTACGATGACTTTAATTGCAACATCTGGGACTCCATGAAGGGAGAACGTGTGGGGACCCTCTCAGGCCATGACAACAGAGTCAGTTGCCTGGGGGTTACAGCTGATGGGATGGCAGTGGCCACAGGCTCCTGGGACAGCTTCCTCAAGATCTGGAACTGA
	Pseudochirops_corinnae	ATGGGGGAGATGGAGCAATTGCGTCAGGAAGCTGAACAGCTCAAGAAACAGATTGCGGATGCCCGGAAAGCCTGTGCTGACACCACCCTGGCAGAGCTTACTTCTGGTCTTGAGGTTGTTGGGCGGATTCAGATGCGCACACGCCGGACTCTCCGTGGACACTTGGCCAAGATCTATGCCATGCATTGGTCTACTGACTCCAAGCTGCTAGTGAGTGCTTCACAGGATGGGAAGCTGATTGTGTGGGATACCTATACAACCAACAAGGTCCATGCCATCCCACTTCGTTCCTCTTGGGTCATGACCTGTGCTTATGCTCCTTCGGGAAATTTTGTGGCCTGTGGGGGACTGGACAATATGTGCTCCATCTACAGCCTCAAATCCCGAGAGGGCAATGTCAAAGTCAGCCGAGAGCTCTCTGCCCACACAGGTTACCTCTCCTGCTGCCGATTTTTAGATGATAACAACATTGTGACCAGCTCTGGAGATACCACATGTGCTCTGTGGGACATTGAGACTGGGCAGCAGAAGATGGTGTTTGTGGGCCACACAGGAGATTGCATGAGCCTGGCTGTTTCTCCCGATTTCAAACTCTTTATTTCTGGGGCCTGCGATGCCAGTGCCAAGCTGTGGGATGTTCGAGAGGGGACTTGCCGCCAGACTTTCACTGGTCACGAATCCGATATCAATGCCATCTGCTTCTTCCCCAATGGTGAAGCAATTTGTACTGGCTCAGATGATGCTACCTGTCGTCTCTTCGACCTCCGGGCTGACCAGGAACTGATCACTTACTCACACGAAAGCATCATCTGTGGGATCACATCAGTTGCCTTCTCCCGAAGTGGCCGCCTGTTGCTGGCTGGCTATGATGACTTTAATTGCAACATCTGGGACTCCATGAAGGGAGAACGTGTGGGGACCCTCTCAGGCCATGACAACAGAGTCAGTTGCCTGGGGGTTACAGCTGATGGGATGGCAGTGGCCACAGGCTCCTGGGACAGCTTCCTCAAGATCTGGAACTGA
	Pseudochirops_cupreus	ATGGGGGAGATGGAGCAATTGCGTCAGGAAGCTGAACAGCTCAAGAAACAGATTGCGGATGCCCGGAAAGCCTGTGCTGACACCACCCTGGCAGAGCTTACTTCTGGTCTTGAGGTTGTTGGGCGGATTCAGATGCGCACACGCCGGACTCTCCGTGGACACTTGGCCAAGATCTATGCCATGCATTGGTCTACTGACTCCAAGCTGCTAGTGAGTGCTTCACAGGATGGGAAGCTGATTGTGTGGGATACCTATACGACCAACAAGGTCCATGCCATCCCACTTCGTTCCTCTTGGGTCATGACCTGTGCTTATGCTCCTTCGGGAAACTTTGTGGCCTGTGGGGGACTGGACAATATGTGCTCCATCTACAGCCTCAAATCCCGAGAGGGCAATGTTAAAGTCAGCCGAGAGCTCTCTGCCCACACAGGTTACCTCTCCTGCTGCCGATTTTTAGATGATAACAACATTGTGACCAGCTCTGGAGATACCACATGTGCTCTGTGGGACATTGAGACTGGGCAGCAGAAGATGGTGTTTGTGGGCCACACAGGAGATTGCATGAGCCTGGCTGTTTCTCCCGATTTCAAACTCTTTATTTCTGGGGCCTGTGATGCCAGTGCCAAGCTGTGGGATGTTCGAGAGGGGACTTGCCGCCAGACTTTCACTGGTCACGAGTCTGATATCAATGCTATCTGCTTCTTCCCCAATGGTGAAGCAATTTGTACTGGCTCAGATGATGCTACCTGTCGTCTCTTCGACCTCCGGGCTGACCAGGAACTGACCACTTACTCACACGAAAGCATCATCTGTGGGATCACATCAGTTGCCTTCTCCCGAAGTGGCCGCCTGTTGCTGGCTGGCTATGATGACTTTAATTGCAACATCTGGGACTCCATGAAGGGAGAACGTGTGGGGACCCTCTCAGGCCATGACAACAGAGTCAGTTGCCTGGGGGTTACAGCTGATGGGATGGCAGTGGCCACAGGCTCCTGGGACAGCTTCCTCAAGATCTGGAACTGA
	Didelphis_virginiana	ATGGGGGAGATGGAGCAATTGCGTCAGGAAGCTGAACAGCTCAAGAAGCACATCGCGGATGCCCGGAAAGCCTGTGCCGACACCAGCCTGGCGGAGCTTACTTCTGGCCTGGAGCTCGTGGGGAGGATTCAGATGCGGACCCGGCGGACTCTCCGCGGACACTTGGCCAAGATCTATGCCATGCATTGGTCCACCGACTCCAAGCTGCTAGTGAGTGCTTCACAGGACGGGAAGCTGATCGTGTGGGACACCTACACCACCAACAAGGTCCACGCCATTCCTCTTCGGTCGTCTTGGGTCATGACCTGCGCCTATGCGCCGTCGGGAAATTTTGTGGCCTGCGGAGGGCTGGACAACATGTGCTCCATCTACAGCCTCAAATCTCGCGAGGGCAACGTCAAAGTCAGCCGGGAGCTCTCTGCCCACACAGGTTACCTGTCCTGCTGTCGGTTCTTAGACGACAACAACATTGTGACCAGCTCTGGGGATACCACGTGCGCCCTCTGGGACATTGAGACCGGCCAGCAGAAAATGGTATTTTTGGGCCACACGGGAGATTGCATGAGCCTGGCTGTTTCCCCCGACTTCCACCTCTTTATTTCTGGGGCCTGTGATGCCAGTGCCAAGCTGTGGGACGTGCGAGAGGGGACGTGCCGCCAGACCTTCACGGGCCACGAGTCTGACATCAATGCTATCTGCTTCTTCCCCAACGGCGAAGCGATCTGTACTGGTTCAGATGACGCTACCTGTCGTCTCTTTGACCTCCGGGCAGACCAGGAGCTAATCACTTATTCCCATGAAAGCATCATCTGTGGGATCACATCGGTTGGCTTCTCCCGGAGTGGCCGCCTGTTGCTGGCTGGCTACGATGACTTTAACTGTAACATCTGGGATTCCTTGAAGGGTGAACGTGTGGGGACCCTCTCAGGCCATGACAACAGGGTCAGTTGCCTGGGGATCACAACTGATGGGATGGCAGTAGCCACAGGCTCCTGGGACAGCTTCCTCAAGATCTGGAACTGA
	Notoryctes_typhlops_DNA_Zoo	ATGGGGGAAATGGAGCAATTGCGTCAGGAAGCTGAACAGCTCAAGAAACAGATTGCGGATGCCGGGAAAGCCTGTGCTGACACCACCCTGGTAGAGCTTACTTCTGGTCTAGAGGCTGTTGGGCGGATTCAGATGCGGACACGACGGACTCTCCGTGGACACTTGGCCAAGATCTATGCCATGCATTGGTCTACTGACTCCAAACTGTTAGTAAGTGCTTCACAGGATGGGAAGCTGATTGTGTGGGATACCTATACAACCAACAAGGTCCATGCCATCCCTCTTCGTTCCTCTTGGGTTATGACCTGTGCCTATGCTGCATCAGGAAACTTCGTGGCCTGTGGGGGGCTGGACAACATGTGCTCCATCTACAGCCTCAAATCCCGAGAGGGCAATGTCAAAATTAGCCGGGAGCTCTCTGCCCACACAGGTTACCTCTCCTGTTGCCGATTTTTAGATGACAACAACATTGTGACCAGCTCTGGAGATACCACCTGTGCCTTGTGGGACATTGAGACTGGTCAGCAGAAGATGGTATTTGTGGGCCACACAGGAGATTGCATGAGCCTGGCTGTTTCTCCCGATCTCAAATTCTTTATTTCTGGGGCCTGTGATGCCAGTGCCAAGCTGTGGGATGTACGAGAGGGGACTTGTCGCCAAACATTCACTGGTCATGAGTTGGGCATCAATGCTATCTGTTTCTTCCCCAATGGTGAAGCAATTTGTACTGGCTCAGATGATGCTACCTGTCGACTCTTCGACCTTCGGGCTGACCAAGAGTTGATCACATACTCACATGAAAGCATCATCTGTGGGATCACATCAGTTGCCTTCTCCAGAAGTAGCCGCCTGTTGCTGGCTGGCTATGATGACTTTAACTGCAACATCTGGGATTCCCTGAAGGGTGAACGTGTTGGGACCCTCTCAGGCCATGACAACAGGGTCAGTTGCCTGGGAATAACGGCTGATGGGATGGCAGTGGCCACAGGCTCCTGGGACACCTTCCTCAAGATCTGGAACTGA
	Notoryctes_typhlops_NYGC	ATGGGGGAAATGGAGCAATTGCGTCAGGAAGCTGAACAGCTCAAGAAACAGATTGCGGATGCCGGGAAAGCCTGTGCTGACACCACCCTGGTAGAGCTTACTTCTGGTCTAGAGGCTGTTGGGCGGATTCAGATGCGGACACGACGGACTCTCCGTGGACACTTGGCCAAGATCTATGCCATGCATTGGTCTACTGACTCCAAACTGTTAGTAAGTGCTTCACAGGATGGGAAGCTGATTGTGTGGGATACCTATACAACCAACAAGGTCCATGCCATCCCTCTTCGTTCCTCTTGGGTTATGACCTGTGCCTATGCTGCATCAGGAAACTTCGTGGCCTGTGGGGGGCTGGACAACATGTGCTCCATCTACAGCCTCAAATCCCGAGAGGGCAATGTCAAAATTAGCCGGGAGCTCTCTGCCCACACAGGTTACCTCTCCTGTTGCCGATTTTTAGATGACAACAACATTGTGACCAGCTCTGGAGATACCACCTGTGCCTTGTGGGACATTGAGACTGGTCAGCAGAAGATGGTATTTGTGGGCCACACAGGAGATTGCATGAGCCTGGCTGTTTCTCCCGATCTCAAATTCTTTATTTCTGGGGCCTGTGATGCCAGTGCCAAGCTGTGGGATGTACGAGAGGGGACTTGTCGCCAAACATTCACTGGTCATGAGTTGGGCATCAATGCTATCTGTTTCTTCCCCAATGGTGAAGCAATTTGTACTGGCTCAGATGATGCTACCTGTCGACTCTTCGACCTTCGGGCTGACCAAGAGTTGATCACATACTCACATGAAAGCATCATCTGTGGGATCACATCAGTTGCCTTCTCCAGAAGTAGCCGCCTGTTGCTGGCTGGCTATGATGACTTTAACTGCAACATCTGGGATTCCCTGAAGGGTGAACGTGTTGGGACCCTCTCAGGCCATGACAACAGGGTCAGTTGCCTGGGAATAACGGCTGATGGGATGGCAGTGGCCACAGGCTCCTGGGACACCTTCCTCAAGATCTGGAACTGA

;
end;
