# Supplementary material for: Three Blind Moles: Molecular Evolutionary Insights on the Tempo and Mode of Convergent Eye Degeneration in Notoryctes typhlops (Southern Marsupial Mole) and Two Chrysochlorids (Golden Moles)
Source: Genes (Basel). 2023 Oct 28;14(11):2018. doi: 10.3390/genes14112018 (PMC10671557; doi:10.3390/genes14112018)
Supplement: Supplementary file 1 [file genes-14-02018-s001.zip › Marsupialia CDS Alignments Nexus/Marsupialia Cone Genes CDS Nexus/GNGT2 CDS alignment with both Notoryctes.nex]

#NEXUS
begin taxa;
	dimensions ntax=29;
	taxlabels
	Antechinus_flavipes[&country="Australia:Samford, QLD","Rough Temperature (°C)"=85.47071057192375,db_xref="taxon:38775",Organism="Antechinus flavipes",Description="JADWMD010000004","Genetic Code"="Standard",Modified=Sat Jun 25 21:43:54 PDT 2022,Taxonomy="Eukaryota; Metazoa; Chordata; Craniata; Vertebrata; Euteleostomi; Mammalia; Metatheria; Dasyuromorphia; Dasyuridae; Antechinus",Accession="JADWMD010000004.1","Common Name"="yellow-footed antechinus","% GC"=40.8%,sex="male",chromosome="4","# Nucleotide Sequences With Quality"=0,"Molecular Weight (kDa)"=357.63678000000317,Topology="linear",dev_stage="adult",Created=Tue Dec 29 00:00:00 PST 2020,isolate="AdamAnt",tissue_type="testis","Molecule Type"="DNA"]
	Antechinus_stuartii[&country="Australia: Lane Cove National Park","Rough Temperature (°C)"=85.20093936806147,db_xref="taxon:9283",collection_date="2019-06-10",Organism="Antechinus stuartii",Description="JACYGW010024551","Genetic Code"="Standard",Modified=Sat Jun 25 21:43:54 PDT 2022,Taxonomy="Eukaryota; Metazoa; Chordata; Craniata; Vertebrata; Euteleostomi; Mammalia; Metatheria; Dasyuromorphia; Dasyuridae; Antechinus",Accession="JACYGW010024551.1","Common Name"="brown antechinus","% GC"=40.1%,sex="male","# Nucleotide Sequences With Quality"=0,"Molecular Weight (kDa)"=362.8642600000034,Topology="linear",Created=Tue Jan 19 00:00:00 PST 2021,isolate="AWGG2019M",tissue_type="muscle","Molecule Type"="DNA"]
	Dasyurus_hallucatus[&"Rough Temperature (°C)"=85.22067510548523,Description="HiC_scaffold_4",Modified=Sat Jun 25 21:43:54 PDT 2022,"% GC"=40.2%,"# Nucleotide Sequences With Quality"=0,"Molecular Weight (kDa)"=367.3452000000035,Topology="linear","Molecule Type"="DNA",Created=Sat Jun 25 15:43:39 PDT 2022]
	Dasyurus_viverrinus[&"Rough Temperature (°C)"=85.03158340389501,Description="HiC_scaffold_4",Modified=Sat Jun 25 21:43:54 PDT 2022,"% GC"=39.7%,"# Nucleotide Sequences With Quality"=0,"Molecular Weight (kDa)"=366.0824300000035,Topology="linear","Molecule Type"="DNA",Created=Sat Jun 25 15:44:50 PDT 2022]
	Sarcophilus_harrisii[&"Rough Temperature (°C)"=85.20306122448979,db_xref="taxon:9305",Organism="Sarcophilus harrisii",Description="NC_045429","Genetic Code"="Standard",Modified=Sat Jun 25 21:43:54 PDT 2022,Taxonomy="Eukaryota; Metazoa; Chordata; Craniata; Vertebrata; Euteleostomi; Mammalia; Metatheria; Dasyuromorphia; Dasyuridae; Sarcophilus",Accession="NC_045429.1","Common Name"="Tasmanian devil","% GC"=40.1%,chromosome="4","# Nucleotide Sequences With Quality"=0,"Molecular Weight (kDa)"=364.6534500000035,Topology="linear",Created=Tue Dec 31 00:00:00 PST 2019,cell_line="91H","Molecule Type"="DNA"]
	Phascogale_tapoatafa[&"Rough Temperature (°C)"=85.22438402718777,Description="HiC_scaffold_4",Modified=Sat Jun 25 21:43:54 PDT 2022,"% GC"=40.2%,"# Nucleotide Sequences With Quality"=0,"Molecular Weight (kDa)"=364.8185500000034,Topology="linear","Molecule Type"="DNA",Created=Sat Jun 25 15:45:52 PDT 2022]
	Myrmecobius_fasciatus[&"Rough Temperature (°C)"=85.63640167364017,Description="HiC_scaffold_4",Modified=Sat Jun 25 21:43:54 PDT 2022,"% GC"=41.2%,"# Nucleotide Sequences With Quality"=0,"Molecular Weight (kDa)"=370.4711100000035,Topology="linear","Molecule Type"="DNA",Created=Sat Jun 25 21:39:06 PDT 2022]
	Thylacinus_cynocephalus[&country="Australia: Tasmania","Rough Temperature (°C)"=85.84406779661016,db_xref="taxon:9275",Organism="Thylacinus cynocephalus",Description="VAHE03000004","Genetic Code"="Standard",Modified=Sat Jun 25 21:43:54 PDT 2022,Taxonomy="Eukaryota; Metazoa; Chordata; Craniata; Vertebrata; Euteleostomi; Mammalia; Metatheria; Dasyuromorphia; Thylacinidae; Thylacinus",Accession="VAHE03000004.1","Common Name"="Tasmanian wolf","% GC"=41.7%,sex="female",chromosome="4","# Nucleotide Sequences With Quality"=0,"Molecular Weight (kDa)"=365.67089000000334,Topology="linear",dev_stage="Pouch Young",Created=Mon Apr 04 00:00:00 PDT 2022,isolate="PY-MV-C5757","Molecule Type"="DNA",isolation_source="soft tissue of a 108-year-old, alcohol-preserved thylacine pouch young specimen"]
	Dromiciops_gliroides[&country="Chile: San Martin, comuna de Valdivia, Region delos Rios",collection_date="2014-02-10","Rough Temperature (°C)"=87.84772393538914,db_xref="taxon:33562",Organism="Dromiciops gliroides",Description="NC_057864","Genetic Code"="Standard",Modified=Sat Jun 25 21:43:54 PDT 2022,Accession="NC_057864.1",Taxonomy="Eukaryota; Metazoa; Chordata; Craniata; Vertebrata; Euteleostomi; Mammalia; Metatheria; Microbiotheria; Microbiotheriidae; Dromiciops","% GC"=46.4%,"Common Name"="monito del monte",chromosome="4",sex="female","Molecular Weight (kDa)"=420.8029600000045,"# Nucleotide Sequences With Quality"=0,Topology="linear",dev_stage="adult",Created=Tue Sep 28 00:00:00 PDT 2021,isolate="mDroGli1",tissue_type="kidney, liver","Molecule Type"="DNA"]
	Gymnobelideus_leadbeateri[&"Rough Temperature (°C)"=87.46058394160583,Description="HiC_scaffold_1",Modified=Sat Jun 25 21:43:54 PDT 2022,"% GC"=45.6%,"# Nucleotide Sequences With Quality"=0,"Molecular Weight (kDa)"=381.8669200000035,Topology="linear","Molecule Type"="DNA",Created=Sat Jun 25 20:45:08 PDT 2022]
	Pseudocheirus_occidentalis[&"Rough Temperature (°C)"=87.47241379310344,Description="HiC_scaffold_1",Modified=Sat Jun 25 21:43:54 PDT 2022,"% GC"=45.7%,"# Nucleotide Sequences With Quality"=0,"Molecular Weight (kDa)"=359.3513000000024,Topology="linear","Molecule Type"="DNA",Created=Sat Jun 25 21:01:27 PDT 2022]
	Pseudochirops_corinnae[&"Rough Temperature (°C)"=87.50435510887772,Description="HiC_scaffold_2",Modified=Sat Jun 25 21:43:54 PDT 2022,"% GC"=45.7%,"# Nucleotide Sequences With Quality"=0,"Molecular Weight (kDa)"=369.850090000003,Topology="linear","Molecule Type"="DNA",Created=Sat Jun 25 21:03:02 PDT 2022]
	Pseudochirops_cupreus[&"Rough Temperature (°C)"=87.00878661087866,Description="HiC_scaffold_5",Modified=Sat Jun 25 21:43:54 PDT 2022,"% GC"=44.5%,"# Nucleotide Sequences With Quality"=0,"Molecular Weight (kDa)"=370.1834700000031,Topology="linear","Molecule Type"="DNA",Created=Sat Jun 25 21:04:34 PDT 2022]
	Phascolarctos_cinereus[&country="Australia",collection_date="01-Aug-2015","Rough Temperature (°C)"=87.68313856427379,db_xref="taxon:38626",Organism="Phascolarctos cinereus",Description="NW_018344019","Genetic Code"="Standard",Modified=Sat Jun 25 21:43:54 PDT 2022,Accession="NW_018344019.1",Taxonomy="Eukaryota; Metazoa; Chordata; Craniata; Vertebrata; Euteleostomi; Mammalia; Metatheria; Diprotodontia; Phascolarctidae; Phascolarctos","% GC"=46.2%,"Common Name"="koala",chromosome="Unknown",sex="female","Molecular Weight (kDa)"=370.9587900000029,"# Nucleotide Sequences With Quality"=0,Topology="linear",dev_stage="adult",Created=Wed May 10 00:00:00 PDT 2017,specimen_voucher="AM:M.47724",isolate="Bilbo 61053",tissue_type="spleen","Molecule Type"="DNA"]
	Vombatus_ursinus[&"Rough Temperature (°C)"=87.175,db_xref="taxon:29139",Organism="Vombatus ursinus",Description="NW_020954579","Genetic Code"="Standard",Modified=Sat Jun 25 21:43:54 PDT 2022,Taxonomy="Eukaryota; Metazoa; Chordata; Craniata; Vertebrata; Euteleostomi; Mammalia; Metatheria; Diprotodontia; Vombatidae; Vombatus",Accession="NW_020954579.1","Common Name"="common wombat","% GC"=44.9%,chromosome="Unknown","# Nucleotide Sequences With Quality"=0,"Molecular Weight (kDa)"=376.5675900000033,Topology="linear",Created=Thu Jan 24 00:00:00 PST 2019,"Molecule Type"="DNA"]
	Strigocuscus_gymnotis[&"Rough Temperature (°C)"=87.31910299003322,Description="HiC_scaffold_5",Modified=Sat Jun 25 21:43:54 PDT 2022,"% GC"=45.3%,"# Nucleotide Sequences With Quality"=0,"Molecular Weight (kDa)"=373.2554100000033,Topology="linear","Molecule Type"="DNA",Created=Sat Jun 25 18:31:25 PDT 2022]
	Trichosurus_vulpecula[&country="New Zealand: Sandymount, Otago Peninsula (Trap 21)",collection_date="17-May-2018","Rough Temperature (°C)"=87.7346026490066,db_xref="taxon:9337",Organism="Trichosurus vulpecula",Description="NC_050576","Genetic Code"="Standard",Modified=Sat Jun 25 21:43:54 PDT 2022,Accession="NC_050576.1",Taxonomy="Eukaryota; Metazoa; Chordata; Craniata; Vertebrata; Euteleostomi; Mammalia; Metatheria; Diprotodontia; Phalangeridae; Trichosurus","% GC"=46.3%,"Common Name"="common brushtail",chromosome="4",sex="male","Molecular Weight (kDa)"=374.048780000003,"# Nucleotide Sequences With Quality"=0,Topology="linear",dev_stage="pouch-young",Created=Sun Oct 25 00:00:00 PDT 2020,isolate="mTriVul1",tissue_type="muscle (forearm)","Molecule Type"="DNA"]
	Lagorchestes_hirsutus[&"Rough Temperature (°C)"=86.46052631578947,Description="HiC_scaffold_1",Modified=Sat Jun 25 21:43:54 PDT 2022,"% GC"=43.2%,"# Nucleotide Sequences With Quality"=0,"Molecular Weight (kDa)"=352.79333000000247,Topology="linear","Molecule Type"="DNA",Created=Sat Jun 25 18:34:12 PDT 2022]
	Setonix_brachyurus[&"Rough Temperature (°C)"=86.35263157894737,Description="HiC_scaffold_2",Modified=Sat Jun 25 21:43:54 PDT 2022,"% GC"=43.0%,"# Nucleotide Sequences With Quality"=0,"Molecular Weight (kDa)"=352.9274600000025,Topology="linear","Molecule Type"="DNA",Created=Sat Jun 25 18:44:11 PDT 2022]
	Macropus_eugenii[&"Rough Temperature (°C)"=86.58921998247152,Description="HiC_scaffold_2",Modified=Sat Jun 25 21:43:54 PDT 2022,"% GC"=43.6%,"# Nucleotide Sequences With Quality"=0,"Molecular Weight (kDa)"=353.16153000000253,Topology="linear","Molecule Type"="DNA",Created=Sat Jun 25 18:37:37 PDT 2022]
	Macropus_fuliginosus[&"Rough Temperature (°C)"=86.43047285464098,Description="HiC_scaffold_2",Modified=Sat Jun 25 21:43:54 PDT 2022,"% GC"=43.2%,"# Nucleotide Sequences With Quality"=0,"Molecular Weight (kDa)"=353.40173000000254,Topology="linear","Molecule Type"="DNA",Created=Sat Jun 25 18:38:59 PDT 2022]
	Macropus_giganteus[&"Rough Temperature (°C)"=86.44548641542507,Description="HiC_scaffold_2",Modified=Sat Jun 25 21:43:54 PDT 2022,"% GC"=43.2%,"# Nucleotide Sequences With Quality"=0,"Molecular Weight (kDa)"=353.0885200000026,Topology="linear","Molecule Type"="DNA",Created=Sat Jun 25 18:42:04 PDT 2022]
	Macropus_rufus[&"Rough Temperature (°C)"=86.30175284837861,Description="HiC_scaffold_2",Modified=Sat Jun 25 21:43:54 PDT 2022,"% GC"=42.9%,"# Nucleotide Sequences With Quality"=0,"Molecular Weight (kDa)"=353.2286600000026,Topology="linear","Molecule Type"="DNA",Created=Sat Jun 25 18:43:06 PDT 2022]
	Potorous_gilbertii[&"Rough Temperature (°C)"=85.8867256637168,Description="HiC_scaffold_2",Modified=Sat Jun 25 21:43:54 PDT 2022,"% GC"=41.9%,"# Nucleotide Sequences With Quality"=0,"Molecular Weight (kDa)"=349.7675300000024,Topology="linear","Molecule Type"="DNA",Created=Sat Jun 25 20:40:02 PDT 2022]
	Didelphis_virginiana[&"Rough Temperature (°C)"=86.73817787418655,Description="HiC_scaffold_4780",Modified=Sat Jun 25 21:43:54 PDT 2022,"% GC"=44.3%,"# Nucleotide Sequences With Quality"=0,"Molecular Weight (kDa)"=285.78266,Topology="linear","Molecule Type"="DNA",Created=Sat Jun 25 16:35:53 PDT 2022]
	Gracilinanus_agilis[&country="Brazil: Panga",collection_date="2019-05-19","Rough Temperature (°C)"=87.08897136797455,db_xref="taxon:191870",Organism="Gracilinanus agilis",Description="NC_058133","Genetic Code"="Standard",Modified=Sat Jun 25 21:43:54 PDT 2022,Accession="NC_058133.1",Taxonomy="Eukaryota; Metazoa; Chordata; Craniata; Vertebrata; Euteleostomi; Mammalia; Metatheria; Didelphimorphia; Didelphidae; Gracilinanus","% GC"=45.1%,"Common Name"="Agile Gracile Mouse Opossum",chromosome="4",sex="male","Molecular Weight (kDa)"=291.9735700000001,"# Nucleotide Sequences With Quality"=0,Topology="linear",dev_stage="adult",Created=Wed Oct 20 00:00:00 PDT 2021,isolate="LMUSP501",tissue_type="liver","Molecule Type"="DNA"]
	Monodelphis_domestica[&"Rough Temperature (°C)"=86.56960257787325,db_xref="taxon:13616",Organism="Monodelphis domestica",Description="NC_008802","Genetic Code"="Standard",Modified=Sat Jun 25 21:43:54 PDT 2022,Taxonomy="Eukaryota; Metazoa; Chordata; Craniata; Vertebrata; Euteleostomi; Mammalia; Metatheria; Didelphimorphia; Didelphidae; Monodelphis",Accession="NC_008802.1","Common Name"="gray short-tailed opossum","% GC"=43.8%,chromosome="2","# Nucleotide Sequences With Quality"=0,"Molecular Weight (kDa)"=288.35236000000015,Topology="linear",Created=Wed Apr 27 00:00:00 PDT 2016,pop_variant="pop1","Molecule Type"="DNA"]
	Notoryctes_typhlops_DNA_Zoo[&URN="urn:local:.:15j-gc65fst","Rough Temperature (°C)"=82.60476190476189,Description="HiC_scaffold_8",Modified=Thu Nov 17 18:45:41 PST 2022,"% GC"=40.0%,"# Nucleotide Sequences With Quality"=0,"Molecular Weight (kDa)"=65.43567999999983,Topology="linear","Molecule Type"="DNA",Created=Sat Jun 25 15:36:42 PDT 2022]
	Notoryctes_typhlops_NYGC[&URN="urn:local:.:15i-gc65fst",Description="New York Genome Center",Modified=Thu Nov 17 18:44:40 PST 2022,"% GC"=40.5%,"# Nucleotide Sequences With Quality"=0,Topology="linear","Molecule Type"="DNA",Created=Fri Jun 29 14:47:25 PDT 2018]
;
end;

begin characters;
	dimensions nchar=210;
	format datatype=dna missing=? gap=-;
	matrix
	Antechinus_flavipes	ATGGCTCAGGATCTCACTGAGAAGGAGCTGTTAAAAATGCAGATCGATCAACTTAAGAAGGAAGTGAAGAACGAAAGAGTCTTGATTTCCAAATCAGGGAAGGCACTTAAGGAGTATGTGGAAGCTAATGCTGGAGATGACCCCCTACTTAAAGGTGTCCCTGAGGACAAAAATCCCTTTAAAGAGAAAGGTGGTTGTATGATAAGTTGA
	Antechinus_stuartii	ATGGCTCAGGATCTCACTGAGAAGGAGCTGTTAAAAATGCAGATCGATCAACTTAAGAAGGAAGTGAAGAACGAAAGAGTCTTGATTTCCAAATCAGGGAAGGCACTTAAGGAGTATGTGGAAGCTAATGCTGGAGATGACCCCCTACTTAAAGGTGTCCCTGAGGACAAAAATCCCTTTAAAGAGAAAGGTGGTTGTATGATAAGTTGA
	Dasyurus_hallucatus	ATGGCTCAGGATCTCACTGAGAAGGAGCTGTTAAAAATGCAGATAGATCAACTTAAGAAGGAAGTGAAGAACGAAAGAGTCTTGATTTCCAAATCAGGGAAGGCACTTAAGGAGTATGTGGAAGCTAATGCTGGTGATGACCCCCTACTTAAAGGTGTTCCTGAGGACAAAAATCCCTTTAAAGAGAAAGGTGGTTGTATGATAAGTTGA
	Dasyurus_viverrinus	ATGGCTCAGGATCTCACTGAGAAGGAGCTGTTAAAAATGCAGATAGATCAACTTAAAAAGGAAGTGAAGAACGAAAGAGTCTTGATTTCCAAATCAGGGAAGGCACTTAAGGAATATGTGGAAGCTAATGCTGGTGATGACCCCCTACTTAAAGGTGTCCCTGAGGACAAAAATCCCTTTAAAGAGAAAGGTGGTTGTATGATAAGTTGA
	Sarcophilus_harrisii	ATGGCTCAGGATCTCACTGAGAAGGAGCTGTTAAAAATGCAGATAGATCAACTTAAGAAGGAAGTGAAGAACGAAAGAGTCTTGATTTCCAAATCAGGGAAGGCACTTAAGGAGTATGTGGAAGCTAATGCTGGTGATGACCCCCTACTTAAAGGTGTCCCTGAGGACAAAAATCCCTTTAAAGAGAAAGGTGGTTGTATGATAAGTTGA
	Phascogale_tapoatafa	ATGGCTCAGGATCTCACTGAGAAGGAACTGTTAAAAATGCAGATCGATCAACTTAAGAAGGAAGTGAAGAACGAAAGAGTCTTGATTTCCAAATCAGGGAAGGCACTTAAGGAGTATGTGGAAGCTAATGCTGGAGATGACCCCCTACTTAAAGGTGTCCCTGAGGACAAAAATCCCTTTAAAGAGAAAGGTGGTTGTATGATAAGTTGA
	Myrmecobius_fasciatus	ATGGCTCAGGATCTCAGTGAAAAGGAGCTGTTAAAAATGCAGATCGATCAACTTAAGAAGGAAGTGAAGAACGAAAGAGTAGTGATTTCCAAATCAGGGAAGGCACTTAAGGACTATGTGGAAGCTAATGCTGGAGATGACCCCCTCCTTAAAGGTGTCCCTGAGGACAAAAATCCCTTTAAGGAAAAAGGTGGTTGTATGATAAGCTGA
	Thylacinus_cynocephalus	ATGGCTCAGGATCTCAGTGAGAAGGAGCTGTTAAAAATGCAGATCGATCAACTTAAGAAGGAAGTGAAGAACGAAAGAGTCTTGATTTCCAAATCAGGGAAGGAACTTAAGGACTATGTGGAAGCTAATGCTGGAGATGACCCCCTCCTTAAAGGTGTCCCTGAGGACAAAAATCCCTTTAAGGAGAAAGGTGGTTGTATGATAAGCTAA
	Dromiciops_gliroides	ATGGCTCAGGATCTCACTGAGAAGGAACTATTGAAAATGCAGATTGATCAACTTAAGAAGGAAGTGAAGAACGAAAGAGCCATGATATCTAAAACAGGGAAGGAACTTAAGGACTATGTGGAAGCCAACGCTGGAGATGACCCCCTCCTCAAAGGCATCCCCGAGGACAAAAATCCCTTTAAGGAGAAAGGTGGTTGTAGGATAAGCTGA
	Gymnobelideus_leadbeateri	ATGGCTCAGGATCTCACTGAGAAGGAGCTGTTGAAAATGCAGATCGATCAACTTAAGAAGGAAGTGAAGAATGAAAGGGCCATGATTTCCAAAACAGGGAAGGAACTTAAGGACTATGTGGAAGCCAACTCTGGAGACGACCCCCTCCTTAAAGGCATCCCTGAGGACAAAAATCCCTTTAAGGAGAAAGGTGGTTGTAAGATAAGCTGA
	Pseudocheirus_occidentalis	ATGGCTCAGGATCTCACTGAGAAGGAGTTGTTAAAAATGCAGATCGATCAACTTAAGAAGGAAGTGAAGAATGAAAGGGCCATGATTTCCAAAACAGGGAAGGAACTTAAGGACTATGTGGAAGCCAACGCTGGAGATGACCCCCTCCTTAAAGGCATCCCTGAGGACAAAAACCCCTTTAAGGAGAAAGGTGGTTGTATGATAAGCTGA
	Pseudochirops_corinnae	ATGGCTCAGGATCTCACTGAGAAGGAGTTGTTAAAAATGCAGATCGATCAACTTAAGAAGGAAGTGAAGAATGAAAGGGCCATGATTTCCAAAACAGGGAAGGAACTTAAGGACTATGTGGAAGCCAACGCTGGAGATGACCCCCTCCTTAAAGGCATCCCTGAGGACAAAAATCCCTTTAAGGAGAAAGGTGGTTGTATGATAAGCTGA
	Pseudochirops_cupreus	ATGGCTCAGGATCTCACTGAGAAGGAGTTGTTAAAAATGCAGATCGATCAACTTAAGAAGGAAGTGAAGAATGAAAGGGCCATGATTTCCAAAACAGGGAAGGAACTTAAGGACTATGTGGAAGCCAACGCTGGAGATGACCCCCTCCTTAAAGGCATCCCTGAGGACAAAAATCCCTTTAAGGAGAAAGGTGGTTGTATGATAAGCTGA
	Phascolarctos_cinereus	ATGGCTCAGGATCTCACTGAGAAGGAGCTGTTAAAAATGCAGATTGATCAACTTAAGAAGGAAGTGAAGAATGAAAGAGCCATGATTTCCAAAACGGGGAAGGAACTTAAGGACTATGTGGAAGCCAACGCTGGAGATGACCCCCTCCTTAAAGGCATCCCTGAGGACAAAAATCCCTTTAGGGAGAAAGGTGGTTGTATGATAAGCTGA
	Vombatus_ursinus	ATGGCTCAGGATCTCACTGAGAAGGAGCTGTTAAAAATGCAGATCGATCAACTTAAGAAGGAAGTGAAGAATGAAAGAGCCATGATTTCCAAAACGGGGAAGGAACTTAAGGACTATGTGGAAGCCAACGCTGGAGATGACCCCCTCCTTAAAGGCATCCCTGAGGACAAAAACCCCTTTAAGGAGAAAGGTGGTTGCATGATAAGCTGA
	Strigocuscus_gymnotis	ATGGCTCAGGATCTCACTGAGAAGGAGCTGTTAAAAATGCAGATTGATCAACTTAAGAAAGAAGTGAAAAATGATAGAGCCGTGATTTCCAAAACAGGGAAGGAACTTAAGGACTATGTGGAAGCCAATGCTGGAGATGACCCCCTCCTTAAAGGCATCCCGGAGGACAAAAATCCCTTTAAGGAGAAAGGTGGTTGTAGGATAAGCTGA
	Trichosurus_vulpecula	ATGGCTCAGGATCTCACTGAGAAGGAGCTGTTAAAAATGCAGATCGATCAACTTAAGAAAGAAGTGAAAAATGAAAGAGCCATGATTTCCAAAACAGGGAAGGAACTTAAGGACTATGTGGAAGCCAATGCTGGAGATGACCCCCTCCTTAAAGGCATCCCGGAGGACAAAAATCCCTTTAAGGAGAAAGGTGGTTGTATGATAAGCTGA
	Lagorchestes_hirsutus	ATGGCTCAGGATCTCACTGAGAAGGAGCTGTTAAAAATGCAGATCGATCAACTTAAGAAGGAAGTGAAGAATGAAAGAGCCATGATCTCCAAAACAGGGAAGGAACTTAAGGACTATGTGGAAGCCAACGCTGGAGATGACCCGCTCCTTAAAGGCATCCCTGAGGACAAAAATCCCTTTAAGGAGAAAGGTGGCTGTATGATAAGCTGA
	Setonix_brachyurus	ATGGCTCAGGATCTCACTGAGAAGGAGCTGTTAAAAATGCAGATCGATCAACTTAAGAAGGAAGTGAAGAATGAAAGAGCCATGATTTCCAAAACAGGGAAGGAACTTAAGGACTATGTGGAAGCCAACGCTGGAGATGACCCGCTCCTTAAAGGCATCCCTGAGGACAAAAATCCCTTTAAGGAGAAAGGTGGCTGTATGATAAGCTGA
	Macropus_eugenii	ATGGCTCAGGATCTCACTGAGAAGGAGCTGTTAAAAATGCAGATCGATCAACTTAAGAAGGAAGTGAAGAATGAAAGAGCCATGATTTCCAAAACAGGGAAGGAACTTAAGGACTATGTGGAAGCCAACGCTGGAGATGACCCGCTCCTTAAAGGCATCCCTGAGGACAAAAATCCCTTTAAGGAGAAAGGTGGCTGTATGATAAGCTGA
	Macropus_fuliginosus	ATGGCTCAGGATCTCACTGAGAAGGAGCTGTTAAAAATGCAGATCGATCAACTTAAGAAGGAAGTAAAGAATGAAAGAGCCATGATTTCCAAAACAGGGAAGGAACTTAAGGACTATGTGGAAGCCAACGCTGGAGATGACCCGCTCCTTAAAGGCATCCCTGAGGACAAAAATCCCTTTAAGGAGAAAGGTGGCTGTATGATAAGCTGA
	Macropus_giganteus	ATGGCTCAGGATCTCACTGAGAAGGAGCTGTTAAAAATGCAGATCGATCAACTTAAGAAGGAAGTAAAGAATGAAAGAGCCATGATTTCCAAAACAGGGAAGGAACTTAAGGACTATGTGGAAGCCAACGCTGGAGATGACCCGCTCCTTAAAGGCATCCCTGAGGACAAAAATCCCTTTAAGGAGAAAGGTGGCTGTATGATAAGCTGA
	Macropus_rufus	ATGGCTCAGGATCTCACTGAGAAGGAGCTGTTAAAAATGCAGATCGATCAACTTAAGAAGGAAGTGAAGAATGAAAGAGCCATGATTTCCAAAACAGGGAAGGAACTTAAGGACTATGTGGAAGCCAGCGCTGGAGATGACCCGCTCCTTAAAGGCATCCCTGAGGACAAAAATCCCTTTAAGGAGAAAGGTGGCTGTATGATAAGCTGA
	Potorous_gilbertii	ATGGCTCAGGATCTCACTGAGAAGGAGCTGTTAAAAATGCAGATCGATCAACTAAAGAAGGAAGTGAAGAATGAAAGAGTCATGATTTCCAAAACAGGGAAGGAACTTAAGGACTATGTGGAAGCCAATGCTGGAGATGACCCCCTCCTTAAAGGGATCCCTGAGGACAAAAATCCATTTAAGGAGAAAGGTGGCTGTATGATAAGCTGA
	Didelphis_virginiana	ATGGCTCAGGATCTCACTGAGAAGGAGCTGCTAAAAATGCAGATCGATCAACTTAAGAAGGAAGTGAAGAATGAAAGGTCTATGATTTCCAAAACAGGGAAAGAACTGAAGGACTATGTGGAAGCTCATGCTGGAGATGACCCCCTCCTTAAAGGCATCCCTGAGGACAAAAATCCCTTTAAGGAGAAAGGTGGTTGTATGATAAGCTGA
	Gracilinanus_agilis	ATGGCTCAGGATCTCACCGAGAAGGAGCTGTTAAAAATGCAGATCGATCAACTTAAGAAGGAAGTGAAGAATGAAAGATCTATGATTTCCAAAACAGGGAAAGAACTGAAGGACTATGTGGAAGCTCATGCTGGAGATGACCCCCTCCTTAAAGGCATCCCTGAGGACAAAAATCCCTTTAAGGAGAAAGGTGGTTGTATGATAAGCTGA
	Monodelphis_domestica	ATGGCTCAGGATCTCACTGAAAAGGAGCTATTAAAAATGCAGATCGATCAACTTAAGAAGGAAGTGAAGAATGAAAGATCTATGATTTCCAAAACAGGGAAAGAACTGAAGGACTATGTGGAAGCTCATGCTGGAGATGACCCCCTCCTTAAAGGCATCCCTGAGGATAAAAATCCCTTTAAGGAGAAAGGTGGTTGTATGATAAGCTGA
	Notoryctes_typhlops_DNA_Zoo	ATGGCTCAGGATCTTACCGAGAAGCAACTTTTAAAAATGCAGATCGATCAACTTAAGAAGGAAGTAAAGAACAAAAGAGCCATGGTTTCTAAAACGGGGAAGGAACTTAAGGACTATGTGGAAGCCAATGCTGGAGATGATTCTCTTCTTAAAGGCATCTCTGAGGACAAAAATCGCTTTAAGGAGAAAGGTGGTTGTATGATAAGCTGA
	Notoryctes_typhlops_NYGC	ATGGCTCAGGATCTTACCGAGAAGCAACTTTTAAAAATGCAGATCGATCAACTTAAGAAGGAAGTAAAGAACGAAAGAGCCATGGTTTCTAAAACGGGGAAGGAACTTAAGGACTATGTGGAAGCCAATGCTGGAGATGATTCTCTTCTTAAAGGCATCTCTGAGGACAAAAATCGCTTTAAGGAGAAAGGTGGTTGTATGATAAGCTGA

;
end;
