# Supplementary material for: Three Blind Moles: Molecular Evolutionary Insights on the Tempo and Mode of Convergent Eye Degeneration in Notoryctes typhlops (Southern Marsupial Mole) and Two Chrysochlorids (Golden Moles)
Source: Genes (Basel). 2023 Oct 28;14(11):2018. doi: 10.3390/genes14112018 (PMC10671557; doi:10.3390/genes14112018)
Supplement: Supplementary file 1 [file genes-14-02018-s001.zip › Marsupialia CDS Alignments Nexus/Marsupialia Cone Genes CDS Nexus/GRK7 CDS alignment with both Notoryctes.nex]

#NEXUS
begin taxa;
	dimensions ntax=29;
	taxlabels
	Myrmecobius_fasciatus[&Description="HiC_scaffold_3",Modified=Sat Aug 13 10:05:49 PDT 2022,"% GC"=44.7%,"# Nucleotide Sequences With Quality"=0,Topology="linear","Molecule Type"="DNA",Created=Sat Aug 13 10:02:47 PDT 2022]
	Dasyurus_hallucatus[&Description="HiC_scaffold_3",Modified=Sat Aug 13 10:15:48 PDT 2022,"% GC"=43.7%,"# Nucleotide Sequences With Quality"=0,Topology="linear","Molecule Type"="DNA",Created=Sat Aug 13 10:09:00 PDT 2022]
	Dasyurus_viverrinus[&Description="HiC_scaffold_3",Modified=Sat Aug 13 10:15:48 PDT 2022,"% GC"=43.5%,"# Nucleotide Sequences With Quality"=0,Topology="linear","Molecule Type"="DNA",Created=Sat Aug 13 10:10:22 PDT 2022]
	Phascogale_tapoatafa[&Description="HiC_scaffold_3",Modified=Sat Aug 13 10:15:48 PDT 2022,"% GC"=44.2%,"# Nucleotide Sequences With Quality"=0,Topology="linear","Molecule Type"="DNA",Created=Sat Aug 13 10:12:26 PDT 2022]
	Sarcophilus_harrisii[&Description="NC_045428","Genetic Code"="Standard",Modified=Sat Aug 13 10:05:49 PDT 2022,"Annotation Software Version (Genome-Annotation-Data)"="8.3",Taxonomy="Eukaryota; Metazoa; Chordata; Craniata; Vertebrata; Euteleostomi; Mammalia; Metatheria; Dasyuromorphia; Dasyuridae; Sarcophilus","Common Name"="Tasmanian devil","Filename (Imported From)"="sequence - 2022-08-12T130137.868.gb","Annotation Provider (Genome-Annotation-Data)"="NCBI",Created=Tue Dec 31 00:00:00 PST 2019,"Annotation Method (Genome-Annotation-Data)"="Best-placed RefSeq; Gnomon",cell_line="91H","Features Annotated (Genome-Annotation-Data)"="Gene; mRNA; CDS; ncRNA",db_xref="taxon:9305",Organism="Sarcophilus harrisii","Annotation Version (Genome-Annotation-Data)"="103","Path (Imported From)"="/Users/pannotia/Downloads",Accession="NC_045428.1","% GC"=43.5%,chromosome="3","# Nucleotide Sequences With Quality"=0,"Annotation Pipeline (Genome-Annotation-Data)"="NCBI eukaryotic genome annotation pipeline",Topology="linear","Annotation Name (Genome-Annotation-Data)"="Sarcophilus harrisii Annotation Release 103","Annotation Status (Genome-Annotation-Data)"="Full annotation","Molecule Type"="DNA"]
	Antechinus_flavipes[&country="Australia:Samford, QLD",Description="JADWMD010000003","Genetic Code"="Standard",Modified=Sat Aug 13 10:17:32 PDT 2022,"Assembly Name (Genome-Assembly-Data)"="AdamAnt",Taxonomy="Eukaryota; Metazoa; Chordata; Craniata; Vertebrata; Euteleostomi; Mammalia; Metatheria; Dasyuromorphia; Dasyuridae; Antechinus","Common Name"="yellow-footed antechinus","Genome Coverage (Genome-Assembly-Data)"="100.0x","Filename (Imported From)"="sequence - 2022-08-12T140453.624.gb",dev_stage="adult",Created=Tue Dec 29 00:00:00 PST 2020,"Genome Representation (Genome-Assembly-Data)"="Full",isolate="AdamAnt","Assembly Date (Genome-Assembly-Data)"="FEB-2020","Sequencing Technology (Genome-Assembly-Data)"="PacBio; BGISEQ-500; Hi-C",db_xref="taxon:38775",Organism="Antechinus flavipes","Path (Imported From)"="/Users/pannotia/Downloads",Accession="JADWMD010000003.1","% GC"=44.4%,chromosome="3",sex="male","# Nucleotide Sequences With Quality"=0,Topology="linear","Assembly Method (Genome-Assembly-Data)"="Canu v. 1.7; HiC-Pro v. 2.8.0_devel; 3D-DNA v. 1.12",tissue_type="testis","Molecule Type"="DNA","Expected Final Version (Genome-Assembly-Data)"="Yes"]
	Antechinus_stuartii[&Description="JACYGW010005858 (E1-2), JACYGW010005859 (E3-4)",Modified=Fri Aug 12 14:14:07 PDT 2022,"% GC"=43.3%,"# Nucleotide Sequences With Quality"=0,Topology="linear","Molecule Type"="DNA",Created=Fri Aug 12 14:12:15 PDT 2022]
	Thylacinus_cynocephalus[&country="Australia: Tasmania",Description="VAHE03000003","Genetic Code"="Standard",Modified=Sat Aug 13 10:19:04 PDT 2022,"Assembly Name (Genome-Assembly-Data)"="UniMelb_ThyCyn2.0_hybrid_assembly",Taxonomy="Eukaryota; Metazoa; Chordata; Craniata; Vertebrata; Euteleostomi; Mammalia; Metatheria; Dasyuromorphia; Thylacinidae; Thylacinus","Common Name"="Tasmanian wolf","Genome Coverage (Genome-Assembly-Data)"="50.0x","Filename (Imported From)"="sequence - 2022-08-12T140911.147.gb",dev_stage="Pouch Young",Created=Mon Apr 04 00:00:00 PDT 2022,"Genome Representation (Genome-Assembly-Data)"="Full",isolate="PY-MV-C5757","Assembly Date (Genome-Assembly-Data)"="DEC-2021","Sequencing Technology (Genome-Assembly-Data)"="Illumina HiSeq; Illumina NextSeq",db_xref="taxon:9275",Organism="Thylacinus cynocephalus","Path (Imported From)"="/Users/pannotia/Downloads",Accession="VAHE03000003.1","% GC"=45.1%,chromosome="3",sex="female","# Nucleotide Sequences With Quality"=0,Topology="linear","Assembly Method (Genome-Assembly-Data)"="Megahit v. 1.2.9; RagTag v. 2.1.0","Reference-guided Assembly (Genome-Assembly-Data)"="GCF_902635505.1; mSarHar1.11","Molecule Type"="DNA","Expected Final Version (Genome-Assembly-Data)"="Yes",isolation_source="soft tissue of a 108-year-old, alcohol-preserved thylacine pouch young specimen"]
	Macropus_fuliginosus[&Description="HiC_scaffold_6",Modified=Fri Aug 12 14:03:43 PDT 2022,"% GC"=42.3%,"# Nucleotide Sequences With Quality"=0,Topology="linear","Molecule Type"="DNA",Created=Fri Aug 12 13:36:14 PDT 2022]
	Setonix_brachyurus[&Description="HiC_scaffold_6",Modified=Sat Aug 13 11:15:14 PDT 2022,"% GC"=42.4%,"# Nucleotide Sequences With Quality"=0,Topology="linear","Molecule Type"="DNA",Created=Sat Aug 13 11:10:56 PDT 2022]
	Potorous_gilbertii[&Description="HiC_scaffold_3",Modified=Sat Aug 13 11:15:14 PDT 2022,"% GC"=42.6%,"# Nucleotide Sequences With Quality"=0,Topology="linear","Molecule Type"="DNA",Created=Sat Aug 13 11:12:38 PDT 2022]
	Macropus_eugenii[&Description="HiC_scaffold_6",Modified=Fri Aug 12 14:19:23 PDT 2022,"% GC"=42.2%,"# Nucleotide Sequences With Quality"=0,Topology="linear","Molecule Type"="DNA",Created=Fri Aug 12 13:40:12 PDT 2022]
	Lagorchestes_hirsutus[&Description="HiC_scaffold_1",Modified=Sat Aug 13 11:18:40 PDT 2022,"% GC"=42.4%,"# Nucleotide Sequences With Quality"=0,Topology="linear","Molecule Type"="DNA",Created=Fri Aug 12 14:15:25 PDT 2022]
	Macropus_giganteus[&Description="HiC_scaffold_6",Modified=Sat Aug 13 11:18:40 PDT 2022,"% GC"=42.3%,"# Nucleotide Sequences With Quality"=0,Topology="linear","Molecule Type"="DNA",Created=Fri Aug 12 14:02:05 PDT 2022]
	Macropus_rufus[&Description="HiC_scaffold_6",Modified=Sat Aug 13 11:18:40 PDT 2022,"% GC"=42.3%,"# Nucleotide Sequences With Quality"=0,Topology="linear","Molecule Type"="DNA",Created=Fri Aug 12 14:05:19 PDT 2022]
	Gymnobelideus_leadbeateri[&"Rough Temperature (°C)"=87.43945729537366,Description="HiC_scaffold_10",Modified=Fri Aug 12 14:03:43 PDT 2022,"% GC"=44.6%,"# Nucleotide Sequences With Quality"=0,"Molecular Weight (kDa)"=1389.0217499999196,Topology="linear","Molecule Type"="DNA",Created=Fri Aug 12 13:28:22 PDT 2022]
	Pseudocheirus_occidentalis[&"Rough Temperature (°C)"=87.42773965021031,Description="HiC_scaffold_8",Modified=Fri Aug 12 14:03:43 PDT 2022,"% GC"=44.6%,"# Nucleotide Sequences With Quality"=0,"Molecular Weight (kDa)"=1395.8892099999186,Topology="linear","Molecule Type"="DNA",Created=Fri Aug 12 13:24:28 PDT 2022]
	Pseudochirops_corinnae[&"Rough Temperature (°C)"=87.29456048738032,Description="HiC_scaffolds 7 (E1-2, 4), 19372 (E3)",Modified=Fri Aug 12 14:03:43 PDT 2022,"% GC"=44.2%,"# Nucleotide Sequences With Quality"=0,"Molecular Weight (kDa)"=1420.0420199999146,Topology="linear","Molecule Type"="DNA",Created=Fri Aug 12 13:31:03 PDT 2022]
	Pseudochirops_cupreus[&"Rough Temperature (°C)"=87.460150209852,Description="HiC_scaffold_1",Modified=Fri Aug 12 14:03:43 PDT 2022,"% GC"=44.6%,"# Nucleotide Sequences With Quality"=0,"Molecular Weight (kDa)"=1398.6639299999201,Topology="linear","Molecule Type"="DNA",Created=Fri Aug 12 13:13:36 PDT 2022]
	Strigocuscus_gymnotis[&"Rough Temperature (°C)"=87.5561626429479,Description="HiC_scaffold_5",Modified=Fri Aug 12 14:03:43 PDT 2022,"% GC"=44.9%,"# Nucleotide Sequences With Quality"=0,"Molecular Weight (kDa)"=1216.2994599999477,Topology="linear","Molecule Type"="DNA",Created=Fri Aug 12 13:11:00 PDT 2022]
	Trichosurus_vulpecula[&country="New Zealand: Sandymount, Otago Peninsula (Trap 21)",collection_date="17-May-2018","Rough Temperature (°C)"=87.59672006102211,Description="NC_050576","Genetic Code"="Standard",Modified=Fri Aug 12 14:03:43 PDT 2022,"Annotation Software Version (Genome-Annotation-Data)"="8.5","Assembly Name (Genome-Assembly-Data)"="mTriVul1.pri",Taxonomy="Eukaryota; Metazoa; Chordata; Craniata; Vertebrata; Euteleostomi; Mammalia; Metatheria; Diprotodontia; Phalangeridae; Trichosurus","Common Name"="common brushtail","Genome Coverage (Genome-Assembly-Data)"="60.73x","Filename (Imported From)"="sequence - 2022-08-12T125652.310.gb","Annotation Provider (Genome-Annotation-Data)"="NCBI",dev_stage="pouch-young",Created=Sun Oct 25 00:00:00 PDT 2020,isolate="mTriVul1","Genome Representation (Genome-Assembly-Data)"="Full","Assembly Date (Genome-Assembly-Data)"="15-JAN-2020","Annotation Method (Genome-Annotation-Data)"="Best-placed RefSeq; Gnomon","Features Annotated (Genome-Annotation-Data)"="Gene; mRNA; CDS; ncRNA","Assembly Provider (Genome-Assembly-Data)"="Vertebrate Genomes Project","Sequencing Technology (Genome-Assembly-Data)"="PacBio Sequel; Illumina NovaSeq; Arima Genomics Hi-C; Bionano Genomics DLS",db_xref="taxon:9337",Organism="Trichosurus vulpecula","Annotation Version (Genome-Annotation-Data)"="100","Path (Imported From)"="/Users/pannotia/Downloads",Accession="NC_050576.1","% GC"=45.0%,chromosome="4",sex="male","Molecular Weight (kDa)"=1215.695039999948,"# Nucleotide Sequences With Quality"=0,"Annotation Pipeline (Genome-Annotation-Data)"="NCBI eukaryotic genome annotation pipeline",Topology="linear","Assembly Method (Genome-Assembly-Data)"="FALCON v. DNANexus 1.9.0; FALCON-Unzip v. DNANexus 1.0.6; purge_haplotigs v. v1.0.3+ 1.Nov.2018; scaff10x v. 4.1.0; Bionano Solve DLS v. 3.2.1; Salsa HiC v. 2.2; Arrow smrtanalysis Pacbio polishing & gap filling v. 6.0.0.47841; longranger align v. 2.2.2; freebayes Illumina polishing v. 1.3.1; gEVAL manual curation v. 2020-01-15; VGP assembly pipeline v. 1.5","Annotation Name (Genome-Annotation-Data)"="Trichosurus vulpecula Annotation Release 100","Diploid (Genome-Assembly-Data)"="Principal pseudohaplotype","Annotation Status (Genome-Annotation-Data)"="Full annotation",tissue_type="muscle (forearm)","Molecule Type"="DNA","Expected Final Version (Genome-Assembly-Data)"="No"]
	Phascolarctos_cinereus[&country="Australia",collection_date="01-Aug-2015",Description="NW_018344162","Genetic Code"="Standard",Modified=Fri Aug 12 13:27:09 PDT 2022,"Annotation Software Version (Genome-Annotation-Data)"="7.4","Assembly Name (Genome-Assembly-Data)"="phaCin_unsw_v4.1",Taxonomy="Eukaryota; Metazoa; Chordata; Craniata; Vertebrata; Euteleostomi; Mammalia; Metatheria; Diprotodontia; Phascolarctidae; Phascolarctos","Common Name"="koala","Genome Coverage (Genome-Assembly-Data)"="57.3x","Filename (Imported From)"="sequence - 2022-08-12T125249.812.gb","Annotation Provider (Genome-Annotation-Data)"="NCBI",dev_stage="adult",Created=Wed May 10 00:00:00 PDT 2017,isolate="Bilbo 61053","Genome Representation (Genome-Assembly-Data)"="Full","Assembly Date (Genome-Assembly-Data)"="12-JAN-2017","Annotation Method (Genome-Annotation-Data)"="Best-placed RefSeq; Gnomon","Features Annotated (Genome-Annotation-Data)"="Gene; mRNA; CDS; ncRNA","Assembly Provider (Genome-Assembly-Data)"="The Earlham Institute","Sequencing Technology (Genome-Assembly-Data)"="PacBio",db_xref="taxon:38626",Organism="Phascolarctos cinereus","Annotation Version (Genome-Annotation-Data)"="Phascolarctos cinereus Annotation Release 100","Path (Imported From)"="/Users/pannotia/Downloads",Accession="NW_018344162.1","% GC"=43.1%,chromosome="Unknown",sex="female","Annotation Pipeline (Genome-Annotation-Data)"="NCBI eukaryotic genome annotation pipeline","# Nucleotide Sequences With Quality"=0,Topology="linear","Assembly Method (Genome-Assembly-Data)"="Falcon v. 0.3.0",specimen_voucher="AM:M.47724","Annotation Status (Genome-Annotation-Data)"="Full annotation",tissue_type="spleen","Molecule Type"="DNA","Expected Final Version (Genome-Assembly-Data)"="Yes"]
	Vombatus_ursinus[&db_xref="taxon:29139",Organism="Vombatus ursinus",Description="NW_020954588","Annotation Version (Genome-Annotation-Data)"="100","Genetic Code"="Standard",Modified=Fri Aug 12 13:27:09 PDT 2022,"Annotation Software Version (Genome-Annotation-Data)"="8.1","Path (Imported From)"="/Users/pannotia/Downloads",Accession="NW_020954588.1",Taxonomy="Eukaryota; Metazoa; Chordata; Craniata; Vertebrata; Euteleostomi; Mammalia; Metatheria; Diprotodontia; Vombatidae; Vombatus","% GC"=42.9%,"Common Name"="common wombat",chromosome="Unknown","# Nucleotide Sequences With Quality"=0,"Annotation Pipeline (Genome-Annotation-Data)"="NCBI eukaryotic genome annotation pipeline",Topology="linear","Filename (Imported From)"="sequence - 2022-08-12T125402.787.gb","Annotation Provider (Genome-Annotation-Data)"="NCBI","Annotation Name (Genome-Annotation-Data)"="Vombatus ursinus Annotation Release 100",Created=Thu Jan 24 00:00:00 PST 2019,"Annotation Method (Genome-Annotation-Data)"="Best-placed RefSeq; Gnomon","Annotation Status (Genome-Annotation-Data)"="Full annotation","Features Annotated (Genome-Annotation-Data)"="Gene; mRNA; CDS; ncRNA","Molecule Type"="DNA"]
	Dromiciops_gliroides[&country="Chile: San Martin, comuna de Valdivia, Region delos Rios",collection_date="2014-02-10","Rough Temperature (°C)"=88.23469514082328,Description="NC_057863","Genetic Code"="Standard",Modified=Sat Aug 13 11:23:54 PDT 2022,"Annotation Software Version (Genome-Annotation-Data)"="9.0","Assembly Name (Genome-Assembly-Data)"="mDroGli1.pri",Taxonomy="Eukaryota; Metazoa; Chordata; Craniata; Vertebrata; Euteleostomi; Mammalia; Metatheria; Microbiotheria; Microbiotheriidae; Dromiciops","Common Name"="monito del monte","Genome Coverage (Genome-Assembly-Data)"="63.0x","Filename (Imported From)"="sequence - 2022-08-12T125523.828.gb","Annotation Provider (Genome-Annotation-Data)"="NCBI",dev_stage="adult",Created=Tue Sep 28 00:00:00 PDT 2021,isolate="mDroGli1","Genome Representation (Genome-Assembly-Data)"="Full","Assembly Date (Genome-Assembly-Data)"="07-APR-2021","Annotation Method (Genome-Annotation-Data)"="Best-placed RefSeq; Gnomon","Features Annotated (Genome-Annotation-Data)"="Gene; mRNA; CDS; ncRNA","Assembly Provider (Genome-Assembly-Data)"="Vertebrate Genomes Project","Sequencing Technology (Genome-Assembly-Data)"="PacBio Sequel II CLRQ; 10X Genomics linked reads; Bionano Genomics DLS; Arima Genomics v1 Hi-C",db_xref="taxon:33562",Organism="Dromiciops gliroides","Annotation Version (Genome-Annotation-Data)"="100","Path (Imported From)"="/Users/pannotia/Downloads",Accession="NC_057863.1","% GC"=46.7%,chromosome="3",sex="female","Molecular Weight (kDa)"=998.8268799999754,"# Nucleotide Sequences With Quality"=0,"Annotation Pipeline (Genome-Annotation-Data)"="NCBI eukaryotic genome annotation pipeline",Topology="linear","Assembly Method (Genome-Assembly-Data)"="FALCON kit v. 1.8.1; FALCON unzip v. 1.3.7; purge_dups v. 1.2.3; Scaff10X v. 4.2; Bionano Solve v. 3.5.1_01142020; Salsa Hi-C v. 2.2; GCPP v. 1.9.0-SL-release-8.0.0+1-37-gd7b188d; longranger v. 2.2.2; freebayes v. 1.3.2; gEVAL manual curation v. 2021-04-07; VGP pipeline v. 1.6","Annotation Name (Genome-Annotation-Data)"="Dromiciops gliroides Annotation Release 100","Diploid (Genome-Assembly-Data)"="Principal Pseudohaplotype","Annotation Status (Genome-Annotation-Data)"="Full annotation",tissue_type="kidney, liver","Molecule Type"="DNA","Expected Final Version (Genome-Assembly-Data)"="No"]
	Monodelphis_domestica[&db_xref="taxon:13616",Organism="Monodelphis domestica",Description="NC_008807","Annotation Version (Genome-Annotation-Data)"="Monodelphis domestica Annotation Release 103","Genetic Code"="Standard",Modified=Fri Aug 12 13:27:09 PDT 2022,"Annotation Software Version (Genome-Annotation-Data)"="7.0","Path (Imported From)"="/Users/pannotia/Downloads",Accession="NC_008807.1",Taxonomy="Eukaryota; Metazoa; Chordata; Craniata; Vertebrata; Euteleostomi; Mammalia; Metatheria; Didelphimorphia; Didelphidae; Monodelphis","% GC"=40.1%,"Common Name"="gray short-tailed opossum",chromosome="7","Annotation Pipeline (Genome-Annotation-Data)"="NCBI eukaryotic genome annotation pipeline","# Nucleotide Sequences With Quality"=0,Topology="linear","Filename (Imported From)"="sequence - 2022-08-12T125823.454.gb","Annotation Provider (Genome-Annotation-Data)"="NCBI",Created=Wed Apr 27 00:00:00 PDT 2016,pop_variant="pop1","Annotation Method (Genome-Annotation-Data)"="Best-placed RefSeq; Gnomon","Annotation Status (Genome-Annotation-Data)"="Full annotation","Features Annotated (Genome-Annotation-Data)"="Gene; mRNA; CDS; ncRNA","Molecule Type"="DNA"]
	Didelphis_virginiana[&Description="HiC_scaffold_9",Modified=Sat Aug 13 11:09:02 PDT 2022,"% GC"=40.8%,"# Nucleotide Sequences With Quality"=0,Topology="linear","Molecule Type"="DNA",Created=Sat Aug 13 10:45:52 PDT 2022]
	Gracilinanus_agilis[&country="Brazil: Panga",collection_date="2019-05-19",Description="NC_058132","Genetic Code"="Standard",Modified=Fri Aug 12 13:27:09 PDT 2022,"Annotation Software Version (Genome-Annotation-Data)"="9.0","Assembly Name (Genome-Assembly-Data)"="AgileGrace",Taxonomy="Eukaryota; Metazoa; Chordata; Craniata; Vertebrata; Euteleostomi; Mammalia; Metatheria; Didelphimorphia; Didelphidae; Gracilinanus","Common Name"="Agile Gracile Mouse Opossum","Genome Coverage (Genome-Assembly-Data)"="100.0x","Filename (Imported From)"="sequence - 2022-08-12T125954.447.gb","Annotation Provider (Genome-Annotation-Data)"="NCBI",dev_stage="adult",Created=Wed Oct 20 00:00:00 PDT 2021,isolate="LMUSP501","Genome Representation (Genome-Assembly-Data)"="Full","Assembly Date (Genome-Assembly-Data)"="MAR-2020","Annotation Method (Genome-Annotation-Data)"="Best-placed RefSeq; Gnomon","Features Annotated (Genome-Annotation-Data)"="Gene; mRNA; CDS; ncRNA","Assembly Provider (Genome-Assembly-Data)"="Nanjing Normal University","Sequencing Technology (Genome-Assembly-Data)"="stLFR; BGISEQ-500; Hi-C",db_xref="taxon:191870",Organism="Gracilinanus agilis","Annotation Version (Genome-Annotation-Data)"="100","Path (Imported From)"="/Users/pannotia/Downloads",Accession="NC_058132.1","% GC"=40.0%,chromosome="3",sex="male","# Nucleotide Sequences With Quality"=0,"Annotation Pipeline (Genome-Annotation-Data)"="NCBI eukaryotic genome annotation pipeline",Topology="linear","Assembly Method (Genome-Assembly-Data)"="SOAPnuke v. 1.5; Supernova v. 2.1.1; Gapcloser v. 1.10","Annotation Name (Genome-Annotation-Data)"="Gracilinanus agilis Annotation Release 100","Annotation Status (Genome-Annotation-Data)"="Full annotation",tissue_type="liver","Molecule Type"="DNA","Expected Final Version (Genome-Assembly-Data)"="Yes"]
	Notoryctes_typhlops_DNA_Zoo[&URN="urn:local:.:15y-gc65fsx","Rough Temperature (°C)"=88.84523375834851,Description="HiC_scaffold_1","Genetic Code"="Standard",Modified=Thu Nov 17 18:51:07 PST 2022,"% GC"=48.6%,"# Nucleotide Sequences With Quality"=0,"Molecular Weight (kDa)"=510.41995000000895,Topology="linear","Molecule Type"="DNA",Created=Thu Nov 17 18:50:32 PST 2022]
	Notoryctes_typhlops_NYGC[&"At least Q20"=100.00%,Ambiguities=0,"At least Q30"=100.00%,"Rough Temperature (°C)"=88.89502125075896,"At least Q40"=100.00%,Description="Concatenation of 5 sequences",Modified=Thu Nov 17 18:58:06 PST 2022,Bin="<html><head><3></head><b><font color='#49993F'>High</font></b></html>","% GC"=48.8%,"# Nucleotide Sequences With Quality"=1,"Post-Trim Length"=1647,"Molecular Weight (kDa)"=510.420930000009,Topology="linear","% MQ"=0.0%,Created=Thu Nov 17 18:56:47 PST 2022,URN="urn:local:.:15x-gc65fsx","% LQ"=0.0%,"% HQ"=100.0%,"Molecule Type"="DNA"]
;
end;

begin characters;
	dimensions nchar=1662;
	format datatype=dna missing=? gap=-;
	matrix
	Myrmecobius_fasciatus	ATG---GACATGGGAGGCCTAGACAATCTCATTGCAAACACAGCCTACCTCCAGGCCCGG---------GATGGAGATGCCAAGGAGATGCAGAAGCGCCGGCGCAGCCTGGCACTGCCCCCCCGCGAGCACTGTGCAGAGCTGCGGCAAGCCTTGCCCACTCACTTTGAGAGTATGTGTGAGCAGCAGCCCATCGGCCGCCGCCTCTTCCACGACTTTCTGGCCACGGTGCCCTCCTACAAGGAGGCCGTGGACTTCCTCGCCGAGGTGTCCAGCTGGGAACTGGCTGAGGAAGGCAGTACCAAGGACAGCATGCTGAGGGGGCTGGTGCAGTCATGTGCCCAGGCC---ACCCCCACAGGCCAGCTCCCCTTCCTCAGCCCAGCCCTGGCCACCAAGTGCCAGGCTGCCTCGGAGACGGAGCACGCTTCGCTAGTGGAGCTGGCCAAGGCTGAGACGATGACTTTCCTGCAGGATAAGCCCTTCCGGGACTTCCAAGCTAGCCCCTTCTTTGACAAGTTTTTGCAGTGGAAAGCCTTTGAACAGCAGCCAATAACAGAGAAATATTTCGAGGAGTTCCGAGTGCTGGGGAAGGGGGGTTTTGGGGAGGTGTGTGCCGTGCAAGTGAAAAATACTGGCAAGATGTACGCCTGTAAGAAGTTGGACAAGAAGCGGCTGAAGAAGAAAAGGGGGGAGCAGATGGCTCTTCTGGAGAAGGAAATCTTGGAGAAAGTCAACAGCCCTTTCATCGTGACACTGGCCTACGCCTTTGAGAGTAAGTCCCACCTTTGCCTGGTCATGAGCCTGATGAATGGCGGAGACCTCAAGTACCACATCTATAATGTGGGCGAGCGGGGCCTGGAGATAAACCGGATCATCTTCTACTCTGCACAGATCACTTGTGGAATACTGCACCTGCACTCGATCGGCATCGTCTATCGGGACATGAAGCCCGAGAACGTCCTGCTGGACAACCGTGGCAACTGCAGACTGTCAGACCTGGGGCTGGCTGTCCAGATCCAAGACGGCAAGCCCATCACCCAGAGGGCTGGAACCAATGGTTACATGGCTCCAGAAATCTTGAAGGAAGAAGAAAGTTATTCCTATCCTGTGGACTGGTTCGCTATGGGCTGTACAATTTATGAAATGGTAGCGGGGCGAACGCCGTTCAAAGATTACAAGGAAAAAGTCAGCAAGGAAGATTTAAAGCAGAGAACCTTGAAGGAGGAGGTCATCTTCCAGCACGCCGGCTTCACGGAAGAAGCCAAAGACGTCTGCCGGCTCTTCCTGGCCAAACGGGCAGAGCAGCGCCTAGGAAGCAGAGAAGAAGGGGACGATCCCAGGAAACACGCTTTCTTCAAAACCATCAACTTCCCCCGCCTGGAGGCCGGCCTGGTGGAGCCTCCCTTTGTGCCAGACCCCAATGTGGTCTACGCCAAAGATGTCGGCGATATTGAAGACTTCTCTGAGATCAGAGGGATTGAATTTGACGAAAAAGATAGAAAGTTCTTTAAAAAATTTGCAACAGGCGCTGTCCCAATAGCCTGGCAAGAAGAAATTATAGAAACGGGACTGTACGAAGAACTCAATGATCCCAATAGATTGTCCGGCTGTGCGAATGGCAGC---ACGTCCAAGTCCGGGGTGTGTGTGGTACTGTGA
	Dasyurus_hallucatus	ATG---GACTTGGGAGGCCTAGACAATCTCATTGCAAACACAGCCTACCTCCAGGCCCGG---------GATGGAGACACCAAGGAGATGCAGAAGCGCCGGCGCAGCCTGGCCCTGCCCGCCCGAGAGCACTGCGCAGAGCTGCGGCAAGCCTTGCCCACTCACTTTGAGAGTATGTGTGAGCAGCAGCCCATCGGCCGCCGCCTCTTCCACGACTTCCTGGCCACGGTGCCTGCCTACAAAGTGGCCGTGGACTTCCTCGCCGAAGTGTCCAGCTGGGAACTGGCTGAGGAGGGTAGTACCAAGGACAGCACGCTGAGGGGGTTGGTGCAATTGTGTGCCCAGTCC---ACCCCCACAGGTCAGCTCCCCTTCCTCAGCCGGGCCTTGGCCACCAAGTGTCAGACGGCCTCAGAGACGGAGCATGCTTCTCTAGTGGAGCTGGCCAAAGCCGAGACAATGACTTTCCTACAGGATCAGCCTTTCCAGGACTTCCAAGCTAGCCCCTTCTTTGACAGGTTTTTGCAGTGGAAAGCCTTTGAACAGCAGCCAATAACAGAAAAATATTTCGAGGAGTTCCGAGTGCTGGGGAAGGGAGGTTTCGGGGAGGTGTGTGCTGTCCAAGTGAAAAATACTGGCAAGATGTATGCTTGTAAGAAGTTGGACAAGAAGCGGCTGAAGAAGAAAAGAGGGGAGCAGATGGCTCTTCTAGAGAAGGAAATCTTGGAGAAAGTCAACAGCCCCTTCATCGTAACACTGGCCTATGCTTTTGAGAGTAAGTCCCACCTGTGCCTGGTCATGAGCCTGATGAATGGCGGAGACCTCAAGTACCACATCTACCATGTCGGTGAGCGGGGCCTGGAGATAAACCGCATCATCTTCTACTCTGCACAGATCACTTGTGGAATACTGCACCTGCACTCTATCGGCATTGTCTATCGGGACATGAAGCCCGAGAATGTCCTTCTGGATGACCGCGGCAACTGCAGACTGTCGGACCTGGGACTGGCTGTCCAGATCAAAGACGGCAAGCCCATCACCCAGAGGGCTGGAACCAATGGTTACATGGCTCCAGAAATCTTGAAGGAAGAAGAAAGTTATTCCTATCCCGTGGACTGGTTCGCTATGGGCTGTACTATTTACGAAATGGTAGCAGGGCGAACGCCTTTCAAAGATTACATGGAAAAAGTCAGCAAGGAAGATCTAAAGCAGAGAACCTTGAAGGAGGAGGTCATCTTCCAACACTCTGGCTTCACGGAAGAAGCCAAAGATGTCTGCCGGCTCTTCCTGGCGAAACGCGCAGAACAGCGCCTAGGAAGCAGAGAAGTAGGGGATGATCCCAGGAAACACTCTTTCTTCAAAACTATCAACTTCCCCCGCCTGGAGGCCGGCCTGGTGGAGCCTCCCTTTGTGCCAGACCCCAATGTGGTCTACGCCAAAGACGTCTGCGATATTGAAGACTTCTCTGAGGTCAGGGGGATTGAATTTGACGAAAAAGATAGAAAGTTCTTTAAAAAATTTGCAACAGGTGCTATTCCAATAGCCTGGCAAGAAGAAATTATAGAAACGGGACTGTACGAAGAACTCAACGACCCCAGTAGATTG---GGCTGTGTGAATGACAGC---GCGTCCAAGTCCGGGGTGTGTGTGCTGCTCTGA
	Dasyurus_viverrinus	ATG---GACTTGGGAGGCCTAGACAATCTCATTGCAAACACAGCCTACCTCCAGGCCCGG---------GATGGAGACACCAAGGAGATGCAGAAGCGCCGGCGCAGCCTGGCCCTGCCCGCCCGAGAGCACTGCGCAGAGCTGCGGCAAGCCTTGCCCACTCACTTTGAGAGTATGTGTGAGCAGCAGCCCATCGGCCGCCGCCTCTTCCATGACTTCCTGGCCACGGTGCCTGCCTACAAAGTGGCCGTGGACTTCCTCGCCGAAGTGTCCAGCTGGGAACTGGCTGAGGAGGGTAGTACCAAGGACAGCATGCTGAGGGGGTTGGTGCAATTGTGTGCCCAGGCC---AACCCCACAGGTCAGCTCCCCTTCCTCAGCCGGGCCTTGGCCACCAAGTGCCAGATGGCCTCAGAGACGGAGCACGCTTCTCTAGTGGAGCTGGCCAAAGCCGAGACAATGACTTTCCTACAGGATCAGCCTTTCCAGGACTTCCAAGCTAGCCCCTTCTTTGACAGGTTTTTGCAGTGGAAAGCCTTTGAACAGCAGCCAATAACAGAAAAATATTTCGAGGAGTTCCGAGTTCTGGGGAAGGGAGGTTTCGGGGAGGTGTGTGCTGTCCAAGTGAAAAATACTGGCAAGATGTATGCTTGTAAGAAGTTGGACAAGAAGCGGCTGAAGAAGAAAAGAGGGGAGCAGATGGCTCTTCTAGAGAAGGAAATCTTGGAGAAAGTCAACAGTCCTTTCATTGTGACACTGGCCTATGCTTTTGAGAGTAAGTCCCACCTGTGCCTGGTCATGAGCCTGATGAATGGCGGAGACCTCAAGTACCACATCTACCATGTGGGTGAGCGGGGCCTGGAGATAAACCGCATCATCTTCTACTCTGCACAGATCACTTGTGGAATACTGCACCTGCACTCTATCGGCATTGTCTATCGGGACATGAAGCCCGAGAATGTCCTTCTGGATGACCGCGGCAACTGCAGACTGTCGGACCTGGGACTGGCTGTCCAGATCAAAGACGGCAAGCCCATCACCCAGAGGGCTGGAACCAATGGTTACATGGCTCCAGAAATCTTGAAGGAAGAAGAAAGTTATTCCTATCCTGTGGACTGGTTCGCTATGGGCTGTACTATTTATGAAATGGTAGCAGGGCGAACGCCATTCAAAGATTACATGGAAAAAGTCAGCAAGGAAGATCTAAAGCAGAGAACCTTGAAGGAGGAGGTCATCTTCCAACACTCTGGCTTCACAGAAGAAGCCAAAGATGTCTGCCGGCTCTTCCTGGCAAAACGTGCAGAGCAGCGCCTAGGAAGCAGAGAAGTAGGGGATGATCCCAGGAAACACTCTTTCTTCAAAACTATCAACTTCCCCCGCCTGGAGGCCGGCCTGGTGGAGCCTCCCTTTGTGCCAGACCCCAATGTGGTCTACGCCAAAGACGTCGGCGATATTGAAGACTTCTCTGAGGTCAGGGGGATTGAATTTGACGAAAAAGATAGAAAGTTCTTTAAAAAATTTGCAACAGGCGCTATTCCAATAGCCTGGCAAGAAGAAATTATAGAAACGGGACTGTACGATGAACTCAACGACCCCAGTAGATTG---GGCTGTGTGAATGACAGC---ACGTCCAAGTCCGGGGTGTGTGTGGTGCTCTGA
	Phascogale_tapoatafa	ATG---GACTTGGGAGGCCTAGACAATCTCATTGCAAACACAGCCTACCTCCAGGCCCGG---------GATGGAGACACCAAGGAGATGCAGAAGCGCCGGCGCAGCCTGGCCCTGCCCGCCCGCGAGCACTGCACAGAGCTGCGGCAAGCCTTGCCCACTCACTTTGAGAGTATGTGTGAGCAGCAGCCCATCGGCCGCCGCCTCTTCCACGACTTCCTGGCCACGGTGCCCGCCTACAAAGTGGCCGTGGACTTCCTCGCTGAGGTATCCAGCTGGGAACTGGCTGAGGAGGGCAGTACCAAGGACAGCACGTTGAGGGGTCTGGTGCAATCGTGTGCCCAGGCC---ACCCCCAGAGGTCAGCTCCCCTTCCTCAGCCCGGCCTTGGCCACCAAGTGCCAGGCGGCCTCAGAGACGGAGCAGGCTTCCCTAGTGGAGCTGGCCAAAGCCGAGACGATGACTTTCCTGAAGGATCAGCCTTTCCGGGACTTCCAAGCTAGCCCCTTCTTTGACAGGTTTTTGCAGTGGAAAGCCTTTGAACAGCAGCCAATAACAGAGAAATATTTCGAGGAGTTCCGAGTTCTGGGGAAGGGGGGTTTCGGGGAGGTGTGTGCCGTCCAAGTGAAAAATACTGGCAAGATGTATGCTTGTAAGAAGTTGGACAAGAAACGGCTGAAGAAGAAAAGAGGGGAGCAGATGGCTCTTCTAGAGAAGGAAATCTTGGAGAAAGTCAACAGCCCTTTCATCGTGACACTGGCCTATGCCTTTGAGAGTAAGTCCCACCTGTGCCTGGTCATGAGCCTGATGAATGGCGGAGACCTCAAGTACCACATCTACCATGTGGGTGAGCGGGGCCTGGAGATAAACCGGATCATCTTCTACTCTGCACAGATCACTTGTGGAATACTGCACCTGCACTCGATCGGCATCGTCTATCGGGACATGAAGCCCGAGAACGTCCTTCTGGATGACCGCGGCAACTGCAGACTGTCGGACCTGGGACTGGCTGTCCAGATCAAAGACGGCAAGCCCATCACCCAGAGGGCTGGAACCAATGGTTACATGGCTCCAGAAATCTTGAAGGAAGAAGAAAGTTATTCCTATCCTGTGGACTGGTTCGCTATGGGCTGTACTATTTACGAAATGGTAGCAGGGCGAACGCCATTCAAAGATTACAAGGAAAAAGTCAGCAAGGAAGATCTAAAGCAGAGAACCTTGAACGAGGAGGTCATCTTCCAGCACGCCGGCTTCACGGAAGAAGCCAAAGATGTCTGCCGGCTCTTCCTGGCCAAACGCGCAGAGCAGCGCCTAGGAAGCAGAGAAGTAGGGGACGATCCCAGGAAACACGCTTTCTTCAAAACCATCAACTTCCCCCGCCTAGAGGCCGGCCTGGTGGAGCCTCCCTTTGTGCCAGACCCCAATGTGGTCTACGCCAAAGACGTCGGCGATATTGAAGACTTCTCTGAGGTCAGGGGGATTGAATTTGACGAAAAAGATAGAAAGTTCTTTAAAAAATTTGCAACGGGCGCTATTCCAATAGCCTGGCAAGAAGAAATTATAGAAACAGGACTGTTCGAAGAACTCAACGACCCCAGTAGACTG---TGCTGTGTGAATGACAGC---ACGTCCAAGTCCGGGGTGTGTGTGGTGCTTTGA
	Sarcophilus_harrisii	ATG---GACTTGGGAGGCCTAGACAATCTCATTGCAAACACAGCCTACCTCCAGGCCCGG---------GATGGAGACACCAAGGAGATGCAGAAGCGCCGGCGCAGCCTGGCCCTGCCCGCCCGAGAGCACTGCGCAGAGCTGCGGCAAGCCTTGCCCACTCACTTTGAGAGTATGTGTGAGCAGCAGCCCATCGGCCGCCGCCTCTTCCACGACTTCCTGGCCACGGTGCCTGCCTACAAAGTGGCCGTGGACTTCCTCGCCGAAGTGTCCAGCTGGGAACTGGCTGAGGAGGGTAGTACCAAGGACAGCACGCTGAGGGGGTTGGTGCAATTGTGTGCCCAGGCC---ACCCCCACAGGTCAGCTCCCCTTCCTCAGCCGGGCCTTGGCCACCAAGTGCCAGACAGCCTCAGAGACGGAACACGCTTCTCTAGTGGAGCTGGCCAAAGCTGAGACAATGACTTTCCTACAGGATCAGCCTTTCCAGGACTTCCAAGCTAGCCCCTTCTTTGACAGGTTTTTGCAGTGGAAAGCCTTTGAACAGCAGCCAATAACAGAAAAATATTTCGAGGAGTTCCGAGTGCTGGGGAAGGGAGGTTTCGGGGAGGTGTGTGCTGTCCAAGTGAAAAATACTGGCAAGATGTATGCTTGTAAGAAGTTGGACAAGAAGCGGCTGAAGAAGAAAAGAGGGGAGCAGATGGCTCTTCTAGAGAAGGAAATCTTGGAGAAAGTCAACAGCCCTTTCATCGTGACACTGGCCTATGCTTTTGAGAGTAAGTCCCACCTGTGCCTGGTCATGAGCCTGATGAATGGAGGAGACCTCAAGTACCACATCTACCATGTGGGTGAGCGGGGCCTGGAGATAAACCGCATCATCTTCTACTCTGCACAGATCACTTGTGGAATACTGCACCTGCACTCTATCGGCATTGTCTATCGGGACATGAAGCCCGAGAATGTCCTTCTGGATGACCGCGGCAACTGCAGACTGTCGGACCTGGGACTGGCTGTCCAGATCAAAGACGGCAAGTCCATCACCCAGAGGGCTGGAACCAATGGTTACATGGCTCCAGAAATCTTGAAGGAAGAAGAAAGTTATTCCTATCCTGTGGACTGGTTCGCTATGGGCTGTACTATTTACGAAATGGTAGCAGGGCGAACGCCATTCAAAGATTACATGGAAAAAGTCAGCAAGGAAGATCTAAAGCAGAGAACTTTGAAGGAGGAGGTCATCTTCCAACACTCTGGCTTCACGGAAGAAGCCAAAGATGTCTGCCGGCTCTTCCTGGCGAAACGCGCAGAGCAGCGCCTAGGAAGCAGAGAAGTAGGGGATGATCCCAGGAAACACTCTTTCTTCAAAACTATCAACTTCCCCCGCCTGGAGGCCGGCCTGGTGGAGCCTCCCTTTGTGCCAGACCCCAATGTGGTCTACGCCAAAGACGTCGGCGATATTGAAGACTTCTCTGAGGTCAGGGGGATTGAATTTGACGAAAAAGATAGAAAGTTCTTTAAAAAATTTGCAACAGGCGCTATTCCAATAGCCTGGCAAGAAGAAATTATAGAAACGGGACTGTATGAAGAACTCAACGACCCCAGTAGATTG---GGCTGTGTGAATGACAGC---ACGTCCAAGTCTGGGGTGTGTGTGGTGCTCTGA
	Antechinus_flavipes	ATG---GACTTGGGAGGCCTAGACAATCTCATTGCAAACACAGCCTACCTCCAGGCCCGG---------GATGGAGACACCAAGGAGATGCAGAAGCGCCGGCGCAGCCTGGCCCTGCCCGCCCGTGAGCACTGCGCAGAGCTGCGGCAAGCCTTGCCCACTCACTTTGAGAGTATGTGTGAGCAACAGCCCATCGGCCGCCGCCTCTTCCACGACTTCCTGGGCACGGTGCCCGCCTACAAAGTGGCTGTGGACTTCCTCGCTGAGGTATCCAGCTGGGAACTGGCTGAGGAGGGCAGTACCAAGGACAGCACGTTGAGGGGGCTGGTGCAATCGTGTGCCCAGGCC---ACCCCCAGAGGTCAGCTCCCCTTCCTCAGCTCGGCCTTGGCCACCAAGTGCCAGGCAGCCTCAGAGACGGAGCACGCTTCCCTAGTGGAGTTGGCCAAAGCCGAGACGATGACTTTCCTGCAGGATCAGCCTTTCCAGGACTTCCAAGCTAGCCCCTTCTTTGACAGGTTTTTGCAGTGGAAAGCCTTTGAACAGCAGCCAATAACAGAAAAATATTTCGAGGAGTTCCGAGTGCTGGGGAAGGGGGGTTTCGGGGAGGTGTGTGCCGTCCAAGTGAAAAATACTGGCAAGATGTATGCTTGTAAGAAGTTGGACAAGAAGCGGCTGAAGAAGAAAAGAGGGGAGCAGATGGCTCTTCTAGAGAAGGAAATCCTGGAGAAAGTCAACAGCCCTTTCATCGTGACACTGGCCTATGCCTTTGAGAGTAAGTCCCACCTGTGCCTGGTCATGAGCCTGATGAATGGCGGAGACCTCAAGTACCACATCTACCATGTGGGTGAGCGGGGCCTGGAGATAAACCGGATCGTCTTCTACTCTGCACAGATCACTTGTGGAATACTGCACCTGCACTCGATCGGCATTGTCTATCGGGACATGAAGCCCGAGAACGTCCTTCTGGATGACCGCGGCAACTGCAGACTGTCGGACCTGGGACTGGCTGTCCAGATCAAAGACGGCAAGCCCATCACCCAGAGGGCTGGAACCAATGGTTACATGGCTCCAGAAATCTTGAAGGAAGAAGAAAGTTATTCCTATCCTGTGGACTGGTTCGCTATGGGCTGTACTATTTACGAAATGGTAGCAGGGCGAACGCCGTTCAAAGATTACAAGGAAAAAGTCAGCAAGGAAGATCTAAAGCAGAGAACCTTGAACGAGGAGGTCATCTTCCAGCACGCCGGCTTCACGGAAGAAGCCAAAGATGTCTGCCGGCTCTTCCTGGCGAAACGCGCAGAGCAGCGCCTAGGAAGCAGAGGAGTAGGGGACGATCCCAGGAAACACGCTTTCTTCAAAACCATCAACTTCCCCCGCCTGGAGGCCGGCCTGGTGGAGCCTCCCTTTGTGCCAGACCCCAATGTGGTCTACGCCAAAGACGTCGGCGACATTGAAGACTTCTCTGAGGTCAGGGGGATTGAATTTGATGAAAAAGATAGAAAGTTCTTTAAAAAATTTGCAACAGGCGCCATTCCAATAGCCTGGCAAGAAGAAATTATAGAAACGGGACTGTTCGAAGAACTCAACGACCCCAATAGACTG---TGCTGTGTGAATGACAGC---ACGTCCAAGTCCGGGGTGTGTGTGGTGCTCTGA
	Antechinus_stuartii	ATG---GACTTGGGAGGCCTAGACAATCTCATTGCAAACACAGCCTACCTCCAAGCCCGG---------GATGGAGACACCAAGGAGATGCAGAAGCGCCGGCGCAGCCTGGCCCTGCCAGCCCGTGAGCACTGCGCAGAGCTGCGGCAAGCCTTGCCCACTCACTTTGAGAGTATGTGTGAGCAACAGCCCATCGGCCGCCGCCTCTTCCACGACTTCCTGGGCACGGTGCCTGCCTACAAAGTGGCTGTGGACTTCCTCGCTGAGGTATCCAGCTGGGAACTGGCTGAGGAGGGCAGTACCAAGGACAGCACGTTGAGGGGGCTGGTGCAATCATGTGCCCAGGCC---ACCCCCAGAGGTCAGCTCCCCTTCCTCAGCCCGGCCTTGGCCACCAAGTGCCAGGCAGCCTCAGAGACGGAGCACGCTTCCCTAGTGGAGTTGGCCAAAGCCGAGACGATGACTTTCCTGCAGGATCAGCCTTTCCAGGACTTCCAAGCTAGCCCCTTCTTTGACAGGTTTTTGCAGTGGAAAGCCTTTGAACAGCAGCCAATAACAGAAAAATATTTCGAGGAGTTCCGAGTGCTGGGGAAGGGGGGTTTCGGGGAGGTGTGTGCCGTCCAAGTGAAAAATACTGGCAAGATGTATGCTTGTAAGAAGTTGGACAAGAAGCGGCTGAAGAAGAAAAGAGGGGAGCAGATGGCTCTTCTAGAGAAGGAAATCTTGGAGAAAGTCAACAGCCCTTTCATCGTGACACTGGCCTATGCCTTTGAGAGTAAGTCCCACCTGTGCCTGGTCATGAGCCTGATGAATGGCGGAGACCTCAAGTACCACATCTACCATGTGGGTGAGCGGGGCCTGGAGATAAACCGGATCGTCTTCTACTCTGCACAGATCACTTGTGGAATACTGCACCTGCACTCGATCGGCATTGTCTATCGGGACATGAAGCCCGAGAACGTCCTTCTGGATGACCGCGGCAACTGCAGACTGTCGGACCTGGGACTGGCTGTCCAGATCAAAGACGGCAAGCCCATCACCCAGAGGGCTGGAACCAATGGTTACATGGCTCCAGAAATCTTGAAGGAAGAAGAAAGTTATTCCTATCCTGTGGACTGGTTCGCTACGGGCTGTACTATTTACGAAATGGTAGCAGGGCGAACGCCGTTCAAAGATTACAAGGAAAAAGTCAGCAAGGAAGATCTAAAGCAGAGAACCTTGAACGAGGAGGTCATCTTCCAGCACGCCGGCTTCACGGAAGAAGCCAAAGATGTCTGTCGGCTCTTCCTGGCGAAACGCGCAGAGCAGCGCCTAGGAAGCAGAGGAGTAGGGGACGATCCCAGGAAACACGCTTTCTTCAAAACCATCAACTTCCCCCGCCTGGAGGCCGGCCTGGTGGAGCCTCCCTTTGTGCCAGACCCCAATGTGGTCTACGCCAAAGACGTCGGTGACATTGAAGACTTCTCTGAGGTCAGGGGGATTGAATTTGATGAAAAAGATAGAAAGTTCTTTAAAAAATTTGCAACAGGCGCCATTCCAATAGCCTGGCAAGAAGAAATTATAGAAACGGGACTGTTCGAAGAACTCAACGACCCCAATAGACTG---TGCTGTGTGAATGACAGC---ACGTCCAAGTCCGGGGTGTGTGTGGTGCTCTGA
	Thylacinus_cynocephalus	ATG---GACATGGGAGGCCTAGACAACCTCATTGCAAACACAGCCTACCTACAGGCCCGG---------GATGGAGACACCAAGGAGATGCAGAAGCGCCGGCGCAGCCTGGCCCTGCCCCCCCGCGAGCACTGTGCAGAGCTGCGGCAAGCCTTGCCCACTCACTTTGAGAGTGTGTGTGAGCAGCAGCCCATCGGCCGCCGCCTCTTCCACGACTTCCTGGCCACAGTGCCCAGCTACAAGGAGGCCGTGGACTTCCTCACCGAGGTGTCCAGCTGGGAACTGGCTGAGGAGGGCAGTACCAAGGACAGCACTCTGAGGGGGCTGGTGAAGTCTTGTGCCCAGGTC---GCCCCCACGGGCAAGCTCCCCTTCCTCAGCCCGGCCCTGGCCACCAAGTGCCAGGCTGCCTTGGAGATGGAGCATGCTTCCCTGGTGGAGCTGGCCAAGGCAGAGACGATGACTTTCCTGCAGGATCAGCCCTTCCAGGACTTCCAAACTAGCCCGTTCTTTGACAGGTTTTTGCAGTGGAAAGCCTTTGAACAGCAGCCAATAACAGAAAAATATTTTGAGGAATTCCGAGTGCTGGGGAAGGGGGGTTTCGGGGAGGTGTGTGCTGTCCAAGTGAAAAATACTGGCAAGATGTATGCCTGTAAGAAGTTGGACAAGAAGCGGCTGAAGAAGAAAAGGGGGGAGCAGATGGCTCTCCTAGAGAAGGAAATCTTGGAGAAAGTCAACAGCCCTTTCATCGTGACACTGGCCTATGCCTTTGAGAGTAAGTCACACCTGTGTCTGGTCATGAGCCTGATGAATGGCGGAGACCTCAAGTACCACATCTATAATCTGGGCGAGCGGGGCCTGGAGATAAACCGGATCATCTTCTACTCTGCACAGATCACTTGTGGAATACTGCACCTGCACTCTATCGGCATTGTCTATCGGGACATGAAGCCTGAGAACGTCCTTCTGGATGACCGTGGCAACTGCAGACTGTCTGACCTGGGACTGGCTGTCCAGATCAAAGACGGCAAGCCCATCACCCAGAGGGCTGGAACCAATGGTTACATGGCCCCAGAAATCTTGAAGGAAGAAGAGAGTTATTCCTACCCTGTGGACTGGTTCGCCATGGGCTGTAGTATTTACGAAATGGTGGCTGGGCGAACGCCGTTCAGAGATTACAAGGAAAAAGTCAGCAAGGAAGACTTAAAGCGGAGAACCCTGAAGGAGGAGGTCGTCTTCCAGCACGCCGGCTTCACGGAGGAGGCCAAAGACGTCTGCCGGCTCTTCCTGGCCAAGCGCGCAGAGCAGCGCCTGGGGAGCAGAGAAGAAGGGGACGATCCCAGGAAACACGCGTTCTTCAGAACGATCAACTTCCCCCGCCTGGAGGCCGGCCTCGTGGAGCCTCCCTTTGTGCCGGACCCCAATGTGGTCTACGCCAAAGACGTCGGCGACATCGAAGACTTCTCGGAGATCAGGGGGGTCGAATTTGATGAAAAAGATAGGAAGTTCTATGAAAAATTTGCCACAGGCGCGGTTCCAATAGCCTGGCAAGAAGAAATCATAGAAACGGGACTGTACGAAGAACTCAACGACCCCACCAGATTGTCGGGCTGGGAGAATGGCAGC---ACGTCCAAGTCGGGCGTGTGCGTGGTCCTGTGA
	Macropus_fuliginosus	ATGGTTGACATGGGGGCCCTAGACAACCTTATCGCAAACACAGCCTATCTGCAAGCCCGT---------GATGGAGACACCAAAGACATGCAGAAACGGCGACGGAGCCTGGCATTGCCAGCCCTTGAGCACTGTGCAGAAGTGCGTCAAGCCTTGCCTGCTAACTTTGAGAGTCTGTGTGAGCAGCAGCCCATTGGCCGGCGTCTCTTCCACGACTTCCTGGCCACCGTGCCTGCCTACAAGGAGGCCGTGGACTTCCTCACCGAAGTGTCTAGCTGGGAGCTAGCTGAAGAGGATAGTATCAAAGACAGCACTCTGAGGAAGCTCATGAATGCTTGTGCACAG---------------GGCCAGCTCCCGTTCCTCAGCTCAGCCCTGGCCACCAAGTGCCAGGTTGCCTCTGAAAAGGAGCATGTATCCCTAGTGAAACTGGCTAGGGCTGAGACCATGGCCTTCCTTCAGAATCAACCTTTCCGGGACTTCCAAGATAGCCCCTTCTTTGACAGGTTTTTGCAATGGAAAACCTTTGAACAGCAGCCAATAACAGAAAAATATTTCGATGAATTCCGAGTGCTGGGGAAGGGGGGTTTCGGGGAGGTGTGTGCCATCAAAGTGAAAAATACTGGCAAGATGTATGCCTGTAAGAAATTAGACAAGAAGCGACTGAAGAAGAAAAAGGGGGAGCAGATGGCTCTTCTAGAGAAGGAAATCCTGGAGAAAGTCAACAGCCCCTTCATTGTAACACTGGCTTATGCCTTTGAGAGTAAGTCCCACCTGTGCCTGGTCATGAGCCTGATGAATGGTGGGGACCTCAAGTACCACATCTATCATGTAGGTGAGCGGGGCCTGCACATAAACAGGATCATATTCTACTCCGCACAGATCACTTGTGGAATACTGCACCTCCATTCCATTGGAATTGTCTACCGGGACATGAAGCCTGAGAACGTCCTTCTGGATGACCGTGGCAATTGTAGGCTGTCTGACCTGGGACTGGCTGTCCAGATTAAAGATGGCAAGGCCATCACTCAGAGGGCTGGAACCAATGGTTACATGGCTCCAGAAATCCTGAAGGAAGAAGAAAGTTATTCCTATCCTGTGGACTGGTTTGCAATGGGGTGTAGTATTTATGAAATGGTAGCTGGGCGAACGCCATTCAAAGATTACAAGGAAAAGGTCAGTAAAGAAGATTTAAAGCAGAGAACCTTGAAACAAGAGGTCATATTCCAACACCCAGGCTTCACAGAAGAAACCAAAGACATTTGTCATCTCTTCCTGGCCAAAAAAGCAGAGCTACGCTTGGGAAGCAGAGAAGAAGGGGATGATCCCAGGAAACATCCTTTCTTCAAAACAATCAACTTCCCCCGACTGGAGGCTGGCCTTATCGAACCCCCATTTGTGCCAGACCCCAACGTGGTGTATGCCAAAGACATCGCTGACATTGAAGATTTCTCTGAGGTCAAGGGGGTCGAATTTGATGAAAAAGATAGGAAATTCTTTAAAAAATTTGCAACAGGTGCTGTTGCTATAGCCTGGCAAGAAGAAATCATAGAAACTGGACTCTTTGAAGAGCTCAACGACCCCAATAGGTTATCAGGCTGTGCAAATGGCAGC---ACAGCCAAGTCTGGGGTGTGTGCGTTACTGTAA
	Setonix_brachyurus	ATGGTTGACATGGGGGGCCTAGACAACCTTATCGCAAACACAGCCTATCTGCAAGCCCGT---------GATGGAGACACCAAAGACATGCAGAAACGGCGACGGAGCCTGGCTTTGCCAGCCCTTGAGCACTGTGCAGAAGTGCGTCAAGCCTTGCCTGCTAACTTTGAGAGTCTGTGTGAGCAGCAGCCCATCGGCCGGCGTCTCTTCCACGACTTCCTGGCCACCGTGCCTGCCTACAAGGAGGCCGTGGACTTCCTCACCGAAGTGTCTAGCTGGGAGCTAGCTGAAGAGGATAGTATCAAGGACAGCACTCTGAGGAGGCTCATGAATGCTTGTGCACAG---------------GGCCAGCTCCCCTTCCTCAGCTCAGCCCTGGCCACCAAGTGCCAGGTTGCCTCTGAAAAGGAGCATGTATCCCTAGTGGAACTGGCTAGGGCTGAGACCTTGGCCTTCCTTCAGAATCAACCTTTCCGAGACTTCCAAGATAGCCCCTTCTTTGACAGGTTTTTGCAATGGAAAACCTTTGAACAGCAGCCAATAACAGAAAAATATTTCGATGAATTCCGAGTGCTGGGGAAGGGGGGTTTCGGGGAGGTGTGTGCCATCAAAGTGAAAAATACTGGCAAGATGTATGCCTGTAAGAAATTAGACAAGAAGCGACTGAAGAAGAAAAAGGGGGAGCAGATGGCTCTTCTAGAGAAGGAAATCCTGGAGAAAGTCAATAGCCCCTTCATTGTAACACTGGCTTATGCCTTTGAGAGTAAGTCCCACCTGTGCCTGGTCATGAGCCTGATGAATGGTGGGGACCTCAAGTACCACATCTATCATGTGGGTGAGCGGGGCCTGCACATAAACAGGATCATCTTCTACTCCGCACAGATCACTTGTGGAATACTGCACCTCCATTCCATTGGAATTGTCTACCGGGACATGAAGCCTGAGAACGTCCTTCTGGATGACCGTGGCAATTGTAGGCTGTCTGACCTGGGACTGGCTGTCCAGATTAAAGATGGCAAGCCCATCACTCAGAGGGCTGGAACCAATGGTTACATGGCTCCAGAAATCCTGAAGGAAGAAGAAAGTTATTCCTATCCTGTGGACTGGTTTGCAATGGGGTGTAGTATTTATGAAATGGTAGCTGGGCGAACACCATTCAAAGATTACAAGGAAAAGGTCAGTAAAGAAGATTTAAAGCAGAGAACCTTGAAACAAGAGGTCATATTCCAACACCCAGGCTTCACAGAAGAAACCAAAGACATTTGTCATCTCTTCCTGGCCAAAAAAGCAGAGCTACGCTTGGGAAGCAGAGAAGAAGGGGATGATCCCAGGAAACATCCTTTCTTCAAAACAATCAACTTCCCCCGACTGGAGGCTGGCCTTATCGAACCCCCATTTGTGCCAGACCCCAACGTGGTGTATGCCAAAGACATCGCTGACATTGAAGATTTCTCTGAGGTCAAGGGGGTCGAATTTGATGAAAAAGATAGGAAGTTCTTTAAAAAATTTGCAACAGGTGCTGTTGCTATAGCCTGGCAAGAAGAAATCATAGAAACCGGACTCTTTGAAGAGCTCAACGACCCCAATAGGTTATCAGGCTGTGCAAATGGCAGC---ACGGCCAAGTCTGGGGTGTGTGCATTACTGTAA
	Potorous_gilbertii	ATGGTTGACATGGGGGGCCTAGATAACCTTATCGCAAACACAGCCTATCTGCAAGCCCGT---------GATGGAGACACCAAAGACATGCAGAAACGGCGACGGAGCCTGGCATTGCCAGCCCTTGAGCACTGCGCAGAACTGCGTCAAGCCTTGTCTGCTAACTTTGAGAGTTTGTGTGAGCAGCAGCCCATCGGCCGCCGTCTCTTCCACGACTTCCTGGCCACAGTGCCTGCCTACAAGGAGGCCGTGGACTTCCTCACCGAGGTGTCTAGCTGGGAGCTAGCTGAAGAGGATAGCATCAAGGACAGCACTCTAAGGAGGCTCATGAATGCTTGTGCACAG---------------GGCCAGCTCCCCTTCCTCAGCTCAGCCCTGGCCACCAAGTGCCAGGATGCCTCTGAAAAGGAGCATGTATCCCTAGTGGAACTGGCCAGGGCTGAGACGATGGCCTTCCTTCAGAATCAACCTTTCCGGGACTTTCAAGATGGCCCTTTCTTTGACAGGTTTTTGCAGTGGAAAACCTTTGAACAGCAGCCAATAACAGAAAAATATTTCGATGAATTCCGAGTGCTGGGGAAGGGGGGTTTCGGGGAGGTGTGTGCCATCCAAGTGAAAAATACTGGCAAGATGTATGCCTGTAAGAAATTGGACAAGAAGCGGCTGAAGAAGAAAAAAGGGGAGCAGATGGCTCTTCTAGAGAAGGAAATCCTGGAGAAAGTCAACAGCCCCTTCATTGTAACACTGGCTTATGCCTTTGAGAGTAAGTCCCACCTGTGCCTGGTCATGAGCCTGATGAATGGTGGGGACCTCAAGTACCACATCTATCATGTGGGTGAGCGGGGCCTGCACATAAACAGGATCATCTTCTACTCCGCACAGATCACTTGTGGAATCCTGCACCTCCATTCCATTGGCATTGTCTACCGGGACATGAAGCCTGAGAATGTTCTTCTGGATGACCGTGGCAATTGTAGGCTGTCTGACCTGGGACTGGCTGTCCAGATTAAAGATGGCAAGCCCATCACCCAAAGGGCTGGAACCAATGGTTACATGGCTCCAGAAATCCTGAAAGAGGAAGAAAGCTATTCCTACCCTGTGGACTGGTTCGCGATGGGGTGTAGTATTTATGAAATGGTAGCCGGGCGAACGCCGTTCAAAGACTACAAGGAAAAGGTCAGTAAGGAAGATTTAAAGCAGAGAACCTTGAAACAGGAGGTCGTATTCCAACACCCAGGCTTCACAGAAGAAACCAAAGACATTTGTCGTCTCTTCCTGGCCAAAAAAGCAGAGCTACGCTTGGGAAGCAGAGAAGAAGGGGATGATCCCAGGAAACATCCTTTCTTCAAAACAATCAACTTCCCCCGACTGGAGGCTGGCCTTGTCAAGCCCCCATTTGTGCCAGACCCCAATGTGGTGTATGCCAAAGACATCGCTGACATTGAAGATTTCTCTGAGGTCAAGGGGGTCGAATTTGATGAAAAGGATAGGAAGTTCTTTAAAAAATTTGCAACAGGTGCTGTTGCTATAGCCTGGCAAGAAGAAATTATAGAAACAGGACTCTTTGAAGAACTCAACGACCCCAATAGGTTATCAGGCTGTGCAAATGGCAGC---ACAGCCAAGTCTGGGGTGTGTGTGTTACTGTAA
	Macropus_eugenii	ATGGTTGACATGGGGGGCCTAGACAACCTTATCGCAAACACAGCCTATCTGCAAGCCCGT---------GATGGAGACACCAAAGACATGCAGAAACGGCGACGGAGCCTGGCATTGCCAGCCCTTGAGCAATGTGCAGAAGTGCGTCAAGCCTTGCCTGCTAACTTTGAGAGTCTGTGTGAGCAGCAGCCCATTGGCCGGCGTCTCTTCCACGACTTCCTGGCCACCGTGCCTGCCTACAAGGAGGCCGTGGACTTCCTCACCGAAGTGTCTAGCTGGGAGCTAGCTGAAGAGGATAGTATCAAGGACAGCACTCTGAGGAGGCTCATGAATGCTTGTGCACAG---------------GGCCAGCTCCCCTTCCTCAGCTCAGCCCTGGCCACCAAGTGCCAGGTTGCCTCTGAAAAAGAGCATGTATCCCTAGTGGAACTGGCTAGGGCTGAGACCATGGCCTTCCTTCAGAATCAACCTTTCCGGGACTTCCAAGATAGCCCCTTCTTTGACAGGTTTTTGCAATGGAAAACCTTTGAACAGCAGCCAATAACAGAAAAATATTTCGATGAATTCCGAGTGCTGGGGAAGGGGGGTTTCGGGGAGGTGTGTGCCATCAAAGTGAAAAATACTGGCAAGATGTATGCCTGTAAGAAATTAGACAAGAAGCGACTGAAGAAGAAAAAGGGAGAGCAGATGGCTCTCCTAGAGAAGGAAATTCTGGAGAAAGTCAACAGCCCCTTCATTGTAACACTGGCTTATGCCTTTGAGAGTAAGTCCCACCTGTGCCTGGTCATGAGCCTGATGAATGGTGGGGACCTCAAGTACCACATCTATCATGTGGGTGAGCGAGGCCTGCACATAAACAGGATCATCTTCTACTCCGCACAGATCACTTGTGGAATACTGCACCTCCATTCCATTGGAATTGTCTACCGGGACATGAAGCCTGAGAATGTCCTTCTGGATGACCGTGGCAATTGTAGGCTGTCTGACCTGGGACTGGCTGTCCAGATTAAAGATGGCAAGCCCATCACTCAGAGGGCTGGAACCAATGGTTACATGGCTCCAGAAATCCTGAAGGAAGAAGAAAGTTATTCCTATCCTGTGGACTGGTTTGCAATGGGGTGTAGTATTTATGAAATGGTAGCTGGGCGAACGCCATTCAAAGATTACAAAGAAAAGGTCAGTAAAGAAGATTTAAAGCAGAGAACCTTGAAACAAGAGGTCATATTCCAACACCCAGGCTTCACAGAAGAAACCAAAGACATTTGTCATCTCTTCCTGGCCAAAAAAGCAGAGCTACGCTTGGGAAGCAGAGAAGAAGGGGATGATCCCAGGAAACATCCTTTCTTCAAAACAATCAACTTCCCCCGACTGGAGGCTGGCCTTATCGAACCCCCATTTGTGCCAGACCCCAACGTGGTATATGCCAAAGACATCGCTGACATTGAAGATTTCTCTGAGGTCAAGGGGGTCGAATTTGATGAAAAAGATAGGAAGTTCTTTAAAAAATTTGCAACAGGTGCTGTTGCTATAGCCTGGCAAGAAGAAATCATAGAAACCGGACTCTTTGAAGAGCTCAACGACCCCAATAGGTTATCAGGCTGTGCAAATGGCAGC---ACGGCCAAGTCTGGGGTGTGTGCGTTACTGTAA
	Lagorchestes_hirsutus	ATGGTTGACATGGGGGCCCTAGACAACCTTATTGCAAACACAGCCTATCTGCAAGCCCGT---------GATGGAGACACCAAAGACATGCAGAAACGGCGACGGAGCCTGGCACTGCCAGCCCTTGAGCACTGTGCAGAAGTGCGTCAAGCCTTGCCTGCTAACTTTGAGAGTCTGTGTGAGCAGCAGCCCATCGGCCGGCGTCTCTTCCACGACTTCCTGGCCACCGTGCCTGCCTACAAGGAGGCCGTGGACTTCCTTACTGAAGTGTCTAGCTGGGAGCTAGCTGAAGAGGATAGTATCAAGGACAGCACTCTGAGGAGGCTCATGAATGCTTGTGCACAG---------------GGCCAGCTCCCCTTCCTCAGCTCAGCCCTGGCCACCAAGTGCCAGGTTGCCTCTGAAAAGGAGCATGTATCCCTAGTGGAACTGGCTAGGGCTGAGACCATGGCCTTCCTTCAGAATCAGCCTTTCCGGGACTTCCAAGATAGCCCCTTCTTTGACAGGTTTTTGCAATGGAAAACCTTTGAACAGCAGCCAATAACAGAAAAATATTTCGATGAATTCCGAGTGCTGGGGAAGGGGGGTTTCGGGGAGGTGTGTGCCATCAAAGTGAAAAATACTGGCAAGATGTATGCCTGTAAGAAATTAGACAAGAAGCGACTGAAGAAGAAAAAGGGGGAGCAGATGGCTCTTCTAGAGAAGGAAATCCTGGAGAAAGTCAACAGCCCCTTCATTGTAACACTGGCTTATGCCTTTGAGAGTAAGTCCCACCTGTGCCTGGTCATGAGCCTGATGAATGGTGGGGACCTCAAGTACCACATCTATCATGTGGGTGAGCGGGGCCTGCACATAAACAGGATCATCTTCTACTCCGCACAGATCACTTGTGGAATACTGCACCTCCATTCCATTGGAATTGTCTACCGGGACATGAAGCCTGAGAACGTCCTTCTGGATGACCGTGGCAATTGTAGGCTGTCTGACCTGGGACTGGCTGTCCAGATTAAAGATGGCAAGCCCATCACTCAGAGGGCTGGAACCAATGGTTACATGGCTCCAGAAATCCTGAAGGAAGAAGAAAGTTATTCCTATCCTGTGGACTGGTTTGCAATGGGGTGTAGTATTTATGAAATGGTAGCTGGGCGAACGCCATTCAAAGATTACAAGGAAAAGGTCAGTAAAGAAGATTTAAAGCAGAGAACCTTGAAACAAGAGGTCATATTCCAACACCCAGGCTTCACAGAAGAAACCAAAGACATTTGTCATCTCTTCCTGGCCAAAAAAGCAGAACTGCGCTTGGGAAGCAGAGAAGAAGGGGATGATCCCAGGAAACATCCTTTCTTCAAAACAATCAACTTCCCCCGACTGGAGGCTGGCCTTATCGAACCCCCATTTGTGCCAGACCCCAACGTGGTGTATGCCAAAGACATCGCTGACATTGAAGATTTCTCTGAGGTCAAGGGGGTCGAATTTGATGAAAAAGATAGGAAGTTCTTTAAAAAATTTGCAACAGGTGCTGTTGCTATAGCCTGGCAAGAAGAAATCATAGAAACCGGACTCTTTGAAGAGCTCAACGACCCCAATAGGTTATCAGGCTGTGCAAATGGCAGC---ACGGCCAAGTCTGGGGTGTGTGCGTTACTGTAA
	Macropus_giganteus	ATGGTTGACATGGGGGCCCTAGACAACCTTATCGCAAACACAGCCTATCTGCAAGCCCGT---------GATGGAGACACCAAAGACATGCAGAAACGGCGACGGAGCCTGGCATTGCCAGCCCTTGAGCACTGTGCAGAAGTGCGTCAAGCCTTGCCTGCTAACTTTGAGAGTCTGTGTGAGCAGCAGCCCATTGGCCGGCGTCTCTTCCACGACTTCCTGGCCACCGTGCCTGCCTACAAGGAGGCCGTGGACTTCCTCACCGAAGTGTCTAGCTGGGAGCTAGCTGAAGAGGATAGTATCAAAGACAGCACTCTGAGGAGGCTCATGAATGCTTGTGCACAG---------------GGCCAGCTCCTGTTCCTCAGCTCAGCCCTGGCCACCAAGTGCCAGGTTGCCTCTGAAAAGGAGCATGTATCCCTAGTGGAACTGGCTAGGGCTGAGACCATGGCCTTCCTTCAGAATCAACCTTTCCGGGACTTCCAAGATAGCCCCTTCTTTGACAGGTTTTTGCAATGGAAAACCTTTGAACAGCAGCCAATAACAGAAAAATATTTCGATGAATTCCGAGTGCTGGGGAAGGGGGGTTTCGGGGAGGTGTGTGCCATCAAAGTGAAAAATACTGGCAAGATGTATGCCTGTAAGAAATTAGACAAGAAGCGACTGAAGAAGAAAAAGGGGGAGCAGATGGCTCTTCTAGAGAAGGAAATCCTGGAGAAAGTCAACAGCCCCTTCATTGTAACACTGGCTTATGCCTTTGAGAGTAAGTCCCACCTGTGCCTGGTCATGAGCCTGATGAATGGTGGGGACCTCAAGTACCACATCTATCATGTAGGTGAGCGGGGCCTGCACATAAACAGGATCATATTCTACTCCGCACAGATCACTTGTGGAATACTGCACCTCCATTCCATTGGAATTGTCTACCGGGACATGAAGCCTGAGAACGTCCTTCTGGATGACCGTGGCAATTGTAGGCTGTCTGACCTGGGACTGGCTGTCCAGATTAAAGATGGCAAGGCCATCACTCAGAGGGCTGGAACCAATGGTTACATGGCTCCAGAAATCCTGAAGGAAGAAGAAAGTTATTCCTATCCTGTGGACTGGTTTGCAATGGGGTGTAGTATTTATGAAATGGTAGCTGGGCGAACGCCATTCAAAGATTACAAGGAAAAGGTCAGTAAAGAAGATTTAAAGCAGAGAACCTTGAAACAAGAGGTCATATTCCAACACCCAGGCTTCACAGAAGAAACCAAAGACATTTGTCATCTCTTCCTGGCCAAAAAAGCAGAGCTACGCTTGGGAAGCAGAGAAGAAGGGGATGATCCCAGGAAACATCCTTTCTTCAAAACAATCAACTTCCCCCGACTGGAGGCTGGCCTTATCGAACCCCCATTTGTGCCAGACCCCAACGTGGTGTATGCCAAAGACATCGCTGACATTGAAGATTTCTCTGAGGTCAAGGGGGTCGAATTTGATGAAAAAGATAGGAAATTCTTTAAAAAATTTGCAACAGGTGCTGTTGCTATAGCCTGGCAAGAAGAAATCATAGAAACTGGACTCTTTGAAGAGCTCAACGACCCCAATAGGTTATCAGGCTGTGCAAATGGCAGC---ACAGCCAAGTCTGGGGTGTGTGCGTTACTGTAA
	Macropus_rufus	ATGGTTGACATGGGGGGCCTAGACAACCTTATTGCAAACACAGCCTATCTGCAAGCCCGT---------GATGGAGACACCAAAGACATGCAGAAACGGCGACGGAGCCTGGCATTGCCAGCCCTTGAGCACTGTGCAGAAGTGCGTCAAGCCTTGCCTGCTAACTTTGAGAGTCTGTGTGAGCAGCAGCCCATCGGCCGGCGTCTCTTCCACGACTTCCTGGCCACCGTGCCTGCCTACAAGGAGGCCGTGGACTTCCTCACCGAAGTGTCTAGCTGGGAGCTAGCTGAAGAGGATAGTATCAAGGACAGCACTCTGAGGAGGCTCATGAATGCTTGTGCACAG---------------GGCCAGCTCCCCTTCCTCAGCTCAGCCCTGGCCACCAAGTGCCAGGTTGCCTCTGAAAAGGAGCATGTATCCCTAGTGGAACTGGCTAGGGCTGAGACCATGGCCTTCCTTCAGAATCAGCCTTTCCGGGACTTCCAAGATAGCCCCTTCTTTGACAGGTTTTTGCAATGGAAAACCTTTGAACAGCAGCCAATAACAGAAAAATATTTCGATGAATTCCGAGTGCTGGGGAAGGGGGGTTTCGGGGAGGTGTGTGCCATCAAAGTGAAAAATACTGGCAAGATGTATGCCTGCAAGAAATTAGACAAGAAGCGACTGAAGAAGAAAAAGGGGGAGCAGATGGCTCTTCTAGAGAAGGAAATCCTGGAGAAAGTCAACAGCCCCTTCATTGTAACACTGGCTTATGCCTTTGAGAGTAAGTCCCACCTGTGCCTGGTCATGAGCCTGATGAATGGTGGGGACCTCAAGTACCACATCTATCATGTGGGTGAGCGGGGCCTGCACATAAACAGGATCATCTTCTACTCCGCACAGATCACTTGTGGAATACTGCACCTCCATTCTATTGGAATTGTCTACCGGGACATGAAGCCTGAGAACGTCCTTCTGGATGACCGTGGCAATTGTAGGCTGTCTGACCTGGGACTGGCTGTCCAGATTAAAGATGGCAAGCCCATCACTCAGAGGGCTGGAACCAATGGTTACATGGCTCCAGAAATCCTGAAGGAAGAAGAAAGTTATTCCTATCCTGTGGACTGGTTTGCAATGGGGTGTAGTATTTATGAAATGGTAGCTGGGCGAACGCCATTCAAAGATTACAAGGAAAAGGTCAGTAAAGAAGATTTAAAGCAGAGAACCTTGAAACAAGAGGTCATATTCCAACACCCAGGCTTCACAGAAGAAACCAAAGACATTTGTCATCTCTTCCTGGCCAAAAAAGCAGAGCTACGCTTGGGAAGCAGAGAAGAAGGGGATGATCCCAGGAAACATCCTTTCTTCAAAACAATCAACTTCCCCCGACTGGAGGCTGGCCTTATCGAACCCCCATTTGTGCCAGACCCCAACGTGGTATATGCCAAAGACATCGCTGACATTGAAGATTTCTCTGAGGTCAAGGGGGTCGAATTTGATGAAAAAGATAGGAAGTTCTTTAAAAAATTTGCAACAGGTGCTGTTGCTATAGCCTGGCAAGAAGAAATCATAGAAACCGGACTCTTTGAAGAGCTCAACGACCCCAATAGGTTATCAGGCTGTGCAAATGGCAGC---ACAGCCAAGTCTGGGGTGTGTGCGTTACTGTAA
	Gymnobelideus_leadbeateri	ATGGTTGATATGGGGGGCCTAGACAACCTTATTGCAAACACAGCTTATCTACAAGCCCGT---------GATGGAGACACCAAGGACATGCAGAAACGGCGACGCAGCCTGGCACTGCCAGCCCGTGAACACTGTGCAGAGCTGCGTCGAGCCTTGCCCGCTCACTTTGAGAGTTTGTGTGAGCAGCAGCCCATAGGCCGCCGTCTCTTCCATGACTTCCTGGCCACGGTGCCTGCCTACAAAGAGGCCGTGGACTTCCTCACTGAGGTGTCTAGCTGGGAGCTAGCTGAAGAGGGTGGTACCAAGGACAGCACTCTGAGGAGGCTGGTGGATGCTTGTGCACAG---------------GGCCAGCTCCCCTTCCTCAGCCCAGCCCTGGCCACCAAGTGCCAGGTTACCTCTGAGAAGGAGCATGCATCCCTAGTGGAACTGGCCAAGGCTGAGACGATGACCTTCCTTCAGGTTCAGCCTTTCCAGGACTTCCAAGCTAGCCCCTTCTTTGACAGGTTTTTGCAGTGGAAAGCCTTTGAACAGCAGCCAATAACAGAAAAATATTTCGATGAATTCCGAGTGCTGGGGAAGGGGGGTTTCGGTGAGGTATGTGCCATCCAAGTGAAAAATACTGGCAAGATGTATGCCTGTAAGAAGTTGGACAAGAAACGACTGAAGAAGAAAAAGGGGGAGCAGATGGCTCTTCTGGAGAAGGAAATCCTGGAGAAAGTCAACAGCCCTTTCATCGTAACACTGGCTTATGCCTTTGAGACTAAGTCCCACCTGTGCCTGGTCATGAGCCTGATGAATGGTGGGGACCTCAAGTACCACATCTATCATGTGGGTGAGCGGGGCCTGGACATAAACAGGATCATCTTCTACTCCGCACAGATCACTTGTGGAATATTGCACCTCCACTCCATTGGCATTGTCTACCGGGACATGAAGCCTGAGAATGTCCTTCTGGATGACCATGGCAACTGTAGGCTGTCTGACCTTGGACTGGCTGTCCAGATTAAAGATGGCAAACCCATCACCCAGAGGGCTGGAACCAATGGTTACATGGCTCCAGAAATTCTGAAGGAAGAAGAAAGTTATTCCTATCCTGTGGACTGGTTTGCAATGGGCTGTAGTATTTATGAAATGGTAGCTGGGCGAACACCATTCAAAGATTACAAGGAAAAGGTCAGCAAAGAAGATTTAAAGCAGAGAACGTTGAAACAAGAGGTCAAATTTCAACACCCAGGCTTCACAGAAGAAACCAAAGACATATGTCGACTCTTCCTGGCCAAAAAAGCAGAGCAACGCTTAGGAAGCAGAAAAGAAGGGGATGATCCCAGGAAACATGCTTTCTTCAAAACAATCAACTTCCCCCGACTGGAGGCTGGCCTTATCGAACCCCCATTTGTGCCAGACCCCAGTGTGGTGTATGCCAAAGACATCGCTGACATTGAAGATTTCTCTGAGGTCAAGGGGGTTGAGTTTGACGAAAAAGATAGAAAGTTCTTTAAAAAATTTTCAACAGGTGCTATTCCTATAGCCTGGCAAGAAGAAATTATAGAAACAGGACTCTTTGAAGAACTCAATGACCCCAATAGATTATCAGGCTGTGCAAATGGCAGC---ACAGCCAAGTCTGGGGTGTGTGTGTTACTGTAA
	Pseudocheirus_occidentalis	ATGGTTGATATGGGGGGCCTAGACAACCTTATTGCAAACACAGCTTATCTACAAGCCCGT---------GATGGAGACACCAAGGACATGCAGAAACGACGACGCAGCCTGGCACTGCCAGCCCGTGAGCATTGTGCAGAGCTGCGTCAAGCCTTGCCCGCTCACTTTGAGAGTTTGTGTGAGCAGCAGCCCATCGGCCGCCGTCTGTTCCATGACTTCCTGGCTACGGTGCCTGCCTACAAAGAGGCGGTGGACTTCCTCACCGAGGTGTCAAGCTGGGAGCTAGCTGAAGAGGACAGTACCAAGGACAGCACTCTGAGGAGGCTGGTGAATGCTTGTGCACGG---------------GGCCAGCTCCCCTTCCTCAGCCCAGCCCTGGCCACCAAGTGCCAGGTTGCCTCTGAGAAGGAGCATGCCTCCCTAATGGAGCTGGCCAAGGCTGAGACAATGACCTTCCTTCAGGATCAGCCTTTCCAAGACTTCCAAGCTAGCCCCTTCTTTGACAGGTTTTTGCAGTGGAAAGCCTTTGAACAGCAGCCAGTAACAGAAAAATATTTCGATGAATTCCGAGTGCTGGGGAAGGGAGGTTTCGGGGAGGTGTGTGCCATACAAGTGAAAAATACTGGCAAGATGTATGCCTGTAAAAAGTTGGACAAGAAGCGACTGAAGAAGAAAAAGGGGGAGCAGATGGCTCTTCTGGAGAAGGAAATCCTGGAGAAAGTCAACAGCCCTTTCATCGTAACACTGGCTTATGCCTTTGAGAGTAAGTCCCACCTGTGCCTGGTCATGAGCCTGATGAATGGTGGGGACCTCAAGTACCACATCTATCATGTGGGTGAGCGGGGCCTGGACATAAACAGGATCATCTTCTACTCCGCACAGATCACTTGTGGAATATTGCACCTCCACTCCATTGGCATTGTCTACCGGGACATGAAGCCTGAGAACGTCCTTCTGGATGACCATGGCAACTGTAGGCTGTCTGACCTGGGACTGGCTGTCCAGATTAAAGATGGCAAACCCATCACCCAAAGGGCTGGAACCAATGGTTACATGGCTCCAGAAATTCTGAAGGAAGAAGAAAGCTATTCCTATCCTGTGGACTGGTTCGCAATGGGCTGTAGTATTTATGAAATGGTAGCTGGGCGAACGCCATTCAAAGATTACAAGGAAAAGGTCAGCAAAGAAGATTTAAAGCAGAGAACGTTGAAACAGGAGGTCAAATTCCAACACCCAGGCTTCACAGAAGAAACCAAAGACATATGTTGTCTCTTCCTGGCCAAAAAAGCAGAGCAGCGCTTAGGAAGCAGAAAAGAAGGGGATGATCCCAGGAAACATGCTTTCTTCAAAACAATCAACTTCCCCCGACTGGAGGCTGGCCTTATCGAACCCCCATTTGTGCCAGACCCCAATGTGGTGTATGCCAAAGACATCGCTGACATTGAAGATTTCTCTGAGATCAAGGGGATCGAATTTGATGAAAAAGATAGAAAGTTCTTTAAAAAATTTTCAACAGGTGCCGTTCCTATAGCCTGGCAAGAAGAAATTATAGAAACAGGGCTCTTTGAAGAACTCAATGACCCCAACAGATTATCAGGCTGTGCAAATGGCAGC---ACAGCCAAGTCTGGGGTGTGTGTGTTACTGTAA
	Pseudochirops_corinnae	ATGGTTGATATGGGGGGCCTAGACAACCTTATTGCAAACACAGCTTATCTACAAGCCCGT---------GATGGAGACACGAAGGACATGCAGAAACGGCGACGCAGCCTGGCACTGCCAGCCCGTGAGCATTGTGCAGAGCTGCGTCGAGCCTTGCCCGCTCACTTTGAAAGTTTGTGTGAGCAGCAGCCCATTGGCCGCCGTCTCTTCCGTGACTTCTTGGCTACGGTGCCTGCCTACAAAGAGGCCGTGGACTTCCTCACCGAGGTGTCTAGCTGGGAGCTAGCTGAAGAGGATAGTACCAAGGACAGCACTCTGAGGAAGCTGGTGAATGCTTGTGCGCAG---------------GGCCAGCTCCCCTTCCTCAGCCCAGCCCTGGCCACCAAGTGCCAGGTTGCCTCTGAAAAGGAGTATGCCTCCCTAGTGGAGCTGGCCAAGGCTGAGACGATGACCTTCCTTCAGGATCAGCCTTTCCAGGACTTCCAAGCTAGCCCCTTCTTTGACAGGTTTTTGCAGTGGAAAGCCTTTGAACAGCAGCCAGTAACAGAAAAATATTTCGATGAATTCCGAGTGCTGGGGAAGGGGGGTTTCGGGGAGGTGTGTGCCATCCAAGTGAAAAATACTGGCAAGATGTATGCCTGTAAGAAGCTGGACAAGAAGCGACTGAAGAAGAAAAAGGGGGAGCAGATGGCTCTTCTGGAGAAGGAAATTCTGGAGAAAGTCAACAGCCCTTTCATCGTAACACTGGCTTATGCCTTTGAGAGTAAGTCCCACCTATGCCTGGTCATGAGCCTGATGAATGGTGGGGACCTCAAGTACCACATCTATCATGTGGGTGAGCGAGGCCTAGACATAAACAGGATCATCTTCTACTCCGCACAGATCACTTGTGGAATATTGCACCTCCACTCCATTGGCATTGTCTACCGGGACATGAAGCCTGAGAATGTCCTTCTGGATGACCATGGCAACTGTAGGCTGTCTGACCTGGGACTGGCTGTCCAGATTAAAGATGGCAAACCCATCACCCAGAGGGCTGGAACCAATGGTTACATGGCTCCAGAAATTCTGAAGGAAGAAGAAAGTTATTCCTATCCTGTGGACTGGTTTGCGATGGGCTGTAGTATTTATGAAATGGTAGCTGGGCGAACGCCATTCAAAGATTACAAGGAAAAGGTCAGCAAAGAAGATTTAAAGCAGAGAACGTTGAAACAAGAGGTCAAATTCCAACACCCAGGCTTCACAGAAGAAACCAAAGACATATGTCGTCTCTTCCTGGCCAAAAAAGCAGAGCAGCGCTTAGGAAGCAGAAAAGAAGAGGATGATCCCAGGAAACATGCTTTCTTCAAAACAATCAACTTCCCCCGACTGGAGGCTGGCCTTATCGAACCCCCATTTGTGCCAGACCCCAATGTGGTGTATGCTAAAGACATCGCTGACATTGAAGATTTCTCTGAGATCAAGGGGATCGAGTTTGACGAAAAAGATAGAAAGTTCTTTAAAAAATTTTCAACAGGTGCTGTTCCTATAGCCTGGCAAGAAGAAATTATGGAAACAGGACTCTTTGAAGAACTCAATGACCCCAACAGATTATCAGGCTGTGCAAATGGCAGC---ACATCCAAGTCTGGGGTGTGTGTGTTACTATAA
	Pseudochirops_cupreus	ATGGTTGATATGGGGGGCCTAGACAACCTTATTGCAAACACAGCTTATCTACAAGCCCGT---------GATGGAGACACGAAGGACATGCAGAAACGGCGACGCAGCCTGGCACTACCAGCCCGTGAGCATTGTGCAGAGCTGCGTCGAGCCTTGCCCACTCACTTTGAAAGTTTGTGTGAGCAGCAGCCCATCGGCCGCCGTCTCTTCCGTGACTTCTTGGCTACGGTGCCTGCCTACAAAGAGGCCGTGGACTTCCTCACCGAGGTGTCTAGCTGGGAGCTAGCTGAAGAGGATAGTACCAAGGACAGCACTTTGAGGAAGCTGGTGAATGTTTGTGCACAG---------------GGCCAGCTCCCCTTCCTCAGCCCAGCCCTGGCCACCAAGTGCCAGGTTGCCTCTGAGAAGGAGCATGCCTCCCTAGTGGAGCTGGCCAAGGCTGAGACGATGACCTTCCTTCAGGATCAGCCTTTCCAGGACTTCCAAGCTAGCCCTTTCTTTGACAGGTTTTTGCAGTGGAAAGCCTTTGAACAGCAGCCAGTAACAGAAAAATATTTTGATGAATTCCGAGTGCTGGGGAAGGGGGGTTTCGGGGAGGTGTGTGCCATCCAAGTGAAAAATACTGGCAAGATGTATGCCTGTAAGAAGTTGGACAAGAAGCGACTGAAGAAGAAAAAGGGGGAGCAGATGGCTCTTCTGGAGAAGGAAATCCTGGAGAAAGTCAACAGCCCTTTCATCGTAACACTGGCTTATGCCTTTGAGAGTAAGTCCCACCTGTGCCTGGTCATGAGCCTGATGAATGGTGGGGACCTCAAGTACCACATCTATCATGTGGGTGAGCGGGGCCTGGACATAAACAGGATCATCTTCTACTCCGCACAGATCACTTGTGGAATATTGCACCTCCACTCCATTGGCATTGTCTACCGGGACATGAAGCCTGAGAATGTCCTTCTGGATGACCATGGCAACTGTAGGCTGTCTGACCTGGGACTGGCTGTCCAGATTAAAGATGGCAAACCCATCACCCAGAGGGCTGGAACCAATGGTTACATGGCTCCAGAAATTCTGAAGGAAGAAGAGAGTTACTCCTATCCTGTGGACTGGTTTGCACTGGGCTGTAGTATTTATGAAATGGTAGCTGGGCGAACACCATTCAAAGATTACAAGGAAAAGGTCAGCAAAGAAGATTTAAAGCAGAGAACGTTGAAACAAGAGGTCAGATTCCAACACCCAGGCTTCACAGAGGAAACCCAAGACATATGTCGTCTCTTCCTGGCCAAAAAAGCAGAGCAGCGCTTAGGAAGCAGAAAAGAAGGGGATGATCCCAGGAAACATGCTTTCTTCAAAACAATCAACTTCCCCCGACTGGAGGCTGGCCTTATCGAACCCCCATTTGTGCCAGACCCCAATGTGGTATATGCCAAAGACATCGCTGACATTGAAGATTTCTCTGAGATCAAGGGGATCGAGTTTGACGAAAAAGATAGAAAGTTCTTTAAAAAATTTTCAACAGGTGCTGTTCCTATAGCCTGGCAAGAAGAAATTATGGAAACAGGACTCTTTGAAGAACTCAATGACCCCAACAGATTATCAGGCTGTGCAAATGGCAGC---ACATCCAAGTCTGGGGTGTGTGTGTTACTATAA
	Strigocuscus_gymnotis	ATGGTTGATATGGGGGGCCTAGACAACCTTATTGCAAACACAGCCTATCTACAAGCCCGT---------GATGGAGACACCAAGGACATGCAGAAACGGCGACGCAGCCTGGTACTGCCAGCCCGCGAGCATTGTGCAGCACTGCGGCAAGCCTTGCCCACTGACTTTGAGAGCTTATGTGAGCAGCAGCCCATCGGTCGCCGTCTCTTCCATGACTTCCTTGCCACGGTGCCTGCCTATAAAGAGGCCGTGGACTTCCTCACTGAGGTGTCTAGCTGGGAGCTAGCCGAAGAAGATAGTACCAAGGACAGCACTCTGAGGAGGCTGGTGAATGCTTGTGCGCAGGCCAGAACCCCTGGGGGCCAGCTCCCCTTCCTCAGCCCAGCACTGGCCACCAAGTGCCAGGTTGCCTCTGAGAAGGAGCACGCTTCCCTAGTGGAGTTGGCCAAGGCTGAGACGATGGCCTTCCTTCAGGATCAGCCCTTCCGGGACTTCCAAGCTAGCCACTTCTTTGACAGGTTTTTGCAGTGGAAAACCTTTGAACAGCAGCCAATAACAGAAAAATATTTCGATGAATTCCGAGTGCTGGGGAAGGGGGGTTTCGGGGAGGTATGTGCCATCCAAGTGAAAAATACTGGCAAGATGTATGCCTGTAAGAAATTGGACAAGAAGCGGCTGAAGAAGAAAAAGGGGGAGCAGATGGCTCTTCTAGAGAAGGAAATCCTGGAGAAAGTCAACAGCCCTTTCATCGTAACATTGGCTTATGCCTTTGAGAGTAAGTCCCACCTGTGCCTGGTCATGAGCCTGATGAATGGTGGGGACCTCAAGTACCACATCTATCATGTGGGTGAGCGGGGCCTGGAGATAAACAGGATCATCTTCTACTCCGCACAGATCACTTGTGGAATATTGCACCTCCACTCCAATGGCATTGTCTACCGGGACATGAAGCCTGAGAATGTCCTTCTGGATGACCGTGGCAACTGTAGGCTGTCTGACCTGGGACTAGCTGTCCAGATTAAAGACGGCAAGCCCATTACCCAGAGGGCTGGAACCAATGGTTACATGGCTCCAGAAATCCTGAAGGAAGAAGAAAGTTATTCCTATCCTGTGGACTGGTTCGCAATGGGGTGTAGTATTTATGAAATGGTTGCCGGGCGAACGCCATTCAAAGATTACAAGGAAAAAGTCAGCAAAGAAGATTTAAAACAGAGAACCTTGAGACAAGAGGTCAGATTCCAACACCCAGGCTTCACAGAAGAAGCCAAAGATGTATGTGGTCTCTTCCTGGCCAAAGCAGCAGAACATCGCTTAGGAAGCAGAAAAGAAGGGGATGATCCCAGGAAACATGCTTTCTTCAAAACAATCAACTTCTCCCGACTGGAGGCTGGCCTTATCGAACCCCCCTTTGTGCCAGACCCTAGTGTGGTGTATGCCAAAGACATCGCTGATATTGAAGATTTCTCTGAGGTCAAGGGGATCGAGTTTGATGAAAAAGATAGAAAGTTCTTTAAAAAATTTTCAACAGGTGCTGTTCCTATAGCCTGGCAAGAAGAAATTATAGAAACAGGACTCTTTGAAGAACTCAATGACCCCAATAGATTATCAGGCTGCGTAAATGGCAGC---ACAGCCACATCTGGGGTGTGTGTGTTACTGTAA
	Trichosurus_vulpecula	ATGGTTGACATGGGGGGCCTAGACAACCTTATTGCAAACACAGCCTATCTACAAGCCCGT---------GATGGAGACACCAAGGACATGCAGAAACGACGACGCAGCCTGGTACTGCCAGCCCGCGAGCATTGTGCAGAACTGCGGCAAGTCTTGCCCACTCACTTTGAGAGCTTGTGTGAGCAGCAGCCCATCGGTCGCCGTCTATTCCGTGACTTCCTTGCCACGGTACCTGCCTACAAAGAGGCCGTGGACTTCCTCAGTGAGGTGTCTAGCTGGGAGCTAGCTGAAGAGGATAGTACCAAGGACAGCACTCTGAGGAGGCTGGTGAATGCTTGTGCGCAGGCCAGAACCCCTGCGGGCCAGCTCCCTTTCCTCAGCCCAGCCCTGGCCACCAAGTGCCAGGTTGCCTCTGAGAAGGAGCACGCTTCCCTAGTGAAGTTGGCCAAGGCTGAGACGATGGCCTTCCTTCAGGATCAGCCCTTCCGGGACTTCCAAGCTAGCCACTTCTTTGACAGATTTTTGCAGTGGAAAGCCTTTGAACAGCAGCCAATAACAGAAAAATATTTTGATGAATTCCGAGTGCTGGGGAAGGGGGGTTTCGGGGAGGTGTGTGCCATCCAAGTGAAAAATACTGGCAAGATGTATGCCTGTAAGAAATTGGACAAGAAGCGGCTGAAGAAGAAAAGGGGGGAGCAGATGGCTCTTCTAGAGAAGGAAATCCTGGAGAAAGTCAACAGCCCTTTCATCGTAACACTGGCTTATGCCTTTGAGAGTAAGTCCCACCTGTGCCTGGTCATGAGCCTGATGAATGGTGGGGACCTCAAGTACCACATCTATCATGTGGGTGAGCGGGGCCTGGAGATAAACAGGATCATCTTCTACTCCGCACAGATCACTTGTGGAATATTGCACCTCCACTCCAATGGCATTGTCTACCGGGACATGAAGCCTGAGAATGTCCTTCTGGATGACCGTGGCAACTGTAGGCTGTCTGACCTGGGACTGGCTGTCCAGATTAAAGACGGCAAGCCCATTACCCAGAGGGCTGGAACCAATGGTTACATGGCTCCAGAAATCCTGAAGGAAGAAGAAAGTTATTCCTATCCTGTGGACTGGTTCGCAATGGGGTGTAGTATTTATGAAATGGTAGCTGGGCGAACGCCATTCAAAGATTACAAGGAAAAAGTCAGCAAAGAAGATTTAAAACAGAGAACCTTGAAACAAGAGGTCAGATTCCAACACCCAGGCTTCACAGAAGAAGCCAAAGATGTATGTCGTCTCTTCCTGGCCAAAGCAGCAGAACACCGCTTAGGAAGCAGAAAAGAAGGGGATGATCCCAGGAAACATGCTTTCTTCAAAACAATCAACTTCCCCCGACTGGAGGCTGGCCTTATTGAACCCCCATTTGTGCCAGACCCTAGTGTGGTGTATGCCAAAGACATCGCTGATATTGAAGATTTCTCTGAGGTTAAGGGGGTCGAGTTTGACGAAAAAGATAGGAAGTTCTTTAAAAAATTTTCAACAGGTGCTGTTCCTATAGCCTGGCAAGAAGAAATTATAGAAACAGGACTCTTTGAAGAACTCAATGACCCCAATAGATTATCAGGCTGCGCAAATGGCAGC---ACAGCCAAATCTGGGGTGTGTGTGTTACTGTAA
	Phascolarctos_cinereus	ATGGTTGACATGGGGGGCCTAGACAACCTTATTGCAAATACAGCTTATCTACAAGCCCGC---------GATGGAGACACCAAGGACATGCAGAAACGGCGACGCAGCCTGGCACTGCCAGCCCCTGAGCATTGTGCAGAGCTGCGTCAAGCCTTGCCCACTCACTTTGAGAGTTTGTGTGAGCAGCAGCCCATCGGCCGCCGTCTCTTCCATGACTTCTTGGCCACCGTGCCTGCCTACAAAGGGGCTGTGGACTTCCTCACTGAGGTGTCTAGCTGGGAACTAGCTGAAGAGGATAGTACCAAGGACAGCACTCAGAGGAGGCTGGTGAATGCTTGTGCACAGGCCAGCACCCCCACGGGCCAGCTCCCGTTCCTCAGCCCAGGCCTGGCCACCAAATGCCAGGTTGCCTCTGAGAAGGAGCACGCATCCCTAGTGGAGCTGGCCAAGGCTGAGACGATGGCCTTCCTTCAGGATGGGCCTTTCCGGGACTTCCAAGCTAGCCCCTTCTTTGACAGGTTTTTACAGTGGAAAGCCTTTGAACAGCAGCCAGTAACAGAAAAATATTTCGATGAATTCCGAGTGCTGGGGAAGGGGGGTTTCGGGGAGGTGTGTGCCATTCAAGTGAAAAATACTGGCAAAATGTATGCCTGTAAGAAGTTGGACAAGAAGCGGCTGAAGAAGAAAAAGGGGGAGCAGATGGCTCTTCTAGAGAAGGAAATCTTGGAAAAAGTCAACAGCCCTTTCATCGTGACCCTGGCCTATGCCTTTGAAAGTAAGGCCCACCTGTGCCTGGTCATGAGCCTGATGAATGGTGGGGACCTCAAGTACCACATCTACCATGTGGGTGAGCGGGGCCTGGAGACCAACAGGGTCATCTTCTACTCTGCGCAGATCACGTGTGGAATATTGCACCTCCACTCCATCGGCATTGTCTATCGGGACATGAAGCCTGAGAATGTCCTTCTGGATGACCGTGGCAACTGTCGGCTGTCTGACCTGGGATTGGCTGTCCAGATCAAAGATGGCAAGCCCATCACCCAGAGGGCTGGAACCAGTGGTTACATGGCTCCAGAAATCCTGAAGGAAGAAGAAAGTTATTCCTATCCTGTGGACTGGTTTGCAATGGGGTGTAGCATTTATGAAATGGTAGCTGGGCGAACGCCATTCAAAGATTACAAAGAAAAGGTCAGCAAAGAAGATTTAAAGCAGAGAACCTTGAAACAAGAAGTCAAATTCCAACACCCAGGCTTCACAGAAGAAGCCAAAGACATATGTCGTCTCTTCCTAGCCAAAAAAGCAGAACAACGCTTAGGAAGCAGAGAAGAAGGAGATGATCCCAGGAAACACGCTTTCTTCAAAACAATCAACTTTTTCCGACTGGAGGCTGGCCTCATCGAACCCCCCTTTGTGCCAGACCCAAATGTGGTGTATGCCAAAGACATCGCTGATATTGAAGATTTCTCTGAGGTCAAGGGCATCGAATTTGATGAAAAAGATAGAAAGTTCTTTAAAAAATTTGCAACAGGTGCCGTTCCTATAGCCTGGCAAGAAGAAATTATAGAAACAGGACTCTTTGAGGAACTCAATGACCCCAACAGATTGTCAGACTGTGTAAACGGCAGC---ACAGCCAAGTCTGGGGTGTGTATGTTACTGTAA
	Vombatus_ursinus	ATGGTCGACATGGGGGGCCTAGACAACCTTATTGCAAATACAGCTTATCTGCAAGCCCGT---------GATGGAGACACCAAGGACATGCAGAAACGGCGACGCAGCCTGGCACTGCCAGCCCCCGAGCGTTGTGCAGAACTTCGTCAAGCCTTGCCCGCTCACTTTGAGAGTTTGTGTGAGCAGCAGCCCATCGGCCGCCGTCTCTTCCATGACTTCTTGGCCACCGTGCCTGCCTACAAAGAGGCTGTGGACTTCCTCGCCGACGTGTCTCGCTGGGAACTAGCTGAAGAGGATAGTACCAAGGACAGCACTCTGAGGAGGCTGGTGAATGCTTGTGCACAGGCCGGCACCCCCACGGGCCCGCTCCCCTTCCTCAGCCCAGCTCTGGCCGCCAAGTGTCAGGGTGCCTCCGAGAAGGAGCACACATCCCTAGTGGAGCTGGCCAAGGCTGAGACGATGGCCTTCCTTCAGGATGAGCCTTTCCGGGACTTCCAAGCTAGCCCCTTCTTTGACAGGTTTTTGCAGTGGAAAGCCTTTGAACGGCAGCCAGTAACAGAAAAATATTTCGATGAGTTCCGAGTGCTGGGGAAAGGGGGTTTCGGGGAGGTGTGTGCCATTCAAGTGAAAAATACTGGCAAAATGTATGCCTGTAAGAAGTTGGACAAGAAACGGCTAAAGAAGAAAAAGGGGGAGCAGATGGCTCTTCTAGAGAAGGAAATCTTGGAGAAAGTCAACAGCCCTTTCATCGTGACGCTGGCCTATGCCTTTGAGAGTAAGGCCCACCTGTGCCTGGTCATGAGCCTGATGAATGGTGGGGACCTCAAGTACCACATCTACCATGTAGGCGAGCGGGGCCTGGAGATCACCAGGATCATCTTCTACTCTGCACAGATCACTTGTGGAATATTGCACCTCCACTCCATTGGCATTGTCTACCGGGACATGAAGCCTGAGAATGTCCTTCTGGATGACCGGGGCAACTGTCGGCTGTCTGACCTGGGACTGGCTGTCCAGATCAAAGACGGCAAGCCCATCACCCAGAGGGCTGGAACCAATGGTTACATGGCTCCAGAAATCCTGAAAGAAGAAGAAAGTTATTCCTATCCTGTGGACTGGTTTGCAGTGGGGTGTAGTATTTATGAAATGGTAGCTGGGCGAACACCATTCAAAGATTACAAGGAAAAGATCAGCAAAGAAGATTTAAAGCAGAGAACCTTGAAACAAGAAGTCAAATTCCAACACCCAGGCTTCACAGAAGAAGCGAAAGACATATGTCGTCTCTTCCTGGCCAAGAAAGCGGAACAACGCTTAGGAAGCAGAGACGAAGGGGATGATCCCAGGAAACATACTTTCTTCAGAACAATCAACTTCCCCCGACTGGAGGCTGGCCTCATCGAACCCCCCTTCACGCCGGACCCCAATGTGGTGTATGCCAAAGACATCGCTGATATTGAAGATTTCTCTGAGGTCAAGGGCGTCGAATTTGATGAAAAAGATAGAAAGTTCTTTAAAAAATTTGCAACAGGTGCTGTTCCTATAGCTTGGCAAGAAGAAATTATAGAAACAGGACTCTTTGAAGAACTCAATGACCCCAACAGATTATCAGGCTGTGTAAATGGCAGC---ACAGCCAAGTCTGGGGTGTGTATGTTACTGTGA
	Dromiciops_gliroides	ATGGTTGACATGGGGGGCTTAGACAACCTTATTGCAAACACAGCCTATCTACAAGCCCGT---------GATGGAGACACCAGGGAGATGCAGAAACGGCGACGCAGCCTGGCACTGCCAGCCCGCGAGCATTGTGCAGACCTGCGTCGAGCCTTGCCCACTCACTTTGAGAGTTTGTGTGAGCAACAGCCCATCGGCCGCCGTCTCTTCCATGACTTCTTGGCCACAGTGCCTGCCTACAAAGAGGCTGTGGACTTCCTCACTGAGGTGTCTGGCTGGGAACTAGCTGAAGAGGACAGTACCAAGGACAGCACTCTGAGCAGGCTGGTGAATGCTTGTGCACAGGCCAGCACCCCCACGAGCCAGCTCCCCTTCCTCAGCCCAGCCCTGGTCTCCAAGTGCCAGGTTGCCTCTGAGAAGGAGCACGCATCCCTGCTGGCACTGGCCAAGGCCGAGACGATGGCCTTCCTGCAGGATCAGCCCTTCCGGGACTTCCAAGCCAGCCCCTTCTTTGACAGGTTCTTGCAGTGGAAAGCCTTTGAACAGCAGCCAATAACAGAAAAATACTTCGAAGAGTTCCGAGTGCTGGGGAAGGGGGGTTTTGGGGAGGTGTGTGCCGTCCAAGTGAAGAATACTGGCAAGATGTATGCCTGTAAGAAGTTGGACAAGAAGCGGCTGAAGAAGAAAAAGGGGGAACAGATGGCTCTCCTGGAGAAGGAAATCCTGGAGAAAGTCAACAGCCCTTTCATCGTGACCTTGGCCTATGCCTTTGAGAGTAAGTCCCACCTGTGCCTGGTCATGAGCCTGATGAATGGCGGGGACCTCAAGTACCACATCTATCATGTAGGTGAGCGGGGCCTGGAGATAAGCAGGATCGTCTTCTACTCTGCACAGATCACTTGTGGAATATTGCACCTCCACTCCATTGGCATTGTCTACCGGGACATGAAACCCGAGAATGTCCTTCTGGATGACCGTGGCCACTGTAGGCTGTCTGACCTGGGACTGGCTGTCCAGATCAAGGACGGCAAGCCCATCACCCAGAGGGCTGGAACCAATGGTTACATGGCTCCAGAAATACTGAAGGAAGAAGAAAGTTATTCCTATCCTGTGGACTGGTTCGCAATGGGGTGTAGTATTTATGAAATGGTGGCTGGCCGAACGCCGTTCAAAGATTACAAGGAAAAGGTCAGCAAAGAAGATTTAAAGCAGAGAACCTTGAAACAGGAGGTCAAATTCCAACACCCAGGCTTCACAGAAGAAGCCAAAGAAGTCTGTCGTCTCTTCCTGGCCAAAAAAGCCGAGCAGCGCTTAGGAAGCAGAGAAGAAGGCGACGATCCCAGGAAACATGCTTTCTTCAAAACAATCAACTTCCCCCGTCTGGAGGCTGGCCTTATCGAGCCCCCCTTTGTGCCAGACCCTAATGTGGTGTATGCCAAAGACATCGGCGATATCGAAGACTTCTCTGAGGTCAAGGGGGTCGAATTTGACGAAAAAGATAGAAAGTTCTTTAAAAATTTTGCAACAGGTGCGGTTCCTATAGCCTGGCAAGAAGAAATTATAGAAACAGGACTATTTGAAGAACTCAATGACCCCAATAGATTGTCAGGCTGTGCAAATGGTAGC---TCAGCCAAGTCTGGGGTGTGTGTGTTACTGTAA
	Monodelphis_domestica	ATGGTTGACATGGGTGGTCTGGACAACCTTATTGCCAATACAGCCTATCTCCAAGCCCGCAACACAGGAGATGGAGACACCAAGGAGATGCAGAAGCGGCGACGCAGCCTGGCACTGCCAACCCCCGAGAATTGTACGGAACTGCGTCAGGTCTTGCCCCCTCACTTTGAGACTTTGTGTGAGCAGCAGCCCATCGGCCGCCGTCTCTTCCATGACTTTCTGGCCACGGTGCCCAGCTACAAAGAGGCTGTGGACTTCCTGGGTGAGGTGTCTACCTGGGAACTGGCTGAAGAGGATGGTACCAAGGACAGCACTCTGAAGAAGCTGGTGAATGCTTGTGCGCAGGCCAGCGCCCCAACGGGGCAGCTCCCCTTCCTCAGCCCTGCCCTGGCCACCAGGTGCCAGGTGGCCTCTGAGAAGGAGCACGCATCCTTGGTGGGGCTGGCCAAGGCAGAGACGATGGCCTTCCTTCAGAATCAGCCCTTCCAGGACTTCCAAGCTAGCCCCTTCTTTGACAAGTTTTTGCAGTGGAAAGCCTTTGAACAGCAGCCAATAACAGAAAAATACTTCTATGAGTTCCGAGTGCTGGGGAAGGGGGGCTTTGGGGAGGTGTGTGCCGTCCAAGTGAAAAATACTGGCAAGATGTATGCTTGTAAGAAGTTGGACAAGAAGCGGCTGAAGAAAAAAAAGGGGGAGCAGATGGCTCTTTTAGAAAAGGAAATCCTGGAGAAAGTCAATAGCCCTTTCATCGTGACCCTGGCCTATGCCTTTGAGAGCAAGTCCCACCTGTGCCTGGTCATGAGCCTGATGAACGGGGGGGACCTCAAGTTCCATATCTACAACGTGGGGGAGCGGGGCCTGGCCATCAACAGGACCATCTTCTACTCGGCGCAGATCACCTGTGGAATCTTGCACCTCCACTCTATTGGCATCGTCTACCGGGACATGAAGCCCGAGAACGTCCTTCTGGACGACCACGGAAACTGTCGGCTGTCTGACCTGGGACTGGCTGTGCAGATCAAAGAGGGCAAGCCCATCACCCAGAGGGCTGGAACCCATGGTTACATGGCTCCAGAAATCCTGAAGGAAGAGGAGAGTTATTCCTATCCTGTGGACTGGTTTGCAATGGGATGTAGTATTTACGAAATGGTGGCTGGGCGAACGCCGTTCAAAGATTACAAGGAAAAGGTCAGCAAAGAAGATTTAAAGCAGAGAACCTTGGAACAGGAGGTCAAATTCCAACACGAAGGCTTCACAGAAGAAGCCAAAGACATTTGCCGTCTCTTCCTGGCCAAAAAAGCAGAGCAGCGCTTAGGAAGCAGACAAGAAGGGGATGATCCAAGGAAACACGCTTTCTTCCAAACCATCAATTTCCCCCGATTGGAGGCTGGCCTCGTCGAGCCTCCTTTTGTGCCGGACCCCTCGGTGGTGTATGCCAAAGACATCGCCGACATTGAAGACTTCTCTGAGATCAAGGGGGTAGAATTCGATGACAGAGACAGAAAGTTCTTTAAAAAATTTGCAACAGGAGCTGTTCCCATAGCTTGGCAAGAAGAAATTATAGAGACAGGACTGTTTGAAGAACTCAACGACCCCCATCGATTGTCAGGCTGTCCAAATGGCAGCCAAAGCTCCAAGTCTGGGGTGTGTGTGTTACTGTAA
	Didelphis_virginiana	ATGGTTGACATGGGTGGTCTCGACAACCTTATTGCCAACACAGCCTTTCTCCAAGCCCGCAACACAGGAGATGGAGACACCAAGGAGATGCAGAGGCGACGGCGCAGCCTGGCACTGCCAAACCCCGAGCATTGTACAGAACTGCGTCAGGTCTTGCCCCCTCACTTTGAGACTCTGTGTGAGCAGCAGCCCATTGGCCGCCGACTCTTCCATGACTTTCTGGCCACGGTGCCGGTCTACAAAGAGGCTGTGGACTTCCTCAGTGAGGTGTCTACCTGGGAACTGGCTGAAGAGGATAGTACCAAGGACAGCACTCTGAAGAGGCTGGTGAATGCTTGTGCACAGGCCAGCACCCCGATGGGGCCGCTCCCCTTCCTCAGCCCTGCCCTGGCCACCAGGTGCCAGGTGGCCTCTGAGAAGGAACTCGCATCCTTAGTGGGGCTGGCCAAGGCAGAGGCGATGGTCTTCCTTCAGAATCAGCCCTTCCAGGACTTCCAAGCGAGCCCCTTCTTTGACAGGTTTTTGCAGTGGAAAGCCTTTGAACAGCAGCCAATAACAGAAAAATATTTCTATGAGTTCCGAGTGCTGGGGAAGGGGGGATTTGGGGAGGTGTGTGCCGTCCAAGTGAAAAATACTGGCAAGATGTACGCTTGTAAGAAGTTGGACAAGAAGCGGCTGAAGAAAAAAAAGGGGGAACAAATGGCTCTTTTAGAGAAGGAAATCCTGGAGAAAGTCAATAGCCCTTTCATCGTGACACTGGCCTACGCCTTTGAGAGTAAGTCCCACCTGTGCCTGGTCATGAGCCTGATGAACGGTGGGGACCTCAAGTACCACATCTACCATGTGGGGGAGCGGGGCCTGGCGATAAACAGGACCATCTTCTACTCGGCACAGATCACATGCGGGATATCACACCTCCACTCCATCGGCATTGTCTACCGGGACATGAAGCCCGACAACGTCCTTCTGGATGACCGTGGCAACTGTCGGCTGTCTGACCTGGGACTGGCTGTGCAGATCCAAGATGGCAAGCCCATCACCCAGAGGGCTGGAACCAATGGTTACATGGCTCCAGAAATCCTGAAGGAAGAGGAAAGTTATTCCTATCCCGTGGACTGGTTTGCAATGGGATGTAGTATTTACGAAATGGTGGCTGGGCGAACGCCATTCAAAGATTACAAGGAAAAGATCAGCAAAGAAGATTTAAAGCAGAGAACCTTGGAACAGGAGGTCAGATTCCAACACGCAGGCTTCACAGAAGAAGCCAAAGACATTTGCCGTCTCTTCCTGGCCAAAAAAGCCGAGCAACGCTTAGGAAGCAGAGAGGAAGGGGATGATCCCAGGAAACACGCTTTCTTCAAAACAATCCATTTCCCCCGATTGGAGGCTGGTCTTGTCGAACCTCCCTTTGTGCCAGACCCCTCGGTGGTGTATGCCAAGGACGTTGGTGACATCGAAGACTTCTCAGAGATCAAAGGGATAGAATTTGATGAAAGGGATAGAAAGTTCTTTAAGAAATTTGCAACAGGTGCTGTTCCGATAGCCTGGCAAGAAGAAATTCTGGAGACGGGACTGTTTGAGGAACTCAATGACCCCAACCGATTGTCAGGCTGTCCCCATGGCGGC---ACCGGCAAGTCTGGGGTGTGTGGGTTACTCTAA
	Gracilinanus_agilis	ATGGTTGACATGGGTGGTCTGGACAACCTTATTGCCAACACAGCCTATCTCCAAGCCCGTAACACAGGAGATGGAGACACCAAGGAGATGCAGAGGCGGCGACGCAGCCTGGCACTGCCAACCCCCGAGCATTGTACAGAACTGCGTCAGCTCTTGCCCCCTCACTTTGAGGCTTTGTGTGAGCAGCAGCCCATCGGCCGCCGTCTCTTCCATGACTTTCTGGCCACGGTGCCCATCTACAAAGAGGCTGTGGACTTCCTCAGTGAGGTGTCCACCTGGGAACTGGCTGAAGAGGATAGTACCAAGGACAGCACTCTGAAGAAGCTGGTGAATGCTTGTGCGCAGGCCAGCACCCCAACAGGGCAGCTCCCCTTCCTCAGCCCTGCCCTGGCTGCCAGGTGCCAGGCGGCCTCTGAGAAGGAACACGCATCCTTAGTGGGGCTGGCCAAGGCAGAGACCATGGCCTTCCTTCAGAATCAGCCCTTCCAGGACTTCCAAGCGAGCCCCTTCTTTGACAAGTTTCTGCAGTGGAAAGCCTTTGAACAGCAGCCCATAACAGAAAAATATTTCTATGAGTTCCGAGTGCTGGGGAAGGGGGGTTTTGGGGAGGTGTGCGCCATCCAAGTGAAAAACACGGGCAAGATGTACGCTTGCAAGAAGCTGGACAAGAAGCGGCTAAAGAAGAAAAAGGGGGAACAGATGGCTCTTTTAGAGAAGGAAATCCTGGAGAAAGTCAATAGCCCTTTCATCGTGACCCTGGCCTATGCCTTTGAGAGCAAGTCCCACCTGTGCCTGGTCATGAGCCTGATGAACGGCGGGGACCTCAAGTACCACATCTACCATGTGGGGGAGCGGGGCCTGGCCGCAAACAGGACCGTCTTCTACTCGGCACAGATCACGTGTGGAATACTGCACCTCCACTCCCTGGGCATCGTCTACCGGGACATGAAGCCCGAGAACGTCCTTCTGGATGACCGCGGGAACTGTCGGCTGTCCGACCTGGGCCTGGCCGTGCAGATCCAGGATGGCAAGCCCATCACGCAGAGGGCTGGAACCAATGGTTACATGGCTCCAGAAATCCTGAAGGAAGAGGAGAGTTATTCCTATCCTGTGGACTGGTTTGCAATGGGATGTAGTATTTACGAAATGGTGGCTGGGAGAACGCCATTCAAAGATTACAAGGAAAAGGTCAGCAAAGAAGATTTAAAGCAGAGAACCTTGGAACAAGAGGTCAAATTCCAACACGCAGGCTTCACAGAAGAAGCCAAAGACATTTGCCGTCTCTTCCTGGCCAAAAAAGCAGAGCAACGCTTAGGAAGCAGAGAAGAAGGGGACGATCCCAGGAAACACGCTTTCTTCAAAACAATCAATTTCCCCCGATTGGAGGCTGGTCTCGTCGACCCTCCCTTTGTGCCAGACCCCTCGGTGGTGTATGCCAAAGACATTGGTGACATCGAAGACTTCTCTGAGATCAAGGGGATAGAATTTGATGAAAGAGATAGAAAGTTCTTTAAAAAATTTGCCACAGGTGCTGTTCCAATAGCTTGGCAAGAAGAAATTATAGAGACGGGACTGTTTGAGGAACTCAATGACCCCAATCGATTG---GGCTGTCCCAATGGCAGC---ACTGCCAAGTCTGGGGTGTGTGTGTTACTGTAA
	Notoryctes_typhlops_DNA_Zoo	ATGGTTGACATGGGGGGCCTAGATAACCTTATTGCAAACACAACCTATCTACAAGCCTGT---------GATGGAGACACCAAGGAGATGCAGAAACGGCGACGCAGCCTGGCACTGCCAGCACGTGAACTTTGTGTAGGACTGCGTCAAGCCTTGTCCACTCACTTTGAGAGTATGTGTGAGCAGCAGCCCGTCGGCCGCCGGCTCTTCCACGACTTCTTAGCCACGATGCCTGCCTACAAAGAGGCTGTGGATTTTCTCACTGAGGTGTCTAGCTGGGAACTGGCTGAAGACGATAGTACCAAGGACAGCAGTCTGAGGAGGCTGGTAAATGCTTGCGCACACCCTAGCAGCCCATTGAGCCAGCTCCCCTTCCTCAGTCCAGCCCTGGCCACTAAGTGCCAGGCTGCCTCTGAGAAGGAGCATGCTTCACTAGTGGGACTGGCCAAGGCTGAGACGATGGTCTTCCTTCGAGAACAGCCCTTCCGGGACTTCAAAGCCAGCCCCTTCTTTGACAGGTTTTTACAGTGGAAAGCTTTTGAACAGCAGCCAATAACAGAAAAATACTTCGATGAGTTCCGAGTGCTGGGGAAGGGGGGTTTTGGGGAGGTGTGTGCAGTCCAGGTGAAAAATACTGGCAAGATGTATGCCTGTAAGAAATTGGATAAGAAACGCCTGAAGAAGAAAAAGGGGGAGGATATGGCTCTTTTAGAAAAGGAAATTCTAGAGAAAGTCAACAGCCCTTTCATCGTGACACTGGCCTATGCTTTTGAGACTAAGTCCCACCTGTGCCTGGTCATGAGCCTCATGAATGGTGGGGACCTCAAGTACCACATCTATCATGTGGGTGAGCGAGGCCTAGATATAAATAGGATCATCTTCTACTCTGCACAGATCACTTGTGGAATATTGCACCTACACTCCATTGGCATTGTCTACCGGGATATGAAGCCTGAGAATGTTCTTCTGGATGACCGTGGCAACTGTAGGCTGTCGGACCTGGGACTGGCTATCCAGATCAGAGACGGCAAGCCCATTACCCAGAGGGCTGGAACCAATGGTTACATGGCTCCAGAAATCCTGA---AAGAAGAAAGTTACTCCTATCCTGTGGACTGGTTCGCGATGGGATGTAGTATTTACGAAATGGTAGCTGGGCGAACGCCATTCAAAGATCACAAAGAAAAGGTCGGCAAAGAAGATTTAAAGCAGAGAACCTTGGAACAAGAAGTCATGTTCCCACACCTGGGCTTCACAGAAGAAGCCAAAGATGTTTGTCGACTCTTCCTGGCCAAAAAGGCAGAGTAACGCTTAGGAAGCAGAGAAGAAGGGGATGATCCCAGGAAACATGATTTCTTCAAAACCATCAACTTCCCCCGACTGGAAGCTGGCCTTATTGAACCCCCCTTTTTGCCAGACCCCAATGTCGTGTATGCCAAAGACATCTGTGATATTGAAGACTTCTCTGAGGTCAAGGGGGTCGAATTTGATGAAAAAGATAGAAGCTTCTTTAAAAAATTTGCAACAGGTGCTATTCCTATAGCTTGGCAAGAAGAAATTATAGAAACAGGACTATTTGAAGAACTCAATGATCCTGATAGATTGTCAGGCTGTGCAAATGGTAGC---ACAGCCAAGTCTGGGGTGTGTGTGTTACTGTAA
	Notoryctes_typhlops_NYGC	ATGGTTGACATGGGGGGCCTAGATAACCTTATTGCAAACACAACCTATCTACAAGCCTGT---------GATGGAGACACCAAGGAGATGCAGAAACGGCGACGCAGCCTGGCACTGCCAGCACGTGAACTTTGTGTAGGACTGCGTCAAGCCTTGTCCACTCACTTTGAGAGTATGTGTGAGCAGCAGCCCGTCGGCCGCCGGCTCTTCCACGACTTCTTAGCCACGATGCCTGCCTACAAAGAGGCTGTGGATTTTCTCACTGAGGTGTCTAGCTGGGAACTGGCTGAAGACGATAGTACCAAGGACAGCAGTCTGAGGAGGCTGGTAAATGCTTGCGCACACCCTAGCAGCCCATTGAGCCAGCTCCCCTTCCTCAGTCCAGCCCTGGCCACTAAGTGCCAGGCTGCCTCTGAGAAGGAGCATGCTTCACTAGTGGGACTGGCCAAGGCTGAGACGATGGTCTTCCTTCGAGAACAGCCCTTCCGGGACTTCAAAGCCAGCCCCTTCTTTGACAGGTTTTTACAGTGGAAAGCTTTTGAACAGCAGCCAATAACAGAAAAATACTTCGATGAGTTCCGAGTGCTGGGGAAGGGGGGTTTTGGGGAGGTGTGTGCAGTCCAGGTGAAAAATACTGGCAAGATGTATGCCTGTAAGAAATTGGATAAGAAACGCCTGAAGAAGAAAAAGGGGGAGGATATGGCTCTTTTAGAAAAGGAAATTCTAGAGAAAGTCAACAGCCCTTTCATCGTGACACTGGCCTATGCTTTTGAGACTAAGTCCCACCTGTGCCTGGTCATGAGCCTCATGAATGGTGGGGACCTCAAGTACCACATCTATCATGTGGGTGAGCGAGGCCTAGATATAAATAGGATCATCTTCTACTCTGCACAGATCACTTGTGGAATATTGCACCTACACTCCATTGGCATTGTCTACCGGGATATGAAGCCTGAGAATGTTCTTCTGGATGACCGTGGCAACTGTAGGCTGTCGGACCTGGGACTGGCTATCCAGATCAGAGACGGCAAGCCCATTACCCAGAGGGCTGGAACCAATGGTTACATGGCTCCAGAAATCCTGA---AAGAAGAAAGTTACTCCTATCCTGTGGACTGGTTCGCGATGGGATGTAGTATTTACGAAATGGTAGCTGGGCGAACGCCATTCAAAGATCACAAAGAAAAGGTCGGCAAAGAAGATTTAAAGCAGAGAACCTTGGAACAAGAAGTCATGTTCCCACACCTGGGCTTCACAGAAGAAGCCAAAGATGTTTGTCGACTCTTCCTGGCCAAAAAGGCAGAGCAACGCTTAGGAAGCAGAGAAGAAGGGGATGATCCCAGGAAACATGATTTCTTCAAAACCATCAGCTTCCCCCGACTGGAAGCTGGCCTTATTGAACCCCCCTTTTTGCCAGACCCCAATGTCGTGTATGCCAAAGACATCTGTGATATTGAAGACTTCTCTGAGGTCAAGGGGGTCGAATTTGATGAAAAAGATAGAAGCTTCTTTAAAAAATTTGCAACAGGTGCTATTCCTATAGCTTGGCAAGAAGAAATTATAGAAACAGGACTATTTGAAGAACTCAATGATCCTGATAGATTGTCAGGCTGTGCAAATGGTAGC---ACAGCCAAGTCTGGGGTGTGTGTGTTACTGTAA

;
end;
