# Supplementary material for: Three Blind Moles: Molecular Evolutionary Insights on the Tempo and Mode of Convergent Eye Degeneration in Notoryctes typhlops (Southern Marsupial Mole) and Two Chrysochlorids (Golden Moles)
Source: Genes (Basel). 2023 Oct 28;14(11):2018. doi: 10.3390/genes14112018 (PMC10671557; doi:10.3390/genes14112018)
Supplement: Supplementary file 1 [file genes-14-02018-s001.zip › Marsupialia CDS Alignments Nexus/Marsupialia Cone Genes CDS Nexus/OPN1LW CDS alignment with both Notoryctes.nex]

#NEXUS
begin taxa;
	dimensions ntax=29;
	taxlabels
	Notoryctes_typhlops_DNA_Zoo[&URN="urn:local:.:oql-fk7qsgt","Rough Temperature (°C)"=90.33113553113552,Description="HiC_scaffold_10","Genetic Code"="Standard",Modified=Thu Nov 17 19:04:36 PST 2022,"% GC"=52.7%,"# Nucleotide Sequences With Quality"=0,"Molecular Weight (kDa)"=336.78353000000135,Topology="linear","Molecule Type"="DNA",Created=Thu Nov 17 19:04:10 PST 2022]
	Notoryctes_typhlops_NYGC[&URN="urn:local:.:oqi-fk7qnxh",Description="NYGC",Modified=Thu Nov 17 19:03:51 PST 2022,"% GC"=52.9%,"# Nucleotide Sequences With Quality"=0,Topology="linear","Molecule Type"="DNA",Created=Sun Jun 24 12:28:30 PDT 2018]
	Didelphis_virginiana[&Description="HiC_scaffolds_32396 and 11",Modified=Sun May 15 21:32:04 PDT 2022,"% GC"=46.0%,"# Nucleotide Sequences With Quality"=0,Topology="linear","Molecule Type"="DNA",Created=Thu May 12 21:17:25 PDT 2022]
	Gracilinanus_agilis[&"Rough Temperature (°C)"=87.46220147896715,Description="NW_025355036 & NC_058136",Modified=Mon May 16 15:30:05 PDT 2022,"% GC"=45.0%,"# Nucleotide Sequences With Quality"=0,"Molecular Weight (kDa)"=2549.935919999921,Topology="linear","Molecule Type"="DNA",Created=Mon May 16 11:42:54 PDT 2022]
	Monodelphis_domestica[&db_xref="taxon:13616",Organism="Monodelphis domestica",Description="NC_008809 and SRR8616960","Genetic Code"="Standard",Modified=Sun May 15 21:19:16 PDT 2022,Taxonomy="Eukaryota; Metazoa; Chordata; Craniata; Vertebrata; Euteleostomi; Mammalia; Metatheria; Didelphimorphia; Didelphidae; Monodelphis",Accession="NC_008809.1","% GC"=45.1%,"Common Name"="gray short-tailed opossum",chromosome="X","# Nucleotide Sequences With Quality"=0,Topology="linear",Created=Wed Apr 27 00:00:00 PDT 2016,pop_variant="pop1","Molecule Type"="DNA"]
	Antechinus_flavipes[&country="Australia:Samford, QLD",db_xref="taxon:38775",Organism="Antechinus flavipes",Description="JADWMD010000007","Genetic Code"="Standard",Modified=Mon May 16 12:02:03 PDT 2022,Taxonomy="Eukaryota; Metazoa; Chordata; Craniata; Vertebrata; Euteleostomi; Mammalia; Metatheria; Dasyuromorphia; Dasyuridae; Antechinus",Accession="JADWMD010000007.1","% GC"=46.3%,"Common Name"="yellow-footed antechinus",sex="male",chromosome="X","# Nucleotide Sequences With Quality"=0,Topology="linear",dev_stage="adult",Created=Wed Jan 06 00:00:00 PST 2021,isolate="AdamAnt",tissue_type="testis","Molecule Type"="DNA"]
	Antechinus_stuartii[&Description="JACYGW010089825 & JACYGW010089824",Modified=Mon May 16 15:16:15 PDT 2022,"% GC"=46.4%,"# Nucleotide Sequences With Quality"=0,Topology="linear","Molecule Type"="DNA",Created=Thu May 12 18:57:28 PDT 2022]
	Phascogale_tapoatafa[&Description="HiC_scaffold_7",Modified=Mon May 16 12:02:03 PDT 2022,"% GC"=45.8%,"# Nucleotide Sequences With Quality"=0,Topology="linear","Molecule Type"="DNA",Created=Thu May 12 19:51:17 PDT 2022]
	Dasyurus_hallucatus[&Description="HiC_scaffold_7",Modified=Mon May 16 12:02:03 PDT 2022,"% GC"=44.8%,"# Nucleotide Sequences With Quality"=0,Topology="linear","Molecule Type"="DNA",Created=Thu May 12 18:12:25 PDT 2022]
	Sarcophilus_harrisii[&db_xref="taxon:9305",Organism="Sarcophilus harrisii",Description="NC_045432","Genetic Code"="Standard",Modified=Mon May 16 12:02:03 PDT 2022,Taxonomy="Eukaryota; Metazoa; Chordata; Craniata; Vertebrata; Euteleostomi; Mammalia; Metatheria; Dasyuromorphia; Dasyuridae; Sarcophilus",Accession="NC_045432.1","% GC"=44.8%,"Common Name"="Tasmanian devil",chromosome="X","# Nucleotide Sequences With Quality"=0,Topology="linear",Created=Tue Dec 31 00:00:00 PST 2019,cell_line="91H","Molecule Type"="DNA"]
	Dasyurus_viverrinus[&country="Australia: Aussie Ark, New South Wales",db_xref="taxon:9279",collection_date="2020-10-14",Organism="Dasyurus viverrinus",Description="JAJAFV010000007","Genetic Code"="Standard",Modified=Mon May 16 12:02:03 PDT 2022,Taxonomy="Eukaryota; Metazoa; Chordata; Craniata; Vertebrata; Euteleostomi; Mammalia; Metatheria; Dasyuromorphia; Dasyuridae; Dasyurus",Accession="JAJAFV010000007.1","% GC"=44.6%,"Common Name"="eastern quoll",sex="female",chromosome="X","# Nucleotide Sequences With Quality"=0,Topology="linear",dev_stage="adult",Created=Fri Nov 12 00:00:00 PST 2021,isolate="TARZ-13805.1",tissue_type="kidney, liver, heart, spleen","Molecule Type"="DNA"]
	Thylacinus_cynocephalus[&Description="VAHE03000007 & VAHE03000001",Modified=Mon May 16 15:16:15 PDT 2022,"% GC"=45.0%,"# Nucleotide Sequences With Quality"=0,Topology="linear","Molecule Type"="DNA",Created=Thu May 12 16:38:26 PDT 2022]
	Myrmecobius_fasciatus[&Description="HiC_scaffold 241, HiC_scaffold_16388",Modified=Mon May 16 15:16:15 PDT 2022,"% GC"=44.3%,"# Nucleotide Sequences With Quality"=0,Topology="linear","Molecule Type"="DNA",Created=Sun May 15 21:21:03 PDT 2022]
	Gymnobelideus_leadbeateri[&Description="HiC_scaffold_3",Modified=Mon May 16 13:35:33 PDT 2022,"% GC"=44.8%,"# Nucleotide Sequences With Quality"=0,Topology="linear","Molecule Type"="DNA",Created=Sat May 14 13:02:21 PDT 2022]
	Pseudochirops_corinnae[&Description="HiC_scaffolds 53215, 114477, 62266",Modified=Mon May 16 15:16:15 PDT 2022,"% GC"=44.3%,"# Nucleotide Sequences With Quality"=0,Topology="linear","Molecule Type"="DNA",Created=Sun May 15 21:43:17 PDT 2022]
	Trichosurus_vulpecula[&country="New Zealand: Sandymount, Otago Peninsula (Trap 21)",db_xref="taxon:9337",collection_date="17-May-2018",Organism="Trichosurus vulpecula",Description="NW_023494377","Genetic Code"="Standard",Modified=Mon May 16 13:35:33 PDT 2022,Taxonomy="Eukaryota; Metazoa; Chordata; Craniata; Vertebrata; Euteleostomi; Mammalia; Metatheria; Diprotodontia; Phalangeridae; Trichosurus",Accession="NW_023494377.1","% GC"=44.0%,"Common Name"="common brushtail",sex="male",chromosome="X","# Nucleotide Sequences With Quality"=0,Topology="linear",dev_stage="pouch-young",Created=Sun Oct 25 00:00:00 PDT 2020,isolate="mTriVul1",map="unlocalized",tissue_type="muscle (forearm)","Molecule Type"="DNA"]
	Lagorchestes_hirsutus[&Description="HiC_scaffold_10",Modified=Mon May 16 12:02:03 PDT 2022,"% GC"=43.4%,"# Nucleotide Sequences With Quality"=0,Topology="linear","Molecule Type"="DNA",Created=Sun May 15 20:36:52 PDT 2022]
	Macropus_eugenii[&Description="HiC_scaffold_8",Modified=Mon May 16 12:02:03 PDT 2022,"% GC"=43.3%,"# Nucleotide Sequences With Quality"=0,Topology="linear","Molecule Type"="DNA",Created=Sun May 15 21:01:24 PDT 2022]
	Macropus_fuliginosus[&Description="HiC_scaffold_8",Modified=Mon May 16 12:02:03 PDT 2022,"% GC"=43.3%,"# Nucleotide Sequences With Quality"=0,Topology="linear","Molecule Type"="DNA",Created=Sun May 15 21:02:29 PDT 2022]
	Macropus_giganteus[&Description="HiC_scaffold_8",Modified=Mon May 16 12:02:03 PDT 2022,"% GC"=43.3%,"# Nucleotide Sequences With Quality"=0,Topology="linear","Molecule Type"="DNA",Created=Sun May 15 21:03:36 PDT 2022]
	Macropus_rufus[&Description="HiC_scaffold_10",Modified=Mon May 16 12:02:03 PDT 2022,"% GC"=43.3%,"# Nucleotide Sequences With Quality"=0,Topology="linear","Molecule Type"="DNA",Created=Sun May 15 21:04:38 PDT 2022]
	Pseudocheirus_occidentalis[&Description="HiC_scaffold_10",Modified=Mon May 16 15:16:15 PDT 2022,"% GC"=44.5%,"# Nucleotide Sequences With Quality"=0,Topology="linear","Molecule Type"="DNA",Created=Sun May 15 21:25:39 PDT 2022]
	Pseudochirops_cupreus[&Description="HiC_scaffold_3",Modified=Mon May 16 15:16:15 PDT 2022,"% GC"=44.5%,"# Nucleotide Sequences With Quality"=0,Topology="linear","Molecule Type"="DNA",Created=Sun May 15 21:45:46 PDT 2022]
	Strigocuscus_gymnotis[&"Rough Temperature (°C)"=87.68088172954641,Description="HiC_scaffolds 7 & 20204",Modified=Mon May 16 15:16:15 PDT 2022,"% GC"=48.2%,"# Nucleotide Sequences With Quality"=0,"Molecular Weight (kDa)"=1462.6593999999043,Topology="linear","Molecule Type"="DNA",Created=Mon May 16 13:20:37 PDT 2022]
	Setonix_brachyurus[&Description="HiC_scaffold_11",Modified=Mon May 16 15:16:15 PDT 2022,"% GC"=43.5%,"# Nucleotide Sequences With Quality"=0,Topology="linear","Molecule Type"="DNA",Created=Sun May 15 21:47:34 PDT 2022]
	Potorous_gilbertii[&Description="HiC_scaffold_7",Modified=Mon May 16 15:16:15 PDT 2022,"% GC"=43.1%,"# Nucleotide Sequences With Quality"=0,Topology="linear","Molecule Type"="DNA",Created=Sun May 15 21:24:16 PDT 2022]
	Phascolarctos_cinereus[&country="Australia",db_xref="taxon:38626",collection_date="01-Aug-2015",Organism="Phascolarctos cinereus",Description="NW_018344262","Genetic Code"="Standard",Modified=Mon May 16 15:16:15 PDT 2022,Taxonomy="Eukaryota; Metazoa; Chordata; Craniata; Vertebrata; Euteleostomi; Mammalia; Metatheria; Diprotodontia; Phascolarctidae; Phascolarctos",Accession="NW_018344262.1","% GC"=44.1%,"Common Name"="koala",sex="female",chromosome="Unknown","# Nucleotide Sequences With Quality"=0,Topology="linear",dev_stage="adult",Created=Wed May 10 00:00:00 PDT 2017,specimen_voucher="AM:M.47724",isolate="Bilbo 61053",tissue_type="spleen","Molecule Type"="DNA"]
	Vombatus_ursinus_[&db_xref="taxon:29139",Organism="Vombatus ursinus",Description="NW_020954802","Genetic Code"="Standard",Modified=Mon May 16 15:16:15 PDT 2022,Taxonomy="Eukaryota; Metazoa; Chordata; Craniata; Vertebrata; Euteleostomi; Mammalia; Metatheria; Diprotodontia; Vombatidae; Vombatus",Accession="NW_020954802.1","% GC"=44.3%,"Common Name"="common wombat",chromosome="Unknown","# Nucleotide Sequences With Quality"=0,Topology="linear",Created=Thu Jan 24 00:00:00 PST 2019,"Molecule Type"="DNA"]
	Dromiciops_gliroides[&country="Chile: San Martin, comuna de Valdivia, Region delos Rios",db_xref="taxon:33562",collection_date="2014-02-10",Organism="Dromiciops gliroides",Description="NC_057867","Genetic Code"="Standard",Modified=Mon May 16 15:16:15 PDT 2022,Taxonomy="Eukaryota; Metazoa; Chordata; Craniata; Vertebrata; Euteleostomi; Mammalia; Metatheria; Microbiotheria; Microbiotheriidae; Dromiciops",Accession="NC_057867.1","% GC"=45.8%,"Common Name"="monito del monte",sex="female",chromosome="X","# Nucleotide Sequences With Quality"=0,Topology="linear",dev_stage="adult",Created=Tue Sep 28 00:00:00 PDT 2021,isolate="mDroGli1",tissue_type="kidney, liver","Molecule Type"="DNA"]
;
end;

begin characters;
	dimensions nchar=1104;
	format datatype=dna missing=? gap=-;
	matrix
	Notoryctes_typhlops_DNA_Zoo	ATGACACAGGCATGGGACCCTGCAGGGTTCTTGGCTTGGTGGCAGGACGAG------------AACGAGGGGACTACTCGGGCAAGCCTTTTTGTTTATACCAACAGCAACAATACAAGGGGCCCATTTGAAGGTCCCAATTATCACATTGCCCCACGCTGGGTATACAATCTCACCAGCTTCTGGATGATCTTTGTGGTCATTGCATCCGTCTTCACCAATGGGCTGGTGCTTGTGGCAACCATGAAGTTCAAGAAATTGCGCCACCCACTGAACTGGATCCTGGTGAACTTGGCTGTGGCAGACCTGGGAGAGACCATCATCGCTAGCACCATCAGTGTCATCAACCAGATCTATGGCTATTTCATCCTGGGCCACCCGATGTGTGTGTTGGAGGGCTACACCGTCTCTCTGTGTGGCATCACAGGTCTTTGGTCCCTGGCTATCATTTCCTGGGAGAGATGGGTGGTGGTGTGCAAGCCTTTTGGTAATGTGAAGTTTGATGCCAAGCTGGCCATGGTGGGCATCCTCTTCTCCTGGGTCTGGGCAGCTGTCTGGACTGCACCCCCCATTTTTGGCTGGAGCAGGTACTGGCCTCATGGACTGAAGACATCCTGTGGCCCTGATGTGTTTAGTGGCGGCTCTGACCCTGGCGTACAGTCCTACATGGTTGTTCTTATGGTCACCTGCTGCATCCTTTCTCTCAGCATCATCCTCCTCTGCTATATCCAAGTGTGGCTGGCCATCCGGGCAGTTGCTAAGCAACAGAAGGAATCCAACTCTACCCAAAAGGCCGAGAAGGAAGTGTCCCGAATGGTGGTGGTGATGATCCTCGCCTACTGCTTTTGCTGGGGCCCCTATACATTGTTTGCATGCTTTGCAGCAGCAAACCCTGGGTATGCCTTCCACCCTTTGACTGCATCCCTGCCTGCCTATTTTGCCAAGAGCGCCACTATCTACAACCCCATCATATATGTCTTCATGAACCGGCAGTTCCGAACCTGCATCCTACAGCTTTTCGGGAAGAAGGTGGATGATGGCTCTGAAATTTCTAGCACCTCCAGGACAGAGGTCTCTTCTGTCTCCTCTGTGGCCCCTGCATAA
	Notoryctes_typhlops_NYGC	ATGACACAGGCATGGGACCCTGCAGGGTTCTTGGCTTGGTGGCAGGACGAG------------AACGAGGGGACTACTCGGGCAAGCCTTTTTGTTTATACCAACAGCAACAATACAAGGGGCCCATTTGAAGGTCCCAATTATCACATTGCCCCACGCTGGGTATACAATCTCACCAGCTTCTGGATGATCTTTGTGGTCATTGCATCCGTCTTCACCAATGGGCTGGTGCTTGTGGCAACCATGAAGTTCAAGAAATTGCGCCACCCACTGAACTGGATCCTGGTGAACTTGGCTGTGGCAGACCTGGGAGAGACCATCATCGCTAGCACCATCAGTGTCATCAACCAGATCTATGGCTATTTCATCCTGGGCCACCCGATGTGTGTGTTGGAGGGCTACACCGTCTCTCTGTGTGGCATCACAGGTCTTTGGTCCCTGGCTATCATTTCCTGGGAGAGATGGGTGGTGGTGTGCAAGCCTTTTGGTAATGTGAAGTTTGATGCCAAGCTGGCCATGGTGGGCATCCTCTTCTCCTGGGTCTGGGCAGCTGTCTGGACTGCACCCCCCATTTTTGGCTGGAGCAGGTACTGGCCTCATGGACTGAAGACATCCTGTGGCCCTGATGTGTTTAGTGGCGGCTCTGACCCTGGCGTACAGTCCTACATGGTTGTTCTTATGGTCACCTGCTGCATCCTTCCTCTCAGCATCATCCTCCTCTGCTATATCCAAGTGTGGCTGGCCGTCCGGGCAGTTGCTAAGCAACAGAAGGAATCCAACTCTACCCAAAAGGCCGAGAAGGAAGTGTCCCGAATGGTGGTGGTGATGATCCTCGCCTACTGCTTTTGCTGGGGCCCCTATACATTGTTTGCATGCTTTGCAGCAGCAAACCCTGGGTATGCCTTCCACCCTTTGACTGCATCCCTGCCTGCCTATTTTGCCAAGAGCGCCACTATCTACAACCCCATCATATATGTCTTCATGAACCGGCAGTTCCGAACCTGCATCCTACAGCTTTTCCGGAAGAAGGTGGATGATGGCTCTGAAATTTCTAGCACCTCCAGGACAGAGGTCTCTTCTGTCTCCTCTGTGGCCCCTGCATAA
	Didelphis_virginiana	ATGACACAGGCATGGGACCCTGTAGGATTCTTGGCTCGGCGGAGGGATGAGAATGAGGATGAACACGATGATACTACTCGGGCAAGCCTTTTTGTTTACACCAACAGCAACAATACTAGGGGTCCATTTGAAGGTCCCAACTATCACATCGCCCCACGTTGGGTATACAACCTCACCAGCCTCTGGATGGTCTTTGTGGTCATTGCATCCATCTTCACCAATGGGCTGGTACTGGTGGCAACCATGAAGTTCAAGAAACTGCGTCATCCTCTGAACTGGATCCTGGTGAACCTGGCCGTGGCTGACCTGGGGGAGACTGTCATTGCTAGCACCATCAGTGTCATCAACCAGATCTATGGTTACTTCATCCTGGGCCACCCCCTATGTATCCTAGAGGGCTACACCGTCTCTCTGTGTGGCATCACTGGGCTCTGGTCCCTGGCCATCATTTCCTGGGAGAGGTGGGTGGTGGTGTGCAAGCCTTTTGGTAATGTGAAGTTTGATGCGAAGCTTGCCATGGTCGGCATCATCTTCTCCTGGGTCTGGGCAGCGGTCTGGACTTCACCACCCCTGTTTGGCTGGAGCAGGTATTGGCCTCATGGACTGAAGACATCCTGCGGCCCTGATGTGTTCAGTGGCAGCTCCGATCCTGGCGTTCAGTCCTACATGATTGTCCTCATGGCTACCTGCTGTATCTTTCCTCTCAGTATCATCCTGCTCTGCTACATCCAAGTGTGGCTGGCCATCCGGGCAGTTGCTAAGCAACAGAAGGAATCAGAGTCTACCCAGAAGGCCGAGAAGGAAGTATCTCGCATGGTGGTGGTAATGATCCTTGCTTACTGCTTTTGCTGGGGCCCCTACACTTTGTTTGCATGCTTTGCAGCAGCAAACCCTGGTTACGCCTTCCACCCTTTGACAGCATCTCTTCCTGCCTATTTTGCCAAGAGTGCCACTATCTACAACCCCATCATATATGTCTTCATGAACCGGCAGTTCCGAACCTGCATCCTACAGCTTTTTGGGAAGAAGGTGGATGATGGCTCTGAAGTTTCTAGCACCTCCAAGACAGAGGTCTCTTCTGTCTCCTCTGTGGCACCTGCATAA
	Gracilinanus_agilis	ATGACACAGGCATGGGACCCTGCAGGGTTCTTGGCTCGGCGGAGGGACGAGAATGAGGACGACAATGATGACACTACTCGGGCAAGCCTTTTTGTTTACACCAACAGCAACAATACTAGGGGCCCGTTTGAAGGTCCCAACTATCACATCGCCCCACGTTGGGTGTACAACCTCACCAGCCTCTGGATGGTCTTTGTGGTCATTGCATCCATCTTCACCAACGGGCTGGTGCTGGTGGCAACCATGAAGTTCAAGAAACTGCGTCATCCCCTGAACTGGATCCTGGTGAACCTGGCCGTGGCTGACCTGGGGGAGACGGTCATTGCTAGCACAATCAGCGTCATCAACCAGATTTATGGTTACTTCATCCTGGGCCACCCGCTATGTGTCCTAGAGGGCTACACCGTCTCTCTGTGTG-------------------------------------------------------------------------------------------------------------------------------------------------------------------------GTACTGGCCTCATGGGCTGAAGACATCCTGTGGCCCCGATGTGTTCAGTGGCAGCTCCGATCCTGGCGTTCAGTCCTATATGATTGTCCTCATGGCCACCTGCTGTATCTTTCCTCTCAGCATCATCCTGCTCTGCTACATCCAAGTGTGGCTGGCCATCCGGGCAGTTGCTAAGCAACAGAAGGAATCAGAGTCTACCCAGAAGGCCGAGAAGGAAGTGTCTCGCATGGTGGTGGTAATGATCCTTGCTTACTGCTTTTGCTGGGGTCCTTATACCTTGTTTGCATGCTTTGCAGCAGCAAACCCTGGCTACGCCTTCCACCCTTTGACAGCATCTCTTCCTGCCTATTTTGCCAAGAGTGCCACTATCTACAACCCCATCATATATGTCTTCATGAACCGGCAGTTCCGAACCTGCATCCTACAGCTTTTTGGGAAGAAGGTGGACGATGGCTCTGAAGTTTCCAGCACCTCTAAGACAGAGGTCTCTTCTGTCTCCTCTGTGGCGCCCGCATAA
	Monodelphis_domestica	ATGACACAGGCATGGGACCCTGCAGGGTTCTTGGCTCGGCGGAGGGACGTGAATGAGGATGACAACGATGAAACTACTCGGTCAAGCCTTTTTGTTTACACCAACAGCAACAATACTAGGGGCCCATTTGAAGGTCCCAACTATCACATCGCTCCACGTTGGGTATACAACCTCACCAGCCTCTGGATGGTCTTTGTGGTCATTGCATCCATCTTCACCAATGGGCTGGTGCTGGTGGCAACCATGAAGTTCAAGAAACTGCGTCACCCTCTGAACTGGATCCTGGTGAACCTGGCTGTGGCTGACCTGGGGGAGACTGTCATTGCTAGCACCATCAGTGTCATCAACCAGATTTATGGTTACTTCATCCTGGGCCACCCGCTATGTGTCCTAGAGGGCTACACCGTCTCTCTATGTGGCATCACAGGGCTCTGGTCCCTGGCCATCATTTCCTGGGAGAGGTGGGTGGTGGTGTGCAAGCCTTTTGGTAATGTGAAGTTTGATGCGAAGCTTGCCATGGTCGGCATCATCTTCTCCTGGGTCTGGGCAGCTGTCTGGACTGCACCACCCCTCTTTGGCTGGAGCAGGTACTGGCCTCATGGGCTAAAGACGTCCTGTGGTCCCGACGTGTTCAGTGGCAGCTCTGATCCCGGAGTTCAGTCCTACATGATTGTCCTCATGGCCACCTGCTGTATCTTTCCTCTCAGCATCATCCTGCTCTGCTACGTCCAAGTGTGGCTGGCCATCCGGGCAGTTGCTAAGCAACAGAAGGAATCAGAGTCTACCCAGAAGGCTGAGAAGGAAGTGTCTCGCATGGTGGTGGTGATGATCCTTGCTTACTGCTTTTGCTGGGGGCCCTATACCTTGTTCGCATGCTTTGCAGCAGCCAACCCTGGCTACTCCTTCCACCCTTTGACAGCATCTCTTCCTGCTTATTTTGCCAAGAGTGCAACTATCTACAACCCCATCATATATGTCTTCATGAACCGGCAGTTCCGAACCTGCATCCTACAGCTTTTTGGGAAGAAGGTGGATGATGGCTCTGAAGTTTCTAGCACCTCTAAGACAGAGGTCTCTTCTGTCTCCTCTGTAGCGCCCGCATAA
	Antechinus_flavipes	ATGACACAGGCATGGGACCCTGCAGGGTTCTTGGCTTGGCGGCGGGACGAG------------AACGAGGAGACTACTCGGGCCAGTCTTTTTGTTTATACCAACAGCAACAACACAAAGGGCCCATTTGAAGGTCCCAATTATCACATCGCCCCACGCTGGGTATATAATCTCACCAGCTTCTGGATGATCTTTGTGGTCATCGCTTCCGTCTTCACCAATGGGTTGGTGTTGGTGGCAACTATGAAGTTCAAGAAATTGCGCCATCCCTTGAACTGGATTCTGGTGAACTTGGCCGTGGCAGACCTGGGAGAGACCATTATCGCTAGCACCATCAGTGTCATCAATCAGATCTATGGCTACTTCATCCTGGGCCACCCGATGTGTGTTTTGGAAGGCTACACTGTTTCTCTATGTGGAATCACAGGTCTCTGGTCCCTGGCCATCATTTCCTGGGAGAGGTGGGTTGTGGTGTGCAAGCCTTTTGGGAATGTGAAGTTTGATGCCAAGCTGGCCATGGTGGGCATTGTCTTCTCCTGGGTCTGGGCAGCTGTCTGGACTGCACCACCCATCTTTGGTTGGAGCCGATACTGGCCTCACGGGCTGAAGACGTCCTGCGGGCCTGACGTGTTTAGCGGCAGCTCCGACCCTGGTGTACAGTCCTACATGATTGTCCTCATGGCCACCTGCTGTATCCTTCCTCTCAGCATCATCATCCTCTGCTATATCCAAGTGTGGCTGGCCATCCGTGCAGTTGCTAAGCAACAGAAGGAATCAGAATCTACCCAGAAGGCTGAAAAGGAAGTGTCTCGCATGGTGGTGGTAATGATCCTTGCCTATTGCTTTTGCTGGGGGCCCTATACCTTGTTTGCATGCTTTGCAGCAGCAAACCCTGGTTACGCCTTCCACCCTTTGACAGCATCCCTGCCTGCCTACTTTGCCAAGAGTGCCACTATCTACAACCCCATCATCTATGTCTTCATGAACCGGCAGTTCCGAACCTGCATCCTACAGCTTTTTGGGAAGAAGGTGGATGATGGCTCTGAAGTTTCCAGCACCTCTAGGACAGAGGTCTCTTCTGTCTCCTCTGTGGCGCCTGCCTAA
	Antechinus_stuartii	ATGACACAGGCATGGGACCCTGCAGGGTTCTTGGCTTGGCGGCGGGACGAG------------AACGAGGAGACTACTCGGGCCAGTCTTTTTGTTTATACCAACAGCAACAACACAAAGGGCCCATTTGAAGGTCCCAATTATCACATCGCCCCACGCTGGGTATATAATCTCACCAGCTTCTGGATGATCTTTGTGGTCATCGCTTCCGTCTTCACCAATGGATTGGTGTTGGTGGCAACTATGAAGTTCAAGAAATTGCGCCATCCCTTGAACTGGATCCTGGTGAACTTGGCCGTGGCAGACCTGGGAGAGACCATTATCGCTAGCACCATCAGTGTCATCAATCAGATCTATGGCTACTTCATCCTGGGCCACCCGATGTGTGTTTTGGAGGGCTACACTGTTTCTCTATGTGGAATCACAGGTCTCTGGTCCCTGGCCATCATTTCCTGGGAGAGGTGGGTTGTGGTGTGCAAGCCTTTTGGGAATGTGAAGTTTGATGCCAAGCTGGCCATGGTGGGCATTGTCTTCTCCTGGGTCTGGGCAGCTGTCTGGACTGCACCACCCATCTTTGGTTGGAGCCGATACTGGCCTCACGGGCTGAAGACGTCCTGCGGGCCTGACGTGTTTAGCGGCAGCTCCGACCCTGGTGTACAGTCCTACATGATTGTCCTCATGGCCACCTGCTGTATCCTTCCTCTCAGCATCATCATCCTCTGCTATATCCAAGTGTGGCTGGCCATCCGCGCAGTTGCTAAGCAACAGAAGGAATCAGAATCTACCCAGAAGGCTGAAAAGGAAGTGTCTCGCATGGTGGTGGTAATGATCCTTGCCTATTGCTTTTGCTGGGGGCCCTATACCTTGTTTGCATGCTTTGCAGCAGCAAACCCTGGTTACGCCTTCCACCCTTTGACAGCATCCCTGCCTGCCTACTTTGCCAAGAGTGCCACTATCTACAACCCCATCATCTATGTCTTCATGAACCGGCAGTTCCGAACCTGCATCCTACAGCTTTTTGGGAAGAAGGTGGATGATGGCTCTGAAGTTTCCAGCACCTCTAGGACAGAGGTCTCTTCTGTCTCCTCTGTGGCACCTGCCTAA
	Phascogale_tapoatafa	ATGACACAGGCATGGGACCCTGCAGGGTTCTTGGCATGGCGGCGGGACGAG------------AACGAGGAGACTACTCGGGCGAGTCTTTTTGTTTATACCAACAGCAACAACACAAAGGGCCCATTTGAAGGTCCCAATTATCACATCGCCCCACGCTGGGTATATAATCTCACCAGCTTCTGGATGATCTTTGTGGTGATTGCTTCCGTCTTCACCAATGGGTTGGTGCTGGTGGCAACTATGAAGTTCAAGAAATTGCGCCATCCCCTGAACTGGATTCTGGTCAACTTGGCCGTGGCAGACCTGGGAGAGACCGTTATCGCTAGCACCATCAGTGTCATCAATCAGATCTATGGCTACTTCATCCTGGGCCACCCGATGTGTGTTTTGGAGGGCTACACTGTTTCTCTATGTGGAATCACAGGTCTCTGGTCCCTGGCCATCATTTCCTGGGAGAGGTGGGTTGTGGTGTGCAAGCCTTTTGGGAATGTGAAGTTTGATGCCAAGCTGGCCATGGTGGGCATTGTCTTCTCCTGGGTCTGGGCAGCTGTCTGGACTGCACCACCCATCTTTGGTTGGAGCCGATACTGGCCTCACGGGCTGAAGACATCCTGCGGGCCTGACGTGTTTAGCGGCAGCTCCGACCCTGGCGTACAGTCCTACATGATTGTCCTCATGGCCACCTGCTGTATCCTTCCTCTCAGCATCATCATCCTCTGCTATATCCAAGTGTGGCTGGCCATCCGCGCAGTTGCTAAGCAACAGAAGGAATCAGAATCTACCCAGAAGGCTGAAAAGGAAGTGTCTCGCATGGTGGTGGTAATGATCCTTGCCTATTGCTTTTGCTGGGGGCCCTATACCTTGTTTGCATGCTTTGCAGCAGCAAACCCTGGTTACGCCTTCCACCCTTTGACAGCATCCCTGCCTGCCTACTTTGCCAAGAGTGCCACTATCTACAACCCCATCATCTATGTCTTCATGAACCGGCAGTTCCGAACCTGCATCCTACAGCTTTTTGGGAAGAAGGTGGATGACGGCTCTGAAGTTTCCAGCACCTCTAGGACAGAGGTCTCTTCTGTCTCCTCTGTGGCGCCTGCCTAA
	Dasyurus_hallucatus	ATGACACAGGCATGGGACCCTGCAGGGTTCTTGGCTTGGCGGCGGGACGAG------------AACGAGGAGACTACTCGGGCGAGTCTTTTTGTTTATACCAACAGCAACAACACAAAGGGCCCATTTGAAGGTCCCAATTATCACATTGCCCCACGCTGGGTATATAATCTCACCAGTTTCTGGATGATCTTTGTGGTCATTGCTTCCGTCTTCACCAATGGCTTGGTGCTGGTGGCAACTATGAAGTTCAAGAAATTGCGCCATCCCCTGAACTGGATTCTGGTGAACTTGGCCGTGGCAGACCTGGGAGAGACCATTATCGCTAGCACCATCAGTGTCATCAATCAGATCTATGGCTACTTCATCCTGGGCCACCCGATGTGTGTTTTGGAGGGCTACACCGTTTCTCTATGTGGAATCACAGGTCTCTGGTCCCTGGCCATCATTTCCTGGGAGAGGTGGGTTGTGGTGTGCAAGCCATTTGGGAATGTGAAGTTTGATGCCAAGCTGGCCATGGTAGGCATTGTCTTCTCCTGGGTCTGGGCGGCTGTCTGGACTGCACCACCCATCTTTGGTTGGAGCCGATACTGGCCTCACGGGCTGAAGACATCCTGTGGGCCTGACGTGTTTAGTGGCAGCTCCGACCCTGGTGTGCAGTCCTACATGATTGTCCTCATGTCCACCTGCTGTATCCTTCCTCTCAGCGTCATCATCCTCTGCTATATCCAAGTGTGGCTGGCCATCCGCGCAGTTGCTAAGCAACAGAAGGAATCAGAATCTACCCAGAAGGCTGAAAAGGAAGTGTCTCGCATGGTGGTGGTAATGATCCTTGCCTATTGCTTTTGCTGGGGGCCCTATACCTTGTTTGCATGCTTTGCGGCGGCAAACCCTGGTTATGCCTTCCACCCTTTGACAGCATCCCTGCCTGCCTACTTTGCCAAGAGTGCCACTATCTACAACCCCATCATCTATGTCTTCATGAACCGGCAGTTCCGAACCTGCATCCTACAGCTTTTTGGGAAGAAAGTGGATGATGGCTCTGAAGTTTCCAGCACCTCTAGGACAGAGGTCTCTTCTGTCTCCTCTGTGGCACCTGCCTAA
	Sarcophilus_harrisii	ATGACACAGGCATGGGACCCTGCAGGGTTCTTGGCTTGGCGGCGGGACGAG------------AACGAGGAGACTACTCGGGCGAGTCTTTTTGTTTATACCAACAGCAACAACACAAAGGGCCCATTTGAAGGTCCCAATTATCACATTGCCCCACGCTGGGTATATAATCTCACCAGCTTCTGGATGATCTTTGTGGTCATTGCTTCCGTCTTCACCAATGGCTTGGTGCTGGTGGCGACTATGAAGTTCAAGAAATTGCGCCATCCCCTGAACTGGATTCTGGTGAACTTGGCCGTGGCAGACCTGGGAGAGACCATTATCGCTAGCACCATCAGTGTCATCAATCAGATCTATGGCTACTTCATCCTGGGCCACCCGATGTGTGTTTTGGAGGGCTACACTGTTTCTCTATGTGGAATCACAGGTCTCTGGTCCCTGGCCATCATTTCCTGGGAGAGGTGGGTTGTGGTGTGCAAGCCATTTGGGAATGTGAAGTTTGATGCCAAGCTGGCCATGGTGGGCATTGTCTTCTCCTGGGTCTGGGCGGCTGTCTGGACTGCACCACCCATCTTTGGTTGGAGCCGATACTGGCCTCACGGGCTGAAGACATCCTGTGGGCCTGACGTATTTAGTGGCAGCTCCGACCCTGGTGTACAGTCCTACATGATTGTCCTCATGTCCACCTGCTGTATCCTTCCTCTCAGCATCATCATCCTCTGCTATATCCAAGTGTGGCTGGCCATCCGCGCAGTTGCTAAGCAACAGAAGGAATCAGAATCTACCCAGAAGGCTGAAAAGGAAGTGTCTCGCATGGTGGTGGTAATGATCCTTGCCTATTGCTTTTGCTGGGGGCCCTATACCTTGTTTGCATGCTTTGCGGCGGCAAACCCTGGTTACGCCTTCCACCCTTTGACAGCATCCCTGCCTGCCTACTTTGCCAAGAGTGCCACTATCTACAACCCCATCATCTATGTCTTCATGAACCGGCAGTTCCGAACCTGCATCCTACAGCTTTTTGGGAAGAAGGTGGATGATGGCTCTGAAGTTTCCAGCACCTCTAGGACAGAGGTCTCTTCTGTCTCCTCTGTGGCACCTGCCTAA
	Dasyurus_viverrinus	ATGACACAGGCATGGGACCCTGCAGGGTTCTTGGCTTGGCGGCGGGACGAG------------AATGAGGAGACTACTCGGGCGAGTCTTTTTGTTTATACCAACAGCAACAACACAAAGGGCCCATTTGAAGGTCCCAATTATCACATCGCCCCACGATGGGTATATAATCTCACCAGCTTCTGGATGATCTTTGTGGTCATTGCTTCCGTCTTCACCAATGGCTTGGTGCTGGTGGCAACTATGAAGTTCAAGAAATTGCGCCATCCCCTGAACTGGATTCTGGTGAACTTGGCCGTGGCAGACCTGGGAGAGACCATTATCGCTAGCACCATCAGTGTCATCAATCAGATCTATGGCTACTTCATCCTGGGCCACCCGATGTGTGTTTTGGAGGGCTACACCGTTTCTCTATGTGGAATCACAGGTCTCTGGTCCCTGGCCATCATTTCCTGGGAGAGGTGGGTTGTGGTGTGCAAGCCATTTGGGAATGTGAAGTTTGATGCCAAGCTGGCCATGGTGGGCATTGTCTTCTCCTGGGTCTGGGCGGCTGTCTGGACTGCACCACCCATCTTTGGTTGGAGCCGATACTGGCCTCACGGGCTGAAGACATCCTGTGGGCCTGACGTGTTTAGTGGCAGCTCCGACCCTGGTGTACAGTCCTACATGATTGTCCTCATGTCCACCTGCTGTATCCTTCCTCTCAGCATCATCATCCTCTGCTATATCCAAGTGTGGCTGGCCATCCGCGCAGTTGCTAAGCAACAGAAGGAATCAGAATCTACCCAGAAGGCTGAAAAGGAAGTGTCACGCATGGTGGTGGTAATGATCCTTGCCTATTGCTTTTGCTGGGGGCCCTATACCTTGTTTGCATGCTTTGCGGCGGCAAACCCTGGTTACGCCTTCCACCCTTTGACAGCATCCCTGCCTGCCTACTTTGCCAAGAGTGCCACTATCTACAACCCCATCATCTATGTCTTCATGAACCGGCAGTTCCGAACCTGCATCCTACAGCTTTTTGGGAAGAAGGTGGATGATGGCTCTGAAGTTTCCAGCACCTCTAGGACAGAGGTCTCTTCTGTCTCCTCTGTGGCACCTGCCTAA
	Thylacinus_cynocephalus	ATGACACAGGCATGGGACCCTGCAGGATTCTTGGCTTGGCGGCGGGACGAG------------AACGAGGAGACTACTCGGGCGAGTCTTTTTGTTTATACCAACAGCAACAACACAAAGGGCCCATTTGAAGGTCCCAATTATCACATCGCCCCACGCTGGGTGTACAATCTCACCAGCTTCTGGATGATCTTTGTGGTCATTGCTTCCGTCTTCACCAATGGGCTGGTGCTGGTGGCAACCATGAAGTTCAAGAAATTGCGCCATCCCCTGAACTGGATTCTGGTGAACTTGGCCGTGGCAGACCTGGGGGAGACCATTATCGCTAGCACCATCAGTGTCATCAATCAGATCTATGGCTACTTCATCCTGGGCCACCCGATGTGTGTTTTGGAGGGCTACACTGTTTCTCTATGTGGAATCACAGGTCTCTGGTCCCTGGCCATCATTTCCTGGGAGAGGTGGGTTGTGGTGTGCAAGCCTTTTGGTAATGTGAAGTTTGATGCCAAGCTGGCCATGGTGGGCATTGTCTTCTCCTGGGTCTGGGCAGCTGTCTGGACTGCACCACCCATCTTTGGTTGGAGCCGATATTGGCCTCATGGGCTGAAGACATCCTGTGGGCCTGACGTGTTTAGTGGCAGCTCCGACCCTGGGGTACAATCCTACATGATTGTCCTCATGGCCACCTGCTGCATCCTTCCTCTCAGCATCATCATCCTCTGCTATATCCAAGTGTGGCTGGCCATCCGCGCAGTTGCTAAGCAACAGAAGGAATCAGAATCTACCCAGAAGGCGGAAAAGGAAGTGTCTCGCATGGTGGTGGTAATGATCCTTGCCTATTGCTTTTGCTGGGGGCCCTATACCTTGTTTGCATGCTTTGCAGCAGCAAACCCTGGTTACGCCTTCCACCCTTTGACGGCATCCCTGCCTGCCTACTTTGCCAAGAGTGCCACTATCTACAACCCCATCATATATGTCTTCATGAACCGACAGTTCCGAACCTGCATCCTACAGCTTTTCGGGAAGAAGGTGGACGACGGCTCCGAAGTTTCCAGCACCTCTAGGACAGAGGTCTCTTCTGTTTCCTCTGTGGCGCCTGCCTAA
	Myrmecobius_fasciatus	ATGACACAAGCATGGGACCCTGCAGGGTTCTTGGCTTGGCGGCGAGAGGAG------------AACGAGGAGACTACTCGGGCGAGTCTTTTTACTTATACCAACAGCAACAACACAAAGGGCCCATTTGAAGGTCCCAATTATCACATCGCCCCACGCTGGGTATATAATCTTACCAGCTTCTGGATGATCTTTGTGGTCATCGCTTCCGTCTTTACCAATGGGCTGGTGCTGGTGGCGACCATGAAGTTCAAGAAATTGCGCCATCCCCTGAACTGGATTCTGGTGAACTTGGCCGTGGCAGACCTGGGGGAGACCATTATCGCTAGCACCATCAGTGTCATCAATCAGATCTATGGCTACTTCATCCTGGGCCACCCGATGTGTGTTTTGGAGGGCTACACTGTTTCTCTATGTGGAATCACAGGTCTCTGGTCCCTGGCCATCATTTCCTGGGAGAGGTGGGTTGTGGTGTGCAAGCCTTTTGGTAATGTGAAGTTTGATGCCAAACTGGCCATGGTGGGCATTGTCTTCTCCTGGGTCTGGGCAGCTGTCTGGACTGCACCCCCCATCTTTGGTTGGAGCCGATATTGGCCTCACGGGCTGAAGACATCCTGTGGGCCTGATGTATTTAGTGGCAGCTCAGACCCTGGTGTTCAGTCGTACATGATTGTCCTCATGACCACCTGCTGCATCTTTCCTCTCAGCATCATCATCCTCTGCTATATCCAAGTGTGGCTGGCCATCCGCGCAGTTGCTAAGCAACAGAAGGAATCCGAATCTACCCAGAAGGCTGAAAAGGAAGTGTCTCGCATGGTGGTGGTAATGATCCTTGCCTATTGCTTTTGCTGGGGGCCCTACACCTTGTTTGCATGCTTTGCAGCAGCCAACCCTGGTTACTCCTTCCACCCTTTGACAGCAGCCCTGCCTGCCTACTTTGCCAAGAGTGCCACTATCTACAACCCCATCATATATGTCTTCATGAACCGTCAGTTCCGAACCTGCATCCTACAGCTTTTCGGGAAGAAGGTGGATGATGGCTCTGAAGTTTCCAGCACCTCTAGGACAGAGGTCTCTTCTGTCTCCTCTGTGGCGCCTGCCTAA
	Gymnobelideus_leadbeateri	ATGACACAGGCATGGGACCCTGCAGGGTTCTTGGCTTGGCGGCGGGACGAG------------AACGAGGAAACTACTCGGGCAAGCCTTTTTGTTTATACCAACAGCAACAACACAAGGGGCCCATTTGAAGGACCCAATTATCACATCGCCCCACGTTGGGTATTCAACCTCACCAGCCTCTGGATGGTTTTTGTGGTCATCGCCTCCATCTTCACCAATGGGCTGGTACTGGTGGCAACCATGAAGTTCAAGAAATTGCGCCACCCCCTGAATTGGATCCTGGTGAACTTGGCCGTGGCTGACCTAGGGGAGACCATCATTGCTAGTACCATCAGTGTGATCAACCAGATCTATGGTTACTTCATCCTGGGCCACCCGATGTGTGTCCTGGAGGGCTACACAGTCTCTCTATGTGGCATCACAGGTCTCTGGTCCCTGGCCATCATTTCCTGGGAGAGGTGGGTGGTGGTGTGCAAGCCTTTTGGTAATGTGAAGTTTGATGCCAAGCTGGCCATGGTAGGCATTATCTTCTCTTGGGTCTGGGCAGCTATCTGGACTTCACCACCCCTCTTTGGCTGGAGCAGGTACTGGCCTCATGGGCTGAAGACATCCTGTGGCCCTGACGTGTTTAGTGGCAACTCTGACCCTGGGGTCCAGTCCTACATGATCGTCCTCATGTCTACCTGTTGCATCTTTCCTCTCAGCATAATCCTCCTCTGCTATGTCCAAGTGTGGTTGGCTATCCGGGCAGTTGCTAAGCAACAGAAGGAATCGGAGTCTACACAGAAAGCTGAGAAGGAGGTGTCCCGCATGGTGGTGGTAATGATCCTTGCCTATTGCTTTTGCTGGGGGCCCTATACCATTTTCGCGTGCTTTGCCGCGGCCAACCCTGGCTACTCCTTCCACCCTCTGACAGCCTCCCTGCCTGCCTACTTTGCCAAGAGTGCCACTATCTACAACCCCATCATATATGTCTTCATGAACCGGCAGTTCCGAATCTGCATCCTACAGCTTTTCGGAAAGAAGGTGGATGATGGCTCCGAATTTTCCAGCACCTCTAGGACAGAAGTCTCTTCTGTGTCCTCTGTGGCGCCTGCATAA
	Pseudochirops_corinnae	ATGACACAGGCATGGGACCCTGCAGGGTTCTTGGCTTGGCGGCGGGATGAG------------AACGAGGAAACTACTCGGGCAAGCCTTTTTGTTTATACCAACAGCAACAACACAAAGGGCCCATTTGAAGGACCCAATTATCACATCGCCCCACGTTGGGTATTCAACCTCACCAGCCTCTGGATGGTTTTTGTGGTCATCGCCTCCATCTTCACCAATGGGCTGGTACTGGTGGCAACCATGAAGTTCAAGAAATTGCGCCACCCCCTGAACTGGATCCTGGTGAACTTGGCCGTGGCTGACCTGGGGGAGACCATCATTGCTAGTACCATCAGTGTCATCAACCAGATCTATGGTTACTTCATCCTGGGCCACCCAATGTGTGTCCTGGAGGGCTACACAGTCTCTCTATGTGGCATCACAGGTCTCTGGTCCCTTGCCATCATTTCCTGGGAGAGGTGGGTGGTGGTGTGCAAGCCTTTTGGTAATGTGAAGTTTGATGCCAAGCTGGCCATGGTAGGCATTATCTTCTCTTGGGTCTGGGCAGCTATCTGGACTTCACCACCCCTCTTTGGCTGGAGCAGGTACTGGCCTCATGGGCTGAAGACATCCTGTGGCCCCGATGTGTTTAGTGGCAACTCTGACCCTGGTGTCCAGTCCTACATGATCGTCCTCATGTCTACCTGTTGTATCTTTCCTCTCAGCATCATCCTCCTCTGCTATATCCAAGTGTGGTTGGCCATCCGGGCAGTTGCTAAGCAACAGAAGGAATCGGAGTCTACGCAGAAGGCTGAGAAGGAGGTGTCCCGCATGGTGGTGGTTATGATCCTTGCCTATTGCTTTTGCTGGGGACCCTATACCCTTTTCGCATGCTTTGCCGCGGCCAACCCTGGCTACTCCTTCCACCCTTTGACAGCATCCCTGCCTGCCTACTTTGCCAAGAGTGCCACTATCTACAACCCCATCATATATGTCTTCATGAACCGGCAGTTCCGAACCTGCATCCTCCAGCTTTTCGGGAAGAAGGTAGATGATGGCTCCGAAGTTTCCAGCACCTCTAGGACAGAGGTTTCTTCTGTGTCCTCTGTGGCGCCTGCATAA
	Trichosurus_vulpecula	ATGACACAAGCGTGGGACCCTGCAGGGTTCTTGGCTTGGCGGCGGGACGAG------------AACGAGGAGACGACTCGGGCAAGCCTTTTTGTTTATACCAACAGCAACAACACAAAGGGCCCATTTGAAGGTCCCAATTATCACATCGCCCCACGCTGGGTATTCAACCTCACCAGCCTCTGGATGGTCTTTGTGGTCATCGCATCCACCTTCACCAATGGGCTGGTGCTGGTGGCAACTATGAAGTTCAAGAAATTACGCCACCCCCTGAACTGGATCCTGGTGAACTTGGCCGTGGCTGACCTGGCAGAGACCATCATTGCTAGCACCATCAGTGTCATCAACCAGATATATGGCTACTTCATCCTGGGCCACCCGATGTGTGTCCTGGAGGGCTACACAGTCTCTCTATGCGGCATTACAGGTCTCTGGTCCCTGGCCATCATTTCCTGGGAGAGGTGGGTGGTGGTGTGCAAGCCTTTTGGTAATGTGAAGTTTGATGCCAAGCTGGCCATGGTAGGCATTGTCTTCTCCTGGACCTGGGCAGCTATCTGGACTTCACCACCCCTCTTTGGCTGGAGCAGGTACTGGCCTCATGGGCTGAAGACGTCCTGTGGCCCTGACGTGTTCAGTGGCAGCTCCGATCCTGGTGTCCAATCCTACATGATTGTCCTTATGTCCACCTGTTGCGTCTTTCCTCTCAGCATCATCCTCCTGTGCTATATCCAAGTGTGGTTGGCCATCCGGGCAGTTGCTAAGCAACAGAAGGAATCCGAGTCTACACAGAAGGCTGAGAAAGAAGTGTCTCGCATGGTGGTGGTAATGATCCTCGCCTATTGCTTTTGCTGGGGGCCCTATACCTTTTTCGCATGCTTTGCAGCAGCCAACCCCGGCTACGCCTTCCACCCTTTGACGGCATCCCTGCCTGCCTACTTTGCCAAGAGTGCCACTATCTACAACCCCATCATATATGTATTCATGAACCGGCAGTTCCGAACCTGCATCCTCCAGCTTTTCGGGAAGAAGGTGGATGATGGCTCTGAAGTTTCCAGCACCTCTAGGACAGAGGTCTCTTCTGTGTCCTCGGTGGCACCTGCATAA
	Lagorchestes_hirsutus	ATGACACAGGCATGGGACCCTGCAGGGTTCTTGGCTTGGCGGCGGGACGAG------------AACGAGGAGACGACTCGGGCTAGCCTTTTTGTTTATACCAACAGCAACAACACAAAGGGCCCATTTGAAGGTCCGAATTATCACATCGCCCCACGCTGGGTGTTCAACCTCACCAGCCTCTGGATGATCTTTGTGGTCATCGCATCCATCTTCACCAATGGGCTGGTGCTAGTGGCAACCATGAAGTTCAAGAAATTGCGCCACCCCCTGAACTGGATCCTGGTAAACTTGGCTGTGGCTGACCTGGGGGAGACCATGATTGCTAGTACCATCAGTGTCATCAACCAGATCTATGGCTACTTCATCCTGGGTTACCCAATGTGTGTTCTGGAGGGCTACACTGTCTCTCTGTGTGGCATCACAGGTCTCTGGTCCCTGGCCATCATTTCCTGGGAGAGGTGGGTGGTGGTGTGCAAGCCTTTTGGTAATGTGAAGTTTGATGCCAAGCTGGCCATGGTAGGCATTGTCTTCTCCTGGGTCTGGGCAGCTGTCTGGACAGCGCCACCCCTCTTTGGCTGGAGCAGGTACTGGCCTCATGGGCTGAAGACGTCATGTGGCCCTGACGTGTTTAGTGGCAACTCAGACCCTGGCGTTCAGTCCTACATGATTGTCCTCATGTCTACCTGTTGTATCCTTCCTCTCAGCGTAATCCTCCTCTGCTATATCCAAGTGTGGCTTGCTATCCGGGCTGTTGCTAAGCAACAGAAGGAATCTGAGTCTACGCAGAAGGCTGAGAAGGAAGTGTCCCGGATGGTGGTAGTGATGATCCTTGCCTATTGCTTTTGCTGGGGGCCCTATGCCATTTTTGCGTGCTTTGCAGCAGCCAACCCTGGCTACGCCTTCCACCCTTTGACAGCATCCCTACCATCCTACTTTGCCAAGAGTGCCACCATCTACAACCCCATCATATATGTCTTCATGAACCGGCAGTTCCGAACTTGCATCCTACAGCTTTTTGGGAAGAAGGTGGATGATGGCTCCGAAGTTTCCAGCACCTCTAGGACAGAGGTCTCTTCTGTGTCCTCTGTGGCGCCTGCATAA
	Macropus_eugenii	ATGACACAGGCATGGGACCCTGCAGGGTTCTTGGCTTGGCGGCGGGACGAG------------AACGAGGAGACGACTCGGGCAAGCCTTTTTGTTTATACCAACAGCAACAACACAAAGGGCCCATTTGAAGGCCCGAATTATCACATCGCCCCACGCTGGGTGTTCAACCTCACCAGCCTCTGGATGATCTTTGTGGTCATCGCATCCATCTTCACCAATGGGCTGGTGCTAGTGGCAACCATGAAGTTCAAGAAATTGCGCCACCCCCTGAACTGGATCCTGGTAAACTTGGCTGTGGCTGACCTGGGGGAGACCCTCATTGCTAGTACCATCAGTGTCATTAACCAGATCTATGGCTACTTCATCCTGGGTCACCCAATGTGTGTTCTGGAGGGCTACACCGTCTCTCTGTGTGGCATCACAGGTCTCTGGTCCCTGGCCATCATTTCCTGGGAGAGGTGGGTGGTGGTGTGCAAGCCTTTTGGTAATGTGAAGTTTGATGCCAAGCTGGCCATGGTAGGCATTGTCTTCTCCTGGGTCTGGGCAGCTGTCTGGACAGCGCCACCCCTCTTTGGCTGGAGCAGGTACTGGCCTCATGGGCTGAAGACGTCATGTGGCCCTGACGTGTTTAGTGGCAACTCAGACCCTGGCGTTCAGTCCTACATGATTGTCCTCATGTCTACCTGTTGTATCCTTCCTCTCAGCGTAATCTTCCTCTGCTATATCCAAGTGTGGCTTGCTATCCGGTCTGTTGCTAAGCAACAGAAGGAATCTGAGTCTACGCAGAAGGCTGAGAAGGAAGTGTCCCGGATGGTGGTAGTGATGATCCTTGCCTTTTGCTTTTGCTGGGGGCCCTATGCCATTTTTGCGTGCTTTGCAGCAGCCAACCCTGGCTACGCCTTCCACCCTTTAACAGCATCCCTACCGGCCTACTTTGCCAAGAGTGCCACCATCTACAACCCCATCATATATGTCTTCATGAACCGGCAGTTCCGAACTTGCATCCTACAGCTTTTTGGGAAGAAGGTGGATGATGGCTCCGAAGTTTCCAGCACCTCTAGGACAGAGGTCTCTTCTGTGTCCTCTGTGGCGCCTGCATAA
	Macropus_fuliginosus	ATGACACAGGCATGGGACCCTGCAGGGTTCTTGGCTTGGCGGCGGGACGAG------------AACGAGGAGACGACTCGGGCAAGCCTTTTTGTTTATACCAACAGCAACAACACAAAGGGCCCATTTGAAGGTCCGAATTATCACATCGCCCCACGCTGGGTGTTCAACCTCACCAGCCTCTGGATGATCTTTGTGGTCATCGCATCCATCTTCACCAATGGGCTGGTGCTAGTGGCAACCATGAAGTTCAAGAAATTGCGCCACCCCCTGAACTGGATCCTGGTAAACTTGGCTGTGGCTGACCTGGGGGAGACCCTCATTGCTAGTACCATCAGTGTCATCAACCAGATCTATGGCTACTTCATCCTGGGTCACCCAATGTGTGTTCTGGAGGGCTACACCGTCTCTCTGTGTGGCATCACAGGTCTCTGGTCCCTGGCCATCATTTCCTGGGAGAGGTGGATGGTGGTGTGCAAGCCTTTTGGTAATGTGAAGTTTGATGCCAAGCTGGCCATGGTAGGCATTGTCTTCTCCTGGGTCTGGGCAGCTGTCTGGACGGCGCCACCTCTCTTTGGCTGGAGCAGGTACTGGCCTCATGGGCTGAAGACGTCATGTGGCCCTGACGTGTTTAGTGGCAACTCAGACCCTGGCGTTCAGTCCTACATGATTGTCCTCATGTCTACCTGTTGTATCCTTCCTCTCAGCGTAATCTTCCTCTGCTATATCCAAGTGTGGCTTGCTATCCGGTCTGTTGCTAAGCAACAGAAGGAATCTGAGTCTACGCAGAAGGCTGAGAAGGAAGTGTCCCGGATGGTGATAGTGATGATCCTTGCCTTTTGCTTTTGCTGGGGGCCCTATACCATTTTTGCGTGCTTTGCAGCAGCCAACCCTGGCTACGCCTTCCACCCTTTGACAGCATCCCTACCGGGCTACTTTGCCAAGAGTGCCACCATCTACAACCCCATCATATATGTCTTCATGAACCGGCAGTTCCGAACTTGCATCCTACAGCTTTTTGGGAAGAAGGTAGATGATGGCTCTGAAGTTTCCAGCACCTCTAGGACAGAGGTCTCTTCTGTGTCCTCTGTGGCGCCTGCATAA
	Macropus_giganteus	ATGACACAGGCATGGGACCCTGCAGGGTTCTTGGCTTGGCGGCGGGACGAG------------AACGAGGAGACGACTCGGGCAAGCCTTTTTGTTTATACCAACAGCAACAACACAAAGGGCCCATTTGAAGGTCCGAATTATCACATCGCCCCACGCTGGGTGTTCAACCTCACCAGTCTCTGGATGATCTTTGTGGTCATTGCATCCATCTTCACCAATGGGCTGGTGCTAGTGGCAACCATGAAGTTCAAGAAATTGCGCCACCCCCTGAACTGGATCCTGGTAAACTTGGCTGTGGCTGACCTGGGGGAGACCCTCATTGCTAGTACCATCAGTGTCATCAACCAGATCTATGGCTACTTCATCCTGGGTCACCCAATGTGTGTTCTGGAGGGCTACACCGTCTCTCTGTGTGGCATCACAGGTCTCTGGTCCCTGGCCATCATTTCCTGGGAGAGGTGGATGGTGGTGTGCAAGCCTTTTGGTAATGTGAAGTTTGATGCCAAGCTGGCCATGGTAGGCATTGTCTTCTCCTGGGTCTGGGCAGCTGTCTGGACAGCGCCACCCCTCTTTGGCTGGAGCAGGTACTGGCCTCATGGGCTGAAGACGTCATGTGGCCCTGACGTGTTTAGTGGCAACTCAGACCCTGGCGTTCAGTCCTACATGATTGTCCTCATGTCTACCTGTTGTATCCTTCCTCTCAGCGTAATCTTCCTCTGCTATATCCAAGTGTGGCTTGCTATCCGGTCTGTTGCTAAGCAACAGAAGGAATCTGAGTCTACGCAGAAGGCTGAGAAGGAAGTGTCCCGGATGGTGATAGTGATGATCCTTGCCTTTTGCTTTTGCTGGGGGCCCTATGCCATTTTTGCGTGCTTTGCAGCAGCCAACCCTGGCTACGCCTTCCACCCTTTGACAGCATCCCTACCGGGCTACTTTGCCAAGAGTGCCACCATCTACAACCCCATCATATATGTCTTCATGAACCGGCAGTTCCGAACTTGCATCCTACAGCTTTTTGGGAAGAAGGTAGATGATGGCTCTGAAGTTTCCAGCACCTCTAGGACAGAGGTCTCTTCTGTGTCCTCTGTGGCGCCTGCATAA
	Macropus_rufus	ATGACACAAGCATGGGACCCTGCAGGGTTCTTGGCTTGGCGGCGGGACGAG------------AACGAGGAGACGACTCGGGCAAGCCTTTTTGTTTATACCAACAGCAACAACACAAAGGGCCCATTTGAAGGTCCGAATTATCACATTGCCCCACGCTGGGTGTTCAACCTCACCAGCCTCTGGATGATCTTTGTGGTCATCGCATCCATCTTCACCAATGGGCTGGTGCTAGTGGCAACCATGAAGTTCAAGAAATTGCGCCACCCCCTGAACTGGATCCTGGTAAACTTGGCTGTGGCTGACCTAGGGGAGACCCTCATTGCTAGTACCATCAGTGTCATCAACCAGATCTATGGCTACTTCATCCTGGGTCACCCAATGTGTGTTCTGGAGGGCTACACCGTCTCTCTGTGTGGCATCACAGGTCTCTGGTCCCTGGCCATCATTTCCTGGGAGAGGTGGGTGGTGGTGTGCAAGCCTTTTGGTAATGTGAAGTTTGATGCCAAGCTGGCCATGGTAGGCATTGTCTTCTCCTGGGTCTGGGCAGCTGTCTGGACAGCGCCACCCCTCTTTGGCTGGAGCAGGTACTGGCCTCATGGGCTGAAGACGTCATGTGGCCCTGACGTGTTTAGTGGCAACTCAGACCCTGGCGTTCAGTCCTACATGATTGTCCTCATGTCTACCTGTTGTATCCTTCCTCTCAGCGTAATCTTCCTCTGCTATATCCAAGTGTGGCTTGCTATCCGGTCTGTTGCTAAGCAACAGAAGGAATCTGAGTCTACGCAGAAGGCTGAGAAGGAAGTGTCCCGGATGGTGGTAGTGATGATCCTTGCCTTTTGCTTTTGCTGGGGGCCCTATGCCATTTTTGCGTGCTTTGCAGCAGCCAACCCTGGCTACGCCTTCCACCCTTTGACAGCATCCATACCGGCCTACTTTGCCAAGAGTGCCACCATCTACAACCCCATCATATATGTCTTCATGAACCGGCAGTTCCGAACTTGCATCCTACAGCTTTTTGGGAAGAAGGTGGATGATGGCTCCGAAGTTTCCAGCACCTCTAGGACAGAGGTCTCTTCTGTGTCCTCTGTGGCGCCTGCATAA
	Pseudocheirus_occidentalis	ATGACACAGGCATGGGACCCTGCAGGGTTCTTGGCTTGGCGGCGGGACGAG------------AACGAGGAGACTACTCGGGCAAGCCTTTTTGTTTATACCAACAGCAACAACACAAAGGGCCCATTTGAAGGACCCAATTATCACATCGCCCCACGTTGGGTATTCAACCTCACCAGCCTCTGGATGGTTTTTGTGGTCATCGCCTCCATCTTCACCAATGGGCTGGTGCTGGTGGCAACCATGAAGTTCAAGAAATTGCGCCACCCCCTGAACTGGATCCTGGTGAACTTGGCCGTGGCTGACCTGGGGGAGACCATCATTGCTAGTACCATCAGTGTCATCAATCAGATCTATGGTTACTTCATCCTGGGCCACCCGATGTGTGTCCTGGAGGGCTACACAGTCTCTCTATGTGGCATCACAGGTCTCTGGTCCCTGGCCATCATTTCCTGGGAGAGGTGGGTGGTGGTGTGCAAGCCTTTTGGTAATGTGAAGTTTGATGCCAAGCTGGCCATGGTAGGCATTATCTTCTCTTGGGTCTGGGCAGCTATCTGGACTTCGCCACCCCTCTTTGGCTGGAGCAGGTACTGGCCTCATGGGCTGAAGACATCCTGCGGCCCCGATGTGTTTAGTGGCAACTCTGACCCTGGCGTCCAGTCCTACATGATCGTCCTCATGTCTACCTGTTGCGTCTTTCCTCTTAGCATCATCCTCCTCTGCTATATCCAAGTGTGGTTGGCCATCCGGACAGTTGCTAAGCAACAGAAGGAATCGGAGTCTACACAGAAAGCTGAGAAGGAGGTGTCCCGCATGGTGGTGGTAATGATCCTTGCCTATTGCTTTTGCTGGGGGCCCTATACCCTTTTTGCGTGCTTTGCCGCGGCCAACCCTGGCTACTCCTTCCACCCTTTGACAGCCTCCCTGCCTGCCTACTTTGCCAAGAGTGCCACTATTTACAACCCCATCATATATGTCTTCATGAACCGGCAGTTTAGAACCTGCATCCTACAGCTTTTCGGGAAGAAGGTGGATGATGGCTCCGAAGTTTCCAGCACCTCTAGGACAGAGGTCTCTTCTGTGTCCTCTGTGGCGCCTGCATAA
	Pseudochirops_cupreus	ATGACACAGGCATGGGACCCTGCAGGGTTCTTGGCTTGGCGGCGGGACGAG------------AACGAGGAGACTACTCGGGCAAGCCTTTTTGTTTATACCAACAGCAACAACACAAAGGGCCCATTTGAAGGACCCAATTATCACATCGCCCCACGTTGGGTATTCAACCTCACCAGCCTCTGGATGGTTTTTGTGGTCATCGCCTCCATCTTCACCAATGGGCTGGTACTGGTGGCAACCATGAAGTTCAAGAAATTGCGCCACCCCCTGAACTGGATCCTGGTGAATTTGGCTGTGGCTGACCTGGGGGAGACCATCATTGCTAGTACCATCAGTGTCATCAACCAGATCTATGGTTACTTCATCCTGGGCCACCCGATGTGTGTCCTGGAGGGCTACACAGTCTCTCTATGTGGCATCACAGGTCTCTGGTCCCTTGCCATCATTTCCTGGGAGAGGTGGGTGGTGGTGTGCAAGCCTTTTGGTAATGTGAAGTTTGATGCCAAGCTGGCCATGGTAGGCATTATCTTCTCTTGGGTCTGGGCAGCTATCTGGACTTCACCACCTCTCTTTGGCTGGAGCAGGTACTGGCCTCATGGGCTGAAGACATCCTGTGGCCCTGATGTGTTTAGTGGCAACTCTGACCCTGGTGTCCAGTCCTACATGATCGTCCTCATGTCTACCTGTTGTATCTTTCCTCTCAGCATCATCCTCCTCTGCTATATCCAAGTGTGGTTGGCCATCCGGGCAGTTGCTAAGCAACAGAAGGAATCGGAGTCTACGCAGAAGGCTGAGAAAGAGGTGTCCCGCATGGTGGTGGTTATGATCCTTGCCTATTGCTTTTGCTGGGGACCCTATACCCTTTTCGCATGCTTTGCCGCGGCCAACCCTGGCTACTCCTTCCACCCTTTGACAGCCTCCCTGCCTGCCTACTTTGCCAAGAGTGCCACTATCTACAACCCCATCATATATGTCTTCATGAACCGGCAGTTCCGAACCTGCATCCTACAGCTTTTCGGGAAGAAGGTAGATGATGGCTCCGAAGTTTCCAGCACCTCTAGGACAGAGGTTTCTTCTGTGTCCTCTGTGGCGCCTGCATAA
	Strigocuscus_gymnotis	ATGACACAAGCATGGGACCCTGCAGGGTTCTTGGCTTGGCGGCGGGACGAG------------AACGAGGAGACAACTCGGGCAAGCCTTTTTGTTTATACCAACAGCAACAACACAAAGGGCCCATTTGAAGGTCCCAATTATCACATTGCTCCACGCTGGGTGTTCAACCTCACCAGCCTCTGGATGGTCTTTGTGGTCATCGCATCCACCTTCACCAATGGGCTGGTGCTGGTGGCAACTATGAAGTTCAAGAAATTACGCCACCCCCTGAACTGGATCCTGGTGAACTTGGCCGTGGCTGACCTGGCAGAGACCATCATTGCTAGCACCATCAGTGTCATCAACCAGATATATGGCTACTTCATCCTGGGCCACCCGATGTGTGTCCTGGAGGGCTACACAGTCTCTCTATGTGGCATCACAGGTCTCTGGTCCCTGGCCATCATTTCCTGGGAGAGGTGGGTGGTGGTGTGCAAGCCTTTTGGTAATGTGAAGTTTGATGCCAAGCTGGCCATGGTAGGCATTGTCTTCTCCTGGACCTGGGCAGCTATCTGGACTTCACCACCCCTCTTTGGCTGGAGCAGGTACTGGCCTCATGGGCTGAAGACGTCCTGTGGCCCTGACGTGTTCAGTGGCAGCTCTGATCCTGGTGTCCAGTCCTACATGATTGTCCTTATGTCTACCTGTTGCATCTTTCCTCTCAGCATCATCCTCCTCTGCTATATCCAAGTGTGGCTGGCCATCCGGGCAGTTGCTAAGCAACAGAAGGAATCCGAGTCTACGCAGAAGGCTGAGAAGGAAGTGTCCCGCATGGTGGTGGTAATGATCCTCGCCTATTGCTTTTGCTGGGGGCCCTATACCTTTTTCGCATGCTTTGCAGCGGCCAACCCTGGCTATGCCTTCCACCCTTTGACGGCATCCCTGCCTGCCTACTTTGCCAAGAGTGCCACTATCTACAACCCCATCATATATGTCTTCATGAACCGGCAGTTCCGAACCTGCATCCTCCAGCTTTTCGGGAAGAAGGTGGATGATGGCTCTGAAGTTTCCAGCACCTCTAGGACAGAGGTCTCTTCTGTGTCCTCGGTGGCACCTGCATAA
	Setonix_brachyurus	ATGACACAGGCATGGGACCCTGCAGGGTTCTTGGCTTGGCGGCGGGACGAG------------AACGAGGAGACGACTCGGGCGAGCCTTTTTGTTTATACCAACAGCAACAACACAAAGGGCCCATTTGAAGGTCCGAATTATCACATCGCCCCACGCTGGGTGTTCAACCTCACCAGCCTCTGGATGATCTTTGTGGTCATTGCATCCATCTTCACCAATGGGCTGGTGCTAGTGGCAACCATGAAGTTCAAGAAATTGCGCCACCCCCTGAACTGGATCCTGGTAAACTTGGCTGTGGCTGACCTGGGGGAGACCATGATTGCTAGTACCATCAGTGTCATCAACCAGATCTATGGCTACTTCATCCTGGGTCACCCAATGTGTGTTCTGGAGGGCTACACTGTCTCTCTGTGTGGCATCACAGGTCTCTGGTCCCTGGCCATCATTTCCTGGGAGAGGTGGGTGGTGGTGTGCAAGCCTTTTGGTAATGTGAAGTTTGATGCCAAGCTGGCCATGGTAGGCATTGTCTTCTCCTGGGTCTGGGCAGCTGTCTGGACAGCGCCACCCCTCTTTGGCTGGAGCAGGTACTGGCCTCATGGGCTGAAGACGTCATGTGGCCCTGACGTGTTTAGTGGCAACTCAGACCCTGGCGTTCAGTCCTACATGATTGTCCTCATGTCTACCTGTTGTATCCTTCCTCTCAGCGTAATCCTCCTCTGCTATATCCAAGTGTGGCTTGCTATCCGGGCTGTTGCTAAGCAACAGAAGGAATCTGAGTCTACGCAGAAGGCTGAGAAGGAAGTGTCCCGGATGGTGGTAGTGATGATCCTTGCCTATTGCTTTTGCTGGGGGCCCTATGCCATTTTTGCGTGCTTTGCAGCAGCCAACCCTGGCTACGCCTTCCACCCTTTGACAGCATCCCTACCGGCCTACTTTGCCAAGAGTGCCACCATCTACAACCCCATCATATATGTCTTCATGAACCGGCAGTTCCGAACTTGCATCCTACAGCTTTTTGGGAAGAAGGTGGATGATGGCTCCGAAGTTTCCAGCACCTCTAGGACAGAGGTCTCTTCTGTGTCCTCTGTGGCGCCTGCATAA
	Potorous_gilbertii	ATGACACAGGCATGGGACCCTGCAGGGTTCTTGGCGTGGCGGCGGGACGAG------------AACGAAGAGACAACTCGGTCGAGCCTTTTTGTTTATACCAACAGCAACAACACAAAGGGCCCATTTGAAGGTCCGAATTATCACATCGCCCCACGCTGGGTGTTCAACCTCACCAGCCTCTGGATGATCTTTGTGGTCATCGCATCCCTCTTCACCAATGGGCTGGTGCTGGTGGCAACCATGAAGTTCAAGAAATTGCGCCACCCCCTGAACTGGATCCTGGTAAACTTGGCTGTGGCTGACTTGGGAGAGACCATCATTGCTAGTTCCATCAGTGTCATCAACCAGATCTATGGCTACTTCATCCTGGGTCACCCAATGTGTGTCCTGGAGGGCTACACCGTCTCTCTGTGTGGCATCACAGGTCTCTGGTCCCTGGCCATCATTTCCTGGGAGAGGTGGGTGGTGGTGTGCAAGCCTTTTGGTAATATGAAGTTTGATGCCAAGCTGGCCATGGTAGGCATTATCTTCTCCTGGGTCTGGGCAGCTGTCTGGACGTCACCACCCCTCTTTGGCTGGAGCAGGTACTGGCCTCATGGGCTGAAGACGTCATGTGGCCCTGATGTGTTTAGTGGCAACTCTGACCCTGGCGTTCAGTCCTACATGATTGTCCTCATGTCTACCTGTTGTGTCCTTCCTCTCAGCGTAATCCTCCTCTGCTATGTCCAAGTGTGGCTTGCTATCCGGGCTGTTGCTAAGCAACAGAAGGAATCTGAGTCTACGCAGAAGGCTGAGAAGGAAGTGTCCCGAATGGTGGTAGTGATGATCCTTGCCTATTGCTTTTGTTGGGGGCCCTATGCCGTTTTTGCATGCTTTGCAGCAGCCAACCCTGGCTATGCCTTCCACCCTTTGACAGCGTCCCTACCGGCCTACTTTGCCAAGAGTGCCACCATCTATAACCCCATCATATATGTCTTCATGAATCGGCAGTTCCGAACTTGCATCCTACAGCTTTTTGGGAAGAAGGTGGACGATGGCTCCGAAGTTTCCAGCGCCTCTAGGACAGAGGTCTCTTCTGTGTCCTCTGTGGCACCTGCATAA
	Phascolarctos_cinereus	ATGACACAGGCAGGGGACCCTGCAGGGTTCTTGGCTTGGCGGCGGGACGAG------------AGCGAGGAGACTACTCGGGCAAGCCTTTTTGTTTATACCAACAGCAACAACACAAGGGGCCCATTTGAAGGTCCCAATTATCACATCGCCCCACGCTGGGTATACAATCTCACAAGCCTCTGGATGGTCTTTGTGGTCATCGCATCAATCTTCACCAATGGGCTGGTGCTGGTGGCAACCATGAAGTTCAAGAAATTGCGCCACCCCCTGAACTGGATCCTGGTGAACTTGGCTGTGGCTGACCTGGGAGAGACCATCATTGCTAGCACTATCAGTGTCATCAACCAGATCTATGGCTACTTCATCCTGGGCCACCCGCTGTGTGTCCTGGAGGGCTACACTGTCTCTCTATGTGGCATCACAGGTCTCTGGTCCCTGGCCATCATTTCCTGGGAGAGGTGGGTGGTGGTGTGCAAGCCTTTTGGTAATGTGAAGTTTGATGCCAAGCTGGCCATGGTAGGCATCGTCTTCTCCTGGGTCTGGGCAGCTGTCTGGACTTCGCCACCCCTATTTGGCTGGAGCAGGTACTGGCCTCATGGGCTGAAGACTTCCTGTGGCCCTGACGTGTTTAGTGGCAGCTCCGACCCTGGCGTTCAGTCTTACATGATTGTCCTCATGTCCACCTGTTGCATCTTCCCTCTCAGCATCATCCTCCTCTGCTATGTCCAAGTGTGGCTGGCCATCCGGGCAGTTGCTAAGCAACAGAAGGAATCGGAGTCTACCCAGAAGGCGGAGAGGGAAGTGTCCCGCATGGTGGTGGTAATGATCCTTGCCTACTGCTTTTGCTGGGGGCCCTATACCTTTTTCGCATGCTTTGCAGCAGCCAACCCTGGCTACGCCTTCCACCCTTTGATGGCATCCTTGCCTGCCTACTTTGCCAAGAGTGCCACTATCTACAACCCCATCATATATGTCTTCATGAACCGGCAGTTCCGAACCTGCATCCTACAGCTTTTTGGGAAGAAGGTGGATGATGGCTCTGAAGTTTCTAGCACCTCTAGGACAGAGGTCTCTTCTGTGTCCTCTGTGGCCCCTGCATAA
	Vombatus_ursinus_	ATGACACAGGCAGGGTACCCTGCAGGGTTCTTGGCTTGGCGGCGGGACGAG------------AGCGAGGAGACTACTCGGGCAAGCCTTTTTGTTTATACCAATAGCAACAACACAAGGGGCCCATTTGAAGGTCCCAATTATCACATCGCCCCACGCTGGGTATACAACCTCACTAGCTTCTGGATGGTCTTTGTGGTCATCGCATCCATTTTTACCAATGGGCTGGTGCTGGTGGCAACCATGAAGTTCAAGAAATTGCGCCACCCCCTGAACTGGATCCTGGTGAATTTGGCCGTGGCTGACCTGGGGGAGACCATCATTGCAAGCACTATCAGTGTCATCAACCAGATCTATGGCTACTTCATCCTGGGCCACCCGCTGTGTGTCCTGGAGGGCTACACTGTCTCTCTATGTGGCATCACAGGTCTCTGGTCCCTGGCCATCATTTCCTGGGAGAGGTGGGTGGTGGTGTGCAAGCCTTTTGGTAATGTGAAGTTCGATGCTAAGCTGGCCATAGTAGGCATCGTCTTCTCCTGGGTCTGGGCAGCTGTCTGGACTTCGCCACCCCTATTTGGCTGGAGCAGGTACTGGCCTCATGGGCTGAAGACTTCCTGTGGCCCTGACGTGTTTAGTGGCAGCTCCGACCCTGGCGTTCAGTCCTACATGATTGTTCTTATGTCCACCTGTTGCATCCTCCCTCTCAGCATCATCCTCCTCTGTTATGTCCAAGTGTGGCTAGCCATCCGAGCGGTTGCTAAGCAACAGAAGGAATCGGAGTCTACCCAGAAGGCCGAGAGGGAAGTGTCCCGCATGGTGGTGGTAATGATCCTTGCCTACTGCTTTTGCTGGGGGCCCTATACCTTTTTCGCATGCTTTGCAGCGGCCAACCCTGACTACGCCTTCCACCCTTTGACAGCATCCTTGCCTGCCTACTTTGCCAAGAGTGCCACTATCTACAACCCCATCATATATGTCTTCATGAACCGACAGTTCCGAACCTGCATCCTACAGCTCTTTGGGAAGAAGGTGGAAGATGGGTCTGAAGTTTCCAGCACCTCTAGGACAGAGGTCTCTTCTGTGTCCTCTGTGGCCCCTGCATAA
	Dromiciops_gliroides	ATGACACAGGCATGGGACCCTGCAGGGTTCTTGGCTTGGCGGCGGGACGAG------------AACGAGGAGACTACTCGGGCAAGCCTTTTTGTTTACACCAACAGCAACAACACAAGGGGCCCATTTGAAGGTCCCAATTATCACATCGCCCCACGCTGGGTATACAACCTCACCAGCCTCTGGATGGTCTTTGTGGTCATCGCATCCGTCTTCACCAATGGGTTGGTGCTGGTGGCAACCATGAAGTTCAAGAAACTTCGCCACCCCCTGAACTGGATCCTGGTGAACTTGGCCGTGGCTGACCTGGGGGAGACCATCATTGCTAGCACCATCAGTGTCATCAACCAGATCTATGGCTACTTCATCTTGGGCCACCCGATGTGTGTCCTGGAGGGCTACACTGTCTCTCTATGTGGCATCACAGGTCTCTGGTCTCTAGCCATCATCTCCTGGGAGAGGTGGGTGGTGGTGTGCAAGCCTTTTGGTAATGTGAAGTTTGATGCCAAGCTGGCCATGGTAGGCATTGTCTTCTCCTGGGTCTGGGCAGCTGTCTGGACTTCGCCACCAATCTTTGGCTGGAGCAGGTACTGGCCTCATGGGCTGAAGACATCCTGTGGTCCTGATGTGTTCAGTGGTAGCTCTGACCCCGGTGTCCAGTCCTACATGATTGTCCTCATGTCCACCTGTTGCATCCTCCCTCTCAGCATCATCCTTCTCTGCTATATCCAAGTGTGGCTGGCCATCCGGGCTGTTGCTAAGCAACAGAAGGAATCGGAATCTACCCAGAAGGCTGAGAAGGAAGTGTCCCGCATGGTGGTGGTAATGATCCTTGCTTATTGCTTTTGCTGGGGGCCCTATACCTTCTTTGCATGCTTTGCAGCAGCAAACCCTGGCTATGCCTTCCACCCTTTGACGGCATCCCTGCCTGCCTACTTTGCCAAGAGTGCCACTATCTACAACCCCATCATTTACGTCTTCATGAATCGGCAGTTCCGAACGTGCATCCTACAGCTTTTTGGGAAGAAGGTGGATGATGGCTCAGAAGTTTCTAGCACCTCTAGAACAGAGGTCTCTTCTGTCTCCTCTGTGGCGCCTGCATAA

;
end;
