# Supplementary material for: Three Blind Moles: Molecular Evolutionary Insights on the Tempo and Mode of Convergent Eye Degeneration in Notoryctes typhlops (Southern Marsupial Mole) and Two Chrysochlorids (Golden Moles)
Source: Genes (Basel). 2023 Oct 28;14(11):2018. doi: 10.3390/genes14112018 (PMC10671557; doi:10.3390/genes14112018)
Supplement: Supplementary file 1 [file genes-14-02018-s001.zip › Marsupialia CDS Alignments Nexus/Marsupialia Cone Genes CDS Nexus/OPN1SW CDS alignment witth both Notoryctes.nex]

#NEXUS
begin taxa;
	dimensions ntax=29;
	taxlabels
	Notoryctes_typhlops_DNA_Zoo[&URN="urn:local:.:18l-gc65fub","Rough Temperature (°C)"=88.70226628895185,Description="HiC_scaffold_4",Modified=Fri Nov 18 17:45:06 PST 2022,"% GC"=48.8%,"# Nucleotide Sequences With Quality"=0,"Molecular Weight (kDa)"=325.9178000000012,Topology="linear","Molecule Type"="DNA",Created=Fri May 06 07:13:11 PDT 2022]
	Notoryctes_typhlops_NYGC[&URN="urn:local:.:18k-gc65fub",Description="NYGC",Modified=Fri Nov 18 17:45:25 PST 2022,"% GC"=48.9%,"# Nucleotide Sequences With Quality"=0,Topology="linear","Molecule Type"="DNA",Created=Thu Jun 28 16:21:51 PDT 2018]
	Antechinus_flavipes[&country="Australia:Samford, QLD","Rough Temperature (°C)"=87.64293760831889,db_xref="taxon:38775",Organism="Antechinus flavipes",Description="JADWMD010000005","Genetic Code"="Standard",Modified=Sat May 14 13:28:42 PDT 2022,Taxonomy="Eukaryota; Metazoa; Chordata; Craniata; Vertebrata; Euteleostomi; Mammalia; Metatheria; Dasyuromorphia; Dasyuridae; Antechinus",Accession="JADWMD010000005.1","Common Name"="yellow-footed antechinus","% GC"=45.1%,sex="male",chromosome="5","# Nucleotide Sequences With Quality"=0,"Molecular Weight (kDa)"=1423.0891099999228,Topology="linear",dev_stage="adult",Created=Wed Jan 06 00:00:00 PST 2021,isolate="AdamAnt",tissue_type="testis","Molecule Type"="DNA"]
	Antechinus_stuartii[&country="Australia: Lane Cove National Park","Rough Temperature (°C)"=87.61077257889009,db_xref="taxon:9283",collection_date="2019-06-10",Organism="Antechinus stuartii",Description="JACYGW010041067","Genetic Code"="Standard",Modified=Sat May 14 13:28:42 PDT 2022,Taxonomy="Eukaryota; Metazoa; Chordata; Craniata; Vertebrata; Euteleostomi; Mammalia; Metatheria; Dasyuromorphia; Dasyuridae; Antechinus",Accession="JACYGW010041067.1","Common Name"="brown antechinus","% GC"=45.0%,sex="male","# Nucleotide Sequences With Quality"=0,"Molecular Weight (kDa)"=1416.7400399999237,Topology="linear",Created=Tue Jan 19 00:00:00 PST 2021,isolate="AWGG2019M",tissue_type="muscle","Molecule Type"="DNA"]
	Phascogale_tapoatafa[&"Rough Temperature (°C)"=88.17457715326567,Description="HiC_scaffold_5",Modified=Sat May 14 13:28:42 PDT 2022,"% GC"=46.4%,"# Nucleotide Sequences With Quality"=0,"Molecular Weight (kDa)"=1186.4072199999564,Topology="linear","Molecule Type"="DNA",Created=Fri May 06 13:53:47 PDT 2022]
	Dasyurus_hallucatus[&"Rough Temperature (°C)"=87.92819843342036,Description="HiC_scaffold_5",Modified=Sat May 14 13:28:42 PDT 2022,"% GC"=45.8%,"# Nucleotide Sequences With Quality"=0,"Molecular Weight (kDa)"=1182.0225999999561,Topology="linear","Molecule Type"="DNA",Created=Fri May 06 13:48:33 PDT 2022]
	Sarcophilus_harrisii[&"Rough Temperature (°C)"=88.18438898045679,db_xref="taxon:9305",Organism="Sarcophilus harrisii",Description="NC_045430","Genetic Code"="Standard",Modified=Sat May 14 13:28:42 PDT 2022,Taxonomy="Eukaryota; Metazoa; Chordata; Craniata; Vertebrata; Euteleostomi; Mammalia; Metatheria; Dasyuromorphia; Dasyuridae; Sarcophilus",Accession="NC_045430.1","Common Name"="Tasmanian devil","% GC"=46.4%,chromosome="5","# Nucleotide Sequences With Quality"=0,"Molecular Weight (kDa)"=1311.418329999941,Topology="linear",Created=Tue Dec 31 00:00:00 PST 2019,cell_line="91H","Molecule Type"="DNA"]
	Dasyurus_viverrinus[&country="Australia: Aussie Ark, New South Wales",collection_date="2020-10-14","Rough Temperature (°C)"=88.03524804177545,db_xref="taxon:9279",Organism="Dasyurus viverrinus",Description="JAJAFV010000006","Genetic Code"="Standard",Modified=Sat May 14 13:28:42 PDT 2022,Accession="JAJAFV010000006.1",Taxonomy="Eukaryota; Metazoa; Chordata; Craniata; Vertebrata; Euteleostomi; Mammalia; Metatheria; Dasyuromorphia; Dasyuridae; Dasyurus","% GC"=46.1%,"Common Name"="eastern quoll",chromosome="5",sex="female","Molecular Weight (kDa)"=1182.2546799999561,"# Nucleotide Sequences With Quality"=0,Topology="linear",dev_stage="adult",Created=Fri Nov 12 00:00:00 PST 2021,isolate="TARZ-13805.1",tissue_type="kidney, liver, heart, spleen","Molecule Type"="DNA"]
	Myrmecobius_fasciatus[&"Rough Temperature (°C)"=87.60323242688557,Description="HiC_scaffold_5",Modified=Sat May 14 13:28:42 PDT 2022,"% GC"=45.0%,"# Nucleotide Sequences With Quality"=0,"Molecular Weight (kDa)"=1203.4938699999516,Topology="linear","Molecule Type"="DNA",Created=Fri May 06 07:37:54 PDT 2022]
	Thylacinus_cynocephalus[&country="Australia: Tasmania","Rough Temperature (°C)"=87.94570832246282,db_xref="taxon:9275",Organism="Thylacinus cynocephalus",Description="VAHE03000005","Genetic Code"="Standard",Modified=Sat May 14 13:28:42 PDT 2022,Taxonomy="Eukaryota; Metazoa; Chordata; Craniata; Vertebrata; Euteleostomi; Mammalia; Metatheria; Dasyuromorphia; Thylacinidae; Thylacinus",Accession="VAHE03000005.1","Common Name"="Tasmanian wolf","% GC"=45.9%,sex="female",chromosome="5","# Nucleotide Sequences With Quality"=0,"Molecular Weight (kDa)"=1182.4066899999566,Topology="linear",dev_stage="Pouch Young",Created=Mon Apr 04 00:00:00 PDT 2022,isolate="PY-MV-C5757","Molecule Type"="DNA",isolation_source="soft tissue of a 108-year-old, alcohol-preserved thylacine pouch young specimen"]
	Dromiciops_gliroides[&country="Chile: San Martin, comuna de Valdivia, Region delos Rios",collection_date="2014-02-10","Rough Temperature (°C)"=88.40646061386563,db_xref="taxon:33562",Organism="Dromiciops gliroides",Description="NC_057865","Genetic Code"="Standard",Modified=Sat May 14 13:28:42 PDT 2022,Accession="NC_057865.1",Taxonomy="Eukaryota; Metazoa; Chordata; Craniata; Vertebrata; Euteleostomi; Mammalia; Metatheria; Microbiotheria; Microbiotheriidae; Dromiciops","% GC"=46.9%,"Common Name"="monito del monte",chromosome="5",sex="female","Molecular Weight (kDa)"=1438.3283099999219,"# Nucleotide Sequences With Quality"=0,Topology="linear",dev_stage="adult",Created=Tue Sep 28 00:00:00 PDT 2021,isolate="mDroGli1",tissue_type="kidney, liver","Molecule Type"="DNA"]
	Gymnobelideus_leadbeateri[&country="Australia: Yellingbo Nature Conservation Reserve","Rough Temperature (°C)"=87.00441648161855,db_xref="taxon:38618",collection_date="2015-05-26",Organism="Gymnobelideus leadbeateri",Description="WOXC01010363","Genetic Code"="Standard",Modified=Sat May 14 13:28:42 PDT 2022,Taxonomy="Eukaryota; Metazoa; Chordata; Craniata; Vertebrata; Euteleostomi; Mammalia; Metatheria; Diprotodontia; Petauridae; Gymnobelideus",Accession="WOXC01010363.1","Common Name"="Leadbeater's possum","% GC"=43.6%,sex="female","# Nucleotide Sequences With Quality"=0,"Molecular Weight (kDa)"=1251.1813599999475,Topology="linear",dev_stage="adult",Created=Mon Mar 23 00:00:00 PDT 2020,isolate="B50252",tissue_type="liver, heart, muscle","Molecule Type"="DNA"]
	Pseudochirops_corinnae[&"Rough Temperature (°C)"=87.06350048216008,Description="HiC_scaffold_1",Modified=Sat May 14 13:28:42 PDT 2022,"% GC"=43.7%,"# Nucleotide Sequences With Quality"=0,"Molecular Weight (kDa)"=1280.7735399999417,Topology="linear","Molecule Type"="DNA",Created=Sat May 14 13:09:24 PDT 2022]
	Pseudochirops_cupreus[&"Rough Temperature (°C)"=87.21108963517757,Description="HiC_scaffold_2",Modified=Sat May 14 13:28:42 PDT 2022,"% GC"=44.1%,"# Nucleotide Sequences With Quality"=0,"Molecular Weight (kDa)"=1277.7103999999422,Topology="linear","Molecule Type"="DNA",Created=Sat May 14 13:05:48 PDT 2022]
	Pseudocheirus_occidentalis[&"Rough Temperature (°C)"=86.7471990464839,Description="HiC_scaffold_5",Modified=Sat May 14 13:28:42 PDT 2022,"% GC"=42.9%,"# Nucleotide Sequences With Quality"=0,"Molecular Weight (kDa)"=1294.1314999999408,Topology="linear","Molecule Type"="DNA",Created=Sat May 14 13:07:43 PDT 2022]
	Phascolarctos_cinereus[&country="Australia",collection_date="01-Aug-2015","Rough Temperature (°C)"=87.45064169997896,db_xref="taxon:38626",Organism="Phascolarctos cinereus",Description="NW_018344048","Genetic Code"="Standard",Modified=Sat May 14 13:28:42 PDT 2022,Accession="NW_018344048.1",Taxonomy="Eukaryota; Metazoa; Chordata; Craniata; Vertebrata; Euteleostomi; Mammalia; Metatheria; Diprotodontia; Phascolarctidae; Phascolarctos","% GC"=44.6%,"Common Name"="koala",chromosome="Unknown",sex="female","Molecular Weight (kDa)"=1463.3510999999191,"# Nucleotide Sequences With Quality"=0,Topology="linear",dev_stage="adult",Created=Wed May 10 00:00:00 PDT 2017,specimen_voucher="AM:M.47724",isolate="Bilbo 61053",tissue_type="spleen","Molecule Type"="DNA"]
	Vombatus_ursinus[&"Rough Temperature (°C)"=87.47814022452869,note="contig: WM1_genome_scaffold14839",db_xref="taxon:29139",Organism="Vombatus ursinus",Description="UNPS02014839","Genetic Code"="Standard",Modified=Sat May 14 13:28:42 PDT 2022,Taxonomy="Eukaryota; Metazoa; Chordata; Craniata; Vertebrata; Euteleostomi; Mammalia; Metatheria; Diprotodontia; Vombatidae; Vombatus",Accession="UNPS02014839.1","Common Name"="common wombat","% GC"=44.7%,"# Nucleotide Sequences With Quality"=0,"Molecular Weight (kDa)"=1453.5767499999197,Topology="linear",Created=Fri Dec 07 00:00:00 PST 2018,"Molecule Type"="DNA"]
	Strigocuscus_gymnotis[&"Rough Temperature (°C)"=87.89979555328391,Description="HiC_scaffold_2",Modified=Sat May 14 13:28:42 PDT 2022,"% GC"=45.8%,"# Nucleotide Sequences With Quality"=0,"Molecular Weight (kDa)"=1207.4920399999535,Topology="linear","Molecule Type"="DNA",Created=Sat May 14 13:14:37 PDT 2022]
	Trichosurus_vulpecula[&country="New Zealand: Sandymount, Otago Peninsula (Trap 21)","Rough Temperature (°C)"=87.64978808277237,db_xref="taxon:9337",collection_date="17-May-2018",Organism="Trichosurus vulpecula",Description="JAANDF010004438","Genetic Code"="Standard",Modified=Sat May 14 13:28:42 PDT 2022,Taxonomy="Eukaryota; Metazoa; Chordata; Craniata; Vertebrata; Euteleostomi; Mammalia; Metatheria; Diprotodontia; Phalangeridae; Trichosurus",Accession="JAANDF010004438.1","Common Name"="common brushtail","% GC"=45.2%,sex="male","# Nucleotide Sequences With Quality"=0,"Molecular Weight (kDa)"=1238.1442899999493,Topology="linear",dev_stage="pouch-young",Created=Mon Mar 09 00:00:00 PDT 2020,isolate="mTriVul1",tissue_type="muscle (forearm)","Molecule Type"="DNA"]
	Lagorchestes_hirsutus[&"Rough Temperature (°C)"=86.9316292403249,Description="HiC_scaffold_5",Modified=Sat May 14 13:28:42 PDT 2022,"% GC"=43.4%,"# Nucleotide Sequences With Quality"=0,"Molecular Weight (kDa)"=1292.2521699999409,Topology="linear","Molecule Type"="DNA",Created=Sat May 14 13:20:58 PDT 2022]
	Macropus_fuliginosus[&"Rough Temperature (°C)"=87.07464114832536,Description="HiC_scaffold_4",Modified=Sat May 14 13:28:42 PDT 2022,"% GC"=43.7%,"# Nucleotide Sequences With Quality"=0,"Molecular Weight (kDa)"=1290.3968099999408,Topology="linear","Molecule Type"="DNA",Created=Sat May 14 13:15:52 PDT 2022]
	Macropus_giganteus[&"Rough Temperature (°C)"=87.08054623862002,Description="HiC_scaffold_3",Modified=Sat May 14 13:28:42 PDT 2022,"% GC"=43.7%,"# Nucleotide Sequences With Quality"=0,"Molecular Weight (kDa)"=1288.6817099999412,Topology="linear","Molecule Type"="DNA",Created=Sat May 14 13:18:08 PDT 2022]
	Macropus_rufus[&"Rough Temperature (°C)"=87.04460867458202,Description="HiC_scaffold_5",Modified=Sat May 14 13:28:42 PDT 2022,"% GC"=43.7%,"# Nucleotide Sequences With Quality"=0,"Molecular Weight (kDa)"=1274.1022499999435,Topology="linear","Molecule Type"="DNA",Created=Sat May 14 13:19:08 PDT 2022]
	Macropus_eugenii[&"Rough Temperature (°C)"=86.89248624072744,db_xref="taxon:9315",Organism="Macropus eugenii",Description="ABQO020232030","Genetic Code"="Standard",Modified=Sat May 14 13:28:42 PDT 2022,Taxonomy="Eukaryota; Metazoa; Chordata; Craniata; Vertebrata; Euteleostomi; Mammalia; Metatheria; Diprotodontia; Macropodidae; Notamacropus",Accession="ABQO020232030.1","Common Name"="tammar wallaby","% GC"=43.3%,sex="female","# Nucleotide Sequences With Quality"=0,"Molecular Weight (kDa)"=1289.9076699999412,Topology="linear",Created=Fri Feb 17 00:00:00 PST 2012,tissue_type="lung","Molecule Type"="DNA"]
	Setonix_brachyurus[&"Rough Temperature (°C)"=86.96146458583432,Description="HiC_scaffold_5",Modified=Sat May 14 13:28:42 PDT 2022,"% GC"=43.5%,"# Nucleotide Sequences With Quality"=0,"Molecular Weight (kDa)"=1285.569749999942,Topology="linear","Molecule Type"="DNA",Created=Sat May 14 13:11:37 PDT 2022]
	Potorous_gilbertii[&"Rough Temperature (°C)"=86.95381818181818,Description="HiC_scaffold_2",Modified=Sat May 14 13:28:42 PDT 2022,"% GC"=43.4%,"# Nucleotide Sequences With Quality"=0,"Molecular Weight (kDa)"=1273.0096199999452,Topology="linear","Molecule Type"="DNA",Created=Sat May 14 13:13:29 PDT 2022]
	Didelphis_virginiana[&"Rough Temperature (°C)"=90.36659012629161,Description="HiC_scaffold_4",Modified=Sat May 14 13:28:42 PDT 2022,"% GC"=51.8%,"# Nucleotide Sequences With Quality"=0,"Molecular Weight (kDa)"=1075.104009999976,Topology="linear","Molecule Type"="DNA",Created=Fri May 06 19:26:25 PDT 2022]
	Gracilinanus_agilis[&country="Brazil: Panga",collection_date="2019-05-19","Rough Temperature (°C)"=88.0806925498426,db_xref="taxon:191870",Organism="Gracilinanus agilis",Description="NC_058134","Genetic Code"="Standard",Modified=Sat May 14 13:28:42 PDT 2022,Accession="NC_058134.1",Taxonomy="Eukaryota; Metazoa; Chordata; Craniata; Vertebrata; Euteleostomi; Mammalia; Metatheria; Didelphimorphia; Didelphidae; Gracilinanus","% GC"=46.2%,"Common Name"="Agile Gracile Mouse Opossum",chromosome="5",sex="male","Molecular Weight (kDa)"=1176.993099999958,"# Nucleotide Sequences With Quality"=0,Topology="linear",dev_stage="adult",Created=Wed Oct 20 00:00:00 PDT 2021,isolate="LMUSP501",tissue_type="liver","Molecule Type"="DNA"]
	Monodelphis_domestica[&"Rough Temperature (°C)"=88.20461049284579,Description="HiC_scaffold_8",Modified=Sat May 14 13:28:42 PDT 2022,"% GC"=46.5%,"# Nucleotide Sequences With Quality"=0,"Molecular Weight (kDa)"=1164.8730999999611,Topology="linear","Molecule Type"="DNA",Created=Sun May 08 17:28:03 PDT 2022]
;
end;

begin characters;
	dimensions nchar=1059;
	format datatype=dna missing=? gap=-;
	matrix
	Notoryctes_typhlops_DNA_Zoo	ATGTCAGGGGAAGAGGAGTTCTACCTGTTCAAAAACATCTCATCAGTGGGACCATGGGATGGCCCTCAGTACCATATTGCTCCTGCCTGGGCCTTCCACTTCCAGACGGCTTTCATGGGCTTTGTCTTCTTTGCAGGGACACCGTTCAATGGTGTGGTACTCATTGCTACACATCGCTATAAGAAACTGTGCCAGCCACTCAACTACATCTTGGTTAATGTCTCCATGGCTGGTTTCATCTTTTGTATCATCTCTGTCTTCACTGTCTTCATCGCTAGCTCCCAAGGCTACTTCATCTTTGGCCGCCAAGTTTGTGCTATGGAGGCTTTCTTGGGCTCTGTGGCAGGTTTGGTGATGGGCTGGTCATTGGCCTTTCTTGCCTTTGAGCGTTTCATTGTCATCTGTAAACCTTTTGGCAACTTTCGCTTCAACTCCAAGCATGCGATGATGGTGGTCCTGGCTACTTGGGTCATTGGCATTGGTGTTTCCATCCCACCCTTCTTTGGCTGGAGCCGGTATATTCCCAGTGCTTCTGTGGTCCTGATTGGTACACAGTGCTCCTGTGGTCCTGATTGGTACACAGTAGGCACAAAATACCACAGTGAATACTACACTTGGTTCCTCTTCATTTTCTGTTTCATCATGCCTCTCTCCCTCATCTGCTTCTCCTACTCTCAGCTGCTAGGAGCCCTCAGAGCTGTTGCAGCCCAGCAACAGCAGTCAGCCACAACACAGAAGGCAGTGCGGGAGGTGAGTTGCATGGTAGTGATGATGGTGGGCTCCTTCTGTCTTTGCTATGTGCCCTATGCTACTCTGGCCATGTATATGGTTAACAACCAGAATCATGGGCTGGACCTACAGCTGGTCACCATCCCTGCCTTCTTCTCTAAGAGTGCTTGTGTCTACAACCCCATCATCTATTGCTTCATGAATAAGCAGTTCCACGCCTGCATCATGGAGATGGTATGTAAAAAGCCAATGACAGATGACTCTGAAACATCCAGCTCTCAGAAAACTGAAATCTCTGTTGTTTCTTCCAGCCAAGTTGGCCCTAGTTAG
	Notoryctes_typhlops_NYGC	ATGTCAGGGGAAGAGGAGTTCTACCTGTTCAAAAACATCTCATCAGTGGGACCATGGGATGGCCCTCAGTACCATATTGCTCCTGCCTGGGCCTTCCACTTCCAGACGGCTTTCATGGGCTTTGTCTTCTTTGCAGGGACACCGTTCAATGGTGTGGTACTCATTGCTACACATCGCTATAAGAAACTGTGCCAGCCACTCAACTACATCTTGGTTAATGTCTCCATGGCTGGTTTCATCTTTTGTATCATCTCTGTCTTCACTGTCTTCATCGCTAGCTCCCAAGGCTACTTCATCTTTGGCCGCCAAGTTTGTGCTATGGAGGCTTTCTTGGGCTCTGTGGCAGGTTTGGTGATGGGCTGGTCATTGGCCTTTCTTGCCTTTGAGCGTTTCATTGTCATCTGTAAACCTTTTGGCAACTTTCGCTTCAACTCCAAGCATGCGATGATGGTGGTCCTGGCTACTTGGGTCATTGGCATTGGTGTTTCCATCCCACCCTTCTTTGGCTGGAGCCGGTATATTCCCAGTGCTCCTGTGGTCCTGATTGGTACACAGTGCTCCTGTGGTCCTGATTGGTACACAGTAGGCACAAAATACCACAGTGAATACTACACTTGGTTCCTCTTCATTTTCTGTTTCATCATGCCTCTCTCCCTCATCTGCTTCTCCTACTCTCAGCTGCTAGGAGCCCTCAGAGCTGTTGCAGCCCAGCAACAGCAGTCAGCCACAACACAGAAGGCAGTGCGGGAGGTGAGTTGCATGGTAGTGATGATGGTGGGCTCCTTCTGTCTTTGCTATGTGCCCTATGCTACTCTGGCCATGTATATGGTTAACAACCAGAATCATGGGCTGGACCTACAGCTGGTCACCATCCCTGCCTTCTTCTCTAAGAGTGCTTGTGTCTACAACCCCATCATCTATTGCTTCATGAATAAGCAGTTCCACGCCTGCATCATGGAGATGGTATGTAAAAAGCCAATGACAGATGACTCTGAAACATCCAGCTCTCAGAAAACTGAAATCTCTGTTGTTTCTTCCAGCCAAGTTGGCCCTAGTTAG
	Antechinus_flavipes	ATGTCAGGGGATGAGGAGTTCTACCTGTTTAAGAACATCTCGCCAGTGGGCCCGTGGGATGGTCCCCAGTACCACATTGCTCCGGCCTGGGCCTTCCGCTTGCAGACAGCTTTCATGGGCTTTGTCTTCTTCGTAGGGACGCCCCTCAACGGCGTGGTGCTCATCGCCACACTTCGCTACAAGAAGCTGCGCCAGCCGCTCAACTACATCCTGGTCAACATCTCTTTGGCCGGTTTCATCTTCTGCGTCTTCTCCGTCTTCACAGTCTTCGTGTCTAGCTCCCAAGGCTACTTCGTCTTCGGCCGCCATGTCTGTGCGATGGAGGGCTTCCTGGGCTCTGTGGCAGGTTTGGTGACGGGCTGGTCATTGGCCTTCCTTGCCTTTGAGCGCTTCATTGTCATCTGTAAACCTTTTGGCAACTTCCGCTTCAATTCCAAGCACGCAACAATGGTGGTCCTGGCTACCTGGGTCATCGGCATTGGGGTTTCCATCCCACCCTTCTTTGGCTGGAGCCGGTATATTCCCGA------------------AGGCCTGCAGTGCTCCTGTGGCCCTGACTGGTACACAGTGGGCACAAAATACCGCAGCGAATACTATACTTGGTTCCTCTTCATTTTCTGTTTCATTGTGCCTCTCTCCCTCATCTGCTTCTCCTACTCCCAGCTGCTGGGAGCCCTCCGAGCCGTTGCAGCCCAGCAACAAGAGTCAGCCACCACGCAGAAGGCAGAGCGGGAGGTGAGTCGCATGGTAGTGGTGATGGTGGGCTCCTTCTGCCTCTGCTACGTGCCCTACGCCGCCCTGGCCATGTACATGGTCAACAATAGGAACCACGGGCTGGACCTACGGCTTGTCACCATCCCTGCCTTCTTCTCTAAGAGTGCTTGCGTCTACAACCCCATCATCTACTGCTTCATGAACAAGCAGTTCCATGCCTGCATCATGGAGATGATATGTAAAAAGCCAATGACAGATGATTCTGAAACAACCAGCTCTCAGAAAACCGAAGTCTCCACTGTTTCCTCCAGCCAAGTTGGGCCTAGTTAA
	Antechinus_stuartii	ATGTCAGGGGATGAGGAGTTCTACCTGTTTAAGAACATCTCGCCAGTGGGCCCGTGGGATGGTCCCCAGTACCACATTGCTCCGGCCTGGGCCTTCCGCTTGCAGACGGCTTTCATGGGCTTTGTCTTCTTCGTAGGGACGCCCCTCAACGGCGTGGTGCTCATTGCCACACTTCGCTACAAGAAGCTGCGCCAGCCGCTCAACTACATCCTGGTCAACATCTCTTTGGCCGGTTTCATCTTCTGCGTCTTCTCCGTCTTCACAGTCTTCGTGTCTAGCTCCCAAGGCTACTTCGTCTTCGGCCGCCACGTCTGTGCGATGGAGGGCTTCCTGGGCTCTGTGGCAGGTTTGGTGACGGGCTGGTCATTGGCCTTCCTTGCCTTTGAGCGCTTCATTGTCATCTGTAAACCTTTTGGCAACTTCCGCTTCAATTCCAAGCACGCAACAATGGTGGTCCTGGCTACCTGGGTCATCGGCATTGGGGTTTCCATCCCACCCTTCTTTGGCTGGAGCCGGTATATTCCCGA------------------AGGCCTGCAGTGCTCCTGTGGCCCTGACTGGTACACAGTGGGCACAAAATATCGCAGCGAATACTATACTTGGTTCCTCTTCATTTTCTGTTTCATTGTGCCTCTCTCCCTCATCTGCTTCTCCTACTCCCAGCTGTTGGGAGCCCTCCGAGCCGTTGCAGCCCAGCAACAAGAGTCAGCCACCACGCAGAAGGCAGAGCGGGAGGTGAGTCGCATGGTAGTGGTGATGGTGGGCTCCTTCTGCCTCTGCTACGTGCCCTACGCTGCCCTGGCCATGTACATGGTCAACAATAGGAACCACGGGCTGGACCTACGGCTTGTCACCATCCCTGCCTTCTTCTCTAAGAGTGCTTGCGTCTACAACCCCATCATCTACTGCTTCATGAACAAGCAGTTCCATGCCTGCATCATGGAGATGATATGTAAAAAGCCAATGACAGATGATTCTGAAACAACCAGCTCTCAGAAAACCGAAGTCTCCACTGTTTCCTCCAGCCAAGTTGGGCCTAGTTAA
	Phascogale_tapoatafa	ATGTCAGGGGATGAGGAGTTCTACCTGTTTAAGAACATCTCGCTGGTGGGCCCGTGGGATGGCCCCCAGTACCACATTGCTCCAGCCTGGGCCTTCCGCTTGCAGACGGCTTTCATGGGCTTTGTCTTCTTCGTAGGGACACCCCTCAACGGCGTGGTGCTCATCGCCACACTTCGCTACAAGAAGCTGCGCCAGCCGCTCAACTACATCCTAGTCAACATCTCTTTGGCCGGGTTCATCTTCTGCGTCTTCTCCGTCTTCACGGTCTTCGTGTCTAGCTCCCAGGGCTACTTCGTCTTTGGCCGCCATGTCTGTGCGATGGAGGGCTTCCTGGGCTCTGTGGCAGGTTTGGTGACAGGCTGGTCATTGGCCTTCCTTGCCTTTGAGCGCTTCATTGTCATCTGTAAACCTTTTGGCAACTTCCGCTTCAATTCCAAGCACGCAACGATGGTGGTCCTGGCTACTTGGGTCATCGGCATTGGGGTTTCCATCCCACCCTTCTTTGGCTGGAGCCGGTATATTCCTGA------------------AGGCCTGCAGTGCTCCTGTGGCCCTGACTGGTACACAGTGGGCACAAAATACCGCAGCGAATACTATACTTGGTTCCTCTTCATTTTCTGTTTCATTGTGCCTCTCTCCCTCATCTGCTTCTCCTACTCCCAGCTGCTGGGAGCCCTCCGAGCCGTTGCAGCCCAGCAACAAGAGTCAGCCACCACGCAAAAGGCAGAGCGGGAGGTGAGTCGCATGGTGGTGGTGATGGTGGGCTCCTTCTGCCTCTGCTACGTGCCCTATGCCGCCCTGGCCATGTACATGGTCAACAATAGGAACCACGGACTGGACCTACGGCTTGTCACCATCCCTGCCTTCTTCTCTAAGAGTGCTTGCGTCTACAACCCCATCATCTACTGCTTCATGAACAAGCAGTTCCATGCCTGCATCATGGAGATGATATGTAAAAAGCTAATGACAGATGATTCTGAAACAACTAGCTCTCAGAAAACCGAAGTCTCCACTGTTTCCTCCAGCCAAGTTGGGCCTAGTTAA
	Dasyurus_hallucatus	ATGTCAGGGGATGAGGAGTTCTACCTGTTTAAGAACATCTCGCCGGTGGGCCCATGGGATGGCCCCCAGTACCACATTGCTCCGGCCTGGGCCTTCCGCTTGCAGACGGCTTTCATGGGCTTTGTCTTCTTCGCAGGGACGCCCCTCAATGGCGTGGTGCTCATTGCCACACTTCGCTACAAGAAGCTGCGCCAGCCGCTCAACTATATCCTGGTCAACATCTCTTTGGCTGGTTTCATCTTCTGTGTCTTCTCCGTCTTCACGGTCTTCGTGTCTAGCTCCCAAGGCTACTTCATCTTTGGCCGCCATGTCTGTGCGATGGAGGGCTTCCTGGGCTCTGTGGCAGGTTTGGTGACGGGCTGGTCACTGGCCTTCCTTGCCTTTGAGCGCTTCATTGTCATCTGTAAACCTTTTGGCAACTTCCGCTTCCATTCCAAGCATGCAACGATGGTGGTCCTGGCTACTTGGGTCATCGGCATTGGGGTTTCCATCCCACCCTTCTTTGGCTGGAGCCGGTATATTCCCGA------------------AGGCCTGCAGTGCTCCTGTGGCCCTGACTGGTACACAGTAGGCACAAAATATCGCAGTGAATACTACACATGGTTCCTCTTCATTTTCTGTTTCATTGTGCCTCTCTCCCTCATCTGCTTCTCCTACTCCCAGCTGTTGGGAGCCCTCCGAGCCGTTGCAGCCCAGCAACAAGAGTCAGCCACCACACAGAAGGCAGAGCGGGAGGTGAGTCGCATGGTGGTGGTGATGGTGGGCTCCTTCTGCCTCTGCTACGTGCCCTATGCCGCCCTGGCCATGTACATGGTCAACAATAGGAACCACGGGCTGGACCTACGGCTTGTCACCATCCCTGCCTTCTTCTCTAAGAGTGCTTGCGTCTACAACCCCATCATCTACTGCTTCATGAACAAGCAGTTCCATGCCTGCATCATGGAGATGATATGTAAAAAACCAATGACAGATGATTCTGAAACAACCAGCTCTCAGAAAACTGAAGTCTCCACTGTTTCCTCCAGCCAAGTTGGGCCTAGTTAA
	Sarcophilus_harrisii	ATGTCAGGGGATGAGGAGTTCTACCTGTTTAAGAACATCTCGCCGGTGGGCCCATGGGATGGCCCCCAGTACCACATTGCTCCGGCCTGGGCCTTCCACTTGCAGACGGCTTTCATGGGCTTTGTCTTCTTCGCAGGGACGCCCCTCAATGGCGTGGTGCTCATTGCCACACTTCGCTACAAGAAGCTGCGCCAGCCACTCAACTACATCCTGGTCAACATCTCTTTGGCCGGTTTCATCTTCTGTGTCTTCTCTGTCTTCACGGTCTTTGTGTCTAGCTCCCAAGGCTACTTCGTCTTTGGCCGCCATGTCTGTGCGATGGAGGGCTTCCTGGGCTCTGTGGCAGGTTTGGTGACGGGCTGGTCACTGGCCTTCCTTGCCTTTGAGCGCTTCATTGTCATCTGTAAACCTTTTGGCAACTTCCGCTTCCATTCCAAGCATGCAACGATGGTGGTCCTGGCTACTTGGGTCATCGGCATTGGGGTTTCCATCCCACCCTTCTTTGGCTGGAGCCGGTATATTCCCGA------------------AGGCCTGCAGTGCTCCTGTGGCCCTGACTGGTACACAGTAGGCACAAAATACCGCAGCGAATACTACACGTGGTTCCTCTTCATTTTCTGTTTCATTGTGCCTCTCTCCCTCATCTGCTTCTCCTACTCGCAGCTGCTGGGAGCCCTCCGAGCCGTTGCAGCCCAGCAACAAGAGTCAGCCACCACACAGAAAGCAGAGCGGGAGGTGAGTCGCATGGTGGTGGTGATGGTGGGCTCCTTCTGCCTCTGCTATGTGCCCTATGCCGCCCTGGCCATGTACATGGTCAACAATAGGAACCACGGGCTGGACCTACGGCTTGTCACCATCCCTGCCTTCTTCTCTAAGAGTGCTTGCGTCTACAACCCCATCATCTACTGCTTCATGAACAAGCAGTTCCATGCCTGCATCATGGAGATGATATGTAAAAAGCCAATGACAGATGATTCTGAAACAACCAGCTCTCAGAAAACTGAAGTCTCCACTGTTTCCTCAAGCCAAGTTGGGCCTAGTTAA
	Dasyurus_viverrinus	ATGTCAGGGGATGAGGAGTTCTACCTGTTTAAGAACATCTCGCCAGTGGGCCCATGGGATGGCCCCCAGTACCACATTGCTCCGGCCTGGGCCTTCCACTTGCAGACGGCTTTCATGGGCTTTGTCTTCTTTGCAGGGACGCCCCTCAATGGCGTGGTGCTCATCGCCACACTTCGCTACAAAAAGCTGCGCCAGCCGCTCAACTACATCCTGGTCAACATCTCTTTGGCCGGTTTCATCTTCTGTGTCTTCTCCGTCTTCACGGTCTTCGTGTCTAGCTCCCAAGGCTACTTCGTCTTTGGCCGCCATGTCTGTGCAATGGAGGGCTTCCTGGGCTCTGTGGCAGGTTTGGTGACGGGCTGGTCCCTGGCCTTCCTTGCCTTTGAGCGCTTCATTGTCATCTGTAAACCTTTTGGCAACTTCCGCTTCCATTCCAAGCATGCAATGATGGTGGTCCTGGCTACTTGGGTCATCGGCATTGGGGTTTCCATCCCACCCTTCTTTGGCTGGAGCCGGTATATTCCCGA------------------AGGCCTGCAGTGCTCCTGTGGCCCTGACTGGTACACAGTAGGCACAAAATATCGCAGTGAATACTACACATGGTTCCTCTTCATTTTCTGTTTCATTGTGCCTCTCTCCCTCATCTGCTTTTCCTACTCGCAGCTGCTGGGAGCCCTCCGAGCCGTTGCAGCCCAGCAACAAGAGTCAGCCACCACACAGAAGGCAGAGCGGGAGGTGAGTCGCATGGTGGTGGTGATGGTAGGCTCCTTCTGCCTCTGCTACGTGCCCTATGCTGCCCTGGCCATGTACATAGTCAACAATAGGAACCACGGGCTGGACCTACGGCTTGTCACCATCCCTGCCTTCTTCTCTAAGAGTGCTTGCGTCTACAACCCCATCATCTACTGCTTCATGAACAAGCAGTTCCATGCTTGCATCATGGAGATGATATGTAAAAAGCCAATGACAGATGATTCTGAAGCAACCAGCTCTCAGAAAACCGAAGTCTCCACTGTTTCCTCCAGCCAAGTTGGGCCTAGTTAA
	Myrmecobius_fasciatus	ATGTCAGGGGATGAGGAGTTCTACCTGTTTAAAAACATCTCATCGGTGGGACCGTGGGATGGCCCCCAGTACCATATTGCCCCGCTCTGGGCCTTCCGCTTTCAGACGGCTTTCATGGGCTTTGTTTTCTTCGCAGGGACACCCCTCAACGGTGTGGTGCTCATCGCCACCCTTCGTTATAAGAAGCTGCGCCAGCCACTCAACTACATCTTGGTTAACGTCTCTTTGGCCGGTTTCATCTTCTGCGTCTTCTCTGTCTTCACGGTCTTCGTCTCTAGTTCCCAAGGTTACTTCATCTTTGGCCGCCATGTCTGTGCGATTGAGGCTTTCCTGGGCTCTGTGGCAGGTTTGGTGACGGGCTGGTCATTGGCCTTCCTTGCCTTTGAGCGCTTCATTGTCATCTGTAAACCTTTTGGCAACTTCCGCTTCAATTCCAAGCATGCAATGTTGGTGGTCCTGGCTACTTGGGTCATTGGCATTGGTGTTTCTATCCCACCCTTCTTTGGCTGGAGCCGGTATATTCCCGA------------------GGGCCTACAGTGCTCCTGTGGCCCTGACTGGTACACAGTAGGCACAAAATACCGCAGCGAATACTACACCTGGTTCCTCTTCATTTTCTGTTTCATTGTGCCTCTCTCCCTCATCTGCTTCTCCTACTCCCAGCTGCTGGGAGCCCTCAGAGCTGTTGCAGCCCAGCAGCAAGAGTCAGCCACCACACAGAAGGCAGAGCGGGAGGTGAGTCGCATGGTGGTGGTGATGGTGGGCTCCTTCTGCCTTTGCTATGTGCCCTATGCTGCCCTGGCCATGTACATGGTCAACAATAGGAACCATGGGCTGGACCTACGGCTTGTCACCATCCCTGCCTTCTTCTCTAAGAGTGCTTGCGTCTACAACCCCATCATCTATTGCTTCATGAACAAGCAGTTCCACGCCTGCATCATGGAAATGGTATGTAGAAAGCCAATGACAGATGATTCTGAAACAACCAGCTCTCAGAAAACCGAAGTCTCCACTGTTTCCTCTAGCCAAGTTGGGCCTAGTTAA
	Thylacinus_cynocephalus	ATGTCAGGGGATGAGGAGTTCTACCTGTTTAAGAACATCTCGTCGGTGGGTCCATGGGATGGCCCCCAGTACCACATCGCCCCCGCCTGGGCCTTCCGCTTCCAGACGGCTTTCATGGGCTTCGTCTTCTTCGCAGGGACACCCCTCAACGGCGTGGTGCTCATCGCCACCCTTCGGTATAAGAAGCTGCGCCAGCCGCTCAACTACATCTTGGTTAACGTCTCTCTGGCCGGTTTCATCTTCTGCGTCTTCTCCGTCTTCACGGTCTTCATCTCTAGCTCCCAAGGCTACTTCATCTTTGGCCGCCACGTTTGTGCGATGGAGGCTTTCCTGGGCTCTGTGGCAGGTTTGGTGACGGGCTGGTCATTGGCCTTCCTCGCCTTTGAGCGCTTCATTGTCATCTGTAAACCTTTTGGCAACTTCCGCTTCAATTCCAAGCACGCAACGATGGTGGTCCTGGCTACTTGGGTCATCGGCATTGGTGTTTCCATCCCACCCTTCTTTGGCTGGAGCCGGTATATTCCCGA------------------GGGCCTACAGTGCTCCTGTGGCCCTGACTGGTACACAGTAGGCACAAAGTACCACAGTGAATACTACACTTGGTTCCTCTTCATTTTCTGTTTCATTGTGCCTCTCTCCCTCATCTGCTTCTCCTACTCCCAACTGCTGGGAGCCCTCAGAGCTGTTGCAGCCCAGCAACAAGAGTCAGCCACCACACAGAAGGCAGAGCAGGAGGTGAGTCGCATGGTGGTGGTGATGGTGGGCTCCTTCTGCCTTTGCTATGTGCCCTACGCTGCCCTGGCCATGTACATGGTCAACAATAGGAACCATGGACTGGACCTTCGGCTTGTCACCATCCCTGCCTTCTTCTCTAAGAGTGCTTGCGTCTACAACCCCATCATCTATTGCTTCATGAACAAGCAGTTCCACGCCTGCATCATGGAGATGGTATGTAAAAAGCCAATGACAGAT---TCTGAAACAACCAGCTCTCAGAAAACCGAAGTCTCCACCATTTCCTCCAGCCAAGTTGGGCCTAGTTAA
	Dromiciops_gliroides	ATGTCAGGGGATGAGGAGTTCTACCTGTTCAAGAACATCTCCTCGGTGGGGCCGTGGGATGGCCCTCAGTACCACATTGCTCCTGCGTGGGCCTTTCACTTCCAGACGGCTTTCATGGGCTTTGTCCTCTTTGCAGGGACGCCGCTCAATGCTGTGGTGCTTGTTGCTACACTTCGCTATAGGAAACTGCGCCAGCCACTCAACTACATCTTGGTGAATGTCTCCTTGGCTGGTTTCATCTTCTGCACCATCTCCGTCTTCACCGTCTTCATCTCCAGCTCCCAAGGCTACTTCATCTTTGGTCGCCATGTTTGTGCTATGGAAGCTTTCCTGGGCTCTGTGGCAGGTTTGGTGACAGGCTGGTCATTGGCCTTCCTTGCCTTTGAGCGCTTCATTGTCATCTGTAAACCTTTTGGCAACTTTCGCTTCAGCTCCAAGCACGCAATGATGGTGGTCCTGGCTACTTGGGTCATTGGCATTGGTGTTTCCATCCCACCCTTCTTTGGCTGGAGCAGGTTCATTCCTGA------------------GGGTCTACAGTGCTCCTGTGGCCCTGACTGGTACACAGTAGGCACAAAATACCGCAGTGAATACTACACTTGGTTCCTCTTCATTTTCTGCTTCATCATGCCTCTCTCCCTCATCTGCTTTTCCTATTCCCAGCTGCTGGGAGCCCTCCGAGCTGTTGCAGCCCAACAACAAGAGTCAGTCACAACACAGAGGGCAGAGCGGGAAGTGAGTCGAATGGTGGTGATGATGGTGGGCTCCTTCTGTCTTTGCTATGTGCCCTATGCTGCCCTGGCCATGTACATGGTCAACAATCGGAACCATGGGCTGGACCTACGGCTTGTCACCATCCCTGCCTTCTTCTCTAAGAGTGCTTGTGTCTACAACCCCATCATCTATTGCTTCATGAACAAGCAGTTCAATGCCTGCATCATGGAGATGGTATGTAGAAAGCCAATGACAGATGACTCTGACACATCCAGCTCTCAGAAAACTGAAGTCTCCACCGTCTCCTCCAGCCAAGTTGGCCCTAGTTAA
	Gymnobelideus_leadbeateri	ATGTCAGGGGATGAGGAGTTCTACCTGTTCAAAAACATCTCATCAGTGGGGCCATGGGATGGTCCTCAGTACCACATAGCCCCTGCCTGGGCCTTTTACTTCCAGACGGCTTTCATGGGTTTTGTCTTCTTTGTAGGGACACCGCTCAATGCCATGGTGCTCATTGCTACCCTTAACTATAAGAAACTGCGCCAGCCACTCAACTACATATTGGTTAATGTCTCCTTGGCTGGTTTCATCTTCTGTATCATCTCTGTCTTCACTGTCTTCATCTCTAGCTCCCAAGGCTACTTCATCTTCGGCCGCCATGTTTGTGCAATGGAGGCTTTCCTGGGCTCTGTGGCAGGGTTGGTGACGGGCTGGTCTTTGGCCTTCCTTGCCTTTGAGCGTTTTATTGTCATCTGTAAACCTTTTGGCAACTTCCGCTTCAACTCCAAGCATGCGATGATGGTGGTCCTGGCGACTTGGGTCATTGGCATTGGTGTCTCCATCCCACCGTTCTTTGGCTGGAGCCGGTATATTCCCGA------------------GGGCCTACAGTGTTCCTGTGGCCCTGACTGGTACACCGTGGGCACAAAATACCGCAGTGAATACTACACTTGGTTTCTCTTCATTTTCTGTTTCATTGTGCCTCTCTCCCTCATCTGCTTCTCCTACTCCCAGTTGCTGGGAGCCCTCAGAGCTGTTGCAGCCCAGCAACAAGAGTCAGCCACAACACAGAAGGCAGAGCGGGAGGTGAGTCGCATGGTGGTGATGATGGTAGGCTCCTTTTGCCTTTGCTATGTGCCCTATGCTGCCCTGGCCATGTACATGGTCAACAATCGGAACCATGGGCTGGACCTACGGTTTGTCACCATCCCTGCCTTCTTCTCTAAGAGTGCTTGTGTCTACAACCCCATCATCTATTGCTTCATGAACAAGCAGTTCCACGCCTGCATCATGGAGATGGTATGTAGAAAGCCAATGACAGATGACTCTGAAACATCCAGCTCTCAGAAAACTGAAGTCTCCACTGTTTCCTCCAGCCAAGTTGGGCCTAGTTAA
	Pseudochirops_corinnae	ATGTCAGGGGATGAGGACTTCTACCTGTTCAAAAACATCTCATCAGTGGGACCGTGGGATGGCCCTCAGTACCACATTGCTCCTGCCTGGGCCTTCCACTTCCAGACAGCTTTCATGGGCTTTGTCTTCTTTGTAGGGACACCGCTTAACGCTGTGGTGCTCATTGCTACACTTAACTATAAGAAACTTCGCCAGCCACTCAACTACATCTTGGTTAATGTTTCCTTTGCTGGTTTCATCTTCTGCGTCATCTCTGTCTTCACTGTCTTCATCTCCAGCTCCCAAGGCTACTTCATCTTTGGCCGCCATGTTTGTGCAATGGAGGCTTTCCTGGGCTCTGTGGCAGGGTTGGTGACGGGTTGGTCATTGGCCTTCCTTGCCTTTGAGCGTTTTATTGTCATCTGTAAACCTTTTGGCAACTTCCGCTTCAACTCCAAGCATGCGATGATGGTGGTCCTGGCTACTTGGATCATTGGCATTGGTGTCGCCATCCCACCATTCTTTGGCTGGAGCCGGTATATTCCTGA------------------GGGCCTACAGTGTTCCTGTGGCCCTGACTGGTACACCGTGGGCACAAAATACCGCAGTGAATACTACACTTGGTTTCTCTTCATTTTCTGTTTCATTGTGCCTCTCTCCCTCATCTGCTTTTCCTACTCCCAGCTGCTGGGAGCCCTCAGAGCTGTTGCAGCCCAGCAACAAGAGTCAGCCACAACACAGAAGGCAGAGCGGGAGGTGAGTCGCATGGTGGTGATGATGGTGGGCTCCTTCTGCCTTTGCTATGTGCCCTATGCTGCTCTAGCCATGTACATGGTCAACAATCGGAACCATGGGCTGGACCTACGGCTTGTCACCATTCCTGCCTTCTTCTCTAAGAGTGCTTGTGTCTACAACCCCATCATCTATTGCTTCATGAACAAGCAGTTCCACGCCTGCATCCTGGAGATGGTATGTAGAAAGCCAATGACAGATGACTCTGAAACATCCAGCTCTCAGAAAACTGAAGTCTCCACTGTTTCCTCCAGCCAAGTTGGGCCTAGTTAA
	Pseudochirops_cupreus	ATGTCAGGGGATGAGGATTTCTACCTGTTCAAAAACATCTCATCAGTGGGACCGTGGGATGGCCCTCAGTACCACATTGCTCCTGCCTGGGCCTTCCACTTCCAGACAGCTTTCATGGGCTTTGTCTTCTTTGCAGGGACACCGCTTAACACTGTGGTGCTCATTGCTACACTTAACTATAAGAAACTTCGCCAGCCACTCAACTACATCTTGGTTAATGTTTCCTTTGCTGGTTTCATCTTCTGCATCATCTCTGTCTTCACTGTCTTCATCTCTAGCTCCCAAGGCTACTTCATCTTCGGCCGCCATGTTTGTGCAATGGAGGCTTTCCTGGGCTCTGTGGCAGGGTTGGTGACGGGCTGGTCATTGGCCTTCCTTGCCTTTGAGCGTTTTATTATCATCTGTAAACCTTTTGGCAACTTCCGCTTCAACTCCAAGCATGCGATGATGGTGGTCCTGGCTACTTGGATCATTGGCATTGGTGTCGCCATCCCACCATTCTTTGGCTGGAGCCGGTATATTCCTGA------------------GGGCCTACAGTGTTCCTGTGGCCCTGACTGGTACACCGTGGGCACAAAATACCGCAGTGAATACTACACTTGGTTTCTCTTCATTTTCTGTTTCATTGTGCCTCTCTCCCTCATCTGCTTCTCCTACTCCCAGCTGCTGGGAGCCCTCAGAGCTGTTGCAGCCCAGCAACAAGAGTCAGCCACAACACAGAAGGCAGAGCGGGAGGTGAGTCGCATGGTGGTGATGATGGTGGGCTCCTTCTGCCTTTGCTATGTGCCCTATGCTGCCCTAGCCATGTACATGGTCAACAATCGGAACCATGGGCTGGACCTACGGCTTGTCACCATTCCTGCCTTCTTCTCTAAGAGTGCTTGTGTCTACAACCCCATCATCTATTGCTTCATGAACAAGCAGTTCCACGCCTGCATCATGGAGATGGTATGTAGAAAGCCAATGACAGATGACTCTGAAACATCCAGCTCTCAAAAAACTGAAGTCTCCACTGTTTCCTCCAGCCAAGTTGGGCCTAGTTAA
	Pseudocheirus_occidentalis	ATGTCAGGGGATGAGGACTTCTACCTGTTCAAAAACATCTCATCAGTGGGACCATGGGATGGCCCTCAGTACCACATTGCTCCTGCTTGGGCCTTCTACTTCCAGACAGCTTTCATGGGCTTTGTCTTCTTTGTAGGGACACCCCTTAATGCTGTGGTCCTCATTGCTACTCTTAGCTATAAGAAACTTCGACAGCCACTCAACTATATCTTGGTTAATGTTTCCTTCGCCGGTTTCATCTTCTGCATCATCTCTGTCTTCACTGTCTTCATCTCTAGCTCCCAAGGTTACTTCATCTTCGGCCGCCATGTTTGTGCAATAGAGGCTTTCCTGGGCTGTGTGGCAGGGTTGGTGACGGGCTGGTCATTGGCCTTCCTTGCCTTTGAGCGTTTTATTGTCATCTGTAAACCTTTTGGCAACTTCCGCTTCAACTCCAAGCATGCGATGATGGTGGTACTGGCTACTTGGATCATTGGCATTGGTGTCTCCATCCCACCATTCTTTGGCTGGAGCCGGTATATTCCTGA------------------AGGCCTACAGTGTTCCTGTGGCCCTGACTGGTACACCGTGGGCACAAAATACCGCAGTGAATACTACACTTGGTTTCTCTTCATTTTCTGTTTCATTGTACCTCTCTCCCTCATCTGCTTCTCCTACTCCCAGCTGCTGGGAGCCCTCAGAGCTGTTGCAACCCAGCAACAAGAGTCAGCCACAACACAGAAGGCAGAGCGGGAGGTGAGTCGCATGGTGGTGATGATGGTGGGCTCCTTCTGCCTTTGCTATGTGCCCTATGCTGCCCTGGCCATGTACATGGTCAACAATCGAAACCATGGGCTGGATCTACGGCTTGTCACCATTCCTGCCTTCTTCTCTAAGAGTGCTTGTGTCTACAACCCCATCATCTATTGCTTCATGAACAAGCAGTTCCATGCCTGCATCATGGAGATGGTATGTAGAAAGCCAATGACAGATGACTCTGAAACATCCAGCTCTCAGAAAACTGAAGTCTCCACTGTTTCCTCCAGCCAAGTTGGGCCTAGTTAA
	Phascolarctos_cinereus	ATGTCAGGGGATGAGGAGTTCTATCTCTTCAAAAACATCTCATCAGTGGGACCATGGGATGGCCCTCAGTACCACATTGCTCCTGCCTGGGCCTTCCACTTCCAAACGGCTTTCATGGGTTTTGTCTTCTTTGTAGGGACACCCCTCAATGCTGTGGTGCTCATTGCTACACTTCGTTATAAGAAACTGCGCCAGCCACTCAACTACATCTTGGTTAATGTCTCCTTGGCTGGTTTCATCTTCTGCATCATCTCTGTCTTCACTGTCTTCATCTCTAGCTCCCAGGGCTACTTCATCTTTGGCCGCCATGTTTGTGCTATGGAGGCTTTCCTGGGCTCTGTGGCAGGATTGGTGACGGGCTGGTCATTGGCCTTCCTTGCCTTTGAGCGCTTCATTGTCATCTGTAAACCTTTTGGCAACTTCCGCTTCAACTCCAAGCACTCGATGATGGTGGTTCTGGCTACTTGGGTCATTGGCATTGGTGTCTCCATCCCACCCTTCTTTGGCTGGAGCCGGTACATTCCCGA------------------AGGCCTACAGTGCTCCTGCGGCCCTGACTGGTACACAGTGGGCACAAAATACCGCAGCGAATACTACACTTGGTTCCTCTTCATTTTCTGTTTCATTGTGCCTCTCTCCCTCATCTGCTTCTCCTACTCCCAACTGCTGGGAGCCCTCAGAGCTGTTGCAGCCCAGCAGCAAGAGTCAGCTACAACACAGAAGGCAGAGAGGGAGGTAAGTCGCATGGTGGTGATGATGGTGGGTTCCTTCTGCCTCTGCTACGTACCCTATGCTGCCCTGGCCATGTACATGGTCAACAATCGGAACCACGGGCTGGACCTGCGGCTTGTCACCATCCCTGCCTTCTTCTCTAAGAGTGCTTGCGTCTACAACCCCATCATCTATTGCTTCATGAACAAACAGTTCCACGCCTGCATCATGGAGATGGTATGTAGAAAGCCAATGACAGATGACTCTGAAACATCCAGCTCTCAGAAAACTGAAGTCTCCACTGTTTCCTCCAGCCAAGTTGGCCCTAGTTAA
	Vombatus_ursinus	ATGTCAGGGGATGAGGAGTTCTACCTCTTCAAAAACATCTCATCAGTGGGACCATGGGATGGCCCTCAGTACCACATTGCTCCTGCCTGGGCCTTCCACTTCCAAACGGCTTTCATGGGTTTTGTCTTCTTTGTAGGGACACCACTCAATGCTGTGGTGCTCATTGCTACACTTCGCTATAAGAAACTGCGCCAGCCACTCAACTACATCTTGGTTAATGTCTCCTTGGCCGGTTTCATCTACTGCATCATCTCTGTCTTCACTGTCTTCATCTCTAGCTCCCAGGGCTACTTCATCTTTGGCCGCCATGTTTGTGCTATGGAGGCTTTCCTGGGCTCTGTGGCAGGTTTGGTGACGGGCTGGTCATTGGCCTTCCTTGCCTTTGAGCGCTTCATTGTCATCTGTAAACCTTTCGGCAACTTCCGCTTCAACTCCAAGCATGCGATGATGGTGGTCCTGGCTACTTGGGTCATTGGCATTGGTGTCTCCATCCCACCCTTCTTTGGCTGGAGCCGGTATATTCCCGA------------------GGGCCTACAGTGCTCCTGTGGCCCTGACTGGTACACAGTAGGCACAAAATACCGAAGCGAATCCTACACTTGGTTCCTCTTCATTTTCTGTTTCATCGTGCCTCTCTCCCTCATCTGCTTCTCCTACTCCCAACTGCTGGGAGCCCTCAGAGCTGTTGCAGCCCAGCAACAAGAGTCAGCTACAACACAGAAGGCAGAGAGGGAGGTGAGTCGCATGGTGGTGATGATGGTGGGTTCCTTCTGCCTTTGCTACATGCCCTATGCTGCCCTGGCCATGTACATGGTCAACAATCGGAACCATGGGCTGGACCTACGGCTCGTCACCATCCCTGCCTTCTTCTCTAAGAGTGCTTGTGTCTACAACCCCATCATCTATTGCTTGATGAACAAGCAGTTTCACGCCTGCATCATGGAGATGGTATGTAGAAAGCCAATGACAGACGACTCTGAAACATCCAGCTCCCAGAAAACTGAAGTCTCCACTGTTTCCTCCAGCCAAGTGGGCCCTAGTTAA
	Strigocuscus_gymnotis	ATGTCAGGGGATGAGGAGTTCTACCTGTTCAAAAACATCTCCTCAGTGGGACCGTGGGATGGCCCTCAGTACCACATTGCTCCTGCCTGAGCCTTCCACTTCCAGACGGCTTTCATGGGTTTTGTCTTTTTTGTAGGGACGCCACTGAATGCTGTGGTGCTCATCGCTACACTTCGCTATAAGAAACTGCGCCAGCCACTCAACTATATCTTGGTTAATGTCTCCTTGGCTGGTTTCATCTTCTGCATCATCTCTGTCTTCACTGTCTTCATCTCTAGCTCCCAAGGTTACTTCATCTTTGGCAGCCATGTTTGTGCTATGGAGGCATTCCTGGGCTCCGTGGCAGGGTTGGTGACAGGCTGGTCTTTGGCCTTCCTTGCCTTTGAGCGTTTCATTGTCATCTGTAAACCTTTTGGCAACTTCCGTTTCAACTCCAAGCATGCAATGATGGTGGTCCTGGCTACTTGGGTCATTGGCATCAGTGTCTCCATCCCACCATTCTTTGGCTGGAGCCGGTATATTCCCGA------------------AGGCCTACAGTGTTCGTGTGGCCCTGACTGGTACACCGTAGGCACAAAATACAGCAGCGACTACTACACTTGGTTCCTCTTCATTTTCTGTTTCGTTGTGCCTCTCTCCCTCATCTGCTTCTCCTACTCCCAGCTGCTGGGAGCCCTCAGGGCTGTAGCAGCCCAGCAACAAGAATCGGCCACAACACAGAAGGCAGAGCGGGAAGTGAGTCGCATGGTGGTGATGATGGTGGTTTCCTTTTGCCTTTGCTATGTGCCCTATGCTGCCCTGGCCATGTACATGGTCAACAACTGGAACCATGGGCTGGACCTACGGCTTGTCACCATCCCTGCCTTC---TCTAAGAGTGCTTGTGTCTATAATCCCATCATCTATTGCTTCATGAACAAGCAGTTCCATGCCTGCATC-----------ATGTAGAAAGCCAATGGCGGATGACTCTGAAACATCCAGCTCTCAGAAAACTGAAGTCTCCACTGTTTCTTCCAGCCAAGTGGGACCTAGTTAA
	Trichosurus_vulpecula	ATGTCAGGGGATGAGGAGTTCTACCTGTTCAAAAACATCTCTTCAGTGGGACCGTGGGACGGCCCTCAGTACCACATCGCTCCTGTCTGGGCCTTCCACTTCCAGACGGCTTTCATGGGTTTTGTCTTCTTTGTAGGGACGCCACTGAATGCTGTGGTGCTCATCGCTACACTTCGCTATAAGAAACTGCGCCAGCCACTCAACTACATCTTGGTTAATGTCTCCTTGGCTGGTTTCATCTTCTGCATCATCTCTGTCTTCACTGTCTTCATCTCTAGTTCCCAAGGTTACTTCATCTTTGGCCGCCATGTTTGTGCTATGGAGGCTTTCCTGGGCTCTGTGGCAGGGTTGGTGACGGGCTGGTCATTGGCTTTCCTTGCCTTTGAGCGTTTCATTGTCATCTGTAAACCTTTTGGCAACTTCCGCTTCAACTCCAAGCATGCAATGATGGTGGTCCTGGCTACTTGGGTCATTGGCATTGGTGTCTCCATCCCACCCTTCTTTGGCTGGAGCCGGTATATTCCCGA------------------AGGTCTACAGTGTTCCTGTGGCCCTGACTGGTACACCGTTGGCACAAAATACCGCAGCGAATACTACACTTGGTTCCTCTTCATTTTCTGTTTCATTGTGCCTCTCTCCCTCATCTGCTTCTCCTACTCCCAGCTGCTGGGAGCCCTCAGAGCTGTTGCAGCCCAACAACAAGAGTCAGCCACAACACAGAAGGCAGAGCGGGAGGTGAGTCGCATGGTGGTGATGATGGTGGGCTCCTTCTGTCTTTGCTACGTGCCCTATGCTGCCCTGGCCATGTATATGGTCAACAATCGGAACCACAGGCTGGACCTACGGCTTGTCACCATGCCTGCCTTCTTTTCTAAGAGTGCTTGTGTCTACAACCCCATCATCTATTGCTTCATGAACAAGCAGTTCCATGCCTGCATCATGGAGATGGTATGTAGAAAGCCAATGACAGATGACTCTGAAACATCCAGCTCTCAGAAAACTGAAGTCTCTACTGTTTCTTCCAGCCAAGTGGGCCCTAGTTAA
	Lagorchestes_hirsutus	ATGTCAGGGGATGAGGAGTTCTACCTGTTCAAAAACATCTCATCAGTGGGACCGTGGGATGGCCCTCAGTACCACATTGCTCCTGCCTGGGCCTTTCACTGTCAGACGGTTTTCATGGGTTTTGTCTTCTTTGCAGGGACACCACTCAATGCTGTGGTGCTGATTGCTACATTTCGCTATAAGAAACTGCGCCAGCCACTCAACTATATTTTGGTTAATATCTCCTTGGCTGGTTTCATCTACTGCATCATCTCGGTCTTCACTGTCTTCATCTCTAGCTCCCAAGGCTACTTCATCTTTGGCCGCCATGTTTGTGCTATGGAGGGTTTCCTGGGCTCTGTGGCAGGTCTGGTGACAGGCTGGTCATTGGCCTTCCTTGCCTTTGAGCGTTTCATTGTCATCTGTAAACCTTTTGGCAACTTCCGCTTCAACTCCAAGCATTCGATGATGGTGGTCCTGGCTACTTGGGTCATTGGCATTGGTGTCTCCATCCCACCGTTCTTTGGCTGGAGCCGGTATATTCCTGA------------------GGGTTTACAGTGCTCCTGTGGCCCAGACTGGTACACCGTAGGCACAAAATACCGCAGTGAATACTACACTTGGTTCCTCTTCATTCTGTGTTTTATCATGCCTCTCTCCCTCATCTGCTTCTCCTACTCCCAGTTGCTGGGAGCCCTCAGAGCTGTTGCAGCCCAGCAACAAGAGTCAGCCACAACACAGAAGGCAGAACGGGAAGTGAGTCGCATGGTGGTGATGATGGTGGGCTCCTTCTGCCTTTGCTATGTGCCCTATGCTGCCCTGGCCATGTACATGGTCAACAATCGGAACCACGGTATTGACCTAAGGCTTGTCACCATCCCTGCCTTTTTCTCTAAGAGTGCTTGTGTCTATAATCCCATCATCTATTGCTTCATGAACAAGCAGTTCCACGCCTGCATCATGGAGATGGTATGTAGAAAGCCAATGACAGACGACTCTGAAGCATCCAGCTCCCAGAAAACTGAAGTCTCCACTGTTTCCTCCAGCCAAGTTGGCCCTAGTTAA
	Macropus_fuliginosus	ATGTCAGGGGACGAGGAGTTCTACCTGTTCAAAAACATCTCATCAGTGGGACCGTGGGACGGCCCTCAGTACCACATTGCTCCTGCCTGGGCCTTTCACTGTCAGACGGTTTTCATGGGTTTTGTCTTCTTTGCAGGGACACCACTCAATGCTGTGGTGCTGATTGCTACATTTCGCTATAAGAAACTGCGCCAGCCACTCAACTATATTTTGGTTAATATCTCCTTGGCTGGTTTCATCTACTGCATCATCTCGGTCTTCACTGTCTTCATCTCTAGCTCCCAAGGCTACTTCATCTTTGGCCGCCATGTTTGTGCTATGGAGGGTTTCCTGGGCTCTGTGGCAGGTCTGGTGACGGGCTGGTCATTGGCCTTCCTTGCCTTTGAGCGTTTCATTGTCATCTGTAAACCTTTTGGCAACTTCCGCTTCAACTCCAAGCATTCGATGATGGTGGTCCTGGCTACTTGGGTCATTGGCATTGGTGTCTCCATCCCACCGTTCTTTGGCTGGAGCCGGTATATTCCTGA------------------GGGTTTACAGTGCTCCTGTGGCCCAGACTGGTACACCGTAGGCACAAAATACCGCAGTGAATACTACACTTGGTTCCTCTTCATTCTGTGTTTTATCGTGCCTCTCTCCCTCATCTGCTTCTCCTACTCCCAGTTGCTGGGAGCCCTCAGAGCTGTTGCAGCCCAGCAACAAGAGTCAGCCACAACACAGAAGGCAGAACGGGAAGTGAGTCGCATGGTGGTGATGATGGTGGGCTCCTTCTGCCTTTGCTATGTGCCCTATGCTGCCCTGGCCATGTACATGGTCAACAATCGGAACCATGGTATTGACCTAAGGCTTGTCACCATCCCTGCCTTTTTCTCTAAGAGTTCTTGTGTCTATAATCCCATCATCTATTGCTTCATGAACAAGCAGTTCCACGCCTGCATCATGGAGATGGTATGTAGAAAGCCAATGACAGACGACTCTGAAGCATCCAGCTCCCAGAAAACTGAAGTCTCCACTGTTTCCTCCAGCCAAGTTGGCCCTAGTTAA
	Macropus_giganteus	ATGTCAGGGGACGAGGAGTTCTACCTGTTCAAAAACATCTCATCAGTGGGACCGTGGGATGGCCCTCAGTACCACATTGCTCCTGCCTGGGCCTTTCACTGTCAGACGGTTTTCATGGGTTTTGTCTTCTTTGCAGGGACACCACTCAATGCTGTGGTGCTGATTGCTACATTTCGCTATAAGAAACTGCGCCAGCCACTCAACTATATTTTGGTTAATATCTCCTTGGCTGGTTTCATCTACTGCATCATCTCGGTCTTCACTGTCTTCATCTCTAGCTCCCAAGGCTACTTCATCTTTGGCCGCCATGTTTGTGCTATGGAGGGTTTCCTGGGCTCTGTGGCAGGTCTGGTGACGGGCTGGTCATTGGCCTTCCTTGCCTTTGAGCGTTTCATTGTCATCTGTAAACCTTTTGGCAACTTCCGCTTCAACTCCAAGCATTCGATGATGGTGGTCCTGGCTACTTGGGTCATTGGCATTGGTGTCTCCATCCCACCGTTCTTTGGCTGGAGCCGGTATATTCCTGA------------------GGGTTTACAGTGCTCCTGTGGCCCAGACTGGTACACCGTAGGCACAAAATACCGCAGTGAATACTACACTTGGTTCCTCTTCATTCTGTGTTTTATCGTGCCTCTCTCCCTCATCTGCTTCTCCTACTCCCAGTTGCTGGGAGCCCTCAGAGCTGTTGCAGCCCAGCAACAAGAGTCAGCCACAACACAGAAGGCAGAACGGGAAGTGAGTCGCATGGTGGTGATGATGGTGGGCTCCTTCTGCCTTTGCTATGTGCCCTATGCTGCCCTGGCCATGTACATGGTCAACAATCGGAACCATGGTATTGACCTAAGGCTTGTCACCATCCCTGCCTTTTTCTCTAAGAGTTCTTGTGTCTATAATCCCATCATCTATTGCTTCATGAACAAGCAGTTCCACGCCTGCATCATGGAGATGGTATGTAGAAAGCCAATGACAGACGACTCTGAAGCATCCAGCTCCCAGAAAACTGAAGTCTCCACCGTTTCCTCCAGCCAAGTTGGCCCTAGTTAA
	Macropus_rufus	ATGTCAGGGGACGAGGAGTTCTACCTGTTCAAAAACATCTCATCAGTGGGACCGTGGGATGGCCCTCAGTACCACATTGCTCCTGCCTGGGCCTTTCACTGTCAGACGGTTTTCATGGGTTTTGTCTTCTTTGCAGGGACACCACTCAATGCTGTGGTGCTGATTGCTACATTTCGCTATAAGAAACTGCGCCAGCCACTCAACTATATTTTGGTTAATATCTCCTTGGCTGGTTTCATCTACTGCATCATCTCGGTCTTCACTGTCTTCATCTCTAGCTCCCAAGGCTACTTCATCTTTGGCCGCCATGTTTGTGCTATGGAGGGTTTCCTGGGCTCTGTGGCAGGTCTGGTGACGGGCTGGTCATTGGCCTTCCTTGCCTTTGAGCGTTTCATTGTCATCTGTAAACCTTTTGGCAACTTCCGCTTCAACTCCAAGCATTCGATGATGGTGGTCCTGGCTACTTGGGTCATTGGCATTGGTGTCTCCATCCCACCGTTCTTTGGCTGGAGCCGGTATATTCCTGA------------------GGGTTTACAGTGCTCCTGTGGCCCAGACTGGTACACCGTAGGCACAAAATACCGCAGTGAATACTACACTTGGTTTCTCTTCATTCTGTGTTTTATCATGCCTCTCTCCCTCATCTGCTTCTCCTACTCCCAGTTGCTGGGAGCCCTCAGAGCTGTTGCAGCCCAGCAACAAGAGTCAGCCACAACACAGAAGGCAGAACGGGAAGTGAGTCGCATGGTGGTGATGATGGTGGGCTCCTTCTGCCTTTGCTATGTGCCCTATGCTGCCCTGGCCATGTACATGGTCAACAATCGGAACCACGGTATTGACCTAAGGCTTGTCACCATCCCTGCCTTTTTCTCTAAGAGTTCTTGTGTCTATAATCCCATCATCTATTGCTTCATGAACAAGCAGTTCCACGCCTGCATCATGGAGATGGTATGTAGAAAGCCAATGACAGATGACTCTGAAGCATCCAGCTCCCAGAAAACTGAAGTCTCCACTGTTTCCTCCAGCCAAGTTGGCCCTAGTTAA
	Macropus_eugenii	ATGTCAGGGGACGAGGAGTTCTACCTGTTCAAAAACATCTCATCAGTGGGACCGTGGGACGGCCCTCAGTACCACATTGCTCCTGCCTGGGCCTTTCACTGTCAGACAGTTTTCATGGGTTTTGTCTTCTTTGCAGGGACACCACTCAATGCTGTGGTGCTGATTGCTACATTTCGCTATAAGAAACTGCGCCAGCCACTCAACTATATTTTGGTTAATATCTCCTTGGCTGGTTTCATCTACTGCATCTTCTCGGTCTTCACTGTCTTCATCTCTAGCTCCCAAGGCTACTTCATCTTTGGCCGCCATGTTTGTGCTATGGAGGGTTTCCTGGGCTCTGTGGCAGGTCTGGTGACGGGCTGGTCATTGGCCTTCCTTGCCTTTGAGCGTTTCATTGTCATCTGTAAACCTTTTGGCAACTTCCGCTTCAACTCCAAGCATTCGATGATGGTGGTCCTGGCCACTTGGGTCATTGGCATTGGTGTCTCCATCCCACCGTTCTTTGGCTGGAGCCGGTATATTCCTGA------------------GGGTTTACAGTGCTCCTGTGGCCCAGACTGGTACACCGTAGGCACAAAATACCGCAGTGAATACTACACTTGGTTCCTCTTCATTCTGTGTTTTATCATGCCTCTCTCCCTCATCTGCTTCTCCTACTCCCAGTTGCTGGGAGCCCTCAGAGCTGTTGCAGCCCAGCAACAAGAGTCAGCCACAACACAGAAGGCAGAACGGGAAGTGAGTCGCATGGTGGTGATGATGGTGGGCTCCTTCTGCCTTTGCTATGTGCCCTATGCTGCCCTGGCCATGTACATGGTCAACAATCGGAACCATGGTATTGACCTAAGGCTTGTCACCATCCCTGCCTTTTTCTCTAAGAGTTCTTGTGTCTATAATCCCATCATCTATTGCTTCATGAACAAGCAGTTCCACGCCTGCATCATGGAGATGGTATGTAGAAAGCCAATGACAGACGACTCTGAAGCATCCAGCTCCCAGAAAACTGAAGTCTCCACTGTTTCCTCCAGCCAAGTTGGCCCTAGTTAA
	Setonix_brachyurus	ATGTCAGGGGACGAGGAGTTCTACCTGTTCAAAAACATCTCATCAGTGGGACCGTGGGATGGCCCTCAGTACCACATTGCTCCTGCCTGGGCCTTTCACTGTCAGACGGTTTTCATGGGTTTTGTCTTCTTTGCAGGGACACCACTCAATGCTGTGGTGCTGATTGCTACATTTCGCTATAAGAAACTGCGCCAGCCACTCAACTATATTTTGGTTAATATCTCCTTGGCTGGTTTCATCTACTGCATCATCTCGGTCTTCACTGTCTTCATCTCTAGCTCCCAAGGCTACTTCATCTTTGGCCGCCATGTTTGTGCTATGGAGGGTTTCCTGGGCTCTGTGGCAGGTCTGGTGACGGGCTGGTCATTGGCCTTCCTTGCCTTTGAGCGTTTCATTGTCATCTGTAAACCTTTTGGCAACTTCCGCTTCAACTCCAAGCATTCGATGATGGTGGTCCTGGCTACTTGGGTCATTGGCATTGGTGTCTCCATCCCACCGTTCTTTGGCTGGAGCCGGTATATTCCTGA------------------GGGTTTACAGTGCTCCTGTGGCCCAGACTGGTACACCGTAGGCACAAAATACCGCAGTGAATACTACACTTGGTTCCTCTTCATTCTGTGTTTTATCATGCCTCTCTCCCTCATCTGCTTCTCCTACTCCCAGTTGCTGGGAGCCCTCAGAGTTGTTGCAGCCCAGCAACAAGAGTCAGCCACAACACAGAAGGCAGAACGGGAAGTGAGTCGCATGGTGGTGATGATGGTGGGCTCCTTCTGCCTTTGCTATGTGCCCTATGCTGCCCTGGCCATGTACATGGTCAACAATCGGAACCACGGTATTGACCTAAGGCTTGTCACCATCCCTGCCTTTTTCTCTAAGAGTGCTTGTGTCTATAATCCCATCATCTATTGCTTCATGAACAAGCAGTTCCACGCCTGCATCATGGAGATGGTATGTAGAAAGCCAATGACAGACGACTCTGAAGCATCCAGCTCCCAGAAAACTGAAGTCTCCACCGTTTCCTCCAGCCAAGTTGGCCCTAGTTAA
	Potorous_gilbertii	ATGTCAGGGGACGAGGAGTTCTACCTGTTCAAAAACATCTCATCAGTGGGACCGTGGGATGGCCCTCAGTACCACATTGCTCCTGCCTGGGCCTTTCACTTTCAGACAGTTTTCATGGGTTTTGTCTTCTTTGCAGGGACACCACTCAATGCTGTGGTGCTGATTGCTACATTTCGCTATAAGAAACTGCGCCAGCCACTCAACTACATTTTGGTTAATATCTCCTTGGCTGGTTTCATCTTCTGCATCATCTCGGTCTTCACTGTCTTCATCTCTAGCTCCCAAGGCTACTTCATCTTTGGCCGCCATGTTTGTGCTATGGAGGCTTTCCTGGGTTCTGTGGCAGGTCTGGTGACGGGCTGGTCATTGGCCTTCCTTGCCTTCGAGCGTTTCATTGTCATCTGTAAACCTTTTGGCAACTTCCGCTTCAACTCCAAGCATTCGATGATGGTGGTCCTGGCTACTTGGGTCATTGGCATTGGTGTCTCCATCCCACCGTTCTTTGGCTGGAGCCGGTATATTCCTGA------------------GGGTTTACAGTGCTCCTGTGGTCCTGACTGGTACACCGTAGGCACAAAATATCGTAGCGAATACTACACTTGGTTCCTCTTCATTCTCTGTTTTATCATGCCTCTCTCCCTCATCTGCTTCTCCTACTCCCAGTTGCTGGGAGCCCTCAGAGCTGTTGCAGCCCAGCAACAAGAGTCAGCCACAACCCAGAAGGCAGAACGGGAAGTGAGTCGCATGGTGGTGATGATGGTGGGCTCCTTCTGCCTTTGCTATGTGCCCTATGCTGCCCTGGCCATGTACATGGTCAACAATCGGAACCACGGGCTTGACCTACGGCTTGTCACCATCCCTGCCTTCTTCTCTAAGAGTGCTTGTGTCTATAATCCCATCATCTATTGCTTCATGAACAAGCAGTTCCACGCCTGCATCATGGAGATGGTATGCAGAAAGCCAATGACAGATGACTCTGAAGCATCCAGCTCCCAGAAAACTGAAGTCTCCACTGTTTCCTCCAGCCAAGTTGGCCCTAGTTAA
	Didelphis_virginiana	ATGTCGGGGGATGAGGAGTTCTATCTGTTCAAAAACATCTCCTCGGTGGGACCTTGGGATGGCCCTCAGCACCACATTGCTCCTGCCTGGGCCTTCCACTTCCAGACGATTTTCATGGGCTTTGTCTTCTGTGCAGGGACCCCACTCAATGCCGTGGTGCTCGTGGCTACACTTCGCTATAAGAAACTGCGGCAGCCACTCAACTACATCTTGGTTAATGTCTCCCTCAGCGGTTTTATCTTCTGCATCTTCGCTGTCTTCACCGTCTTCATTTCTAGCTCCCGAGGCTACTTCGTCTTTGGCCGCCACGTCTGTGCTATGGAGGCCTTCCTGGGCTCTGTGGCAGGTTTGGTGATGGGCTGGTCACTGGCCTTCCTTGCCTTCGAGCGCTTCGTTGTCATCTGCAAGCCTTTTGGGAACTTCCGATTCAATGCCAAGCACGCGATGATGGTGGTCCTGGCTACTTGGGTCATCGGCATTGGCGTTTCCATCCCACCTTTCTTTGGTTGGAGCCGGTTCATTCCTGA------------------GGGGCTCCAGTGCTCGTGTGGCCCTGACTGGTACACCGTCGGCACCAAATACCGCAGTGAGTACTACGCGTGGTTTCTCTTCCTTTCCTGTTTCATCGGGCCTCTGTTCCTCATCTGCTTCTCCTACGCGCAGCTGCTGGGGGCCCTCAGAGCCGTTGCGGCCCAGCAACAAGAGTCGACCACAACACAGAAGGCAGAGCGGGAGGTGAGCCGCATGGTGGTGATGATGGTGGGCTCCTTCTGTCTTTGCTACGTGCCCTATGCTGCCTTGGCCATGTATATGATCAACAATCGGAACCATGGGCTGGACCTCCGGCTTGTCACCATCCCCGCCTTCTTCTCTAAGAGTGCTTGTGTCTACAACCCCATCATCTACTGCTTCATGAACAAGCAGTTCCACGCCTGCATCATGGAGATGGTATGTAGAAAGCCGATGGCAGATGACTCCGACATAACCAGATCTCAGAAAACTGAAGTCTCCGCTGTTTCCTCCAGCCAAGTTGGCCCTAGTTAA
	Gracilinanus_agilis	ATGTCAGGGGATGAGGAGTTCTATCTGTTCAAAAACATCTCCTCAGTGGGACCTTGGGATGGCCCTCAGTATCACATTGCTCCTGCCTGGGCCTTCCACTTCCAGACAATTTTCATGGGCTTTGTCTTCTGTGCAGGGACACCACTCAATGCTGTGGTGCTTGTTGCTACACTTCGCTATAAGAAACTGCGTCAGCCTCTCAACTACATCTTGGTTAATGTTTCCTTCAGTGGTTTCATCTTCTGTATCTTCGCTGTCTTCACTGTCTTCATCTCTAGCTCCCAAGGCTACTTCATCTTTGGCTGCCATGTTTGTGCTATGGAGGCCTTCCTGGGCTCTGTGGCAGGTTTGGTGACTGGCTGGTCACTGGCCTTCCTTGCCTTCGAGCGCTTCATTGTCATCTGTAAGCCTTTTGGAAACTTTCGATTCAATTCCAAGCACGCGATGATGGTGGTCTTGGCTACGTGGGTCATTGGCATTGGTGTTTCCATCCCACCTTTCTTTGGTTGGAGCCGGTTCATTCCTGA------------------GGGTCTACAGTGCTCGTGTGGCCCTGACTGGTACACAGTCGGCACAAAATACCGCAGCGAATACTATACCTGGTTTCTCTTCATTTTCTGTTTCATCGTGCCCCTGTTCCTCATCTGCTTCTCCTACTCCCAGCTGCTGGGGACCCTCAGAGCTGTTGCAGCCCAGCAACAAGAGTCAGCCACAACACAGAAGGCAGAGCGGGAGGTGAGCCGCATGGTGGTGATGATGGTGGGCTCTTTCTGTCTTTGCTATGTGCCCTACGCAGCCCTGGCCATGTACATGGTCAACAATCGGAACCACGGACTGGACCTACGGCTAGTCACTATCCCTGCCTTCTTCTCGAAGAGCGCTTGTGTCTACAACCCCATCATCTATTGCTTCATGAACAAGCAGTTCCACGCCTGCATCATGGAAATGGTATGTAGAAAGCCGATGACGGATGACTCCGATGTATCCAGCTCTCAGAAAACTGAAGTCTCCGCTGTTTCCTCCAGCCAAGTTGGCCCTAGTTAA
	Monodelphis_domestica	ATGTCAGGGGATGAGGAGTTCTATCTGTTCAAAAACATCTCCTCAGTGGGACCTTGGGATGGTCCTCAGTATCACATCGCTCCTGCCTGGGCCTTCCACTTCCAGACGGTTTTCATGGGCTTTGTCTTCTGTGCAGGGACACCACTCAATGCTGTGGTGCTTGTTGCTACACTTCGCTATAAGAAACTGCGTCAGCCACTCAACTACATCTTGGTTAATGTCTCCTTGTGTGGTTTCATCTTCTGTATCTTCGCTGTCTTCACTGTCTTCATCTCTAGCTCCCAAGGCTACTTCATCTTTGGCCGCCATGTTTGTGCTATGGAGGCCTTCCTGGGCTCTGTGGCAGGTTTGGTGACTGGCTGGTCATTGGCCTTCCTTGCCTTTGAGCGCTTCATTGTCATCTGTAAGCCTTTTGGAAATTTCCGATTTAACTCCAAGCATGCGATGATGGTGGTCCTGGCTACTTGGGTCATTGGCATTGGCGTTTCCATTCCACCCTTCTTTGGTTGGAGCCGGTTCATTCCTGA------------------GGGTCTACAGTGCTCATGTGGCCCTGACTGGTACACAGTTGGCACAAAATACCGCAGTGAATACTACACGTGGTTTCTCTTCATTTTCTGTTTCATCATGCCCCTGTTCCTCATCTGCTTCTCCTACTCCCAGCTGCTGCGGGCCCTCAGAGCTGTTGCAGCCCAGCAACAAGAGTCAGCTACAACACAGAAGGCAGAGCGGGAGGTGAGCCGCATGGTGGTGATGATGGTGGGCTCCTTCTGTCTTTGCTATGTGCCCTACGCAGCCCTGGCCATGTACATGGTCAATAATCAGAACCACGGACTGGACCTACGGCTTGTCACTATCCCTGCCTTCTTCTCTAAGAGCGCCTGTGTCTACAACCCCATCATCTATTGCTTCATGAACAAGCAGTTCCACGCCTGCATCATGGAGATGGTATGTAGAAAGCCGATGACAGATGACTCCGACGTATCCAGCTCTCAGAAAACTGAAGTCTCTGCTGTTTCCTCCAGCCAAGTTGGCCCTACTTAA

;
end;
