# Supplementary material for: Three Blind Moles: Molecular Evolutionary Insights on the Tempo and Mode of Convergent Eye Degeneration in Notoryctes typhlops (Southern Marsupial Mole) and Two Chrysochlorids (Golden Moles)
Source: Genes (Basel). 2023 Oct 28;14(11):2018. doi: 10.3390/genes14112018 (PMC10671557; doi:10.3390/genes14112018)
Supplement: Supplementary file 1 [file genes-14-02018-s001.zip › Marsupialia CDS Alignments Nexus/Marsupialia Cone Genes CDS Nexus/PDE6C CDS alignment with both Notoryctes.nex]

#NEXUS
begin taxa;
	dimensions ntax=29;
	taxlabels
	Notoryctes_typhlops_DNA_Zoo[&URN="urn:local:.:190-gc65fuk","Rough Temperature (°C)"=85.96550657385924,Description="HiC_scaffold_6","Genetic Code"="Standard",Modified=Fri Nov 18 17:51:12 PST 2022,"% GC"=41.3%,"# Nucleotide Sequences With Quality"=0,"Molecular Weight (kDa)"=800.91635999999,Topology="linear","Molecule Type"="DNA",Created=Fri Nov 18 17:50:51 PST 2022]
	Notoryctes_typhlops_NYGC[&URN="urn:local:.:18z-gc65fuk",Description="NYGC",Modified=Fri Nov 18 17:50:23 PST 2022,"% GC"=41.3%,"# Nucleotide Sequences With Quality"=0,Topology="linear","Molecule Type"="DNA",Created=Thu Jun 28 16:53:21 PDT 2018]
	Myrmecobius_fasciatus[&Description="HiC_scaffolds 2 (E1-14, 19-22), 30256 (E15), 17566 (E16-18)",Modified=Wed Jun 29 07:29:24 PDT 2022,"% GC"=35.6%,"# Nucleotide Sequences With Quality"=0,Topology="linear","Molecule Type"="DNA",Created=Mon Jun 27 11:33:42 PDT 2022]
	Antechinus_flavipes[&country="Australia:Samford, QLD",db_xref="taxon:38775",Organism="Antechinus flavipes",Description="JADWMD010000002","Genetic Code"="Standard",Modified=Wed Jun 29 07:29:25 PDT 2022,Taxonomy="Eukaryota; Metazoa; Chordata; Craniata; Vertebrata; Euteleostomi; Mammalia; Metatheria; Dasyuromorphia; Dasyuridae; Antechinus",Accession="JADWMD010000002.1","Common Name"="yellow-footed antechinus","% GC"=35.7%,sex="male",chromosome="2","# Nucleotide Sequences With Quality"=0,Topology="linear",dev_stage="adult",Created=Tue Dec 29 00:00:00 PST 2020,isolate="AdamAnt",tissue_type="testis","Molecule Type"="DNA"]
	Phascogale_tapoatafa[&Description="HiC_scaffold_2",Modified=Wed Jun 29 07:29:25 PDT 2022,"% GC"=35.6%,"# Nucleotide Sequences With Quality"=0,Topology="linear","Molecule Type"="DNA",Created=Sun Jun 26 18:42:12 PDT 2022]
	Dasyurus_hallucatus[&Description="HiC_scaffold_2",Modified=Wed Jun 29 07:29:25 PDT 2022,"% GC"=35.8%,"# Nucleotide Sequences With Quality"=0,Topology="linear","Molecule Type"="DNA",Created=Sun Jun 26 14:28:43 PDT 2022]
	Dasyurus_viverrinus[&Description="HiC_scaffold_2",Modified=Wed Jun 29 07:29:25 PDT 2022,"% GC"=35.6%,"# Nucleotide Sequences With Quality"=0,Topology="linear","Molecule Type"="DNA",Created=Sun Jun 26 16:06:16 PDT 2022]
	Antechinus_stuartii[&Description="JACYGW010065300 (E1-7), JACYGW010065299 (E8-21), JACYGW010065298 (E22)",Modified=Wed Jun 29 07:29:25 PDT 2022,"% GC"=35.7%,"# Nucleotide Sequences With Quality"=0,Topology="linear","Molecule Type"="DNA",Created=Mon Jun 27 17:14:46 PDT 2022]
	Sarcophilus_harrisii[&db_xref="taxon:9305",Organism="Sarcophilus harrisii",Description="NC_045427","Genetic Code"="Standard",Modified=Tue Jun 28 21:48:28 PDT 2022,Taxonomy="Eukaryota; Metazoa; Chordata; Craniata; Vertebrata; Euteleostomi; Mammalia; Metatheria; Dasyuromorphia; Dasyuridae; Sarcophilus",Accession="NC_045427.1","Common Name"="Tasmanian devil","% GC"=35.9%,chromosome="2","# Nucleotide Sequences With Quality"=0,Topology="linear",Created=Tue Dec 31 00:00:00 PST 2019,cell_line="91H","Molecule Type"="DNA"]
	Thylacinus_cynocephalus[&Description="HiC_scaffolds 2 (E1-11, 13-22), 3 (E12)",Modified=Wed Jun 29 07:29:25 PDT 2022,"% GC"=35.8%,"# Nucleotide Sequences With Quality"=0,Topology="linear","Molecule Type"="DNA",Created=Mon Jun 27 12:10:13 PDT 2022]
	Dromiciops_gliroides[&country="Chile: San Martin, comuna de Valdivia, Region delos Rios",db_xref="taxon:33562",collection_date="2014-02-10",Organism="Dromiciops gliroides",Description="NC_057862","Genetic Code"="Standard",Modified=Wed Jun 29 07:29:24 PDT 2022,Taxonomy="Eukaryota; Metazoa; Chordata; Craniata; Vertebrata; Euteleostomi; Mammalia; Metatheria; Microbiotheria; Microbiotheriidae; Dromiciops",Accession="NC_057862.1","Common Name"="monito del monte","% GC"=40.0%,sex="female",chromosome="2","# Nucleotide Sequences With Quality"=0,Topology="linear",dev_stage="adult",Created=Tue Sep 28 00:00:00 PDT 2021,isolate="mDroGli1",tissue_type="kidney, liver","Molecule Type"="DNA"]
	Monodelphis_domestica[&db_xref="taxon:13616",Organism="Monodelphis domestica",Description="NC_008801","Genetic Code"="Standard",Modified=Wed Jun 29 07:29:25 PDT 2022,Taxonomy="Eukaryota; Metazoa; Chordata; Craniata; Vertebrata; Euteleostomi; Mammalia; Metatheria; Didelphimorphia; Didelphidae; Monodelphis",Accession="NC_008801.1","Common Name"="gray short-tailed opossum","% GC"=37.7%,chromosome="1","# Nucleotide Sequences With Quality"=0,Topology="linear",Created=Wed Apr 27 00:00:00 PDT 2016,pop_variant="pop1","Molecule Type"="DNA"]
	Didelphis_virginiana[&Description="HiC_scaffolds 8 (E1-9, 15-22), 912 (E10-12), 646 (E13-14)",Modified=Tue Jun 28 15:18:46 PDT 2022,"% GC"=37.8%,"# Nucleotide Sequences With Quality"=0,Topology="linear","Molecule Type"="DNA",Created=Mon Jun 27 21:27:47 PDT 2022]
	Gracilinanus_agilis[&country="Brazil: Panga",db_xref="taxon:191870",collection_date="2019-05-19",Organism="Gracilinanus agilis",Description="NC_058131","Genetic Code"="Standard",Modified=Tue Jun 28 21:48:28 PDT 2022,Taxonomy="Eukaryota; Metazoa; Chordata; Craniata; Vertebrata; Euteleostomi; Mammalia; Metatheria; Didelphimorphia; Didelphidae; Gracilinanus",Accession="NC_058131.1","Common Name"="Agile Gracile Mouse Opossum","% GC"=38.0%,sex="male",chromosome="2","# Nucleotide Sequences With Quality"=0,Topology="linear",dev_stage="adult",Created=Wed Oct 20 00:00:00 PDT 2021,isolate="LMUSP501",tissue_type="liver","Molecule Type"="DNA"]
	Lagorchestes_hirsutus[&Description="HiC_scaffold_2",Modified=Tue Jun 28 15:17:22 PDT 2022,"% GC"=39.1%,"# Nucleotide Sequences With Quality"=0,Topology="linear","Molecule Type"="DNA",Created=Mon Jun 27 11:58:16 PDT 2022]
	Macropus_eugenii[&Description="HiC_scaffolds 1 (E1-13, 14-22), 187484 (E14)",Modified=Tue Jun 28 15:17:22 PDT 2022,"% GC"=38.8%,"# Nucleotide Sequences With Quality"=0,Topology="linear","Molecule Type"="DNA",Created=Mon Jun 27 12:54:04 PDT 2022]
	Macropus_rufus[&Description="HiC_scaffolds 1 (E1-11, 16-22), 74309 (E12-13), 18520 (E14-15)",Modified=Wed Jun 29 07:29:24 PDT 2022,"% GC"=38.9%,"# Nucleotide Sequences With Quality"=0,Topology="linear","Molecule Type"="DNA",Created=Mon Jun 27 13:08:12 PDT 2022]
	Macropus_fuliginosus[&Description="HiC_scaffolds 1 (E1-11, 13-22), 1208117 (E12)",Modified=Tue Jun 28 15:17:22 PDT 2022,"% GC"=39.0%,"# Nucleotide Sequences With Quality"=0,Topology="linear","Molecule Type"="DNA",Created=Mon Jun 27 12:51:26 PDT 2022]
	Macropus_giganteus[&Description="HiC_scaffold_1",Modified=Tue Jun 28 15:17:22 PDT 2022,"% GC"=39.0%,"# Nucleotide Sequences With Quality"=0,Topology="linear","Molecule Type"="DNA",Created=Mon Jun 27 12:19:12 PDT 2022]
	Setonix_brachyurus[&Description="HiC_scaffold_1",Modified=Tue Jun 28 15:17:22 PDT 2022,"% GC"=39.1%,"# Nucleotide Sequences With Quality"=0,Topology="linear","Molecule Type"="DNA",Created=Mon Jun 27 12:25:23 PDT 2022]
	Potorous_gilbertii[&Description="HiC_scaffold_1",Modified=Wed Jun 29 07:29:25 PDT 2022,"% GC"=38.9%,"# Nucleotide Sequences With Quality"=0,Topology="linear","Molecule Type"="DNA",Created=Mon Jun 27 12:27:18 PDT 2022]
	Phascolarctos_cinereus[&country="Australia",db_xref="taxon:38626",collection_date="01-Aug-2015",Organism="Phascolarctos cinereus",Description="NW_018344102","Genetic Code"="Standard",Modified=Tue Jun 28 21:48:28 PDT 2022,Taxonomy="Eukaryota; Metazoa; Chordata; Craniata; Vertebrata; Euteleostomi; Mammalia; Metatheria; Diprotodontia; Phascolarctidae; Phascolarctos",Accession="NW_018344102.1","Common Name"="koala","% GC"=39.4%,sex="female",chromosome="Unknown","# Nucleotide Sequences With Quality"=0,Topology="linear",dev_stage="adult",Created=Wed May 10 00:00:00 PDT 2017,specimen_voucher="AM:M.47724",isolate="Bilbo 61053",tissue_type="spleen","Molecule Type"="DNA"]
	Strigocuscus_gymnotis[&Description="HiC_scaffolds 17470 (E1), 3 (E2-22)",Modified=Wed Jun 29 07:29:25 PDT 2022,"% GC"=39.3%,"# Nucleotide Sequences With Quality"=0,Topology="linear","Molecule Type"="DNA",Created=Sun Jun 26 14:23:22 PDT 2022]
	Trichosurus_vulpecula[&country="New Zealand: Sandymount, Otago Peninsula (Trap 21)",db_xref="taxon:9337",collection_date="17-May-2018",Organism="Trichosurus vulpecula",Description="NC_050580","Genetic Code"="Standard",Modified=Wed Jun 29 07:29:25 PDT 2022,Taxonomy="Eukaryota; Metazoa; Chordata; Craniata; Vertebrata; Euteleostomi; Mammalia; Metatheria; Diprotodontia; Phalangeridae; Trichosurus",Accession="NC_050580.1","Common Name"="common brushtail","% GC"=39.9%,sex="male",chromosome="8","# Nucleotide Sequences With Quality"=0,Topology="linear",dev_stage="pouch-young",Created=Sun Oct 25 00:00:00 PDT 2020,isolate="mTriVul1",tissue_type="muscle (forearm)","Molecule Type"="DNA"]
	Gymnobelideus_leadbeateri[&Description="HiC_scaffold 5",Modified=Wed Jun 29 07:29:24 PDT 2022,"% GC"=39.2%,"# Nucleotide Sequences With Quality"=0,Topology="linear","Molecule Type"="DNA",Created=Tue Jun 28 10:17:15 PDT 2022]
	Pseudochirops_corinnae[&Description="HiC_scaffold_5",Modified=Wed Jun 29 07:29:24 PDT 2022,"% GC"=39.2%,"# Nucleotide Sequences With Quality"=0,Topology="linear","Molecule Type"="DNA",Created=Tue Jun 28 12:24:24 PDT 2022]
	Pseudochirops_cupreus[&Description="HiC_scaffold 3",Modified=Wed Jun 29 07:29:24 PDT 2022,"% GC"=39.4%,"# Nucleotide Sequences With Quality"=0,Topology="linear","Molecule Type"="DNA",Created=Tue Jun 28 10:30:40 PDT 2022]
	Pseudocheirus_occidentalis[&Description="HiC_scaffold_6",Modified=Wed Jun 29 07:29:25 PDT 2022,"% GC"=39.4%,"# Nucleotide Sequences With Quality"=0,Topology="linear","Molecule Type"="DNA",Created=Tue Jun 28 12:28:43 PDT 2022]
	Vombatus_ursinus[&db_xref="taxon:29139",Organism="Vombatus ursinus",Description="NW_020954611","Genetic Code"="Standard",Modified=Wed Jun 29 07:29:25 PDT 2022,Taxonomy="Eukaryota; Metazoa; Chordata; Craniata; Vertebrata; Euteleostomi; Mammalia; Metatheria; Diprotodontia; Vombatidae; Vombatus",Accession="NW_020954611.1","Common Name"="common wombat","% GC"=39.5%,chromosome="Unknown","# Nucleotide Sequences With Quality"=0,Topology="linear",Created=Thu Jan 24 00:00:00 PST 2019,"Molecule Type"="DNA"]
;
end;

begin characters;
	dimensions nchar=2595;
	format datatype=dna missing=? gap=-;
	matrix
	Notoryctes_typhlops_DNA_Zoo	ATGGGTGAACTCACCAAGGAGGATGTGGAGAAATACCTAGGAAACAACCCCCAGTTTGCTAAGGAGTACTTGGACAAGAAGTTGAGAGTAGAAGCATTAGGAGAAGTCTTCAAAAACAGCCCAGCATCCATCAAGATGGATACTTCCTTTAATGATAGGGCTCAAGTAGAGGAATCAGCCTTGATCTTTGAACTGCTGCAGAACATGCAAGATGAAGCTGCCAGCATGGAGGCAGTGGTGCACAGGAGTCTAAAGAGGCTATGCCAATTGCTGTCTGCTGACCGCTGTAGCATGTTCATTTGCCGATCACGCAATGGAACTCCAGAAGCAGCATCAAGGCTGCTTGATGTCACCCCAGTTTCCAAGCTGGAGGAGAACCTCGTGGCTCCTGACAAAGAAGCCGTTTTTCCTCTAGACATCGGGATTGTGGGTTGGGTTGCTCATACTAAAAAATTCTTTAATATTCCGGATGTAACCAAGAACAGTCATTTTTCCGACTTTATGGATAAGCAAACTGGTTATACCACCAAGAATATGCTGGCAATGCCTATAGTGATGGGCAAAGAAGTCCTGGCTGTCATGATGGCTGTGAATAAAGTCAATGAGCCCAAGTTTACTAAGCTGGATGAAGAGGTTTTTTCCAAATACCTCAGTTTTGTTTCTTTTGTTCTAAAGCAGCACCACATGGCATACCTCCACAGTATTGAATCTCGAAAAGCCCAGGTCCTTTTATGGTCTGCCAACAAAGTATTTGAAGAACTTACAGATACTGAGCGACAATTTCACAAAGTCCTGTATACCATTAGATCCTATTTGAACTGTGAAAGATACTCCATCGGCCTACTGGACATGACTAAAGAAAAGGAGTTCTTTGATGAATGGCCAATCAAGCTTGGAGAAGTAGAGCCTTACAAAGGTCCAAAGACACCAGATGGCAGAGAAATTATCTTTTATAAGATTATTGATTATATTCTACATGGAAAAGAAGAGATCAAGGTCATCCAGACACCTCCTGCAGACCACTGGACTCTTGTTAGTGGATTGCCAACATATGTTGCTGAACATGGATTTATCTGTAATATGATGAATGCACCAGCAGATGAATATTTCACATTTCAGAAAGGACCCGTTGACAAAACAGGCTGGATCATTCACAATGTCCTATCCCTACCCATAGTCAACAAGAAGGAAGACATTGTGGGAGTCCTGACATTGTACAATCGAAAAGACACAAAACCCTTTGATGAATACGATGAGCAAATCACTGAGCTTCTCACACAGTTCCTTGGCTGGTCTCTTTTAAATACTGACACCTATGATAAAATGAATAAACTTGAAAACAGAAGGGACATTGCTTATGAAATGCTCATGTACCAGACCAAAGCTACTGCTGGTGAAATTGAATCTATTTTGAAATACAAAGAGAAGTTGAATACAAATATTATTGAAGACTGTGAAGAAAAACAACTCATCCAGATTTTGAAAGAGGAGCTGCCCAACCCAAAGGACGTTGAACTTTATGAATTCCACTTCAGTGACTTGCCCATTACAGAGCATGGATTGATAAAGTGTGGAATCCAGTTATTTTTTGAAATAAAAGCTGTGGAAAAATTCAAAGTGCCTGTGGAGGTCCTTACCAGATGGATGTACACAGTGAGAAAAGGTTACCGATCTGTCACCTATCACAACTGGCGGCATGGATTCAATGTGGGACAGACAATGTTTACCCTGCTAATGACAGGAAAACTGAAGAAGTATTTTACTGATCTGGAAGCTTTTGCTATGATTGCAGCTGCTTTCTGCCATGATATTGATCACAGAGGCACCAACAATTTGTATCAGATGAAATCAGCATCCCCCTTAGCCAAACTTCATGGATCTTCCATTTTAGAGAGACACCACCTGGAGTTCAGTAAGACTCTGCTGCATGATGAGAGCTTAAACATCTTCCAGAATCTCAATAAGCGCCAATTTGAAACTGTTATTCATCTATTTGAAGTGGCGATAATAGCAACTGACCTGGCTTTGTATTTCAAGAAAAGAACCATGTTTCAGAAGATCATTGACACTTGTGAAAAGATGGAAACTGAAGAGGAGGTCATTAAGTACATCTCCATTGACCCAACCAAGAAAGAGGTTATCATGGCGATGATGATGACCGGGTGTGACCTCTCAGCAATAACCAAGCCCTGGGAGATTCAAAGCCAGGTAGCCCTCATGGTTGCGAATGAATTTTGGGAACAAGGAGACCTGGAGAGAACAGTATTGCAACAACAGCCAATTCCTATGATGGACAGAGAAAAAGGAGATGAACTACCCAAGCTTCAAGTTGGCTTCATCGATTTTGTGTGTACTTTTGTATACAAGGAATTCTCCCGATTTCACAAAGAAATTACACCAATGTTGGAAGGTCTTCAAAACAACAGGGTAGAATGGAAATCCCAAGCCGATGATTACGATAAAAAAATGAAGGTGATAGAAGAAGAGAAGAAAAAGCAGGAAGAAGCCAACACAGCCCCAAAAGCTGAAGAAGATGTAGGAAGTACT---------GGCGATGACAAAAAGTCTAAAACATGTCAAATTTTGTAA
	Notoryctes_typhlops_NYGC	ATGGGTGAACTCACCAAGGAGGATGTGGAGAAATACCTAGGAAACAACCCCCAGTTTGCTAAGGAGTACTTGGACAAGAAGTTGAGAGTAGAAGCATTAGGAGAAGTCTTCAAAAACAGCCCAGCATCCATCAAGATGGATACTTCCTTTAATGATAGGGCTCAAGTAGAGGAATCAGCCTTGATCTTTGAACTGCTGCAGAACATGCAAGATGAAGCTGCCAGCATGGAGGCAGTGGTGCACAGGAGTCTAAAGAGGCTATGCCAATTGCTGTCTGCTGACCGCTGTAGCATGTTCATTTGCCGATCACGCAATGGAACTCCAGAAGCAGCATCAAGGCTGCTTGATGTCACCCCAGTTTCCAAGCTGGAGGAGAACCTCGTGGCTCCTGACAAAGAAGCCGTTTTTCCTCTAGACATCGGGATTGTGGGTTGGGTTGCTCATACTAAAAAATTCTTTAATATTCCGGATGTAACCAAGAACAGTCATTTTTCCGACTTTATGGATAAGCAAACTGGTTATACCACCAAGAATATGCTGGCAATGCCTATAGTGATGGGCAAAGAAGTCCTGGCTGTCATGATGGCTGTGAATAAAGTCAATGAGCCCAAGTTTACTAAGCTGGATGAAGAGGTTTTTTCCAAATACCTCAGTTTTGTTTCTTTTGTTCTAAAGCAGCACCACATGGCATACCTCCACAGTATTGAATCTCGAAAAGCCCAGGTCCTTTTATGGTCTGCCAACAAAGTATTTGAAGAACTTACAGATACTGAGCGACAATTTCACAAAGTCCTGTATACCATTAGATCCTATTTGAACTGTGAAAGATACTCCATCGGCCTACTGGACATGACTAAAGAAAAGGAGTTCTTTGATGAATGGCCAATCAAGCTTGGAGAAGTAGAGCCTTACAAAGGTCCAAAGACACCAGATGGCAGAGAAATTATCTTTTATAAGATTATTGATTATATTCTACATGGAAAAGAAGAGATCAAGGTCATCCAGACACCTCCTGCAGACCACTGGACTCTTGTTAGTGGATTGCCAACATATGTTGCTGAACATGGATTTATCTGTAATATGATGAATGCACCAGCAGATGAATATTTCACATTTCAGAAAGGACCCGTTGACAAAACAGGCTGGATCATTCACAATGTCCTATCCCTACCCATAGTCAACAAGAAGGAAGACATTGTGGGAGTCCTGACATTGTACAATCGAAAAGACACAAAACCCTTTGATGAATACGATGAGCAAATCACTGAGCTTCTCACACAGTTCCTTGGCTGGTCTCTTTTAAATACTGACACCTATGATAAAATGAATAAACTTGAAAACAGAAGGGACATTGCTTATGAAATGCTCATGTACCAGACCAAAGCTACTGCTGGTGAAATTGAATCTATTTTGAAATACAAAGAGAAGTTGAATACAAATATTATTGAAGACTGTGAAGAAAAACAACTCATCCAGATTTTGAAAGAGGAGCTGCCCAACCCAAAGGACGTTGAACTTTATGAATTCCACTTCAGTGACTTGCCCATTACAGAGCATGGATTGATAAAGTGTGGAATCCAGTTATTTTTTGAAATAAAAGCTGTGGAAAAATTCAAAGTGCCTGTGGAGGTCCTTACCAGATGGATGTACACTGTGAGAAAAGGTTACCGATCTGTCACCTATCACAACTGGCGGCATGGATTCAATGTGGGACAGACAATGTTTACCCTGCTAATGACAGGAAAACTGAAGAAGTATTTTACTGATCTGGAAGCTTTTGCTATGATTGCAGCTGCTTTCTGCCATGATATTGATCACAGAGGCACCAACAATTTGTATCAGATGAAATCAGCATCCCCCTTAGCCAAACTTCATGGATCTTCCATTTTAGAGAGACACCACCTGGAGTTCAGTAAGACTCTGCTGCATGAYGAGAGCTTAAACATCTTCCAGAATCTCAATAAGCGCCAATTTGAAACTGTTATTCATCTATTTGAAGTGGCGATAATAGCAACTGACCTGGCTTTGTATTTCAAGAAAAGAACCATGTTTCAGAAGATCATTGACACTTGTGAAAAGATGGAAACTGAAGAGGAGGTCATTAAGTACATCTCCATTGACCCAACCAAGAAAGAGGTTATCATGGCGATGATGATGACCGGGTGTGACCTCTCAGCAATAACCAAGCCCTGGGAGATTCAAAGCCAGGTAGCCCTCATGGTTGCGAATGAATTTTGGGAACAAGGAGACCTGGAGAGAACAGTATTGCAACAACAGCCAATTCCTATGATGGACAGAGAAAAAGGAGATGAACTACCCAAGCTTCAAGTTGGCTTCATCGATTTTGTGTGTACTTTTGTATACAAGGAATTCTCCCGATTTCACAAAGAAATTACACCAATGTTGGAAGGTCTTCAAAACAACAGGGTAGAATGGAAATCCCAAGCCGATGATTACGATAAAAAAATGAAGGTGATAGAAGAAGAGAAGAAAAAGCAGGAAGAAGCCAACACAGCCCCAAAAGCTGAAGAAGATGTAGGAAGTACT---------GGCGATGACAAAAAGTCTAAAACATGTCAAATTTTGTAA
	Myrmecobius_fasciatus	ATGGGTGATATCACCAAGGAGGAAGTGGAGAAATACTTAGGAAACAACCCTCAGTTTGCCAAGGAGTATTTTGACAAGAAGCTGAGGGTGGAGGTGCTGGGAGAAGTCTTCAAAAACAGCCCAGTATCCATCAAGGAGAATACATCCTTCAGTGAGATGACCCAAGTAGAGGAATCAGCTTTGATCTTTGAGTTGATGCAGAGCGTCCAAGATGAAGCAGCCAGCATGGAGGCAGTGGTGCACAAGAGTCTAAAGAGGCTTTCCCAGTTGCTCTCTGCTGACCGCTGTAGCATGTTCATTTACCGATCACGCAATGGAATTCCAGAGGTGGCATCTCGGCTGCTCGATGTCACCCCAACCTCCAAGCTAGAGGAGAACCTTGTGTCTCCTGACAAAGAAGTTGTTTTTCCTCTAGACAATGGGATTGTGGGTTGGGTTGCTCATACTAAAAAACTTTTTAATATTCCGGATGTAACCAAGAACACCCATTTTTCAGACCTTATGGATAAGAAAACTGGTTATACCACTAAGAACATGCTGGCAATGCCTATCATGATGGGCAAGGAGGTTCTTTCTGTTATGATGGCTATCAATAAAATCAATGAGCCTGAGTTTACTAAGCAGGATGAAGAGGTTTTTTCCAAATACCTCAATTTTGTTTCTTTTGTTCTAAGGCAGCACCACCTGTCTTACCTTCACAGTATTGAAACTCGCAAAACTCAGGTCCTTTTATGGTCAGCCAACAAAGTATTTGAAGAACTTACAGATATTGAGCGGCAATTTCATAAAGCCCTATATACCATTAGAGCCTATCTGAACTGTGAAAGATACTCCATCGGCCTACTGGACATGACCAAAGAAAAGGAGTTCTATGATGAATGGCCTATCAAGCTTGGAGAAGTAGAGCCCTACAAAGGTCCAAAGACACCAGATGGCAGAGAAATTATCTTTTATAAGATTATTGATTATATTCTGCATGGAAAAGAAGATATCAAAGTCATCCAGACGCCTCCTACAGACCACTGGTCTCTTGTTAGTGGGTTGCCAACATATGTTGCTGAACATGGATTTATTTGTAATATGATGAATGCACCAGCAGATGAATATTTCACATTTCAGAAAGGACCCGTTGATGAAACAGGCTGGATCATTCAAAATGTCCTCTCCCTACCCATCGTCAACAAGAAGGAAGACATTGTGGGAGTCGTGACATTCTACAATCGAAAAGACGCAAAGCCCTTTGATGAATATGATGAGCAAATCACTGAGATTCTCACACAGTTTCTTGGTTGGTCTCTTTTAAATACTGACACCTATGATAAAATGAATAAACTTGAAAACAGAAGGGACATTGCTTATGAAATGCTCATGTATCAGACCAAAGCTACTGCTGGTGAAATTGAATCTATTTTGAAATACAAAGAAAAGTTGAATACAAATATTATTGAAGATTGTGAAGAAAAGGAACTCATCCAGATTTTGAAAGAGGAGCTGCCAAACCCAAAGGATGTAGAACTTTATGAGTTCCACTTCAGTGACTTTCCCATTACAGAGCATGGATTGATAAAATGTGGGATCCAATTATTTTTTGAAATAAAAGCCGTGGAAAAGTTCAAAGTGCCTGTGGAGGTCCTTACAAGATGGATGTACACAGTGAGAAAAGGTTACCGATCTGTCACCTATCACAACTGGCGGCATGGATTCAATGTGGGACAGACAATGTTTACCCTGCTAATGACAGGAAAACTGAAGAAATATTATACCGATCTGGAAGCCTTTGCTATGATTGCAGCTGCTTTCTGCCATGATATTGATCATAGAGGCACCAACAATTTGTATCAGATGAAATCTGCATCCCCCTTAGCCAAGCTTCATGGATCTTCGATTTTGGAGAGACACCACCTGGAGTTCAGTAAGAGTCTGCTGCATGATGAGAGTTTAAACATCTTCCAGAACCTCAATAAGCGCCAGTTTGAAACCGTTATTCATCTATTTGAAGTGGCAATAATAGCAACTGACCTGGCTTTATATTTCAAGAAAAGAACCATGTTTCAGAAGATTATTGACACTTGTGAAAAAATGGAAACTGAAGAGGAGGTCATTAAGTATATATCCATTGACCCAACAAAAAAAGAAGTTATCATGGCGATGATGATGACAGGGTGTGACCTCTCTGCTATAACCAAGCCTTGGGAGATCCAAAGCCAGGTAGCCCTCATGGTTGCAAATGAATTTTGGGAACAAGGAGACCTGGAGAGAACAGTATTGCAACAACAACCAATTCCAATGATGGACAGAGAAAAAGGAGATGAACTACCTAAGCTCCAAGTTGGTTTCATCGATTTTGTGTGTACTTTTGTATACAAGGAATTCTCCCGGTTTCACAAAGAAATTACACCAATGTTGAATGGTCTTCAAAACAACAGAGTAGAGTGGAAATCCCGAGCTGATGAATATGATGAAAAAATGAAGGTGATAGAAGAAGAAAAGAAAAAACAAGAAGAAGCCAACGCAGCTCCAAAAGTTGAAGAAGATGTAGGAAATACTACAAAAAGTGCTGATGACAAAAAGTCCAAAACATGTGATATTTTGTAA
	Antechinus_flavipes	ATGGGTGAGATCACCAAGGAAGAAGTGGAGAAATACTTAGGAAACAACCCTCAGTTTGCAAAGGAGTATTTTGACAAGAAGCTGAGGGCGGAGGTGCTGGGAGAAGTCTTCAAAAACTGCCCAGTCCCCATCAAGGAGAATGCCTCCTTCAGTGAGATGACACACGTCGAGGAATCAGCTTTGCTCTTTGAGTTGCTGCAGAACGTCCAAGATGAAGCAGCCAGCATGGAGGCAGTGGTGCACAAGAATCTACAGAGGCTATCCCAATTGCTTTCCGCCGACCGCTGTAGCATGTTCATTTGCCGATCGCGCAACGGAATTCCAGAGGTGGCGTCACGGCTGCTCGATGTCACCCCGACCTCTAAGCTAGAAGACAACCTTGTGTCTCCTGACAAAGAAGTTGTTTTTCCTCTAGATAACGGGATTGTGGGTTGGGTTGCTCATACTAAAAAATCCTTTAATATTCCGGATGTAACCAAGAACAGCCATTTTTCAGACCTTCTGGATAAGCAAACTGGTTACACCACTAAGAACATGCTGGCAATGCCTATCGTGATGGGCAAGGAGGTTCTTGCTGTTATGATGGCTATCAACAAAATCAATGAGCCTGAGTTTACTAAGCAGGATGAAGAGGTTTTTTCCAAATACCTCAGTTTTGTTTCTTTTGTTCTAAGGCAGAACCACCTATCATACCTTCACAGTATTGAAACTCGAAAAACTCAGGTCCTTTTATGGTCAGCCAACAAAGTATTTGAAGAACTTACAGATATTGAGCGGCAATTTCATAAAGCCCTATATACCATTAGAGTCTATATGAACTGTGAAAGATACTCCATCGGCCTACTGGACATGACCAAAGAAAAGGAGTTCTATGATGAATGGCCGATCAAACTTGGAGAAGTAGAGCCCTACAAAGGTCCAAAGACACCAGATGGCAGAGAAATTATCTTTTATAAGATTATTGATTATATTCTGCATGGAAAAGAAGAGATCAAAGTCATCCAGACGCCTCCTACAGACCACTGGTCTCTTGTTAGTGGGTTGCCAGCATATGTTGCTGAACATGGATTTATTTGTAATATGATGAATGCACCAGCAGATGAATATTTCACATTTCAGAAAGGACCCGTTGATGAAACAGGCTGGGTCATTCAAAATGTCCTCTCCCTACCCATAGTCAACAAGAAGGAAGACATTGTGGGAGTCGTGACATTCTACAATCGAAAAGACGCAAAGCCCTTTGATGAATATGATGAGCAAATCACTGAGATTCTCACACAGTTTCTTGGTTGGTCTCTTTTAAATACTGACACTTATGATAAAATGAATAAACTTGAAAACAGAAGGGACATTGCTTATGAAATGCTCATGTATCAGACCAAAGCTACTGCTGGTGAAATTGAGTCTATTTTGAAATACAAAGAAAAGTTGAATACAAACATTATTGACGATTGTGAAGAAAAGCAACTCATCCAGATTTTGAAAGAGGAGCTGCCGAACCCAATGGATGTAGAACTTTATGAGTTCCACTTCAGTGACTTTCCTATTACAGAGCATGGGTTGATAAAATGTGGGATCCAATTATTTTTTGAAATAAAAGCCGTGGAAAAGTTCAAAGTGCCTGTGGAGGTTCTTACAAGATGGATGTACACAGTGAGAAAAGGTTACCGATCTGTCACCTATCACAACTGGAGGCATGGATTCAATGTGGGACAGACAATGTTTACCCTACTAATGACAGGAAAACTGAAGAAATATTATACCGATCTGGAAGCCTTTGCTATGATTGCAGCTGCTTTCTGCCATGATATTGATCACAGAGGCACCAACAATTTGTTTCAGATGAAATCTGCATCCCCCTTAGCCAAACTTCATGGCTCTTCCATTTTGGAGAGACACCACTTGGAGTTCAGTAAGACTCTGCTCCATGATGAGAGTTTAAACATTTTCCAGAACCTCAATAAGCGCCAGTTTGAAACCGTTATTCATCTATTTGAAGTGGCAATAATAGCAACTGACCTGGCTTTATATTTCAAGAAAAGAACCATGTTTCAGAAGATTATTGACACTTGTGAAAAAATGGAAACTGAAGAGGAGGTCATTAAGTATATATCCATTGACCCAACCAAAAAAGAGGTTATCATGGCAATGATGATGACAGGGTGTGACCTCTCTGCTATAACCAAGCCTTGGGAGATCCAAAGCCAGGTAGCCCTCATGGTTGCAAATGAATTTTGGGAACAAGGAGACCTGGAGAGAACAGTATTGCAACAAAAACCAATTCCTATGATGGACAGAGAAAAAGGAGATGAACTACCCAAGCTCCAAGTTGGTTTCATCGATTTTGTGTGTACTTTTGTATACAAGGAATTCTCCCGGTTTCACAAAGAAATTACACCAATGTTAAATGGTCTTCAAAACAACAGAGTAGAGTGGAAATCCCGAGCTGATGAATATGATGAAAAAATGAAGGTGATAGAAGAAGAAAAGAAAAAACAGGAAGAAGCCAACACAGCTCCAAAAGCTGAAGAAGATGTAGGAAATACTACAAAAAGTGGTGATGACAAAAAGTCCAAAACGTGTGATATTTTGTAA
	Phascogale_tapoatafa	ATGGGTGAGATCACCAAGGAAGAAGTGGAGAAATACTTAGAAAACAACCCTCAATTTGCAAAGGAGTATTTTGACAAGAAGTTGAGGGTGGAGGTGCTGGGAGAAGTCTTCAAAAGCAGCCCAGTCCCCATCAAGGAGAATACCTCCTTCAGTGAGATGACCCAAGTCGAGGAATCAGCTTTGCTCTTTGAGTTGCTGCAGAACGTCCAAGATGAAGCAGCCAGCATGGAGGCAGTGGTGCACAAGAATCTACAGAGGTTATCCCAATTGCTTTCCGCGGACCGCTGTAGCATGTTCATTTGCCGATCGCGCAATGGAATTCCAGAGGTGGCGTCACGGCTGCTCGATGTCACCCCGACCTCTAAGCTAGAAGACAACCTTGTGTCTCCTGACAAAGAAGTTGTTTTTCCTCTAGACAACGGGATTGTGGGTTGGGTTGCTCATACTAAAAAATCCTTTAATATTCCGGATGTAACCAAGAACAGCCATTTTTCAGACCTTCTGGATAAGCAAACTGGTTACACCACTAAGAACATGCTGGCAATGCCTATCGTGATGGGCAAGGAGGTTCTTGCTGTTATGATGGCTATCAACAAAATCAATGAGCCTGAGTTTACTAAGCAGGATGAAGAGGTTTTTTCCAAATACCTCAGTTTTGTTTCTTTTGTTCTAAGGCAGAACCACCTATCATACCTTCACAGTATTGAAACTCGAAAAACTCAGGTCCTTTTATGGTCAGCCAACAAAGTATTTGAAGAACTTACAGATATTGAGCGGCAATTTCATAAAGCCCTATATACCATTAGAGTCTATATGAACTGTGAAAGATACTCCATCGGCCTACTGGACATGACCAAAGAAAAGGAGTTCTATGATGAATGGCCAATCAAGCTTGGAGAAGTAGAGCCCTACAAAGGTCCAAAGACACCAGATGGCAGAGAAATTATCTTTTATAAGATTATTGATTATATTCTGCATGGAAAAGAAGAGATCAAAGTCATCCAGACGCCTCCTACAGACCACTGGTCCCTTGTTAGTGGGTTGCCAGCATATGTTGCTGAACATGGATTTATTTGTAATATGATGAATGCACCAGCAGATGAATATTTCACATTTCAGAAAGGACCCATTGATGAAACAGGCTGGGTCATTCAAAATGTCCTCTCCCTACCCATCGTCAACAAGAAGGAAGACATTGTGGGAGTCGTGACATTCTACAATCGAAAAGACGCAAAGCCCTTTGATGAATACGATGAGCAAATCACTGAGATTCTCACACAGTTTCTTGGTTGGTCTCTTTTAAATACTGACACTTATGATAAAATGAATAAACTTGAAAACAGAAAGGACATTGCTTATGAAATGCTCATGTATCAGACCAAAGCTACGGCTGGTGAAATTGAGTCTATTTTGAAATACAAAGAAAAGTTGAATACAAATATTATTGACGATTGTGAAGAAAAGCAACTCATCCAGATTTTGAAAGAGGAGCTGCCGAACCCAATGGATGTAGAACTTTATGAGTTCCACTTCAGTGACTTTCCTATTACAGAGCATGGATTGATAAAATGTGGGATCCAATTATTTTTTGAAATAAAAGCCGTGGAAAAGTTCAAAGTGCCTGTGGAGGTTCTTACAAGATGGATGTACACAGTGAGAAAAGGTTACCGATCTGTCACTTATCACAACTGGAGGCATGGATTCAATGTGGGACAGACAATGTTTACCCTACTAATGACAGGAAAACTGAAGAAATATTATACTGATCTGGAAGCCTTTGCTATGATTGCAGCTGCTTTCTGCCATGATATTGATCACAGAGGCACCAATAATTTGTTTCAGATGAAATCTGCATCCCCCTTAGCCAAACTTCATGGATCTTCCATTTTGGAGAGACACCACCTGGAGTTCAGTAAGACTCTGCTCCATGATGAGAGTTTAAACATCTTCCAGAACCTCAATAAGCGCCAGTTTGAAACCGTTATTCATCTATTTGAAGTGGCAATAATAGCAACTGACCTGGCTTTATATTTCAAGAAAAGAACCATGTTTCAGAAGATTATTGACACTTGTGAAAAAATGGAAACTGAAGAGGAGGTCATTAAGTATATATCCATTGATCCAACCAAAAAAGAGGTTATCATGGCAATGATGATGACAGGGTGTGACCTCTCTGCTATCACCAAGCCTTGGGAGATCCAAAGCCAGGTAGCCCTCATGGTTGCAAATGAATTTTGGGAACAAGGAGACCTGGAGAGAACAGTATTGCAACAAAAACCAATTCCTATGATGGACAGAGAAAAAGGAGATGAACTACCCAAGCTCCAAGTTGGTTTCATCGATTTTGTGTGTACTTTTGTATACAAGGAATTCTCCCGGTTTCACAAAGAAATTACACCAATGTTAAATGGTCTTCAAAACAACAGAGTAGAGTGGAAATCCCGAGCTGATGAATATGATGAAAAAATGAAGGTGATAGAAGAAGAAAAGAAAAAACAGGAAGAAGCCAACACAGCTCCAAAAGCTGAAGAAGATGTAGGAAATACTACAAAAAGTGGTGATGACAAAAAGTCCAAAACGTGTGATATTTTGTAA
	Dasyurus_hallucatus	ATGGGTGAGATCACCAAGGAAGAAGTGGAGAAATACTTAGGAAACAACCCTCAGTTTGCAAAGGAGTATTTTGACAAGAAGCTGAGGGCGGAGGTGCTGGGAGAAGTCTTCAAAGGCAGCCCAGTCCCCCTCAAGGAAGACACATCCTTCAGTGAGATGACCCAAGTGGAGGAATCAGCTTTGCTCTTTGAATTGCTGCAGAACGTCCAAGATGAAGCAGCCAGCATGGAGGCAGTTGTGCACAAGAATCTACAGAGGATTTCCCAATTGCTTTCCGCAGACCGCTGTAGCATGTTCATTTGCCGATCGCGCAATGGCATTCCAGAGGTGGCGTCGCGGCTGCTCGATGTCACCCCAACCTCTAAGCTGGAGGACAACCTTGTGTCTCCTGACAAAGAAGTTGTTTTTCCTCTAGACAACGGGATTGTGGGTTGGGTTGCTCATACTAAAAAATCCTTTAATATTCCGGATGTAACCAAGAACAGCCATTTTTCAGACCTTCTGGATAAGCAAACTGGTTATACCACTAAAAACATGCTGGCAATGCCTATCGTGATGGGCAAGGAGGTTCTTGCTGTTATGATGGCTATCAACAAAATCAATGAGCTTGAGTTTACTAAGCAGGATGAAGAGGTTTTTTCCAAATACCTCAGTTTTGTTTCTTTTGTTCTAAGGCAGAACCACCTATCATACCTTCACAGTATTGAAACTCGAAAAACTCAGGTCCTTTTATGGTCAGCCAACAAAGTATTTGAAGAACTTACAGATATTGAACGGCAATTTCATAAAGCCCTATATACCATTAGAGTCTATCTGAACTGTGAAAGATACTCCATCGGCCTACTGGACATGACCAAAGAAAAGGAGTTCTATGATGAATGGCCAATCAAGCTTGGAGAAGTAGAGCCCTACAAAGGTCCAAAGACACCAGATGGCAGAGAAATTATCTTTTATAAGATTATTGATTATATTCTACATGGAAAAGAAGAGATCAAAGTCATCCAGACACCTCCTGCAGACCACTGGTCTCTTGTTAGTGGGTTGCCAGCATATGTTGCTGAACATGGATTTATTTGTAATATGATGAATGCACCAGCAGATGAATATTTCACATTTCAGAAAGGACCCGTTGATGAAACAGGCTGGGTCATTCAAAATGTCCTCTCCCTACCCATCGTCAACAAGAAAGAAGACATTGTGGGCGTCGTGACATTCTACAATCGAAAAGACGCAAAGCCCTTTGATGAATACGATGAGCAAATCACTGAGATTCTCACACAGTTTCTTGGTTGGTCTCTTTTAAATACTGATACTTATGATAAAATGAATAAACTTGAAAACAGAAGGGACATTGCTTATGAAATGCTCATGTATCAGACCAAAGCTACTGCTGGTGAAATTGAGTCTATTTTGAAATACAAAGAAAAGTTGAATACAAATATTATTGACGATTGTGAAGAAAAGCAACTCATCCAGATTTTGAAAGAGGAGCTGCCGAACCCAATGGATGTAGAACTTTATGAGTTCCATTTCAGTGACTTTCCCATTACAGAGCATGGATTGATAAAATGTGGGATCCAATTATTTTTTGAAATAAAAGCCGTGGAAAAGTTCAAAGTACCTGTGGAGGTCCTTACAAGATGGATGTACACAGTGAGAAAAGGTTACCGATCTGTCACCTATCACAACTGGAGGCATGGATTCAATGTGGGACAGACAATGTTTACCCTACTAATGACGGGAAAACTGAAGAAATATTATACCGATCTGGAAGCCTTTGCTATGATTGCAGCTGCTTTCTGCCATGATATTGATCACAGGGGCACCAACAATTTGTTTCAGATGAAATCTGCATCGCCCTTAGCCAAACTTCATGGATCTTCCATTTTGGAGAGACACCACCTGGAGTTCAGTAAGACTCTGCTACATGATGAGAGTTTAAACATCTTCCAGAACCTCAATAAGCGCCAGTTTGAAACCGTTATTCATCTATTTGAAGTGGCAATAATAGCAACTGACCTGGCTTTATATTTCAAGAAAAGAACCATGTTTCAGAAGATTATTGACACTTGTGAAAAAATGGAAACTGAAGAGGAGGTCATTAAATATATATCCATTGACCCAACCAAAAAAGAGGTTATCATGGCAATGATGATGACAGGGTGTGACCTCTCTGCTATAACCAAGCCTTGGGAGATCCAAAGCCAGGTAGCCCTTATGGTTGCAAATGAATTTTGGGAACAAGGAGATCTGGAGAGAACAGTATTGCAACAAAAACCAATTCCTATGATGGACAGAGAAAAAGGAGATGAACTACCCAAGCTCCAAGTTGGTTTCATCGATTTTGTGTGTACTTTTGTATACAAGGAATTCTCCCGGTTTCACAAAGAAATTACACCAATGTTAAATGGTCTTCAAAACAACAGAGTAGAGTGGAAATCCCGAGCTGATGAATATGAAGAAAAAATGAAGGTGATAGAAGAAGAAAAGAAAAAACAGGAAGAAGCCAACACAGCTCCAAAAGCTGAAGAAGATGTAGGAAATACTGCGAAAAGTGGTGATGACAAAAAGTCCAAAACGTGTGATATTTTGTAA
	Dasyurus_viverrinus	ATGGGTGAGATCACCAAGGAAGAAGTGGAGAAATACTTAGGAAACAACCCTCAGTTTGCAAAGGAGTATTTTGACAAGAAGCTGAGGGCGGAGGTGCTCGGAGAAGTCTTCAAAGGCAGCCCAGTCCCCCTCAAGGAAGATACATCCTTCAGTGAGATGACCCAAGTGGAGGAATCAGCTTTGCTCTTTGAACTGCTGCAGAACGTCCAAGATGAGGCAGCCAGCATGGAGGCAGTGGTGCACAAGAATCTACAGAGGATTTCCCAATTGCTTTCCGCCGACCGCTGTAGCATGTTCATTTGCCGATCGCGCAATGGAATTCCAGAGGTGGCGTCGCGGCTGCTCGATGTCACCCCGACCTCTAAGCTGGAGGACAACCTTGTGTCTCCTGACAAAGAAGTTGTTTTTCCTCTAGACAACGGGATTGTGGGTTGGGTTGCTCATACTAAAAAATCCTTTAATATTCCGGATGTAACCAAGAACAGCCATTTTTCAGACCTTCTGGATAAGCAAACTGGTTATACCACTAAAAACATGCTGGCAATGCCTATCGTGATGGGCAAGGAGGTTCTTGCTGTTATGATGGCTATCAACAAAATCAATGAGCCTGAGTTTACTAAGCAGGATGAAGAGGTTTTTTCCAAATACCTCAGTTTTGTTTCTTTTGTTCTAAGGCAGAACCACCTATCATACCTTCACGGTATTGAAACTCGAAAAACTCAGGTCCTTTTATGGTCAGCCAACAAAGTATTTGAAGAACTTACAGATATTGAACGGCAATTTCATAAAGCCCTATATACCATCAGAGTCTATCTGAACTGTGAAAGATACTCCATCGGCCTACTGGACATGACCAAAGAAAAGGAGTTCTATGATGAATGGCCAATCAAGCTTGGAGAAGTAGAGCCCTACAAAGGTCCAAAGACACCAGATGGCAGAGAAATTATCTTTTATAAGATTATTGATTATATTCTGCATGGAAAAGAAGAGATCAAAGTCATCCAGACGCCTCCTGCAGACCACTGGTCTCTTGTTAGTGGGTTGCCAGCATATGTTGCTGAACATGGATTTATTTGTAATATGATGAATGCACCAGCAGATGAATATTTCACATTTCAGAAAGGACCCGTTGATGAAACAGGCTGGGTCATCCAAAATGTCCTCTCTCTACCCATCGTCAACAAGAAAGAAGACATTGTGGGAGTCGTGACATTCTACAATCGAAAAGACGCAAAGCCCTTTGATGAATACGATGAGCAAATCACTGAGATTCTCACACAGTTTCTTGGTTGGTCTCTTTTAAATACTGATACTTATGATAAAATGAATAAACTTGAAAACAGAAGGGACATTGCTTATGAAATGCTCATGTATCAGACCAAAGCTACTGCTGGTGAAATTGAGTCTATTTTGAAATACAAAGAAAAGTTGAATACAAATATTATTGACGATTGTGAAGAAAAGCAACTTATCCAGATTTTGAAAGAGGAGCTGCCGAACCCAATGGATGTAGAACTTTATGAGTTCCACTTCAGTGACTTTCCCATTACAGAGCATGGATTGATAAAATGTGGGATCCAATTATTTTTCGAAATAAAAGCCGTGGAAAAGTTCAAAGTGCCTGTGGAGGTCCTTACAAGATGGATGTACACAGTGAGAAAAGGTTACCGATCTGTCACCTATCACAACTGGAGGCATGGATTCAATGTAGGACAGACAATGTTTACCCTACTAATGACAGGAAAACTGAAGAAATATTATACCGATCTGGAAGCCTTTGCTATGATTGCAGCTGCTTTCTGCCATGATATTGATCACAGAGGCACCAACAATTTGTTTCAGATGAAATCTGCATCGCCCTTAGCCAAACTTCATGGATCTTCCATTTTGGAGAGACACCACCTGGAGTTCAGTAAGACTCTGCTACATGATGAGAGTTTAAACATCTTCCAGAACCTCAATAAGCGCCAGTTTGAAACCGTTATTCATCTATTTGAAGTGGCAATAATAGCAACTGATCTGGCTTTATATTTCAAGAAAAGAACCATGTTTCAGAAGATTATTGACACTTGTGAAAAAATGGAAACTGAAGAGGAGGTCATTAAGTATATATCCATTGACCCAACCAAAAAAGAGGTTATCATGGCAATGATGATGACAGGGTGTGACCTCTCTGCTATAACCAAGCCTTGGGAGATCCAAAGCCAGGTAGCCCTTATGGTTGCAAATGAATTTTGGGAACAAGGAGATCTGGAGAGAACAGTATTGCAACAAAAACCAATTCCTATGATGGACAGAGAAAAAGGAGATGAACTACCCAAGCTCCAAGTTGGTTTCATCGATTTTGTGTGTACTTTTGTATACAAGGAATTCTCCCGGTTTCACAAGGAAATTACACCAATGTTAAATGGTCTTCAAAACAACAGAGTAGAGTGGAAATCCCGAGCTGATGAATATGAAGAAAAAATGAAGGTGATAGAAGAAGAAAAGAAAAAACAGGAAGAAGCCAACACAGCTCCAAAAGCTGAAGAAGATGTAGGAAATACTGCGAAAAGTGGTGATGACAAAAAGTCCAAAACATGTGATATTTTGTAA
	Antechinus_stuartii	ATGGGTGAGATCACCAAGGAAGAAGTGGAGAAATACTTAGGAAACAACCCTCAGTTTGCAAAGGAGTATTTTGACAAGAAGCTGAGGGCGGAGGTGCTGGGAGAAGTCTTCAAAAACAGCCCAGTCCCCATCAAGGAGAATGCCTCCTTCAGTGAGATGACGCACGTCGAGGAATCAGCTTTGCTCTTTGAGCTGCTGCAGAACGTCCAAGATGAAGCAGCCAGCATGGAGGCAGTGGTGCACAAGAATCTACAGAGGCTATCCCAATTGCTTTCCGCCGACCGCTGTAGCATGTTCATTTGCCGATCGCGCAACGGAATTCCAGAGGTGGCGTCGCGGCTGCTCGATGTCACCCCGACCTCTAAGCTAGAAGACAACCTTGTGTCTCCTGACAAAGAAGTTGTTTTTCCTCTAGATAACGGGATTGTGGGTTGGGTTGCTCATACTAAAAAATCCTTTAATATTCCGGATGTTACCAAGAACAGCCATTTTTCAGACCTTCTGGATAAGCAAACTGGTTACACCACTAAGAACATGCTGGCAATGCCTATCGTGATGGGCAAGGAGGTTCTTGCTGTTATGATGGCTATCAACAAAATCAATGAGCCTGAGTTTACTAAGCAGGATGAAGAGGTTTTTTCCAAATACCTCAGTTTTGTTTCTTTTGTTCTAAGGCAGAACCACCTATCATATCTTCACAGTATTGAAACTCGAAAAACTCAGGTCCTTTTATGGTCAGCCAACAAAGTATTTGAAGAACTTACAGATATTGAGCGGCAATTTCATAAAGCTCTATATACCATTAGAGTCTATATGAACTGTGAAAGATACTCCATCGGCCTACTGGACATGACCAAAGAAAAGGAGTTCTATGATGAATGGCCGATCAAGCTTGGAGAAGTAGAGCCCTACAAAGGTCCAAAGACACCAGATGGCAGAGAAATTATCTTTTATAAGATTATTGATTATATTCTGCATGGAAAAGAAGAGATCAAAGTCATCCAGACGCCTCCTACAGACCACTGGTCTCTTGTTAGTGGGTTGCCGGCATATGTTGCTGAACATGGATTTATTTGTAATATGATGAATGCACCAGCAGATGAATATTTCACATTTCAGAAAGGACCCGTTGATGAAACAGGCTGGGTCATTCAAAATGTCCTCTCCCTACCCATAGTCAACAAGAAGGAAGACATTGTGGGAGTCGTGACATTCTACAATCGAAAAGACGCAAAGCCCTTTGATGAATATGATGAGCAAATCACTGAGATTCTCACACAGTTTCTTGGTTGGTCTCTTTTAAATACTGACACTTATGATAAAATGAATAAACTTGAAAACAGAAGGGACATTGCTTATGAAATGCTCATGTATCAGACCAAAGCTACTGCTGGTGAAATTGAGTCTATTTTGAAATACAAAGAAAAGTTGAATACAAACATTATTGACGATTGTGAAGAAAAGCAACTCATCCAGATTTTGAAAGAGGAGCTGCCGAACCCAATGGATGTAGAACTTTATGAGTTCCACTTCAGTGACTTTCCTATTACAGAGCATGGATTGATAAAATGTGGGATCCAATTATTTTTTGAAATAAAAGCCGTGGAAAAGTTCAAAGTGCCTGTGGAGGTTCTTACAAGATGGATGTACACAGTGAGAAAAGGTTACCGATCTGTCACCTATCACAACTGGAGGCATGGATTCAATGTGGGACAGACAATGTTTACCCTACTAATGACAGGAAAACTGAAGAAATATTATACCGATCTGGAAGCCTTTGCTATGATTGCAGCTGCTTTCTGCCATGATATTGATCACAGAGGCACCAACAATTTGTTTCAGATGAAATCTGCATCCCCCTTAGCCAAACTTCATGGCTCTTCCATTTTGGAGAGACACCACTTGGAGTTCAGTAAGACTCTGCTCCATGATGAGAGTTTAAACATCTTCCAGAACCTCAATAAGCGCCAGTTTGAAACCGTTATTCATCTATTTGAAGTGGCAATAATAGCAACTGACCTGGCTTTATATTTCAAGAAAAGAACCATGTTTCAGAAGATTATTGACACTTGTGAAAAAATGGAAACTGAAGAGGAGGTCATTAAGTATATATCCATTGACCCAACCAAAAAAGAGGTTATCATGGCAATGATGATGACAGGGTGTGACCTCTCTGCTATAACCAAGCCTTGGGAGATCCAAAGCCAGGTAGCCCTCATGGTTGCAAATGAATTTTGGGAACAAGGAGACCTGGAGAGAACAGTATTGCAACAAAAACCAATTCCTATGATGGACAGAGAAAAAGGAGATGAACTACCCAAGCTCCAAGTTGGTTTCATCGATTTTGTGTGTACTTTTGTATACAAGGAATTCTCCCGGTTTCACAAAGAAATTACACCAATGTTAAATGGTCTTCAAAACAACAGAGTAGAGTGGAAATCCCGAGCTGATGAATATGATGAAAAAATGAAGGTGATAGAAGAAGAAAAGAAAAAACAGGAAGAAGCCAACACAGCTCCAAAAGCTGAAGAAGATGTAGGAAATACTACAAAAAGTGGTGATGACAAAAAGTCCAAAACGTGTGATATTTTGTAA
	Sarcophilus_harrisii	ATGGGTGAGATCACCAAGGAAGAAGTGGAGAAATACTTAGGAAACAACCCTCAGTTTGCAAAGGAGTATTTTGACAAGAAGCTGAGGGCGGAGGTGCTGGGAGAAGTCTTCAAAGGCAGCCCAGTCCCCCTCAAGGAAGATACATCCTTCAGTGAGATGACCCAAGTGGAGGAATCAGCTTTGCTCTTTGAATTGCTGCAGAACGTCCAAGATGAGGCAGCCAGCATGGAGGCAGTGGTGCACAAGAATCTACAGAGGATTTCCCAATTGCTTTCCGCCGACCGCTGTAGCATGTTCATTTGCCGATCGCGCAATGGCATTCCAGAGGTGGCGTCGCGGCTGCTCGATGTCACCCCGACCTCTAAGCTGGAGGACAACCTTGTGTCTCCTGACAAAGAAGTTGTTTTTCCTCTAGACAACGGGATTGTGGGTTGGGTTGCTCATACTAAAAAATCCTTTAATATTCCGGATGTAACCAAGAACAGCCATTTTTCAGACCTTCTGGATAAGCAAACTGGTTATACCACTAAAAACATGCTGGCAATGCCTATCGTGATGGGCAAGGAGGTTCTTGCTGTTATGATGGCTATCAACAAAATCAATGAGCCTGAGTTTACTAAGCAGGATGAAGAGGTTTTTTCCAAATACCTCAGTTTTGTTTCTTTTGTTCTAAGGCAGAACCACCTATCATACCTTCACAGTATTGAAACTCGAAAAACTCAGGTCCTTTTATGGTCAGCCAACAAAGTATTTGAAGAACTTACAGATATTGAACGGCAATTTCATAAAGCCCTATATACCATTAGAGTCTATCTGAACTGTGAAAGATACTCCATCGGCCTACTGGACATGACCAAAGAAAAGGAGTTCTATGATGAATGGCCAATCAAGCTTGGAGAAGTAGAGCCCTACAAAGGTCCAAAGACACCAGATGGCAGAGAAATTATCTTTTATAAGATTATTGATTATATTCTGCATGGAAAAGAAGAGATCAAAGTCATCCAGACGCCTCCTGCAGACCACTGGTCTCTTGTTAGTGGGTTGCCAGCATATGTTGCTGAACATGGATTTATTTGTAATATGATGAATGCACCAGCAGATGAATATTTCACATTTCAGAAAGGACCCGTTGATGAAACAGGCTGGGTCATTCAAAATGTCCTCTCCCTACCCATTGTCAACAAGAAAGAAGACATTGTGGGAGTCGTGACATTCTACAATCGAAAAGACGCAAAGCCCTTTGATGAATACGATGAGCAAATCACTGAGATTCTCACACAGTTTCTTGGTTGGTCTCTTTTAAATACTGATACTTATGATAAAATGAATAAACTTGAAAACAGAAGGGACATTGCTTATGAAATGCTCATGTATCAGACCAAAGCTACTGCTGGTGAAATTGAGTCTATTTTGAAATACAAAGAAAAGTTGAATACAAATATTATTGACGATTGTGAAGAAAAGCAACTCATCCAGATTTTGAAAGAGGAGCTGCCGAACCCAATGGATGTAGAACTTTATGAGTTCCACTTCAGTGACTTTCCCATTACAGAGCATGGATTGATAAAATGTGGGATCCAATTATTTTTTGAAATAAAAGCTGTGGAAAAGTTCAAAGTGCCTGTGGAGGTCCTTACAAGATGGATGTACACAGTGAGAAAAGGTTACCGATCTGTCACCTATCACAACTGGAGGCATGGATTCAATGTGGGACAGACAATGTTTACCCTACTAATGACAGGAAAACTGAAGAAATATTATACCGATCTGGAAGCCTTTGCTATGATTGCAGCTGCTTTCTGCCATGATATTGATCACAGAGGCACCAACAATTTGTTTCAGATGAAATCTGCATCGCCCTTAGCCAAACTTCATGGATCTTCCATTTTGGAGAGACACCACCTGGAGTTCAGTAAGACTCTGCTACATGATGAGAGTTTAAACATCTTCCAGAACCTCAATAAGCGCCAGTTTGAAACCGTTATTCATCTATTTGAAGTGGCAATAATAGCAACTGACCTGGCTTTATATTTCAAGAAAAGAACCATGTTTCAAAAGATTATTGACACTTGTGAAAAAATGGAAACTGAAGAGGAGGTCATTAAGTATATATCCATTGACCCAACCAAAAAAGAGGTTATCATGGCAATGATGATGACAGGGTGTGACCTCTCTGCTATAACCAAGCCTTGGGAGATCCAAAGCCAGGTAGCCCTTATGGTTGCAAATGAATTTTGGGAACAAGGAGATCTGGAGAGAAGAGTATTGCAACAAAAACCAATTCCTATGATGGACAGAGAAAAAGGAGATGAACTACCCAAGCTCCAAGTTGGTTTCATCGATTTTGTGTGTACTTTTGTATACAAGGAATTCTCCCGGTTTCACAAAGAAATTACACCAATGTTAAATGGTCTTCAAAACAACAGAGTAGAGTGGAAATCCCGAGCTGATGAATATGAAGAAAAAATGAAGGTGATAGAAGAAGAAAAGAAAAAACAGGAAGAAGCCAACACAGCTCCAAAAGCTGAAGAAGATGTAGGAAATACTGCGAAAAGTGGTGATGACAAAAAGTCCAAAACGTGTGATATTTTGTAA
	Thylacinus_cynocephalus	ATGGGTGAGATCACCAAGGAGGAAGTAGAGAAATACTTAGGAAACAACCCTCAGTTTGCTAAGGAGTATTTTGACAAGAAGCTGAGGGTGGAGGTGCTGGGAGAAGTCTTCAAAAGCAGCCCAGTGTCCATCAAGGAGAACACATCCTTCAATGAGATGACCCAAGTAGAGGAATCAGCTTTGATGTTTGAGTTCCTGCAGAACATCCAAGATGAAGCAGCCAGCATGGAGGCAGTGGTGCACAAGAGTCTGAAGAGGCTTTCCCAATTGCTCTCTGCTGACCGCTGTAGCATGTTCATTTGCCGATCGCGCAATGGAATTCCAGAGGTGGCCACCAGGCTGCTCGATGTCACCCCAACCTCTAAACTAGAGGAGAACCTTGTGTCTTCTGACAAAGAAGTTGTTTTTCCTCTAGACAACGGGATTGTGGGTTGGGTTGCTCATACTAAAAAATCTTTTAATATTCCGGATGTAACCAAGAACAGCCATTTTTCAGACCTTCTGGATAAACAAACTGGTTATACTACTAAGAATATGCTGGCAATTCCTATCATGATGGGCAAGGAGGTCCTTGCTGTCATGATGGCTATCAACAAAATCAACGAGCCTGAGTTTACTAAGCAGGATGAAGAGGTTTTTTCCAAATACCTCAATTTTGTTTCTTTTGTATTAAGGCAGCATCACCTGACATACCTTCACAGTATTGAAACTCGAAAAACTCAGGTCCTTTTATGGTCAGCCAACAAAGTATTTGAAGAACTTACAGATATTGAACGGCAATTTCATAAAGCCCTATATACCATTAGAGCCTATCTGAACTGTGAAAGATACTCCATCGGCCTACTGGACATGACCAAAGAAAAGGAATTCTATGATGAATGGCCAATCAAGCTTGGAGAAGTAGAGCCCTACAAAGGTCCAAAGACACCAGATGGCAGAGAAATTATATTTTATAAGATTATTGATTATATTCTGCATGGAAAAGAAGAGATCAAAGTCATCCAGACTCCTCCTGCAGACCACTGGTCTCTTGTTAGTGGGTTGCCAACATATGTTGCTGAACATGGATTTATTTGTAATATGATGAATGCACCAGCAGATGAATATTTCACATTTCAGAAAGGACCCGTTGATGAAACAGGCTGGATCATTCAAAATGTCCTGTCCCTACCCATCGTCAACAAGAAGGAAGACATTGTGGGAGTCGTGACATTCTACAATCGAAAAGACTCAAAGCCCTTTGATGAATACGATGAGCAAATCACTGAGATTCTCACACAGTTTCTTGGTTGGTCTCTTTTAAACACTGACACCTATGATAAAATGAATAAACTTGAAAACAGAAGGGACATTGCTTATGAAATGCTCATGTATCAGGCCAAAGCTACTGCTGGTGAAATTGAATCTATTTTGAAATACAAAGAAAAGTTGAATACAAATATAATTGAAGATTGTGAAGAAAAAGAACTCATCCAGATTTTGAAAGAGGAGCTACCGAATCCAAAAGATGTAGAACTTTATGAATTCCACTTCAGTGACTTCCCCATTACAGAGCATGGATTGATAAAATGTGGGATCCAATTATTTTTTGAAATAAAAGCCGTGGAAAAGTTCAAAGTACCTGTAGAGGTCCTTACAAGATGGATGTACACAGTGAGAAAAGGTTACCGATCTGTCACCTATCACAACTGGCGGCATGGATTCAATGTGGGACAGACAATGTTTACCCTGCTAATGACAGGAAAACTAAAGAAATATTATACCGATCTGGAAGCCTTTGCTATGATTGCAGCTGCTTTCTGCCATGATATTGATCACAGAGGCACCAACAATTTGTATCAGATAAAATCTGCATCCCCCTTAGCCAAGCTTCATGGATCTTCCATTTTGGAGAGACACCACCTGGAGTTCAGTAAGACTCTGCTGCATGATGAGAGTTTAAACATCTTCCAGAACCTCAATAAGCGCCAGTTTGAAACCGTTATTCATCTATTTGAAGTGGCAATAATAGCAACTGACCTGGCTTTGTATTTCAAGAAAAGAACCATGTTTCAGAAGATTATTGACACTTGTGAAAAAATGGAAACTGAAGAGGAGGTCATTAAGTATATATCCATTGACCCAACCAAAAAAGAGGTTATCATGGCAATGATGATGACAGGGTGTGACCTCTCTGCTATAACCAAGCCTTGGGAGATCCAAAGCCAGGTAGCCCTCATGGTTGCAAATGAATTCTGGGAACAAGGAGACCTGGAGAGAACAGTATTGCAACAACAACCAATTCCTATGATGGACAGAGAAAAAGGAGATGAACTACCCAAGCTCCAAGTTGGTTTCATCGATTTTGTGTGTACTTTTGTATACAAGGAATTCTCCCGATTTCACAAAGAAATCACACCAATGTTGAATGGTCTTCAAAACAACAGAGTAGAGTGGAAATCCCGAGCTGATGAATATGATGAAAAAATGAAGGTGATAGAAGAAGAAAAGAAAAAACAGGAAGAAGCTAACACAGCTCTAAAAGCTGAAGAGGATGTAGGAAATACTACT------GGTGAAGGCAAAAAGTCCAAAACATGTGATATTTTGTAA
	Dromiciops_gliroides	ATGGGTGAGATCACCAAGGAAGATGTGGAGAGATACCTAGGAAACAACCCCCAGTTTGCTAAGGAATATTTTGACAAGAAGCTGCGGGCAGAGGTGCTGGGAGAAGTCTTCAAAAGCAGCCAGGCATCCATCAAAGAGAGTACCTCCTTTAAGGAGATGACCCAAGTAGAGGAATCTGCCTTGATCTTTGAGTTGCTGAAGAACATTCAGGATGAAGCAGCCAGCATGGAGGTGGTGGTGCACCGGGGTCTAAGGAGGCTGTGCCAGTTGCTGTCTGCAGACCGCTGCAGCATGTTCATTTGCCGATCACGCAATGGAATTCCAGAGGTGGCGTCAAAGCTGCTCGATGTCACCCCAACCTCCAAGCTGGAGGAGAACCTCGTGCCTCCTGACAAAGAAGCTGTTTTCCCTCTAGACATCGGCATTGTGGGTTGGGTTGCTCATACTAAAAAATCCTTTAATATCCCAGATGTAACCAAGAACAGCCACTTTTCTGACTTTCTGGACAAGCAAACGGGTTATACCACCAAGAATATGCTGGCAATTCCTATTATGATGGGCAAGGAGGTGCTTGCAGTCATGATGGCCCTAAACAAAATCAATGAGCCCGAATTTACTAAGCAGGACGAAGAGGTTTTTTCCAAATACCTCAATTTTGTTTCTTTTGTCCTAAGACAGCACCACATGGCATACCTCTACAGTATTGAATCTCGAAAAACTCAGGTACTTTTATGGTCAGCCAACAAAGTATTTGAAGAACTTACAGATATTGAGCGACAATTTCACAAAGCTCTATATACCATTAGAGCCTATTTGAACTGTGAAAGATACTCCATCGGCCTACTGGACATGACTAAAGAAAAGGAGTTCTATGATGAATGGCCAATCAAGCTTGGAGAAGTGGAGCCTTACAAAGGCCCAAAGACACCAGATGGAAGAGAAATTATCTTTTATAAGATTATTGATTATATTCTACATGGAAAAGAAGAAATCAAAGTCATCCAGACGCCTCCTGCAGACCACTGGTCTCTTGTTAGTGGATTGCCAACTTATGTTGCTGAACATGGATTTATTTGTAATATGATGAATGCACCAGCAGATGAATATTTTACATTTCAGAAAGGACCCGTCGATGAAACAGGCTGGATCATTCAGAATGTCCTCTCCCTACCCATAGTCAACAAGAAGGAAGACATCGTGGGAGTTGTGACATTCTACAATCGAAAAGATGCGAAGCCCTTTGATGAATATGATGAGCAACTGACCGAGATTCTCACACAGTTTCTTGGTTGGTCCCTTTTAAATACTGACACCTATGAGAAAATGAATAAAATTGAAAACAGAAGGGACATCGCTTATGAAATGCTCATGTACCAGACCAAAGCTACTGCTGGTGAAATTGAGTCAATTTTGAAATACAAAGAGAAGTTGAATACAAATAT---TGAAGACTGTGAAGAAAAACAACTCATCCAGATTTTGAAAGAGGAGCTGCCAAACCCAAAGGATGTAGAACTTTATGAATTCCACTTCAGTGACTTCCCCATGACAGAGCATGGATTGATTAAATGTGGGATCCAGTTATTTTTTGAAATAAAAGCTGTGGAAAAGTTTAAAGTGCCTGTGGAGGTCCTTATCAGATGGATGTACACAGTGAGAAAAGGTTACCGATCTGTCACCTATCACAACTGGAGGCATGGATTCAATGTGGGACAGACAATGTTTACCCTGCTAATGACAGGAAAACTGAAGAAGTATTATACTGATCTGGAAGCCTTTGCTATGATTGCGGCTGCTTTCTGCCATGATATTGATCACAGAGGCACCAACAATTTGTATCAGATGAAATCAGCATCCCCCTTAGCCAAGCTTCATGGATCTTCCATTTTAGAGAGACACCACCTGGAGTTCAGTAAGACTCTGCTGAATGATGAGAGTTTAAACATCTTCCAGAATCTCAATAAGCGCCAATTTGAAACTGTTATTCATCTGTTTGAAGTGGCAATTATAGCAACTGACCTGGCTTTATATTTCAAGAAAAGAGCCATGTTTCAGAAGATTATCGACACTTGTGAAAAAATGGAAACCGAAGAGGAGGTCATTAAGTACATCTCCATTGACCCAACCAAAAAAGAAGTTATCATGGCAATGATGATGACTGGGTGTGACCTCTCTGCTATAACCAAGCCTTGGGAGATTCAAAGCCAGGTAGCCCTCATGGTCGCGAATGAATTTTGGGAACAAGGAGACCTGGAGAGAACAGTATTGCAACAACAACCAATTCCTATGATGGACAGAGAAAAAGGAGACGAACTACCCAAGCTCCAAGTTGGTTTCATCGATTTTGTGTGTACTTTTGTATACAAGGAATTCTCCCGGTTTCACAAAGAAATTACACCAATGTTGGATGGTCTTCAAAACAACAGGGTGGAGTGGAAATCCCGAGCTGATGAATATGATGAAAAAATGAAGGTGATAGAAGAAGAGAAGAAAAAGAAGCAAGAAGCCAACACAGTCCCAAAAGCTGAAGAAGATTTAGGAAGTACT---------GGTGATGACAAAAAATCCAAAACGTGTCAAATTTTGTAA
	Monodelphis_domestica	ATGGGTGAGATCACCAAGGAGGATGTGGAGAAATATTTAGGAAACAATCCTCAGTTTGCTAAGGAGTATTTTGACAAAAAACTGCGGGTAGAGGTGCTGGGAGAAGTCTTCAAAAGCAGCCCAGCATCCATCAAGGACAGCGTCTCCTTCCATGAGATGACCCAAGTAGAGGAGTCAGCCTTGATCTTTGAGATGCTCCAGAACATGCACGATGAAGCAGCCAGCATGGAGGCATTGGTGCACAAGGGTCTACAGAGACTATCCCACTTGCTATCTGCTGACCGCTGTAGCATGTTCATTTGCCGATCACGCAATGGAATTCCGGAGGTGGCATCAAGACTGCTCAATGTTACCCCAACCTCCAAGCTGGAGGAGAGCCTCGTGCCTCCTGACAGAGAAACTGTTTTTCCTCTAGACATTGGGATTGTGGGTTGGGTTGCTCATACTAAAAAATCCTTTAATATTCCGGATGTAACCAAGAACAGCCATTTTTCTGACTTTCTGGATAAGCAAACTGGTTATACCACTAAGAATATGCTGACAATGCCTATTATGATGGGCAAGGAGGTCCTCGCTGTCATGATGGCTGTAAACAAAGTGAACGCACCTGCGTTTACTAAGGAGGATGAAGAGGTTTTTTCCAAATACCTCCATTTTGTTTCTCTTGTTCTAAGGCAGCACCACATGGCATATCTCCATAGTATTGAAACTCGAAAAACTCAGGTCCTTTTATGGTCAGCCAACAAAGTATTTGAAGAACTTACAGATATTGAGCGACAATTTCACAAAGCCCTATATACCATTAGAACCTATTTGAGCTGTGAAAGATACTCCATTGGCCTACTGGACATGACCAAAGAAAAGGAGTTCTATGATGAGTGGCCCATCAAGCTTGGAGAAGTAGAACCATATAAAGGTCCCAAGACACCAGATGGCAGGGAAATTATCTTTTATAAGATTATTGATTATATTCTGCATGGAAAAGAAGAGATCAAAGTCATTCAGACACCTCCTACAGATCACTGGTCTCTTGTTAGTGGGTTGCCGACATATGTTGCAGAACATGGATTTATCTGTAATATGGTGAATGCACCAGCTGATGAATATTTCACATTTCAGAAAGGACCTGTTGATGAAACAGGTTGGATCATCCATAATGTCCTCTCCCTACCCATAGTCAACAAGAAGGAAGACATCGTGGGAGTCGTGACATTCTACAATAGAAAAGATGCAAAGCCCTTTGATGAATATGATGAGCAAATCATGGAGACTCTCACACAGTTCCTGGGTTGGTCTCTTTTAAATACTGACGCCTATGAGAAAATGAATAAGCTTGAAAACAGAAAGGACATCGCTTATGAAATGCTCATGTACCAGACCAAAGCCACAGCTGATGAAATTGAGTCTATTTTGAAATACAAAGATAAGTTGAATACAGATATTACTGAAGGCTATGAAGAAAAACAACTCATCCAGATTTTGAAAGAAGAACTGCCGAACCCCAAGGATGTAGAACTTTATGAATTCCACTTCAGTGACTTCCCCATTACGGAGCATGAATTGATTAAATGCGGGATCCAGTTATTTTTTGAAATAAAAGCAGTGGAAAAGTTCAAAGTGCCTGTAGAGGTCCTTACCAGATGGATGTACACAGTGAGAAAGGGTTACCGATCTGTCACCTATCACAACTGGCGACATGGATTCAATGTGGGACAAACAATGTTTACTCTGCTAATGACAGGAGGACTGAAGAAATACTATACAGATCTGGAAGCCTTTGCAATGGTTGCAGCTGCTTTCTGCCATGATATTGATCACAGAGGCACCAACAATTTGTATCAGATGAAGTCAGCATCCCCCTTAGCCAAGCTTCATGGATCTTCTATTTTAGAGAGACACCATCTGGAATTCAGTAAGACTCTGCTGCATGATGAGAGTTTAAACATTTTCCAGAACCTAAACAAGCGCCAGTTTGAAACTGTTATTCATCTATTTGAAGTGGCAATAATAGCAACTGACCTCGCATTATATTTCAAGAAAAGAACCATGTTTCAGAAGATTATTGACACTTGTGAAAAAATGGAAACTGAAGCAGAGGTCATTAAGTACATATCCTCTGACCCAACCAAAAAAGAGGTTATCATGGCAATGATGATGACAGGGTGTGACCTCTCTGCTATTACCAAGCCTTGGGAGATTCAAAGCCAGGTAGCCCTCAAGGTTGCCAATGAATTTTGGGAACAAGGAGACCTGGAGAGGACAGTATTGCAGCAACAACCAATTCCTATGATGGACAGACAGAAAGAAGACGAACTCCCCAAGCTTCAGGTTGGCTTCATTGATTTTGTGTGCACCTTCGTCTACAAGGAATTCTCCCGGTTTCACAAAGAAATTACACCGATGTTGGATGGTCTTCAAAATAACAGAGTGGAATGGAAATCCCGAGCTGATGAATATGAGGAAAAGATGAAGGCAATTGAAGAAGAAAAGATAAGACAGCAAGAAGCCAACATAGCCCCAAAAGCTGAAGAAGATTTAGGAAGTATT---------GGTGATGACAAAAAGTCCAAAACATGTCAAATTTTGTAA
	Didelphis_virginiana	ATGGGTGAGATCACCAAGGAGGATGTCGAGAAATATTTAGGAAATAATCCTCAGTTTGCTAAAGAGTATTTTGACAAAAAGCTACGGGTAGAGGTGCTGGGAGAAGTCTTCAAAAGCAGCCCAGCATCCATCAAGGACAGTGTCTCCTTCAATGAGATGACCCAAGTAGAGGAGTCAGCCATAATCTTTGAGATGCTCCAGAACATGCACGACGAAGCAGCCAGTATGGAGGCAGTGGTGCACAAGGGTCTAAGAAGGTTGTCCCAGTTACTGTCTGCTGACCGCTGTAGCATGTTCATTTGCCGATCACGCAATGGAATTCCAGAGGTGGCATCAAGACTACTTAATGTTACCCCAACCTCCAGGCTGGAGGAGAACCTTGTACCTCCTAACAGAGAAACTGTTTTTCCTCTAGACATTGGGATTGTGGGTTGGGTTGCTCATACTAAAAAATCCTTTAATGTTCCCGATGTAACCAAGAACAGTCATTTTTCTGACTTTCTGGATAAGCAAACTGGTTATACCACTAAGAATATGCTGACAATGCCTATCATGATGGGCAAGGAGATCCTCGCTGTCATGATGGCTGTGAACAAAGTGAACGCACCCGAATTTACTAAGCAGGATGAAGAGGTTTTTTCCAAATACCTCAATTTTGTTTCTCTTGTTCTAAGGCAGCACCACATGGCATATCTTCATAGTATTGAAACTCGAAAAACTCAGGTCCTTTTATGGTCGGCCAACAAAGTATTTGAAGAACTTACAGATATTGAGCGACAATTTCACAAAGCCCTATATACCATTAGAACCTATTTGAACTGTGAAAGATACTCCATTGGCCTACTGGACATGACCAAAGAAAAGGAGTTCTATGATGAGTGGCCCATCAAGCTTGGAGAAGTAGAACCTTACAAAGGTCCCAAGACACCAGATGGCAGGGAAATTATCTTTTATAAGATTATTGATTATATTCTACATGGAAAAGAAGAGATCAAAGTCATTCAGACACCTCCTGCAGATCACTGGTCTCTTGTTAGTGGGTTGCCAACATATGTTGCTGAACATGGATTTATCTGTAATATGATGAATGCACCAGCTGATGAATATTTCACGTTTCAGAAAGGACCTGTTGATGAAACAGGTTGGATCATCCATAATGTCCTCTCCCTACCCATAGTCAACAAGAAGGAAGACATCGTGGGAGTGGTGACATTCTACAACAGAAAAGATGCAAAGCCCTTTGATGAATATGATGAGCAAATCATGGAGACTCTCACACAGTTTCTTGGTTGGTCTCTTTTAAATACTGACACCCATGAGAAAATGAATAAGCTTGAAAACAGAAAGGACATCGCTTATGAAATGCTCATGTACCAGACCAAAGCCACGGCTGATGAAATCGAGTCTATTTTGAAATACAAAGAGAAGTTGAATACAGATATTACTGAAGGCTATGAAGAAAAACAGCTCATCCAGATTTTGAAAGAAGAGCTGCCGGACCCCAAGGATGTAGAACTTTATGAATTCCACTTCAGTGACTTCCCCATTACAGAGCATGAATTGATTAAATGCGGGATCCAGCTATTTTTTGAAATAAAAGCAGTGGAAAAGTTCAAAGTGCCTGTAGAGGTCCTTACCAGATGGATGTACACAGTGAGAAAAGGTTACCGATCTGTCACTTATCACAACTGGCGACATGGATTCAATGTGGGACAGACAATGTTTACTTTGCTAACGACAGGAGGACTGAAGAAATACTATACGGATCTGGAAGCCTTTGCAATGGTTGCAGCGGCTTTCTGCCATGACATTGATCACAGAGGCACCAACAATTTGTATCAGATGAAGTCAGCATCCCCCTTAGCCAAGCTTCATGGATCTTCTATTTTAGAGAGACACCACCTGGAGTTCAGTAAGACTCTACTGCATGATGAGAGTTTAAACATCTTCCAGAACTTAAATAAGCGCCAGTTTGAAACTGTTATTCATCTATTTGAAGTGGCAATAATAGCAACCGACCTGGCATTATATTTCAAGAAAAGAACCATGTTTCAGAAGATTATTGACACTTGTGAAAACATGGAAACTGAAGCAGAGGTCATTAAGTACATATCCGTTGACCCAGTCAAAAAAGAGGTTATCATGGCAATGATGATGACAGGGTGTGACCTCTCTGCTATAACCAAGCCTTGGGAGATTCAAAGCCAGGTGGCCCTCAAGGTTGCCAATGAATTTTGGGAACAAGGTGACCTGGAGAGAACAGTACTGCAGCAACAACCAATTCCCATGATGGACAGACAGAAAGAAGCCGAACTCCCCAAGCTCCAGGTTGGCTTCATCGATTTTGTGTGCACCTTCGTGTACAAGGAATTCTCCCGATTTCACAAAGAAATTACACCAATGCTGGACGGTCTTCAAAATAACAGAGTGGAGTGGAAATCCCGGGCTGACGAATATGAGGAAAAGATGAAGGCGATGGAAGAAGAAAAGATAAGACAGCAAGAAGCTAACATGGCCACAAAAGCTGAAGAAGATTTAAGAAGTATT---------GGTGATGACAAAAAGTCCAAAACATGTCAAATTTTGTAA
	Gracilinanus_agilis	ATGGGTGAGATCACCAAGGAGGATGTTGAGAAATATTTAGGAAATAACCCTCAGTTTGCTAAGGAGTATTTTGACAAAAAGCTGCGGGTGGAGGTGCTGGGAGAGGTCTTCAAAAGCAGCCCGGCGTCCCTCAAGGACGGGGTCTCCTTCCATGAGATGACCCAAGTGGAGGAGTCAGCCGTGATCTTTGAGATGCTCCAGAACATGCGCGAGGAAGCAGCCAGTATGGAGGCAGTGGTGCACAAGGGTCTAAGGAGGCTATCCCAGTTGCTGTCTGCCGATCGCTGTAGCATGTTCATTTGCCGATCACGCAATGGAATTCCGGAGGTGGCATCAAGACTGCTCGATGTGACCCCAACCTCCAGGCTGGAGGAGAACCTCGTGCCTCCTGACAGAGAAACTATTTTTCCTCTAGACATTGGGATTGTGGGTTGGGTTGCTCATACCAAAAAATCCTTTAATATTCTGGATGTAACCAAGAACAGCCACTTTTCTGACTTTCTGGATAAGCAAACTGGTTATACCACTAAGAACATGCTGGCAATGCCTATCACGATGGGCAAGGAGGTCCTCGCTGTCGTGATGGCTGTGAACAAAGTGAACGCGCCCGAATTTACGAAGCAGGATGAAGAGGTTTTTTCCAAATACCTCAGTTTTGTTTCTCTTGTTCTAAGGCAGCACCACATGGCATATCTCCACAGTATTGAAACTCGAAAAACTCAGGTCCTTTTATGGTCGGCCAACAAAGTATTTGAAGAACTTACAGATATTGAGCGACAATTTCACAAAGCCCTATATACCATAAGAACCTATTTGAACTGTGAAAGATACTCCATTGGCCTACTGGACATGACCAAAGAAAAGGAGTTCTATGATGAGTGGCCCATCAAGCTTGGTGAAGTAGAACCTTACAAAGGTCCCAAGACACCAGATGGCAGGGAAATTATCTTTTATAAGATTATTGATTATATTCTACATGGAAAAGAAGAGATCAAAGTCATTCAGACACCTCCTGCAGATCACTGGTCTCTTGTTAGTGGGTTGCCAACATATGTTGCTGAACATGGATTTATCTGTAATATGATTAATGCACCAGCTGATGAATATTTCACATTTCAGAAAGGACCTGTTGATGAAACAGGTTGGATCATCCACAATGTCCTCTCCCTACCCATAGTCAACAAGAAGGAGGACATCGTGGGAGTCGTGACATTCTACAATAGAAAAGATGCAAAGCCCTTTGATGAATATGATGAGCAAATCATGGAGACTCTCACACAGTTTCTTGGATGGTCTCTTTTAAATACTGACACCTACGAGAAAATGAATAAGCTTGAAAACAGAAAGGACATCGCTCATGAAATGCTCATGTACCAGACCAAAGCCACAGCTGATGAAATCGAGTCTATTCTGAAATACAAAGAGAAGTTGAATACAGATATTACTGAAGGCTATGAAGAAAAACAACTCATCCAGATTTTGAAAGAAGAGCTGCCGGACCCCAAGGATGTAGAACTTTATGAATTCCACTTCAGTGACTTCCCCATTACAGAGCATGAATTGATTAAATGCGGGATCCAGTTATTTTTTGAAATAAAAGCAGTGGAAAAGTTCAAAGTGCCTGTAGAGGTCCTTACCAGATGGATGTACACAGTGAGAAAAGGTTACCGATCTGTCACCTATCACAACTGGCGACATGGATTCAATGTGGGGCAGACAATGTTTACTCTGCTGACGACAGGAGGACTGAAGAAATACTATACGGATCTGGAAGCCTTTGCAATGGTTGCAGCTGCTTTCTGCCATGATATTGATCACAGAGGCACCAATAATTTGTATCAGATGAAGTCAGCATCCCCCTTAGCCAAGCTTCATGGATCTTCTATTTTAGAGAGACACCACCTGGAGTTCAGTAAGTCTCTGCTGCATGATGAGAGTTTAAACATCTTCCAGAACCTAAATAAGCGTCAGTTTGAAACTGTTATTCATCTGTTTGAAGTGGCAATAATAGCAACCGACCTGGCATTATATTTCAAGAAAAGAACCATGTTTCAGAAGATTATTGACACTTGTGAAAAAATGGAAACTGAAGCAGAGGTCATTAAGTACATATCCATTGACCCAACCAAAAAAGAGGTTATCATGGCAATGATGATGACAGGGTGTGACCTCTCTGCTATAACCAAGCCTTGGGAGATTCAAAGCCAGGTCGCCCTCAAGGTTGCCAATGAATTTTGGGAACAAGGAGACCTGGAGAGAACAGTGTTGCAACAACAACCAATTCCTATGATGGACAGACAGAAAGAAGACGAACTCCCCAAGCTTCAGGTTGGCTTCATTGATTTTGTGTGCACCTTCGTATACAAGGAATTCTCCCGGTTTCACAAAGAAATTACACCGATGTTGGATGGTCTTCAAAATAACAGAGTGGAGTGGAAATCCCGAGCTGATGAATATGAGGAAAAAATGAAGGCAATGGAAGAAGAAAAGATAAAACAGCAAGAAGCCAACATAGCCCCAAAAGCTGAAGAAGATTTAGGAAGTATT---------GGTGATGACAAAAAGTCCAAAACATGTCAAATTTTGTAA
	Lagorchestes_hirsutus	ATGGGTGATATCACCAAGGAGGATGTGGAGAAATACCTAGGAAACAACCCCCAGTTTGCTAAGGAGTATTTTGACAAGAAGCTGAGGGTAGAGGTGCTGGGAGAAGTCTTCAAAGGCAGCCCAGCATCCATCCAGGAGAGTACCTCCTTTAATGAGATGACCCAAGTAGAGGAAGCAACCTTGATCTTTGAGTTGCTGCAGAATATGCAAGATGAAGCAGCCAGCATGGAGGCCATGGTACACAAGAGTCTGAGGAGGCTATGCCAGTTGCTGTCTGCCGACCGCTGTAGCATGTTCATTTACCGATCACGCAATGGAATTCCAGAGGTGGTGTCAAGGCTGCTCAATGTCACCCCAACCTCCAAACTGGAGGAGAACCTCGTGTCTCCTGACAAAGAAACTGTTTTTCCTCTAGACATCGGGATTGTGGGTTGGGTTGCTCATACTAAAAAATTCTTTAATATTCCGGATGTAACCAAGAACAGTCATTTTTCTGACTTTCTGGATAAGCAAACTGGTTATACCACTAAGAATATGCTGGCAATGCCTATCATGATGGGCAAGGAGGTCCTCGCTGTTGTGATGGCTGTGAACAAGGTCAATGAGCCAGAGTTTACTAAGCAGGATGAAGAGGTTTTTTCCAAATACCTCAATTTTGTTTCTTTTGTTCTAAGGCAGCACCACATGGCGTACCTCCACAATATTGAATCTCGAAAAGTTCAGGTCCTTTTATGGTCAGCCAACAAAGTATTTGAAGAACTTACAGATATCGAGCGACAATTTCACAAAGCCCTGTACACCATTAGAGCCTATTTGAATTGTGAAAGATACTCCATCGGCCTACTGGACATGACCAAAGAAAAGGAGTTCTATGATGAATGGCCAATCAAGCTTGGAGAAGTACAGCCTTACAAAGGTCCAAAGACACCAGATGGCAGAGAAATTATCTTTTATAAGATTATTGATTATATTCTACATGGAAAAGAAGAGATCAAAGTCATCCAGACACCTCCTGCAGACCACTGGTCCCTTGTTAGTGGCTTACCAACATATGTTGCTGAACATGGATTTATTTGTAATATGATGAATACAGCAGCAGATGAATACTTCACATTTCAGAAAGGACCCGTTGATGAAACAGGCTGGATTATTCAAAATGTCCTCTCCCTACCCATAGTCAACAAGAAGGAAGACATCGTGGGAGTCATGACGTTCTACAATCGAAAAGACTCAAAGCCCTTTGATGAGTATGATGAGCAAATCACTGAGATTCTCACACAGTTTCTTGGCTGGTCTCTTTTAAATACTGACACATATGAGAAAATGAATAAACTTGAAAACAGGAAGGACATTGCTTATGAAATGCTCATGTACCAGACCAAAGCTACTGCTGGTGAAATTGAGTCTATTTTGAAATACAAAGAGAAATTGAATACAAATATTATTGAAGACTGTGAAGAAAAGCAACTCATCCAGATTTTGAAAGAGGAGCTGCCAAATCCAGAGGACGTAGAACTTTATGAATTCCACTTCAGTGACTTCCCCATTACAGAGCATGGATTGATTAAATGTGGGATCCAGTTGTTTTTTGAAATAAAAGCCGTGGAAAAGTTCAAAGTGCCTGTGGAGGTCCTTACCAGATGGATGTACACAGTGAGAAAAGGTTACCGATCTGTCACCTATCACAATTGGCGGCATGGATTCAACGTGGGACAGACAATGTTTACCCTGCTAATGACAGGAAAACTGAAGAAGTATTACACTGACCTGGAAGCCTTTGCAATGATTGCAGCTGCTTTCTGCCATGACATTGATCACAGAGGCACCAACAATTTGTATCAGATGAAATCAGCATCCCCCTTAGCCAAGCTTCATGGATCTTCCATTTTAGAGAGACACCACCTGGAGTTCAGTAAGACTTTGCTGCATGATGAGAGTTTAAACATCTTCCAGAATCTCAATAAGCGCCAATTTGAAACGGTTATTCATCTCTTTGAAGTGGCAATAATAGCGACTGATCTGGCTTTATATTTCAAGAAAAGAACCATGTTTCAGAAGATTATTGACGCTTGTGAACAAATGGAAACCGAGGAGGAGGTCATTAAGTACATATCCATTGACCCAACCAAAAAGGAGGTTATCATGGCAATGATGATGACAGGGTGTGACCTCTCAGCTATAACCAAGCCTTGGGAGATTCAAAGTCAGGTAGCCCTCATGGTTGCAAATGAATTTTGGGAACAAGGAGACCTGGAGAGAACAGTGTTACAACAACAACCAATTCCTATGATGGACAGAGAAAAAGGAGATGAACTACCCAAGCTCCAAGTTGGCTTCATCGATTTTGTGTGTACTTTTGTATACAAGGAATTTTCCCGATTTCACAAAGAAATTACACCAATGTTGGATGGTCTTCAGAACAACAGAGTAGAGTGGAAATCCCGAGCAGATGAATATGATGAAAAAATGAAGGTGATAGAAGAA---AAGAAAAAG---CAAGAAGCTGACACAGCCCCAAAGGCTGAAGAAGATTTAGGAAGTACT---------GGTGATGACAAAAAGTCCAAAACATGTCAAATTTTGTAA
	Macropus_eugenii	ATGGGTGATATCACCAAGGAGGATGTGGAGAAATACCTAGGAAACAACCCCCAGTTTGCTAAGGAGTATTTTGACAAGAAGCTGAGGGTAGAGGTGCTGGGAGAAGTCTTCAAAGGCAGCCCAGTACCCATCCAGGAGAGTACCTCCTTTAATGAGATGACCCAAGTAGAGGAAGCAACCTTGATCTTTGAGTTGCTGCAGAATATGCAAGATGAAGCAGCCAGCATGGAGGCCATGGTACACAAGAGTCTGAGGAGGCTATGCCAGTTGCTGTCTGCTGACCGCTGTAGCATGTTCATTTGCCGATCACGCAATGGAATTCCAGAGGTGGTGTCAAGGCTGCTCAATGTCACCCCAACCTCCAAACTGGAGGAGAACCTCGTGTCTCCTGACAAAGAAACTGTTTTTCCTCTAGACATCGGGATTGTGGGTTGGGTTGCTCATACTAAAAAATTCTTTAATATTCCGGATGTAACCAAGAACAGTCATTTTTCTGACTTTCTGGATAAGCAAACTGGTTATACCACTAAGAATATGCTGGCAATGCCTATCATGATGGGCAAAGAGGTCCTCGCTGTCGTGATGGCTGTGAACAAGGTCAATGAGCCAGAGTTTACTAAGCAGGATGAAGAGGTTTTTTCCAAATACCTCAATTTTGTTTCTTTTGTTCTAAGGCAGCACCACATGGCGTACCTCCACAATATTGAATCTCGAAAAGTTCAGGTCCTTTTATGGTCAGCCAACAAAGTATTTGAAGAACTTACAGATATCGAGCGACAATTTCACAAAGCCCTGTACACCATTAGAGCCTATTTGAATTGTGAAAGATACTCCATCGGCCTACTGGATATGACCAAAGAAAAGGAGTTCTATGATGAATGGCCAATCAAGCTTGGAGAAGTACAGCCTTACAAAGGTCCAAAGACACCAGATGGCAGAGAAATTATCTTTTATAAGATTATTGATTATATTCTACATGGAAAAGAAGAGATCAAAGTCATCCAGACACCTCCTGCAGACCACTGGTCTCTTGTTAGTGGCTTACCAACATATGTTGCTGAACATGGATTTATTTGTAATATGATGAATGCACCAGCAGATGAATACTTCACATTTCAGAAAGGACCCGTTGATGAAACAGGCTGGATTATTCAAAATGTCCTCTCCTTACCCATAGTCAACAAGAAGGAAGACATCGTGGGAGTCATGACGTTCTACAATCGAAAAGACGCAAAGCCCTTTGATGAGTATGATGAGCAAATCACTGAGATTCTCACACAGTTTCTTGGCTGGTCTCTTTTAAATACTGACACATATGAGAAAATGAATAAACTTGAAAACAGGAAGGACATTGCTTATGAAATGCTCATGTACCAGACCAAAGCTACTGCTGGTGAAATTGAGTCTATTTTGAAATACAAAGAGAAATTGAATACAAATATTATTGAAGACTGTGAAGAAAAACAACTCATCCAGATTTTGAAAGAGGAGCTGCCAAATCCAGAGGACGTAGAACTTTATGAATTCCACTTCAGTGACTTCCCCATTACAGAGCATGGATTGATTAAATGTGGGATCCAGTTATTTTTTGAAATAAAAGCCGTGGAAAAGTTCAAAGTGCCTGTGGAGGTCCTTACCAGATGGATGTACACAGTGAGAAAAGGTTACCGATCTGTCACCTATCACAATTGGCGCCATGGATTCAATGTGGGACAGACAATGTTTACCCTGCTAATGACAGGAAAACTGAAGAAGTATTACACTGACCTGGAAGCCTTTGCAATGATTGCAGCTGCTTTCTGCCATGACATTGATCACAGAGGCACCAACAATTTGTACCAGATGAAATCAGCATCCCCCTTAGCCAAGCTTCATGGATCTTCCATTTTAGAGAGACACCACCTGGAGTTCAGTAAGACTTTGCTGCATGATGAGAGTTTAAACATCTTCCAGAATCTCAATAAGCGCCAATTTGAAACGGTTATTCATCTCTTTGAAGTGGCAATAATAGCGACTGATCTGGCTTTATATTTCAAGAAAAGAACCATGTTTCAGAAGATTATTGACGCTTGCGAACAAATGGAAACTGAGGAGGAGGTCATTAAGTACATATCCATTGACCCAACCAAAAAGGAGGTTATCATGGCAATGATGATGACAGGGTGTGACCTCTCAGCTATAACCAAGCCTTGGGAGATTCAAAGTCAGGTAGCCCTCATGGTTGCAAATGAATTTTGGGAACAAGGAGACCTGGAGAGAACAGTGTTACAACAACAACCAATTCCGATGATGGACAGAGAAAAAGGAGATGAACTACCCAAGCTCCAAGTTGGCTTCATCGATTTTGTGTGTACTTTTGTATACAAGGAATTTTCCCGATTTCACAAAGAAATTACACCAATGTTGGATGGTCTTCAGAACAACAGAGTAGAGTGGAAATCCCGAGCAGATGAATATGATGAAAAAATGAAGGTGATAGAAGAA---AAGAAAAAG---CAAGAAGCTGACACAGCCCCAAAGGCTGAAGAAGATTTAGGAAGTACT---------GGTGATGACAAAAAGTCCAAAACATGTCAAATTTTGTAA
	Macropus_rufus	ATGGGTGATATCACCAAGGAGGATGTGGAGAAATACCTAGGAAACAACCCCCAGTTTGCTAAGGAGTATTTTGACAAGAAGCTGAGGGTAGAGGTGCTGGGAGAAGTCTTCAAAGGCAGCCCAGTACCCATCCAGGAGAGTACCTCCTTTAATGAGATGACCCAAGTAGAGGAAGCAACCTTGATCTTTGAGTTGCTGCAGAATATGCAAGATGAAGCAGCCAGCATGGAGGCCATGGTACACAAGAGTCTGAGGAGGCTATGCCAGTTGCTGTCTGCCGACCGCTGTAGCATGTTCATTTGCCGATCACGCAATGGAATTCCAGAGGTGGTGTCAAGGCTGCTCAATGTCACCCCAACCTCCAAACTGGAGGAGAACCTCGTGTCTCCTGACAAAGAAACTGTTTTTCCTCTAGACATCGGGATTGTGGGTTGGGTTGCTCATACTAAAAAATTCTTTAATATTCCGGATGTAACCAAGAACAGTCATTTTTCTGACTTTCTGGATAAGCAAACTGGTTATACCACTAAGAATATGCTGGCAATGCCTATCATGATGGGCAAGGAGGTCCTCGCTGTCGTGATGGCTGTGAACAAGGTCAATGAGCCAGAGTTTACTAAGCAGGATGAAGAGGTTTTTTCCAAATACCTCAATTTTGTTTCTTTTGTTCTAAGGCAGCACCACATGGCGTACCTCCACAATATTGAATCTCGAAAAGTTCAGGTCCTTTTATGGTCAGCCAACAAAGTATTTGAAGAACTTACAGATATCGAGCGACAATTTCACAAAGCCCTGTACACCATTAGATCCTATTTGAATTGTGAAAGATACTCCATCGGCCTACTGGACATGACCAAAGAAAAGGAGTTCTATGATGAATGGCCAATCAAGCTTGGAGAAGTACAGCCTTACAAAGGTCCAAAGACACCAGATGGCAGAGAAATTATCTTTTATAAGATTATTGATTATATTCTACATGGAAAAGAAGAGATCAAAGTCATCCAGACACCTCCTGCAGACCACTGGTCTCTTATTAGTGGCTTACCAACATATGTTGCTGAACATGGATTTATTTGTAATATGATGAATGCACCAGCAGATGAATACTTCACATTTCAGAAAGGACCCGTTGATGAAACAGGCTGGATTATTCAAAATGTCCTCTCCCTGCCCATAGTCAACAAGAAGGAAGACATCGTGGGAGTCATGACGTTCTACAATCGAAAAGACGCAAAGCCCTTTGATGAGCATGATGAGCAAATCACTGAGATTCTCACACAGTTTCTTGGCTGGTCTCTTTTAAATACTGACACATATGAGAAAATGAATAAACTTGAAAACAGGAAGGACATTGCTTATGAAATGCTCATGTACCAGACCAAAGCTACTGCTGGTGAAATTGAGTCTATTTTGAAATACAAAGAGAAATTGAATACAAATATTATTGAAGACTGTGAAGAAAAACAACTCATCCAGATTTTGAAAGAGGAGTTGCCAAATCCAGAGGACGTAGAACTTTATGAATTCCACTTCAGTGACTTCCCCATTACAGAGCATGGATTGATCAAATGTGGGATCCAGTTATTTTTTGAAATAAAAGCCGTGGAAAAGTTCAAAGTGCCTGTGGAGGTCCTTACCAGATGGATGTACACAGTGAGAAAAGGTTACCGATCTGTCACCTATCACAATTGGCGGCATGGATTCAATGTGGGACAGACAATGTTTACCCTGCTAATGACAGGAAAACTGAAGAAGTATTACACTGACCTGGAAGCCTTTGCAATGATTGCGGCTGCTTTCTGCCATGACATTGATCACAGAGGCACCAACAATTTGTACCAGATGAAATCAGCATCCCCCTTAGCCAAGCTTCATGGATCTTCCATTTTAGAGAGACACCACCTGGAGTTCAGTAAGACTTTGCTGCATGATGAGAGTTTAAACATCTTCCAGAATCTCAATAAGCGCCAATTTGAAACGGTTATTCATCTCTTTGAAGTGGCAATAATAGCGACTGATCTGGCTTTATATTTCAAGAAAAGAACCATGTTTCAGAAGATTATTGACGCTTGCGAACAAATGGAAACCGAGGAGGAGGTCATTAAGTACATATCCATTGACCCAACCAAAAAGGAGGTTATCATGGCAATGATGATGACAGGGTGTGACCTCTCAGCTATAACCAAGCCTTGGGAGATTCAAAGTCAGGTAGCCCTCATGGTTGCAAATGAATTTTGGGAACAAGGAGACCTGGAGAGAACAGTGTTACAACAACAACCAATTCCTATGATGGACAGAGAAAAAGGAGATGAACTACCCAAGCTCCAAGTTGGCTTCATCGATTTTGTGTGTACTTTTGTATACAAGGAATTTTCCCGATTTCACAAAGAAATTACACCAATGTTGGATGGTCTTCAGAACAACAGAGTAGAGTGGAAATCCCGAGCGGATGAATATGATGAAAAAATGAAGGTGATAGAAGAA---AAGAAAAAG---CAAGAAGCTGACACAGCCCCAAAGGCTGAAGAAGATTTAGGAAGTACT---------GGTGATGACAAAAAGTCCAAAACATGTCAAATTTTGTAA
	Macropus_fuliginosus	ATGGGTGATATCACCAAGGAGGATGTGGAGAAATACCTAGGAAACAACCCCCAGTTTGCTAAGGAGTATTTTGACAAGAAGCTGAGGGTAGAGGTGCTGGGAGAAGTCTTCAAAGGCAGCCCAGCATCCATCCAGGAGAGTACCTCCTTTAATGAGATGACCCAAGTAGAGGAAGCAACCTTGATCTTTGAGTTGCTGCAGAATATGCAAGATGAAGCAGCCAGCATGGAGGCCATGGTTCACAAGAGTCTGAGGAGGCTATGCCAGTTGTTGTCTGCCGACCGCTGTAGCATGTTCATTTGCCGATCACGCAATGGAATTCCAGAGGTGGTGTCAAGGCTGCTCAATGTCACCCCAACCTCCAAACTGGAGGAGAACCTCGTGTCTCCTGACAAAGAAACTGTTTTTCCTCTAGACATCGGGATTGTGGGTTGGGTTGCTCATACTAAAAAATTCTTTAATATTCCGGATGTAACCAAGAACAGTCATTTTTCTGATTTTCTGGATAAGCAAACTGGTTATACCACTAAGAATATGCTGGCAATGCCTATTATGATGGGCAAGGAGGTCCTCGCTGTCGTGATGGCTGTGAACAAGGTCAATGAGCCAGAGTTTACTAAGCAGGATGAAGAGGTTTTTTCCAAATACCTCAATTTTGTTTCTTTTGTTCTAAGGCAGCACCACATGGCGTACCTCCACAATATTGAATCTCGAAAAGTTCAGGTCCTTTTATGGTCAGCCAACAAAGTATTTGAAGAACTTACAGATATCGAGCGACAATTTCACAAAGCCCTGTACACCATTAGAGCCTATTTGAATTGTGAAAGATACTCCATCGGCCTACTGGACATGACCAAAGAAAAGGAGTTCTATGATGAATGGCCAATCAAGCTTGGAGAAGTACAGCCTTACAAAGGTCCAAAGACACCAGATGGCAGAGAAATTATCTTTTATAAGATTATTGATTATATTCTACATGGAAAAGAAGAGATCAAAGTCATCCAGACACCTCCTGCAGACCACTGGTCTCTTGTTAGTGGCTTACCAACATATGTTGCTGAACATGGATTTATTTGTAATATGATGAATGCACCAGCAGATGAATACTTCACATTTCAGAAAGGACCCGTTGATGAAACAGGCTGGATTATTCAAAATGTCCTCTCCTTACCCATAGTCAACAAGAAGGAAGACATCGTGGGAGTCATGACGTTCTACAATCGAAATGACGCAAAGCCCTTTGATGAGTATGATGAGCAAATCACTGAGATTCTCACACAGTTTCTTGGCTGGTCTCTTTTAAATACTGACACATATGAGAAAATGAATAAACTTGAAAACAGGAAGGACATTGCTTATGAAATGCTCATGTACCAGACCAAAGCTACTGCTGGTGAAATTGAGTCTATTTTGAAATACAAAGAGAAATTGAATACAAATATTATTGAAGACTGTGAAGAAAAACAACTCATCCAGATTTTGAAAGAGGAGCTGCCAAATCCAGAGGACGTAGAACTTTATGAATTCCACTTCAGTGACTTCCCCATTACAGAGCATGGATTGATTAAATGTGGAATCCAGTTATTTTTTGAAATAAAAGCCGTGGAAAAGTTCAAAGTGCCCGTGGAGGTCCTTACCAGATGGATGTACACAGTGAGAAAAGGTTACCGATCTGTCACCTATCACAATTGGCGGCATGGATTCAACGTGGGACAGACAATGTTTACCCTGCTAATGACAGGAAAACTGAAGAAGTATTACACTGACCTGGAAGCCTTTGCAATGATTGCGGCTGCTTTCTGCCATGACATTGATCACAGAGGCACCAACAATTTGTATCAGATGAAATCAGCATCCCCCTTAGCCAAGCTTCATGGATCTTCCATTTTAGAGAGACACCACCTGGAGTTCAGTAAGACTTTGCTGCATGATGAGAGTTTAAACATCTTCCAGAATCTCAATAAGCGCCAATTTGAAACGGTTATTCATCTCTTTGAAGTGGCAATAATAGCGACTGATCTGGCTTTATATTTCAAGAAAAGAACCATGTTTCAGAAGATTATTGACGCTTGCGAACAAATGGAAACCGAGGAGGAGGTCATTAAGTACATATCCATTGACCCAACCAAAAAGGAGGTTATCATGGCAATGATGATGACAGGGTGTGACCTCTCAGCTATAACCAAGCCTTGGGAGATTCAAAGTCAGGTAGCCCTCATGGTTGCAAATGAATTTTGGGAACAAGGAGACCTGGAGAGAACAGTGTTACAACAACAACCAATTCCTATGATGGACAGAGAAAAAGGAGATGAACTACCCAAGCTCCAAGTTGGCTTCATCGATTTTGTGTGTACTTTTGTATACAAGGAATTTTCCCGATTTCACAAAGAAATTACACCAATGTTGGATGGTCTTCAGAACAACAGAGTAGAGTGGAAATCCCGAGCGGATGAATATGATGAAAAAATGAAGGTGATAGAAGAA---AAGAAAAAG---CAAGAAGCTGACACAGCCCCAAAGGCTGAAGAAGATTTAGGAAGTACT---------GGTGATGACAAAAAGTCCAAAACATGTCAAATTTTATAA
	Macropus_giganteus	ATGGGTGATATCACCAAGGAGGATGTGGAGAAATACCTAGGAAACAACCCCCAGTTTGCTAAGGAGTATTTTGACAAGAAGCTGAGGGTAGAGGTGCTGGGAGAAGTCTTCAAAGGCAGCCCAGCATCCATCCAGGAGAGTACCTCCTTTAATGAGATGACCCAAGTAGAGGAAGCAACCTTGATCTTTGAGTTGCTGCAGAATATGCAAGATGAAGCAGCCAGCATGGAGGCCATGGTTCACAAGAGTCTGAGGAGGCTATGCCAGTTGTTGTCCGCCGACCGCTGTAGCATGTTCATTTGCCGATCACGCAATGGAATTCCAGAGGTGGTGTCAAGGCTGCTCAATGTCACCCCAACCTCCAAACTGGAGGAGAACCTCGTGTCTCCTGACAAAGAAACTGTTTTTCCTCTAGACATTGGGATTGTGGGTTGGGTTGCTCATACTAAAAAATTCTTTAATATTCCGGATGTAACCAAGAACAGTCATTTTTCTGATTTTCTGGATAAGCAAACTGGTTATACCACTAAGAATATGCTGGCAATGCCTATCATGATGGGCAAGGAGGTCCTCGCTGTCGTGATGGCCGTGAACAAGGTCAACGAGCCAGAGTTTACTAAGCAGGATGAAGAGGTTTTTTCCAAATACCTCAATTTTGTTTCTTTTGTTCTAAGGCAGCACCACATGGCGTACCTCCACAATATTGAATCTCGAAAAGTTCAGGTCCTTTTATGGTCAGCCAACAAAGTATTTGAAGAACTTACAGATATCGAGCGACAATTTCACAAAGCCCTGTACACCATTAGAGCCTATTTGAATTGTGAAAGATACTCCATCGGCCTACTGGACATGACCAAAGAAAAGGAGTTCTATGATGAATGGCCAATCAAGCTTGGAGAAGTACAGCCTTACAAAGGTCCAAAGACACCAGATGGCAGAGAAATTATCTTTTATAAGATTATTGATTATATTCTACATGGAAAAGAAGAGATCAAAGTCATCCAGACACCTCCTGCAGACCACTGGTCTCTTGTTAGTGGCTTACCAACATATGTTGCTGAACATGGATTTATTTGTAATATGATGAATGCACCAGCAGATGAATACTTCACATTTCAGAAAGGACCCGTTGATGAAACAGGCTGGATTATTCAAAATGTCCTCTCCTTACCCATAGTCAACAAGAAGGAAGACATCGTGGGAGTCATGACGTTCTACAATCGAAATGACGCAAAGCCCTTTGATGAGTATGATGAGCAAATCACTGAGATTCTCACACAGTTTCTTGGCTGGTCTCTTTTAAATACTGACACATATGAGAAAATGAATAAACTTGAAAACAGGAAGGACATTGCTTATGAAATGCTCATGTACCAGACCAAAGCTACTGCTGGTGAAATTGAGTCTATTTTGAAATACAAAGAGAAATTGAATACAAATATTATTGAAGACTGTGAAGAAAAACAACTCATCCAGATTTTGAAAGAGGAGCTGCCAAATCCAGAGGACGTAGAACTTTATGAATTCCACTTCAGTGACTTCCCCATTACAGAGCATGGATTGATTAAATGTGGAATCCAGTTATTTTTTGAAATAAAAGCCGTGGAAAAGTTCAAAGTGCCCGTGGAGGTCCTTACCAGATGGATGTACACAGTGAGAAAAGGTTACCGATCTGTCACCTATCACAATTGGCGGCATGGATTCAACGTGGGACAGACAATGTTTACCCTGCTAATGACAGGAAAACTGAAGAAGTATTACACTGACCTGGAAGCCTTTGCAATGATTGCGGCTGCTTTCTGCCATGACATTGATCACAGAGGCACCAACAATTTGTATCAGATGAAATCAGCATCCCCCTTAGCCAAGCTTCATGGATCTTCCATTTTAGAGAGACACCACCTGGAGTTCAGTAAGACTTTGCTGCATGATGAGAGTTTAAACATCTTCCAGAATCTCAATAAGCGCCAATTTGAAACGGTTATTCATCTCTTTGAAGTGGCAATAATAGCGACTGATCTGGCTTTATATTTCAAGAAAAGAACCATGTTTCAGAAGATTATTGACGCTTGCGAACAAATGGAAACCGAGGAGGAGGTCATTAAGTACATATCCATTGACCCAACCAAAAAGGAGGTTATCATGGCAATGATGATGACAGGGTGTGACCTCTCAGCTATAACCAAGCCTTGGGAGATTCAAAGTCAGGTAGCCCTCATGGTTGCAAATGAATTTTGGGAACAAGGAGACCTGGAGAGAACAGTGTTACAACAACAACCAATTCCTATGATGGACAGAGAAAAAGGAGATGAACTACCCAAGCTCCAAGTTGGCTTCATCGATTTTGTGTGTACTTTTGTATACAAGGAATTTTCCCGATTTCACAAAGAAATTACACCAATGTTGGATGGTCTTCAGAACAACAGAGTAGAGTGGAAATCCCGAGCGGATGAATATGATGAAAAAATGAAGGTGATAGAAGAA---AAGAAAAAG---CAAGAAGCTGACACAGCCCCAAAGGCTGAAGAAGATTTAGGAAGTACT---------GGTGATGACAAAAAGTCCAAAACATGTCAAATTTTATAA
	Setonix_brachyurus	ATGGGTGATATCACCAAGGAGGATGTGGAGAGATACCTAGGAAACAACCCCCAGTTTGCTAAGGAGTATTTTGACAAGAAGCTGAGGGCAGAGGTGCTGGGAGAAGTCTTCAAAGGCAGCCCAGCATCCATCCAGGAGAGTACCTCCTTTAATGAGATGACCCAAGTAGAGGAAGCAACCTTGATCTTTGAGTTGCTGCAGAATATGCAAGATGAAGCAGCCAGCATGGAGGCCATAGTACACAAGAGTCTGAGGAGGCTATGCCAGTTGCTGTCTGCCGACCGCTGTAGCATGTTCATTTGCCGATCACGCAATGGAATTCCAGAGGTGGTGTCAAGGCTGCTCAATGTCACCCCAACCTCCAAACTGGAGGAGAACCTCGTGTCTCCTGACAAAGAAACTGTTTTTCCTCTAGACATCGGGATTGTGGGTTGGGTTGCTCATACTAAAAAATTCTTTAATATTCCGGATGTAACCAAGAACAGTCATTTTTCTGACTTTCTGGATAAGCAAACTGGTTATACCACTAAGAATATGCTGGCAATGCCTATCATGATGGGCAAGGAGGTCCTCGCTGTCGTGATGGCTGTGAACAAGGTCAATGAGCCAGAGTTTACTAAGCAGGATGAAGAGGTTTTTTCCAAATACCTCAATTTTGTTTCTTTTGTTCTAAGGCAGCACCACATGGCGTACCTCCACAATATTGAATCTCGAAAAGTTCAGGTCCTTTTATGGTCAGCCAACAAAGTATTTGAAGAACTTACAGATATCGAGCGACAATTTCACAAAGCCCTGTACACCATTAGAGCCTATTTGAATTGTGAAAGATACTCCATCGGCCTACTGGACATGACCAAAGAAAAGGAGTTCTATGATGAATGGCCAATCAAGCTTGGAGAAGTACAGCCTTACAAAGGTCCAAAGACACCAGATGGCAGAGAAATTATCTTTTATAAGATTATTGATTATATTCTACATGGAAAAGAAGAGATCAAAGTCATCCAGACACCTCCTGCAGACCACTGGTCTCTTGTTAGTGGCTTACCAACATATGTTGCTGAACATGGATTTATTTGTAATATGATGAATGCACCAGCAGATGAATACTTCACATTTCAGAAAGGACCCGTTGATGAAACAGGCTGGATTATTCAAAATGTCCTCTCCCTACCCATAGTCAACAAGAAGGAAGACATCGTGGGAGTCATGACGTTCTACAATCGAAAAGACGCAAAGCCCTTTGATGAGTATGATGAGCAAATCACTGAGATTCTCACACAGTTTCTTGGCTGGTCTCTTTTAAATACTGACACATATGAGAAAATGAATAAACTTGAAAACAGGAAGGACATTGCTTATGAAATGCTCATGTACCAGACCAAAGCTACTGCTGGTGAAATTGAGTCTATTTTGAAATACAAAGAGAAATTGAATACAAATATTATTGAAGACTGTGAAGAAAAACAACTCATCCAGATTTTGAAAGAGGAGCTGCCAAATCCAAAGGACGTAGAACTTTATGAATTCCACTTCAGTGACTTCCCCATTACAGAGCATGGATTGATTAAATGTGGGATCCAGTTATTTTTTGAAATAAAAGCCGTGGAAAAGTTCAAAGTGCCTGTGGAGGTCCTTACCAGATGGATGTACACAGTGAGAAAAGGTTACCGATCTGTCACCTATCACAATTGGCGGCATGGATTCAACGTGGGACAGACGATGTTTACCCTGCTAATGACAGGAAAACTGAAGAAGTATTACACTGACCTGGAAGCCTTTGCAATGATTGCAGCTGCTTTCTGCCATGACATTGATCACAGAGGCACCAACAATTTGTATCAGATGAAATCAGCATCCCCCTTAGCCAAGCTTCATGGATCTTCCATTTTAGAGAGACACCACCTGGAGTTCAGTAAGACTTTGCTGCATGATGAGAGTTTAAACATCTTCCAGAATCTCAATAAGCGCCAATTTGAAACGGTTATTCATCTCTTTGAAGTGGCAATAATAGCGACTGATCTGGCTTTATATTTCAAGAAAAGAACCATGTTTCAGAAGATTATTGATGCTTGTGAACAAATGGAAACCGAGGAGGAGGTCATTAAGTACATATCCATTGACCCAACCAAAAAGGAGGTTATCATGGCAATGATGATGACAGGGTGTGACCTCTCAGCTATAACCAAGCCTTGGGAGATTCAAAGTCAGGTAGCCCTCATGGTTGCAAATGAATTTTGGGAACAAGGAGACCTGGAGAGAACAGTGTTACAACAACAACCAATTCCTATGATGGACAGAGAAAAAGGAGATGAACTACCCAAGCTCCAAGTTGGCTTCATCGATTTTGTGTGTACTTTTGTATACAAGGAATTTTCCCGATTTCACAAAGAAATTACACCAATGTTGGATGGTCTTCAGAACAACAGAGTAGAGTGGAAATCCCGAGCGGATGAATATGATGAAAAAATGAAGGTGATAGAAGAA---AAGAAAAAG---CAAGAAGCTGACACAGCCCCAAAGGCTGAAGAAGATTTAGGAAGTACT---------GGTGATGACAAAAAGTCCAAAACATGTCAAATTTTGTAA
	Potorous_gilbertii	ATGGGTGATATCACCAAGGAGGATGTGGAGAAATACCTAGGAAACAACCCCCAGTTTGCTAAGGAGTATTTTGACAAGAAGCTGAGGGTAGAGGTGCTGGGAGAAGTCTTCAAAGGCAGCCCAGCATCCATCCAGAACAGTACCTCCTTTAATGAGATGACCCAAGTAGAGGAAGCAACCTTGATCTTTGAGTTGCTGCAGAACATGCAAGATGAAGCAGCCAGCATGGAGGCCACAGTACACAAGAGTCTGAGGAGGCTATGCCAGTTGCTGTCTGCCGACCGCTGTAGCATGTTCATTTTCCGATCACGCAATGGAATTCCAGAGGTGGTGTCAAGGCTGCTCAATGTCACCCCAACCTCTAAACTGGAGGAGAACCTCGTGTCTCCCGACAAAGAAACTGTTTTTCCTCTAGACATCGGGATTGTGGGTTGGGTTGCTCATACTAAAAAATCTTTTAATATTCCGGATGTAACCAAGAATAGTCATTTTTCTGACTTTATGGATAAGCAAACTGGTTATACCACTAAGAATATGCTGGCAATGCCTATCATGATGGGCAAGGAGGTCCTCGCTGTCGTGATGGCTGTGAACAAGGTCAATGAGCCAGAGTTTACTAAGCAGGATGAAGAGGTTTTTTCCAAATACCTCAATTTTGTTTCTTTTGTTCTAAGGCAGCACCACATGGCATACCTGCACAATATTGAATCTCGAAAAGTTCAGGTCCTTTTATGGTCAGCCAACAAAGTATTTGAAGAACTTACAGATATCGAGCGACAATTTCACAAAGCCCTGTATACCATCAGAACCTATCTGAATTGTGAAAGATACTCCATCGGCCTACTGGACATGACCAAAGAAAAGGAGTTCTATGATGAATGGCCAATCAAGCTTGGAGAAGTACAGCCTTACAAAGGTCCAAAGACACCAGATGGCAGAGAAATTATCTTTTATAAGATTATTGATTATATTCTACATGGAAAAGAAGAGATCAAAGTCATCCAGACACCTCCTGCAGACCACTGGTCTCTTGTTAGTGGCTTACCAACATATGTTGCTGAACATGGATTTATTTGTAATATGATGAATGCACCAGCAGATGAATACTTCACATTTCAGAAAGGACCCGTTGATGAAACAGGGTGGATTATTCAAAATGTCCTCTCCCTACCCATAGTCAACAAGAAGGAAGACATAGTGGGAGTCATGACGTTCTACAATCGAAAAGATGCAAAACCCTTTGACGAATATGATGAGCAAATCACGGAGATTCTCACACAGTTTCTTGGCTGGTCTCTTTTAAATACTGACACATATGAGAAAATGAATAAACTTGAAAACAGGAAGGACATTGCTTATGAAATGCTCATGTACCAGACCAAAGCTACTGCTGGTGAAATTGAGTCTATTTTGAAATACAAAGAGAAATTGAATACAAATATTATTGAAGACTGTGAAGAAAAACAACTCATCCAGATTTTGAAAGAGGAACTGCCAAATCCAAAGGATGTAGAACTCTATGAATTCCACTTCAGTGACTTCCCCATTACAGAGCATGGATTGATTAAATGTGGGATCCAGTTATTTTTTGAAATAAAAGCCGTGGAAAAGTTCAAAGTGCCTGTGGAGGTCCTTACCAGATGGATGTACACAGTGAGAAAAGGTTACCGATCTGTCACCTATCACAATTGGCGGCATGGATTCAATGTGGGACAGACAATGTTTACCCTGCTAATGACAGGAAAACTGAAGAAGTATTATACTGACCTGGAAGCCTTTGCTATGATTGCGGCTGCTTTCTGCCATGACATTGATCACAGAGGCACCAACAATTTGTATCAGATGAAATCAGCATCCCCCTTAGCCAAGCTTCACGGATCTTCCATTTTAGAGAGACATCACCTGGAGTTCAGTAAGACCCTGCTGCATGATGAGAGTTTAAACATCTTCCAGAATCTCAATAAGCGCCAATTTGAAACGGTTATTCATCTCTTTGAAGTGGCAATAATAGCAACTGATCTGGCTTTATATTTCAAGAAAAGAACCATGTTTCAGAAGATTATTGACACTTGTGAACAAATGGCAACCGAGGAGGAGGTCATTAAGTACATATCCATTGACCCAACCAAAAAGGAGGTTATCATGGCAATGATGATGACAGGGTGTGACCTCTCAGCTATAACCAAGCCTTGGGAGATTCAAAGTCAGGTAGCCCTTATGGTTGCAAATGAATTTTGGGAACAAGGAGACCTGGAGAGAACAGTGTTGCAACAACAACCAATTCCTATGATGGACAGAGAAAAAGGAGATGAACTACCCAAGCTCCAAGTTGGCTTCATCGATTTTGTGTGTACTTTTGTATACAAGGAATTTTCCCGATTTCACAAAGAAATTACACCAATGTTGGATGGTCTTCAGAACAACAGAGTAGAGTGGAAATCCCGAGCGGATGAATACGATGAAAAAATGAAGGTGATAGAAGAG---AAGAAAAAG---CAAGAAGCTGACACAGCCCCAAAGGCTGAAGAAGATTTAGGAAGTACT---------GGTGATGACAAAAAGTCCAAAACATGTCAAATTTTGTAA
	Phascolarctos_cinereus	ATGGGTGATATCACCAAGGAGGATGTGGAGAAATATCTAGGAAACAACCCCCAGTTTGCTAAGGAGTATTTTGACAAGAAGCTGAGGGTGGAGGTGCTGGAAGAGGTCTTCAAAGGCAGCCCAGCATCCATCCAGGAGAGTACCTCCTTTAAGGAGATGACTCAAGTAGAGGAATCCACCTTGATCTTTGAGTTGCTGCAGAACATGCAGGATGAAGCAGCTAGCATGGAGGCGATGGTGCACAGGAGTCTAAGGAGGCTATGTCAGCTGCTGTCGGCTGACCGCTGCAGCATGTTCATTTGCCGATCACGCAATGGAATTCCAGAAGTGGCATCAAGGCTGCTCGATGTCACCCCGACCTCCAAGCTGGAGGAGAATCTCGTGTCTCCCGACAAAGAAGCTATTTTTCCTCTAGACATCGGGATTGTGGGTTGGGTTGCTCATGCTAAAAAATCCTTTAATGTTCCGGATGTAACCAAGAACAGCCATTTTTCTGACTTTCTGGATAAGCAAACTGGTTATACCACTAAGAATATGCTGGCAATGCCAATCATGATGGGCAAGGAAGTCCTCGCTGTCATGATGGCTGTGAACAAAGTCAATGAGCCCGAATTTACTAAGCAGGATGAAGAGGTTTTTTCCAAATACCTCAATTTTGTTTCTTTTGTTCTAAGGCAGCACCACATGGCATACCTCTACAATATTGAATCTCGAAAAGTTCAGGTCCTTTTATGGTCAGCCAACAAAGTATTTGAAGAACTTACAGATATTGAGCGACAATTTCACAAAGCCCTATATACCATTAGAGCCTATTTGAATTGTGAAAGATACTCCATTGGCCTGCTGGACATGACCAAAGAAAAGGAGTTCTATGATGAATGGCCAATCAAGCTTGGAGAAGTACAGCCTTACAAAGGTCCAAAGACACCAGATGGCAGAGAAATTATCTTTTATAAGATTATTGATTATATTTTACATGGAAAAGAAGAGATCAAAGTCATCCAGACACCTCCTGCAGACCACTGGTCTCTTGTTAGTGGGTTGCCAACATATGTTGCTGAACATGGATTTATTTGCAATATGATGAATGCACCAGCAGATGAATATTTCACATTTCAGAAAGGACCCGTTGATGAAACTGGCTGGATCATTCAAAATGTCCTCTCCCTACCCATAGTCAACAAGAAGGAAGACATTGTGGGAGTCCTGACGTTCTACAATCGAAAAGACGCAAAGCCCTTTGATGAATACGATGAGCAAATCACTGAGATTCTTACACAGTTTCTTGGTTGGTCTCTTTTAAATACTGACACCTATGAGAAAATGAATAAACTGGAAAACAGAAGGGACATTGCTTATGAAATGCTCATGTACCAGACCAAAGCTACTACTGGTGAAATTGAGTCTATTTTGAAATACAAAGAGAAATTGAATACAAATATTATTGAAGACTGTGAAGAGAAACAACTCATCCAGATTTTGAAAGAGGAGCTGCCGAATCCAAAGGACATAGAACTTTATGAATTCCACTTCAGTGACTTCCCCATTACCGAGCATGGATTGATTAAATGTGGGATCCAGTTATTTTTTGAAATAAAAGCTGTGGAAAAGTTCAAAGTGCCTGTGGAGGTCCTTACCAGATGGATGTACACAGTGAGAAAAGGTTACCGATCTGTCACGTATCACAACTGGCGGCATGGATTCAATGTGGGACAGACAATGTTTACCCTGCTAATGACAGGAAAACTGAAGAAGTATTATACTGATCTGGAAGCCTTTGCTATGATTGCAGCTGCTTTCTGCCATGATATTGATCACAGAGGCACCAACAATTTGTATCAGATGAAATCAGCATCCCCCTTAGCCAAGCTTCATGGATCTTCCATTTTAGAGAGACACCACCTGGAGTTCAGTAAGGCTCTGCTGCATGATGAGAGTTTAAACATCTTCCAGAATCTCAATAAGCGCCAATTTGAAACGGTTATTCATCTCTTTGAAGTGGCAATAATAGCAACTGACCTGGCTTTATATTTCAAGAAAAGAGCCATGTTTCAGAAGATTATTGACACTTGTGAAAAAATGGAAACTGAGGAGGAGGTCATTAAGTACATATCCATTGACCCAACCAAAAAAGAGGTTATCATGGCAATGATGATGACAGGGTGTGACCTCTCGGCTATAACTAAGCCTTGGGAGATTCAAAGCCAGGTAGCCCTCATGGTTGCAAATGAATTTTGGGAACAAGGAGACCTGGAGAGAACAGTATTGCAACAGCAACCAATTCCTATGATGGACAGAGAAAAAGGAGATGAACTACCCAAGCTCCAAGTTGGCTTCATCGATTTTGTGTGTACTTTTGTATATAAGGAATTCTCCCGGTTTCACAAAGAAATTACACCAATGTTGGATGGTCTTCAAAACAACAGAGTGGAGTGGAAATCCCGAGCTGATGAATATGATGAAAAAATGAAGGTGATAGAAGAAGAGAAGAAAATG---CAAGAAGCCAATATAGCCCCAAAAGCTGAAGAAGATTTAGGAAGTACT---------GGTGATGACAAAAAGTCCAAAATGTGTCAAATTTTGTAA
	Strigocuscus_gymnotis	ATGACTGAGATCACCAAGGAGGACGTGGAGAAATACCTAGTAAATAACCCCCAGTTTGCTAAGGAGTATTTTGACAAGAAGCTGAGGGTGGAGGTGCTGGGAGAAGTCTTCAAAGGCAGCCCAGCCTCCATCCAGGAGAGTACCTCCTTTAATGAGATGACCCAAGTAGAGGAATCAGCCTTGATATTTGAGTTGTTACAGAACATGCAAGATGAAGCAGCCAGCATGGAGGCAGTGGTACACAAGGGTCTGAGGAGGCTGTGCCAGCTGCTGTCTGCAGACCGCTGTAGCATGTTCATCTGCCGATCGCGCAATGGAATTCCAGAGGTGGCGTCGAGGCTGCTTAATGTCACCCCAACCTCCACACTGGAGGAGAACCTCGTGTCTCCTGACAAAGAAGTTGTTTTTCCTCTAGACATCGGGATTGTGGGTTGGGTTGCTCATACTAAAAAATCCTTTAATATTCCGGATGTAACCAAGAACAGCCATTTTTCTGACTTTCTGGATAAGCAAACTGGTTATACCACCAAGAATATGCTGGCAATGCCTATCACGATGGGCAAGGAGGTCCTTGCTGTAATGATGGCTGTGAACAAAGTCAATGAGCCCGAGTTCACTAAGCAGGATGAAGAGGTTTTTTCCAAATACCTCAATTTTGTTTCTTTTGTTCTAAGGCAACACCACATGGCATACCTCTACAGTGTTGAATCTCGAAAAGTTCAGGTCCTTTTATGGTCAGCCAACAAAGTATTTGAAGAACTTACAGATATTGAGCGACAATTTCACAAAGCCCTGTATACCATTAGAGCCTATTTGAATTGTGAAAGATACTCCATTGGCCTACTGGACATGACCAAAGAAAAGGAGTTCTATGATGAATGGCCAATCAAGCTTGGAGAAGTACAGCCTTACAAAGGTCCAAAGACACCAGATGGCAGAGAGATTATCTTTTATAAGATTATTGATTATATTCTACATGGAAAAGAAGAGATCAAAGTCATCCAGACGCCTCCTGCAGATCACTGGTCCCTTGTTAGTGGCTTGCCAACATACGTTGCTGAACATGGATTTATTTGTAATATGATGAATGCACCAGCAGATGAATATTTCACATTTCAGAAAGGACCCGTGGATGAAACAGGCTGGATGATCCAAAATGTCCTCTCCCTGCCCATAGTCAACAAGAAGGAAGACATCGTGGGAGTCATGACGTTCTACAATCGCAAAGATGCAAAGCCCTTTGATGACTACGATGAGCAAATCACTGAGATTCTTACACAGTTCCTTGGTTGGTCTCTTTTAAATACTGACACCTATGAGAAGATGAATAAACTTGAAAACAGAAAGGACATCGCTTATGAAATGCTCATGTACCAGACCAAAGCTACAGCTGGTGAAATTGAGTCTATTTTGAAATACAAAGAGAAATTGAATACAAATATTATTGAAGACTGTGAAGAAAAACAGCTAGTTCAGATTTTGAAAGAGGAGCTGCCGAATCCAAAGGACATAGAACTTTATGAATTCCACTTCAGTGACTTCCCCATTACAGAGCACGGATTGATTAAATGTGGAATCCAGTTATTTTTTGAAATAAAAGCTGTGGAAAAATTCAAAGTGCCTGTGGAGGTCCTTACTAGATGGATGTACACAGTAAGAAAAGGTTACCGATCTATCACCTATCACAACTGGCGGCATGGATTCAATGTGGGACAGACAATGTTTACACTGCTAATGACAGGAAAACTGAAGAAGTATTACACTGATCTGGAAGCCTTTGCTATGATTGCAGCTGCTTTCTGCCATGATATTGATCACAGAGGCACCAACAATTTGTATCAGATGAAATCAGCATCCCCATTAGCCAAGCTTCATGGATCTTCCATTTTAGAGAGACACCACCTGGAGTTCAGTAAGACTCTGCTGCAGGATGAGAGCTTAAACATCTTCCAGAATCTCAATAAGCGCCAATTTGAAACGGTTATTCATCTCTTTGAAGTGGCAATCATAGCGACTGACCTGGCTTTATATTTCAAGAAAAGAACCATGTTTCAGAAGATTATTGACACTTGTGAAAAAATGGAAACCGAGGAGGAGGTCATTAAGTACATATCCGTTGACCCAACTAAAAAAGAGGTTATCATGGCAATGATGATGACTGGATGCGACCTCTCGGCTATAACCAAGCCTTGGGAGATTCAAAGCCAGGTAGCCCTCATGGTTGCAAATGAATTTTGGGAACAAGGAGATCTGGAGAGAACAGTATTGCAACAACAACCAATTCCTATGATGGACAGAGAAAAAGGAGATGAACTACCCAAGCTCCAAGTTGGCTTCATCGATTTTGTGTGTACTTTTGTATATAAGGAATTCTCCCGGTTTCACAAAGAAATTACACCAATGTTGGATGGTCTTCAAAACAATAGGGTGGAGTGGAAATCCCGAGCTGATGAATATGATGAAAAAATGAAAGTGATAGAAGAAGAGAAGAAAAAG---CAAGAAGCCAACACAGCCCCAAAAGCTGAAGAAGATTTAGGAAGTACC---------AATGATGACAAAAAGTCCAAAACATGTCAAATTTTGTAA
	Trichosurus_vulpecula	ATGGCTGAGATCACCAAGGAGGACGTGGAGAAATACCTAGTAAATAACCCCCAGTTTGCTAAGGAGTATTTTGACAAGAAGCTGAGGGTGGAGGTGCTGGGAGAAGTCTTCAAAGGCAGCCCAGCCTCCATCCAGAAGAGTACCTCCTTTAATGAGATGACCCAAGTAGAGGAATCAGCCTTGATCTTTGAGTTGTTACAGAACATGCAAGATGAAGCAGCCAGCATGGAGGCAGTGGTACACAAGGGTCTGAGGAGGCTGTGCCAGCTGCTGTCTGCAGACCGCTGTAGCATGTTCATCTGCCGATCACGCAATGGAATTCCAGAGGTGGCGTCGAGGCTGCTTAATGTCACCCCAACCTCCACACTGGAGGAGAACCTTGTGTCTCCTGACAAAGAAGTTGTTTTTCCACTAGACATCGGGATTGTGGGTTGGGTCGCTCATACTAAAAAATCCTTTAATATTCCGGATGTAACCAAGAACAGCCATTTTTCTGACTTTCTGGATAAGCAAACTGGTTATACCACTAAGAATATGCTGGCAATGCCTATCACGATGGGCAAGGAGGTCCTCGCTGTAATGATGGCTGTGAACAAAGTCAATGAGCCCGAGTTTACTAAGCAGGATGAAGAGGTTTTTTCCAAATACCTCAATTTTGTTTCTTTTGTTCTAAGGCAGCACCACATGGCATACCTCTACAGTATTGAATCTCGAAAAGTTCAGGTCCTTTTATGGTCAGCCAACAAAGTATTTGAAGAACTTACAGATATCGAGCGACAATTTCACAAAGCCCTATATACCATTAGAGCCTATTTGAATTGTGAAAGATACTCCATTGGCCTACTGGACATGACCAAAGAAAAGGAGTTCTATGATGAATGGCCAATCAAGCTTGGAGAAGTACAGCCTTACAAAGGTCCAAAGACACCAGATGGCAGAGAAATTATCTTTTATAAGATTATTGATTATATTCTACATGGAAAAGAAGAGATCAAAGTCATCCAGACGCCTCCTGCAGATCACTGGTCTCTTGTTAGTGGCTTGCCAACATATGTTGCTGAACATGGATTTATTTGTAATATGATGAATGCACCAGCAGATGAATACTTCACATTTCAGAAAGGACCCGTCGATGAAACAGGCTGGATCATCCAAAATGTCCTCTCCCTGCCCATAGTCAACAAGAAGGAAGACATCGTGGGAGTCATGACGTTCTACAATCGGAAAGACGCAAAGCCCTTTGATGACTACGATGAGCAAATCACTGAGATTCTCACACAGTTCCTTGGTTGGTCTCTTTTAAATACTGACACCTACGAGAAGATGAATAAACTTGAAAACAGAAAGGACATCGCTTATGAAATGCTCATGTACCAGACCAAAGCTACGGCTGGTGAAATTGAGTCTATTTTGAAATACAAAGAGAAATTGAATACAAATATTATTGAAGACTGTGAAGAAAAACAGCTAGTTCAGATTTTGAAAGAGGAGCTGCCGAATCCAAAGGATGTAGAACTTTATGAATTTCACTTCAGCGACTTCCCCATTACAGAGCATGGATTGATTAAATGTGGGATCCAGTTATTCTTTGAAATAAAAGCTGTGGAAAAGTTCAAAGTGCCTGTAGAGGTCCTTACTAGATGGATGTACACAGTAAGAAAAGGTTACCGATCTGTCACCTATCACAACTGGCGGCATGGATTCAATGTGGGACAGACAATGTTTACCCTGCTAATGACAGGAAAACTGAAGAAATATTATACTGATCTGGAAGCCTTTGCTATGATTGCAGCTGCTTTCTGCCATGATATTGATCACAGAGGCACCAACAATTTGTATCAGATGAAATCAGCATCCCCGTTAGCTAAGCTTCATGGATCTTCCATTTTAGAGAGACACCACCTGGAGTTCAGTAAGACTCTGCTGCACGATGAGAGCTTAAACATCTTCCAGAATCTCAATAAGCGCCAATTTGAAACGGTTATTCATCTCTTTGAAGTGGCAATAATAGCGACTGACCTGGCTTTATATTTCAAGAAAAGAACCATGTTTCAGAAGATTATTGACGCTTGTGAAAAAATGGAAACGGAGGAGGAGGTCATTAAGTACATATCCGTTGACCCAACCAAAAAAGAGGTTATCATGGCGATGATGATGACGGGGTGCGACCTCTCGGCTATCACCAAGCCCTGGGAGATTCAAAGCCAGGTAGCCCTCATGGTTGCAAATGAATTTTGGGAACAAGGAGATCTGGAGAGAACAGTATTGCAACAACAACCAATTCCTATGATGGACAGAGAAAAAGGAGATGAACTACCCAAGCTCCAAGTTGGCTTCATCGATTTTGTGTGTACTTTTGTCTACAAGGAATTCTCCCGGTTTCACAAAGAAATTACACCAATGTTGGATGGTCTTCAAAACAATAGGGTGGAGTGGAAATCCCGAGCTGATGAATATGATGAAAAAATGAAAGTGATAGAAGAAGAGAAGAAAAAG---CAAGAAGCCAACACATCCCCAAAAGCTGAAGAAGATTTAGGAAGTACT---------AATGATGACAAAAAGTCCAAAACGTGTCAAATTTTGTAA
	Gymnobelideus_leadbeateri	ATGGGTGAGATCACCAAGGACGACGTGGAGAAATACCTAGGAGACAACCCCCAGTTTGCTAAGGAGTATTTTGACAAGAAGTTGAGGGTAGAGGTGCTGGGAGAAGTCTTCAAAGGCAGCCCAGCATCCATCCAGGAGAGTACTTCCTTTAATGAGATGACCCAAGTAGAGGAATCAGCCTTGATCTTTGAGTTGATACAGAACATGCAAGATGAAGCAGCCAGCATGGAGACGGTGGTACACAAGGCTCTGAGGAGGCTATGCCAGTTGCTGTCTGCTGACCGCTGTAGCATGTTCATTTGCCGATCACGAAACGGAATTCCAGAGGTGGCATCAAGGCTGCTCAATGTCACCCCAACCTCCAAGCTGGAGGAGAATCTCGTGTCTCCTGACAAAGAAACTGTCTTTCCTCTAGACATCGGGATTGTGGGTTGGGTTGCTTATACTAAAAAATCCTTTAATATTCCGGATGTAACCAAGAACAGCCATTTTTCTGACTTTCTGGATAAGCAAACTGGTTATACCACTAAGAATATGCTGGCAATGCCTATTATGATGGGCAAGGAGGTCCTTGCTGTCATGATGGCTGTGAACAAAGTCAATGAGCCTGAGTTTACTAAGCAGGATGAAGAGGTTTTTTCCAAATACCTCAATTTTGTTTCTTTTGTTCTAAAGCAGCACCACATGGCATACCTCTACAGTATTGAATCTCGAAAAGTTCAGGTCCTTTTATGGTCAGCCAACAAGGTATTTGAAGAACTTACAGATATTGAGCGACAATTTCACAAAGCCCTATATACCATTAGAGCCTATTTGAATTGTGAAAGATACTCCATCGGCCTACTGGACATGACCAAAGAAAAGGAGTTCTATGATGAATGGCCAATCAAGCTTGGAGAAGTGCAGCCTTACAAAGGTCCAAAGACACCAGATGGCAGAGAAATTATCTTTTATAAGATTATTGATTATATTCTACATGGGAAAGAAGATATCAAAGTCATCCAGACGCCTCCTGCAGATCACTGGTCTCTTGTTAGTGGCTTACCAACATATGTTGCTGAACATGGATTTATTTGCAATATGATGAATGCACCAGCAGATGAATATTTCACATTTCAGAAAGGCCCCGTTGATGAAACAGGCTGGATCATTCAAAATGTCCTGTCCCTACCCATAGTCAACAAGAAGGAAGACATCGTGGGAGTCGTGACGTTCTACAATCGAAAAGACGCAAAGCCCTTTGATGAGTACGATGAACAAATCACTGAGATTCTCACACAGTTTCTTGGTTGGTCTCTTTTAAATACTGACACCTATGAGAAAATGAATAAACTTGAAAACAGAAGGGACATTGCTTATGAAATGCTCATGTACCAGACCAAAGCTACTGCTGGTGAAATTGAGTCTATTTTGAAATATAAAGAGAAATTGAATACAAATATTATTGAAGACTGTGAAGAAAAACAACTTATCCAGATTTTGAAAGAGGAGCTGCCGAATCCAAAGGATGTAGAACTTTATGAATTCCACTTCAGTGACTTCCCCATCACAGAGCATGAACTGATTAAATGTGGGATCCAGTTATTTTTTGAAATAAAAGCTGTGGAAAAGTTCAAAGTGCCTGTGGAGGTCCTTACCAGATGGATGTACACAGTGAGAAAAGGTTATCGATCTGTTACCTATCACAACTGGCGGCATGGATTCAATGTGGGACAGACAATGTTTACCCTGCTAATGACAGGAAAACTGAAGAAGTATTATACTGATCTGGAAGCCTTTGCTATGATTGCAGCTGCTTTCTGCCATGACATTGATCACAGAGGCACCAACAATTTGTATCAGATGAAATCAGCATCTCCCTTAGCCAAGCTTCATGGATCTTCCATTTTAGAGAGACACCATCTGGAGTTCAGTAAAACTCTACTGCATGATGAGAGTTTAAACATCTTCCAGAATCTCAATAAGCGCCAATTTGAAACGGTCATTCATCTCTTTGAAGTGGCAATAATAGCAACTGACCTGGCTTTATATTTCAAGAAAAGAACCATGTTTCAGAAGATTATTGACACTTGTGAAAAAATGGAAACCGAGGAGGAGGTCATTAAGTACATATCTGTTGACCCAACCAAAAAAGAGGTTATCATGGCAATGATGATGACAGGGTGTGACCTCTCGGCTATAACCAAGCCTTGGGAGATTCAAAGCCAGGTAGCCCTCATGGTTGCAAATGAATTTTGGGAACAAGGAGACCTGGAGAGAACAGTATTGCAACAACAACCAATTCCTATGATGGACAGAGAAAAAGGAGATGAACTACCCAAGCTCCAAGTTGGTTTCATCGATTTTGTATGTACTTTTGTATACAAGGAATTCTCCCGGTTTCACAAAGAAATTACACCAATGTTGGATGGTCTTCAAAACAACAGAGTGGAGTGGAAATCCCGAGCTGATGAATATGAAGAAAAAATGAAGTTGATAGAAGAAGAGAAGAAAAGG---CAAGAAGCCAACACAGCCCTCAAAGGTGAAGAAGATTTAGGAAGTACT---------AATGATGACAAAAAGTCCAAAACGTGTCAGATTTTATAA
	Pseudochirops_corinnae	ATGGGTGAAGTCACCAAGGAGGATGTGGAGAAATATCTAGGAAACAACCCCCAGTTTGCTAAGGAGTATTTTGACAAGAAGTTGAGGGTAGAGGTGTTGGGAGAAGTCTTCCAAGGCAGCCCAGCACCCATCCAGGAGAGTACCTCCTTTAACGAGATGACCCAACTAGAGGAATCAGCCTTGATCTTTGAATTGATGCGGAACATGCAAGACGAAGCAGCCAACATGGAGGTGGTGGTCCACAAGGGCCTGAGGAGGCTATGCCAGCTGCTGTCTGCTGACCGCTGTAGCATGTTCATTTGCCGATCACGCAATGGAATTCCAGAGGTGGCATCGAGGCTGCTCGATGTCACCCCAACCTCCAAGCTGGAGGAGAACCTCGTGTCTCCTGACAAAGAAGCTGTCTTTCCTCTAGACGTTGGGATTGTGGGTTGGGTTGCTCACACTAAAAAATCCTTTAATATTCCGGATGTAACCAAGAACAGCCATTTTTCTGACTTTCTGGATAAGCAAACTGGTTATACCACTAAGAATATGCTGGCAATGCCTATTACGATGGGCAAGGAGGTCCTCGCTGTCATAATGGCTGTGAACAAAGTCAATGAGCCCGAGTTTACTAAGCAGGATGAAGAGGTTTTTTCCAAATACCTCAATTTTGTTTCTTTTGTTCTAAAGCAGCACCACATGGCATACCTCTACAGTATTGAATCTCGAAAAGTTCAGGTCCTTTTATGGTCAGCCAACAAAGTATTTGAAGAACTTACAGATATTGAGCGACAATTTCACAAAGCCCTCTATACCATTAGAGCCTATTTGAATTGTGAAAGATACTCCATCGGCCTACTGGACATGACCAAAGAAAAGGAGTTCTATGATGAATGGCCAATCAAGCTTGGAGAAGTACAGCCTTACAAAGGTCCAAAGACACCAGATGGAAGAGAAATTATCTTTTATAAGATTATTGATTATATTCTACATGGGAAAGAAGAGATCAAAGTCATCCAGACGCCTCCTGCAGATCACTGGTCTCTTGTTAGTGGCTTACCAACATATGTTGCTGAACATGGATTTATTTGCAATATGATGAATGCACCAGCAGATGAATATTTCACATTTCAGAAAGGACCCGTTGATGAAACAGGCTGGATCATTCAAAATGTCCTGTCCCTACCCATAGTCAACAAGAAGGAAGACATTGTGGGAGTCGTGACATTCTACAATCGAAAGGACGCAAAGCCCTTTGATGAATATGATGAGCAAATCGCCGAGATTCTCACACAGTTTCTTGGTTGGTCTCTTTTAAATACTGACACCTATGAGAAAATGAATAAACTTGAAAACAGAAGGGACATTGCTTATGAAATGCTCATGTACCAGACCAAAGCTACTGCTGGTGAAATTGAGTCTATTTTGAAATACAAGGAGAAGTTGAATACAAATATTATTGAAGATTGTGAAGAAAAACAACTCATCCAGATTTTGAAAGAGGAGCTGCCGAATCCAAAGGATGCAGAACTTTATGAATTCCACTTCAGTGACTTCCCCATCACAGAGCATGAATTGATTAAATGTGGGATCCAGTTATTTTTTGAAATAAAAGCTGTGGAAAAGTTCAAAGTGCCTGTGGAGGTCCTTACCAGATGGATGTACACAGTGAGAAAAGGTTACCGATCTGTCACCTATCACAACTGGCGGCATGGATTCAATGTGGGACAGACAATGTTTACCCTGCTAATGACAGGAAAACTGAAGAAGTATTATACTGATCTGGAAGCCTTTGCTATGATTGCAGCTGCTTTCTGCCATGATATTGATCACAGAGGCACCAACAATTTGTATCAGATGAAATCAGCATCTCCCTTAGCCAAGCTTCATGGATCTTCCATTTTAGAGAGACACCACCTGGAGTTCAGTAAAACTCTACTGCACGATGAGAGTTTAAACATCTTCCAGAATCTCAATAAGCGCCAATTTGAAACGGTCATTCATCTCTTTGAAGTGGCAATAATAGCAACTGACCTGGCTTTATATTTCAAGAAAAGAACCATATTTCAGAAGATTATTGACACTTGTGAAAAAATGGAAACCGAGGAGGAGGTCATTAAGTACATATCTGTCGACCCAACCAAAAAAGAGGTTATCATGGCGATGATGATGACAGGGTGTGACCTCTCGGCTATAACCAAGCCTTGGGAGATTCAAAGACAGGTAGCCCTCATGGTTGCAAATGAATTTTGGGAACAAGGAGACCTGGAGAGAACAGTATTGCAACAACAACCAATTCCTATGATGGACAGAGAAAAAGGAGATGAACTACCCAAGCTCCAAGTTGGTTTCATCGATTTTGTGTGTACTTTTGTATACAAGGAATTCTCCCGGTTTCACAAAGAAATTACACCAATGTTGGACGGTCTTCAAAACAACAGAGTGGAGTGGAAATCCCGAGCTGATGAATATGATGAAAAAATGAAGGTGATAGAAGAAGAGAAGAAAAAG---CAAGAGGCCAACACAGCCCCCAAAGGTGAAGAAGAGTTAGGAAGTACT---------AATGATGACAAAAAGTCCAAAACGTGTCAGATTCTGTAA
	Pseudochirops_cupreus	ATGGGTGAAATCACCAAGGAGGATGTGGAGAAATATCTAGGAAACAACCCCCAGTTTGCTAAGGAGTATTTTGACAAGAAGTTGAGGGTAGAGGTCTTGGGAGAAGTCTTCAAAGGCAGCCCAGCATCCATCCAGGAGAGTACCTCCTTTAATGAGATGACCCAACTAGAGGAATCAGCCTTGATCTTTGAATTGATGCGGAACATGCAAGATGAAGCAGCCAACATGGAGGTGGTGGCACACAAGGGTCTGAGGAGGCTATGCCAGCTGCTGTCTGCTGACCGCTGTAGCATGTTCATTTGCCGATCACGCAACGGAATTCCAGAGGTGGCATCAAGGCTGCTCGATGTCACCCCAACCTCCAAGCTGGAGGAGAACCTCGTGTCTCCTGACAAAGAAGCTGTCTTTCCTCTAGACATCGGAATTGTGGGTTGGGTTGCTCACACTAAAAAATCCTTTAATATTCCGGATGTAACCAAGAACAGCCATTTTTCTGACTTTCTGGATAAGCAAACTGGTTATACCACTAAGAATATGCTGGCAATGCCTATTACAATGGGCAAGGAGGTCCTCGCTGTCATAATGGCTGTGAACAAAGTCAATGAGCCCGAGTTTACTAAGCAGGATGAAGAGGTTTTTTCCAAATACCTCAATTTTGTTTCTTTTGTTCTAAAGCAGCACCACATGGCATACCTCTACAGTATTGAATCTCGAAAAGTTCAGGTCCTTTTGTGGTCAGCCAACAAAGTGTTTGAAGAACTGACAGATATTGAGCGACAATTTCACAAAGCCCTCTATACCATTAGAGCCTATTTGAATTGTGAAAGATACTCCATTGGCCTACTGGACATGACCAAAGAAAAGGAGTTCTATGATGAATGGCCAATCAAGCTTGGAGAAGTACAGCCTTACAAAGGTCCAAAGACACCAGATGGCAGAGAAATTATCTTTTATAAGATTATTGATTATATTCTACATGGGAAAGAAGAGATCAAAGTCATCCAGACACCTCCTGCAGATCACTGGTCTCTTGTTAGTGGCTTACCAACGTATGTTGCTGAACATGGATTTATTTGCAATATGATGAATGCACCAGCAGATGAATATTTCACATTTCAGAAAGGACCCGTTGATGAAACAGGCTGGATCATTCAAAATGTCCTGTCCCTACCCATAGTCAACAAGAAGGAAGACATTGTGGGAGTCGTGACATTCTACAATCGAAAGGACGCAAAGCCCTTTGATGAATATGATGAGCAAATCGCTGAGATTCTCACACAGTTTCTTGGTTGGTCTCTTTTAAATACTGACACCTATGAGAAAATGAATAAACTTGAAAACAGAAGGGACATTGCTTATGAAATGCTCATGTACCAGACCAAAGCTACTGCTGGTGAAATTGAGTCTATTTTGAAATACAAAGAGAAGTTGAATACAAATATTATTGAAGACTGTGAAGAAAAACAACTCATCCAGATTTTGAAAGAGGAGCTGCCGAATCCAAAGGATGCAGAACTTTATGAATTCCACTTCAGTGACTTCCCCATCACAGAGCATGAATTGATTAAATGTGGGATCCAGTTATTTTTTGAAATAAAAGCTGTGGAAAAGTTCAAAGTGCCTGTGGAGGTCCTTACCAGATGGATGTACACAGTGAGAAAAGGTTACCGATCTGTCACCTATCACAACTGGCGGCATGGATTCAATGTGGGACAGACAATGTTTACCCTGCTAATGACAGGAAAACTGAAGAAGTATTATACTGATCTGGAAGCCTTTGCTATGATTGCAGCTGCTTTCTGCCATGATATTGATCACAGAGGCACCAACAATTTGTATCAGATGAAATCTGCATCTCCCTTAGCCAAGCTTCATGGATCTTCCATTTTAGAGAGACACCACCTGGAGTTCAGTAAAACTCTACTGCACGATGAGAGTTTAAACATCTTCCAGAATCTCAATAAGCGCCAATTTGAAACGGTCATTCATCTCTTTGAAGTGGCAATAATAGCAACTGACCTGGCTTTATATTTCAAGAAAAGAACCATGTTTCAGAAGATTATTGACACTTGTGAAAAAATGGAAACCGAGGAGGAGGTCATTAAGTACATATCTGTCGACTCAACCAAAAAAGAGGTTATCATGGCGATGATGATGACAGGGTGTGACCTCTCGGCTATAACCAAGCCTTGGGAGATTCAAAGCCAGGTAGCCCTCATGGTTGCAAATGAATTTTGGGAACAAGGAGACCTGGAGAGAACAGTATTGCAACAACAACCAATTCCTATGATGGACAGAGAAAAAGGAGGTGAACTACCCAAGCTCCAAGTTGGTTTCATCGATTTTGTGTGTACTTTTGTATACAAGGAATTCTCCCGGTTTCACAAAGAAATTACACCAATGTTGGATGGTCTTCAAAACAACAGAGTGGAATGGAAATCCCGAGCTGATGAATATGATGAAAAAATGAAGGTGATAGAAGAAGAGAAGAAAAAG---CAAGAAGCCAACACAGCCCCCAAGGGTGAAGAAGAGTTAGGAAGTACT---------AATGATGACAAAAAGTCCAAAACGTGTCAGATTTTGTAA
	Pseudocheirus_occidentalis	ATGGGTGAGATCACCAAGGAGGATGTGGAGAAATATCTAGGAAACAACCCCCAGTTTGCTAAGGAGTATTTTGACAAGAAATTGAGGGTAGAGGTGTTGGAAGAAGTCTTCAAAGGCAGTCCAGCATCCATCCAGGAGAGTACCTCCTTTAATGAGATGACCCAACTAGAGGAATCAGCCTTGATCTTTGAGCTGATGCAGAACATGCAAGATGAAGCAGCCAACATGGAGGCAGTGGTACACAAGGGTCTGAGAAGGCTATGCCAGTTGCTGTCTGCTGACCGCTGCAGCATGTTCATTTGCCGATCACGCAACGGAATTCCAGAGGTGGCATCAAGGCTGCTCGATGTCACCCCAACCTCCAAGCTGGAGGAGAACCTCGTGTCTCCCAACAAAGAAGCTGTCTTTCCTCTAGACATCGGGATTGTGGGTTGGGTTGCTCACACTAAAAAATCCTTTAATATTCCGGATGTAACCAAGAACAGCCATTTTTCTGACTTTCTGGATAAGCAAACTGGTTATACCACTAAGAATATGCTGGCAATGCCTATTATGATGGGCAAGGAGGTCCTCGCTGTCATAATGGCTGTGAACAAAGTCAATGAGCTCGAGTTTACTAAGCAGGATGAAGAGGTTTTTTCCAAATACTTCAATTTTGTTTCTTTTGTTCTAAAGCAGCACCACATGGCATACCTCTATAGTATTGAATCTCGAAAAGTTCAGGTCCTTTTATGGTCAGCCAACAAAGTATTTGAAGAACTTACAGATATCGAGCGACAATTTCACAAAGCCCTCTATACCATTAGAGCCTATTTGAATTGTGAAAGATACTCCATTGGCCTACTGGACATGACCAAAGAAAAGGAGTTCTATGATGAATGGCCAGTCAAGCTTGGAGAAGTACAGCCTTACAAAGGTCCAAAGACACCAGATGGCAGAGAAATTATCTTTTATAAGATTATTGATTATATTCTACATGGGAAAGAAGAGATCAAAGTCATCCAGACGCCTCCAGCAGATCACTGGTCTCTCGTTAGTGGCTTACCAACATATGTTGCTGAACATGGATTTATTTGCAATATGATGAATGCACCAGCAGATGAGTATTTCACATTTCAGAAAGGACCTGTCGACGAAACAGGCTGGGTCATTCAAAATGTCCTGTCCCTACCCATAGTCAACAAGAAGGAAGACATCGTGGGGGTCATGACGTTCTACAATCGAAAAGACACAAAGCCCTTTGATGAATATGATGAGCAAATCACCGAGATTCTCACACAGTTTCTCGGTTGGTCTCTTTTAAATACTGACACCTATGAGAAAATGAATAAACTTGAAAACAGAAGGGACATTGCTTATGAAATGCTCATGTACCAGACCAAAGCTACTGCTGGTGAAATTGAGTCTATTTTGAAATACAAAGAGAAATTGAATACAAATATTATTGAAGACTGTGAAGAAAAAGAACTCATACAGATTTTGAAAGAGGAGCTGCCGAATCCAAAGGATGTAGAACTTTATGAATTCCACTTCAGTGACTTCCCCATCACAGAACATGAATTGATTAAATGTGGGATCCAGTTATTTTTTGAAATAAAAGCTGTGGAAAAGTTCAAAGTACCTGTGGAGGTCCTTACCAGATGGATGTACACAGTGAGAAAAGGTTACCGATCTGTCACCTATCACAACTGGCGGCATGGATTCAATGTAGGACAGACAATGTTTACCCTGCTAATGACAGGAAAACTGAAGAAGTATTATACTGATCTGGAAGCCTTTGCTATGATTGCAGCTGCTTTCTGCCATGATATTGATCACAGAGGCACCAACAATTTGTATCAGATGAAATCAGCATCTCCTTTAGCCAAGCTTCATGGATCTTCCATTTTAGAGAGACACCACCTGGAGTTCAGTAAAACTCTACTGCATGATGAGAGTTTAAACATCTTCCAGAATCTCAATAAGCGCCAATTTGAAACGGTCATTCATCTCTTTGAAGTGGCAATAATAGCAACTGACCTGGCTTTATATTTCAAGAAAAGAACCATGTTTCAGAAGATTATTGACACTTGTGAAAAAATGGAAACCGAGGAGGAAGTTGTCAAGTACATATCTGTTGACCCAACCAAAAAAGAAGTTATCATGGCGATGATGATGACAGGGTGTGACCTCTCGGCTATAACCAAGCCTTGGGAGATTCAAAGCCAGGTAGCCCTCATGGTTGCAAATGAATTTTGGGAACAAGGAGACCTGGAGAGAACAGTATTGCAACAACAACCAATTCCTATGATGGACAGAGAAAAAGGAGATGAACTACCCAAGCTCCAAGTTGGTTTCATCGATTTTGTGTGTACTTTTGTATACAAGGAATTCTCCCGGTTTCACAAAGAAATTACACCAATGTTGGATGGCCTTCAAAACAACAGAGTGGAGTGGAAATCCCGAGCTGATGAATATGACAAAAAAATGAAGGTGATAGAAGAAGAGAAGAAAAAG---CAAGAAGCCAACACAGCCCCTAAAGGTGAAGAAGATTTAGGAAGTACT---------AATGATGACAAAAAGTCCAAAACGTGTCAGATTTTGTAA
	Vombatus_ursinus	ATGGGTGAGATCACCAGGGAGGATGTAGAGAAATATCTAGGAAACAACCCCCAGTTTGCTAAGGAGTATTTTGACAAGAAGCTGAGGGTGGAGGTGCTGGGAGAAGTCTTCAAAGGCAGCCCAGCATCCATCCAGGAGAGTACCTCCTTTAATGAGATGACCCAAGTAGAGGAATCAGCCTTGATCTTTGAGTTGCTGCAGAGCATGCAAGATGAAGCAGCCAGCATGGAGGCGGTGGTACACAGGAGTCTAAGGAGGCTATGTCAGTTGCTGTCGGCCGACCGCTGCAGCATGTTCATTTGCCGATCACGCAATGGAATTCCAGAAGTGGCATCAAGGCTGCTCAATGTCACCCCGACCTCCAAGCTGGAGGAGAACCTCGTGTCTCCTGACAAAGAAGCTATTTTTCCTCTAGACATCGGGATTGTGGGTTGGGTTGCTCATACTAAAAAATCCTTTAATGTTCCGGATGTAACCAAGAACAGCCATTTTTCTGACTTTCTGGATAAGCAAACTGGTTATACCACTAAGAATATGCTGGCAATGCCTATCACGATGGGTAAGGAAGTCCTCGCTGTCATGATGGCTGTGAATAAAGTCAACGAGCCCGAATTTACGAAGCAGGATGAAGAGGTTTTTTCCAAATACCTCAGTTTTGTTTCTTTTGTTCTAAGGCAGCACCACATGGCATACCTCTACAATATTGAATCTCGAAAAGTTCAGGTCCTTTTATGGTCAGCCAACAAAGTATTTGAAGAACTTACAGATATTGAGCGACAATTTCACAAAGCCCTATATACCATTAAAGCCTATTTGAATTGTGAAAGATACTCCATCGGCCTACTGGACATGACCAAAGAAAAGGAGTTCTATGATGAATGGCCAATCAAGCTTGGAGAAGTACAGCCTTACAAAGGTCCGAAGACACCAGATGGCAGAGAAATTATCTTTTATAAGATTATTGATTATATTCTACATGGAAAAGAAGAGATCAAAGTCATCCAGACGCCTCCTGCAGACCACTGGTCTCTTGTTAGTGGGTTGCCAACATACGTTGCTGAACATGGATTTATTTGTAATATGATGAATGCACCAGCAGATGAATATTTCACATTTCAGAAAGGACCTGTTGATGAAACTGGCTGGATCATTCAAAATGTCCTCTCCCTACCCATAGTCAACAAGAAGGAAGACATCGTGGGAGTCGTGACGTTCTACAACCGAAAAGACGCAAAGCCCTTTGATGAATACGATGAGCAAATCACTGAGATTCTCACACAGTTTCTTGGTTGGTCTCTTTTAAATACTGACACCTATGAGAAAATGAATAAACTGGAAAACAGAAGGGACATCGCTTATGAAATGCTCATGTACCAGACCAAAGCTACTACTGGTGAAATTGAGTCTATTTTGAAATACAAAGAGAAATTGAATACAAACATTATTGAAGACTGTGAAGAGAAACAACTCATCCAGATTTTGAAAGAGGAGCTGCCCAATCCAAAGGACGTAGAACTTTATGAATTCCACTTCAGTGACTTCCCCATTACCGAGCATGGATTGATTAAATGTGGGATACAGTTATTTTTTGAAATAAAAGCTGTGGAAAAGTTCAAAGTGCCTGTGGAGGTCCTCACCAGATGGATGTACACAGTGAGAAAAGGTTACCGATCTGTCACTTATCACAACTGGCGGCATGGATTCAACGTGGGACAGACAATGTTTACCCTGCTAATGACAGGAAAGCTGAAGAAGTATTATACTGATCTGGAAGCCTTTGCTATGATTGCAGCTGCTTTCTGCCATGATATTGATCACAGAGGCACCAACAATTTGTATCAGATGAAATCAGCATCCCCCTTAGCCAAGCTTCATGGATCTTCCATTTTAGAGAGACACCACCTGGAGTTCAGTAAGACTCTGCTGCATGATGAGAGTTTAAACATCTTCCAGAATCTCAATAAGCGCCAATATGAAACGGTTATTCATCTCTTTGAAGTGGCAATAATAGCAACTGACCTGGCTTTATATTTCAAGAAAAGAACCATGTTTCAGAAGATTATTGACACTTGTGAAAAAATGGAAACTGAGGAGGAGGTCATTAAGTACATATCCATTGACCCAACCAAAAAAGAGGTTATCATGGCAATGATGATGACAGGTTGTGACCTCTCGGCTATAACCAAGCCTTGGGAGATTCAAAGCCAGGTAGCCCTCATGGTTGCAAATGAATTTTGGGAACAAGGAGACCTGGAGAGAACAATATTGCAACAACAACCAATTCCCATGATGGACAGAGAAAAAGGAGATGAATTGCCCAAGCTCCAAGTTGGCTTCATCGATTTCGTGTGTACTTTTGTATACAAGGAATTCTCCCGGTTTCACAAAGAAATTACACCGATGTGGGATGGTCTTCAAAACAACAGAGTGGAGTGGAAATCCCGAGCTGATGAATATGATGAAAAAATGAAGGTGATAGAAGAGGAGAAGAAAAAG---CAAGAAGCCAATACAGCCCCAAAAGCTGAAGAAGATTTAGGAAGTACT---------GGTGATGACAAAAAATCCAAAACGTGTCAAATATTGTAA

;
end;
