# Supplementary material for: Three Blind Moles: Molecular Evolutionary Insights on the Tempo and Mode of Convergent Eye Degeneration in Notoryctes typhlops (Southern Marsupial Mole) and Two Chrysochlorids (Golden Moles)
Source: Genes (Basel). 2023 Oct 28;14(11):2018. doi: 10.3390/genes14112018 (PMC10671557; doi:10.3390/genes14112018)
Supplement: Supplementary file 1 [file genes-14-02018-s001.zip › Marsupialia CDS Alignments Nexus/Marsupialia Cone Genes CDS Nexus/PDE6H CDS alignment with both Notoryctes.nex]

#NEXUS
begin taxa;
	dimensions ntax=29;
	taxlabels
	Notoryctes_typhlops_DNA_Zoo[&URN="urn:local:.:1bb-gc65fxh","Rough Temperature (°C)"=87.87142857142858,Description="","Genetic Code"="Standard",Modified=Sat Nov 19 14:39:43 PST 2022,"% GC"=51.6%,"# Nucleotide Sequences With Quality"=0,"Molecular Weight (kDa)"=77.83238999999992,Topology="linear","Molecule Type"="DNA",Created=Sat Nov 19 14:39:29 PST 2022]
	Notoryctes_typhlops_NYGC[&URN="urn:local:.:1ba-gc65fxh",Description="A new nucleotide sequence entered manually",Modified=Sat Nov 19 14:39:05 PST 2022,"% GC"=51.6%,"# Nucleotide Sequences With Quality"=0,Topology="linear","Molecule Type"="DNA",Created=Thu Jun 28 18:41:22 PDT 2018]
	Antechinus_flavipes[&country="Australia:Samford, QLD","Rough Temperature (°C)"=83.498738170347,db_xref="taxon:38775",Organism="Antechinus flavipes",Description="JADWMD010000005","Genetic Code"="Standard",Modified=Wed Jun 29 15:59:14 PDT 2022,Taxonomy="Eukaryota; Metazoa; Chordata; Craniata; Vertebrata; Euteleostomi; Mammalia; Metatheria; Dasyuromorphia; Dasyuridae; Antechinus",Accession="JADWMD010000005.1","Common Name"="yellow-footed antechinus","% GC"=35.0%,sex="male",chromosome="5","# Nucleotide Sequences With Quality"=0,"Molecular Weight (kDa)"=1272.6200499999322,Topology="linear",dev_stage="adult",Created=Tue Dec 29 00:00:00 PST 2020,isolate="AdamAnt",tissue_type="testis","Molecule Type"="DNA"]
	Antechinus_stuartii[&country="Australia: Lane Cove National Park","Rough Temperature (°C)"=83.53990326481257,db_xref="taxon:9283",collection_date="2019-06-10",Organism="Antechinus stuartii",Description="JACYGW010042441","Genetic Code"="Standard",Modified=Wed Jun 29 15:59:14 PDT 2022,Taxonomy="Eukaryota; Metazoa; Chordata; Craniata; Vertebrata; Euteleostomi; Mammalia; Metatheria; Dasyuromorphia; Dasyuridae; Antechinus",Accession="JACYGW010042441.1","Common Name"="brown antechinus","% GC"=35.1%,sex="male","# Nucleotide Sequences With Quality"=0,"Molecular Weight (kDa)"=1277.147959999932,Topology="linear",Created=Tue Jan 19 00:00:00 PST 2021,isolate="AWGG2019M",tissue_type="muscle","Molecule Type"="DNA"]
	Phascogale_tapoatafa[&"Rough Temperature (°C)"=83.52817652764305,Description="HiC_scaffold_5",Modified=Wed Jun 29 15:59:14 PDT 2022,"% GC"=35.1%,"# Nucleotide Sequences With Quality"=0,"Molecular Weight (kDa)"=1273.5125999999345,Topology="linear","Molecule Type"="DNA",Created=Wed Jun 29 13:26:43 PDT 2022]
	Dasyurus_hallucatus[&"Rough Temperature (°C)"=83.65395858708892,Description="HiC_scaffold_5",Modified=Wed Jun 29 15:59:14 PDT 2022,"% GC"=35.4%,"# Nucleotide Sequences With Quality"=0,"Molecular Weight (kDa)"=1267.3203799999346,Topology="linear","Molecule Type"="DNA",Created=Wed Jun 29 09:07:51 PDT 2022]
	Dasyurus_viverrinus[&"Rough Temperature (°C)"=83.57753411306042,Description="HiC_scaffold_5",Modified=Wed Jun 29 15:59:14 PDT 2022,"% GC"=35.2%,"# Nucleotide Sequences With Quality"=0,"Molecular Weight (kDa)"=1267.1673599999344,Topology="linear","Molecule Type"="DNA",Created=Wed Jun 29 09:09:49 PDT 2022]
	Sarcophilus_harrisii_[&"Rough Temperature (°C)"=83.66847242557344,db_xref="taxon:9305",Organism="Sarcophilus harrisii",Description="NC_045430","Genetic Code"="Standard",Modified=Wed Jun 29 16:26:02 PDT 2022,Taxonomy="Eukaryota; Metazoa; Chordata; Craniata; Vertebrata; Euteleostomi; Mammalia; Metatheria; Dasyuromorphia; Dasyuridae; Sarcophilus",Accession="NC_045430.1","Common Name"="Tasmanian devil","% GC"=35.4%,chromosome="5","# Nucleotide Sequences With Quality"=0,"Molecular Weight (kDa)"=1265.3791199999353,Topology="linear",Created=Tue Dec 31 00:00:00 PST 2019,cell_line="91H","Molecule Type"="DNA"]
	Myrmecobius_fasciatus[&"Rough Temperature (°C)"=83.5688927943761,Description="HiC_scaffold_5",Modified=Wed Jun 29 15:59:14 PDT 2022,"% GC"=35.3%,"# Nucleotide Sequences With Quality"=0,"Molecular Weight (kDa)"=1052.4001099999698,Topology="linear","Molecule Type"="DNA",Created=Wed Jun 29 15:37:07 PDT 2022]
	Thylacinus_cynocephalus[&country="Australia: Tasmania","Rough Temperature (°C)"=83.86522903830699,db_xref="taxon:9275",Organism="Thylacinus cynocephalus",Description="VAHE03000005","Genetic Code"="Standard",Modified=Wed Jun 29 15:59:14 PDT 2022,Taxonomy="Eukaryota; Metazoa; Chordata; Craniata; Vertebrata; Euteleostomi; Mammalia; Metatheria; Dasyuromorphia; Thylacinidae; Thylacinus",Accession="VAHE03000005.1","Common Name"="Tasmanian wolf","% GC"=35.9%,sex="female",chromosome="5","# Nucleotide Sequences With Quality"=0,"Molecular Weight (kDa)"=1150.7149999999554,Topology="linear",dev_stage="Pouch Young",Created=Mon Apr 04 00:00:00 PDT 2022,isolate="PY-MV-C5757","Molecule Type"="DNA",isolation_source="soft tissue of a 108-year-old, alcohol-preserved thylacine pouch young specimen"]
	Dromiciops_gliroides[&country="Chile: San Martin, comuna de Valdivia, Region delos Rios",collection_date="2014-02-10","Rough Temperature (°C)"=84.42997469519209,db_xref="taxon:33562",Organism="Dromiciops gliroides",Description="NC_057865","Genetic Code"="Standard",Modified=Wed Jun 29 16:22:39 PDT 2022,Accession="NC_057865.1",Taxonomy="Eukaryota; Metazoa; Chordata; Craniata; Vertebrata; Euteleostomi; Mammalia; Metatheria; Microbiotheria; Microbiotheriidae; Dromiciops","% GC"=37.3%,"Common Name"="monito del monte",chromosome="5",sex="female","Molecular Weight (kDa)"=1339.987679999927,"# Nucleotide Sequences With Quality"=0,Topology="linear",dev_stage="adult",Created=Tue Sep 28 00:00:00 PDT 2021,isolate="mDroGli1",tissue_type="kidney, liver","Molecule Type"="DNA"]
	Gymnobelideus_leadbeateri[&"Rough Temperature (°C)"=83.93776408450704,Description="HiC_scaffold_8",Modified=Wed Jun 29 16:19:43 PDT 2022,"% GC"=36.4%,"# Nucleotide Sequences With Quality"=0,"Molecular Weight (kDa)"=700.0221199999987,Topology="linear","Molecule Type"="DNA",Created=Wed Jun 29 16:07:56 PDT 2022]
	Pseudocheirus_occidentalis[&"Rough Temperature (°C)"=84.7447735928904,Description="HiC_scaffold_5",Modified=Wed Jun 29 16:19:43 PDT 2022,"% GC"=38.3%,"# Nucleotide Sequences With Quality"=0,"Molecular Weight (kDa)"=728.4301699999958,Topology="linear","Molecule Type"="DNA",Created=Wed Jun 29 16:04:55 PDT 2022]
	Pseudochirops_cupreus[&"Rough Temperature (°C)"=84.53342415985468,Description="HiC_scaffold_2",Modified=Wed Jun 29 16:19:43 PDT 2022,"% GC"=37.9%,"# Nucleotide Sequences With Quality"=0,"Molecular Weight (kDa)"=679.0791399999994,Topology="linear","Molecule Type"="DNA",Created=Wed Jun 29 15:50:52 PDT 2022]
	Pseudochirops_corinnae[&"Rough Temperature (°C)"=83.80150905432596,Description="HiC_scaffolds 1 (E1-2), 53759 (E3)",Modified=Wed Jun 29 16:19:43 PDT 2022,"% GC"=37.1%,"# Nucleotide Sequences With Quality"=0,"Molecular Weight (kDa)"=611.7056900000046,Topology="linear","Molecule Type"="DNA",Created=Wed Jun 29 16:01:50 PDT 2022]
	Phascolarctos_cinereus[&country="Australia",collection_date="01-Aug-2015","Rough Temperature (°C)"=84.71533131225638,db_xref="taxon:38626",Organism="Phascolarctos cinereus",Description="NW_018344008","Genetic Code"="Standard",Modified=Wed Jun 29 16:26:02 PDT 2022,Accession="NW_018344008.1",Taxonomy="Eukaryota; Metazoa; Chordata; Craniata; Vertebrata; Euteleostomi; Mammalia; Metatheria; Diprotodontia; Phascolarctidae; Phascolarctos","% GC"=38.3%,"Common Name"="koala",chromosome="Unknown",sex="female","Molecular Weight (kDa)"=711.6281999999969,"# Nucleotide Sequences With Quality"=0,Topology="linear",dev_stage="adult",Created=Wed May 10 00:00:00 PDT 2017,specimen_voucher="AM:M.47724",isolate="Bilbo 61053",tissue_type="spleen","Molecule Type"="DNA"]
	Macropus_fuliginosus[&"Rough Temperature (°C)"=84.28268398268398,Description="HiC_scaffold_4",Modified=Wed Jun 29 16:19:43 PDT 2022,"% GC"=37.2%,"# Nucleotide Sequences With Quality"=0,"Molecular Weight (kDa)"=712.2209299999975,Topology="linear","Molecule Type"="DNA",Created=Wed Jun 29 16:10:57 PDT 2022]
	Trichosurus_vulpecula[&country="New Zealand: Sandymount, Otago Peninsula (Trap 21)",collection_date="17-May-2018","Rough Temperature (°C)"=85.17803837953092,db_xref="taxon:9337",Organism="Trichosurus vulpecula",Description="NC_050577","Genetic Code"="Standard",Modified=Wed Jun 29 16:26:02 PDT 2022,Accession="NC_050577.1",Taxonomy="Eukaryota; Metazoa; Chordata; Craniata; Vertebrata; Euteleostomi; Mammalia; Metatheria; Diprotodontia; Phalangeridae; Trichosurus","% GC"=39.4%,"Common Name"="common brushtail",chromosome="5",sex="male","Molecular Weight (kDa)"=722.6251299999976,"# Nucleotide Sequences With Quality"=0,Topology="linear",dev_stage="pouch-young",Created=Sun Oct 25 00:00:00 PDT 2020,isolate="mTriVul1",tissue_type="muscle (forearm)","Molecule Type"="DNA"]
	Vombatus_ursinus[&"Rough Temperature (°C)"=84.89648421893726,db_xref="taxon:29139",Organism="Vombatus ursinus",Description="NW_020954608","Genetic Code"="Standard",Modified=Wed Jun 29 16:26:02 PDT 2022,Taxonomy="Eukaryota; Metazoa; Chordata; Craniata; Vertebrata; Euteleostomi; Mammalia; Metatheria; Diprotodontia; Vombatidae; Vombatus",Accession="NW_020954608.1","Common Name"="common wombat","% GC"=38.7%,chromosome="Unknown","# Nucleotide Sequences With Quality"=0,"Molecular Weight (kDa)"=771.4681599999942,Topology="linear",Created=Thu Jan 24 00:00:00 PST 2019,"Molecule Type"="DNA"]
	Strigocuscus_gymnotis[&"Rough Temperature (°C)"=84.87078916372202,Description="HiC_scaffold_2",Modified=Wed Jun 29 16:26:02 PDT 2022,"% GC"=38.4%,"# Nucleotide Sequences With Quality"=0,"Molecular Weight (kDa)"=1309.5575999999317,Topology="linear","Molecule Type"="DNA",Created=Wed Jun 29 13:12:02 PDT 2022]
	Lagorchestes_hirsutus[&"Rough Temperature (°C)"=84.15664639443962,Description="HiC_scaffold_5",Modified=Wed Jun 29 16:26:02 PDT 2022,"% GC"=36.9%,"# Nucleotide Sequences With Quality"=0,"Molecular Weight (kDa)"=709.8484599999973,Topology="linear","Molecule Type"="DNA",Created=Wed Jun 29 16:17:03 PDT 2022]
	Macropus_eugenii[&"Rough Temperature (°C)"=84.18917636912461,Description="HiC_scaffold_3",Modified=Wed Jun 29 16:26:02 PDT 2022,"% GC"=37.0%,"# Nucleotide Sequences With Quality"=0,"Molecular Weight (kDa)"=715.1358899999971,Topology="linear","Molecule Type"="DNA",Created=Wed Jun 29 16:16:06 PDT 2022]
	Macropus_rufus[&"Rough Temperature (°C)"=84.29697754749569,Description="HiC_scaffold_5",Modified=Wed Jun 29 16:26:02 PDT 2022,"% GC"=37.3%,"# Nucleotide Sequences With Quality"=0,"Molecular Weight (kDa)"=714.0811299999971,Topology="linear","Molecule Type"="DNA",Created=Wed Jun 29 16:15:11 PDT 2022]
	Macropus_giganteus[&"Rough Temperature (°C)"=84.3004329004329,Description="HiC_scaffold_3",Modified=Wed Jun 29 16:26:02 PDT 2022,"% GC"=37.3%,"# Nucleotide Sequences With Quality"=0,"Molecular Weight (kDa)"=712.2279199999974,Topology="linear","Molecule Type"="DNA",Created=Wed Jun 29 16:14:06 PDT 2022]
	Setonix_brachyurus[&"Rough Temperature (°C)"=84.12823934567369,Description="HiC_scaffold_5",Modified=Wed Jun 29 16:26:02 PDT 2022,"% GC"=36.8%,"# Nucleotide Sequences With Quality"=0,"Molecular Weight (kDa)"=716.3296999999969,Topology="linear","Molecule Type"="DNA",Created=Wed Jun 29 16:17:54 PDT 2022]
	Potorous_gilbertii[&"Rough Temperature (°C)"=84.4112012987013,Description="HiC_scaffold_2556",Modified=Wed Jun 29 16:26:02 PDT 2022,"% GC"=37.5%,"# Nucleotide Sequences With Quality"=0,"Molecular Weight (kDa)"=759.5195999999945,Topology="linear","Molecule Type"="DNA",Created=Wed Jun 29 16:19:29 PDT 2022]
	Didelphis_virginiana[&"Rough Temperature (°C)"=84.281718464351,Description="HiC_scaffold_4",Modified=Wed Jun 29 16:22:39 PDT 2022,"% GC"=37.0%,"# Nucleotide Sequences With Quality"=0,"Molecular Weight (kDa)"=1181.3976899999484,Topology="linear","Molecule Type"="DNA",Created=Wed Jun 29 13:20:43 PDT 2022]
	Monodelphis_domestica[&"Rough Temperature (°C)"=83.61022387289798,db_xref="taxon:13616",Organism="Monodelphis domestica",Description="NC_008808","Genetic Code"="Standard",Modified=Wed Jun 29 16:22:39 PDT 2022,Taxonomy="Eukaryota; Metazoa; Chordata; Craniata; Vertebrata; Euteleostomi; Mammalia; Metatheria; Didelphimorphia; Didelphidae; Monodelphis",Accession="NC_008808.1","Common Name"="gray short-tailed opossum","% GC"=35.1%,chromosome="8","# Nucleotide Sequences With Quality"=0,"Molecular Weight (kDa)"=2982.1652900000117,Topology="linear",Created=Wed Apr 27 00:00:00 PDT 2016,pop_variant="pop1","Molecule Type"="DNA"]
	Gracilinanus_agilis[&country="Brazil: Panga",collection_date="2019-05-19","Rough Temperature (°C)"=85.37185022769438,db_xref="taxon:191870",Organism="Gracilinanus agilis",Description="NC_058134","Genetic Code"="Standard",Modified=Wed Jun 29 16:22:39 PDT 2022,Accession="NC_058134.1",Taxonomy="Eukaryota; Metazoa; Chordata; Craniata; Vertebrata; Euteleostomi; Mammalia; Metatheria; Didelphimorphia; Didelphidae; Gracilinanus","% GC"=39.6%,"Common Name"="Agile Gracile Mouse Opossum",chromosome="5",sex="male","Molecular Weight (kDa)"=1834.6093599998555,"# Nucleotide Sequences With Quality"=0,Topology="linear",dev_stage="adult",Created=Wed Oct 20 00:00:00 PDT 2021,isolate="LMUSP501",tissue_type="liver","Molecule Type"="DNA"]
;
end;

begin characters;
	dimensions nchar=252;
	format datatype=dna missing=? gap=-;
	matrix
	Notoryctes_typhlops_DNA_Zoo	ATGAGTGACAACAACACACTGGCCCCTCCAGCCTCAGGCCAGGGTCCAGCTACTCCACACAAGGCACCTCCGAAATTCAAGCAGAGACAAACTCGACAGTTCAAGAGCAAGCCTCCTAAGAAAGGCGTAAAAGGGTTTGGAGATGACATCCCAGGCATGGAGGGCCTTGGAACAGATATCATGGTCATCTGTGCCTGGGAAGCCTTCAGCCACCTGGAATTACATGAACTGGCCCAGTTTGGAATCATCTAA
	Notoryctes_typhlops_NYGC	ATGAGTGACAACAACACACTGGCCCCTCCAGCCTCAGGCCAGGGTCCAGCTACTCCACACAAGGCACCTCCGAAATTCAAGCAGAGACAAACTCGACAGTTCAAGAGCAAGCCTCCTAAGAAAGGCGTAAAAGGGTTTGGAGATGACATCCCAGGCATGGAGGGCCTTGGAACAGATATCATGGTCATCTGTGCCTGGGAAGCCTTCAGCCACCTGGAATTACATGAACTGGCCCAGTTTGGAATCATCTAA
	Antechinus_flavipes	ATGAGTGACAACACCACATTGGCCCCCCCAACCACAGAGCAGGCTCCCGCCACTCCCCGCAAAGGACCCCCTAAATTCAAGCAGAGACAAACTCGACAATTCAAGAGCAAGCCTCCTAAGAAAGGTGTAAAAGGATTTGGAGATGACATCCCAGGCATGGAGGGCCTTGGAACAGATATCACAGTCATTTGTCCCTGGGAAGCCTTCAGCCACCTGGAATTACATGAGCTGGCCCAGTTTGGAATCATCTAA
	Antechinus_stuartii	ATGAGTGACAACACCACATTGGCCCCTCCAACCACAGAGCAGGCTCCCGCCACTCCCCGCAAAGGACCCCCTAAATTCAAGCAGAGACAAACTCGACAATTCAAGAGCAAGCCTCCTAAGAAAGGTGTAAAAGGATTTGGAGATGACATCCCAGGCATGGAGGGCCTTGGAACAGATATCACGGTCATTTGTCCCTGGGAAGCCTTCAGCCACCTGGAATTACATGAGCTGGCCCAGTTTGGAATCATCTAA
	Phascogale_tapoatafa	ATGAGTGACAACACCACATTGGCCCCTCCAACCACAGGGCAGGCTCCCGCCACTCCCCGCAAGGGACCCCCTAAATTCAAGCAGAGACAAACTCGACAATTCAAGAGCAAGCCTCCTAAGAAAGGTGTAAAAGGGTTTGGAGATGACATCCCAGGCATGGAGGGCCTTGGAACAGATATCACGGTCATTTGTCCCTGGGAAGCCTTCAGCCACCTGGAACTACATGAGCTGGCCCAGTTTGGAATCATCTAA
	Dasyurus_hallucatus	ATGAGTGACAACACCACATTGGCCCCTCCAACCACAGAGCAGGCTTCTGCCACTCCCCGCAAGGGACCCCCTAAATTCAAGCAGAGACAAACTCGACAATTCAAGAGCAAGCCTCCTAAGAAGGGTGTAAAAGGGTTTGGAGATGACATCCCAGGCATGGAGGGCCTTGGAACAGATATCACGGTCATTTGCCCCTGGGAAGCCTTCAGCCACCTGGAATTACATGAGCTGGCCCAGTTTGGAATCATCTAA
	Dasyurus_viverrinus	ATGAGTGACAACACCACATTGGCCCCTCCAACCACAGAGCAGGCTCCTGCCACTCCCCGCAAGGGACCCCCTAAATTCAAGCAGAGACAAACTCGGCAATTCAAGAGCAAGCCTCCTAAGAAAGGTGTAAAAGGGTTTGGAGATGACATCCCAGGCATGGAGGGCCTTGGAACAGATATCACGGTCATTTGCCCCTGGGAAGCCTTCAGCCACCTGGAATTACATGAACTGGCCCAGTTTGGAATCATCTAA
	Sarcophilus_harrisii_	ATGAGTGACAACACCACACTGGCCCCTCCAACCACAGAGCAGGCTCCTGCCACTCCCCGCAAGGGACCCCCTAAATTCAAGCAGAGACAAACTCGACAATTCAAGAGCAAGCCTCCTAAGAAAGGTGTAAAAGGGTTTGGAGATGACATCCCAGGCATGGAGGGCCTTGGAACAGATATCACGGTCATTTGCCCCTGGGAAGCCTTCAGCCACCTGGAATTACATGAGCTGGCCCAGTTTGGAATCATCTAA
	Myrmecobius_fasciatus	ATGAGTGACAACAACACATTGGCCCCTCCAGCCACAGAGCAAGCTCCCTCCACTCCCCGCAAGGGACCCCCTAAATTCAAACAGAGACAAACTCGACAATTCAAGAGCAAGCCTCCTAAAAAAGGTGTAAAAGGGTTTGGAGATGACATCCCAGGCATGGAGGGCCTTGGAACAGATATCACGGTCATTTGCCCCTGGGAAGCCTTCAGTCACCTGGAATTACATGAGCTGGCCCAGTTTGGGATCATCTAA
	Thylacinus_cynocephalus	ATGAGTGACCACACCACATTGGCCCCTCCAGCCACAGAGCAGGCTCCCACCACTCCCCGCAAGGGACCCCCTAAATTCAAGCAGAGACAAACTCGACAATTCAAGAGCAAGCCTCCTAAGAAAGGTGTAAAAGGGTTTGGAGATGACATCCCAGGCATGGAGGGCCTTGGAACAGATATCACGGTCATTTGTCCCTGGGAAGCCTTCAGCCACCTGGAATTACATGAGCTGGCCCAGTTTGGAATCATCTAA
	Dromiciops_gliroides	ATGAGTGACAACAACATGCTGGCCCCTCCAGCCTCCAGCCAGGGTCCTACCACTCCACGCAAGGCACCCCCTAAATTCAAGCAGAGACAGACTCGACAATTTAAGAGCAAGCCTCCTAAGAAAGGTGTAAAAGGGTTTGGAGATGACATCCCGGGCATGGAGGGCCTTGGAACAGATATCACGGTCATATGTCCCTGGGAAGCCTTCAGCCATCTGGAATTACACGAGCTGGCTCAGTTTGGAATCATCTAA
	Gymnobelideus_leadbeateri	ATGAGTGACAACAACACATTGGCCCCTCCAGCCTCAAGCCAGGGTCCTACCACTCCACGAAAGGCACCCCCTAAATTCAAGCAGAGACAAACTCGACAATTCAAGAGCAAGCCTCCTAAGAAAGGTGTGAAAGGGTTTGGAGATGACATCCCAGGCATGGAGGGCCTTGGAACAGATATCACAGTCATTTGTCCCTGGGAAGCCTTCAGCCACCTGGAATTACATGAACTGGCCCAGTTTGGAATCATCTAA
	Pseudocheirus_occidentalis	ATGAGTGACAACAACACATTGGCCCCTCCAGCCTCAGGCCAGGGTCCCACCACTCCACGCAAGGCACCCCCTAAATTCAAGCAGAGACAAACTCGACAATTCAAGAGCAAGCCTCCTAAGAAAGGTGTGAAAGGATTTGGAGATGACATCCCAGGCATGGAGGGCCTTGGAACAGATATCACAGTCATTTGTCCCTGGGAAGCCTTCAGCCACCTGGAATTACATGAGCTGGCCCAGTTTGGAATCATCTAA
	Pseudochirops_cupreus	ATGAGTGACAACAACACATTGGCCCCTCCAGCCTCAGGCCAGGGTCCCACCACTCCACGTAAGGCACCCCCTAAATTCAAGCAGAGACAAACTCGACAATTCAAGAGCAAGCCTCCTAAGAAAGGTGTGAAAGGGTTTGGAGATGACATCCCAGGCATGGAGGGCCTTGGAACAGATATCACAGTCATTTGTCCCTGGGAAGCCTTCAGCCACCTGGAATTACATGAGCTGGCCCAGTTTGGAATCATCTAA
	Pseudochirops_corinnae	ATGAGTGACAACAACACATTGGCCCCTCCAGCCTCAGGCCAGGGTCCCACCACTCCACGTAAGGCACCCCCTAAATTCAAGCAGAGACAAACTCGACAATTCAAGAGCAAGCCTCCTAAGAAAGGTGTGAAAGGGTTTGGAGATGACATCCCAGGCATGGAGGGCCTTGGAACAGATATCACAGTCATTTGTCCCTGGGAAGCCTTCAGCCACCTGGAATTACATGAGCTGGCCCAGTTTGGAATCATCTAA
	Phascolarctos_cinereus	ATGAGTGACAACAGCACATTGGCCCCTCCATCCTCAGGCCAGGGTCCCACCACTCCACGCAAGGCACCCCCTAAATTCAAGCAGAGACAAACTCGACAATTCAAGAGTAAGCCTCCTAAGAAAGGTGTGAAAGGGTTTGGAGATGACATCCCAGGCATGGAGGGCCTTGGAACAGATATCACGGTCATTTGTCCCTGGGAAGCCTTCAGCCACCTGGAACTACATGAGCTGGCCCAGTTTGGAATCATCTAA
	Macropus_fuliginosus	ATGAGTGACAACAATACATTGGCCCCTCCAGCCTCAGGCCAGGGTCCCACCACTCCACGCAAGGCACCCCCTAAATTCAAGCAGAGACAAACTCGACAGTTCAAGAGCAAGCCTCCCAAGAAAGGTGTGAAAGGGTTTGGAGATGACATCCCAGGCATGGAGGGCCTTGGAACAGATATCACAGTCATTTGTCCCTGGGAAGCCTTCAGTCACCTGGAGTTACATGAGCTGGCCCAGTTTGGAATCATCTAA
	Trichosurus_vulpecula	ATGAGTGACAACAACACATTGGCCCCTCCGGCCTCAGGCCAGGGTCCCACCACTCCACGCAAGGCACCCCCTAAATTCAAGCAGAGACAGACTCGACAGTTCAAGAGCAAGCCTCCTAAGAAAGGCGTGAAAGGGTTTGGAGATGACATCCCAGGCATGGAGGGCCTTGGAACAGATATCACGGTCATTTGTCCCTGGGAAGCCTTCAGCCACCTGGAATTACATGAACTGGCCCAGTTTGGAATCATCTAG
	Vombatus_ursinus	ATGAGTGACAACAGCACATTGGCCCCTCCATCTTCAGGCCAGGGTCCCACCAGTCCACGCAAGGCACCCCCTAAATTCAAGCAGAGGCAAACTCGACAATTCAAGAGCAAGCCTCCTAAGAAAGGTGTGAAAGGGTTTGGAGATGACATCCCAGGCATGGAGGGCCTTGGAACAGATATCACGGTCATTTGTCCCTGGGAAGCCTTCAGCCACCTGGAATTACATGAGCTGGCCCAGTTTGGAATCATCTGA
	Strigocuscus_gymnotis	ATGAGTGACAACAACACATTGGCCCCTCCAGCCTCAGGCCCGGGTCCCACCACTCCACGCAAGGCACCCCCTAAATTCAAGCAGAGACAAACTCGACAGTTCAAGAGCAAGCCTCCTAAGAAAGGTGTGAAAGGGTTTGGAGATGACATCCCAGGCATGGAGGGCCTTGGAACAGATATCACGGTCATTTGTCCCTGGGAAGCCTTCAGCCACCTGGAATTACATGAGCTGGCCCAGTTTGGAATAATATAA
	Lagorchestes_hirsutus	ATGAGTGACAACAATACATTGGCCCCTCCAGCCTCAGGCCAGGGTCCCACCACGCCACGCAAGGCACCCCCTAAATTCAAGCAGAGACAAACTCGACAGTTCAAGAGCAAGCCTCCTAAGAAAGGCGTGAAAGGATTCGGAGATGACATCCCAGGCATGGAGGGCCTTGGAACAGATATCACAGTCATTTGTCCCTGGGAAGCCTTCAGTCACCTGGAGTTACATGAGCTGGCCCAGTTTGGAATCATCTAA
	Macropus_eugenii	ATGAGTGACAACAATACATTGGCCCCTCCAGCCTCAAGCCAGGGTCCCACCACTCCACGCAAGGCACCCCCTAAATTCAAGCAGAGACAAACTCGACAGTTCAAGAGCAAGCCTCCTAAGAAAGGTGTGAAAGGGTTCGGAGATGACATCCCAGGCATGGAGGGCCTTGGAACAGATATCACAGTCATTTGTCCCTGGGAAGCCTTCAGTCACCTGGAGTTACATGAGCTGGCCCAGTTTGGAATCATCTAA
	Macropus_rufus	ATGAGTGACAACAATACATTGGCCCCTCCAGCCTCAAGCCAGGGTCCCACCACTCCACGCAAGGCACCCCCTAAATTCAAGCAGAGACAAACTCGACAGTTCAAGAGCAAGCCTCCTAAGAAAGGTGTGAAAGGGTTTGGAGATGACATCCCAGGCATGGAGGGCCTTGGAACAGATATCACAGTCATTTGTCCCTGGGAAGCCTTCAGTCACCTGGAATTACATGAGCTGGCCCAGTTTGGAATCATCTAA
	Macropus_giganteus	ATGAGTGACAACAATACATTGGCCCCTCCAGCCTCAAGCCAGGGTCCCACCACTCCACGCAAGGCACCCCCTAAATTCAAGCAGAGACAAACTCGACAGTTCAAGAGCAAGCCTCCTAAGAAAGGTGTGAAAGGGTTTGGAGATGACATCCCAGGCATGGAGGGCCTTGGAACAGATATCACAGTCATTTGTCCCTGGGAAGCCTTCAGTCACCTGGAGTTACATGAGCTGGCCCAGTTTGGAATCATCTAA
	Setonix_brachyurus	ATGAGTGACAACAATACATTGGCCCCTCCAGCCTCAGGCCAGGGTCCCACCACTCCACGCAAGGCACCCCCTAAATTCAAGCAGAGACAAACTCGACAGTTCAAGAGCAAGCCTCCTAAGAAAGGTGTGAAAGGGTTCGGAGATGACATCCCAGGCATGGAGGGCCTTGGAACAGATATCACAGTCATTTGTCCCTGGGAAGCCTTCAGTCACCTGGAATTACATGAGCTGGCCCAGTTTGGAATCATCTAA
	Potorous_gilbertii	ATGAGTGACAACAATACATTGGCCCCTCCAGCCTCAGGCCAGGGTCCCACCACTCCACGCAAGGCACCCCCTAAATTCAAGCAGAGACAAACTCGACAGTTCAAGAGCAAGCCGCCTAAGAAAGGTGTGAAAGGGTTTGGAGATGACATCCCAGGCATGGAGGGCCTTGGAACAGATATCACGGTCATTTGCCCCTGGGAAGCCTTCAGTCACCTGGAATTACATGAGCTGGCCCAGTTTGGAATCATCTAA
	Didelphis_virginiana	ATGAATGATAACAACATGCTGGCTCCTCCAGTCTCAGGCCAAGGTCCCACCACTCCACGCAAGGCACCCCCTAAATTTAAGCAGAGACAAACTCGACAATTCAAGAGCAAGCCTCCTAAGAAAGGTGTAAAAGGGTTTGGAGATGACATCCCAGGCATGGAGGGCCTTGGAACAGATATCACGGTCATTTGTCCCTGGGAAGCCTTCAGCCACCTGGAATTACATGAGCTGGCCCAATTTGGCATCATCTAA
	Monodelphis_domestica	ATGAATGACAACAACGTTTTGGCTCCTCCAGTCTCAGGCCAAGGTCCCACCACTCCACGCAAGGCACCCCCTAAATTTAAGCAGAGGCAAACTCGACAATTCAAGAGCAAGCCTCCTAAGAAAGGTGTAAAAGGGTTTGGAGATGACATTCCAGGCATGGAAGGCCTTGGAACAGATATCACGGTCATTTGTCCCTGGGAAGCCTTCAGTCATCTGGAATTACACGAGCTGGCCCAATTTGGCATCATCTAA
	Gracilinanus_agilis	ATGAATGACAACAACAAGTTGGCTCCTCCAGTCTCAGGCCAAGGTCCCACCACTCCACGCAAGGCACCCCCTAAATTTAAGCAGAGACAAACTCGACAATTCAAGAGCAAGCCTCCTAAGAAAGGTGTAAAAGGGTTTGGAGATGACATCCCAGGCATGGAGGGTCTTGGAACAGATATTACGGTCATTTGTCCCTGGGAAGCCTTCAGTCACCTGGAATTACATGAGCTGGCCCAATTTGGCATCATCTAA

;
end;
