# Supplementary material for: Three Blind Moles: Molecular Evolutionary Insights on the Tempo and Mode of Convergent Eye Degeneration in Notoryctes typhlops (Southern Marsupial Mole) and Two Chrysochlorids (Golden Moles)
Source: Genes (Basel). 2023 Oct 28;14(11):2018. doi: 10.3390/genes14112018 (PMC10671557; doi:10.3390/genes14112018)
Supplement: Supplementary file 1 [file genes-14-02018-s001.zip › Marsupialia CDS Alignments Nexus/Marsupialia Cone Genes CDS Nexus/SLC24A2 CDS alignment with both Notoryctes.nex]

#NEXUS
begin taxa;
	dimensions ntax=29;
	taxlabels
	Notoryctes_typhlops_DNA_Zoo[&URN="urn:local:.:1bu-gc65fxo","Rough Temperature (°C)"=86.87734530938124,Description="HiC_scaffold_2 and DNA Zoo SRA (Exon 1)","Genetic Code"="Standard",Modified=Sat Nov 19 14:45:54 PST 2022,"% GC"=43.7%,"# Nucleotide Sequences With Quality"=0,"Molecular Weight (kDa)"=618.9019300000047,Topology="linear","Molecule Type"="DNA",Created=Sat Nov 19 14:45:29 PST 2022]
	Notoryctes_typhlops_NYGC[&"At least Q20"=100.00%,Ambiguities=0,"At least Q30"=100.00%,"Rough Temperature (°C)"=86.89780439121756,"At least Q40"=100.00%,Description="NYGC",Modified=Sat Nov 19 15:02:18 PST 2022,Bin="<html><head><3></head><b><font color='#49993F'>High</font></b></html>","% GC"=43.7%,"# Nucleotide Sequences With Quality"=1,"Post-Trim Length"=2004,"Molecular Weight (kDa)"=618.9179300000047,Topology="linear","% MQ"=0.0%,Created=Sat Nov 19 14:59:09 PST 2022,URN="urn:local:.:1bv-gc65fxo","% LQ"=0.0%,"% HQ"=100.0%,"Molecule Type"="DNA"]
	Lagorchestes_hirsutus[&"Rough Temperature (°C)"=86.38560606060605,Description="HiC_scaffold_6",Modified=Tue Aug 09 08:35:25 PDT 2022,"% GC"=42.3%,"# Nucleotide Sequences With Quality"=0,"Molecular Weight (kDa)"=814.303969999993,Topology="linear","Molecule Type"="DNA",Created=Mon Aug 08 19:34:39 PDT 2022]
	Macropus_fuliginosus[&"Rough Temperature (°C)"=86.54025289778714,Description="HiC_scaffolds 1 (E1, 10), 34284 (E2-3), 48253 (E4), 89823 (E5), 26008 (E6), 330270 (E7), 601824 (E8), 70027 (E9)",Modified=Tue Aug 09 08:35:25 PDT 2022,"% GC"=42.6%,"# Nucleotide Sequences With Quality"=0,"Molecular Weight (kDa)"=877.6499599999896,Topology="linear","Molecule Type"="DNA",Created=Sat Aug 06 08:49:58 PDT 2022]
	Macropus_giganteus[&"Rough Temperature (°C)"=86.44572516441674,Description="HiC_scaffolds 1 (E1, 4-10), 799 (E2-3)",Modified=Tue Aug 09 08:35:25 PDT 2022,"% GC"=42.4%,"# Nucleotide Sequences With Quality"=0,"Molecular Weight (kDa)"=890.3061899999893,Topology="linear","Molecule Type"="DNA",Created=Sat Aug 06 09:04:47 PDT 2022]
	Setonix_brachyurus[&"Rough Temperature (°C)"=86.43208901651111,Description="HiC_scaffolds 28967 (E1 5'), 1362686 (E1 3'), 7 (E2-10)",Modified=Tue Aug 09 08:35:26 PDT 2022,"% GC"=42.4%,"# Nucleotide Sequences With Quality"=0,"Molecular Weight (kDa)"=859.1650499999903,Topology="linear","Molecule Type"="DNA",Created=Mon Aug 08 19:49:22 PDT 2022]
	Potorous_gilbertii[&"Rough Temperature (°C)"=86.3086415485655,Description="HiC_scaffold_4",Modified=Tue Aug 09 08:35:26 PDT 2022,"% GC"=42.0%,"# Nucleotide Sequences With Quality"=0,"Molecular Weight (kDa)"=891.7062199999884,Topology="linear","Molecule Type"="DNA",Created=Tue Aug 09 08:17:07 PDT 2022]
	Macropus_rufus[&"Rough Temperature (°C)"=86.50565907522429,Description="HiC_scaffolds 7 (E1-7, 9-10), 40997 (E8)",Modified=Tue Aug 09 08:35:26 PDT 2022,"% GC"=42.8%,"# Nucleotide Sequences With Quality"=0,"Molecular Weight (kDa)"=893.406399999989,Topology="linear","Molecule Type"="DNA",Created=Mon Aug 08 08:37:35 PDT 2022]
	Macropus_eugenii[&"Rough Temperature (°C)"=86.22090784044018,Description="HiC_scaffolds 3 (E1-7, 9-10), 9508 (E8)",Modified=Tue Aug 09 08:35:26 PDT 2022,"% GC"=41.9%,"# Nucleotide Sequences With Quality"=0,"Molecular Weight (kDa)"=896.7751199999874,Topology="linear","Molecule Type"="DNA",Created=Sat Aug 06 09:18:42 PDT 2022]
	Gymnobelideus_leadbeateri[&"Rough Temperature (°C)"=86.00500873616772,Description="HiC_scaffold_11",Modified=Tue Aug 09 08:35:26 PDT 2022,"% GC"=41.6%,"# Nucleotide Sequences With Quality"=0,"Molecular Weight (kDa)"=1058.1894399999742,Topology="linear","Molecule Type"="DNA",Created=Fri Aug 05 12:39:08 PDT 2022]
	Pseudocheirus_occidentalis[&"Rough Temperature (°C)"=86.1796639486039,Description="HiC_scaffolds 7 (E1-7, 10), 15612 (E8-9)",Modified=Tue Aug 09 08:35:26 PDT 2022,"% GC"=42.1%,"# Nucleotide Sequences With Quality"=0,"Molecular Weight (kDa)"=1246.442899999947,Topology="linear","Molecule Type"="DNA",Created=Fri Aug 05 11:37:37 PDT 2022]
	Pseudochirops_corinnae[&"Rough Temperature (°C)"=86.2332979006112,Description="HiC_scaffold_6",Modified=Tue Aug 09 08:35:27 PDT 2022,"% GC"=41.7%,"# Nucleotide Sequences With Quality"=0,"Molecular Weight (kDa)"=1158.837669999958,Topology="linear","Molecule Type"="DNA",Created=Fri Aug 05 09:16:30 PDT 2022]
	Pseudochirops_cupreus[&"Rough Temperature (°C)"=86.24475730758915,Description="HiC_scaffold_4",Modified=Tue Aug 09 08:35:27 PDT 2022,"% GC"=41.8%,"# Nucleotide Sequences With Quality"=0,"Molecular Weight (kDa)"=1148.8051999999602,Topology="linear","Molecule Type"="DNA",Created=Fri Aug 05 09:02:47 PDT 2022]
	Strigocuscus_gymnotis[&"Rough Temperature (°C)"=86.34270132281272,Description="HiC_scaffolds 1 (E1, 4-7, 9-10, 27804 (E2-3), 60644 (E8)",Modified=Tue Aug 09 08:35:27 PDT 2022,"% GC"=41.9%,"# Nucleotide Sequences With Quality"=0,"Molecular Weight (kDa)"=1327.3380499999337,Topology="linear","Molecule Type"="DNA",Created=Thu Aug 04 07:57:44 PDT 2022]
	Trichosurus_vulpecula[&country="New Zealand: Sandymount, Otago Peninsula (Trap 21)",collection_date="17-May-2018","Rough Temperature (°C)"=86.39207764952779,Description="NC_050573","Genetic Code"="Standard",Modified=Tue Aug 09 08:35:36 PDT 2022,"Annotation Software Version (Genome-Annotation-Data)"="8.5","Assembly Name (Genome-Assembly-Data)"="mTriVul1.pri",Taxonomy="Eukaryota; Metazoa; Chordata; Craniata; Vertebrata; Euteleostomi; Mammalia; Metatheria; Diprotodontia; Phalangeridae; Trichosurus","Common Name"="common brushtail","Genome Coverage (Genome-Assembly-Data)"="60.73x","Filename (Imported From)"="sequence - 2022-08-02T084840.423.gb","Annotation Provider (Genome-Annotation-Data)"="NCBI",dev_stage="pouch-young",Created=Sun Oct 25 00:00:00 PDT 2020,isolate="mTriVul1","Genome Representation (Genome-Assembly-Data)"="Full","Assembly Date (Genome-Assembly-Data)"="15-JAN-2020","Annotation Method (Genome-Annotation-Data)"="Best-placed RefSeq; Gnomon","Features Annotated (Genome-Annotation-Data)"="Gene; mRNA; CDS; ncRNA","Assembly Provider (Genome-Assembly-Data)"="Vertebrate Genomes Project","Sequencing Technology (Genome-Assembly-Data)"="PacBio Sequel; Illumina NovaSeq; Arima Genomics Hi-C; Bionano Genomics DLS",db_xref="taxon:9337",Organism="Trichosurus vulpecula","Annotation Version (Genome-Annotation-Data)"="100","Path (Imported From)"="/Users/pannotia/Downloads",Accession="NC_050573.1","% GC"=42.1%,chromosome="1",sex="male","Molecular Weight (kDa)"=1174.7969599999549,"# Nucleotide Sequences With Quality"=0,"Annotation Pipeline (Genome-Annotation-Data)"="NCBI eukaryotic genome annotation pipeline",Topology="linear","Assembly Method (Genome-Assembly-Data)"="FALCON v. DNANexus 1.9.0; FALCON-Unzip v. DNANexus 1.0.6; purge_haplotigs v. v1.0.3+ 1.Nov.2018; scaff10x v. 4.1.0; Bionano Solve DLS v. 3.2.1; Salsa HiC v. 2.2; Arrow smrtanalysis Pacbio polishing & gap filling v. 6.0.0.47841; longranger align v. 2.2.2; freebayes Illumina polishing v. 1.3.1; gEVAL manual curation v. 2020-01-15; VGP assembly pipeline v. 1.5","Annotation Name (Genome-Annotation-Data)"="Trichosurus vulpecula Annotation Release 100","Diploid (Genome-Assembly-Data)"="Principal pseudohaplotype","Annotation Status (Genome-Annotation-Data)"="Full annotation",tissue_type="muscle (forearm)","Molecule Type"="DNA","Expected Final Version (Genome-Assembly-Data)"="No"]
	Phascolarctos_cinereus[&country="Australia",collection_date="01-Aug-2015","Rough Temperature (°C)"=86.6880489560835,Description="NW_018344056","Genetic Code"="Standard",Modified=Tue Aug 09 08:30:35 PDT 2022,"Annotation Software Version (Genome-Annotation-Data)"="7.4","Assembly Name (Genome-Assembly-Data)"="phaCin_unsw_v4.1",Taxonomy="Eukaryota; Metazoa; Chordata; Craniata; Vertebrata; Euteleostomi; Mammalia; Metatheria; Diprotodontia; Phascolarctidae; Phascolarctos","Common Name"="koala","Genome Coverage (Genome-Assembly-Data)"="57.3x","Filename (Imported From)"="sequence - 2022-08-02T155926.168.gb","Annotation Provider (Genome-Annotation-Data)"="NCBI",dev_stage="adult",Created=Wed May 10 00:00:00 PDT 2017,isolate="Bilbo 61053","Genome Representation (Genome-Assembly-Data)"="Full","Assembly Date (Genome-Assembly-Data)"="12-JAN-2017","Annotation Method (Genome-Annotation-Data)"="Best-placed RefSeq; Gnomon","Features Annotated (Genome-Annotation-Data)"="Gene; mRNA; CDS; ncRNA","Assembly Provider (Genome-Assembly-Data)"="The Earlham Institute","Sequencing Technology (Genome-Assembly-Data)"="PacBio",db_xref="taxon:38626",Organism="Phascolarctos cinereus","Annotation Version (Genome-Annotation-Data)"="Phascolarctos cinereus Annotation Release 100","Path (Imported From)"="/Users/pannotia/Downloads",Accession="NW_018344056.1","% GC"=43.0%,chromosome="Unknown",sex="female","Annotation Pipeline (Genome-Annotation-Data)"="NCBI eukaryotic genome annotation pipeline","Molecular Weight (kDa)"=856.5351999999909,"# Nucleotide Sequences With Quality"=0,Topology="linear","Assembly Method (Genome-Assembly-Data)"="Falcon v. 0.3.0",specimen_voucher="AM:M.47724","Annotation Status (Genome-Annotation-Data)"="Full annotation",tissue_type="spleen","Molecule Type"="DNA","Expected Final Version (Genome-Assembly-Data)"="Yes"]
	Vombatus_ursinus[&"Rough Temperature (°C)"=86.5684515195369,Description="NW_020953936","Genetic Code"="Standard",Modified=Tue Aug 09 08:30:35 PDT 2022,"Annotation Software Version (Genome-Annotation-Data)"="8.1",Taxonomy="Eukaryota; Metazoa; Chordata; Craniata; Vertebrata; Euteleostomi; Mammalia; Metatheria; Diprotodontia; Vombatidae; Vombatus","Common Name"="common wombat","Filename (Imported From)"="sequence - 2022-08-02T155347.928.gb","Annotation Provider (Genome-Annotation-Data)"="NCBI",Created=Thu Jan 24 00:00:00 PST 2019,"Annotation Method (Genome-Annotation-Data)"="Best-placed RefSeq; Gnomon","Features Annotated (Genome-Annotation-Data)"="Gene; mRNA; CDS; ncRNA",db_xref="taxon:29139",Organism="Vombatus ursinus","Annotation Version (Genome-Annotation-Data)"="100","Path (Imported From)"="/Users/pannotia/Downloads",Accession="NW_020953936.1","% GC"=42.7%,chromosome="Unknown","Molecular Weight (kDa)"=852.3625999999916,"# Nucleotide Sequences With Quality"=0,"Annotation Pipeline (Genome-Annotation-Data)"="NCBI eukaryotic genome annotation pipeline",Topology="linear","Annotation Name (Genome-Annotation-Data)"="Vombatus ursinus Annotation Release 100","Annotation Status (Genome-Annotation-Data)"="Full annotation","Molecule Type"="DNA"]
	Antechinus_flavipes[&country="Australia:Samford, QLD","Rough Temperature (°C)"=86.06767676767676,Description="JADWMD010000001","Genetic Code"="Standard",Modified=Tue Aug 09 08:35:36 PDT 2022,"Assembly Name (Genome-Assembly-Data)"="AdamAnt",Taxonomy="Eukaryota; Metazoa; Chordata; Craniata; Vertebrata; Euteleostomi; Mammalia; Metatheria; Dasyuromorphia; Dasyuridae; Antechinus","Common Name"="yellow-footed antechinus","Genome Coverage (Genome-Assembly-Data)"="100.0x","Filename (Imported From)"="sequence - 2022-08-03T105753.837.gb",dev_stage="adult",Created=Tue Dec 29 00:00:00 PST 2020,"Genome Representation (Genome-Assembly-Data)"="Full",isolate="AdamAnt","Assembly Date (Genome-Assembly-Data)"="FEB-2020","Sequencing Technology (Genome-Assembly-Data)"="PacBio; BGISEQ-500; Hi-C",db_xref="taxon:38775",Organism="Antechinus flavipes","Path (Imported From)"="/Users/pannotia/Downloads",Accession="JADWMD010000001.1","% GC"=41.4%,chromosome="1",sex="male","Molecular Weight (kDa)"=885.356329999988,"# Nucleotide Sequences With Quality"=0,Topology="linear","Assembly Method (Genome-Assembly-Data)"="Canu v. 1.7; HiC-Pro v. 2.8.0_devel; 3D-DNA v. 1.12",tissue_type="testis","Molecule Type"="DNA","Expected Final Version (Genome-Assembly-Data)"="Yes"]
	Dasyurus_hallucatus[&"Rough Temperature (°C)"=85.99020812009553,Description="HiC_scaffold_1",Modified=Tue Aug 09 08:35:36 PDT 2022,"% GC"=41.2%,"# Nucleotide Sequences With Quality"=0,"Molecular Weight (kDa)"=904.0015299999857,Topology="linear","Molecule Type"="DNA",Created=Tue Aug 02 17:07:44 PDT 2022]
	Dasyurus_viverrinus[&"Rough Temperature (°C)"=85.89365609348914,Description="HiC_scaffold_1",Modified=Tue Aug 09 08:35:36 PDT 2022,"% GC"=41.0%,"# Nucleotide Sequences With Quality"=0,"Molecular Weight (kDa)"=923.7344299999838,Topology="linear","Molecule Type"="DNA",Created=Tue Aug 02 17:23:39 PDT 2022]
	Sarcophilus_harrisii[&"Rough Temperature (°C)"=86.12150313152401,Description="NC_045426","Genetic Code"="Standard",Modified=Tue Aug 09 08:35:36 PDT 2022,"Annotation Software Version (Genome-Annotation-Data)"="8.3",Taxonomy="Eukaryota; Metazoa; Chordata; Craniata; Vertebrata; Euteleostomi; Mammalia; Metatheria; Dasyuromorphia; Dasyuridae; Sarcophilus","Common Name"="Tasmanian devil","Filename (Imported From)"="sequence - 2022-08-02T160330.695.gb","Annotation Provider (Genome-Annotation-Data)"="NCBI",Created=Tue Dec 31 00:00:00 PST 2019,"Annotation Method (Genome-Annotation-Data)"="Best-placed RefSeq; Gnomon",cell_line="91H","Features Annotated (Genome-Annotation-Data)"="Gene; mRNA; CDS; ncRNA",db_xref="taxon:9305",Organism="Sarcophilus harrisii","Annotation Version (Genome-Annotation-Data)"="103","Path (Imported From)"="/Users/pannotia/Downloads",Accession="NC_045426.1","% GC"=41.6%,chromosome="1","Molecular Weight (kDa)"=886.3579399999875,"# Nucleotide Sequences With Quality"=0,"Annotation Pipeline (Genome-Annotation-Data)"="NCBI eukaryotic genome annotation pipeline",Topology="linear","Annotation Name (Genome-Annotation-Data)"="Sarcophilus harrisii Annotation Release 103","Annotation Status (Genome-Annotation-Data)"="Full annotation","Molecule Type"="DNA"]
	Antechinus_stuartii[&"Rough Temperature (°C)"=86.10466573816156,Description="JACYGW010002706 (E1-3), JACYGW010002707 (E4), JACYGW010002708 (E5-6), JACYGW010002710 (E7-10)",Modified=Tue Aug 09 08:35:37 PDT 2022,"% GC"=41.5%,"# Nucleotide Sequences With Quality"=0,"Molecular Weight (kDa)"=885.6775099999882,Topology="linear","Molecule Type"="DNA",Created=Wed Aug 03 11:49:36 PDT 2022]
	Phascogale_tapoatafa[&"Rough Temperature (°C)"=85.88758998971547,Description="HiC_scaffold_1",Modified=Tue Aug 09 08:35:37 PDT 2022,"% GC"=41.0%,"# Nucleotide Sequences With Quality"=0,"Molecular Weight (kDa)"=899.7028299999859,Topology="linear","Molecule Type"="DNA",Created=Wed Aug 03 10:31:42 PDT 2022]
	Myrmecobius_fasciatus[&"Rough Temperature (°C)"=86.0897384305835,Description="HiC_scaffold_1",Modified=Tue Aug 09 08:35:37 PDT 2022,"% GC"=41.5%,"# Nucleotide Sequences With Quality"=0,"Molecular Weight (kDa)"=919.9058099999846,Topology="linear","Molecule Type"="DNA",Created=Wed Aug 03 10:47:33 PDT 2022]
	Thylacinus_cynocephalus[&country="Australia: Tasmania","Rough Temperature (°C)"=86.29965132496513,Description="VAHE03000001","Genetic Code"="Standard",Modified=Tue Aug 09 08:35:37 PDT 2022,"Assembly Name (Genome-Assembly-Data)"="UniMelb_ThyCyn2.0_hybrid_assembly",Taxonomy="Eukaryota; Metazoa; Chordata; Craniata; Vertebrata; Euteleostomi; Mammalia; Metatheria; Dasyuromorphia; Thylacinidae; Thylacinus","Common Name"="Tasmanian wolf","Genome Coverage (Genome-Assembly-Data)"="50.0x","Filename (Imported From)"="sequence - 2022-08-03T110538.708.gb",dev_stage="Pouch Young",Created=Mon Apr 04 00:00:00 PDT 2022,"Genome Representation (Genome-Assembly-Data)"="Full",isolate="PY-MV-C5757","Assembly Date (Genome-Assembly-Data)"="DEC-2021","Sequencing Technology (Genome-Assembly-Data)"="Illumina HiSeq; Illumina NextSeq",db_xref="taxon:9275",Organism="Thylacinus cynocephalus","Path (Imported From)"="/Users/pannotia/Downloads",Accession="VAHE03000001.1","% GC"=42.0%,chromosome="1",sex="female","Molecular Weight (kDa)"=884.5596499999874,"# Nucleotide Sequences With Quality"=0,Topology="linear","Assembly Method (Genome-Assembly-Data)"="Megahit v. 1.2.9; RagTag v. 2.1.0","Reference-guided Assembly (Genome-Assembly-Data)"="GCF_902635505.1; mSarHar1.11","Molecule Type"="DNA","Expected Final Version (Genome-Assembly-Data)"="Yes",isolation_source="soft tissue of a 108-year-old, alcohol-preserved thylacine pouch young specimen"]
	Dromiciops_gliroides[&country="Chile: San Martin, comuna de Valdivia, Region delos Rios",collection_date="2014-02-10","Rough Temperature (°C)"=86.39256402344955,Description="NC_057861","Genetic Code"="Standard",Modified=Tue Aug 09 08:35:37 PDT 2022,"Annotation Software Version (Genome-Annotation-Data)"="9.0","Assembly Name (Genome-Assembly-Data)"="mDroGli1.pri",Taxonomy="Eukaryota; Metazoa; Chordata; Craniata; Vertebrata; Euteleostomi; Mammalia; Metatheria; Microbiotheria; Microbiotheriidae; Dromiciops","Common Name"="monito del monte","Genome Coverage (Genome-Assembly-Data)"="63.0x","Filename (Imported From)"="sequence - 2022-08-02T083712.591.gb","Annotation Provider (Genome-Annotation-Data)"="NCBI",dev_stage="adult",Created=Tue Sep 28 00:00:00 PDT 2021,isolate="mDroGli1","Genome Representation (Genome-Assembly-Data)"="Full","Assembly Date (Genome-Assembly-Data)"="07-APR-2021","Annotation Method (Genome-Annotation-Data)"="Best-placed RefSeq; Gnomon","Features Annotated (Genome-Annotation-Data)"="Gene; mRNA; CDS; ncRNA","Assembly Provider (Genome-Assembly-Data)"="Vertebrate Genomes Project","Sequencing Technology (Genome-Assembly-Data)"="PacBio Sequel II CLRQ; 10X Genomics linked reads; Bionano Genomics DLS; Arima Genomics v1 Hi-C",db_xref="taxon:33562",Organism="Dromiciops gliroides","Annotation Version (Genome-Annotation-Data)"="100","Path (Imported From)"="/Users/pannotia/Downloads",Accession="NC_057861.1","% GC"=42.2%,chromosome="1",sex="female","Molecular Weight (kDa)"=998.1401299999792,"# Nucleotide Sequences With Quality"=0,"Annotation Pipeline (Genome-Annotation-Data)"="NCBI eukaryotic genome annotation pipeline",Topology="linear","Assembly Method (Genome-Assembly-Data)"="FALCON kit v. 1.8.1; FALCON unzip v. 1.3.7; purge_dups v. 1.2.3; Scaff10X v. 4.2; Bionano Solve v. 3.5.1_01142020; Salsa Hi-C v. 2.2; GCPP v. 1.9.0-SL-release-8.0.0+1-37-gd7b188d; longranger v. 2.2.2; freebayes v. 1.3.2; gEVAL manual curation v. 2021-04-07; VGP pipeline v. 1.6","Annotation Name (Genome-Annotation-Data)"="Dromiciops gliroides Annotation Release 100","Diploid (Genome-Assembly-Data)"="Principal Pseudohaplotype","Annotation Status (Genome-Annotation-Data)"="Full annotation",tissue_type="kidney, liver","Molecule Type"="DNA","Expected Final Version (Genome-Assembly-Data)"="No"]
	Monodelphis_domestica[&"Rough Temperature (°C)"=86.18120063191154,Description="NC_008806","Genetic Code"="Standard",Modified=Tue Aug 09 08:21:09 PDT 2022,"Annotation Software Version (Genome-Annotation-Data)"="7.0",Taxonomy="Eukaryota; Metazoa; Chordata; Craniata; Vertebrata; Euteleostomi; Mammalia; Metatheria; Didelphimorphia; Didelphidae; Monodelphis","Common Name"="gray short-tailed opossum","Filename (Imported From)"="sequence - 2022-08-02T161627.702.gb","Annotation Provider (Genome-Annotation-Data)"="NCBI",Created=Wed Apr 27 00:00:00 PDT 2016,pop_variant="pop1","Annotation Method (Genome-Annotation-Data)"="Best-placed RefSeq; Gnomon","Features Annotated (Genome-Annotation-Data)"="Gene; mRNA; CDS; ncRNA",db_xref="taxon:13616",Organism="Monodelphis domestica","Annotation Version (Genome-Annotation-Data)"="Monodelphis domestica Annotation Release 103","Path (Imported From)"="/Users/pannotia/Downloads",Accession="NC_008806.1","% GC"=41.7%,chromosome="6","Annotation Pipeline (Genome-Annotation-Data)"="NCBI eukaryotic genome annotation pipeline","Molecular Weight (kDa)"=974.4990299999832,"# Nucleotide Sequences With Quality"=0,Topology="linear","Annotation Status (Genome-Annotation-Data)"="Full annotation","Molecule Type"="DNA"]
	Didelphis_virginiana[&"Rough Temperature (°C)"=85.99456727732154,Description="HiC_scaffolds 6 (E1-7, 9-10), 3025 (E8)",Modified=Tue Aug 09 08:21:09 PDT 2022,"% GC"=41.2%,"# Nucleotide Sequences With Quality"=0,"Molecular Weight (kDa)"=974.858409999982,Topology="linear","Molecule Type"="DNA",Created=Tue Aug 02 16:37:14 PDT 2022]
	Gracilinanus_agilis[&country="Brazil: Panga",collection_date="2019-05-19","Rough Temperature (°C)"=86.23386075949367,Description="NC_058130","Genetic Code"="Standard",Modified=Tue Aug 09 08:21:09 PDT 2022,"Annotation Software Version (Genome-Annotation-Data)"="9.0","Assembly Name (Genome-Assembly-Data)"="AgileGrace",Taxonomy="Eukaryota; Metazoa; Chordata; Craniata; Vertebrata; Euteleostomi; Mammalia; Metatheria; Didelphimorphia; Didelphidae; Gracilinanus","Common Name"="Agile Gracile Mouse Opossum","Genome Coverage (Genome-Assembly-Data)"="100.0x","Filename (Imported From)"="sequence - 2022-08-02T160814.244.gb","Annotation Provider (Genome-Annotation-Data)"="NCBI",dev_stage="adult",Created=Wed Oct 20 00:00:00 PDT 2021,isolate="LMUSP501","Genome Representation (Genome-Assembly-Data)"="Full","Assembly Date (Genome-Assembly-Data)"="MAR-2020","Annotation Method (Genome-Annotation-Data)"="Best-placed RefSeq; Gnomon","Features Annotated (Genome-Annotation-Data)"="Gene; mRNA; CDS; ncRNA","Assembly Provider (Genome-Assembly-Data)"="Nanjing Normal University","Sequencing Technology (Genome-Assembly-Data)"="stLFR; BGISEQ-500; Hi-C",db_xref="taxon:191870",Organism="Gracilinanus agilis","Annotation Version (Genome-Annotation-Data)"="100","Path (Imported From)"="/Users/pannotia/Downloads",Accession="NC_058130.1","% GC"=41.8%,chromosome="1",sex="male","Molecular Weight (kDa)"=972.8078199999828,"# Nucleotide Sequences With Quality"=0,"Annotation Pipeline (Genome-Annotation-Data)"="NCBI eukaryotic genome annotation pipeline",Topology="linear","Assembly Method (Genome-Assembly-Data)"="SOAPnuke v. 1.5; Supernova v. 2.1.1; Gapcloser v. 1.10","Annotation Name (Genome-Annotation-Data)"="Gracilinanus agilis Annotation Release 100","Annotation Status (Genome-Annotation-Data)"="Full annotation",tissue_type="liver","Molecule Type"="DNA","Expected Final Version (Genome-Assembly-Data)"="Yes"]
;
end;

begin characters;
	dimensions nchar=2055;
	format datatype=dna missing=? gap=-;
	matrix
	Notoryctes_typhlops_DNA_Zoo	ATGGCTCTGCATGAAACCTTCACCACTAGATTTCTTGAAGAATGGTGCTTGGATAAATCACTGTCTGGCTGCAGAAAGCACCAAAATGTCTGGAAAAAACTGAGACAGATACGCATTGTAGGGCTCTTCATGGGCATATTGGCCATTTGCACATTCTCACTTTCATCTAGTGCCTTTTTCAAGATAGAGACACACAGTACAGATCGGGCCAACGGTTTAGGTCATCCAGAATTAATGTCTGGATACCATCAAAGAACTCTGTTAGACTTAAAGGAGAAGGTTCAGGATGGTACTCCAGAACC---TCCTACAAAATATGAAAATGCAACTGAACATCCTCAAGGAGACTATCCAAGAGACCTCTTTTCCCTTCAGGAGAGAAGAAGAGGTGCAATAATTCTTCATGTCCTTGGAATGATCTACATGTTCATTGCCTTAGCCATAGTCTGTGATGAATTCTTTGTTCCTTCTCTAACTGTCATCACTGAAAAGTTGGCCATTTCTGATGATGTAGCTGGAGCAACCTTCATGGCTGCTGGGGGCTCAGCTCCAGAACTTTTCACATCTCTGATAGGAGTCTTCATAGCACATAGCAATGTTGGCATTGGCACAATTGTAGGTTCAGCAGTATTCAATATCCTGTTCGTTATTGGGATGTGTGCATTGTTTTCAAGAGAAATCCTAAATCTTACCTGGTGGCCACTCTTTAGGGATGTCTCATTTTATATTGTTGACTTGATCATGCTTATAGTTTTTTTTCTGGATAATCTTATCACCTGGTGGGAGAGCTTGTTGCTGTTAACAGCTTATATTTTCTACGTGACTTTCATGAAATTCAATGTTCAGGTGGAAGCATGGGTGAAGCAGCTGCTAAATAGAAACAAAGTCGTGAAAGTAACTGCAGCCACA---------------------------------------------CCAGTAGCAGCAGCAGCAGAGAATGATGCAAAGTCTCCT---ACTGCCAAGGACAAGGATGAACAAACTCTAACGACTAAGCCACGGCTCCAGCGAGGTGGTAGCTCTGCTTCTCTGCATAATAGTCTGATGAGGAACAGCATCTTCCAGCTCATGATTCATACCCTTGACCCACTTGCTGAAGAGCTTGGATCATATGGAAAACTAAAATATTATGACACAATGACTGAGGAAGGGCGATTCAGAGAAAAGGCTTCAATACTTCACAAGATTGCCAAGAAGAAGTGCCAGGTGGATGATAATGAAAGACATAATGGGACTGCCAACCATATGGAAAAAATAGAGCTCCCAAACAGTACAAGTGTTGAAGTGGAAGTAACACCACCCACTGAAGGTTCAGGACCTGTGCAAAATGGAAATCTCTCCCATGGCATTGAATCAACAGAAATACAGGCTTCAGATACAGGTGAAGATGATGACGACCAGCCACTCAGTTTGTCCTGGCCAACCAATACCCGCAAACAGATCACCTTTCTGATTGTTCTTCCCATCGTGTTTCCATTATGGATAACCCTCCCTGATGTCCGAAAACCTGCCTCAAGGAAGTTTTTTCCCATCACGTTCTTTGGAGCCATCACCTGGATAGCCATTTTTTCTTATTTGATGGTCTGGTGGGCACATCAGGTTGGAGAAACAATTGGTATTAGTGAAGAAATTATGGGCCTCACCATCTTGGCTGCTGGGACTTCTATCCCTGACCTCATTACCAGTGTCATAGTGGCTCGGAAAGGACTTGGGGATATGGCAGTGTCCAGCTCTGTTGGAAGCAATATCTTTGACATCACGGTGGGACTCCCACTGCCCTGGCTCTTATATACTGCTATTCACAAATTCAAACCAGTGACGGTCAGCAGCAATGGTCTCTTCTGTGCCATCGTTCTGCTCTTCATCATGCTACTCTTCGTCATCATCTCCATCGCTCTATGTAAATGGAGGATGAACAAAATCCTGGGATTTACCATGTTTGGCCTGTACTTTGGATTCCTGGTAGTTAGTGTCCTCCTGGAGGACAGAATTATCATGTGTCCCATCTCCATATAG
	Notoryctes_typhlops_NYGC	ATGGCTCTGCATGAAACCTTCACCACTAGATTTCTTGAAGAATGGTGCTTGGATAAATCACTGTCTGGCTGCAGAAAGCACCAAAATGTCTGGAAAAAACTGAGACAGATACGCATTGTAGGGCTCTTCATGGGCATATTGGCCATTTGCACGTTCTCACTTTCATCTAGTGCCTTTTTCAAGATAGAGACACACAGTACAGATCGGGCCAACGGTTTAGGTCATCCAGAATTAATGTCTGGATACCATCAAAGAACTCTGTTAGACTTAAAGGAGAAGGTTCAGGATGGTACTCCAGAACC---TCCTACAAAATATGAAAATGCAACTGAACATCCTCAAGGAGACTATCCAAGAGACCTCTTTTCCCTTCAGGAGAGAAGAAGAGGTGCAATAATTCTTCATGTCCTTGGAATGATCTACATGTTCATTGCCTTAGCCATAGTCTGTGATGAATTCTTTGTTCCTTCTCTAACTGTCATCACTGAAAAGTTGGCCATTTCTGATGATGTAGCTGGAGCAACCTTCATGGCTGCTGGGGGCTCAGCTCCAGAACTTTTCACATCTCTGATAGGAGTCTTCATAGCACATAGCAATGTTGGCATTGGCACAATTGTAGGTTCAGCAGTATTCAATATCCTGTTCGTTATTGGGATGTGTGCATTGTTTTCAAGAGAAATCCTAAATCTTACCTGGTGGCCACTCTTTAGGGATGTCTCATTTTATATTGTTGACTTGATCATGCTTATAGTTTTTTTTCTGGATAATCTTATCACCTGGTGGGAGAGCTTGTTGCTGTTAACAGCTTATATTTTCTACGTGACTTTCATGAAATTCAATGTTCAGGTGGAAGCATGGGTGAAGCAGCTGCTAAATAGAAACAAAGTCGTGAAAGTAACTGCAGCCACA---------------------------------------------CCAGTAGCAGCAGCAGCAGAGAATGATGCAAAGTCTCCT---ACTGCCAAGGACAAGGATGAACAAACTCTAACGACTAAGCCACGGCTCCAGCGAGGTGGTAGCTCTGCTTCTCTGCATAATAGTCTGATGAGGAACAGCATCTTCCAGCTCATGATTCATACCCTTGACCCACTTGCTGAAGAGCTTGGATCATATGGAAAACTAAAATATTATGACACAATGACTGAGGAAGGGCGATTCAGAGAAAAGGCTTCAATACTTCACAAGATTGCCAAGAAGAAGTGCCAGGTGGATGATAATGAAAGACATAATGGGACTGCCAACCATATGGAAAAAATAGAGCTCCCAAACAGTACAAGTGTTGAAGTGGAAGTAACACCACCCACTGAAGGTTCAGGACCTGTGCAAAATGGAAATCTCTCCCATGGCATTGAATCAACAGAAATACAGGCTTCAGATACAGGTGAAGATGATGACGACCAGCCACTCAGTTTGTCCTGGCCAACCAATACCCGCAAACAGATCACCTTTCTGATTGTTCTTCCCATCGTGTTTCCATTATGGATAACCCTCCCTGATGTCCGAAAACCTGCCTCAAGGAAGTTTTTTCCCATCACGTTCTTTGGAGCCATCACCTGGATAGCCATTTTTTCTTATTTGATGGTCTGGTGGGCACATCAGGTTGGAGAAACAATTGGTATTAGTGAAGAAATTATGGGCCTCACCATCTTGGCTGCTGGGACTTCTATCCCTGACCTCATTACCAGTGTCATAGTGGCTCGGAAAGGACTTGGGGATATGGCAGTGTCCAGCTCTGTTGGAAGCAATATCTTTGACATCACGGTGGGACTCCCACTGCCCTGGCTCTTATATACTGCTATTCACAAATTCAAACCAGTGACGGTCAGCAGCAATGGTCTCTTCTGTGCCATCGTTCTGCTCTTCATCATGCTACTCTTCGTCATCATCTCCATCGCTCTATGTAAATGGAGGATGAACAAAATCCTGGGATTTACCATGTTTGGCCTGTACTTTGGATTCCTGGTAGTTAGTGTCCTCCTGGAGGACAGAATTATCATGTGTCCCATCTCCATATAG
	Lagorchestes_hirsutus	ATGGCCCTGCATCAAACCCTCACCACTAGATTTCTTGAAGAATGGTGCTTGGATAAATCACTATCTGGCTGCAGGAAGCACCAGAATGTCGGGAAAAAACTGAGACAAATACGCATTGTAGGGCTCTTCATGGGCATAATGGCCATTTGCACGTTCTCACTTTCAACTAGTGCCTTTTTCAAGATGGAGACACACAGCACAGATCGGGCCAACAGTTTAGGTCATCTGGAATTAATGTCTGGATACCATCAAAGAACTCTGTTAGATTTAAAGGAGAAGGTTCAGGATGGTACTCCAGAGCCACTTCCTACAAAATATGAAAATGCAACTGAACATCCTCAAGGAGACTATCCAAGAGACCTCTTTTCCCTTCAGGAACGAAGAAGAGGTGCAATAATTCTTCATGTCCTTGGAATGATCTACATGTTCATTGCCTTAGCCATAGTCTGTGATGAATTCTTTGTTCCTTCTCTGACTGTCATCACTGAAAAGTTGGCCATTTCTGATGACGTAGCCGGGGCAACTTTCATGGCTGCTGGGGGTTCAGCTCCAGAACTTTTCACATCTCTCATAGGAGTCTTCATAGCTCATAGCAACGTTGGCATTGGCACAATTGTAGGCTCAGCAGTATTCAATATCCTGTTCGTTATTGGGATGTGCGCATTGTTTTCAAGAGAGATCTTAAACCTTACCTGGTGGCCACTCTTTAGGGATGTCTCATTTTATATTGTTGACTTGATCATGCTTATCATTTTTTTTCTGGATAATTTCATCGCATGGTGGGAGAGCTTGTTGCTGTTAGCAGCTTATATTGGCTATGTGACTTTCATGAAATTCAACGTTCAGGTGGAAGCTTGGGTGAAACAGCTGCTAAATAGAAACAAAGTTGTGAAAGTAACAGCAGCCACA---------------------------------------------TCATCAGCAGCAGCAGCAGAGAATGATGCAAAGTCATCT---ACTGCCAAGGACAAGGATGAACAAAATCTAACGACTAAGCCACGGCTCCAGCGAGGTGGAAGCTCTGCTTCTCTGCATAATAGTCTGATGAGGAACAGCATCTTCCAGCTCATGATTCATACCCTTGACCCACTTGCAGAAGAGCTTGGATCATATGGAAAACTAAAATATTATGACACAATGACTGAGGAAGGACGTTTCAGAGAAAAGGCTTCCATACTTCACAAGATTGCCAAGAAGAAATGCCAGGTGGATGATAATGAAAGGCATAATGGGACTGCCAACCATATGGAAAAAATAGAGCTCCCAAACAGTACAAGTGTTGAAGTGGAAGTAACACCACCCAGTGAAGGTTCAGGACCTGTGCAAAATGGAAATCTCTCCCATGGCATTGAATCAACAGAAATACAGGCTTCTGATGCAGGTGAAGATGAAGATGACCAGCCACTCAGCTTGTCCTGGCCAACCAATACTCGCAAACAGATCACCTTCCTGATTGTTCTTCCCATCGTGTTTCCATTATGGATAACCCTCCCTGACGTCCGAAAACCTTCCTCAAGGAAGTTTTTTCCCATCACGTTCTTTGGCGCCATCACCTGGATAGCCATTTTCTCTTACTTGATGGTCTGGTGGGCACATCAGGTTGGAGAAACAATTGGTATTAGTGAAGAAATTATGGGTCTCACCATCTTAGCTGCTGGGACCTCTATCCCTGACCTCATTACCAGTGTCATAGTGGCCCGGAAAGGACTTGGGGATATGGCAGTGTCCAGCTCTGTCGGGAGCAACATCTTTGACATCACGGTGGGACTCCCACTGCCCTGGCTCTTGTATTCTGCTATACACAGATTCAAACCAGTGACGGTCAGCAGCAATGGTCTCTTCTGTGCCATCGTTCTCCTCTTCATCATGCTTCTCTTCGTCATCATCTCCATCGCCCTCTGCAAATGGAGGATGAACAAAATCCTGGGATTTACCATGTTTGGTCTGTACTTTGGATTCCTGGTGGTCAGTGTCCTCCTGGAGGACAGAATTATCATGTGTCCCATTTCCATATAG
	Macropus_fuliginosus	ATGGCTCTGCATCAAACCCTCACCACTAGAATTCTTGAAGAATGGTGCTTGGATAAATCACTATCTGGCTGCAGGAAGCACCAGAATGTCTGGAAAAAACTGAGACAAATACGCATTGTAGGGCTCTTCATGGGCCTAATGGCCATTTGCACGTTCTCACTTTCAACTAGTGCCTTTTTCAAGATAGAGACACACAGCACAGATCGGGCCAACAGTTTAGGTCATCTGGAATTAATGTCTGGATACCATCAAAGAACTCTGTTAGATTTAAAGGAGAAGGTTCAGGATGGTACTCCAGAGCCACTTCCTACAAAATATGAAAATGCAACTGAACATCCTCAAGGAGACTATCCAAGAGACCTCTTTTCCCTTCAGGAACGAAGAAGAGGTGCAATAATTCTTCATGTCCTTGGAATGATCTACATGTTCATTGCCTTAGCCATAGTCTGTGATGAATTCTTTGTTCCTTCTCTGACTGTCATCACTGAAAAGTTGGCCATTTCTGATGACGTAGCCGGGGCAACTTTCATGGCTGCTGGGGGTTCAGCTCCAGAACTTTTCACATCTCTCATAGGAGTCTTCATAGCTCATAGCAACGTTGGCATTGGCACAATTGTAGGCTCAGCAGTATTCAATATCCTGTTCGTTATTGGGATGTGCGCGTTGTTTTCAAGAGAGATCCTAAACCTTACCTGGTGGCCACTCTTTAGGGATGTCTCATTTTATATTGTTGACCTGATCATGCTTATCATTTTTTTTCTGGATAATTTCATCACATGGTGGGAGAGCTTGTTGCTGTTAGCAGCTTATATTGGCTATGTGACTTTTATGAAATTCAACGTTCAGGTGGAAGCTTGGGTGAAACAGCTGCTAAACAGAAACAAAGTTGTGAAAGTAACAGCAGCCACA---------------------------------------------TCAGCAGCAGCAGCAGCAGAGAATGATGCAAAGTCATCT---ACCGCCAAGGACAAGGATGAACAAAATCTAACGACTAAGCCCCGGCTCCAGCGAGGTGGTAGCTCTGCTTCTCTGCATAATAGTCTGATGAGGAACAGCATCTTCCAGCTCATGATTCATACCCTTGACCCACTTGCAGAAGAGCTTGGATCATATGGAAAACTAAAATATTATGACACAATGACTGAGGAAGGACGTTTCAGAGAAAAGGCTTCCATACTTCACAAGATTGCCAAGAAGAAATGCCAGGTGGATGATAATGAAAGGCATAATGGGACTGCCAACCACATGGAAAAAATAGAGCTCCCAAACAGTACAAGTGTTGAAGTGGAAGTAACACCACCCAGTGAAGGCTCAGGACCTGTGCAAAATGGAAATCTTTCCCATGGCATTGAATCAACAGAAATACAGGCTTCTGATGCAGGTGAAGATGAAGATGACCAGCCCCTCAGTTTGTCCTGGCCAACCAACACTCGCAAACAGATCACCTTCCTGATTGTTCTTCCCATCGTGTTTCCATTATGGATAACCCTCCCTGATGTCCGAAAACCTTCCTCAAGGAAGTTTTTTCCCATCACGTTCTTTGGCGCCATCACCTGGATAGCCATTTTCTCTTACTTGATGGTCTGGTGGGCACATCAGGTTGGAGAAACAATTGGTATTAGTGAAGAAATTATGGGCCTCACCATCTTAGCTGCTGGGACCTCTATCCCTGACCTCATTACCAGTGTCATAGTGGCCCGGAAAGGACTTGGGGATATGGCAGTGTCCAGCTCTGTCGGGAGCAACATCTTTGACATCACGGTGGGACTCCCACTGCCCTGGCTCTTGTATTCTGCTATACACAGATTCAAACCAGTGACGGTCAGCAGCAATGGTCTCTTCTGTGCCATCGTTCTCCTCTTCATCATGCTTCTCTTCGTCATCATCTCCATCGCCCTCTGCAAATGGAGGATGAACAAAATCCTGGGATTTACCATGTTTGGTCTGTACTTTGGATTCCTGGTGGTCAGTGTCCTCCTGGAGGACAGAATTATCATGTGCCCCATTTCCATATAG
	Macropus_giganteus	ATGGCTCTGCATCAAACCCTCACCACTAGAATTCTTGAAGAATGGTGCTTGGATAAATCACTATCTGGCTGCAGGAAGCACCAGAATGTCTGGAAAAAACTGAGACAAATACGCATTGTAGGGCTCTTCATGGGCCTAATGGCCATTTGCACGTTCTCACTTTCAACTAGTGCCTTTTTCAAGATAGAGACACACAGCACAGATCGGGCCAACAGTTTAGGTCATCTGGAATTAATGTCTGGATACCATCAAAGAACTCTGTTAGATTTAAAGGAGAAGGTTCAGGATGGTACTCCAGAGCCACTTCCTACAAAATATGAAAATGCAACTGAACATCCTCAAGGAGACTATCCAAGAGACCTCTTTTCCCTTCAGGAACGAAGAAGAGGTGCAATAATTCTTCATGTCCTTGGAATGATCTACATGTTCATTGCCTTAGCCATAGTCTGTGATGAATTCTTTGTTCCTTCTCTGACTGTCATCACTGAAAAGTTGGCCATTTCTGATGATGTAGCCGGGGCAACTTTCATGGCTGCTGGGGGTTCAGCTCCAGAACTTTTCACATCTCTCATAGGAGTCTTCATAGCTCATAGCAACGTTGGCATTGGCACAATTGTAGGCTCAGCAGTATTCAATATCCTGTTCGTTATTGGGATGTGCGCGTTGTTTTCAAGAGAGATCCTAAACCTTACCTGGTGGCCACTCTTTAGGGATGTCTCATTTTATATTGTTGACCTGATCATGCTTATCATTTTTTTTCTGGATAATTTCATCACATGGTGGGAGAGCTTGTTGCTGTTAGCAGCTTATATTGGCTATGTGACTTTTATGAAATTCAACGTTCAGGTGGAAGCTTGGGTGAAACAGCTGCTAAACAGAAACAAAGTTGTGAAAGTAACAGCAGCCACA---------------------------------------------TCAGCAGCAGCAGCAGCAGAGAATGATGCAAAGTCATCT---ACCGCCAAGGACAAGGATGAACAAAATCTAACGACTAAGCCACGGCTCCAGCGAGGTGGTAGCTCTGCTTCTCTGCATAATAGTCTGATGAGGAACAGCATCTTCCAGCTCATGATTCATACCCTTGACCCACTTGCAGAAGAGCTTGGATCATATGGAAAACTAAAATATTATGACACAATGACTGAGGAAGGACGTTTCAGAGAAAAGGCTTCCATACTTCACAAGATTGCCAAGAAGAAATGCCAGGTGGATGATAATGAAAGGCATAATGGGACTGCCAACCATATGGAAAAAATAGAGCTCCCAAACAGTACAAGTGTTGAAGTGGAAGTAATACCACCCAGTGAAGGCTCAGGACCTGTGCAAAATGGAAATCTTTCCCATGGCATTGAATCAACAGAAATACAGGCTTCTGACGCAGGTGAAGATGAAGATGACCAGCCCCTCAGTTTGTCCTGGCCAACCAACACTCGCAAACAGATCACCTTCCTGATTGTTCTTCCCATCGTGTTTCCATTATGGATAACCCTCCCTGATGTCCGAAAACCTTCCTCGAGGAAGTTTTTTCCCATCACGTTCTTTGGCGCCATCACCTGGATAGCCATTTTCTCTTACTTGATGGTCTGGTGGGCACATCAGGTTGGAGAAACAATTGGTATTAGTGAAGAAATTATGGGCCTCACCATCTTAGCTGCTGGGACCTCTATCCCTGACCTCATTACCAGTGTCATAGTGGCCCGGAAAGGACTTGGGGATATGGCAGTGTCCAGCTCTGTCGGGAGCAACATCTTTGACATCACGGTGGGACTCCCACTGCCCTGGCTCTTGTATTCTGCTATACACAGATTCAAACCAGTGACGGTCAGCAGCAATGGTCTCTTCTGTGCCATCGTTCTCCTCTTCATCATGCTTCTCTTCGTCATCATCTCCATCGCCCTCTGCAAATGGAGGATGAACAAAATCCTGGGATTTACCATGTTTGGTCTGTACTTTGGATTCCTGGTGGTCAGTGTCCTCCTGGAGGACAGAATTATCATGTGCCCCATTTCCATATAG
	Setonix_brachyurus	ATGGCCCTGCATCAAACCCTCACCACTAGATTTCTTGAAGAATGGTGCTTGGATAAATCACTATCTGGCTGCAGGAAGCACCAGAATGTCTGGAAAAAACTGAGACAAATACGCATTGTAGGGCTCTTCATGGGCATAATGGCCATTTGCACGTTCTCACTTTCAACTAGTGCCTTTTTCAAGATAGAGACACACAGCACAGATCAGGCCGACAGTTTAGGTCATCTGGAATTAATGTCTGGATACCATCAAAGAACTCTGTTAGATTTAAAGGAGAAGGTTCAGGATGGTACTCCAGAGCCACTTTCTACAAAATATGAAAATGCAACTGAACATCCTCAAGGAGACTATCCAAGAGACCTCTTTTCCCTTCAGGAACGAAGAAGAGGTGCAATAATTCTTCATGTCCTTGGAATGATCTACATGTTCATTGCCTTAGCCATAGTCTGTGATGAATTCTTTGTTCCTTCTCTGACTGTCATCACTGAAAAGTTGGCCATTTCTGATGACGTAGCCGGGGCAACTTTCATGGCTGCTGGGGGTTCAGCTCCAGAACTTTTCACATCTCTCATAGGAGTCTTCATAGCTCATAGCAACGTTGGCATTGGCACAATTGTAGGCTCAGCAGTATTCAATATCCTGTTCGTTATTGGGATGTGCGCACTGTTTTCAAGAGAGATCCTAAACCTTACCTGGTGGCCACTCTTTAGGGATGTCTCATTTTATATTGTTGACTTGATCATGCTTATCATTTTTTTTCTGGATAATTTCATCACATGGTGGGAGAGCTTGTTGCTGTTAGCAGCTTATATTGGCTATGTGACTTTCATGAAATTCAACGTTCAGGTGGAAGCTTGGGTGAAACAGCTGCTAAATAGAAACAAAGTTGTGAAAGTAACAGCAGCCGCA---------------------------------------------GCAGCAGCAGCAGCAGCAGAGAATGATGCAAAGTCATCT---ACTGCCAAGGACAAGGATGAACAAAATCTAACGACTAAGCCACGGCTCCAGCGAGGTGGTAGCTCTGCTTCTCTGCATAATAGTCTGATGAGGAACAGCATCTTCCAGCTCATGATTCATACCCTTGACCCACTTGCAGAAGAGCTTGGATCATATGGAAAACTAAAATATTATGACACAATGACTGAGGAAGGACGTTTCAGAGAAAAGGCTTCCATACTTCACAAGATTGCCAAGAAGAAATGCCAGGTGGATGATAATGAAAGGCATAATGGGACTGCCAACCATATGGAAAAAATAGAGCTCCCAAACAGTACAAGTGTTGAAGTGGAAGTAACACCACCCAGTGAAGGCTCAGGACCTGTGCAAAATGGAAATCTTTCCCATGGCATTGAATCAACAGAAATACAGGCTTCTGATGCAGGTGAAGACGAAGATGACCAGCCACTCAGCTTGTCCTGGCCAACCAATACTCGCAAACAGATCACCTTCCTGATTGTTCTTCCCATCGTGTTTCCATTGTGGATAACCCTCCCTGACGTCCGAAAACCTTCCTCAAGGAAGTTTTTTCCCATCACGTTCTTTGGTGCCATCACCTGGATAGCCATTTTCTCTTACTTGATGGTCTGGTGGGCACATCAGGTTGGAGAAACAATTGGTATTAGTGAAGAAATTATGGGCCTCACCATCTTGGCTGCTGGGACCTCTATCCCTGACCTCATTACCAGTGTCATAGTGGCCCGGAAAGGACTTGGGGATATGGCAGTGTCCAGCTCTGTCGGGAGCAACATCTTTGACATCACGGTGGGACTCCCACTGCCCTGGCTCTTGTATTCTGCTATACACAGATTCAAACCGGTGACGGTCAGCAGCAATGGTCTCTTCTGTGCCATCGTTCTCCTCTTCATCATGCTTCTCTTCGTCATCATCTCCATCGCCCTCTGCAAATGGAGGATGAACAAAATCCTGGGATTTACCATGTTTGGTCTGTACTTTGGATTCCTGGTGGTCAGTGTCCTCCTAGAGGACAGAATTATCATGTGCCCCATTTCCATATAG
	Potorous_gilbertii	ATGGCCCTGCATCAAACCCTCACCACTAGATTTCTTGAAGAATGGTGCTTGGATAAATCACTGTCTGGCTGCAGGAAGCACAAGAATGTCTGGAAAAAACTGAGACAAATACGCATTGTAGGGCTCTTCATGGGCATAATGGCCATTTGCACGTTCTCACTTTCAACTAGTGCCTTTTTCAAGATAGAGACACACAGCACAGATCGGGCCAACAGTTTAGGTCATCTGGAATTAATGTCTGGATACCATCAAAGAACTCTGTTAGATTTAAAGGAGAAGGTTCAGGATGGTACTCCAGAGCCAATTCCTACAAAATATGAAAATGCAACTGAACATCCTCAAGGAGACTATCCAAGAGACCTCTTTTCCCTTCAGGAACGAAGAAGAGGTGCAATAATTCTTCATGTCCTTGGAATGATCTACATGTTCATTGCCTTAGCCATAGTCTGTGATGAATTCTTTGTTCCTTCTCTGACTGTCATCACTGAGAAGTTGGCCATTTCTGATGACGTAGCCGGGGCAACTTTCATGGCTGCTGGGGGTTCAGCTCCAGAACTTTTCACATCTCTCATAGGAGTCTTCATAGCTCATAGCAACGTTGGCATTGGCACAATTGTAGGCTCAGCAGTATTCAATATCCTGTTCGTCATTGGGATGTGTGCATTGTTTTCAAGAGAGATCCTAAACCTTACCTGGTGGCCACTCTTTAGGGATGTCTCATTTTATATTGTTGACTTGATCATGCTTATCATTTTTTTTCTGGATAATTTCATCACATGGTGGGAGAGCTTGTTGCTGTTAGCAGCTTATATTTGCTATGTGACTTTCATGAAATTCAACGTTCAAGTGGAAGCTTGGGTGAAACAGCTACTAAATAGAAACAAAGTTGTGAAAGTAACAGCAGCCACA------------------------------------------GCAGCAGCAGCAGCAGCAGCAGAGAATGATGCAAAGTCACCT---ACTGCCAAGGACAAGGATGAACAAAATCTAACGACTAAGCCACGGCTCCAGCGAGGTGGTAGCTCTGCTTCTCTGCATAATAGTCTGATGAGGAACAGCATCTTCCAGCTCATGATTCATACCCTTGACCCACTTGCTGAAGAGCTTGGATCATATGGAAAACTAAAATATTATGACACAATGACTGAGGAAGGACGTTTCAGAGAAAAGGCTTCCATACTTCACAAGATTGCCAAGAAGAAATGCCAGGTGGATGATAACGAAAGGCATAATAGGACTGCCAACCATATGGAAAAAATAGAGCTCCCAAACAGTACAAGTGTCGAAGTGGAAGTAACACCACCCAGTGAAGGTTCAGGACCTGTGCAAAATGGAAATCTCTCCCATGGCATTGAATCAACAGAAATACAGGCTTCAGATGTAGGTGAAGATGAAGATGACCAGCCACTCAGCTTGTCCTGGCCAACCAACACCCGCAAACAGATCACCTTCCTGATTGTTCTTCCCATCGTGTTTCCATTATGGATAACCCTCCCTGACGTCCGAAAACCTTCCTCAAGGAAGTTTTTTCCCATCACATTCTTTGGCGCCATCACCTGGATAGCCATTTTCTCTTACTTGATGGTCTGGTGGGCACATCAGGTTGGAGAAACAATTGGTATTAGTGAAGAAATTATGGGCCTCACCATCTTGGCTGCTGGGACCTCTATCCCTGACCTCATTACCAGTGTCATAGTGGCCCGGAAAGGACTTGGGGATATGGCGGTGTCCAGCTCTGTCGGGAGCAATATCTTTGACATCACGGTGGGACTCCCGCTGCCCTGGCTCTTATATTCTGCTATACACAGATTCAAACCAGTGACAGTCAGCAGCAATGGTCTCTTCTGTGCCATCGTTCTCCTCTTCATCATGCTTCTCTTCGTCATCATCTCCATCGCCCTCTGCAAATGGAGGATGAACAAAATCCTGGGATTTACCATGTTTGGCCTGTACTTTGGATTCCTGGTAGTCAGTGTCCTCCTGGAGGACAGAATTATCATGTGCCCCATTTCCATATAG
	Macropus_rufus	ATGGCCCTGCATCAAACCCTCACCACTAGATTTCTTGAAGAATGGTGCTTGGATAAATCACTATCTGGCTGCAGGAAGCACCAGAATGTCTGGAAAAAACTGAGACAAATACGCATTGTAGGGCTCTTCATGGGCCTAATGGCCATTTGCACATTCTCACTTTCAACTAGTGCCTTTTTCAAGATAGAGACACACAGCACAGATCGGGCCAACAGTTTAGGTCATCTGGAATTAATGTCTGGATACCATCAAAGAACTCTGTTAGATTTAAAGGAGAAGGTTCAGGATGGTACTCCAGAGCCACTTCCTACAAGATATGAAAATGCAACTGAACATCCTCAAGGAGACTATCCAAGAGACCTCTTTTCCCTTCAGGAACGAAGAAGAGGTGCAATAATTCTTCATGTCCTTGGAATGATCTACATGTTCATTGCCTTAGCCATAGTCTGTGATGAATTCTTTGTTCCTTCTCTGACTGTCATCACTGAAAAGTTGGCCATTTCTGATGACGTAGCCGGGGCAACTTTCATGGCTGCTGGGGGTTCAGCTCCAGAACTTTTCACATCTCTCATAGGAGTCTTCATAGCTCATAGCAACGTTGGCATTGGCACAATTGTAGGCTCAGCAGTATTCAATATCCTGTTCGTTATTGGGATGTGCGCGTTGTTTTCAAGAGAGATCCTAAACCTTACCTGGTGGCCACTCTTTAGGGATGTCTCATTTTATATTGTTGACTTGATCATGCTTATCATTTTTTTTCTGGATAATTTCATCACATGGTGGGAGAGCTTGTTGCTGTTAGCAGCTTATATTGGCTATGTGACTTTCATGAAATTCAACGTTCAGGTGGAAGCTTGGGTGAAACAGCTGCTAAACAGAAACAAAGTTGTGAAAGTAACAGCAGCCACA---------------------------------------------TCAGCAGCAGCAGCAGCAGAGAATGATGCAAAGTCATCT---ACCGCCAAGGACAAGGATGAACAAAATCTAACGACTAAGCCACGGCTCCAGCGAGGTGGTAGCTCTGCTTCTCTGCATAATAGTCTGATGAGGAACAGCATCTTCCAGCTCATGATTCATACCCTTGACCCACTTGCAGAAGAGCTTGGATCATATGGAAAACTAAAATATTATGACACAATGACTGAGGAAGGACGTTTCAGAGAAAAGGCTTCCATACTTCACAAGATTGCCAAGAAGAAATGCCAGGTGGATGATAATGAAAGGCATAATGGGACTGCCAACCATATGGAAAAAATAGAGCTCCCAAACAGTACAAGTGTTGACGTGGAAGTGACACCACCCAGTGAAGGCTCAGGACCTGTGCAAAATGGAAATCTTTCCCACGGCGTTGAAGCAACAGAAATACAGGCTTCTGATGCAGGTGAAGACGAAGATGACCAGCCCCTCAGCTTGTCCTGGCCAACCAACACTCGCAAACAGATCACCTTCCTGATTGTTCTTCCCATCGTGTTTCCATTATGGATAACCCTCCCTGATGTCCGAAAACCTTCCTCAAGGAAGTTTTTTCCCATCACGTTCTTTGGCGCCATCACCTGGATAGCCATTTTCTCTTACTTGATGGTCTGGTGGGCACATCAGGTTGGAGAAACAATTGGTATTAGTGAAGAAATTATGGGCCTCACCATCTTAGCGGCTGGGACCTCTATCCCTGACCTCATTACCAGTGTCATAGTGGCCCGGAAAGGACTTGGGGATATGGCAGTGTCCAGCTCTGTCGGGAGCAACATCTTTGACATCACGGTGGGACTCCCACTGCCCTGGCTCTTGTATTCTGCTATACACAGATTCAAACCAGTGACGGTCAGCAGCAATGGTCTCTTCTGTGCCATCGTTCTCCTCTTCATCATGCTTCTCTTCGTCATCATCTCCATCGCCCTCTGCAAATGGAGGATGAACAAAATCCTGGGATTTACCATGTTTGGTCTGTACTTTGGATTCCTGGTGGTCAGTGTCCTCCTGGAGGACAGAATTATCATGTGCCCCATTTCCATATAG
	Macropus_eugenii	ATGGCCCTGCATCAAACCCTCACCACTAGATTTCTTGAAGAATGGTGCTTGGATAAATCACTATCTGGCTGCAGGAAGCACCAGAATGTCTGGAAAAAACTGAGACAAATACGCATTGTAGGGCTCTTCATGGGCCTAATGGCCATTTGCACGTTCTCACTTTCAACTAGTGCCTTTTTCAAGATAGAGACACACAGCACAGATCGGGCCAACAGTTTAGGTCATCTGGAATTAATGTCTGGATACCATCAAAGAACTCTGTTAGATTTAAAGGAGAAGGTTCAGGATGGTACTCCAGAGCCACTTCCTACAAAATATGAAAATGCAACTGAACATCCTCAAGGAGACTATCCAAGAGACCTCTTTTCCCTTCAGGAACGAAGAAGAGGTGCAATAATTCTTCATGTCCTTGGAATGATCTACATGTTCATTGCCTTAGCCATAGTCTGTGATGAATTCTTTGTTCCTTCTCTGACTGTCATCACTGAAAAGTTGGCCATTTCTGATGACGTAGCCGGGGCAACTTTCATGGCTGCTGGGGGTTCAGCTCCAGAACTTTTCACATCTCTCATAGGAGTCTTCATAGCTCATAGCAACGTTGGCATTGGCACAATTGTAGGCTCAGCAGTATTCAATATCCTGTTTGTTATTGGGATGTGTGCGTTGTTTTCAAGAGAGATCCTAAACCTTACCTGGTGGCCACTCTTTAGGGATGTCTCATTTTATATTGTTGACTTGATCATGCTTATCATTTTTTTTCTGGATAATTTCATCACATGGTGGGAGAGCTTGTTGCTGTTAGCAGCTTATATTGGCTATGTGACTTTCATGAAATTCAACGTTCAGGTGGAAGCTTGGGTGAAACAGCTGCTAAACAGAAACAAAGTTGTGAAAGTAACAGCAGCCACA---------------------------------------------TCAGCAGCAGCAGCAGCAGAGAATGATGCAAAGTCATCT---ACCGCCAAGGACAAGGATGAACAAAATCTAACGACTAAGCCACGGCTCCAGCGAGGTGGTAGCTCTGCTTCTCTGCATAATAGTCTGATGAGGAACAGCATCTTCCAGCTCATGATTCATACCCTTGACCCACTTGCAGAAGAGCTTGGATCATATGGAAAACTAAAATATTATGACACAATGACTGAGGAAGGACGTTTCAGAGAAAAGGCTTCCATACTTCACAAAATTGCCAAGAAGAAATGCCAGGTGGATGATAATGAAAGGCATAATGGGACTGCCAACCATATGGAAAAAATAGAGCTCCCAAACAGTACAAGTGTTGAAGTGGAAGTAACACCACCCAGTGAAGGCTCAGGACCTGTGCAAAATGGAAATCTTTCCCATGGCATTGAATCAACAGAAATACAGGCTTCTGATGCAGGTGAAGACGAAGATGACCAGCCCCTCAGCTTGTCCTGGCCAACCAACACTCGCAAACAGATCACCTTCCTGATTGTTCTTCCCATCGTGTTTCCGTTATGGATAACCCTCCCTGATGTCCGAAAACCTTCCTCAAGGAAGTTTTTTCCCATCACGTTCTTTGGCGCCATCACCTGGATAGCCATTTTCTCTTACTTGATGGTCTGGTGGGCACATCAGGTTGGAGAAACAATTGGTATTAGTGAAGAAATTATGGGCCTCACCATCTTAGCTGCTGGGACCTCTATCCCTGACCTCATTACCAGTGTCATAGTGGCCCGGAAAGGACTTGGGGATATGGCAGTGTCCAGCTCTGTCGGGAGCAACATCTTTGACATCACGGTGGGACTCCCACTGCCCTGGCTCTTGTATTCTGCTATACACAGATTCAAACCAGTGACGGTCAGCAGCAATGGTCTCTTCTGTGCCATCGTTCTCCTCTTCATCATGCTTCTCTTCGTCATCATCTCCATCGCCCTCTGCAAATGGAGGATGAACAAAATCCTGGGATTTACCATGTTTGGTCTGTACTTTGGATTCCTGGTGGTCAGTGTCCTCCTGGAGGACAGAATTATCATGTGCCCCATTTCCATATAG
	Gymnobelideus_leadbeateri	ATGGCCCTGCATCAAACCTTCACCACTAGCTTTCTTGAAGAATGGTGCTTGGACAACTCACTGTCTGGCTGCAGGAAGCACCAGAATGTCTGGAAAAAACTGAGACAAATACGCATTGTAGGGCTCTTCATGGGCATAATGGCCATTTGCACGTTCTCACTTTCAACTAGTGCCTTTTTCAAGATAGAGACACACAGCACAGATCGGGCCAACAGTTTAGGTCATCTGGAATTAATGTCTGGATACCATCAAAGAACTCTATTAGACTTAAAGGAGAAGGTTCAGGATGGTACTCCAGAGCCGCTTCCTACAAAATATGAAAATGCAACTGAACATCCTCAAGGAGACTATCCAAGAGACCTCTTTTCCCTTCAGGAACGAAGAAGAGGAGCAATAATTCTTCATGTCCTTGGAATGATCTACATGTTCATTGCCTTAGCCATAGTCTGTGATGAATTCTTTGTTCCTTCTCTGACTGTCATCACTGAAAAGTTGGCCATTTCTGATGATGTAGCCGGGGCAACTTTCATGGCTGCTGGGGGCTCAGCTCCAGAACTTTTCACATCTCTGATAGGAGTCTTCATAGCTCATAGCAACGTTGGCATTGGCACAATTGTAGGCTCAGCAGTATTCAATATCTTGTTTGTTATTGGGATGTGTGCGTTGTTTTCAAGAGAGATCCTAAACCTTACCTGGTGGCCACTCTTTAGGGATGTCTCATTTTATATTGTTGACTTGATCATGCTAATAATTTTTTTTCTGGATAATTTCATCGCATGGTGGGAGAGTTTGTTGCTGTTAACAGCTTATATTTGCTATGTGACTTTCATGAAATTCAACGTTCAGGTGGAAGCATGGGTGAAGCAGCTGCTAAATAGAAACAAAGTCGTGAAAGTAACTGCAGCCACA---------------------------------------------GCAGCAGCAGCAGCAGCAGAGAATGATGCAAAGTCACCT---ACTGCCAAGGACAAGGATGAACAAAATCTAACGACTAAGCCACGGCTCCAGCGAGGTGGTAGCTCTGCTTCTCTGCATAATAGTCTGATGAGGAACAGCATCTTCCAGCTCATGATTCATACCCTTGACCCACTTGCTGAAGAGCTTGGATCATATGGAAAACTAAAATATTATGACACAATGACTGAGGAAGGACGATTCAGAGAAAAGGCTTCTATTCTTCACAAGATTGCCAAGAAGAAGTGCCAGGTGGATGATAATGAAAGGCATGCTGGAACTGCCAACCATATGGAAAAAATAGAGCTCCCAAACAGTACAAGTGTTGAAGTGGAGGTGACACCACCCAGTGAAGGTTCAGGACCTGTGCAAAATGGAAATCTCTCCCATGGCATTGAGTCAACAGAAGTACAGGCTTCAGATACAGGTGAAGATGAAGATGACCAGCCACTCAGCTTGTCCTGGCCGACTAATACCCGCAAACAGATCACCTTCCTGATTGTTCTTCCCATCGTGTTTCCATTATGGATAACCCTCCCTGATGTCCGAAAACCTTCCTCAAGGAAGTTTTTTCCCATCACGTTTTTTGGAGCCATCACCTGGATAGCCGTTTTCTCTTACTTGATGGTCTGGTGGGCACATCAGGTTGGAGAAACAATTGGTATTAGCGAAGAAATAATGGGCCTCACCATCTTGGCTGCTGGGACTTCTATCCCTGACCTCATTACCAGTGTCATAGTGGCCAGAAAAGGACTTGGGGATATGGCAGTGTCCAGCTCTGTTGGAAGCAATATCTTTGACATCACGGTGGGACTCCCACTGCCCTGGCTCTTATATTCCGCTATTCACAGATTCAGACCAGTAACAGTCAGCAGCAATGGTCTCTTCTGTGCCATCGTCCTCCTCTTCATCATGCTACTCTTCGTCATCATCTCCATCGCTCTCTGCAAATGGAGGATGAACAAAATCCTGGGATTTACCATGTTTGGCCTGTACTTTGGATTCCTGGTGGTCAGTGTCCTCCTGGAGGACAGAATTATCATGTGCCCCATCTCCATATAG
	Pseudocheirus_occidentalis	ATGGCCCTGCATCAAACCTTCACCACTAGCTTTCTTGAAGAATGGTGCTTGGATAACTCACTGTCTGGCTGCAGGAAGCACCAGAATGTCTGGAAAAAACTGAGACAAATACGCATTGTAGGGCTCTTCATGGGCATAATGGCCATTTGCACGTTCTCACTTTCAACTAGTGCCTTTTTCAAGATAGAGACACACAGCACAGATCGGGCCAACAGTTTAGGTCATCTGGAATTAATATCTGGATACCATCAAAGAACTCTATTAGACTTAAAAGAGAAGGTTCAGGATGGTACTCTGGAGCCGCTTCCTACAAAATATGAAAATGCAACTGAACATCCTCAAGGAGACTATCCAAGAGACCTCTTTTCCCTTCAGGAGCGAAGAAGAGGTGCAATAATTCTTCATGTCCTTGGAATGATCTACATGTTCATTGCCTTAGCCATAGTCTGTGATGAATTCTTTGTTCCTTCTCTGACTGTCATCACTGAAAAGTTGGCCATTTCTGATGATGTAGCCGGGGCAACTTTCATGGCTGCTGGGGGCTCAGCTCCAGAACTTTTCACATCTCTAATAGGAGTCTTCATAGCTCATAGCAACGTTGGCATTGGCACAATTGTAGGCTCAGCAGTATTCAATATCTTGTTCGTTATTGGGATGTGTGCATTGTTTTCAAGAGAGATCCTAAACCTTACCTGGTGGCCACTGTTTAGGGATGTCTCATTTTATATTGTTGACTTGATCATGCTAATAATTTTTTTTCTGGATAATTTCATCGCATGGTGGGAGAGCTTATTGCTGTTAACAGCTTATATTTGCTATGTGACTTTCATGAAATTCAACGTTCAGGTGGAAGCATGGGTGAAGCAGCTGCTAAATAGAAACAAAGTTGTGAAAGTAACTGCAGCCACA---------------------------------------GCAGCAGCAGCAGCAGCAGCAGCAGAGAATGATGCAAAGTCATCT---ACTGCCAAGGACAAGGATGAACAAAATCTAACGACTAAGCCACGGCTCCAGCGAGGTGGCAGCTCTGCTTCTCTTCATAATAGTCTGATGAGGAACAGCATCTTCCAGCTCATGATTCATACCCTTGACCCACTTGCTGAAGAGCTTGGATCATATGGAAAACTAAAATATTATGACACAATGACTGAGGAAGGACGCTTCAGAGAAAAGGCTTCCATTCTTCACAAGATTGCCAAGAAGAAGTGCCAGGTGGATGATAATGAAAGGCATACTGGAACTGCCAACCATATGGAAAAAATAGAGCTCCCAAACAGTACAAGTGTTGAAGTGGAAGTAACACCACCCAGTGAAGGTTCAGGACCTGTGCAAAATGGAAATCTCTCCCATGGCATTGAATCCACAGAAATACAGGCTTCAGATACAGGTGAAGATGAAGATGACCAGCCACTCAGCTTGTCCTGGCCAACCAACACCCGCAAACAGATCACCTTCCTGATTGTTCTTCCTATCGTGTTTCCATTGTGGATAACCCTCCCAGATGTCCGAAAACCTTCCTCAAGGAAGTTTTTTCCTATTACGTTCTTTGGAGCCATCACCTGGATAGCCATTTTCTCTTACTTGATGGTCTGGTGGGCACATCAGGTTGGAGAAACAATTGGTATTAGTGAAGAAATAATGGGCCTCACCATCTTGGCTGCTGGGACTTCTATCCCTGACCTCATTACCAGTGTCATAGTGGCCAGGAAAGGACTTGGGGATATGGCAGTGTCCAGCTCTGTTGGAAGCAATATCTTTGACATCACAGTGGGACTCCCACTGCCCTGGCTCTTATATTCCGCCATTCACAGATTCAAACCCGTCACGGTCAGCAGCAACGGTCTCTTCTGCGCCATCGTTCTCCTCTTCATCATGCTACTTTTCGTCATCATCTCCATCGCTCTCTGCAAATGGAGGATGAACAAAATCCTGGGATTCACCATGTTTGGCCTGTACTTTGGATTCCTGGTGGTCAGTGTCCTCCTTGAAGACAGAATTATCATGTGCCCCATCTCCATATAG
	Pseudochirops_corinnae	ATGGCTCTGCATCAAACCTTCACCACTAGCTTTCTTGAAGAATGGTGCTTGGATAACTCACTGTCTGGCTGCAGGAAGCACCAGAATGTCTGGAAAAAACTGAGACAAATACGCATTGTAGGGCTCTTCATGGGCATAATGGCCATTTGCACGTTCTCACTTTCAACTAGTGCCTTTTTCAAGATAGAGACACACAGCACAGATCGGGCCAACAGTTTAGGTCATCTGGAATTAATATCTGGATACCATCAAAGAACTCTATTAGACTTAAAGGAGAAGGTTCAGGATGGTACTCTGGAGCCGCTTCCTACAAAATACGAAAATGCAACTGAACATCCTCAAGGAGACTATCCAAGAGACCTCTTCTCCCTTCAGGAGCGAAGAAGAGGTGCAATAATTCTTCATGTCCTTGGAATGATCTACATGTTCATTGCCTTAGCCATAGTCTGTGATGAATTCTTTGTTCCTTCTCTGACTGTCATCACTGAAAAGTTGGCCATTTCTGATGATGTAGCTGGGGCAACTTTCATGGCTGCTGGGGGCTCAGCTCCAGAACTTTTCACATCTCTGATAGGAGTCTTCATAGCTCATAGCAACGTTGGCATTGGCACAATTGTAGGCTCAGCAGTATTCAATATCTTGTTTGTTATTGGGATGTGTGCATTGTTTTCAAGAGAGATCCTAAACCTTACCTGGTGGCCACTCTTTAGGGATGTCTCATTTTATATTGTTGACTTGATCATGCTAATAATTTTTTTTCTGGATAATTTCATCGCATGGTGGGAGAGCTTGTTGCTGTTAACAGCTTATATTTGCTATGTGACTTTCATGAAATTCAACGTTCAGGTGGAAGCATGGGTGAAGCAGCTGCTAAATAGAAACAAAGTCGTGAAAGTAACTGCAGCCACA---------------------------------------GCAGCAGCAGCAGCAGCAGCAGCAGAGAATGATGCAAAGTCATCT---ACTGCCAAGGACAAGGATGAACAAAATCTAACGACTAAGCCACGGCTCCAGCGAGGTGGTAGCTCTGCTTCTCTTCATAATAGTCTGATGAGGAACAGCATCTTCCAGCTCATGATTCATACCCTTGACCCACTTGCTGAAGAGCTTGGATCATATGGAAAACTAAAATATTATGACACAATGACTGAGGAAGGACGCTTCAGAGAAAAGGCTTCAATTCTTCACAAGATAGCCAAGAAGAAGTGCCAGGTGGATGATAATGAAAGGCATACTGGAACTGCCAACCATATGGAAAAAATAGAGCTCCCAAACAGTACAAGTGTTGAAGTGGAAGTAACACCACCCAGTGAAGGTTCAGGACCTGTGCAAAATGGAAATCTCTCCCATGGCATTGAATCAACAGAAATACAGGTTTCAGATACAGGTGAAGATGAAGATGACCAGCCACTCAGCTTGTCCTGGCCGACCAATACCCGCAAACAGATCACCTTCCTGATTGTTCTTCCTATCGTGTTTCCATTATGGATAACCCTCCCTGATGTCCGAAAACCTTCCTCCAGGAAGTTTTTTCCCATCACGTTCTTTGGAGCCATCACCTGGATAGCCATTTTCTCTTACTTGATGGTCTGGTGGGCACATCAGGTTGGAGAAACAATTGGTATTAGCGAAGAAATAATGGGCCTCACCATCCTGGCTGCTGGGACTTCTATCCCTGACCTCATTACCAGTGTCATAGTGGCCAGGAAAGGACTTGGGGATATGGCAGTGTCCAGCTCTGTGGGAAGCAATATCTTTGACATCACGGTGGGACTCCCGCTGCCCTGGCTCTTGTATTCCGCCATTCACAGATTCAAACCAGTGACAGTCAGTAGCAATGGTCTCTTCTGCGCCATCGTTCTCCTCTTCATCATGCTACTCTTCGTCATCATCTCCATCGCTCTCTGCAAATGGAGGATGAACAAAATCCTGGGATTCACCATGTTTGGCCTGTACTTTGGATTCCTGGTGGTCAGTGTCCTCCTGGAGGACAGAATTATCATGTGCCCTATCTCCATATAG
	Pseudochirops_cupreus	ATGGCTCTGCATCAAACCTTCACCACTAGCTTTCTTGAAGAATGGTGCTTGGATAACTCACTGTCTGGCTGCAGGAAGCATCAGAATGTCTGGAAAAAACTGAGACAAATACGCATTGTAGGGCTCTTCATGGGCATAATGGCCATTTGCACGTTCTCACTTTCAACTAGTGCCTTTTTCAAGATAGAGACACATAGCACAGATCGGGCCAACAGTTTAGGTCATCTGGAATTAATATCTGGATACCATCAAAGAACTCTATTAGACTTAAAGGAGAAGGTTCAGGATGGTACTCTGGAGCCGCTTCCTACAAAATACGAAAATGCAACTGAACATCCTCAAGGAGACTATCCAAGAGACCTCTTCTCCCTTCAGGAGCGAAGAAGAGGTGCAATAATTCTTCATGTCCTTGGAATGATCTACATGTTCATTGCCTTAGCCATAGTCTGTGATGAATTCTTTGTTCCTTCTCTGACTGTCATCACTGAAAAGTTGGCCATTTCTGATGATGTAGCTGGGGCAACTTTCATGGCTGCTGGGGGCTCAGCTCCAGAACTTTTCACATCTCTGATAGGAGTCTTCATAGCTCATAGCAATGTTGGCATTGGCACAATTGTAGGCTCAGCAGTATTCAATATCTTGTTCGTTATTGGGATGTGTGCATTGTTTTCAAGAGAGATCCTAAACCTTACCTGGTGGCCACTCTTTAGGGATGTCTCATTTTATATTGTTGACTTGATCATGCTAATAATTTTTTTTCTGGATAATTTCATCGCATGGTGGGAGAGCCTGTTGCTATTAACAGCTTATATTTGCTATGTGACTTTCATGAAATTCAACGTTCAGGTGGAAGCATGGGTGAAGCAGCTGCTAAATAGAAACAAAGTCGTGAAAGTAACTGCAGCCACA------------------------------------------GCAGCAGCAGCAGCAGCAGCAGAGAACGATGCAAAGTCATCT---ACTGCCAAGGACAAGGATGAACAAAATCTAACGACTAAGCCACGGCTCCAGCGAGGTGGCAGCTCTGCTTCTCTTCATAATAGTCTGATGAGGAACAGCATCTTCCAGCTCATGATTCATACCCTTGACCCACTTGCTGAAGAGCTTGGATCATATGGAAAACTAAAATATTATGACACAATGACTGAGGAAGGACGCTTCAGAGAAAAGGCTTCAATTCTTCACAAGATTGCCAAGAAGAAGTGCCAGGTGGATGATAATGAAAGGCATACTGGAACTGCCAACCATATGGAAAAAATAGAGCTCCCAAACAGTACAAGTGTTGAAGTGGAAGTAACACCACCCAGTGAAGGTTCAGGACCTGTGCAAAATGGAAATCTCTCCCATGGCATTGAATCAACAGAAATACAGGCTTCAGATACAGGTGAAGATGAAGATGACCAGCCACTCAGCTTGTCCTGGCCGACCAATACCCGCAAACAGATCACCTTCCTGATTGTTCTTCCTATCGTGTTTCCATTATGGATAACCCTCCCTGATGTCCGAAAACCTTCCTCAAGGAAGTTTTTTCCCATCACTTTCTTTGGAGCCATCACCTGGATAGCCATTTTCTCTTACTTGATGGTTTGGTGGGCACATCAGGTTGGAGAAACAATTGGTATTAGCGAAGAAATAATGGGCCTCACCATCCTGGCTGCTGGGACTTCTATCCCTGACCTCATTACCAGTGTCATAGTGGCCAGGAAAGGACTTGGGGATATGGCAGTGTCCAGCTCTGTTGGAAGCAATATCTTTGACATCACAGTGGGACTCCCGCTGCCCTGGCTCTTGTATTCTGCCATTCACAGATTCAAACCAGTGACAGTCAGCAGCAATGGTCTCTTCTGCGCCATCGTTCTCCTCTTCATCATGCTACTCTTCGTCATCATCTCCATCGCTCTCTGCAAATGGAGGATGAACAAAATCCTGGGATTCACCATGTTTGGCCTGTACTTTGGATTCCTGGTGGTCAGTGTCCTCCTGGAGGACAGAATTATCATGTGCCCCATCTCCATATAG
	Strigocuscus_gymnotis	ATGGCCCTGCGTCGAACCTTCACTACGAGATTTCTTGAAGAATGGTGCTTGGATAAATCACTATCTGGCTGCAGGAAGCACCAGAATGTCTGGAAAAAACTGAGACAAATACGCATTGTAGGGCTCTTCATGGGCATAATGGCCATTTGCACGTTCTCACTTTCAACTAGTGCCTTTTTCAAGATAGAGACACACAGCACAGATCGGGCCAACAGTTTAAGTCATCCAGAATTAATGTCTGGATACCATCAAAGAACTCTGTTAGACTTAAAGGAGAAGGTTCAGGATGGTACTCCAGAGCCGCTTCCTGCAAAATATGAAAATGCAACTGAACATCCTCAAGGAGACTATCCAAGAGACCTCTTTTCCCTTCAGGAGCGAAGAAGAGGTGCAATAATTCTTCATGTCCTTGGAATGATCTACATGTTCATTGCCTTAGCCATAGTCTGTGACGAATTCTTTGTTCCTTCTCTGACTGTCATCACTGAAAAGTTGGCCATTTCTGATGATGTAGCTGGGGCAACTTTCATGGCTGCTGGGGGCTCAGCCCCAGAACTTTTCACATCTCTGATAGGAGTTTTCATAGCTCATAGCAATGTTGGCATTGGCACAATTGTAGGCTCAGCAGTATTCAATATCCTGTTCGTTATTGGGATGTGTGCATTGTTTTCAAGAGAGATCCTAAACCTTACCTGGTGGCCACTCTTTAGGGATGTCTCATTTTATATTGTTGACTTGGTCATGCTTATCATTTTTTTTCTGGATAATTTCATCACATGGTGGGAGAGCTTGTTGCTATTAGCAGCTTATATTTGCTATGTGACTTTCATGAAATTCAACGTTCAGGTGGAAGCATGGGTGAAGCAGCTGCTAAATAGAAACAAAGTTGTGAAAGTAACTGCGGCCACA---------------------------------------------TCA---GCAGCAGCAGCAGAGAATGATGCAAAGTCATCT---ACTGCCAACGACAAGGATGAACAGACTCTAACGACGAAGCCACGGCTCCAGCGAGGTGGTAGCTCTGCTTCTCTGCATAATAGCCTGATGAGAAACAGCATCTTCCAGCTCATGATTCATACCCTTGACCCACTTGCTGAAGAGCTTGGATCATATGGAAAACTAAAATATTATGACACAATGACTGAGGAAGGACGCTTCAGAGAAAAGGCTTCTATACTTCACAAGATTGCCAAGAAGAAGTGCCAGGTGGATGATAATGAAAGGCATAATGGGACTGCCAACCATATGGAAAAAATAGAGCTCCCAAACAGTACAAGTGTTGAAGTGGAAGTAACCCCACCCAGCGAAGGTTCAGGACCTGTGCAAAATGGAAATCTCTCCCATGGCATTGAGTCAACAGAAATACAGGCTTCAGACACAGGTGAAGATGAAGACGACCAGCCACTAAGCTTGTCCTGGCCGACCAATACCCGCAAACAGATCACCTTTCTGATCGTTCTTCCCATCGTGTTTCCATTATGGATTACCCTCCCTGATGTCCGAAAACCTTCCTCAAGGAAGTTTTTCCCCATCACATTCTTTGGAGCCATCACCTGGATAGCCATTTTCTCTTACTTGATGGTCTGGTGGGCACATCAGGTTGGAGAAACAATTGGTATTAGTGAAGAAATTATGGGCCTCACCATCTTGGCTGCTGGGACTTCTATCCCTGACCTCATTACCAGTGTCATAGTGGCCCGGAAAGGACTTGGGGATATGGCAGTGTCCAGCTCTGTTGGGAGCAATATCTTTGACATCACGGTGGGACTCCCACTGCCCTGGCTCTTATATTCCGCTATTCACAGATTCAAACCAGTGACAGTCAGCAGCAATGGTCTCTTCTGTGCCATCGTTCTCCTCTTCATCATGCTACTCTTCGTCATCATCTCCATCGCTCTCTGCAAATGGAGGATGAACAAAATCCTGGGATTTACCATGTTTGGCCTGTACTTTGGATTCCTGGTAGTCAGTGTCCTCCTGGAGGACAGAATTATCATGTGCCCCATCTCCATATAG
	Trichosurus_vulpecula	ATGGCCCTGCATCAAACCTTCACTACGAGATTTCTTGAAGAATGGTGCTTGGATAAATCACTATCTGGCTGCAGGAAGCACCAGAATGTCTGGAAAAAACTGAGACAAATACGCATCATAGGGCTCTGCATGGGCATAATGGCCATTTGCACGTTCTCACTTTCAACTAGTGCCTTTTTCAAGATAGAGACACACAGCACAGATCGGGCCAACAGTTTAAGTCATCCAGAATTAATGTCTGGATACCATCAAAGAACTCTGTTAGACTTAAAGGAGAAGGTTCAGGATGGTACTCCGGAGCCGCTTCCTGCAAAATATGAAAATGCAACTGAAGGTCCTCAAGGAGACTATCCAAGAGACCTCTTTTCCCTTCAGGAGCGAAGAAGAGGTGCAATAATTCTTCATGTCCTTGGAATGATCTACATGTTCATTGCCTTAGCCATAGTCTGTGACGAATTCTTTGTTCCTTCTCTGACTGTCATCACTGAAAAGTTGGCCATTTCTGATGATGTAGCCGGGGCAACTTTCATGGCTGCTGGGGGCTCAGCCCCAGAACTTTTCACATCTCTGATAGGAGTCTTCATAGCTCATAGCAATGTTGGCATTGGCACAATTGTAGGCTCAGCAGTATTCAATATCCTGTTTGTTATTGGGATGTGTGCATTGTTTTCAAGAGAGATCTTAAACCTTACCTGGTGGCCACTCTTTAGGGATGTCTCATTTTATATTGTTGACTTGGTCATGCTTATCATTTTTTTTCTGGATAATTTCATCACATGGTGGGAGAGCTTGTTGCTATTAGCAGCTTATATTTGCTATGTGACTTTCATGAAATTCAACGTTCAGGTGGAAGCATGGGTGAAGCAGCTGCTAAATAGAAACAAAGTCGTGAAAGTAACTGCAGCCACA---------------------------------------------TCAGCAGCAGCAGCAGCAGAGAATGATGCAAAGTCATCC---ACTGCCAACGACAAGGATGAACAGACTCTAACGACTAAGCCACGGCTCCAGCGAGGTGGTAGCTCTGCGTCTCTGCATAATAGCCTGATGAGGAACAGCATCTTCCAGCTCATGATTCATACCCTTGACCCACTTGCTGAAGAGCTTGGATCATATGGAAAACTAAAATATTATGACACAATGACTGAGGAAGGACGCTTCAGAGAAAAGGCTTCCATACTTCACAAAATTGCCAAGAAGAAGTGCCAGGTGGATGATAATGAAAGGCATAATGGGACTGCCAACCATATGGAAAAAATAGAGCTCCCAAACAGTACAAGTGTTGAAGTGGAAGTAACCCCACCCAGCGAAGGTTCAGGACCTGTGCAAAATGGAAATCTCTCCCATGGCATTGAGTCAACAGAAATACAGGCTTCAGACACAGGTGAAGATGAAGACGATCAGCCACTCAGCTTGTCCTGGCCAACCAATACCCGCAAACAGATCACCTTCCTGATTGTTCTTCCCATCGTGTTTCCGTTATGGATTACCCTCCCTGATGTCCGAAAACCTTCCTCAAGGAAGTTTTTCCCCATCACGTTCTTTGGAGCCATCACCTGGATAGCCATTTTCTCTTACTTGATGGTCTGGTGGGCACATCAGGTTGGAGAAACAATTGGTATTAGTGAAGAAATTATGGGCCTCACCATCTTGGCTGCTGGGACTTCCATCCCTGACCTCATTACCAGTGTCATAGTGGCCCGGAAAGGACTTGGAGATATGGCGGTATCCAGCTCTGTTGGGAGCAATATCTTTGACATCACGGTGGGACTCCCACTGCCCTGGCTCTTATATTCCGCTATTCACAGATTCCAACCAGTGACAGTAAGCAGCAATGGTCTCTTCTGTGCCATCGTTCTCCTCTTCATCATGCTACTCTTCGTCATCATCTCTATCGCTCTCTGCAAATGGAGGATGAACAAAATCCTGGGATTTACCATGTTTGGCCTGTACTTTGGATTCCTGGTAGTCAGTGTCCTCCTGGAGGACAGAATTATCATGTGCCCCATCTCCATATAG
	Phascolarctos_cinereus	ATGGCCCTGCAACAAACCTTCACCACTAGATTTCTTGAAGAATGGTGCTTGGATAAATCACTGTCTGGCTGCAGGAAGCACCAGAATGTCTGGAAAAAACTGAGACAAATACGCATTGTAGGGCTCTTCATGGGCATAATGGCCATTTGCACGTTCTCACTTTCAACTAGTGCCTTTTTCAAGATAGAGACACACAGCACAGATCGGGCCAACAGTTTAGGTCATTCAGAATTAATGTCTGGATACCATCTAAGAACTCTGCTAGACTTAAAGGAGAAGGTTCAGGATGGTACTCCAGAGCCGCTTCCTGCAAAGTATGAAAATGCAACGGAACATCCTCAAGGAGACTACCCCAGAGACCTCTTTTCCCTTCAGGAGCGAAGAAGAGGTGCAATAATTCTCCATGTCCTCGGAATGATCTACATGTTCATTGCCTTAGCCATAGTCTGTGATGAATTCTTTGTTCCTTCTCTGACTGTCATCACTGAAAAGCTGGCCATTTCTGATGATGTAGCGGGGGCAACTTTCATGGCTGCCGGGGGCTCAGCTCCAGAACTTTTCACATCTCTGATAGGAGTCTTCATAGCTCATAGCAACGTTGGCATTGGCACAATTGTAGGCTCAGCAGTATTCAATATCCTGTTTGTTATTGGGATGTGTGCGTTGTTTTCAAGAGAGATCCTAAACCTTACCTGGTGGCCACTCTTTAGGGATGTCTCATTTTATATTGTTGACTTGATCATGCTTATAATTTTTTTTCTGGATAATCACATCACATGGTGGGAGAGCTTGTTGCTATTAACAGCTTATATTTGCTATGTGACTTTCATGAAGTTCAACGTTCAGGTGGAAGCATGGGTGAAGCAGCTGCTAAATAGAAACAAAGTTGTGAAAGTAACTGCAACCACA---------------------------------------------TCA---GCAGCAGCAGCAGAGAATGATGCAAAGTCATCT---ACTGCCAAGGACAAGGATGAACAAACTCTAACGACTAAGCCACGGCTCCAGCGAGGTGGCAGCTCTGCTTCTCTGCATAATAGCCTGATGAGGAACAGCATCTTCCAGCTCATGATTCATACCCTTGACCCACTTGCCGAAGAGCTTGGATCATATGGAAAACTAAAATATTATGACACAATGACTGAGGAAGGACGCTTCAGAGAAAAGGCTTCAATACTTCACAAGATTGCCAAGAAGAAGTGCCAGGTGGATGATAATGAAAGGCATAATGGGACTGCCAACCATATGGAAAAAATAGAGCTCCCAAACAGTACAAGTGTTGAAGTGGAAGTATCACCACCCAGTGAAGGTTCAGGACCTGTACAAAATGGAAATCTCTCCCATGGCATTGAACCAACAGAAATACAGGCTTCAGATACAGGTGAAGATGAAGACGACCAGCCACTCAGTTTGTCCTGGCCGACCAACACACGCAAACAGATCACCTTCCTGATCGTTCTTCCCATCGTGTTTCCATTATGGATAACCCTCCCTGACGTCCGAAAACCCTCCTCAAGGAAGTTTTTTCCCATTACGTTCTTTGGAGCCATCACCTGGATAGCCATTTTCTCTTACTTGATGGTCTGGTGGGCACATCAGGTTGGAGAAACAATTGGTATTAGTGAAGAAATTATGGGCCTCACCATCTTAGCTGCTGGGACTTCTATACCTGACCTCATTACCAGTGTCATAGTGGCTCGGAAAGGACTTGGGGATATGGCAGTGTCCAGCTCTGTTGGGAGCAATATCTTTGACATCACAGTGGGACTCCCACTGCCCTGGCTTTTATATTCTGCTATTCACAGATTCAAACCAGTGACAGTCAGCAGCAATGGTCTCTTCTGTGCTATCGTTCTCCTCTTCATCATGCTACTCTTCGTCATCATCTCCATCGCTCTCTGCAAATGGAGGATGAACAAAATCCTGGGATTTACCATGTTTGGCCTGTACTTTGGATTCCTGGTGGTCAGTGTCCTCTTGGAGGACAGAATCATCATGTGCCCCGTCTCCATATAG
	Vombatus_ursinus	ATGGCCCTGCATCAAACCTTCACCACTAGATTTATTGAAGAATGGTGCTTGGATAAATCACTGTCTGGCTGCAGGAAGCACCAGAATGTCTGGAAAAAACTGAGACAAATACGCATTGTAGGGCTGTTCATGGGCATAATGGCCATCTGCACGTTCTCACTTTCAACTAGTGCCTTTTTCAAGATAGAGACACACAGCACAGATCGGGCCAACAGTTTAGGTCATTCAGAATTAATGGCTGGATACCATCAAAGAACTCTGTTAGACTTAAAGGAGAAGGTTCAGGATGGTACTCCAGAGCCACTTCCTACAAAATACGTAAATGCAACTGAACATCCTCAAGGAGACTACCCAAGAGACCTCTTTTCCCTTCAGGAGCGAAGAAGAGGTGCAGTAATTCTCCATGTCCTCGGAATGATCTATATGTTCATTGCCTTAGCCATAGTCTGTGATGAATTCTTTGTTCCTTCTCTGACTGTCATCACTGAAAAGTTGGCCATTTCTGATGATGTAGCAGGGGCTACTTTCATGGCTGCTGGGGGCTCAGCTCCAGAACTTTTCACATCTCTGATAGGAGTCTTCATAGCTCATAGCAACGTTGGCATTGGCACAATTGTAGGCTCAGCAGTATTCAATATCCTGTTCGTTATTGGGATGTGTGCACTGTTTTCAAGAGAGATCCTAAACCTCACCTGGTGGCCACTCTTTAGGGATGTCTCATTTTATATTGTTGACTTGATCATGCTTATAATTTTTTTTCTGGATAATTTCATCACATGGTGGGAGAGCTTGTTGCTGTTAACAGCTTATATTTGCTATGTGACTTTCATGAAGTTCAACGTTCAGGTGGAAGCATGGGTGAAGCAACTGCTAAATAGAAACAAAGTCGTGAAAGTAACTGCAACCACA---------------------------------------------TCAGCAGCAGCAGCAGCAGAGAATGATGCAAAGTCATCT---ACTGCCAAGGACAAGGATGAACAAACGCTAACGACTAAGCCACGGCTCCAGCGAGGTGGCAGCTCAGCTTCTCTGCATAATAGTCTGATGAGGAACAGCATCTTCCAGCTCATGATTCATACCCTTGACCCACTTGCTGAAGAGCTTGGATCATATGGAAAACTAAAATATTATGACACAATGACTGAGGAAGGACGCTTCAGAGAAAAGGCTTCAATACTTCACAAGATTGCCAAGAAGAAGTGCCAGGTGGATGATAATGAAAGGCATAATGGGACCACCAACCATATGGAAAAAATAGAGCTCCCAAACAGTACAAGTGTTGAAGTGGAAGTATCACCACCCAGTGAAGGTTCAGGACCTGTACAAAATGGAAATCTCTCCCACGGCATTGAACCAACAGAAATACAGGCTTCAGATACAGGTGAAGACGAAGACGACCAGCCACTCAGTTTGTCCTGGCCAACCAATACCCGAAAACAGATCACCTTCCTGATTGTTCTTCCCATCGTGTTTCCATTGTGGATAACCCTTCCTGACGTCCGAAAACCTTCCTCAAGGAAGTTTTTTCCCATTACATTCTTTGGAGCCATCACCTGGATAGCCATTTTCTCTTACTTGATGGTCTGGTGGGCACATCAGGTAGGAGAAACAATTGGTATTAGTGAAGAAATTATGGGCCTCACCATCTTAGCTGCTGGGACTTCTATCCCTGACCTCATTACCAGTGTCATAGTGGCTCGGAAAGGACTTGGGGATATGGCAGTGTCGAGCTCCGTTGGAAGCAATATCTTTGACATCACGGTGGGACTCCCACTGCCCTGGCTCTTATATTCTGCTATTCACAGATTCAAACCAGTGACAGTCAGCAGCAATGGTCTCTTCTGTGCCATCGTTCTCCTCTTCATCATGCTGCTCTTCGTCATCATCTCCATAGCTCTCTGCAAATGGAGGATGAACAAAATCCTGGGATTTACCATGTTTGGCCTGTACTTTGGATTCCTGGTGATCAGTGTCCTCTTGGAGGACAGAATCATCATGTGCCCCATCTCCATATAG
	Antechinus_flavipes	ATGGCCCTGCCTCAAACCTTTACCACTAGCTTTCTTGAAGAATGGTGCTTGGATAAATCACTATCTGGCTGCAGGAAGCACCAGAATGTCTGGAAAAAACTGAGACAAATACGCATTGTAGGGCTCTTCATGGGCATAATGGCCATTTGCACGTTCTCACTTTCAACTAGTGCCTTTTTCAAGATAGAGACACACAGCACAGATCGGGCCAACAGTTTAGGTCATTCGGAATTAATGTCTGGATACCATCAAAGAACTCTGTTAGACTTAAAGGAGAAGGTTCAGGATGGTACTCCAGAGCCGTATTCTACACAATATGAAAATGCAACTGAACCTCCTCAAGGAGATTATCCAAGAGACCTCTTTTCTCTTCAAGAACGAAGAAGAGGTGCAATAATTCTTCATGTCCTCGGAATGATCTACATGTTCATTGCCTTAGCCATAGTCTGTGACGAATTCTTCGTTCCTTCTCTGACAGTCATCACTGAAAAGTTGGGTATTTCTGATGATGTAGCTGGGGCAACTTTCATGGCTGCTGGGGGCTCAGCTCCAGAACTTTTCACATCTCTGATAGGAGTCTTCATAGCTCATAGCAATGTTGGCATTGGTACAATTGTAGGCTCAGCAGTATTCAATATCCTATTTGTTATTGGGATGTGTGCATTGTTTTCAAGAGAGATCCTAAATCTTACCTGGTGGCCACTCTTTAGGGATGTCTCATTTTATATTATTGACTTGATCATGCTTATAATTTTTTTTCTGGATAATCTCATCACATGGTGGGAGAGCTTGTTGCTGTTAACAGCTTATATTCTCTATGTGACTTTCATGAAATTCAACGTTCAGGTGGAAGCATGGGTGAAGCAAATGCTAAATAGAAACAAAGTTGTGAAAGTAACTGCAGCCACA---------------------------------------------GCAGCAGCAACAGCAGCAGAAAATGATGCAAAGTCATCTACTACTGCCAAGGACAAGGACGAACAAACTCTAACGACTAAACCACGGCTCCAACGAGGTGGTAGCTCTGCTTCTCTGCATAATAGTCTGATGAGGAACAGCATCTTCCAGCTCATGATTCATACTCTTGACCCACTTGCTGAAGAGCTTGGATCATATGGAAAACTAAAATATTATGACACAATGACTGAGGAAGGACGCTTCAGAGAAAAGGCTTCAATACTTCACAAGATTGCCAAGAAGAAATGCCAGGTGGATGATAATGAAAGACATAATGGGACTGCCAACCATATGGAAAAAATAGAGCTCCCAAACAGTACAAGTGTTGAAGTGGAAGTAACACCACCCAATGAAGGTTCAGGACCTGTACAAAATGGAAATCTCTCCCATGGCATTGAATCAACAGAAATACAGGCTTCAGATACAGGTGAAGATGAAGATGACCAGCCACTCAGCTTGTCTTGGCCGACTAATACCCGCAAACAGATTACCTTCCTGATCGTTTTCCCCATCGTGTTTCCACTATGGATAACCCTCCCTGATGTCCGAAAACCTGCCTCAAGGAAGTTTTTTCCCATCACATTCTTTGGAGCCATCACCTGGATAGCCGTTTTCTCTTACTTGATGGTCTGGTGGGCACATCAGGTTGGAGAAACAATTGGTATTAGTGAAGAAATCATGGGCCTCACCATCTTGGCTGCTGGGACTTCTATCCCTGACCTCATTACCAGTGTCATAGTGGCTCGGAAGGGACTTGGGGATATGGCAGTGTCCAGCTCTGTTGGGAGCAATATCTTTGACATTACAGTGGGACTCCCACTGCCCTGGCTCTTGTATACTACAATTCACAAATTCAAACCCGTGACGGTCAGCAGCAATGGTCTCTTCTGTGCCATTGTTCTTCTCTTCATCATGCTACTCTTCGTCATCATCTCCATCGCCCTCTGCAAATGGAAGATGAACAAAATCCTGGGATTCATTATGTTTGGCCTGTACTTTGGATTCCTGGTAGTCAGTGTCCTCCTGGAGGACAGAATTATCATGTGTCCCATTTCCATATAG
	Dasyurus_hallucatus	ATGGCCCTGCCTCAAACCTTTACCACTAGCTTTCTTGAAGAATGGTGCTTGGATAAATCACTATCTGGCTGCAGGAAGCACCAGAATGTCTGGAAAAAACTGAGACAAATACGCATTGTAGGGCTCTTCATGGGCATAATGGCCATTTGCACGTTCTCACTTTCAACTAGTGCCTTTTTCAAGATAGAGACACACAGCACAGATCGGGCCAACAGTTTAGGTCATTCGGAATTAATGTCTGGATACCATCAAAGAACTCTGTTAGACTTAAAGGAGAAGGTTCAAGATGGTACTCCAGAGCCGTATTCTACACAATATGAAAATGCAACTGAACCTCCTCAAGGAGATTATCCAAGAGACCTCTTTTCCCTTCAAGAGCGAAGAAGAGGTGCAATAATTCTTCATGTCCTCGGAATGATCTACATGTTCATTGCCTTAGCCATAGTCTGTGACGAATTCTTCGTTCCTTCTCTGACAGTCATCACTGAAAAGTTGGGTATTTCTGATGACGTAGCTGGGGCAACTTTCATGGCTGCTGGGGGCTCAGCTCCAGAACTTTTCACATCTCTGATAGGAGTCTTCATAGCTCATAGCAACGTTGGCATTGGTACAATTGTAGGCTCAGCAGTATTCAATATCCTATTCGTTATTGGGATGTGTGCATTGTTTTCAAGAGAGATCTTAAACCTTACCTGGTGGCCACTCTTTAGGGATGTCTCATTTTATATTATTGACTTGATCATGCTTATAATTTTTTTTCTGGATAATCTCATCACATGGTGGGAGAGCTTGTTGCTGTTAACAGCTTATATTCTCTATGTGACTTTCATGAAATTCAACGTTCAGGTGGAAGCATGGGTGAAGCAAATGCTAAACAGAAACAAAGTTGTGAAAGTAACTGCAGCCACA---------------------------------------------GCAGCAG---CAGCAGCAGAGAATGATGCAAAGTTATCTACTACTGCCAAGGACAAGGACGAACAAACTCTAACGACTAAACCACGGCTCCAGCGAGGTGGTAGCTCTGCTTCTCTGCATAATAGTCTGATGAGGAACAGCATCTTCCAGCTTATGATTCATACTCTTGACCCACTTGCTGAAGAGCTTGGATCATATGGAAAACTAAAATATTATGACACAATGACTGAGGAAGGACGCTTCAGAGAAAAGGCTTCAATACTTCACAAGATTGCCAAGAAGAAGTGCCAGGTGGATGATAATGAAAGACATAATGGGACTGCCAACCATATGGAAAAAATAGAGCTCCCAAACAGTACAAGTGTTGAAGTGGAAGTAACACCACCCAATGAAGGTTCAGGACCTGTGCAAAATGGAAATCTCTCCCATGGCATTGAATCAACAGAAATACAGGCTTCAGATACAGGTGAAGATGAGGACGACCAGCCACTCAGCTTGTCCTGGCCAACTAATACCCGCAAACAGATTACCTTCCTGATCGTTCTTCCCATCGTGTTTCCACTATGGATAACCCTCCCTGATGTCCGAAAACCTGCCTCAAGGAAGTTTTTTCCCATCACATTCTTTGGAGCCATCACCTGGATAGCTGTTTTCTCTTACTTGATGGTCTGGTGGGCACATCAGGTTGGAGAAACAATTGGTATTAGTGAAGAAATCATGGGCCTCACCATCTTGGCTGCTGGGACTTCTATCCCTGACCTCATTACCAGTGTCATAGTGGCTCGGAAAGGACTCGGGGATATGGCAGTGTCCAGCTCTGTTGGGAGCAATATCTTTGACATTACAGTGGGACTCCCACTGCCCTGGCTCTTATATACTACAATTCACAAATTCAAACCAGTGACCGTCAGCAGCAATGGTCTCTTCTGTGCAATTGTTCTTCTCTTCATCATGCTACTTTTCGTCATTATCTCCATCGCCCTCTGCAAATGGAAGATGAACAAAATCCTGGGATTCATTATGTTTGGCCTGTACTTTGGATTCCTGGTAGTCAGTGTCCTCCTGGAGGACAGAATTATCATGTGTCCCATCTCCATATAG
	Dasyurus_viverrinus	ATGGCCCTGCCTCAAACCTTTACCACTAGCTTTCTTGAAGAATGGTGCTTGGATAAATCACTATCTGGCTGCAGGAAGCACCAGAATGTCTGGAAAAAACTGAGACAAATACGCATTGTAGGGCTCTTCATGGGCATAATGGCCATTTGCACGTTCTCACTTTCAACTAGTGCCTTTTTCAAGATAGAGACACACAGCACAGATCGGGCCAACAGTTTAGGTCATTCGGAATTAATGTCTGGATACCATCAAAGAACTCTGTTAGACTTAAAGGAGAAGGTTCAGGATGGTACTCCAGAGCCGTATTCTACACAATATGAAAATGCAACTGAACCTCCTCAAGGAGATTATCCAAGAGACCTCTTTTCCCTTCAAGAGCGAAGAAGAGGTGCAATAATTCTTCATGTCCTCGGAATGATCTACATGTTCATTGCCTTAGCCATAGTCTGTGACGAATTCTTCGTTCCTTCTCTGACAGTCATCACTGAAAAGTTGGGTATTTCTGATGACGTAGCTGGGGCAACTTTCATGGCTGCTGGGGGCTCAGCTCCAGAACTTTTCACATCTCTGATAGGAGTCTTCATAGCTCATAGCAACGTTGGCATTGGTACAATTGTAGGCTCAGCAGTATTCAATATCCTATTCGTTATTGGGATGTGTGCATTGTTTTCAAGAGAGATCCTAAACCTTACCTGGTGGCCACTCTTTAGGGATGTCTCATTTTATATTATTGACTTGATCATGCTTATAATTTTTTTTCTGGATAATCTCATCACATGGTGGGAGAGCTTGTTGCTGTTAACAGCTTATATTCTCTATGTGACTTTCATGAAATTCAACGTTCAGGTGGAAGCATGGGTGAAGCAAATGCTAAACAGAAACAAAGTTGTGAAAGTAACTGCAGCCACA---------------------------------------------GCAGCAG---CAGCAGCAGAGAATGATGCAAAGTTATCTACTACTGCCAAGGACAAGGACGAACAAACTCTAACGACTAAACCACGGCTCCAGCGAGGTGGTAGCTCTGCTTCTCTGCATAATAGTCTGATGAGGAACAGCATCTTCCAGCTTATGATTCATACTCTTGACCCACTTGCTGAAGAGCTTGGATCATATGGAAAACTAAAATATTATGACACAATGACTGAGGAAGGACGCTTCAGAGAAAAGGCTTCAATACTTCACAAGATTGCCAAGAAGAAGTGCCAGGTGGATGATAATGAAAGACATAATGGGACTGCCAACCATATGGAAAAAATAGAGCTCCCAAACAGTACAAGTGTTGAAGTGGAAGTAACACCACCCAATGAAGGTTCAGGACCTGTGCAAAATGGAAATCTCTCCCATGGCATTGAATCAACAGAAATACAGGCTTCAGATACAGGTGAAGATGAGGACGACCAGCCACTCAGCTTGTCCTGGCCAACTAATACCCGCAAACAGATTACCTTCCTGATCGTTCTTCCCATCGTGTTTCCACTATGGATAACCCTCCCTGATGTCCGAAAACCTGCCTCAAGGAAGTTTTTTCCCATCACATTCTTTGGAGCCATCACCTGGATAGCCGTTTTCTCTTACCTGATGGTCTGGTGGGCACATCAGGTTGGAGAAACAATTGGTATTAGTGAAGAAATCATGGGCCTCACCATTTTGGCTGCTGGGACTTCTATCCCTGACCTCATTACCAGTGTCATAGTGGCTCGGAAAGGACTTGGGGATATGGCAGTGTCCAGTTCTGTTGGGAGCAATATCTTTGACATTACAGTGGGACTCCCACTGCCCTGGCTCTTATATACTACAATTCACAAATTCAAACCAGTGACCGTCAGCAGCAATGGTCTCTTCTGTGCAATTGTTCTTCTCTTCATCATGCTACTTTTCGTCATTATCTCCATCGCCCTCTGCAAATGGAAGATGAACAAAATCCTGGGATTCATTATGTTTGGCCTGTACTTTGGATTCCTGGTAGTCAGTGTCCTCCTGGAGGACAGAATTATCATGTGTCCCATCTCCATATAG
	Sarcophilus_harrisii	ATGGCCCTGCCTCAAACCTTTACCACTAGCTTTCTTGAAGAATGGTGCTTGGATAAATCACTATCTGGCTGCAGGAAGCACCAGAATGTCTGGAAAAAACTGAGACAAATACGCATTGTAGGGCTCTTCATGGGCATAATGGCCATTTGCACGTTCTCACTTTCAACTAGTGCCTTTTTCAAGATAGAGACACACAGCACAGATCGGGCCAACAGTTTAGGTCATTCGGAATTAATGTCTGGATACCATCAAAGAACTCTGTTAGACTTAAAGGAGAAGGTTCAGGATGGTACTCCAGAGCCGTATTCTACACAATATGAAAATGCAACTGAACCTCCTCAAGGAGATTATCCAAGAGACCTCTTTTCCCTTCAAGAGCGAAGAAGAGGTGCAATAATTCTTCATGTCCTCGGAATGATCTACATGTTCATTGCCTTAGCCATAGTCTGTGACGAATTCTTCGTTCCTTCTCTGACAGTCATCACTGAAAAGTTGGGTATTTCTGATGACGTAGCTGGGGCAACTTTCATGGCTGCTGGGGGCTCAGCTCCAGAACTTTTCACATCTCTGATAGGAGTCTTCATAGCTCATAGCAACGTTGGCATTGGTACAATTGTAGGCTCAGCAGTATTCAATATCCTATTCGTTATTGGGATGTGTGCGTTGTTTTCAAGAGAGATCCTAAACCTTACCTGGTGGCCACTCTTTAGGGATGTCTCATTTTATATTATTGACTTGATCATGCTTATAATTTTTTTTCTGGATAATCTCATCACATGGTGGGAGAGCTTGTTGCTGTTAACAGCTTATATTCTCTATGTGACTTTCATGAAATTCAACGTTCAGGTGGAAGCATGGGTGAAGCAAATGCTAAACAGAAACAAAGTTGTGAAAGTAACTGCAGCCACA---------------------------------------------GCAGCAG---CAGCAGCAGAGAATGATGCAAAGTTATCTACTACTGCCAAGGACAAGGACGAACAACCTCTAACGACTAAACCACGGCTCCAGCGAGGTGGTAGCTCTGCTTCTTTGCATAATAGTCTGATGAGGAACAGCATCTTCCAGCTTATGATTCATACTCTTGACCCACTTGCTGAAGAGCTTGGATCATATGGAAAACTAAAATATTATGACACAATGACTGAGGAAGGACGCTTCAGAGAAAAGGCTTCAATACTTCACAAGATTGCCAAGAAGAAATGTCAGGTGGATGATAATGAAAGACATAATGGGACTGCCAACCATATGGAAAAAATAGAGCTCCCAAACAGTACAAGTGTTGAAGTGGAAGTAACACCACCCAATGAAGGTTCAGGACCTGTGCAAAATGGAAATCTCTCCCATGGCATTGAATCAACAGAAATACAGGCTTCAGATACAGGTGAAGATGAGGACGACCAGCCACTCAGCTTGTCCTGGCCAACTAATACCCGCAAACAGATTACCTTCCTGATCGTTCTTCCCATCGTGTTTCCACTATGGATAACCCTCCCTGATGTCCGAAAACCTGCCTCAAGGAAGTTTTTTCCTATCACATTCTTTGGAGCCATCACCTGGATAGCCGTTTTCTCTTACTTGATGGTCTGGTGGGCACATCAGGTTGGAGAAACAATTGGTATTAGTGAAGAAATCATGGGCCTCACCATCTTGGCTGCTGGGACTTCTATCCCTGACCTCATTACCAGTGTCATAGTGGCTCGGAAAGGACTTGGGGATATGGCAGTGTCCAGCTCTGTTGGGAGCAATATCTTTGACATTACAGTGGGACTCCCACTGCCCTGGCTCTTGTATACTACAATTCACAAATTCAAACCAGTGACCGTCAGCAGCAATGGTCTCTTCTGTGCAATTGTTCTTCTCTTCATCATGCTACTTTTCGTCATTATCTCCATCGCCCTCTGCAAATGGAAGATGAACAAAATCCTGGGATTCATTATGTTTGGCCTGTACTTTGGATTCCTGGTAGTCAGTGTCCTCCTGGAGGACAGAATTATCATGTGTCCCATATCCATATAG
	Antechinus_stuartii	ATGGCCCTGCCTCAAACCTTTACCACTAGCTTTCTTGAAGAATGGTGCTTGGATAAATCACTATCTGGCTGCAGGAAGCACCAGAATGTCTGGAAAAAACTGAGACAAATACGCATTGTAGGGCTCTTCATGGGCATAATGGCCATTTGCACGTTCTCACTTTCAACTAGTGCCTTTTTCAAGATAGAGACACACAGCACAGATCGGGCCAACAGTTTAGGTCATTCGGAATTAATGTCTGGATACCATCAAAGAACTCTGTTAGACTTAAAGGAGAAGGTTCAGGATGGTACTCCAGAGCCGTATTCTACACAATATGAAAATGCAACTGAACCTCCTCAAGGAGATTATCCAAGAGACCTCTTTTCTCTTCAAGAACGAAGAAGAGGTGCAATAATTCTTCATGTCCTCGGAATGATCTACATGTTCATTGCCTTAGCCATAGTCTGTGATGAATTCTTCGTTCCTTCTCTGACAGTCATCACTGAAAAGTTGGGTATTTCTGATGACGTAGCTGGGGCAACTTTCATGGCTGCTGGGGGCTCAGCTCCAGAACTTTTCACATCTCTGATAGGAGTCTTCATAGCTCATAGCAATGTTGGCATTGGTACAATTGTAGGCTCAGCAGTATTCAATATCCTATTTGTTATTGGGATGTGTGCATTGTTTTCAAGAGAGATCCTAAATCTTACCTGGTGGCCACTCTTTAGGGATGTCTCATTTTATATTATTGACTTGATCATGCTTATAATTTTTTTTCTGGATAATCTCATCACATGGTGGGAGAGCTTGTTGCTGTTAACAGCTTATATTCTCTATGTGACTTTCATGAAATTCAACGTTCAGGTGGAAGCATGGGTGAAGCAAATGCTAAATAGAAACAAAGTTGTGAAAGTAACTGCAGCCACA---------------------------------------------GCAGCAGCAACAGCAGCAGAAAATGATGCAAAGTCATCTACTACTGCCAAGGACAAGGACGAACAAACTCTAACGACTAAACCACGGCTCCAACGAGGTGGTAGCTCTGCTTCTCTGCATAATAGTCTGATGAGGAACAGCATCTTCCAGCTCATGATTCATACTCTTGACCCACTTGCTGAAGAGCTTGGATCATATGGAAAACTAAAATATTATGACACAATGACTGAGGAAGGACGCTTCAGAGAAAAGGCTTCAATACTTCACAAGATTGCCAAGAAGAAATGCCAGGTGGATGATAATGAAAGACATAATGGGACTGCCAACCATATGGAAAAAATAGAGCTCCCAAACAGTACAAGTGTTGAAGTGGAAGTAACACCACCCAATGAAGGTTCAGGACCTGTGCAAAATGGAAATCTCTCCCATGGCATTGAATCAACAGAAATACAGGCTTCAGATACAGGTGAAGATGAAGATGACCAGCCACTCAGCTTGTCTTGGCCGACTAATACCCGCAAACAGATTACCTTCCTGATCGTTTTTCCCATCGTGTTTCCACTATGGATAACCCTCCCTGATGTCCGAAAACCTGCCTCAAGGAAGTTTTTTCCCATCACATTCTTTGGAGCCATCACCTGGATAGCCGTTTTCTCTTACTTGATGGTCTGGTGGGCACATCAGGTTGGAGAAACAATTGGTATTAGTGAAGAAATCATGGGCCTCACCATCTTGGCTGCTGGGACTTCTATCCCTGACCTCATTACCAGTGTCATAGTGGCTCGGAAGGGACTTGGGGATATGGCAGTATCCAGCTCTGTTGGGAGCAATATCTTTGACATTACAGTGGGACTCCCACTGCCCTGGCTCTTGTATACTACAATTCACAAATTCAAACCCGTGACGGTCAGCAGCAATGGTCTCTTCTGTGCCATTGTTCTTCTCTTCATCATGCTACTCTTCGTCATCATCTCCATCGCCCTCTGCAAATGGAAGATGAACAAAATCCTGGGATTCATTATGTTTGGCCTGTACTTTGGATTCCTGGTAGTCAGTGTCCTCCTGGAGGACAGAATTATCATGTGTCCCATTTCCATATAG
	Phascogale_tapoatafa	ATGGCCCTGCCTCAAACCTTTACCACTAGCTTTCTTGAAGAATGGTGCTTGGATAAATCACTATCTGGATGCAGGAAGCACCAGAATGTCTGGAAAAAACTGAGACAAATACGCATTGTAGGGCTCTTCATGGGCATAATGGCCATTTGCACGTTCTCACTTTCAACTAGTGCCTTTTTCAAGATAGAGACACACAGCACAGATCGGGCCAACAGTTTAGGTCATTCGGAATTAATGTCTGGATACCATCAAAGAACTCTATTAGACTTAAAGGAGAAGGTTCAGGATGGTACTCCAGAGCCGTATTCTACACAATATGAAAATGCAACTGAACCTCCTCAAGGAGATTATCCAAGAGACCTCTTTTCCCTTCAAGAACGAAGAAGAGGTGCAATAATTCTTCATGTCCTCGGAATGATCTACATGTTCATTGCCTTAGCCATAGTCTGTGATGAATTCTTCGTTCCTTCTCTGACAGTCATCACTGAAAAGTTGGGTATTTCTGATGACGTAGCTGGGGCAACTTTCATGGCTGCTGGGGGCTCAGCTCCAGAACTTTTCACATCTCTGATAGGAGTCTTCATAGCTCATAGCAATGTTGGCATTGGTACAATTGTAGGCTCAGCAGTATTCAATATCCTATTCGTTATTGGGATGTGTGCATTGTTTTCAAGAGAGATCCTAAATCTTACCTGGTGGCCACTCTTTAGGGATGTCTCATTTTATATTATTGACTTGATCATGCTTATAATTTTTTTTCTGGATAATCTCATCACATGGTGGGAGAGCTTGTTGCTGTTAACAGCTTATATTCTCTATGTGACTTTCATGAAATTCAACGTTCAGGTGGAAGCATGGGTGAAGCAAATGCTAAATAGAAACAAAGTTGTGAAAGTAACTGCAGCCACA---------------------------------------------GCAGCAGCAACAGCAGCAGAAAATGATGCAAAGTCATCTACTACTGCCAAGGACAAGGACGAACAAACTCTAACGACTAAACCACGGCTCCAACGAGGTGGTAGCTCTGCTTCTCTGCATAATAGTCTGATGAGGAACAGCATCTTCCAGCTCATGATTCATACTCTTGACCCACTTGCTGAAGAGCTTGGATCATATGGAAAACTAAAATATTATGACACAATGACTGAGGAAGGACGCTTCAGAGAAAAGGCTTCAATACTTCACAAGATTGCCAAGAAGAAATGCCAGGTGGATGATAATGAAAGACATAATGGGACTGCCAACCATATGGAAAAAATAGAGCTCCCAAACAGTACAAGTGTTGAAGTGGAAGTAACACCACCCAATGAAGGTTCAGGACCTGTGCAAAATGGAAATCTCTCCCATGGCATTGAATCAACAGAAATACAGGCTTCAGATACAGGTGAAGATGAAGATGACCAGCCACTCAGCTTGTCCTGGCCGACTAATACCCGCAAACAGATTACCTTCCTGATCGTTTTTCCCATCGTGTTTCCACTATGGATAACCCTCCCTGATGTCCGAAAACCTGCCTCAAGGAAGTTTTTTCCCATCACATTCTTTGGAGCCATCACCTGGATAGCCGTTTTCTCTTACTTGATGGTCTGGTGGGCACATCAGGTTGGAGAAACAATTGGTATTAGTGAAGAAATCATGGGCCTCACCATCTTGGCTGCTGGGACTTCTATCCCAGACCTCATTACCAGTGTCATAGTAGCTCGGAAGGGACTTGGGGATATGGCAGTGTCCAGCTCTGTTGGGAGCAATATCTTTGACATTACAGTGGGACTCCCACTGCCCTGGCTCTTGTATACTACAATTCACAAATTCAAACCAGTGACGGTCAGCAGCAATGGTCTCTTCTGTGCCATTGTTCTTCTCTTCATCATGCTACTCTTCGTCATCATCTCCATCGCCCTCTGCAAATGGAAGATGAACAAAATCCTGGGATTCATTATGTTTGGCCTGTACTTTGGATTCCTGGTAGTCAGTGTCCTCCTGGAGGACAGAATTATCATGTGTCCCATCTCCATATAG
	Myrmecobius_fasciatus	ATGGCCCTGCCTCAAACCTTTACCACTAGCTTTCTTGAAGAATGGTGCTTGGATAAATCACTATCTGGCTGCAGGAAGCACCAGAATGTCTGGAAAAAACTGAGACAAATACGCATCGTAGGGCTCTTCATGGGCATAATGGCCATTTGCACGTTTTCACTTTCTACTAGTGCCTTTTTCAAGATAGAGACACACAGCACAGATCGGGCCAACAGTTTAGGTCATTCGGAATTAATGTCTGGATACCATCAAAGAACTCTATTAGACTTAAAGGAGAAGGTTCAGGATAGTACTCCAGAGCCGTATTCTACACAATATGAAAATGCAACTGAACATCCTCAAGGAGACTATCCAAGAGACCTCTTTTCCCTTCAGGAGCGAAGAAGAGGTGCAATAATTCTTCATGTCCTCGGAATGATCTACATGTTCATTGCCTTAGCCATAGTCTGTGATGAATTCTTCGTTCCTTCTCTGACAGTCATCACTGAAAAGTTGGGTATTTCTGATGATGTAGCTGGGGCAACTTTCATGGCTGCTGGGGGCTCAGCTCCAGAACTTTTCACATCTCTGATAGGAGTCTTCATAGCTCATAGCAACGTTGGCATTGGTACAATTGTAGGCTCAGCAGTATTCAATATCCTGTTCGTTATTGGGATGTGTGCATTGTTTTCAAGAGAGATTCTAAACCTTACCTGGTGGCCACTCTTTAGGGATGTCTCATTTTATATTATTGACTTGATCATGCTTATAATTTTTTTTCTGGATAATCTCATCACCTGGTGGGAGAGCTTGTTGCTGTTAACAGCTTATATTTTCTATGTGACTTTCATGAAATTCAACGTTCAGGTGGAAGCATGGGTGAAGCAGAAGCTAAATAGAAACAAAGTTGTGAAAGTAACTGCAGCCACA---------------------------------------------ACAGCAG---CAGCGGCAGAGAATGATACAAAGTCATCTACTACTGCCAAGGACAAGGATGAACAAAATCTAACGACTAAGCCACGGCTCCAACGAGGTGGTAGCTCTGCTTCTCTGCATAATAGTCTGATGAGGAACAGCATCTTCCAGCTCATGATTCATACTCTTGACCCACTTGCTGAAGAGCTTGGATCATATGGAAAACTAAAATATTATGACACAATGACTGAGGAAGGACGCTTCAGAGAAAAGGCTTCAATACTTCATAAGATTGCCAAGAAGAAGTGCCAGGTGGATGATAATGAAAGACATAATGGGACTGCCAACCATATGGAAAAAATAGAGCTCCCAAACAGTACAAGTGTTGAAGTGGAAGTAACACCACCCAATGAAGGTTCAGGACCTGTGCAAAATGGAAATCTCTCCCATGGCATTGAATCAACAGAAATACAGGCTTCAGATACAGGTGAAGATGAAGATGACCAGCCACTCAGCTTGTCCTGGCCAACTAATACCCGCAAACAGATTACCTTCCTGATCGTTTTTCCTATCGTGTTTCCACTATGGATAACCCTCCCTGATGTCCGAAAACCTGCCTCAAGGAAATTTTTTCCCATCACATTCTTTGGAGCCATCACTTGGATAGCTGTTTTCTCTTACTTGATGGTTTGGTGGGCACATCAGGTTGGAGAAACAATTGGCATTAGTGAAGAAATCATGGGCCTCACCATATTGGCTGCTGGGACTTCTATCCCTGACCTCATTACCAGTGTCATAGTGGCTCGGAAAGGACTTGGGGATATGGCAGTGTCCAGCTCTGTTGGGAGCAATATCTTTGACATTACAGTGGGACTCCCACTGCCCTGGCTCTTGTATACTACAATTCACAAATTCAAACCAGTGACGGTCAGCAGCAATGGTCTCTTCTGTGCCATTGTTCTTCTCTTCATCATGCTACTCTTTGTTATCATCTCCATCGCCCTCTGCAAATGGAAGATGAACAAAATCCTGGGATTTATTATGTTTGGCCTGTACTTTGGATTCCTGGTAGTCAGTGTCCTCCTGGAGGATAGAGTTATCATGTGTCCCATCTCCATATAG
	Thylacinus_cynocephalus	ATGGCCCTGCCTCAAACCTTCACCACTAGCTTTCTTGAAGAATGGTGCTTGGATAAATCACTATCTGGCTGCAGGAAGCACCAGAATGCCTGGAAAAAACTGAGACAAATACGCATTGTAGGGCTCTTCATGGGCATAATGGCCATTTGCACGTTCTCACTTTCAACTAGTGCCTTTTTCAAGATAGAGACACACAGCACAGATCGGGCCAACAGTTTAGGTCATCCAGAATTAATGTCTGGATACCATCAAAGAACTCTGTTAGACTTAAAGGAGAAGGTTCAGGATGGTACTCCAGAGCCGTATTCTACACAATATGAAAATGCAACTGAACATCCTCAAGGAGACTATCCAAGAGACCTCTTTTCCCTTCAGGAGCGAAGAAGAGGTGCAATAATTCTTCATGTCCTCGGAATGATCTACATGTTCATTGCCTTAGCCATAGTCTGTGACGAATTCTTCGTTCCTTCTCTGACAGTCATCACTGAAAAGTTGGGTATTTCTGATGATGTAGCTGGGGCAACTTTCATGGCTGCTGGGGGCTCAGCTCCAGAACTTTTCACATCTCTGATAGGAGTTTTCATAGCTCATAGCAACGTTGGCATTGGTACAATTGTAGGCTCAGCAGTATTCAATATCCTGTTCGTTATTGGGATGTGTGCGTTGTTTTCAAGAGAGATCCTAAACCTTACCTGGTGGCCACTCTTTAGGGATGTCTCATTTTATATTGTTGACTTGATCATGCTTATAATTTTTTTTCTGGATAATCTCATCACATGGTGGGAGAGCTTGTTGCTGTTAACAGCTTATATTTTCTATGTGACTTTCATGAAATTCAACGTTCAGGTGGAAGCATGGGTGAAGCAGATGCTAAATAGAAACAAAGTTGTGAAAGTAACTGCAGCCACA---------------------------------------------GCAGCAG---CAGCAGCAGAGAATGATGCAAAGTCATCTACTACTGCCAAGGACAAGGACGAACAAACTCTAACGACTAAACCACGGCTTCAGCGAGGTGGTAGCTCTGCTTCTCTGCATAATAGTCTGATGAGGAACAGCATCTTCCAGCTCATGATTCATACTCTTGACCCACTTGCTGAAGAGCTTGGATCATATGGAAAACTAAAATATTATGACACAATGACTGAGGAAGGACGCTTCAGAGAAAAGGCTTCAATACTTCACAAGATTGCCAAGAAGAAGTGCCAGGTGGATGATAATGAAAGGCACAATGGGACTGCCAACCATATGGAAAAAATAGAGCTCCCAAACAGTACAAGTGTTGAAGTGGAAGTAACACCACCCAATGAAGGTTCAGGACCTGTGCAAAATGGAAATCTCTCCCATGGCATTGAATCAACAGAAATACAGGCTTCAGATATAGGTGAAGATGAAGATGACCAGCCACTCAGCTTGTCCTGGCCAACTAATACCCGCAAACAGATTACCTTCCTGATTGTTTTTCCCATCGTGTTTCCACTATGGATAACCCTCCCTGATGTCCGAAAACCTGCCTCAAGGAAGTTTTTCCCCATCACATTCTTTGGAGCCATCACTTGGATAGCCATTTTCTCTTACTTGATGGTCTGGTGGGCACATCAGGTTGGAGAAACAATTGGTATTAGTGAAGAAATCATGGGCCTCACCATCTTGGCTGCTGGGACTTCTATCCCTGACCTCATTACCAGTGTCATAGTGGCTCGGAAAGGACTTGGGGATATGGCAGTGTCCAGCTCTGTTGGGAGCAATATCTTTGACATTACAGTGGGACTCCCACTGCCCTGGCTCTTGTATACTGCAATTCACAAATTCAAACCAGTGACAGTCAGCAGCAATGGTCTCTTCTGTGCCATTGTTCTTCTCTTCATCATGCTACTCTTCGTCATCATCTCCATCGCCCTCTGCAAATGGAAGATGAACAAAATCCTGGGATTTATTATGTTTGGCCTGTACTTTGGATTCCTGGTAGTCAGTGTCCTCCTGGAGGACAGAGTTATCATGTGTCCCATCTCCATATAG
	Dromiciops_gliroides	ATGGCCCCCCATCAAACCTTCACCACCAGATTTCTTGAAGAATGGTGCTTGGATAAATCATTATCTGGCTGCAGGAAGCACCAGAATGTCTGGAAAAAACTGAGACAAATACGCATTATAGGGCTCTTCATGGGCATAATGGCCATTTGCACGTTCTCACTTTCAACTAGTGCCTTTTTCAAGATAGAGACACACAGCACAGATCGGGCCAACAGTTTAGGTCATCCCGAATTACCATCTGGATACCATCAAAGAACTCTGTTAGATTTTAAGGAGAAGGTTCAGGATGGTACCCCAGAACCGCTTCCTACAGAATACGAAAATGCAACTGACCATCCTCAAGGAGACTATCCAAGAGACCTCTTTTCCCTTCAGGAGCGAAGAAGAGGCGCAATAATTCTTCATGTCCTTGGAATGATCTACATGTTCATTGCCTTAGCCATAGTCTGTGATGAATTCTTTGTTCCTTCTCTGACTGTCATCACTGAAAAGTTGGCCATTTCTGATGATGTAGCTGGGGCAACCTTCATGGCTGCTGGGGGCTCAGCTCCAGAACTTTTCACATCTCTGATAGGAGTCTTCATAGCTCATAGCAATGTTGGCATTGGCACAATAGTAGGCTCAGCAGTATTCAATATCCTGTTCGTGATTGGGATGTGCGCATTGTTTTCAAGAGAGATCCTCAACCTCACCTGGTGGCCACTCTTTAGGGATGTCTCCTTTTATATCGTTGACTTGATCATGCTTATCATTTTTTTTCTGGATAATCTCATCACATGGTGGGAGAGCCTGTTGCTGTTGTCAGCTTATGTTTTCTACGTGACTTTCATGAAATTCAACGTTCAGGTGGAAGCATGGGTGAAGCAGCTGCTAAATAGAAACAAAGTTGTGAAAGTAACTGCAGCTACA---------------------------------------------GCAGCAGCAGCGACAGCAGAGAATGATGCAAAGTCATCT---ACTGCCAAGGACAAGGATGAACAAAATCTAACGACTAAGCCACGGCTCCAGCGAGGTGGTAGCTCTGCTTCTCTGCATAATAGTCTGATGAGGAACAGCATCTTCCAGCTCATGATTCATACCCTTGACCCACTTGCTGAAGAGCTTGGATCATATGGAAAACTAAAATATTATGACACAATGACTGAGGAAGGACGCTTCAGAGAAAAGGCTTCAATACTTCATAAGATTGCCAAGAAGAAGTGCCAGGTGGATGATAATGAAAGGCATAATGGGACTGCCAACCATGTGGAAAAAATAGAGCTCCCAAACAGTACAAGTGTTGAAGTGGAAGTAACACCACCCAATGAAGGTTCAGGACCTGTGCAAAATGGAAATCTCTCCCATGGCATTGAATCGACAGAAGTACAGGCTTCAGATACTGGTGAAGATGAAGATGACCAGCCACTCAGCTTGTCCTGGCCGACCAATACCCGCAAACAGATCACCTTTCTGATTGTTCTTCCCATCGTGTTTCCATTATGGATCACCCTTCCTGATGTCCGAAAACCTTCCTCAAGGAAGTTTTTTCCCATCACGTTCTTTGGAGCCATCACCTGGATAGCCATTTTCTCTTACTTGATGGTCTGGTGGGCACATCAGGTTGGCGAAACCATTGGTATTAGTGAAGAAATTATGGGCCTCACCATCTTGGCTGCTGGGACTTCTATCCCTGACCTCATTACCAGTGTCATAGTGGCTCGGAAAGGACTTGGAGATATGGCAGTGTCCAGCTCTGTTGGGAGCAATATCTTTGACATCACGGTGGGACTGCCACTGCCCTGGCTCTTATATACTGCTATTCACAGATTCAAACCAGTGACAGTCAGCAGCAATGGTCTCTTCTGTGCCATCGTTCTCCTCTTCATCATGCTACTCTTCGTCATCATCTCCATCGCTCTCTGCAAATGGAGGATGAACAAAATCCTGGGATTTACCATGTTTGGCCTGTACTTTGGATTCCTGGTAGTCAGTGTCCTCCTAGAGGACAGAATTATCATGTGCCCCATCTCCATATAG
	Monodelphis_domestica	ATGGCCCTGCATCAAACCATCGCCACTAGATTTCTTGAAGAATGGTGCTTGGATAAATCACTGTCTGGCTGCAGGAAGCACCAGAATGTCTGGAAAAAAATGAGACAAATACGCATTGTAGGGCTCTTCATGGGTATAATGGCCATTTGCACATTCTCACTTTCAACTAGTGCCTTTTTCAAGATAGAGACACAAAGCACAGATCAGGCCAACAGTTTAGGTCATCCGGAGTTAATGTCTGGATACCATCAAAGAACTCTGTTAGACTTCAAGGAGAAGGTTCAGGATGGTACTCCAGAGCCACTTCCTATAAAATATGAAAATGAAACTGAACATGCTCAAGGAGACTATCCAAAAGACTTCTTTTCCCTTCAGGAGCGAAGAAGAGGTGCAATAATTCTTCATGTCCTTGGAATGATCTACATGTTCATTGCCTTAGCCATAGTCTGTGACGAATTCTTTGTTCCTTCTCTGACTGTCATCACTGAAAAGTTGTCCATTTCTGATGATGTAGCTGGAGCAACCTTCATGGCTGCTGGAGGCTCAGCTCCAGAACTTTTTACATCTCTGATAGGAGTCTTCATAGCTCATAGCAATGTTGGCATTGGCACAATAGTGGGCTCAGCAGTATTCAATATCCTGTTTGTCATTGGGATGTGTGCGCTGTTTTCAAGAGAAATCCTATACCTTACCTGGTGGCCACTCTTTAGGGATGTCTCATTTTATATTGTTGACTTGATCATGCTCATAATTTTTTTTCTGGATAATCTCATCACCTGGTGGGAGAGCTTGTTGCTGTTGACAGCTTATATTCTCTATGTGACTTTCATGAAATTCAACGTTCAGGTGGAAGCATGGGTGAAGCAACTGCTTAATAGAAACAAAGTTGTGAAAGTAACTGCAGCCACACCAGCAGCAGCAACAACAGCAACAGCAACAGCAGCAGCAGCAACAGCAGCAACAGCAGCAGCAGAGACTGATGCAAAGTCACCT---ACTGCCATGGACAAGGATGAACAAACTCTAACGACTAAGCCACGGCTCCAGAGAGGTGGTAGCTCTGCATCTCTGCATAATAGTCTGATGAGGAACAGCATCTTCCAGCTCATGATTCATACCCTTGACCCACTTGCTGAAGAGCTTGGATCATATGGAAAACTAAAATATTATGACACAATGACTGAGGAAGGACGCTTCAGAGAAAAGGCTTCAATTCTGCACAAGATTGCCAAGAAAAAGTGCCAGGTGGATGATAATGAAAGGCATAATGGGACTGCCAACCATGTGGAAAAAATAGAACTCCCAAACAGTACCAGTGTTGAAGTGGAAGTAACACCACGCAATGAAGGTTTAGGACCTGTGCAAAATGGAAATCTTTCCCATGGGACTGAATCAACAGAAATACAGACTTCAGATACAGGTGAAGAGGAAGATGACCAGCCACTCAGCTTGTCCTGGCCTACCAGTGTCCGCAAACAAATCACCTTCCTGATCGTTCTTCCCATTGTGTTTCCATTATGGATAACCCTTCCTGATGTCCGGAAACCTTCCTCAAAGAAGTTTTTTCCCATCACATTCTTTGGAGCCATCGCCTGGATAGCCATTTTCTCTTACTTAATGGTCTGGTGGGCACATCAGGTTGGAGAAACAATTGGTATTAGTGAAGAAATTATGGGCCTCACCATCTTGGCTGCTGGGACTTCTATCCCTGACCTCATTACCAGTGTCATAGTGGCACGGAAGGGACTTGGGGATATGGCAGTGTCCAGCTCTGTTGGGAGCAACATCTTTGACATCACAGTGGGACTCCCACTGCCCTGGCTCTTATATGCCACTATTCACAGATTCCAGCCAGTGACGGTCAGCAGCAATGGTCTCTTCTGTGCCATCGTTCTCCTCTTCATCATGCTGCTCTTTGTCATCATCTCCATCGCTCTCTGCAAATGGAGGATGAACAAAATCCTGGGATTTACCATGTTTGGTCTGTACTTTGGATTCCTGGTAGTCAGTGTCCTCCTAGAGGACAGAATTATCATGTGCCCTGTCTCGATATAG
	Didelphis_virginiana	ATGGCCCTGCATCAAACCATCACCACTAGATTTCTTGAAGAATGGTGCTTGGATACATCACTGTCTGGCTGCAGGAAGCACCAGAATGTCTGGAAAAAACTGAGACAAATACGCATTGTAGGGCTCTTCATGGGTATAATGGCCATTTGCACATTCTCACTTTCAACTAGTGCCTTTTTCAAGATAGAGACACATAGCACAGATCAGGCCACCAGTTTAGGTCATCCGGAGCTAATGTCTGGATACTATCAAAGAACTCTGTTAGACTTCAAGGAGAAGGTTGAGGATGGTACTCCAGAGCCACTTCCTATAAAATATGAGAATGAAACTGACCATCCTCAAGGAGACTATCCAAGAGACTTATTTTCCCTTCAAGAGCGAAGAAGAGGTGCAATAATTCTTCATGTCCTTGGAATGATCTACATGTTCATTGCCTTAGCCATAGTCTGTGATGAATTCTTTGTTCCTTCTCTGACTGTCATCACTGAAAAGTTGTCCATTTCTGATGATGTAGCTGGAGCAACCTTCATGGCTGCTGGAGGCTCAGCTCCAGAACTTTTTACATCTCTGATAGGAGTCTTCATAGCTCATAGCAATGTCGGCATTGGCACCATAGTGGGCTCAGCAGTATTCAATATCCTGTTTGTCATTGGAATGTGTGCTTTGTTTTCAAGGGAAATCCTATACCTTACCTGGTGGCCACTCTTTAGGGATGTCTCATTTTATATTGTTGACTTGATCATGCTCATAATATTTTTTCTGGATAATCTCATCACCTGGTGGGAGAGCTTGTTGCTGTTAACAGCTTATATTCTCTATGTGACTTTCATGAAATTCAACGTTCAGGTGGAAGCATGGGTGAAGCAACTGCTTAATAGAAACAAAGTTGTGAAAGTAACTGCAGCCACACCAGCAGCAGCAGCAACAACAACAG------------------CAGCAGCAGCAGCAGCACCAGAGACTGATGCAAAGTCATCT---ACTGCCATGGACAAGGATGAACAAACTCTAACGACTAAGCCACGGCTCCAGAGAGGTGGTAGCTCTGCGTCTCTGCATAATAGTCTGATGAGGAACAGCATCTTCCAGCTCATGATTCATACCCTTGACCCACTTGCTGAAGAGCTTGGATCATATGGAAAACTAAAATATTATGACACAATGACTGAGGAAGGACGCTTCAGAGAAAAGGCTTCAATTCTTCACAAAATTGCCAAGAAAAAGTGCCAGGTGGATGATAATGAAAGGCATAATGGAACTGCCAACCATGTGGAAAAAATAGAACTCCCAAACAGTACAAGTGTTGAAGTGGAAGTAACACCACACAGTGAAGGTTTAGGACCTGTGCAAAATGGAAATCTCTCCCATGGGACTGAATCAACAGAGATACAGACTTCAGATACAGGTGAAGATGAAGATGACCAGCCACTCAGCTTGTCCTGGCCTACCAGTATCCGCAAACAGATCACCTTCCTGATTGTTCTTCCCATTGTGTTTCCATTATGGATAACCCTTCCTGATGTCCGAAAACCTTCCTCAAAGAAGTTTTTTCCCATCACATTCTTTGGAGCCATCACCTGGATAGCCATTTTCTCTTACTTGATGGTCTGGTGGGCACATCAGGTTGGAGAAACAATTGGTATTAGTGAAGAAATTATGGGCCTCACCATCTTAGCTGCTGGGACTTCTATCCCTGATCTCATTACCAGTGTCATAGTGGCACGGAAAGGACTTGGGGATATGGCAGTGTCCAGCTCTGTTGGGAGCAATATCTTTGACATCACAGTGGGACTCCCACTGCCCTGGCTCTTATATGCCACTATTCACAGATTCCAGCCAGTGACGGTCAGCAGCAATGGTCTCTTCTGTGCCATCGTTCTCCTCTTCATCATGCTACTCTTTGTCATCATCTCCATTGCTCTCTGCAAATGGAGAATGAACAAAATCCTGGGATTTACCATGTTTGGCCTGTACTTTGGATTCCTGGTAGTCAGTGTCCTCCTGGAGGACAGAATTATCATGTGCCCTGTCTCGATATAA
	Gracilinanus_agilis	ATGGCCCTCCATCAAACCATCACCACTAGATTTCTTGAAGAATGGTGCTTGGATAAATCACTGTCTGGCTGCAGGAAGCACCAGAATGTCTGGAAAAAACTGAGACAAATACGCATTGTAGGGCTCTTCATGGGTATAATGGCCATTTGCACATTCTCACTTTCAACTAGTGCCTTTTTCAAGATAGAGACACATAGCACAGATCAGGCCACCAGTTTAGGTCATCCGGAGTTAATGTCTGGGTACCATCAAAGAACTCTGTTAGACTTCAAGGAGAAGGTTCAGGATGGTACTCCAGAGCCACTTCCTACAAAATATGAAAATGAAACTGAACATCCTCAAGGAGACTATCCGAGAGACTTATTTTCCCTTCAGGAGCGAAGAAGAGGTGCAATAATTCTTCATGTCCTTGGAATGATCTACATGTTCATTGCCTTAGCCATAGTCTGTGACGAATTCTTTGTTCCTTCTCTGACTGTCATCACTGAAAAGTTGTCCATTTCTGATGATGTAGCTGGAGCAACCTTCATGGCTGCTGGAGGCTCAGCTCCAGAACTTTTTACGTCTCTGATAGGAGTCTTCATAGCTCATAGCAATGTTGGCATTGGCACAATAGTGGGCTCAGCAGTATTCAATATCCTGTTTGTCATTGGGATGTGTGCGTTGTTTTCAAGAGAAATCCTATACCTTACCTGGTGGCCACTCTTTAGGGATGTCTCATTTTATATTGTTGACTTGATCATGCTCATAATTTTTTTTCTGGATAATCTCATCACCTGGTGGGAGAGCTTGTTGCTGTTAACAGCTTATATTCTCTATGTGACTTTCATGAAATTCAACGTTCAGGTGGAAGCATGGGTGAAGCAACTGCTTAATAGAAACAAAGTTGTGAAAGTAACTGCAGCCACACCAGCAGCAGCAACGGCAACAGCAG------------------CCGCAGCCACAGCCGCAGCTGAGACTGATGCAAAGTCATCT---ACTGCCATGGACAAGGATGAACAAACTCTAACGACTAAGCCACGGCTCCAGAGAGGTGGTAGCTCTGCGTCTCTGCATAATAGTCTGATGAGGAACAGCATCTTCCAGCTCATGATTCATACCCTTGACCCACTTGCTGAAGAGCTTGGATCATATGGAAAACTAAAATATTATGACACAATGACTGAGGAAGGACGCTTCAGAGAAAAGGCTTCAATACTTCACAAAATTGCCAAGAAAAAGTGCCAGGTGGATGATAATGAAAGGCATAATGGGACTGCCAACCATGTGGAAAAAATAGAACTCCCAAACAGTACAAGTGTTGAAGTGGAAGTAACACCACGCAGTGAAGGTTTAGGACCTGTGCAAAATGGAAATCTCTCCCATGGGACTGAGTCAACAGAAATACAGACTTCAGATACAGGTGAAGATGAAGATGACCAGCCACTCAGCTTGTCCTGGCCTACCAGTATCCGCAAACAGATCACCTTCCTGATCGTTCTTCCCATTGTGTTTCCATTATGGATAACCCTTCCTGATGTCCGAAAACCTTCCTCAAAGAAGTTTTTTCCCATCACATTCTTTGGATCCATCGCCTGGATAGCCATTTTCTCTTACTTGATGGTCTGGTGGGCACATCAGGTTGGAGAAACAATTGGTATTAGTGAAGAAATTATGGGCCTCACCATCTTAGCTGCTGGGACTTCTATCCCTGACCTCATTACCAGTGTCATAGTGGCACGGAAAGGACTTGGGGATATGGCCGTGTCCAGCTCTGTTGGGAGCAATATCTTCGACATCACAGTGGGACTCCCACTGCCCTGGCTCTTATATGCCACTATTCACAGATTCCAGCCAGTGACGGTCAGCAGCAATGGTCTCTTCTGTGCCATCGTTCTCCTCTTCATCATGCTACTCTTTGTCATCATCTCCATCGCTCTCTGCAAATGGAGGATGAACAAAATCCTGGGATTTACCATGTTTGGCCTGTACTTTGGATTCCTGGTAGTCAGTGTCCTCCTGGAGGACAGAATTATCATGTGCCCTGTCTCGATATAG

;
end;
