# Supplementary material for: Three Blind Moles: Molecular Evolutionary Insights on the Tempo and Mode of Convergent Eye Degeneration in Notoryctes typhlops (Southern Marsupial Mole) and Two Chrysochlorids (Golden Moles)
Source: Genes (Basel). 2023 Oct 28;14(11):2018. doi: 10.3390/genes14112018 (PMC10671557; doi:10.3390/genes14112018)
Supplement: Supplementary file 1 [file genes-14-02018-s001.zip › Marsupialia CDS Alignments Nexus/Marsupialia Lens Genes CDS Nexus/BFSP1 CDS both Notoryctes.nex]

#NEXUS
begin taxa;
	dimensions ntax=29;
	taxlabels
	Antechinus_flavipes[&"Genetic Code"="Standard"]
	Antechinus_stuartii[&"Genetic Code"="Standard"]
	Phascogale_tapoatafa[&"Genetic Code"="Standard"]
	Dasyurus_hallucatus[&"Genetic Code"="Standard"]
	Sarcophilus_harrisii[&"Genetic Code"="Standard"]
	Dasyurus_viverrinus[&"Genetic Code"="Standard"]
	Thylacinus_cynocephalus[&"Genetic Code"="Standard"]
	Myrmecobius_fasciatus[&"Genetic Code"="Standard"]
	Dromiciops_gliroides[&"Genetic Code"="Standard"]
	Gymnobelideus_leadbeateri[&"Genetic Code"="Standard"]
	Pseudochirops_corinnae[&"Genetic Code"="Standard"]
	Pseudochirops_cupreus[&"Genetic Code"="Standard"]
	Pseudocheirus_occidentalis[&"Genetic Code"="Standard"]
	Strigocuscus_gymnotis[&"Genetic Code"="Standard"]
	Trichosurus_vulpecula[&"Genetic Code"="Standard"]
	Phascolarctos_cinereus[&"Genetic Code"="Standard"]
	Vombatus_ursinus_[&"Genetic Code"="Standard"]
	Lagorchestes_hirsutus[&"Genetic Code"="Standard"]
	Macropus_eugenii[&"Genetic Code"="Standard"]
	Macropus_fuliginosus[&"Genetic Code"="Standard"]
	Macropus_giganteus[&"Genetic Code"="Standard"]
	Macropus_rufus[&"Genetic Code"="Standard"]
	Setonix_brachyurus[&"Genetic Code"="Standard"]
	Potorous_gilbertii[&"Genetic Code"="Standard"]
	Didelphis_virginiana[&"Genetic Code"="Standard"]
	Gracilinanus_agilis[&"Genetic Code"="Standard"]
	Monodelphis_domestica[&"Genetic Code"="Standard"]
	Notoryctes_typhlops_DNA_Zoo[&URN="urn:local:.:6r-gc62y3i","Rough Temperature (°C)"=86.71821155943293,Description="","Genetic Code"="Standard",Modified=Thu Jun 01 11:14:39 PDT 2023,"% GC"=43.3%,"# Nucleotide Sequences With Quality"=0,"Molecular Weight (kDa)"=569.4506500000062,Topology="linear","Molecule Type"="DNA",Created=Thu Jun 01 11:14:22 PDT 2023]
	Notoryctes_typhlops_NYGC[&"At least Q20"=96.69%,Ambiguities=0,"At least Q30"=96.69%,"Rough Temperature (°C)"=86.69989148128052,"At least Q40"=96.69%,Description="NYGC",Modified=Thu Jun 01 11:17:31 PDT 2023,Bin="<html><head><3></head><b><font color='#49993F'>High</font></b></html>","% GC"=43.3%,"# Nucleotide Sequences With Quality"=1,"Post-Trim Length"=1843,"Molecular Weight (kDa)"=572.1524000000062,Topology="linear","% MQ"=0.0%,Created=Thu Jun 01 11:12:57 PDT 2023,URN="urn:local:.:6m-gc62uv8","% LQ"=3.3%,"% HQ"=96.7%,"Molecule Type"="DNA"]
;
end;

begin characters;
	dimensions nchar=1965;
	format datatype=dna missing=? gap=-;
	matrix
	Antechinus_flavipes	ATGTATAGGAGTACCTATCTGCGTGAAACCCGAAAGGAGAAATATGAACGGGCTGATGAATTGCATGGCTCAGGAGAGCTGAGTAGCTTGGGCCAAGCTCAAGGACTGGAGAATCTACAAGAGCTCAATGAGCGCTTTGCCAGTTACATCAACTGGGCTCGGGGGCTGGAGCAACGCAATGCCATCTTCCGAAAGCAGCTAGAGACCTTCCAGCGTCTAGATGAGTTGGCTAGCTTGGAAGAAGCATTTTCTGAGCAAATAGAGCTGAACCTTCAGCGGGCGAGGGACCTAGCTATTGATCGGGCTAAGCTGGAGCGTGAGGACAAGGATGCCCAAAGGGTACTCGATGAGTTCCGAAATAAGTATCAAAATGAATGTGAATATCAGCTCCTGCTGAAAGAAACTCTTGAACGTCTGAACAAGGAAGCAGATGAAGCTTTGCTGCATAATCTGGAGCTTCAGATCGAATCCCAGTTTCTACAGGATGACATCAGTGCAGCTAAGGACAGGTACAAGAAGAATCTCTTGGAAATCCAGACCTACGTCAGTGTCCTCCAGCAGATCATACAGAACACTCCTCCGGTGTCCACAATTACCATTGGCATAAATGAGGAGAAGCTCATAGCTGAAAGGAGAGTTCCCATTCTTCAGAGTCAACTTGAAGAGTACAAAGGTATCCTGGCCCAGTTACAGATGCAGAAATCCAAGCTGCAGGCTGAGACTGTGACACTGGAGCAAACTATTAAAAACACCCAAGAGAGTTACGATGATGAGATTCAACTTTACAACGACCAGATTGAAACTCTGAGGAAAGAGATTGAAGATGCAGAAAGAGTATTGGAAAAGTATACAAATGATTGCCGCCAGTTGGCAATATACCAGCAATCGCTGGAAAATGAATTGGAGCGGTACAAACGCATCATTGAGAATGAAGATAACAGGCTTAACTCTGCTATAGTGGGAACACCGATTACACTTTTTACTCAGAGCTACCAAGCTTCTTACAATCTCCCTTCCAGCAGAAAAGATATCACTCGGGCTGTACAGGATATTACAACAGTAAAGCCAAGACAAAAAGGTTTACCAAAGAAAGCTTCAAGAAAAAAGGAGATTACAACTAAAGACAAATCAGATGAAGTGTTAGAGGACCAGCCAGTCAAAAAGTACGTGGGAGGCAAAGACCAAGTGCAACTTCAAGATGAGCTCCAATCCAATCTGGAAGTGAGCCATGAAGAACCAGGGACCCTAAGACCAGAAGTAGCCCCAGAGGACGAGCCAGATGGTGCACAAATAAGCAAAGCCTTTGGCAAAATGTGTAATATTATTAAAGAGAGAGTAAGAAGTGACAAAGATGCTGAGCCTCATTCTGATCTCTACACTAAAGGGCGCCATGTGCTTGTTACAGGGGATGCCAGCTATGTGGACCCTGACTTTTGTTCCTCATCCATCCCAGCAAAAGGTGGGATTGTTGTTTCTATTGACCAGATAGGTGATGGTGATGACCTGGAGCCAACACCTGGG---CTTCCTGAACCCCCATTCCCGAATGGAACTGAAAAGCCAGAAGAGCATGGAGATGAATGCAAAAATCAAGAACATTCTGGAGATGGAAAGAATGAAAGCAAAAACAAAGAT------CAGAGGAAGGTAGAGGAAAAAACTGATGACATTCTCAAGGAGAAGGGGACTGTAAAGCCCTGTCCTGTAGTCATACGTGATCCAAATGGATATCCTTCAGACCATTCACAGAAGATCAGGAAAGATAAGACTCCTGAGGCAGCAGATAAAGGGCTATTGGAGAAAGGCCCCCATAGTTCCATGACCTATGAGAAGGTAGAGGTGGTAGAATCCATTGAAAAATTTTCTACTGACCGAGTTCAGACTTATGAAGAAACAGCAGTGATTGTAGAAACGATGATAGAAAAGACAAACAGGAAGAAGCCAGGAGACAAAAGCTCATAA
	Antechinus_stuartii	ATGTATAGGAGTACCTATCTGCGTGAAACCCGAAAGGAGAAATATGAACGGGCTGATGAATTGCATGGCTCAGGAGAGCTGAGTAGCTTGGGCCAAGCTCAAGGACTGGAGAATCTACAAGAGCTCAATGAGCGCTTTGCCAGTTACATCAACTGGGCTCGGGGGCTGGAGCAACGCAATGCCATCTTCCGAAAGCAGCTAGAGACCTTCCAGCGTCTAGATGAGTTGGCTAGCTTGGAAGAAGCATTTTCTGAGCAAATAGAGCTGAACCTTCAGCGGGCGAGGGACCTAGCTATTGATCGGGCTAAGCTGGAGCGTGAGGACAAGGATGCCCAAAGGGTACTCGATGAGTTCCGAAATAAGTATCAAAATGAATGTGAATATCAGCTCCTGCTGAAAGAAACTCTTGAACGTCTGAACAAGGAAGCAGATGAAGCTTTGCTGCATAATCTGGAGCTTCAGATCGAATCCCAGTTTCTGCAGGATGACATCAGTGCAGCTAAGGACAGGTACAAGAAGAATCTCTTGGAAATCCAGACCTACGTCAGTGTCCTCCAGCAGATCATACAGAACACTCCTCCGGTGTCCACAATCACCATTGGCATAAATGAGGAGAAGCTCATAGCTGAAAGGAGAGTTCCCATTCTTCAGAGTCAACTTGAAGAGTACAAAGGTATCCTGGCCCAGTTACAGATGCAGAAATCCAAGCTGCAGGCTGAGACTGTGACACTGGAGCAAACTATTAAAAATACCCAAGAGAGTTACGATGATGAGATTCAACTTTACAACGACCAGATTGAAACTCTGAGGAAAGAGATTGAAGATGCAGAAAGAGTATTGGAAAAGTATACAAATGATTGCCGCCAGTTGGCAATATACCAGCAATCGCTGGAAAATGAATTGGAGCGGTATAAACGCATCATTGAGAATGAAGATAACAGGCTTAACTCTGCTATAGTGGGAACACCGATCACACTTTTTACTCAGAGCTACCAAGCTTCTTACAATCTCCCTTCCAGCAGAAAAGATATCACTCGGGCTGTACAGGATATTACAACAGTAAAGCCAAGACAAAAAGGTTTACCAAAGAAAGCTTCAAGAAAAAAGGAGATTACAACTAAAGACAAATCAGATGAAGTGTTAGAGGACCAGCCAGTCAAAAAGTACGTGGGAGGCAAAGACCAAGTGCAACTTCAAGATGAGCTCCAATCCAATCTGGAAGTGAGCCATGAAGAACCAGGGACCCTAAGACCAGAAGTAGCCCCAGAGGACGAGCCAGATGGTGCACAAATAAGCAAAGCCTTTGGCAAAATGTGTAATATTATTAAAGAGAGAGTAAGAAGTGACAAAGATGCTGAGCCTCATTCTGATCTCTACACTAAAGGGCGCCATGTGCTTGTTACAGGGGATGCCAGCTATGTGGACCCTGACTTTTGTTCCTCATCCATCCCAGCAAAAGGTGGGATTGTTGTTTCTATTGACCAGATAGGTGATGGTGATGACCTGGAGCCAACACCTGGG---CTTCCTGAACCCCCATTCCCGAATGGAACTAAAAAGCCAGAAGAGCATGGAGATGAATGCAAAAATCAAGAACATTCTGGAGATGGAAAGAATGGAAGCAAAAACAAAGAT------CAGAGGAAGGTAGAGGAAAAAACTGATGACATTCTCAAGGAGAAGGGGACTGTGAAGCCCTGTCCTGTAGTCATACGTGATCCAAATGGATATCCTTCAGACCATTCACAGAAGATCAGGAAAGATAAGACTCCTGAGGCAGCAGATAAAGGGCTATTGGAGAAAGGCCCCCATAGTTCCATGACCTATGAGAAGGTAGAGGTGGTAGAATCCATTGAAAAATTTTCTACTGACCGAGTTCAGACTTATGAAGAAACAGCAGTGATTGTAGAAACGATGATAGAAAAGACAAACAGGAAGAAGCCAGGAGACAAAAGCTCATAA
	Phascogale_tapoatafa	ATGTATAAGAGTACCTATCTGCGTGAAACCCGAAAGGAGAAATATGAACGGGCTGATGAATTGCATGGCTCAGGAGAGCTGAGTAGCTTGGGCCAAGCTCAAGGACTGGAGAATCTACAAGAGCTCAACGAGCGCTTTGCCAGTTACATCAACTGGGCTCGGGGGCTGGAGCAACGCAATGCCATCTTCCGAAAGCAGCTAGAGACCTTCCAGCGTCTAGATGAGTTGGCTAGCTTGGAAGAAGCATTTTCTGAGCAAATAGAGTTGAACCTTCAGCGGGCGAGGGACCTGGCTATTGATCGGGCTAAGCTGGAGCGCGAAGACAAGGATGCCCAAAGGGTACTCGATGAGTTCCGAAATAAGTATCAAAATGAATGTGAATATCAGCTCCTGCTGAAAGAAACTCTTGAACGTCTGAACAAGGAAGCAGATGAAGCTTTGCTGCATAATCTGGAGCTTCAGATCGAATCCCAGTTTCTGCAGGATGACATCAGTGCAGCTAAGGACAGGTACAAGAAGAATCTCTTGGAAATCCAGACCTACGTCAGTGTCCTCCAGCAGATCATACAGAACACTCCTCCGGTGTCCACAATCACCATTGGCATAAATGAGGAGAAGCTCATAGCTGAAAGGAGAGTTCCCATTCTTCAGAGTCAGCTTGAAGAGTACAAAGGTATCCTGGCCCAGTTACAGATGCAAAAATCCAAGCTGCAGGCTGAGACTGTGACACTGGAGCAAACTATTAAAAACACCCAAGAGAGTTACGATGATGAGATTCAACTTTACAACGACCAGATTGAAACTCTGAGGAAAGAGATTGAAGATGCAGAAAGAGTATTGGAAAAGTATACGAATGATTGCCGCCAGTTGGCAATATACCAGCAATCACTGGAAAATGAATTGGAGCGGTACAAACGCATCATTGAGAATGAAGATAACAGGCTTAATTCTGCTATAGTGGGAACACCGATCACACTTTTTACTCAGAGCTACCAAGCTTGTTACAATCTCCCTTCCAGCAGAAAAGATATCACTCGGGCTGTACAGGATATTACAACAGTAAAGCCAAGACAAAAAGGTTTACCAAAAAAAGCTTCAAGAAAAAAGGAGATTACAACTAAAGACAAATCAGATGAAGTGTTAGAGGACCAGCCAGTCAAAAAGTACGTGGGAGGCAAAGACCAAGTGCAACTTCAAGATGAGCTCCAATCCAAGCTGGAAGTGAGCCATGAAGAACCAGGGACCCTAAGACTAGAAGTAGCCCCAGAGGACGAGCCAGATGGTGCACAAATAAGCAAAGCCTTTGGCAAAATGTGTAATATTATTAAAGAGAGAGTAAGAAGTGACAAAGATGCTGAGCCTCATTCTGATCTCTACACTAAAGGGCGCCATGTGCTTGTTACAGGGGATGCCAGCTATGTGGACCCTGACTTTTGTTCCTCATCCATCCCAGCAAAAGGTGGGATTGTTGTTTCTATTGACCAGATAGGTGATGGTGATGACCTGGAGCCAACACCTGGG---CTTCCTGAACCCCCATTCCCGAATGGAACTGAAGAGCCAGAAGAGCATGGAGATGAATGCAAAAATCAAGAACATTCTGGAGATGGAAAGAATGAAAGCAAAAACAAAGAT------CAGAGGAAGGTAGAGGAAAAAACTGATGACATTCTCAAGGAGAAGGGGACTGTGAAGCCCTGTCCTGTAGTCATACGTGATCCAAATGGATATCCTGCAGACCATTCACAGAAGATCAGGAAAGATAAGACTCCTGAGGCAGCAGATAAAGGGCTATTGGAGAAAGGCCCCCATAGTTCCATGACCTATGAGAAGGTAGAGGTGGTAGAATCCATTGAAAAATTTTCTACTGACCGAATTCAGACTTATGAAGAAACAGCAGTGATTGTAGAAACGATGATAGAAAAGACAAACAGGAAGAAGCCAGGAGACAAAAGCTCATAA
	Dasyurus_hallucatus	ATGTATAGGAGTACCTATCTGCGTGAAACCCGAAAGGAGAAATATGAACGGGCTGATGAATTGCATGGCTCAGGAGAGCTGAGTAGTTTGGGCCAAGCTCAAGGACTGGAGAATCTACAAGAGCTCAATGAGCGCTTTGCTAGTTATATCAACTGGGCTCGGGGGCTGGAGCAACGCAATGCCATCTTCCGAAAGCAGCTAGAGACCTTCCAGCGTCTAGATGAGTTGGCTAGCTTGGAAGAAGCATTTTCTGAGCAAATAGAGCTGAACCTTCAGCGGGCGAGGGACCTGGCTATTGATCGGGCTAAGCTGGAGCGCGAGGACAAAGATGCCCAAAGGGTACTCGATGAGTTCCGAAATAAGTATCAAAATGAATGTGAATATCAGCTCCTGCTGAAAGAAACTCTTGAACGTCTGAACAAGGAAGCAGATGAAGCTTTGCTGCATAATTTGGAGCTTCAGATCGAATCCCAGTTTCTGCAGGATGACATCAGTGCAGCAAAGGACAGGTACAAGAAGAATCTCTTGGAAATCCAGACCTACGTCAGTGTCCTCCAGCAGATCATACAGAACACTCCTCCGGTGTCCACAATCACCATTGGCATAAATGAGGAGAAGCTCATAGCTGAAAGGAGAGTTCCCATTCTTCAGAGTCAGCTTGAAGAGTACAAAGGTATCCTGGCCCAGTTACAGATGCAGAAATCCAAGCTGCAGGCTGAGACTGTGACACTGGAGCAAACTATTAAAAACACCCAAGAAAGTTACGATGATGAGATTCAACTTTACAACGACCAGATTGAAACTCTGAGGAAAGAGATTGAAGATGCAGAAAGAGTATTGGAAAAGTATACAAATGATTGCCGCCAGTTGGCAATATACCAGCAATCGCTGGAAAATGAATTGGAGCGGTACAAACGCATCATTGAGAATGAAGATAACAGGCTTAATTCTGCTATAGTGGGAACACCGATCACACTTTTTACTCAGAGCTACCAAGCTTCTTACAATCTCCCTTCCAGCAGAAAAGATATCACTCGGGCTGTCCAGGATATTACAACAGTAAAGCCAAGACAAAAAGGTTTACCAAAGAAAGCTTCAAGAAAAAAGGAGATTACAACTAAAGACAAATCAGATGAAATGTTAGAGGACCAGCCAGTCAAAAAGTACGTGGGAGGCAAAGACCAAGTGCAACTTCAAGATGAGCTCCAATCCAAGCTGGAAGTGAGCCATGAAGAACCAGAGATCCTAAGACCAGAAGTAGGCCCAGAGGACGAGCCGGATGGTGCACAAATAAGCAAAGCCTTTGGCAAAATGTGTAATATTATTAAAGAGAAAGTAAGAAGAGACAAAGATGCTGAGCCTCACTCTGATCTCTACACTAAAGGGCGCCATGTGCTTGTTACAGGGGATGCCAGCTACGTGGATCCTGACTTTTGTTCCTCATCCATCCCAGCAAAAGGTGGGATTGTTGTTTCTATTGACCAGATAGGTGATGGTGATGACCTGGAGCCAACACCTGAG---CTTCCTGAACCCCCATTCCCAAATGGATCTGAAGAACCAGAAGAGCATGAAGATGAATGCAAAAATCAAGAACATTCTGGAGATGGAAAGAATGAAAGCAAAAACAAAGAT------CAGAGGAAGGTAGAGGAAAAAACTGATGACATTCTCAAGGAGAAGGGGGATGTGAAGCCCTGTCCAGGAGTCATACATGATCCAAATGGATATTCTGCAGACCATTCACAGAAAATCAGGAAAGATAAGACTCCTGAGGCAGCAGATAAAGGGCTATTGGAGAAAGGTCCCCATAGTTCCATGACCTATGAGAAGGTAGAGGTGGTAGAATCCATTGAAAAATTTTCTACTGACCGAATTCAAACTTATGAAGAAACAGCAGTGATTGTAGAAACGATGATAGAAAAGACAAACAGGAAGAAGCCAGGAGACAAAAGCTCATAA
	Sarcophilus_harrisii	ATGTATAGGAGTACCTATCTGCGTGAAACCCGAAAGGAGAAATATGAACGGGCTGATGAATTGCATGGCTCAGGAGAGCTGAGTAGTTTGGGCCAAGCTCAAGGACTGGAGAATCTACAAGAGCTCAATGAACGCTTTGCTAGTTATATCAACTGGGCTCGGGGGCTGGAGCAACGCAATGCCATCTTCAGAAAGCAGCTAGAGACCTTCCAGCGTCTAGATGAGTTGGCTAGCTTGGAAGAAGCATTTTCTGAGCAAATAGAGCTGAACCTTCAGCGGGCAAGGGACCTGGCTATTGATCGGGCTAAGCTGGAGCGCGAGGACAAGGATGCCCAAAGGGTACTCGATGAGTTTCGAAATAAGTATCAAAATGAATGTGAATATCAGCTCCTGCTGAAAGAAACTCTTGAACGTCTGAACAAGGAAGCAGATGAAGCTTTGCTGCATAATCTGGAGCTTCAGATCGAATCCCAGTTTCTGCAGGATGACATCAGTGCAGCAAAGGACAGGTACAAGAAGAATCTCTTGGAAATCCAGACCTATGTCAGTGTCCTCCAGCAGATCATACAGAACACTCCTCCGGTGTCCACAATCACCATTGGCATAAATGAGGAGAAGCTCATAGCTGAAAGGAGAGTTCCCATTCTTCAGAGTCAGCTTGAAGAGTACAAAGGTATCCTGGCCCAGTTACAGATGCAGAAATCCAAGCTGCAGGCTGAGACTGTGACACTGGAGCAAACTATTAAAAACACCCAAGAGAGTTACGATGATGAGATTCAACTTTACAACGACCAGATTGAAACTCTGAGGAAAGAGATTGAAGATGCAGAAAGAGTATTGGAAAAGTATACAAATGATTGCCGCCAGTTGGCAATATACCAGCAATCGCTGGAAAATGAATTGGAGCGGTACAAACGCATCATTGAGAATGAAGATAACAGGCTTAATTCTGCTATTGTGGGAACACCGATCACACTTTTTACTCAGAGCTACCAAGCTTCTTACAATCTCCCTTCCAGCAGAAAAGATATCACTCGGGCTGTACAGGATATTACAACAGTAAAGCCAAGACAAAAAGGTTTACCAAAGAAAGCTTCAAGAAAAAAGGAGATTACAACTAAAGACAAATCAGATGAAGTGTTAGAGGACCAGCCAGTCAAAAAGTACATGGGAGGCAAAGACCAAGTGCAACTTCAAGATGAGCTCCAATCCAAGCTGGAAGTGAGCCATGAAGAACTAGGGACCCTAAGACCAGAAGTAGGCCCAGAGGACGAGCCGGATGGTGCACAAATAAGCAAAGCCTTTGGCAAAATGTGTAATATTATTAAAGAGAAAGTAAGAAGAGACAAAGATGCTGAGCCTCACTCTGATCTCTACACTAAAGGGCGCCATGTGCTTGTTACAGGGGATGCCAGCTATGTGGATCCTGACTTTTGTTCTTCATCCATCCCAGCAAAAAGTGGGATTGTTGTTTCTATTGATCAGATAGGTGATGGTGATGACCTGGAGCCAACACCTGGG---CTTCCTGAACCCCCATTCCCAAATGGATCTGAAGAACCAGAAGAGCATGAAGATGAATGCAAAAATCAAGAACATTCTGGAGATGGAAAGAATGAAAGCAAAAACAAAGAT------CAGAGGAAGGTAGAGGAAAAAACTGATGACATTCTCAAGGAGAAGGGGGATGTGAAGCCCTGTCCAGGAGTCATACATGATCCAAATGGATATTCTGCAGACCATTCACAGAAAATCAGGAAAGATAAGACTCCTGAGGCAGCAGATAAAGGGCTATTGGAGAAAGGTCCCCATAGTTCCATGACCTATGAGAAGGTAGAGGTGGTAGAATCCATTGAAAAATTTTCTACTGACCGAATTCAGACTTATGAAGAAACAGCAGTGATTGTAGAAACGATGATAGAAAAGACAAACAGGAAGAAGCCAGGAGACAAAAGCTCATAA
	Dasyurus_viverrinus	ATGTATAGGAGTACCTATCTGCGTGAAACCCGAAAGGAGAAATATGAACGGGCTGATGAATTGCATGGCTCAGGAGAGCTGAGTAGTTTGGGCCAAGCTCAAGGACTGGAGAATCTACAAGAGCTCAATGAGCGCTTTGCTAGTTATATCAACTGGGCTCGGGGGCTGGAGCAACGCAATGCCATCTTCCGAAAGCAGCTAGAGACCTTCCAGCGTCTAGATGAGTTGGCTAGCTTGGAAGAAGCATTTTCTGAGCAAATAGAGCTGAACCTTCAGCGGGCTAGGGACCTGGCTATTGATCGGGCTAAGCTGGAGCGCGAGGACAAGGATGCCCAAAGGGTACTCGATGAGTTCCGAAATAAGTATCAAAATGAATGTGAATATCAGCTTCTGCTGAAAGAAACTCTTGAACGTCTGAACAAGGAAGCAGATGAAGCTTTGCTGCATAATCTGGAGCTTCAGATCGAATCCCAGTTTCTGCAGGATGACATCAGTGCAGCAAAGGACAGGTACAAGAAGAATCTCTTGGAAATCCAGACCTACGTCAGTGTCCTCCAGCAGATCATACAGAACACTCCTCCGGTGTCCACAATGACCATTGGCATAAATGAGGAGAAGCTCATAGCTGAAAGGAGAGTTCCCATTCTTCAGAGTCAGCTTGAAGAGTACAAAGGTATCCTGGCCCAGTTACAGATGCAGAAATCCAAGCTGCAGGCTGAGACTGTGACACTGGAGCAAACTATTAAAAACACCCAAGAGAGTTACGATGATGAGATTCAACTTTACAATGACCAGATTGAAACTCTGAGGAAAGAGATTGAAGATGCAGAAAGAGTATTGGAAAAGTATACAAATGATTGCCGCCAGTTGGCAATATACCAGCAATCGCTGGAAAATGAATTGGAGCGGTACAAACGCATCATTGAGAATGAAGATAACAGGCTTAATTCTGCTATAGTGGGAACACCGATCACACTTTTTACTCAGAGCTACCAAGCTTCTTACAATCTTCCTTCCAGCAGAAAAGATATCACTCGGGCTGTACAGGATATTACAACAGTAAAGCCAAGACAAAAAGGTTTACCAAAGAAAGCTTCAAGAAAAAAGGAGATTACAACTAAAGACAAATCAGATGAAGTGTTAGAGGACCAGCCAGTCAAAAAGTACGTGGGAGGCAAAGACCAAGTGCAACTTCAAGATGAGCTCCAATCCAAGCTGGAAGTGAGCCATGAAGAACCAGGGACCCTAAGACCAGAAGTAGGCCCAGAGGACGAGCCGGATGGTGCACAAATAAGCAAAGCCTTTGGCAAAATGTGTAATCTTATTAAAGAGAAAGTAAGAAGAGACAAAGATGCTGAGCCTCACTCTGATCTCTACACTAAAGGGCGCCATGTGCTTGTTACAGGGGATGCCAGCTATGTGGATCCTGACTTTTGTTCCTCATCCATCCCAGCAAAAGGTGGGATTGTTGTTTCTATTGACCAGATAGGAGATGGTGATGACCTTGAGCCAACACCTGGG---CTTCCTGAACCCCCATTCCCAAATGGATCTGAAGAACCAGAAGAGCATGAAGATGAATGCAAAAATCAAGAACATTCTGGAGATGGAAAGAATGAAAGCAAAAACAAAGAT------CAGAGGAAGGTAGAGGAAAAAACTGATGACATTCTCAAGGAGAAGGGGGATGTGAAGCCCTGTCCAGGAGTCATACATGATCCAAATGGATATTCTGCAGACCATTCACAGAAAATCAGGAAAGATAAGACTCCTGAGGCAGCAGATAAAGGGCTATTGGAGAAAGGTCCCCATAGTTCCATGACCTATGAGAAGGTAGAGGTGGTAGAATCCATTGAAAAATTTTCTACTGACCGAATTCAGACTTATGAAGAAACAGCAGTGATTGTAGAAACGATGATAGAAAAAACAAACAGGAAGAAGCCAGGAGACAAAAGCTCATAA
	Thylacinus_cynocephalus	ATGTATAGGAGTACCTATCTGCGTGAAACCCGAAAGGAGAAATATGAACGGGCTGATGAATTGCATAGCTCAGGAGAGCTGAGTAGCTTGGGCCAAGCTCAAGGACTGGAGAATCTACAAGAGCTCAATGAGCGCTTTGCCAGTTACATCAACTGGGCCCGGGGGCTGGAGCAACGCAATGCCATCTTCCGAAAGCAGCTAGAGACCTTCCAGCGCCTAGATGAGTTGGCTAGCTTGGAAGAAGCATTTTCTGAGCAAATAGAGCTGAACCTTCAGCGGGCGAGGGACCTGGCTATTGATCGGGCTAAGCTGGAGCGTGAGGACAAGGATGCCCAAAGGGTACTCGATGAGTTCCGAAATAAGTATCAAAATGAATGTGAATATCAGCTCCTGCTGAAAGAAACTCTTGAACGTCTGAACAAGGAAGCAGATGAAGCCTTGCTGCATAATCTGGAGCTTCAAATCGAATCCCAGTTTCTGCAGGATGACATCAGTGCAGCAAAGGACAGGTACAAGAAGAATCTCTTGGAAATCCAGACCTACGTCAGTGTCCTCCAGCAGATTATACAGAACACTCCTCCAGTATCCACAATTACCATTGGCATAAATGAGGAGAAGCTCATAGCTGAAAGGAGAGTTCCCATTCTTCAGAGTCAGCTCGAAGAGTACAAAGGTATCCTGGCCCAGTTACAGATGCAGAAATCCAAGCTGCAGGCTGAGACTGTGACACTGGAGCAAACTATTAAAAACACCCAAGAGAGTTACGATGATGAGATTCAACTTTACAATGAGCAGATTGAAACTCTGAGGAAAGAGATTGAAGATGCAGAAAGAGTATTGGAAAAGTATACTAATGATTGCCGCCAGTTGGCAATATACCAGCAATCGCTAGAAAATGAATTGGAGCGGTACAAGCGCATCATTGAGAATGAAGATAACAGGCTGAATTCTGCTATAGTGGGAACACCGATCACACTTTTTACTCAGAGCTATCAAGCTTCTTACAACTTACCTTCCAGCAGAAAAGATATCACTCGGGCTGTGCAGGATATTACAACAGTAAAGCCAAGACAAAAAGGTTTACCAAAGAAAGCTTCAAGAAAAAAGGAAATTACAACTAAAGACAAATCAGATGAAGCTTTAGAGGACCAGCCAGTCAAAAAGTACGTGGGAGGCAAAGACCAAGTGCAGCTTCAAGATGAGTACCAATCCAAGCTGGAAGTGAGGCATGAAGAACCAGGGACCCTAAGA------------CCAGAGGACGAGCCGGATGGTGCACAAATAAGCAAAGCCTTTGGCAAAATATGTAATATTTTTAAGGAGAGAGTAAGAAGTGACAAAGATGCTGAGCCTCAGTCTGATCTCTACACTAAAGGGCGCCATGTACTTGTTACAGGGGATGCCAGCTATGTGGACCCTGACTTTTGTTCTTCATCCATCCCAGCAAAAGGTGGGATTGTTGTTTCTATTGACCAGATATGTGATGGTGATGACATGGAGCCAATACCTGGG---CTTCCTGAACCCCCATTCCCAAATGGAACTGAAGAACCAGAAGAGCAGGGAGATGAATACAAAGATCAAGAACATTCTGGAGATGGAAAGAATGAAAGCAAAAACAAAGAT------CAGGGGAAGGTAGAAGAAAAAATTGATGACATTCCCAAGGATAAGGAGGGTGTGAAGCCTTGTCCAGCAGTCATACGTGATCCAAATGGACATTCTGCAGACCATTCACAGAAGATCAGGAAAGATAAGACTTCCGAGGCAGCAGATAAAGGGTTATTGGAGAAAGGCCCCCATAGTTCCATGACTTATGAGAAGGTAGAGGTGGTAGAATCTATTGAAAAAATTTCTACTGACAGAATTCAGACTTATGAAGAAACAGCAGTGATTGTAGAAACAATGATAGAAAAGACAAACAGGAAGAAGCCAGGAGATAAAAGCTCATAA
	Myrmecobius_fasciatus	ATGTATAGGAGTACCTACCTGCGTGAAACCCGAAAGGAGAAATATGAACGGGCTGATGAATTGCATGGCTCAGGAGAGCTGAGTAGCTTGGGCCAAGCTCAAGGACTGGAGAATCTACAAGAGCTCAATGAGCGCTTTGCCAGTTACATCAACTGGGCTCGGGGGCTGGAGCAACGCAATGCTATCTTCCGAAAGCAACTAGAGACCTTCCAGCGCCTCGATGAGTTGGCTAGCTTGGAAGAAGCATTTTCTGAGCAAATAGAGCTGAACCTTCAGCGGGCGAGGGACCTGGCTATTGATCGGGCTAAGCTGGAGCGGGAGGACAAGGATGCCCAAAGGGTACTCGATGAGTTCCGAAATAAGTATCAAAATGAATGTGAATATCAGCTCCTGCTGAAAGAAACTCTTGAACGTCTGAACAAGGAAGCAGATGAAGCCTTGCTGCACAATCTGGAGCTTCAGATCGAATCCCAGTTTCTGCAGGATGACATCAGTGCAGCAAAGGACAGGTACAAGAAGAATCTCTTGGAAATCCAGACCTACGTCAGTGTCCTCCAGCAGATCATACAGAACACTCCTCCGGTATCCACAATTACCATTGGCATAAATGAGGAGAAGCTCATAGCTGAAAGGAGAGTTCCCATTCTTCAGAGTCAGCTTGAAGAGTACAAAGGTATCCTGGCCCAGTTACAGATGCAGAAATCCAAGCTGCAGGCTGAGACTGTGACACTGGAGCAAACTATTAAAAACACCCAAGAGAGTTATGATGATGAGATCCAACTTTACAATGAGCAGATTGAAACTCTGAGGAAAGAGATTGAAGATGCAGAAAGAGTATTGGAAAAGTATACTAATGATTGCCGTCAGTTGGCAATATACCAACAATCACTGGAAAATGAATTGGAGCGGTACAAACGCATCATTGAGAATGAAGATAACAGGCTGAATTCTGCTATAGTGGGAACACCGATTACACTTTTTACTCAGAGCTACCAAGCTTCTTACAACCTACCTTCCAGCAGAAAAGATATCACTCGAGCGGTGCAGGACATTACAACAGTAAAGCCAAGACAAAAAGGTTTACCAAAGAAAGCTTCAAGAAAAAAGGAGATTACAACTAAAGATAAATCAGATGAAACTTTAGAGGATCAGCCAGTCAAAAAGTATGTGGGAGGCAAAGACCAAGTGCAGCTTCAAGATGAGCACCAATCCAAGTTGGAAGTGAGGCATGAAGAACTAGGAACTCTAAGACCAGAAGTAGCCCCAGAGGACGAGCCGGATGGTGCACAGATAAGCAAAGCCTTTGGCAAAATGTGTAATATTATTAAAGAGAAAGTAAAAAGTGACAAAGATCCTGAGCCTCAGTCTGATCTCTACACTAAAGGACGCCATGTACTTGTTACAGGGGATGCCAGCTATGTGGACCCTGACTTTTGTTCCTCATCCATCCCAGCAAAAAGTGGGATTGTTGTTTCTATTGACCAGATATGTGATGGTGATGACCAAGAGCCAATACCTGAACCTCTTCCTGAACCCCCATTACCGAATGGAAGTGAAGAGCCAAAAGAGCAAGGAGATGAATGCAAAACTCAAGAACATTCTGGAGATGAAAAGAATGAAAGCAAAGACAAAGAT------GAGAAGAAGGTAGAAGAAAAAATTGATGACATTCCCAAGGATAAGGGGGCTGTGAAGCCCTGTCCAATAGTTGTACGTGATCCAAATGGATATTCTGCAGACCATTCACAGAAGATCAAGAAAGACAAGACTTCTGAGGCAGCAGATAAAGGGATATTGGAGAAAGGCCCCCATAGTTCCATGACCTATGAGAAGGTAGAGGTGGTAGAATCCATTGAAAAATTTTCTACTGACCGAATTCAGACTTATGAAGAAACAGCAGTGATTGTAGAAACGATGATAGAAAAGACAAACAGGAAGAAGCCAGGAGACAAAAGCTCATAA
	Dromiciops_gliroides	ATGTATAGGAGCACCTATCTGCGTGAGACCCGAAAGGAGAAATATGAGCGGGCTGATGAATTGCATGGCTCAGGAGAGCTGAGTAGCTTGGGCCAGGCTCAAGGGCTGGAGAATCTACAGGAGCTCAATGAGCGCTTTGCCAATTACATCAACTGGGCCCGGGGACTGGAGCAGCGCAATGCCATCTTCCGCAAGCAGCTAGAGACCTTCCAACGTCTAGATGAGCTGGCTAACTTGGAGGAAGCCTTTTCTGAGCAAATAGAGCTGAACCTTCAGCGGGCAAGGGACCTGGCTATTGACCGGGCCAAGCTGGAGCGGGAAGACAAGGATGCCCAACGGGTACTCGATGAGTTCCGAAATAAGTATCAAAATGAATGTGAATATCAGCTCCTGCTGAAAGAAACACTTGAACGTCTGAACAAGGAAGCAGATGAAGCCTTGCTGCATAACCTGGAGCTTCAGATTGAATCCCAATTTCTTCAGGATGACATCAGTGCAGCAAAGGACAGGTACAAGAAGAATCTCTTGGAAATCCAGACCTATGTCAGTGTCCTCCAGCAGATCATACAGAACACTCCTCCGGTGTCCTCAATTACCATCGGCATAAATGAGGAGAAGCTCATAGCTGAAAGGAGAGTTCCCATTCTGCAGAGCCAGCTTGAAGAGTACAAAGGTATCCTGGCCCAGCTACAGATGCAGAAATCCAAGCTGCAAGTTGAGACTGTGAACCTGGAACAAACTATTAAAAACACCCAAGAGAGTTACGATGATGAGATTCAACTTTACAATGAACAGATTGAAACTCTGAGGAAAGAGATTGAAGATGCAGAAAGAATGCTGGAAAAGTATACTAATGACTGCCGCCAGTTGGCAATATACCAGCAGTCGCTGGAAAATGAATTGGAGCGGTATAAGCGTATCATTGAGAATGAAGATAACAGGCTGAATTCTGCTATAGTGGGAACACCGATCACACTCTTTACCCAGAGCTACCAAGCTTCTTACAACCTGCCTTCCAGCAGAAAAGATATCACCCGGGCTATTCAGGATATAACAACAGTAAAACCAAGGCAAAAGGGCCTACCAAAAAAAGCTTCAAGGAAAAAGGAGATTACAAGTAAAGACAAAGCAGATGAGACTTTAGAGGACCAACCAGTCAAGAAATCTGTAGAATACAAAGACCCGGTCCAGCTTCAAGATGAGCGCCAATCAAAGCTGGAAGTGAGGTATGAAGAACCAGGGGCCCTAAAACCTGAAGTAGCCCCAGAGGATGTACCAGATGGTGCACAGATAAGCAAAGCCTTTGGTAAAATGTGTAATATTATTAAAGAGAGAGTAAGAAGTGACAAAGGAGCTGAGCCTCATTCTGATCTGTACACCAAAGGACGTCATGTACTTGTCACAGGCGATGCCAGCTATGTAGACCCTGACTTTTGTTCCTCATCCATCCCAGCGAAAGGTGGGATTGTTGTTTCTATTGACCAGATAGGTGGTGGTGATGATGTGGAGCCGATACCTGGG---CTGCCCGAACCTCCATGCCCAAATGGGGAGGATGAACCAGAAGAGCATGATGACGAATACAAAAATCAAGAACATTCTGGAGATGGAAAGAATGAGAGCAAAAATGGAGAT------CAGGGGAGTGTGGGAGAAAAAATAGATAACATTCCAAAGGATAAGGGGGCTGTGAAGCCCTGTCCAGTAGTCATACCTGATCCAATTGGACATTCTACAGGCCAAGCACAGAAGATCAAGAAAGATAAAGCTGCAGAGGCAGCAGATAAAGGGCTACTAGAGAAAGGCCCCCATGGATCCATGACCTATGAGAAGGTAGAGGTGGTAGAATCCATTGAGAAATTTTCAACTGACCGAATTCAGACTTATGAAGAAACAGCAGTGATTGTAGAAACGATGATAGAAAAGACAAACAGGAAGAAACCGGGAGACAAAAGCTCGTAA
	Gymnobelideus_leadbeateri	ATGTATAGGAGTACCTATCTGCGTGAGACCCGAAAGGAGAAATATGAGCGGGCTGATGAATTGCATGGCTCAGGAGAACTGAGTAGCTTGGGCCAAGCTCAAGGGCTGGAGAATCTTCAGGAGCTCAATGAACGCTTTGCCAATTACATCAACTGGGCTCGGGGGCTGGAGCAGCGCAATGCCATCTTCCGAAAGCAGCTAGAGACTTTCCAGCGTCTAGATGAGTTGACTAGCTTGGAGGAAGCATTTTCTGAGCAAATAGAGCTGAACCTTCAGCGGGCAAGGGACCTGGCTATTGATCGGGCCAAGCTGGAACGGGAGGACAAGGATGCCCAACGAGTACTCGATGAGTTCCGAAATAAGTATCAGAATGAATGTGAGTATCAGCTTCTGCTTAAAGAAACGCTTGAACGACTGAACAAGGAAGCAGATGAAGCCTTGCTGCATAATCTGGAGCTTCAGATTGAATCCCAGTTTCTGCAGGATGACATCAGTGCTGCAAAGGACAGGTACAAGAAGAATCTCTTGGAAATCCAGACCTATGTCAGCGTCCTCCAGCAGATCATACAGAACACTCCTCCAGTGTCCACAATTACCATTGGCATAAATGAGGAGAAGCTCATAGCTGAAAGGAGGGTTCCCATTCTGCAGAGCCAGCTTGAAGAATACAAAGGTATCCTGGCACAGTTACAGATGCAGAAATCCAAGCTACAGGCTGAGACCGTGACCCTGGAACAAACTATTAAAAACACCCAAGAGAGTTACGATGATGAGATTCAACTTTACAACGAGCAGATTGAAACTCTGAGGAAAGAGATTGAAGAAGCAGAAAGAATGCTGGAAAAGTATACTAATGACTGCCGCCAGTTGGCAATATACCAGCAATCACTGGAAAATGAATTGGAGCGGTATAAGCGCATCATTGAGAATGAAGATAACAGGCTGAATTCTGCCATAGTGGGAACACCAATTACACTTTTTACTCAGAGCTACCAAGCTTCTTACAATCTGCCTTCCAGCAGAAAAGATATCACCCGGGCTATTCAGGATATAACAACAGTAAAACCAAGACAAAAAGGTCTACCAAAGAAAGCTTCAAGGAAAAAGGAGATTACAGCTAAAGACAAATCAGATGATACTTTAGAGGACCAACTGGCTAAAAAATCTGGGGAAGGCAAAGATCAAGTGCAGCTTCAAGATGAGCACCCATTGAAGCTGGAAGTGAGGCATGAAGAACCAGGGATCCTAAAACTGGAAGTAGACCCAGAGGATGTGCCAGATGGTGCACGGATAAGCAAAGCCTTTGGTAAAATGTGTAATATTATTAAGGAGAGAGTGAGAAGTGACAAAGAACCTGAGCCTCATTCTGATCTTTATACCAAAGGGCGTCATGTACTTGTTACAGGGGATGCCAGCTATGTAGACCCTGACTTTTGTTCCTCATCCATCCCAGCAAAAGGTGGGATTGTTGTTTCTATTGACCAGATATGTGACGGTGATGACGTGGAGCCGATACCTGAG---CTGCCTGAACCCCCGTGCCCCAATGGAGAAGATGAACCAGAGGAACACGATGATGGATACAAAGATCAAGAACGTCCTGGAGGTGGAAAGAATGAAAGCAAAAATGGAGAT------GAGAGGAAGGTGGAAGAAAAAATAGATGACATTCCAAAAGATAAGGGGACTGTGAAGCCCTGTCCAGTAATCATACATGGTCCAAATGGACAAACTGCGGGCCATTCACAGAAGATCAGGAAAGATAAAGCTTCTGAAGGAGCAGATAAAGGGCCACTAGAGAAAGGCCCCCATGGATCCATGACCTATGAGAAGGTAGAGGTGGTAGAATCCATTGAGAAATTTTCAACTGACCGAATTCAGACTTATGAAGAAACAGCAGTGATTGTAGAAACAATGATAGAAAAGACAAACAGGAAGAAACCAGGAGACAAAAGCTCATAA
	Pseudochirops_corinnae	ATGTATAGGAGCACCTATCTGCGTGAGACCCGGAAGGAGAAATATGAGCGGGCTGATGAATCGCATGGCTCAGGAGAGCTGAGTAGCTTGGGCCAAGCTCAAGGTCTGGAGAATCTACAGGAGCTCAATGAGCGCTTTGCCAATTACATCAACTGGGCCCGGGGGCTGGAGCAGCGCAATGCCATTTTCCGAAAGCAGCTAGAGACTTTCCAGCGTCTAGATGAGTTGACTAGCTTGGAGGAAGCATTTTCTGAGCAAATAGAGCTGAACCTTCAGCGGGCAAGGGACCTGGCTATTGACCGGGCCAAGCTGGAACGGGAGGACAAGGATGCCCAACGGGTACTCGATGAGTTCCGAAATAAGTATCAAAATGAATGTGAGTATCAGCTCCTACTCAAAGAAACGCTTGAACGACTGAACAAGGAAGCAGATGAAGCCTTGCTGCATAATCTGGAGCTTCAGATTGAATCCCAGTTTCTACAGGATGACATCAGTGCCGCAAAGGACAGGTACAAGAAGAATCTCTTGGAAATCCAGACTTATGTCAGTGTCCTCCAGCAGATCATACAGAACACTCCTCCGGTGTCCACCATTACCATCGGCATAAATGAGGAGAAGCTTATTGCTGAAAGGAGGGTTCCCATTCTGCAGAGCCAGCTTGAAGAATACAAAGGTATCCTGGCCCAGTTACAGATGCAGAAATCCAAGCTACAGGCTGAGACTGTGACCCTGGAACAAACTATTAAAAACACCCAAGAGAGTTACGATGATGAGATTCAACTTTACAACGAGCAGATTGAAACTCTGAGGAAAGAGATTGAAGATGCAGAAAGAATGCTGGAAAAGTATACTAATGACTGTCGCCAGTTGGCAATATACCAGCAATCACTGGAAAATGAATTGGAGCGGTACAAGCGCATCATTGAGAATGAAGATAACAGGCTGAATTCTGCTATAGTGGGAACACCGATTACACTTTTTACTCAGAGCTACCAAGCTTCTTACAACCTGCCTTCCAGCAGAAAAGATATCACCCGGGCTATTCAGGATATAACAACAGTAAAACCAAGACAAAAAGGTCTACCAAAGAAAGCTTCAAGGAAAAAGGAGATTACCGCTAAAGACAAATCAGATGATACTTTAGAGGACCAACTGGCCAAAAAATCTGGGGAAGGCAAAGACCAAGTGCAGCTTCAAGATGAACACCAATCGAAGCTGGAAGTGAGGCATGAAGAACCAGGGACCCTGAAACTAGAAGTAGACCCAGAGGATGTGCCAGATGGTGCACAGATAAGCAAAGCATTTGGCAAAATGTGTAATATTATTAAGGAGAGAATGAGAAGTGACAAAGAACCTGAATCTCATTCTGATCTTTATACCAAAGGGCGTCACGTACTTGTTACAGGGGACGCCAGCTATGTAGACCCTGACTTTTGTTCCTCGTCCATCCCAGCAAAAGGTGGGATTATTGTTTCTATTGACCAGATATGTGACGGTGACGATGTGGAGCCGATACCTGAG---CTGCCTGAACCCCCATGCCCGAATGGAGAAGATGAACCAGAGGAACATGACGATGGATACAAAGATCAAGAACATTCTGAAGATGGAAAGAATGAAAGCAAAAACGGAGAT------CAGGGGAAGGTGGGAGAAAAAATTGATGACATTCCAAAAGATAAGGGAACTGTGAAACCCTGTCCAGTAGTCATACATGGTCCAAATGGACAAACTGCAGGCCATTCACAGAAGATCAGGAAAGATAAAGCTTCTGAGGGAGCAGATAAAGGGCCACTAGAGAAAGGCTCCCATGGATCCATGACCTATGAGAAGGTAGAGGTGGTAGAATCCATTGAGAAATTTTCAACTGACCGAATTCAGACTTATGAAGAAACAGCAGTGATTGTAGAAACAATGATAGAAAAGACAAACAGGAAGAAACCAGGAGACAGAAGCTCATAA
	Pseudochirops_cupreus	ATGTATAGGAGCACCTATCTGCGTGAGACCCGGAAGGAGAAATATGAGCGGGCTGATGAATTGCATGGCTCAGGAGAGCTGAGTAGCTTGGGCCAAGCTCAAGGGCTGGAGAATCTACAGGAGCTCAATGAGCGCTTTGCCAATTACATCAACTGGGCCCGGGGGCTGGAGCAGCGCAATGCCATTTTCCGAAAGCAGCTAGAGACTTTCCAGCGTCTAGATGAGTTGACTAGCTTGGAGGAAGCATTTTCTGAGCAAATAGAGCTGAACCTTCAGCGGGCAAGGGACCTGGCTATTGACCGGGCCAAGCTGGAACGGGAGGACAAGGATGCCCAACGGGTACTCGATGAGTTCCGAAATAAGTATCAAAATGAATGTGAGTATCAGCTCCTACTCAAAGAAACGCTTGAACGACTGAACAAGGAAGCAGATGAAGCTTTGCTGCATAATCTGGAGCTTCAGATTGAATCCCAGTTTCTACAGGATGACATCAGTGCCGCAAAGGACAGGTACAAGAAGAATCTCTTGGAAATCCAGACTTATGTCAGTGTCCTCCAGCAGATCATACAGAACACTCCTCCGGTGTCCACCATTACCATCGGCATAAATGAGGAGAAGCTTATTGCTGAAAGGAGGGTTCCCATTCTGCAGAGCCAGCTTGAAGAATACAAAGGTATCCTGGCCCAGTTACAGATGCAGAAATCCAAGCTACAGGCTGAGACCGTGACCCTGGAACAAACTATTAAAAACACCCAAGAGAGTTACGATGATGAGATTCAACTTTACAACGAGCAGATTGAAACTCTGAGGAAAGAGATTGAAGATGCAGAAAGAATGCTGGAAAAGTATACTAATGACTGTCGCCAGTTGGCAATATACCAGCAATCACTGGAAAATGAATTGGAGCGGTACAAGCGCATCATTGAGAATGAAGATAACAGGCTGAATTCTGCTATAGTGGGAACACCGATTACACTTTTTACTCAGAGCTACCAAGCTTCTTACAACCTGCCTTCCAGCAGAAAAGATATCACCCGGGCTATTCAGGATATAACAACAGTAAAACCAAGACAAAAAGGTCTACCAAAGAAAGCTTCAAGGAAAAAGGAGATTACCGCTAAAGACAAATCAGATGATACTTTAGAGGACCAACTGGCCAAAAAATCTGGGGAAGGCAAAGACCAAGTGCAGCTTCAAGATGAGCACCAATTGAAGCTGGAAGTGAGGCATGAAGAACCAGGGACCCTGAAACTAGAAGTAGACCCAGAGGATGTGCCAGATGGTGCACAGATAAGCAAAGCCTTTGGCAAAATGTGTAATATTATTAAGGAGAGAATGAGAAGTGACAAAGAACCTGAATCTCATTCTGATCTTTATACCAAAGGGCGTCATGTACTTGTTACAGGGGATGCCAGCTACGTAGACCCTGACTTTTGTTCCTCGTCCATCCCAGCAAAAGGTGGGATTATTGTTTCCATTGACCAGATATGTGACGGTGATGATGTGGAGCCGATACCTGAG---CTGCCTGAACCCCCATGCCTGAATGGAGAAGATGAACCAGAGGAACATGACGATGGATACAAAGATCAAGAACATTCTGGAGATGGAAAGAATGAAAGCAAAAACGGAGAT------CAGGGGAAGGTGCGAGAAAAAATTGATGACATTCCAAAAGATAAGGGAACTGTGAAACCCTGTCCAGTAGTCATACATGGTCCAAATGGGCAAACTGCAGGCCATTCACAGAAGATCAGGAAAGATAAAGCTTCTGAGGGAGCAGATAAAGGGCCACTAGAGAAAGGCTCCCATGGATCCATGACCTATGAGAAGGTAGAGGTGGTAGAATCCATTGAGAAATTTTCAACTGACCGAATTCAGACTTATGAAGAAACAGCAGTGATTGTAGAAACAATGATAGAAAAAACAAACAGGAAGAAACCAGGAGACAAAAGCTCATAA
	Pseudocheirus_occidentalis	ATGTATAGGAGCACCTATCTGCGTGAGACCCGAAAGGAGAAATATGAGCGGGCTGATGAATTGCATGGCTCAGGAGAGCTGAGTAGCTTGGGCCAAGCTCAAGGGCTGGAGAATTTACAGGAGCTCAATGAGCGCTTTGCCAATTACATCAACTGGGCCCGGGGACTGGAGCAGCGCAATGCCATCTTCCGAAAGCAGCTAGAGACTTTCCAGCGTCTAGATGAGTTGACTAGCTTGGAGGAAGCATTTTCTGAGCAAATAGAGCTGAACCTTCAGCGGGCAAGGGATCTGGCTATTGACCGGGCCAAGCTGGAACGGGAGGACAAGGATGCCCAACGGGTACTCGATGAGTTCCGAAATAAGTATCAAAATGAATGTGAGTATCAGCTTCTACTCAAAGAAACACTTGAACGACTGAACAAGGAAGCAGATGAAGCCTTGCTGCATAATCTGGAGCTTCAGATTGAATCCCAGTTTCTGCAGGATGACATCAGCGCTGCAAAGGACAGGTACAAGAAGAATCTCTTGGAAATCCAGACCTATGTCAGTGTCCTCCAGCAGATCATACAGAACACTCCTCCAGTGTCCACAATTACCATTGGAATAAATGAGGAGAAGCTTATTGCTGAAAGGAGGGTTCCCATTCTGCAGAGCCAGCTTGAAGAATACAAAGGTATCCTGGCCCAGTTACAGATGCAGAAATCCAAGCTACAGGCTGAGACCATGACCCTGGAACAAACTATTAAAAACACACAAGAGAGTTATGATGATGAGATCCAACTTTACAATGAGCAGATTGAAACTCTGAGGAAAGAGATTGAAGATGCAGAAAGAATGCTGGAAAAGTATACTAATGACTGTCGCCAGTTGGCAATATATCAGCAGTCACTGGAAAATGAACTGGAGCGGTACAAGCGCATCATCGAGAATGAAGATAACAGGCTGAATTCTGCTATAGTGGGAACACCGATTACACTTTTTACTCAGAGCTACCAAGCTTCTTACAACCTGCCTTCCAGCAGAAAAGATATCACCCGGGCTATTCAGGATATAACAACAGTAAAACCAAGACAAAAAGGTCTACCAAAGAAAGCTTCAAGGAAAAAGGAGATTACAGCTAAAGACAAATCAGATGATACTTTAGAGGACCAACTGGCCAAAAATTCTGGGGAAGGCAAAGACCAAGTGCAGCTTCAAGATGAGCACCAATTGAAGCTGGAAGTGAGGCATGAAGAACCAGGGACTCTGAAGCTAGAAGTAGACCCAGAGGATGTGCCAGATGGTGCACAGATAAGCAAAGCCTTTGGTAAAATGTGCAATATGATTAAAGAGAGAGTGAGAAGTGACAAAGAACCTGAACCTCATTCTGATCTTTATACCAAAGGACGTCATGTACTTGTTACAGGGGATGCCAGCTATGTAGACCCTGACTTTTGTTCCTCGTCCATCCCAGCAAAAGGCGGGATTATTGTTTCTATTGAACAGATATGTGATGTCGATGACGTGGAGCCGATACCTGAG---CTGCCTGAACCCCCATGCCCAAATGGAGAAGATGAACCAGAGGAACATGATGATGGATACAAAGATCAAGAACATTCTGGAGAGGAAAAGAGTGAAAGCAAAAATGGAGAT------GAGGGGAAGGTGGGAGAAAAAATTGATGACATTCCAGAAGATAAAGGGACTGTGAAACCCTGTCCAGTAATCATACATGGTCCAAATGGACAAACTACAGGCCATTCACAGAAGATCAGGAAAGATAAAGCTTCTGAGGGAGCAGATAAAGGGCCACTAGAGAAAGGCCCCCATGGATCCATGACCTATGAGAAGGTAGAGGTGGTAGAATCCATTGAGAAGTTTTCAACTGACCGAATTCAGACTTATGAAGAAACAGCAGTGATTGTAGAAACAATGATAGAAAAGACAAACAGGAAGAAACCAGGAGACAAAAA---ATGA
	Strigocuscus_gymnotis	ATGTACAGGAGCACTTATCTGCGTGAGACCCGAAAGGAGAAATATGAGCGGGCTGATGAATTGCATGGCTCAGGAGAGCTGAGCAGCTTGGGCCAGGCTCAGGGGCTGGAGCATCTACAGGAACTCAACGAGCGCTTTGCCAATTACATCAACTGGGCCCGGGGGCTGGAGCAGCGCAATGCCATCTTCCGAAAGCAGCTAGAGACTTTCCAGCGTCTAGATGAGTTGACTAGCTTGGAGGAGGCATTTTCGGAGCAGATAGAGCTGAACCTGCAGCGGGCAAGGGACCTGGCTATTGACCGGGCCAAGCTAGAACGGGAGGACAAGGATGCCCAGCGAGTACTCGATGAGTTCCGAAATAAGTATCAAAATGAATGTGAATATCAGCTCCTGCTGAAAGAAACGCTTGAGCGACTGAACAAGGAAGCAGATGAAGCCTTGCTGCACAATCTGGAGCTTCAGATCGAGTCCCAGTTTCTGCAGGATGACATCAGTGCAGCAAAGGACAGGTACAAGAAGAATCTCTTGGAAGTCCAGACTTATGTCAGTGTCCTTCAGCAGATCATACAGAACACTCCTCCAGTGTCCACAATTGCCATTGGCATAAATGAGGAGAAGCTCATAGCTGAAAGGAGAGTTCCCATTCTGCAGAGCCAGCTTGAAGAGTACAAAGGTATCCTGGCCCAGTTGCAGATGCAGAAAACCAAGCTGCAGGCTGAGACCGTGACATTGGAACAAACTATTAAAAACACCCAAGAGAGTTACGATGATGAGATTCAACTTTACAATGAGCAGATTGAGACTCTGAGGAGAGACATTGAAGATGCAGAAAGAATGCTGGAAAAGTATACTAATGACTGCCGCCAGTTGGCCATATACCAGCAATCGCTGGAAAACGAATTGGAGCGCTATAAGCGTATCATCGAGAACGAAGATAACAGGCTGAATTCTGCTATAGTGGGAACACCGATCACACTTTTTACTCAGAGCTACCAAGCTTCTTACAACATGCCTTCCAGCAGAAAAGATATCACCCGGGCCATGCAGGATATAACAACAGTAAAACCAAGACAAAAAGGTCTACCAAAGAAAGTTTCAAGAAAAAAGGAGATTACAGCTAAAGACAAATCAGATGACCCTTTAGAGGACCAACTAGTCAAAAAATCTGGGGAGGGCAAAGACCAAGTGCAGCTTCAAGATGAGCGCCAATCAAAACTGGAAGTGAGGCATGAAGAACCAGGGACCCTAAAACAAGAAGTAGACCCAGAGGACGTGCCAGATGGTGCACAGATAAGCAAAGCCTTTGGTAAAATGTGTAATATTATTAAAGAGAGAGTAAGAAGTGACAAAGGACCTGAGCCTCAATCTGATCTTTATACCAAAGGGCGTCATGTACTTGTTACAGGGGATGCCAGCTATGTAGACCCTGACTTTTGTTCCTCATCCATCCCAGCAAAAGGTGGGATTATTGTTTCTATTGACCAGATATGTGACGGCGATGATGTGGAGCCAATACCCGAG---CTGCCTGAACCCCCATGCCCAAACGGAGAAGATGAGCCAGAGGAACATGATGATGAATGCAAAAGTCAAGAACGTTCTGGAGATGAAAAGGATGAAAGCAAAAATGGAGAT------CAGAGGAAGGTGGGAGAAAAAATTGATGACATTCCAAAAGATAAGGGGGCTGTGAAGCCCTGTCC---AGTCATACATGGCCCAAATGGACAAACTGCAGGCCATTCACAGAAGATCAGGAAAGATAAAGCTTCTGACGCAGCAGATAAAGGGCTACTAGAGAAAGGCCCCCACGGATCCATGACCTATGAGAAGGTAGAGGTGGTAGAATCCATTGAGAAATTTTCAACTGATCGAATTCAGACTTATGAAGAAACAGCAGTGATTGTAGAAACAGTGATAGAAAAGACAAACAGGAAGAAACCAGGAGACAAAAGCTCATAA
	Trichosurus_vulpecula	ATGTACAGGAGCACTTATCTGCGTGAGACCCGAAAGGAGAAATATGAGCGGGCTGATGAATTGCATGGCTCAGGAGAGCTGAGCAGCCTGGGCCAGGCTCAAGGGCTGGAGCATCTACAAGAGCTCAACGAGCGCTTTGCCAATTACATCAACTGGGCCCGGGGGCTGGAGCAGCGCAATGCCATCTTCCGAAAGCAGCTAGAGACTTTCCAGCGTCTAGATGAGTTGACCAGCTTGGAGGAGGCATTTTCTGAGCAGATAGAGCTGAACCTGCAGCGGGCAAGGGACCTGGCTATTGACCGGGCCAAGCTGGAACGGGAGGACAAGGATGCCCAGCGGGTACTCGATGAGTTCCGAAATAAGTATCAAAATGAATGTGAATATCAGCTCCTGCTGAAGGAAACGCTTGAGCGACTGAACAAGGAAGCAGATGAAGCCTTGCTGCATAATCTGGAGCTTCAGATCGAGTCCCAGTTTCTACAGGATGACATCAGTGCAGCAAAGGACAGGTACAAGAAGAATCTCTTGGAAATCCAGACTTATGTCAGTGTCCTCCAGCAGATCATACAGAACACTCCTCCGGTGTCCACAATTGCCATTGGCATAAATGAGGAGAAGCTCATAGCTGAAAGGAGAGTTCCCATTCTGCAGAGCCAGCTTGAAGAGTACAAAGGTATCCTGGCCCAGTTACAGATGCAGAAATCCAAGCTGCAGGCTGAGACCGTGACATTGGAACAAACTATTAAAAACACCCAAGAGAGTTACGATGATGAGATTCAACTTTACAATGAGCAGATTGAGACTCTGAGGAGAGACACTGAAGATGCAGAAAGAATGCTGGAAAAGTATACCAATGACTGCCGCCAGTTGGCAATATACCAGCAATCGCTGGAAAACGAATTGGAGCGCTACAAGCGTATCATTGAGAATGAGGACAACAGGCTGAATTCTGCTATAGTGGGAACACCGATCACACTTTTTACTCAGAGCTACCAAGCTTCTTACAACCTGCCTTCCAGCAGAAAAGATATCACCCGGGCCATGCAGGATATAACAACTGTAAAACCAAGACAAAAAGGTCTACCAAAGAAAGCTTCAAGAAAAAAGGAGATTACAGCTAAAGACAAATCAGATGACCCTTTAGAGGACCAACTAGTCAAAAAATCTGGGGAGGGCAAAGACCAGGTGCAGCTTCAAGATGAGCGCCAATCCAAACTGGAAGTGAGGCATGAAGAACCAGGGACCCTAAAACAAGAAGTAGACCCAGAGGATGTACCAGATGGTGCACAGATAAGCAAAGCCTTTGGTAAAATGTGTAATATTATTAAAGGGAGAGTAAGAAGTGACAAAGGACCTGAGCCTCAATCTGATCTTTATACCAAAGGGCGTCATGTACTTGTTACAGGGGATGCCAGCTATGTAGACCCTGACTTTTGTTCCTCATCCATCCCAGCAAAAGGTGGGATTGTTGTTTCTATTGAACAGATATGTGACGGCGATGATGTGGAGCCAATACCTGAG---CTGCCTGAACCCCCATGCCCGAACGGAGAAGATGAGCCAGAGGAACATGATGATGAATGCAAAAGTCAAGAACATTCTGGAGATGAAAAGGATGAAAGTAAAAATGGAGAT------CAGAAGAAGATGGGAGAAAAAATTGATGACATTCCAAAAGATAAGGGGGCTGTGAAGCCCTGTCCAGTAGTCATACATGGCCCAAATGGACAAACTGCAGGCCATTCACAGAAGATCAGGAAAGATAAAGCTTCTGAGGCAGCAGATAAAGGGCTACTAGAAAAAGGCCCCCACGGATCCATGACCTATGAGAAGGTAGAGGTGGTAGAATCCATTGAGAAATTTTCAACTGATCGAATTCAGACTTATGAAGAAACAGCAGTGATTGTAGAAACAATGATAGAAAAGACAAATAGGAAGAAACCAGGAGACAGAAGCTCATAA
	Phascolarctos_cinereus	ATGTATAGGAGCACCTATCTGCGTGAGACCCGAAAGGAGAAATATGAGAGGGCTGATGAATTACATGGCTCAGGAGAGCTAAGTAGCTTGGGCCAGGCTCAAGGGCTGGAGAATCTGCAAGAGCTCAATGAACGCTTTGCCAACTACATCAACTGGGCCCGGGGGCTGGAGCAGCGCAATGCCATCTTCCGAAAGCAGCTAGAAACTTTCCAGCGTCTAGATGAGTTGACTAGCTTGGAGGAAGCATTTTCTGAGCAAATAGAGCTGAACCTTCAGCGGGCGAGGGACCTGGCTATTGACCGGGCCAAGCTGGAGCGGGAGGACAAGGATGCCCAACGAGTGCTCGATGAGTTCCGAAATAAGTATCAAAATGAATGTGAATATCAGCTCCTGCTGAAAGAAACGCTTGAACGACTGAACAAGGAAGCAGATGAAGCCTTGTTGCATAATCTGGAGCTTCAGATTGAATCCCAGTTTCTGCAGGATGACATCAGTGCAGCAAAGGACAGGTACAAGAAGAATCTCTTGGAAATTCAGACCTATGTCAGTGTCCTCCAGCAGATCATACAGAACACTCCTCCAGTGTCCACAATTACCATCGGCGTTAATGAGGAGAAGCTCATAGCCGAAAGAAGAGTTCCTATTCTGCAGAGCCAGCTTGAAGAGTACAAAGGTATCCTGGCCCAGTTACAGATGCAGAAATCCAAACTGCAGGCTGAGACCGTGTCACTGGAACAAACTATTAAAAACACCCAAGAGAGTTACGATGATGAGATTCAACTTTACAACGAGCAGATTGAAACTCTGAGGAAAGATATTGATGATGCAGAAAGAATGCTCGAAAAGTACACCAATGACTGCCGCCAGTTGGCAATATACCAGCAATCACTGGAAAATGAATTAGAGCGGTACAAGCACATCATTGAGAATGAAGACAACAGGCTGAATTCTGCTATAGTGGGAACACCGATCACACTTTTTACTCAGAGCTACCAAGCTTCTTACAACCTGCCTTCCAGCAGAAAAGATATCACCCGAGCTATTCAGGATATAACAACAGTAAAACCAAGACAAAAAGGTCTACCAAAGAAAGCTTCAAGAAAAAAGGAGCTTACAGCTAAAGACAAATCAGATGATACTTTAGAGGACCAGACAGCCAAAAAACCTGTGGAAGGCAAAGACCATGTGCAGGTTCAAGATGAATGCCAATCAAAGCTGGAAGTGAGGCATGAAGAACCAGGGACCCTAAAACAAGAAGTAGAACCAGAGGATGTGCCAGATGGTGCACAGATAAGCAAAGCCTTTGGTAAAATGTGTAATATTATTAAAGAGAGAGTAAGAAGTGACAAAGGAGCTGAACCTCAATCTGATCTTTATACCAAAGGGCGTCACGTCCTTGTTACAGGGGATGCCAGCTATGTTGACCCGGACTTTTGTTCTTCATCCATCCCAGCAAAAGGTGGGATTGTTGTTTCTATTGACCAGATATGTGACAGAGATGATGTGGAGCCAATACCAGAG---CTGCCTGAGCCTCCATGCCCGAATGGAGAAGATGAGCCAGAGGAACATGATGATGAATGCAAAAATCAAGAACATTCTGGAGATGGAGAGAATGAAAGCAGAAGCAGAGAT------CAGGGGGAGGTGGGAGAAAAAACTGATGACATTCCAAAAGACAAGGGGGCTGTGAAGCCTTGTCCAGCAGTCATACACGGTCCAAATGGACAAAGTGCAGGCCATTCACAGAAGATCAAGAAAGATAAATCTTCTGAGGCAGCAGGTAAAGGGCTGCTAGAGAAAGGCCCCTATGGATCCATGACCTATGAGAAGGTAGAGGTGGTAGAATCCATTGAGAAATTCTCAACTGACCGAATTCAGACTTATGAAGAAACAGCGGTGATCGTAGAAACGATGATAGAAAAGACTAACAGGAAGAAACCAGGAGACAAAAGCTCGTAA
	Vombatus_ursinus_	ATGTATAGGAGCACCTATCTGCGTGAGACCCGAAAGGAGAAATACGAGAGGGCTGATGAATTACATGGCTCAGGAGAGCTGAGTAGCCTGGGCCAGGCTCAAGGGCTGGAGAATCTGCAGGAGCTCAATGAACGCTTTGCCAATTACATCAACTGGGCCCGAGGGCTGGAGCAGCGCAATGCCATCTTCCGAAAGCAGTTAGAAACTTTCCAGCGTCTAGATGAGTTGACTAGCTTGGAGGAAGCATTTTCTGAGCAAATAGAGCTGAACCTTCAGCGGGCAAGGGACCTGGCTATTGACCGGGCCAAGCTGGAGCGGGAGGACAAGGATGCCCAACGGGTGCTCGATGAATTCCGAAATAAGTATCAAAATGAATGTGAATATCAGCTCCTGCTGAAAGAAACGCTTGAACGACTGAACAAGGAAGCAGATGAAGCCTTGCTGCATAATCTGGAGCTTCAGATCGAATCCCAGTTTCTGCAGGATGACATCAGTGCAGCAAAGGACAGGTACAAGAAGAATCTCTTGGAAATTCAAACCTATGTCAGCGTCCTGCAGCAGATCATACAGAACACTCCTCCAGTGTCCACAATTACCATTGGCATAAATGAGGAGAAACTCATAGCTGAAAGAAGAGTTCCCATTCTGCAGAGCCAGCTTGAAGAGTACAAAGGTATCCTGGCCCAGCTACAGATGCAGAAATCCAAGCTGCAGGCTGAGACCCTGACACAGGAACAAACTATTAAAAACACCCAAGAGAGTTACGATGATGAGATTCAACTTTACAATGAGCAGATTGAAACTCTGAGGAAAGAGATTGAAGATGCAGAAAAAATGCTGGAAAAGTACACTAATGACTGCCGCCAGTTGGCAATATACCAGCAATCATTGGAAAATGAATTGGAGCGGTACAAGCGCATCATTGAGAATGAAGACAACAGGCTGAATTCTGCTATAGTAGGAACACCGATCACACTTTTTACTCAGAGCTACCAAGCTTCTTACAACCTGCCTTCCACCAGAAAAGATATCACCCGGGCTGTGCAGGATATAACAACAGTAAAACCAAGACAAAAAGGTCTACCAAAGAAAGCTTCAAGAAAAAAGGAGATTACAGCTAAAGACAAATCAGATGATACTTTGGAGGACCAACAAGCCAAAAAAGCTGTGGAAGGCAAAGACCACGTGCAGGTTCAAGATGAGCACCAATCAAAGCTGGAAGTGAGGCATGAAGAACCAGGGACCCTAAAACAAGAAGTAGGCCCAGAGGATGTGCCAGATGGTGCACAGATAAGCAAAGCCTTTGGTAAAATGGGAAATATTATTAAAGAGAGAGTAAGAAGTGACAAAGGAGCTGAGCCTCAATCTGATCTTTATACCAAAGGGCGTCATGTCCTTGTTACAGGGGATGCCAGCTATGTAGACCCGGACTTTTGCTCTTCATCCATCCCAGCAAAAGGTGGGATTGTTGTTTCTATTGAGCAGATATGTGACGGTGATGACGTGGAGCCAATACCAGAG---CTACCTGAGCCTCCCTGCCCGAATGGAGAAGATGAGCCAGAGGAACATGATGATGAATGCAAAAATCAAGAACATTCTGGAGATGGAAAGGATGAAAGCAGAAACAGAGAT------CAGGGGGAGGTGGGAGAAAAAACTGATGACATTCCAAAAGACAAGGGGGCTGTGAAGCCCTCTCCAGTAGTCATATGTGGTCCAAATGGACAAAGTGCAGGCCATTCACAGAAGATCAGGAAAGATAAATCTTCTGAGGCAGCAGAAAAAGGGCTGCTAGAGAAAGTCCCCCATGAATCCGTGACCTATGAGAAGGTAGAGGTGGTAGAATCTATTGAGAAATTCTCAACTGACCGAATTCAGACTTATGAAGAAACAGCAGTGATCGTAGAAACGATGATAGAAAAGACAAACAGGAAGAAACCAGGAGACAAAAGCTCGTAA
	Lagorchestes_hirsutus	ATGTATAGGAGCACCTACCTGCGTGAGACCCGAAAGGAGAAATATGAGAGGGCCGATGAAGTGCATGGCTCAGGAGAGCTGAGTAGCTTGGGCCGTGCTCAAGGGCTGGAGAATCTACAAGAACTCAATGAGCGCTTTGCCAATTACATCAACTGGGCCCGGGGGCTGGAGCAGCGCAATGCCATCTTCCGAAAGCAGCTAGAGACTTTCCAGCGTCTAGATGAGTTGACTAGCTTGGAGGAAGCATTTTCTGAGCAAATAGAGCTGAACCTTCAGCGGGCAAGGGACCTGGCTATTGACCGGGCCAAGCTGGAACGGGAGGACAAGGATGCCCAACGGGTACTCGATGAGTTCCGAAATAAGTATCAAAATGAATGTGAATATCAGCTTCTGCTGAAAGAAACGCTTGAACGACTGAACAAGGAAGCAGATGAAGCCTTGCTGCATAATCTGGAACTTCAGATCGAATCCCAGTTTCTGCAGGATGACATCAGTGCAGCAAAGGACAGGTACAAGAAGAATCTCTTGGAAATCCAGACCTATGTTAGTGTCCTCCAGCAGATCATACAGAACACTCCTCCAGTGACCACAATTACCATTGGTGTAAATGAGGAGAAGCTCATAGCTGAAAGGAGAGTGCCTATTCTGCAGAGCCAGCTGGAAGAGTACAAAGGGATCCTGGCCCAGCTACAGATGCAGAAATCCAAGCTGCAGGCTGAGACTGTGACACTGGAACAAACTATCAAAAATACCCAAGAGAGTTACGATGATGAGATTCAACTTTACAACGAGCAAATTGAAACTCTGAGGAAAGATATTGACGATGCAGAGAGAATGCTAGAAAAGTATACTAGTGACTGCCGCCAGTTGGCAATATACCAGCAATCACTAGAAAATGAATTGGAGCGATACAAGCGCATCATTGAGAATGAGGATAACAGGCTGAATTCTGCTATAGTGGGGACACCGATCACACTTTTTACTCAGAGCTACCAAGCTTCTTATAACCAGCCTTCCAGCAGAAAAGATATCACCCGGGCTATACAGGATATAACAACAGTAAAACCAAGACAAAAAGGTCTACCAAAGAAAGCTTCAAGAAAAAAGGAGATTACAGCTAAAGACAAATCAGATGACACTTTAGAGGACCAACTGGCCAAAAAATCTGGGGAAGGCAAAGATCCAGTACAGCTTCAAGATGAGCACCAATCAAAGCTGGAAATGAGGCATGAAGAGCCAGGGACCCTAAAACAAGAAGTAGACCCAGAGGATGTGCCAGATGGTGCACAGATAAGCAAAGCCTTTGGGAAAATGTGTGATTTTATTAAAGAGAAAGTAAGAAGTGGCAAAAAACCTGAGCCTTCATCTGATCTTTATACCAAAGGGCGTCATGTACTTGTTACAGGGGATGCCAGCTATGTAGACCCTGACTTTTGTTCCTCATCCATCCCAGCCAAAGGTGGGATTGTGGTTTCTATCGACCAGATATGTGAAGGTGATGATGTGGAGCCAGTACCTGAG---CTGCCTGAACCCCCATGCCCGAATGGAGAAGATGAGCCGGAAGAACATGATGATGAAGATAAACATCAAGAACATTCTGGAGATGAAAAGGATGAAAGCAAAAGCAGAGATCCAAAACAGAGGAAGGTGGGAGAAAAAACTGACGACATTCCGAAAGATAAGGGGGCTGTGAAGCCCTGTCCAGTAGACATACATGGTCCAAATGGACAAACGGAGGGCCATTCACAGAAGATCAGGAAAGATAAAGCTTCTGAGGCAGC---------------AGAGAAAGGCTCCCATGGATCCATGACCTATGAGAAGGTAGAGGTGGTAGAATCCATTGAGAAATTCTCAACTGACCGAATTCAGACTTATGAAGAAACAGCAGTGATTGTAGAAACGATGATAGAAAAGACAAACAGGAAGAAACCAGGAGATAAAAGCTCATAA
	Macropus_eugenii	ATGTATAGGAGCACCTACCTGCGTGAGACCCGAAAGGAGAAATATGAGAGGGCCGATGAAGTGCATGGCTCAGGAGAGCTGAGTAGCTTGGGCCGTGCTCAAGGGCTGGAGAATCTACAAGAACTCAATGAGCGTTTTGCCAGTTACATCAACTGGGCCCGGGGTCTGGAGCAGCGCAATGCCATCTTCCGAAAGCAGCTAGAGACTTTCCAGCGTCTAGATGAGTTGACTAGCTTGGAGGAAGCATTTTCTGAGCAAATAGAGCTGAACCTTCAGCGGGCAAGGGACCTGGCTATTGACCGGGCCAAGCTGGAACGGGAGGACAAGGATGCCCAACGGGTACTCGATGAGTTCCGAAATAAGTATCAAAATGAATGCGAATATCAGCTTCTGCTGAAAGAAACGCTTGAACGACTGAACAAGGAAGCAGATGAAGCCTTGCTGCATAATCTGGAACTTCAGATCGAATCCCAGTTTCTGCAGGATGACATCAGTGCAGCAAAGGACAGGTACAAGAAGAATCTCTTGGAAATCCAGACCTATGTTAGTGTCCTCCAGCAGATCATACAGAACACTCCTCCAGTGACCACAATTACCATTGGCGTAAATGAGGAGAAGCTCATAGCTGAAAGGAGAGTGCCTATTCTGCAGAGCCAGCTGGAAGAGTACAAAGGGATCCTGGCCCAGCTACAGATGCAGAAATCCAAGCTGCAGGCTGAGACTGTGACACTGGAACAAACTATTAAAAATACCCAAGAGAGTTATGATGATGAGATTCAACTTTACAACGAGCAAATTGAAACTCTGAGGAAAGACATTGACGATGCAGAGAGAATGCTAGAAAAGTATACTAGTGACTGCCGCCAGTTGGCAATATACCAGCAATCACTGGAAAATGAATTGGAGCGATACAAGCGCATCATCGAGAATGAGGATAACAGGCTGAATTCTGCTATAGTGGGGACACCGATTACACTTTTTACTCAGAGCTACCAAGCTTCTTATAACCAGCCTTCCAGCAGAAAAGATATCACCCGGGCTATACAGGATATAACAACAGTAAAACCAAGACAAAAAGGTCTACCAAAGAAAACTTCAAGAAAAAAGGAGATTACAGCTAAAGACAAATCAGATGACACTTTAGAGGACCAACTGGCCAAAAAATCTGGGGAAGGCAAAGATACAGTACAGCTTCAAGATGAGCACCAATCAAAGCTGGAAATGAGGCATGAAGAGCCAGGGACCCTAAAACAAGAAGTAGACCCAGAGGATGTGCCAGATGGTGCACAGATAAGCAAAGCCTTTGGGAAAATGTGTGATTTTATTAAAGAGAAAGTAAGAAGTGGCAAAAAACCTGAGCCTTCATCTGATCTTTATACCAAAGGGCGTCATGTACTTGTTACAGGGGATGCCAGCTATGTAGACCCTGACTTTTGTTCCTCATCCATCCCAGCCAAAGGTGGGATTGTGGTTTCTATCGACCAGATATGTGAAGGCGATGATGTGGAGCCAGTACCTGAG---CTGCCTGAACCCCCATGCCCGAATGG---AGATGAGCCAGAAGAACATGATGATGAAGATAAACATCAAGAACATTCTGGAGATGAAAAGGATGAAAGCAAAAGCAGAGATCCAAAACAGAGGAAGGTGGGAGAAAAAACTGACGACATTCCGAAAGATAAGGGGGCTGTGAAGCCCTGCCCAGTAGACATACATGGTCCAAATGGACAAACGGAGGGCCATTCACAGAAGATCAGGAAAGATAAAGCTTCTGAGGCAGC---------------AGAGAAAGGCTCCCATGGATCCATGACCTATGAGAAGGTAGAGGTGGTAGAATCCATTGAGAAATTCTCAACTGACCGAATTCAGACTTATGAAGAAACAGCAGTGATTGTAGAAACGATGATAGAAAAGACAAACAGGAAGAAACCAGGAGATAAAAGCTCATAA
	Macropus_fuliginosus	ATGTATAGGAGCACCTACCTGCGTGAGACCCGAAAGGAGAAATATGAGAGGGCCGATGAAGTGCATGGCTCAGGAGAGCTGAGTAGCTTGGGCCGTGCTCAAGGGCTGGAGAATCTACAAGAACTCAATGAGCGCTTTGCCAATTACATCAACTGGGCCCGGGGGCTGGAGCAGCGCAATGCCATCTTCCGAAAGCAGCTAGAGACTTTCCAGCGTCTAGATGAGTTGACTAGCTTGGAGGAAGCATTTTCTGAGCAAATAGAGCTGAACCTTCAGCGGGCAAGGGACCTGGCTATTGACCGGGCCAAGCTGGAACGGGAGGACAAGGATGCCCAACGGGTACTCGATGAGTTCCGAAATAAGTATCAAAATGAATGCGAATATCAGCTTCTGCTGAAAGAAACGCTTGAACGACTGAACAAGGAAGCAGATGAAGCCTTGCTGCATAATCTGGAACTTCAGATCGAATCCCAGTTTCTCCAGGATGACATCAGTGCAGCAAAGGACAGGTACAAGAAGAATCTCTTGGAAATCCAGACCTATGTTAGTGTCCTCCAGCAGATCATACAGAACACTCCTCCAGTGACCACAATTACCATTGGTGTAAATGAGGAGAAGCTCATAGCTGAAAGGAGAGTGCCTATTCTGCAGAGCCAGCTGGAAGAGTACAAAGGGATCCTGGCCCAGCTACAGATGCAGAAATCCAAGCTGCAGGCTGAGACTGTGACACTGGAACAAACTATTAAAAATACCCAAGAGAGTTACGATGATGAGATTCAACTTTACAATGAGCAAATTGAAACTCTGAGGAAAGACATTGACGATGCAGAGAGAATGCTAGAAAAGTATACTAGTGACTGCCGCCAGTTGGCAATATACCAGCAATCACTGGAAAATGAATTGGAGCGATACAAGCGCATCATCGAGAATGAGGATAATAGGCTGAATTCTGCTATAGTGGGGACACCGATCACACTTTTTACTCAGAGCTACCAAGCTTCTTATAACCAGCCTTCCAGCAGAAAAGATATCACCCGGGCTATACAGGATATAACAACAGTAAAACCAAGACAAAAAGGTCTACCAAAGAAAACTTCAAGAAAAAAGGAGATTACAGCTAAAGACAAATCAGATGACACTTTAGAGGACCAACTGGCCAAAAAATCTGGGGAAGGCAAAGATCCAGTACAGCTTCAAGATGAGCACCAATCAAAGCTGGAAATGAGGCATGAAGAGCCAGAGACCCTAAAACAAGAAGTAGACCCAGAGGATGTGCCAGATGGTGCACAGATAAGCAAAGCCTTTGGGAAAATGTGTGATTTTATTAAAGAGAAAGTAAGAAGTGGCAAAAAACCTGAGCCTTCATCTGATCTTTATACCAAAGGGCGTCATGTACTTGTTACAGGGGATGCCAGCTATGTAGACCCTGACTTTTGTTCCTCATCCATCCCAGCCAAAGGTGGGATTGTGGTTTCTATCGACCAGATATGTGAAGGCGATGATGTGGAGCCAGTACCTGAG---CTGCCTGAACCCCCATGCCCGAATGG---AGATGAGCCAGAAGAACATGATGATGAAGATAAACATCAAGAACATTCTGGAGATGAAAAGGATGAAAGCAAAAGCAGAGATCCAAAACAGAGGAAGGTGGGAGAAAAAACTGATGACATTCCGAAAGATAAGGGGGCTGTGAAGCCCTGTCCAGTAGACATACATGGTCCAAATGGACAAACGGAGGGCCATTCACAGAAGATCAGGAAAGATAAAGCTTCTGAGGCAGC---------------AGAGAAAGGCTCCCATGGATCCATGACCTATGAGAAGGTAGAGGTGGTAGAATCCATTGAGAAATTCTCAACTGACCGAATTCAGACTTATGAAGAAACAGCAGTGATTGTAGAAACGATGATAGAAAAGACAAACAGGAAGAAACCAGGAGATAAAAGCTCATAA
	Macropus_giganteus	ATGTATAGGAGCACCTACCTGCGTGAGACCCGAAAGGAGAAATATGAGAGGGCCGATGAAGTGCATGGCTCAGGAGAGCTGAGTAGCTTGGGCCGTGCTCAAGGGCTGGAGAATCTACAAGAACTCAATGAGCGCTTTGCCAATTACATCAACTGGGCCCGGGGGCTGGAGCAGCGCAATGCCATCTTCCGAAAGCAGCTAGAGACTTTCCAGCGTCTAGATGAGTTGACTAGCTTGGAGGAAGCATTTTCTGAGCAAATAGAGCTGAACCTTCAGCGGGCAAGGGACCTGGCTATTGACCGGGCCAAGCTGGAACGGGAGGACAAGGATGCCCAACGGGTACTCGATGAGTTCCGAAATAAGTATCAAAATGAATGCGAATATCAGCTTCTGCTGAAAGAAACGCTTGAACGACTGAACAAGGAAGCAGATGAAGCCTTGCTACATAATCTGGAACTTCAGATCGAATCCCAGTTTCTCCAGGATGACATCAGTGCAGCAAAGGACAGGTACAAGAAGAATCTCTTGGAAATCCAGACCTATGTTAGTGTCCTCCAGCAGATCATACAGAACACTCCTCCAGTGACCACAATTACCATTGGTGTAAATGAGGAGAAGCTCATAGCTGAAAGGAGAGTGCCTATTCTGCAGAGCCAGCTGGAAGAGTACAAAGGGATCCTGGCCCAGCTACAGATGCAGAAATCCAAGCTGCAGGCTGAGACTGTGACACTGGAACAAACTATTAAAAATACCCAAGAGAGTTACGATGATGAGATTCAACTTTACAATGAGCAAATTGAAACTCTGAGGAAAGACATTGACGATGCAGAGAGAATGCTAGAAAAGTATACTAGTGACTGCCGCCAGTTGGCAATATACCAGCAATCACTGGAAAATGAATTGGAGCGATACAAGCGCATCATCGAGAATGAGGATAACAGGCTGAATTCTGCTATAGTGGGGACACCGATCACACTTTTTACTCAGAGCTACCAAGCTTCTTATAACCAGCCTTCCAGCAGAAAAGATATCACCCGGGCTATACAGGATATAACAACAGTAAAACCAAGACAAAAAGGTCTACCAAAGAAAACTTCAAGAAAAAAGGAGATTACAGCTAAAGACAAATCAGATGACACTTTAGAGGACCAACTGGCCAAAAAATCTGGGGAAGGCAAAGATCCAGTACAGCTTCAAGATGAGCACCAATCAAAGCTGGAAATGAGGCATGAAGAGCCAGAGACCCTAAAACAAGAAGTAGACCCAGAGGATGTGCCAGATGGTGCACAGATAAGCAAAGCCTTTGGGAAAATGTGTGATTTTATTAAAGAGAAAGTAAGAAGTGGCAAAAAACCTGAGCCTTCATCTGATCTTTATACCAAAGGGCGTCATGTACTTGTTACAGGGGATGCCAGCTATGTAGACCCTGACTTTTGTTCCTCATCCATCCCAGCCAAAGGTGGGATTGTGGTTTCTATCGACCAGATATGTGAAGGCGATGATGTGGAGCCAGTACCTGAG---CTGCCTGAACCCCCATGCCCGAATGG---AGATGAGCCAGAAGAACATGATGATGAAGATAAACATCAAGAACATTCTGGAGATGAAAAGGATGAAAGCAAAAGCAGAGATCCAAAACAGAAGAAGGTGGGAGAAAAAACTGATGACATTCCGAAAGATAAGGGGGCTGTGAAGCCCTGTCCAGTAGACATACATGGTCCAAATGGACAAACGGAGGGCCATTCACAGAAGATCAGGAAAGATAAAGCTTCTGAGGCAGC---------------AGAGAAAGGCTCCCATGGATCCATGACCTATGAGAAGGTAGAGGTGGTAGAATCCATTGAGAAATTCTCAACTGACCGAATTCAGACTTATGAAGAAACAGCAGTGATTGTAGAAACGATGATAGAAAAGACAAACAGGAAGAAACCAGGAGATAAAAGCTCATAA
	Macropus_rufus	ATGTATAGGAGCACCTACCTGCGTGAGACCCGAAAGGAGAAATATGAGAGGGCCGATGAAGTGCATGGCTCAGGAGAGCTGAGTAGCTTGGGCCGTGCTCAAGGGCTGGAGAATCTACAAGAACTCAATGAGCGTTTTGCCAATTACATCAACTGGGCCCGGGGGCTGGAGCAACGTAATGCCATCTTCCGAAAGCAGCTAGAGACTTTCCAGCGTCTAGATGAGTTGACTAGCTTGGAAGAAGCATTTTCTGAGCAAATAGAGCTGAACCTTCAGCGGGCAAGGGACCTGGCTATTGACCGGGCCAAGCTGGAACGGGAGGACAAGGATGCCCAACGGGTACTCGATGAGTTCCGAAATAAGTATCAAAATGAATGCGAATATCAGCTTCTGCTGAAAGAAACGCTTGAACGACTGAACAAGGAAGCAGATGAAGCCTTGCTGCATAATCTGGAACTTCAGATCGAATCCCAGTTTCTGCAGGATGACATCAGTGCAGCAAAGGACAGGTACAAGAAGAATCTCTTGGAAATCCAGACCTATGTTAGTGTCCTCCAGCAGATCATACAGAACACTCCTCCAGTGACCACAATTACCATTGGCGTAAATGAGGAGAAGCTCATAGCTGAAAGGAGAGTGCCTATTCTGCAGAGCCAGCTGGAAGAGTACAAAGGGATCCTGGCCCAGCTACAGATGCAGAAATCCAAGCTGCAGGCTGAGACTGTGACACTGGAACAAACTATTAAAAATACCCAAGAGAGTTACGATGATGAGATTCAACTTTACAACGAGAAAATTGAAACTCTGAGGAAAGACATTGACGATGCAGAGAGAATGCTAGAAAAGTATACTAGTGACTGCCGCCAGTTGGCAATATACCAGCAATCACTGGAAAATGAATTGGAGCGATACAAGCGCATCATTGAGAATGAGGATAACAGGCTGAATTCTGCTATAGTGGGGACACCGATCACACTTTTTACTCAGAGCTACCAAGCTTCTTATAACCAGCCTTCCAGCAGAAAAGATATCACCCGGGCTATACAGGATATAACAACAGTAAAACCAAGACAAAAAGGTCTACCAAAGAAAACTTCAAGAAAAAAGGAGATTACAGCTAAAGACAAATCAGATGACACTTTAGAGGACCAACTGGCCAAAAAATCTGGGGAAGGCAAAGATCCAGTACAGCTTCAAGATGAGCACCAATCAAAGCTGGAAATGAGGCATGAAGAGCCAGGGACCCTAAAACAAGAAGTAGACCCAGAGGATGTGCCAGATGGTGCACAGATAAGCAAAGCCTTTGGGAAAATGTGTGATTTTATTAAAGAGAAAGTAAGAAGTGGCAAAAAACCTGAGCCTTCATCTGATCTTTATACCAAAGGGCGTCATGTACTTGTTACAGGGGATGCCAGCTATGTAGACCCTGACTTTTGTTCCTCATCCATCCCAGCCAAAGGTGGGATTGTGGTTTCTATCGACCAGATATGTGAAGGCGATGATGTGGAGCCAGTACCTGAG---CTGCCTGAACCCCCATGCCCAAATGG---AGATGAGCCAGAAGAACATGATGATGAAGATAAACATCAAGAACATTCTGGAGATGAAAAGGATGAAAGCAAAAGCAGAGATCCAAAACAGAGGGAGGTGGGAGAAAAAACTGACGACATTCCGAAAGATAAGGGGGCTGTGAAGCCCTGTCCAGTAGATGTACATGGTCCAAATGGACAAACGGAGGGCCATTCACAGAAGATCAGGAAAGATAAAGCTTCTGAGGCAGC---------------AGAGAAAGGCTCCCATGGATCCATGACCTATGAGAAGGTAGAGGTGGTAGAATCCATTGAGAAATTCTCAACTGACCGAATTCAGACTTATGAAGAAACAGCAGTGATTGTAGAAACGATGATAGAAAAGACAAACAGGAAGAAACCAGGAGATAAAAGCTCATAA
	Setonix_brachyurus	ATGTATAGGAGCACCTACCTGCGTGAGACCCGAAAGGAGAAATATGAGAGGGCCGATGAAGTGCATGGCTCAGGAGAGCTGAGTAGCTTGGGTCGTGCTCAAGGGCTGGAGAATCTACAAGAACTCAATGAGCGCTTTGCCAATTACATCAACTGGGCCCGGGGGCTGGAGCAGCGCAATGCCATCTTCCGAAAGCAGCTAGAGACTTTCCAGCGTCTAGATGAGTTGACTAGCTTGGAAGAAGCATTTTCTGAGCAAATAGAGCTGAACCTTCAGCGGGCAAGGGACCTGGCTATTGACCGGGCCAAGCTGGAACGGGAGGACAAGGATGCCCAACGGGTACTCGATGAGTTCCGAAATAAGTATCAAAATGAATGCGAATATCAGCTTCTGCTGAAAGAAACGCTTGAACGACTGAACAAGGAAGCAGATGAAGCCTTGCTGCATAATCTGGAACTTCAGATCGAATCCCAGTTTCTACAGGATGACATCAGTGCAGCAAAGGACAGGTACAAGAAGAATCTCTTGGAAATCCAGACCTATGTTAGTGTCCTCCAGCAGATCATACAGAACACTCCTCCAGTGACCACAATTACCATTGGCATAAATGAGGAGAAGCTCATAGCTGAAAGGAGAGTGCCTATTCTGCAGAGCCAGCTGGAAGAGTACAAAGGGATCCTGGCCCAGCTACAGATGCAGAAATCCAAGCTGCAGGCTGAGACTGTGACACTGGAACAAACTATTAAAAATACCCAAGAGAGTTACGATGATGAGATTCAACTTTACAACGAGCAAATTGAAAGTCTGAGGAAAGACATTGATGATGCAGAGAGAATGCTAGAAAAGTATACTAGTGACTGCCGCCAGTTGGCAATATACCAGCAATCACTGGAAAATGAATTGGAGCGATACAAGCGCATTATTGAGAATGAGGATAACAGGCTGAATTCTGCTATAGTGGGGACACCGATCACACTTTTTACTCAGAGCTACCAAGCTTCTTATAACCAGCCTTCCAGCAGAAAAGATATCACCCGGGCTATACAGGATATAACAACAGTAAAACCAAGACAAAAAGGTCTACCAAAGAAAGTTTCAAGAAAAAAGGAGATTACAGCTAAAGACAAATCAGATGATACTTTAGAGGACCAACTGGCTAAAAAATCTGGGGAAGGCAAAGATCCAGTACAGCTTCAAGATGAGCACCAATCAAAGCTGGAAATGAGACATGAAGAGCCAGGGACCCTAAGACAAGAAGTAGACCCAGAGGATGTGCCAGATGGTGCACAGATAAGCAAAGCCTTTGGGAAAATGTGTGATTTTATTAAAGAGAAAGTAAGAAGTGGCAAAAAACCTGAGCCTTCATCTGATCTTTATACCAAAGGGCGTCATGTACTTGTTACAGGGGATGCCAGCTATGTAGACCCTGACTTTTGTTCCTCATCCATCCCAGCCAAAGGTGGGATTGTGGTTTCTATCGACCAGATATGTGAAGGCGATGATGCGGAGCCAGTACCCAAG---CTGCCTGAACCCCCATGCCCGAATGGAGAAGATGAGCC---AGAACATAATGATGAAGATAAACACCAAGAACATTCTGGAGATGAGAAGGATGAAAGCAAAAGCAGAGATCCAAAACAGAGGAAGGTGGGAGAAAAAGCTGACGACATTCCGAAAGATAAGGGGGCTGTGAAGCCCTGTCCAGTCGTCATACATGGTCCAAATGGACAAACGGAGGGCCATTCACAGAAGATCAGGAAAGATAAAGCTTCTGAGGCCGC---------------AGAGAAAGGCTCCCATGGATCCATGACCTATGAGAAGGTAGAGGTGGTAGAATCCATTGAGAAATTCTCAACTGACCGAATTCAGACTTATGAAGAAACGGCAGTGATTGTAGAAACAATGATAGAAAAGACAAACAGGAAGAAACCAGGAGATAAAAGCTCATAA
	Potorous_gilbertii	ATGTATAGGAGCACCTACCTGCGTGAGACCCGAAAGGAGAAATATGAGAGGGCTGATGAAGTGCATGGCTCGGGAGAGCTGAGTAGCTTGGGCCGTGCTCAAGGGCTGGAGAATCTACAAGAACTCAATGAGCGCTTTGCCAATTACATCAACTGGGCCCGGGGGCTGGAGCAGCGCAATGCCATCTTCCGAAAGCAGCTAGAGACTTTCCAGCGTCTAGATGAGTTGACTAGCTTGGAGGAAGCATTTTCTGAGCAAATAGAGCTGAACCTTCAGAGGGCAAGGGACCTGGCTATTGACCGGGCCAAGCTGGAACGGGAGGACAAGGATGCCCAACGGGTACTCGATGAGTTCCGAAATAAGTATCAAAATGAATGTGAGTATCAGCTTCTGCTGAAAGAAACGCTTGAACGACTGAACAAGGAAGCAGATGAAGCCTTGCTGCATAATCTGGAACTTCAGATCGAATCCCAGTTTCTGCAGGATGACATCAGTGCAGCAAAGGACAGGTACAAGAAGAATCTCTTGGAAATCCAGACCTATGTTAGTGTCCTCCAGCAGATTATACAGAACACTCCTCCGGTGTCCACAATTACCATTGGTGTAAATGAGGAGAAGCTCATAGCTGAAAGGAGAGTACCTATTCTGCAGAGCCAGCTGGAAGAGTACAAAGGGATCCTGGCCCAGCTACAGATGCAGAAATCCAAGCTTCAGGCTGAGACTGTGACACTGGAACAAACTATTAAAAGTACCCAAGAGAGTTACGATGATGAGATTCAACTTTACAACGAGCAAATTGAAACTCTGAGGAAAGACATTGATGATGCAGAGAGAATGCTAGAAAAGTATACTAGTGACTGCCGCCAGTTGGCAATATACCAGCAATCCCTGGAAAATGAACTGGAGCGGTACAAGCGCATCATTGAAAATGAGGATAACAGGCTGAATTCTGCTATAGTGGGAACACCAATCACACTTTTTACTCAGAGCTACCAAGCTTCTTACAACCAGCCTTCCAGCAGAAAAGATATCACCCGGGCTATACAGGATATAACAACAGTGAAACCAAGACAAAAAGGTCTACCAAAGAAAGTTTCAAGAAAAAAGGAGATTACGGCTAAAGACAAACCAGATGACACTTTAGAAGACCAACCGATCAAAAAATCTGGGGAAGGCAAAGACCCAGTACAGCTTCAAGATGAGTGCCAACCAAAGCTGGAAATGAGGCATGAAGAACCAGGGATCCTAAAACAAGAAGTAGACCCAGAGGATGTGCCAGATGGTGCACAGATAAGCAAAGCCTTTGGGAAAATGTGTAATTTTATTAAAGAGAAAGTAAGAAGTGGCAAAAAACCTGAGCCTCCATCTGATCTTTATACCAAAGGGCGTCATGTACTTGTTACAGGGGATGCCAGCTATGTAGACCCTGACTTTTGTTCCTCATCCATCCCAGCCAAAGGTGGGATTGTGGTTTCTATTGACCAGGTATGTGAAGGTGATGATGTGGAGCCAATACCTGAG---CTGCCTGAACCCCCATGCCCGGATGGAGAAGATGAGCCAGAAGAACATGATGGTGAAGGTAAACATCAAGAACATTCTGAAGATGAAAACAATGAAAGCAAAAGCAGCGATCCAAAACAGAGGAAGGAGGGAGAAAAAACTGACGACATTCCAAAAGATAAGGGGACTGTGAAGCCCTGCCCAGTAGTCATACATGGTCCAAATGGACAAACTGAGGGCCGTTCACAGAAGATCAGGAAAGATAAACCTTCTGAGGCAGC---------------AGAGAAAGGCTCCCATGGATCCATGACCTATGAGAAGGTAGAGGTGATGGAATCCATTGAGAAATTCTCAACTGACCGAATTCAGACTTATGAAGAAACAGCAGTGATTGTAGAAACGATGATAGAAAAGACAAACAGAAAGAAACCATGA---------------
	Didelphis_virginiana	ATGTATAGGAGCACCTACCTTCGTGAGACCCGAAAGGAGAAATATGAGCGGGCCGATGAATTGCGTGGCTCAGGAGAGCTGAGTAGCCTGGGCCAGGCTCAAGGGCTGGAGCATCTACAGGAACTCAATGAGCGCTTTGCCAATTATATCAACTGGGCCAGGGGGCTGGAGCAACGCAATGCCATCTTCCGCAAGCAGCTAGAGACTTTCCAGCGTCTAGATGAGCTGGCTAGCTTGGAGGAAGCATTTTCTGAGCAAATAGAGCTGAACCTTCAGCGAGCAAGGGACCTGGCTATTGACCGGGCCAAGCTGGAGCGGGAGGACAAGGATGCTCAACGGGTACTCGATGAGTTCCGAAATAAGTATCAGAATGAATGTGAATATCAACTCCTGCTGAAAGAAACACTTGAACGTCTGAACAAGGAAGCTGATGAAGCCTTGCTGCATAATCTGGAGCTTCAGATTGAATCCCAGTTTCTGCAGGATGACATCAGTGCAGCAAAAGACAGGTACAAGAAGAATCTTTTGGAAATCCAGACCTACGTCAGCGTCCTCCAGCAGATCATTCAGAACACACCTCCAGTGTCCACAATTGCCATCAGCATAAATGAGGAGAAGCTCATAGCTGAAAGGAGAGTTCCTATTCTGCAGAGCCAGCTGGAAGAATACAAAGGTATCCTGGCCCAGTTACAGATGCAGAAATCCAAGCTACAGGCTGAGACTGTGACACTGGAACAAACTATTAAACATACCCAAGAGAGTTACGATGATGAGATTCAACTTTACAATGAGCAGATTGAAACTCTGAGGAAAGAGATTGAAGATGCAGAAAGAATGCTGGAAAAATATACTAATGACTGCCGCCAGCTGGCAATATACCAGCAATCGTTAGAAAATGAATTGGAGCGATACAAGCGCATCATTGAGAACGAAGATAACAGGCTGAATTCTGCCATAGTGGGAACACCGATCACACTCTTTACCCAGAGCTACCAAGCTTCTTACAATCTGCCTTCCAGCAGAAAAGATATTACCCGAGCTATTCAGGATATAACAACAGTAAAACCAAGACAAAAAGGTCTCCCAAAGAAAGCTTCAAGGAAGAAGGAGATTACAGCTAAGGACAAAGCAGATGAAACTTTAGAGGATCAACTAGCCAAAAAATCTATAGAAGGCAAAGACCAAGTGCAACTTCGAGATGAGCACCAATCAAAGCTAGAAGTGAGACCTGGAGAAGCAGGGACCCTAAAACAAGAAATACCTCCAGAGGATGTGCCAGATGGTGCACAGTTAAGCAAAGCCTTTGCTAAAGTATGCAATATTATTAAAGAGAGAGTAAGAAGTGACAAAGTACCTGAGCCTCAATCTGATCTCTACACTAAAGGGCGTTATGTACTTGTCACAGGAGATGCCAGCTATATAGACCCTGACTTTTGTTCCTCATCTATCCCAGCAAAAGGTGGGATTGTTGTTTCTATTGACCAGATGTCTGAAGAAGATGATGTAGAGCCAGTACCTGGG---TTGCCTGAACCCCCCTGCCCAAATGGAGAAGATGACCCTCAGGAGTATGATGATGAATACAAAAATCAAGAACATTCTGGAGATATAAAGGATGAAAGCCAAAACAGAGAT------CAGAGGAAAGTGGGAGAAAAAACCGATGACATTTCAAAAGAAAAGGGGGCTGGGAAGCCCTGTCCAGTAGTCATACATGGTCCAAATGGACATTCTGCAGACCTTTCTCAGAAGAACAAGAAAGATAAATCTACTGAGGCAGCAGATAAAGGGCTACCAGAGAAGGGTCCCCATGGATCCATGACTTATGAGAAGGTAGAAGTGGTAGAATCTATTGAGAAGTTTTCAACTGACAGAATTCAGACTTATGAAGAAACAGCAGTGATTGTAGAAACAATGATAGAAAAGACAAACAGAAAGAAACTGGGAGACAAAAGCTCATAA
	Gracilinanus_agilis	ATGTATAGGAGCACCTACCTTCGTGAGACCCGAAAGGAGAAATACGAGCGGGCCGATGAATTGCACGGCTCAGGAGAGCTGAGTAGCCTGGGCCAGGCTCAAGGGCTGGAGCATCTACAGGAACTCAATGAACGCTTTGCCAATTATATCAACTGGGCCAGGGGGCTGGAGCAACGCAATGCCATCTTCCGCAAGCAGCTAGAGACTTTCCAGCGTCTCGATGAGCTGGCTAGCTTGGAGGAGGCATTTTCTGAGCAAATAGAGCTGAACCTTCAGCGAGCAAGGGACCTGGCTATTGACCGGGCCAAGCTGGAGCGGGAGGACAAGGATGCCCAACGGGTACTCGATGAGTTCCGAAATAAGTATCAGAATGAATGTGAATATCAGCTCCTGCTGAAAGAAACTCTTGAACGTCTGAACAAGGAAGCCGATGAAGCCTTGCTGCATAACCTGGAGCTTCAGATTGAATCCCAGTTTCTGCAGGATGACATCAGTGCAGCAAAAGACAGGTACAAGAAGAATCTTTTGGAAATCCAGACCTATGTCAGCGTCCTCCAGCAGATCATTCAGAACACACCTCCAGTGTCCACAATTGCCATCAGCATAAATGAGGAGAAGCTCATAGCTGAAAGGAGAGTTCCCATTCTGCAGAGCCAGCTGGAAGAATATAAAGGTATCCTGGCCCAGTTACAGATGCAGAAATCCAAGCTACAGGCTGAGACTGTGACACTGGAACAAACTATTAAACATACCCAAGAGAGTTACGATGATGAGATTCAACTTTACAATGAGCAGATTGAAACTCTGAGGAAAGAGATTGAAGATGCAGAAAGAATGCTGGAAAAATACACTAATGACTGCCGCCAGCTGGCAATATACCAGCAATCGCTGGAAAATGAATTGGAGCGATACAAGCGCATCATTGAGAACGAAGATAACAGGCTGAATTCTGCCATAGTGGGAACACCGATCACACTCTTTACCCAGAGCTACCAAGCTTCTTACAATCTGCCTTCCAGCAGAAAAGATATCACCCGAGCTATGCAGGATATAACAACAGTAAAACCAAGACAAAAAGGTCTCCCAAAGAAAGCTTCAAGGAAGAAGGAGATTACAGCCAAGGACAAAGCAGATGAAACTTTAGAGAATCAACCAGCCAAAAAATCTATAGAAGGCAAAGACCAAGGGCAACTTCAAGATGAGCAGCAATCAAAGCTGGAAGTGAGACCTGGAGAAGCAGGGACCCTAAAACAAGAATTAGCTCCAGAAGATGTGCCGGATGGTGCACGGTTAAGCAAAGCCTTTGGTAAAATGTGCAACATTATTAAAGAGAGAGTAAGAAGTGACAAAGTACCTGAGCCTCATTCTGATCTCTACACCAAAGGGCGTTATGTACTTGTCACAGGAGATGCCAGCTATGTAGACCCTGACTTTTGCTCCTCATCCATCCCAGCAAAAGGTGGGATTGTTGTTTCTATTGACCAGATGTCTGAAGAAGATGATGTAGAGCCAGTACCTGGG---CTGCCGGAACCCCCATGCCCAAATGGAGAAGATGACCCTCAGGAGTATGATGGAGAATACAAAAATCAAGAACATGCTGGAGATGTGAAGGATGAAAGCAAAAACAGAGAT------CAGAGGAAAGTGGGAGAAAAAACCGATGACATTTCAAAAGAAAAGGAGGCTGTGAAGCCCTGTCCAGTAGTCATACCTGGTCCAAATGACCATTCTGTAGTCCCTTCTCAGAAGAACAAGAAAGATAAAGCTACTGAGGCAGCAGATAAAGGGCTACCAGAGAAGGGTCCTCATGGATCTATGACCTATGAGAAGGTAGAGGTGGTAGAATCTATTGAGAAGTTTTCAACTGACCGAATTCAGACTTATGAAGAAACAGCAGTGATTGTAGAAACAATGATAGAAAAGACAAACAGGAAGAAACTGGGAGACAAAAGCTCATAA
	Monodelphis_domestica	ATGTATAGGAGCACCTACCTTCGTGAGACCCGAAAGGAGAAATATGAGCGGGCTGATGAATTGCATGGCTCAAGAGAGCTGAGTAGCCTGGGCCAGGCTCAAGGGCTGGAGCATCTACAGGAACTCAATGAGCGCTTTGCCAATTATATCAACTGGGCCAGGGGGCTGGAGCAACGCAATGCCATCTTCCGCAAGCAGCTAGAGACCTTCCAGCGTCTAGATGAGCTGGCTGGCTTGGAGGAAGCATTTTCTGAGCAAATAGAGCTGAACCTTCAGCGAGCAAGGGACCTGGCTATTGACCGGGCCAAGCTGGAGCGGGAGGACAAGGATGCCCAACGGGTTCTTGATGAGTTCCGAAATAAGTATCAGAATGAATGTGAATATCAGCTCCTGCTGAAAGAAACGCTTGAACGGCTGAACAAGGAAGCCGATGAAGCCTTGTTGCATAATCTGGAACTTCAGATTGAATCCCAGTTTCTTCAGGATGACATCAGTGCAGCAAAAGACAGGTACAAGAAGAATCTTTTGGAAATCCAGACCTACGTCAGCGTCCTCCAGCAGATCATTCAGAACACACCTCCAGTGTCCACTATTGCCATCAGCATAAATGAGGAGAAGCTCATAGCTGAAAGGAGAGTTCCCATTCTGCAGAGCCAGCTTGAAGAATACAAAGGTATCCTGGCCCAGTTAAAGATGCAGAAATCCAAGCTACAGACTGAGACTGTGACATTGGAACAAACTATTAAACATACCCAAGAGAGTTACGATGATGAGATTCAACTTTACAATGAGCAGATTGAAACTCTGAGGAAAGAGATTGAAGATGCAGAAAGAATGCTGGAAAAATACACTAATGACTGCCGCCAGCTGGCAATATACCAGCAATCGCTAGAAAATGAATTGGAGCGATACAAGCGTATCATTGAGAATGAAGATAACAGGCTGAATTCTGCCATAGTGGGAACACCGATCACACTCTTCACCCAGAGCTACCAAGCTTCTTACAACCTGCCTTCCAACAGAAAAGATATCACCCGAGCTATGCAGGATATAACAACAGTAAAACCAAGACAAAAAGGTCTCCCAAAGAAAGCTTCAAGGAAGAAGGAGATTATAGCTAAGGACAAAACAGATGAAACTTTAGAGGATCAACCAGCCAAAAAATCTGTAGAAGGCAAAGACCAAGTGCAACTTCAAGATGAGAGCCAACCAAAGCTAGAAGTGAGACCTGGAGAAGCAGGGACCCTAAAACCAGAAATAGCTCCAGAGGATGTGCCAGATGGTGCACGATTAAGCAAAGCCTTTGGTAAAGTATGCAATATTATTAAAGAGAGAGTAAGAAGTGACAAAGTACCTGAGCCTCAATCTGATCTCTACACCAAAGGGCGCTATGTACTTGTCACAGGAGATGCCAGCTATACAGACCCTGACTTTTGTTCCTCATCCATCCCAGCAAAAGGTGGGATTATTGTTTCTATTGACCAG---TCTGAAGAAGATGATGTAGAGCCAGTACCTGGG---CTGCCTGAACCCCCATGCCCAAATGGAAAAGATGACCCTCAGGAGTATGATGATGAATACAAAAATCAAGAACATTCTGGAGATATAAAGAATGAAAACCAAAACAGAGAT------CAGAGGAAAGTGGGAGAAAAAACTGATGACATTTCAAAAGAAAAGGGGACTGTGAAGCCCTGCCCAGTAATCATACCTGGTCCAAATGGACATTCTGCAGACCCTTTTCAGAAGAACAAGAAAGATAAAGCTACTGAGGCAGCAGATAAAGGGCTACCAGAGAAGGGTCCCCATGGATCCATGACCTATGAGAAGGTAGAGGTGGTAGAATCTATTGAGAAGTTTTCAACTGACAGAATTCAAACTTATGAAGAAACAGCAGTGATTGTAGAAACAATGATAGAAAAGACAAATAGGAAGAAACTGGGAGACAAAAGCTCATAG
	Notoryctes_typhlops_DNA_Zoo	ATGTATAGGAGCACCTATCTGCGTGAGACCCGAAAGAAGAAATATGAGCGGGCTGATGAATTACACGGCTCAGGAGAGCTGAGTACCTTGGGCCAGGCTCAAGGGCTGGAGAATCTACAGGAGCTCAATGAACGCTTTGCCAACTACATCAACTGGGCACGGGGGCTGGAGCAACAGAATGCCATCTTCAGAAAGCAGCTAGAGACCTTCCAGCATCTGGATGAATTGGCTAGCTTGGAGGAAGCATTTTCTGAGCAAATAGAGCTGAACCTTCAGCGGGCAAGGGACCTGGCTATTGACGGAGCCAAGCAGGAGCATGAGGACAAGGATGCCCAATGGGTACTTGATGAGTTTTGAAATAAGTATCAAAATGAATGTGA---------CCTGCTGAAAGAGACTCTTGAACTTCTGAATAAG------------------------------------------------------------------------------------------------AATCTCTTGGAAATCCAGACCTATGTCAGTGTCCTCCAGCCGATCATACAGAACACTCCTCCAGTGTCCACAATTACCATGGGCTTAAGTGAGGAGAAGCTCATAGCTGAAAGGAGAGTTCCCATTCTGCAGAGCCAGCTTGAAGAATACAAAGGTATCCTGGCCCAGTTACAGATGCAGAAATCCAAGCTGCAGGCTGAGACTGTGACACTGAAACAAACTATTAAAAACACCCAGGAGAGTTATGATGATGAGATTCAAATTTACAATGAGCAGATTGAAACTCTGAAAAGAGAGATTGAAGATGCAGAAAGAATGCTGGGGAAGTATACTAATGACTGCCGCCAGTTGGCAATATACCAGCAATCACTGGAAAATGAATTGGAGCGGTACAAGCGCATCATTGAGAATGAAGATAACAGACTGAATTCTGCTA---TTGGAGCACCAATCACACTTTTTACTCAGAGCTACCAAGCTTCTTACAACATGCCTTCCATCAGAATAGCTATCATCCGGGCTATGCAGGCTATAACAACAGTAAAACCAAGACAAAAAGGTCTACCAAAGAAAGCTTCAAGAAAA----AGATTAAAACTAAAGACAAATCAGATGAAACTTTAGAGGATCAACCAGCCAAAAAATCTGGGGAAGGTAAAGACCAAATGCAGCCTCAAGATGTGTGCCAATCAGAGCTGGAAGTGAGCCATAAAGAACCAGGGACCCTAAAACAATAAGTAACCCCAGAGGATATGCCAGATAGTACACAGAAAAGCACAGCCTTAGGTAAAATGTGTAATAATATTAAAGAGAAAGTAAGACGTGACAAAGAAGCTGAGCCTCCATCTGATCTCTACACCAAAGGGCGTCATGTACTTTGTACAGGAGATGCCAATTCTGTAGATCCCGACGTTTGTTCTTCATCCGTCCCAGCAAAAGGTGGGATAGTTGTTTCAATTGACCAGCTATGTCATGGGGATGATGTGAAGCCAATACCTAGA---CTGACTGAACTCTCATCCCCAAATGG---AGATGAACCAGAGGAACAT---GATGAATAAAAAAATCAAGAACATTCTGGAGATGGAAAGAATGAAAGCAAAAACAGAGAT------TAATGGAAGGTGGGAGAAAAAATTGATGATATTCCAAAGAATAAGGGGACTGTGAAGCCCTGTCCAGTAGTCATCCGTGGTCC-AATGGACATTTTGCAGGCCATTCAC---AGATCGGGAAAGATAAAACTTCTGAGGCAGCAGATAAGGGGTTACTAAAGAAAGGCCTCCATGGGTCCATGACCCATGAGAAGGTAGAGGTGGTAGAATCCATAGAGAAATTTTCAACTGATCGAATTCAGACTTATGAAGAAACAGCAGTGATTGTAGAAACAATGATAGAAAAAACAAACAGGAAGAAACCAGGAGGCAAAAGCTCATAA
	Notoryctes_typhlops_NYGC	ATGTATAGGAGCACCTATCTGCGTGAGACCCGAAAGAAGAAATATGAGCGGGCTGATGAATTACACGGCTCAGGAGAGCTGAGTACCTTGGGCCAGGCTCAAGGGCTGGAGAATCTACAGGAGCTCAATGAACGCTTTGCCAACTACATCAACTGGGCACGGGGGCTGGAGCAACAGAATGCCATCTTCCGAAAGCAGCTAGAGACCTTCCAGCATCTGGATGAATTGGCTAGCTTGGAGGAAGCATTTTCTGAGCAAATAGAGCTGAACCTTCAGCGGGCAAGGGACCTGGCTATTGACGGAGCCAAGCAGGAGCATGAGGACAAGGATGCCCAATGGGTACTTGATGAGTTTTGAAATAAGTATCAAAATGAATGTGAATTTCAGCTCCTGCTGAAAGAGACTCTTGAACTTCTGAATAAG------------------------------------------------------------------------------------------------AATCTCTTGGAAATCCAGACCTATGTCAGTGTCCTCCAGCCGATCATACAGAACACTCCTCCAGTGTCCACAATTACCATGGGCTTAAGTGAGGAGAAGCTCATAGCTGAAAGGAGAGTTCCCATTCTGCAGAGCCAGCTTGAAGAATACAAAGGTATCCTGGCCCAGTTACAGATGCAGAAATCCAAGCTGCAGGCTGAGACTGTGACACTGAAACAAACTATTAAAAACACCCAGGAGAGTTATGATGATGAGATTCAAATTTACAATGAGCAGATTGAAACTCTGAAAAGAGAGATTGAAGATGCAGAAAGAATGCTGGGGAAGTATACTAATGACTGCCGCCAGTTGGCAATATACCAGCAATCACTGGAAAATGAATTGGAGCGGTACAAGCGCATCATTGAGAATGAAGATAACAGACTGAATTCTGCTA---TTGGAGCACCAATCACACTTTTTACTCAGAGCTACCAAGCTTCTTACAACATGCCTTCCATCAGAATAGCTATCATCCGGGCTATGCAGGCTATAACAACAGTAAAACCAAGACAAAAAGGTCTACCAAAGAAAGCTTCAAGAAAA----AGATTAAAACTAAAGACAAATCAGATGAAACTTTAGAGGATCAACCAGCCAAAAAATCTGGGGAAGGTAAAGACCAAATGCAGCCTCAAGATGTGTGCCAATCAGAGCTGGAAGTGAGCCATAAAGAACCAGGGACCCTAAAACAATAAGTAACCCCAGAGGATATTCCAGATAGTACACAGAAAAGCACAGCCTTAGGTAAAATGTGTAATAATATTAAAGAGAAAGTAAGACGTGACAAAGAAGCTGAGCCTCCATCTGATCTCTACACCAAAGGGCGTCATGTACTTTGTACAGGAGATGCCAATTCTGTAGATCCCGACGTTTGTTCTTCATCCGTCCCAGCAAAAGGTGGGATAGTTGTTTCAATTGACCAGCTATGTCATGGGGATGATGTGAAGCCAATACCTAGA---CTGACCGAACTCTCATCCCCAAATGG---AGATGAACCAGAGGAATAT---GATGAATAAAAAAATCAAGAACATTCTGGAGATGGAAAGAATGAAAGCAAAAACAGAGAT------TAATGGAAGGTGGGAGAAAAAATTGATGATATTCCAAAGAATAAGGGGACTGTGAAGCCCTGTCCAGTAGTCATCCGTGGTCC-AATGGACATTTTGCAGGCCATTCAC---AGATCGGGAAAGATAAAACTTCTGAGGCAGCAGATAAGGGGTTACTAAAGAAAGGCCTCCATGGGTCCATGACCCATGAGAAGGTAGAGGTGGTAGAATCCATAGAGAAATTTTCAACTGATCGAATTCAGACTTATGAAGAAACAGCAGTGATTGTAGAAACAATGATAGAAAAAACAAACAGGAAGAAACCAGGAGGCAAAAGCTCATAA

;
end;
