# Supplementary material for: Three Blind Moles: Molecular Evolutionary Insights on the Tempo and Mode of Convergent Eye Degeneration in Notoryctes typhlops (Southern Marsupial Mole) and Two Chrysochlorids (Golden Moles)
Source: Genes (Basel). 2023 Oct 28;14(11):2018. doi: 10.3390/genes14112018 (PMC10671557; doi:10.3390/genes14112018)
Supplement: Supplementary file 1 [file genes-14-02018-s001.zip › Marsupialia CDS Alignments Nexus/Marsupialia Lens Genes CDS Nexus/BFSP2 CDS both Notoryctes.nex]

#NEXUS
begin taxa;
	dimensions ntax=29;
	taxlabels
	Antechinus_flavipes[&country="Australia:Samford, QLD","Rough Temperature (°C)"=89.48945432250153,Description="JADWMD010000005","Genetic Code"="Standard",Modified=Wed Feb 15 14:14:40 PST 2023,"Assembly Name (Genome-Assembly-Data)"="AdamAnt_v2",Taxonomy="Eukaryota; Metazoa; Chordata; Craniata; Vertebrata; Euteleostomi; Mammalia; Metatheria; Dasyuromorphia; Dasyuridae; Antechinus","Common Name"="yellow-footed antechinus","Genome Coverage (Genome-Assembly-Data)"="100.0x","Filename (Imported From)"="sequence - 2023-02-15T125211.822.gb",dev_stage="adult","Genome Representation (Genome-Assembly-Data)"="Full",isolate="AdamAnt","Assembly Date (Genome-Assembly-Data)"="FEB-2020","Sequencing Technology (Genome-Assembly-Data)"="PacBio; BGISEQ-500; Hi-C",db_xref="taxon:38775",Organism="Antechinus flavipes","Path (Imported From)"="/Users/pannotia/Downloads",Accession="JADWMD010000005.1","% GC"=50.2%,chromosome="5",sex="male","Molecular Weight (kDa)"=506.2440100000091,Topology="linear","Assembly Method (Genome-Assembly-Data)"="Canu v. 1.7; HiC-Pro v. 2.8.0_devel; 3D-DNA v. 1.12",tissue_type="testis","Molecule Type"="DNA","Expected Final Version (Genome-Assembly-Data)"="Yes"]
	Antechinus_stuartii[&"Rough Temperature (°C)"=89.47882054533926,Description="JACYGW010035470 (E1), JACYGW010035471 (E2-7)",Modified=Wed Feb 15 14:15:17 PST 2023,"% GC"=50.2%,"Molecular Weight (kDa)"=489.3320500000083,Topology="linear","Molecule Type"="DNA",Created=Wed Feb 15 13:10:57 PST 2023]
	Phascogale_tapoatafa[&"Rough Temperature (°C)"=89.49891745602166,Description="HiC_scaffold_5",Modified=Wed Feb 15 13:58:47 PST 2023,"% GC"=50.3%,"Molecular Weight (kDa)"=458.8453300000071,Topology="linear","Molecule Type"="DNA",Created=Tue Feb 14 17:46:15 PST 2023]
	Dasyurus_hallucatus[&"Rough Temperature (°C)"=89.35709240729841,Description="HiC_scaffold_5",Modified=Wed Feb 15 13:37:22 PST 2023,"% GC"=49.9%,"Molecular Weight (kDa)"=527.2186500000095,Topology="linear","Molecule Type"="DNA",Created=Tue Feb 14 13:03:31 PST 2023]
	Dasyurus_viverrinus[&"Rough Temperature (°C)"=89.39727385377942,Description="HiC_scaffold_5",Modified=Wed Feb 15 14:15:42 PST 2023,"% GC"=50.0%,"Molecular Weight (kDa)"=500.71444000000866,Topology="linear","Molecule Type"="DNA",Created=Tue Feb 14 17:45:52 PST 2023]
	Sarcophilus_harrisii[&"Rough Temperature (°C)"=89.51941992433795,Description="NC_045430","Genetic Code"="Standard",Modified=Wed Feb 15 14:09:14 PST 2023,"Annotation Software Version (Genome-Annotation-Data)"="8.3",Taxonomy="Eukaryota; Metazoa; Chordata; Craniata; Vertebrata; Euteleostomi; Mammalia; Metatheria; Dasyuromorphia; Dasyuridae; Sarcophilus","Common Name"="Tasmanian devil","Filename (Imported From)"="sequence - 2023-02-14T190352.518.gb","Annotation Provider (Genome-Annotation-Data)"="NCBI","Annotation Method (Genome-Annotation-Data)"="Best-placed RefSeq; Gnomon",cell_line="91H","Features Annotated (Genome-Annotation-Data)"="Gene; mRNA; CDS; ncRNA",db_xref="taxon:9305",Organism="Sarcophilus harrisii","Annotation Version (Genome-Annotation-Data)"="103","Path (Imported From)"="/Users/pannotia/Downloads",Accession="NC_045430.1","% GC"=50.3%,chromosome="5","Molecular Weight (kDa)"=492.12183000000834,"Annotation Pipeline (Genome-Annotation-Data)"="NCBI eukaryotic genome annotation pipeline",Topology="linear","Annotation Name (Genome-Annotation-Data)"="Sarcophilus harrisii Annotation Release 103","Annotation Status (Genome-Annotation-Data)"="Full annotation","Molecule Type"="DNA"]
	Myrmecobius_fasciatus[&"Rough Temperature (°C)"=89.08149253731342,Description="HiC_scaffold_5",Modified=Wed Feb 15 13:54:17 PST 2023,"% GC"=49.2%,"Molecular Weight (kDa)"=519.9820700000098,Topology="linear","Molecule Type"="DNA",Created=Wed Feb 15 10:38:09 PST 2023]
	Thylacinus_cynocephalus[&country="Australia: Tasmania","Rough Temperature (°C)"=89.48480861244019,Description="VAHE03000005","Genetic Code"="Standard",Modified=Wed Feb 15 14:05:04 PST 2023,"Assembly Name (Genome-Assembly-Data)"="UniMelb_ThyCyn2.0_hybrid_assembly",Taxonomy="Eukaryota; Metazoa; Chordata; Craniata; Vertebrata; Euteleostomi; Mammalia; Metatheria; Dasyuromorphia; Thylacinidae; Thylacinus","Common Name"="Tasmanian wolf","Genome Coverage (Genome-Assembly-Data)"="50.0x","Filename (Imported From)"="sequence - 2023-02-15T130418.522.gb",dev_stage="Pouch Young","Genome Representation (Genome-Assembly-Data)"="Full",isolate="PY-MV-C5757","Assembly Date (Genome-Assembly-Data)"="DEC-2021","Sequencing Technology (Genome-Assembly-Data)"="Illumina HiSeq; Illumina NextSeq",db_xref="taxon:9275",Organism="Thylacinus cynocephalus","Path (Imported From)"="/Users/pannotia/Downloads",Accession="VAHE03000005.1","% GC"=50.2%,chromosome="5",sex="female","Molecular Weight (kDa)"=518.78908000001,Topology="linear","Assembly Method (Genome-Assembly-Data)"="Megahit v. 1.2.9; RagTag v. 2.1.0","Reference-guided Assembly (Genome-Assembly-Data)"="GCF_902635505.1; mSarHar1.11","Molecule Type"="DNA","Expected Final Version (Genome-Assembly-Data)"="Yes",isolation_source="soft tissue of a 108-year-old, alcohol-preserved thylacine pouch young specimen"]
	Didelphis_virginiana[&"Rough Temperature (°C)"=89.24980694980695,Description="HiC_scaffold_4",Modified=Wed Feb 15 14:16:13 PST 2023,"% GC"=49.7%,"Molecular Weight (kDa)"=482.13245000000796,Topology="linear","Molecule Type"="DNA",Created=Wed Feb 15 10:09:06 PST 2023]
	Monodelphis_domestica[&"Rough Temperature (°C)"=89.58633811603244,db_xref="taxon:13616",Organism="Monodelphis domestica",Description="NC_008808","Annotation Version (Genome-Annotation-Data)"="Monodelphis domestica Annotation Release 103","Genetic Code"="Standard",Modified=Wed Feb 15 13:52:15 PST 2023,"Annotation Software Version (Genome-Annotation-Data)"="7.0","Path (Imported From)"="/Users/pannotia/Downloads",Accession="NC_008808.1",Taxonomy="Eukaryota; Metazoa; Chordata; Craniata; Vertebrata; Euteleostomi; Mammalia; Metatheria; Didelphimorphia; Didelphidae; Monodelphis","% GC"=50.5%,"Common Name"="gray short-tailed opossum",chromosome="8","Annotation Pipeline (Genome-Annotation-Data)"="NCBI eukaryotic genome annotation pipeline","Molecular Weight (kDa)"=497.3141300000085,Topology="linear","Filename (Imported From)"="sequence - 2023-02-14T185743.201.gb","Annotation Provider (Genome-Annotation-Data)"="NCBI",pop_variant="pop1","Annotation Method (Genome-Annotation-Data)"="Best-placed RefSeq; Gnomon","Annotation Status (Genome-Annotation-Data)"="Full annotation","Features Annotated (Genome-Annotation-Data)"="Gene; mRNA; CDS; ncRNA","Molecule Type"="DNA"]
	Gracilinanus_agilis[&country="Brazil: Panga",collection_date="2019-05-19","Rough Temperature (°C)"=89.56827794561933,Description="NC_058134","Genetic Code"="Standard",Modified=Wed Feb 15 13:43:02 PST 2023,"Annotation Software Version (Genome-Annotation-Data)"="9.0","Assembly Name (Genome-Assembly-Data)"="AgileGrace",Taxonomy="Eukaryota; Metazoa; Chordata; Craniata; Vertebrata; Euteleostomi; Mammalia; Metatheria; Didelphimorphia; Didelphidae; Gracilinanus","Common Name"="Agile Gracile Mouse Opossum","Genome Coverage (Genome-Assembly-Data)"="100.0x","Filename (Imported From)"="sequence - 2023-02-14T185609.855.gb","Annotation Provider (Genome-Annotation-Data)"="NCBI",dev_stage="adult",isolate="LMUSP501","Genome Representation (Genome-Assembly-Data)"="Full","Assembly Date (Genome-Assembly-Data)"="MAR-2020","Annotation Method (Genome-Annotation-Data)"="Best-placed RefSeq; Gnomon","Features Annotated (Genome-Annotation-Data)"="Gene; mRNA; CDS; ncRNA","Assembly Provider (Genome-Assembly-Data)"="Nanjing Normal University","Sequencing Technology (Genome-Assembly-Data)"="stLFR; BGISEQ-500; Hi-C",db_xref="taxon:191870",Organism="Gracilinanus agilis","Annotation Version (Genome-Annotation-Data)"="100","Path (Imported From)"="/Users/pannotia/Downloads",Accession="NC_058134.1","% GC"=50.4%,chromosome="5",sex="male","Molecular Weight (kDa)"=512.9282200000092,"Annotation Pipeline (Genome-Annotation-Data)"="NCBI eukaryotic genome annotation pipeline",Topology="linear","Assembly Method (Genome-Assembly-Data)"="SOAPnuke v. 1.5; Supernova v. 2.1.1; Gapcloser v. 1.10","Annotation Name (Genome-Annotation-Data)"="Gracilinanus agilis Annotation Release 100","Annotation Status (Genome-Annotation-Data)"="Full annotation",tissue_type="liver","Molecule Type"="DNA","Expected Final Version (Genome-Assembly-Data)"="Yes"]
	Dromiciops_gliroides[&country="Chile: San Martin, comuna de Valdivia, Region delos Rios",collection_date="2014-02-10","Rough Temperature (°C)"=89.71400875547216,Description="NC_057865","Genetic Code"="Standard",Modified=Wed Feb 15 13:41:07 PST 2023,"Annotation Software Version (Genome-Annotation-Data)"="9.0","Assembly Name (Genome-Assembly-Data)"="mDroGli1.pri",Taxonomy="Eukaryota; Metazoa; Chordata; Craniata; Vertebrata; Euteleostomi; Mammalia; Metatheria; Microbiotheria; Microbiotheriidae; Dromiciops","Common Name"="monito del monte","Genome Coverage (Genome-Assembly-Data)"="63.0x","Filename (Imported From)"="sequence - 2023-02-14T185850.902.gb","Annotation Provider (Genome-Annotation-Data)"="NCBI",dev_stage="adult",isolate="mDroGli1","Genome Representation (Genome-Assembly-Data)"="Full","Assembly Date (Genome-Assembly-Data)"="07-APR-2021","Annotation Method (Genome-Annotation-Data)"="Best-placed RefSeq; Gnomon","Features Annotated (Genome-Annotation-Data)"="Gene; mRNA; CDS; ncRNA","Assembly Provider (Genome-Assembly-Data)"="Vertebrate Genomes Project","Sequencing Technology (Genome-Assembly-Data)"="PacBio Sequel II CLRQ; 10X Genomics linked reads; Bionano Genomics DLS; Arima Genomics v1 Hi-C",db_xref="taxon:33562",Organism="Dromiciops gliroides","Annotation Version (Genome-Annotation-Data)"="100","Path (Imported From)"="/Users/pannotia/Downloads",Accession="NC_057865.1","% GC"=50.8%,chromosome="5",sex="female","Molecular Weight (kDa)"=496.0522700000085,"Annotation Pipeline (Genome-Annotation-Data)"="NCBI eukaryotic genome annotation pipeline",Topology="linear","Assembly Method (Genome-Assembly-Data)"="FALCON kit v. 1.8.1; FALCON unzip v. 1.3.7; purge_dups v. 1.2.3; Scaff10X v. 4.2; Bionano Solve v. 3.5.1_01142020; Salsa Hi-C v. 2.2; GCPP v. 1.9.0-SL-release-8.0.0+1-37-gd7b188d; longranger v. 2.2.2; freebayes v. 1.3.2; gEVAL manual curation v. 2021-04-07; VGP pipeline v. 1.6","Annotation Name (Genome-Annotation-Data)"="Dromiciops gliroides Annotation Release 100","Diploid (Genome-Assembly-Data)"="Principal Pseudohaplotype","Annotation Status (Genome-Annotation-Data)"="Full annotation",tissue_type="kidney, liver","Molecule Type"="DNA","Expected Final Version (Genome-Assembly-Data)"="No"]
	Gymnobelideus_leadbeateri[&"Rough Temperature (°C)"=89.40556994818652,Description="HiC_scaffold_8 (E1, 5-7), SRX9606518 (E2-4)",Modified=Wed Feb 15 13:44:02 PST 2023,"% GC"=50.1%,"Molecular Weight (kDa)"=479.0354000000077,Topology="linear","Molecule Type"="DNA",Created=Wed Feb 15 13:21:17 PST 2023]
	Pseudocheirus_occidentalis[&"Rough Temperature (°C)"=89.45845290081097,Description="HiC_scaffold_5",Modified=Wed Feb 15 14:19:01 PST 2023,"% GC"=50.2%,"Molecular Weight (kDa)"=497.4302900000085,Topology="linear","Molecule Type"="DNA",Created=Wed Feb 15 10:37:45 PST 2023]
	Pseudochirops_corinnae[&"Rough Temperature (°C)"=89.27906976744185,Description="HiC_scaffold_1",Modified=Wed Feb 15 14:19:01 PST 2023,"% GC"=49.7%,"Molecular Weight (kDa)"=533.3135300000095,Topology="linear","Molecule Type"="DNA",Created=Wed Feb 15 11:49:46 PST 2023]
	Pseudochirops_cupreus[&"Rough Temperature (°C)"=89.35761843790011,Description="HiC_scaffold_2",Modified=Wed Feb 15 14:19:01 PST 2023,"% GC"=49.9%,"Molecular Weight (kDa)"=484.46790000000806,Topology="linear","Molecule Type"="DNA",Created=Wed Feb 15 10:36:39 PST 2023]
	Lagorchestes_hirsutus[&"Rough Temperature (°C)"=89.43606138107415,Description="HiC_scaffold_5",Modified=Wed Feb 15 13:45:32 PST 2023,"% GC"=49.9%,"Molecular Weight (kDa)"=605.6242300000032,Topology="linear","Molecule Type"="DNA",Created=Wed Feb 15 10:01:45 PST 2023]
	Macropus_eugenii[&"Rough Temperature (°C)"=89.46757741347905,Description="HiC_scaffold_3",Modified=Wed Feb 15 14:19:01 PST 2023,"% GC"=50.2%,"Molecular Weight (kDa)"=511.2372400000092,Topology="linear","Molecule Type"="DNA",Created=Wed Feb 15 10:18:09 PST 2023]
	Macropus_fuliginosus[&"Rough Temperature (°C)"=89.52428748451052,Description="HiC_scaffold_4",Modified=Wed Feb 15 13:48:05 PST 2023,"% GC"=50.3%,"Molecular Weight (kDa)"=501.0166000000088,Topology="linear","Molecule Type"="DNA",Created=Wed Feb 15 10:17:48 PST 2023]
	Macropus_giganteus[&"Rough Temperature (°C)"=89.64106162294082,Description="HiC_scaffold_3",Modified=Wed Feb 15 14:19:01 PST 2023,"% GC"=50.6%,"Molecular Weight (kDa)"=508.59743000000896,Topology="linear","Molecule Type"="DNA",Created=Wed Feb 15 10:17:26 PST 2023]
	Macropus_rufus[&"Rough Temperature (°C)"=89.46518424396442,Description="HiC_scaffold_5",Modified=Wed Feb 15 14:16:51 PST 2023,"% GC"=50.2%,"Molecular Weight (kDa)"=488.27032000000804,Topology="linear","Molecule Type"="DNA",Created=Wed Feb 15 10:16:17 PST 2023]
	Setonix_brachyurus[&"Rough Temperature (°C)"=89.35128205128206,Description="HiC_scaffold_5",Modified=Wed Feb 15 14:08:06 PST 2023,"% GC"=49.9%,"Molecular Weight (kDa)"=520.3691700000096,Topology="linear","Molecule Type"="DNA",Created=Wed Feb 15 10:15:24 PST 2023]
	Potorous_gilbertii[&"Rough Temperature (°C)"=89.56878980891719,Description="HiC_scaffold_2",Modified=Wed Feb 15 14:14:04 PST 2023,"% GC"=50.4%,"Molecular Weight (kDa)"=487.5438700000083,Topology="linear","Molecule Type"="DNA",Created=Wed Feb 15 10:15:51 PST 2023]
	Strigocuscus_gymnotis[&"Rough Temperature (°C)"=89.76678635547577,Description="HiC_scaffold_2",Modified=Wed Feb 15 14:06:37 PST 2023,"% GC"=50.9%,"Molecular Weight (kDa)"=518.4307400000095,Topology="linear","Molecule Type"="DNA",Created=Tue Feb 14 18:37:15 PST 2023]
	Trichosurus_vulpecula[&country="New Zealand: Sandymount, Otago Peninsula (Trap 21)",collection_date="17-May-2018","Rough Temperature (°C)"=89.47552850736707,Description="NC_050577","Genetic Code"="Standard",Modified=Wed Feb 15 14:03:16 PST 2023,"Annotation Software Version (Genome-Annotation-Data)"="8.5","Assembly Name (Genome-Assembly-Data)"="mTriVul1.pri",Taxonomy="Eukaryota; Metazoa; Chordata; Craniata; Vertebrata; Euteleostomi; Mammalia; Metatheria; Diprotodontia; Phalangeridae; Trichosurus","Common Name"="common brushtail","Genome Coverage (Genome-Assembly-Data)"="60.73x","Filename (Imported From)"="sequence - 2023-02-14T185454.241.gb","Annotation Provider (Genome-Annotation-Data)"="NCBI",dev_stage="pouch-young",isolate="mTriVul1","Genome Representation (Genome-Assembly-Data)"="Full","Assembly Date (Genome-Assembly-Data)"="15-JAN-2020","Annotation Method (Genome-Annotation-Data)"="Best-placed RefSeq; Gnomon","Features Annotated (Genome-Annotation-Data)"="Gene; mRNA; CDS; ncRNA","Assembly Provider (Genome-Assembly-Data)"="Vertebrate Genomes Project","Sequencing Technology (Genome-Assembly-Data)"="PacBio Sequel; Illumina NovaSeq; Arima Genomics Hi-C; Bionano Genomics DLS",db_xref="taxon:9337",Organism="Trichosurus vulpecula","Annotation Version (Genome-Annotation-Data)"="100","Path (Imported From)"="/Users/pannotia/Downloads",Accession="NC_050577.1","% GC"=50.2%,chromosome="5",sex="male","Molecular Weight (kDa)"=484.28575000000797,"Annotation Pipeline (Genome-Annotation-Data)"="NCBI eukaryotic genome annotation pipeline",Topology="linear","Assembly Method (Genome-Assembly-Data)"="FALCON v. DNANexus 1.9.0; FALCON-Unzip v. DNANexus 1.0.6; purge_haplotigs v. v1.0.3+ 1.Nov.2018; scaff10x v. 4.1.0; Bionano Solve DLS v. 3.2.1; Salsa HiC v. 2.2; Arrow smrtanalysis Pacbio polishing & gap filling v. 6.0.0.47841; longranger align v. 2.2.2; freebayes Illumina polishing v. 1.3.1; gEVAL manual curation v. 2020-01-15; VGP assembly pipeline v. 1.5","Annotation Name (Genome-Annotation-Data)"="Trichosurus vulpecula Annotation Release 100","Diploid (Genome-Assembly-Data)"="Principal pseudohaplotype","Annotation Status (Genome-Annotation-Data)"="Full annotation",tissue_type="muscle (forearm)","Molecule Type"="DNA","Expected Final Version (Genome-Assembly-Data)"="No"]
	Vombatus_ursinus[&"Rough Temperature (°C)"=89.43515189088654,db_xref="taxon:29139",Organism="Vombatus ursinus",Description="NW_020954577","Annotation Version (Genome-Annotation-Data)"="100","Genetic Code"="Standard",Modified=Wed Feb 15 14:02:11 PST 2023,"Annotation Software Version (Genome-Annotation-Data)"="8.1","Path (Imported From)"="/Users/pannotia/Downloads",Accession="NW_020954577.1",Taxonomy="Eukaryota; Metazoa; Chordata; Craniata; Vertebrata; Euteleostomi; Mammalia; Metatheria; Diprotodontia; Vombatidae; Vombatus","% GC"=50.1%,"Common Name"="common wombat",chromosome="Unknown","Molecular Weight (kDa)"=500.34515000000874,"Annotation Pipeline (Genome-Annotation-Data)"="NCBI eukaryotic genome annotation pipeline",Topology="linear","Filename (Imported From)"="sequence - 2023-02-14T184914.022.gb","Annotation Provider (Genome-Annotation-Data)"="NCBI","Annotation Name (Genome-Annotation-Data)"="Vombatus ursinus Annotation Release 100","Annotation Method (Genome-Annotation-Data)"="Best-placed RefSeq; Gnomon","Annotation Status (Genome-Annotation-Data)"="Full annotation","Features Annotated (Genome-Annotation-Data)"="Gene; mRNA; CDS; ncRNA","Molecule Type"="DNA"]
	Phascolarctos_cinereus[&country="Australia",collection_date="01-Aug-2015","Rough Temperature (°C)"=89.77724317295188,Description="NW_018343980","Genetic Code"="Standard",Modified=Wed Feb 15 14:00:42 PST 2023,"Annotation Software Version (Genome-Annotation-Data)"="7.4","Assembly Name (Genome-Assembly-Data)"="phaCin_unsw_v4.1",Taxonomy="Eukaryota; Metazoa; Chordata; Craniata; Vertebrata; Euteleostomi; Mammalia; Metatheria; Diprotodontia; Phascolarctidae; Phascolarctos","Common Name"="koala","Genome Coverage (Genome-Assembly-Data)"="57.3x","Filename (Imported From)"="sequence - 2023-02-13T105942.029.gb","Annotation Provider (Genome-Annotation-Data)"="NCBI",dev_stage="adult",isolate="Bilbo 61053","Genome Representation (Genome-Assembly-Data)"="Full","Assembly Date (Genome-Assembly-Data)"="12-JAN-2017","Annotation Method (Genome-Annotation-Data)"="Best-placed RefSeq; Gnomon","Features Annotated (Genome-Annotation-Data)"="Gene; mRNA; CDS; ncRNA","Assembly Provider (Genome-Assembly-Data)"="The Earlham Institute","Sequencing Technology (Genome-Assembly-Data)"="PacBio",db_xref="taxon:38626",Organism="Phascolarctos cinereus","Annotation Version (Genome-Annotation-Data)"="Phascolarctos cinereus Annotation Release 100","Path (Imported From)"="/Users/pannotia/Downloads",Accession="NW_018343980.1","% GC"=51.0%,chromosome="Unknown",sex="female","Annotation Pipeline (Genome-Annotation-Data)"="NCBI eukaryotic genome annotation pipeline","Molecular Weight (kDa)"=477.29713000000777,Topology="linear","Assembly Method (Genome-Assembly-Data)"="Falcon v. 0.3.0",specimen_voucher="AM:M.47724","Annotation Status (Genome-Annotation-Data)"="Full annotation",tissue_type="spleen","Molecule Type"="DNA","Expected Final Version (Genome-Assembly-Data)"="Yes"]
	Notoryctes_typhlops_DNA_Zoo[&URN="urn:local:.:6u-g7wbyrx","Rough Temperature (°C)"=89.72415169660678,Description="","Genetic Code"="Standard",Modified=Mon May 15 11:45:54 PDT 2023,"% GC"=51.4%,"# Nucleotide Sequences With Quality"=0,"Molecular Weight (kDa)"=311.51982000000083,Topology="linear","Molecule Type"="DNA",Created=Tue May 02 13:54:21 PDT 2023]
	Notoryctes_typhlops_NYGC[&"At least Q20"=100.00%,Ambiguities=0,"At least Q30"=100.00%,"Rough Temperature (°C)"=89.76506986027944,"At least Q40"=100.00%,Description="Concatenation of 5 sequences",Modified=Mon May 15 11:48:09 PDT 2023,Bin="<html><head><3></head><b><font color='#49993F'>High</font></b></html>","% GC"=51.5%,"# Nucleotide Sequences With Quality"=1,"Post-Trim Length"=1002,"Molecular Weight (kDa)"=311.5358200000008,Topology="linear","% MQ"=0.0%,Created=Mon May 15 11:45:11 PDT 2023,URN="urn:local:.:1nb-g9qqr38","% LQ"=0.0%,"% HQ"=100.0%,"Molecule Type"="DNA"]
;
end;

begin characters;
	dimensions nchar=1224;
	format datatype=dna missing=? gap=-;
	matrix
	Antechinus_flavipes	ATGCCCTTCCCAAGGCGAAGGTCCTCATTTCTGGGGTCCCACCCCTCCTCCAGTCTTGAGAGTCCGGGGACCTCGGGCTGCCGGGTCAGTGTTGTAGGGAACAACATGGGCAGCCTCCCCAGGCCCCCAGGG------GTGTACGTGGGGGCAGTGCCAACCGGAGGAGTGAGCAGCCTGGGCACCCGAGTGTCCCGCCGGGCCTTGGGCATCAGCAGTGTCTTTCTGCAGGGTCTGAGGAGTTCCTCCACAGCTCTGGCTCTGAGCCCAGGACTGGAGAAGAACCGAGGCATCTTCTTCGAGTCACTAAATGGCTGCATGGTGGAATACATTGAGAAGGTCCGAGCCTTGGAGAAGGTGAACAGGGAGCTGGAGGAGCATCTGCGGGTCTACCTGGAGAAGAAAGCTTCCAGCATCAGCAACTGGGGAGCCCTGAGGGAGACCTGGGAGAACATCTACCATCAGGTGGGCGACGCCGTCTTGGACAATGCTCGGCTCATGCTGCAGACTGAGAATACTCAGGCTTGTGCCGAAGATTTTAAAGAGAGATATGAAAATGAGCAGCCCTTTCGAAAAGCAGCTGAAGATGAAATTAACTCTCTATACAAAGTGATTGATGATGCTAATTTGACTAAAATGGATCTAGAGAGCCAGATTGAAAGCATGAAAGAAGAACTGGCTTTCATGTCAAGGAACCATGAAGAGGATGTGAAGGTGCTGTACAAACAGCTGGCCGGGTCAGAACTGGAAGGAATGGATGCTCCTATTGGTACTGGCTTAGATGACATCCTGGAGACCATCAGAATTCACTGGGAGAAAGACATAGAGAAGAACCGAGCAGAAACGGGGGCCTTGCTCTATGCTAAG---CAATCCCAAGTGGTCCAG---GCTCGGTCACAGGAGGAAGAAGTGGTGGAGGCACTCAGAGCAGAGTTTCATGATACTGCTTGTGACATCCAGCGCCTTCAAGCAGAGACGGAGTCCTTGAGAACCTTGAAAAGAGGCCTGGAGAACTCATTGTATGACGCCAAGCACTGGCACGACATCGAGCTCCAGAACCTGGGTTCTGTTATTGCCAAGCTAGAAGCCGAGCTTGGGGAGATCCAAAGGGAAACCGAGCAGCAGCAAAAAGACCGGGAGCATCTGTTGTCTGGCAAGTTACAACTGGAGAAAGACATTGTGTCCTATCACTGCCTTCTGGATAGAGAAGGAAGCAGCTAA
	Antechinus_stuartii	ATGCCCTTCCCAAGGCGAAGGTCCTCATTTCTGGGGTCCCACCCCTCCTCCAGTCTTGAGAGTCCGGGGACCTCGGGCTGCCGGGTCAGTGTTGTAGGGAACAACATGGGCAGCCTCCCCAGGCCCCCAGGG------GTGTACGTGGGGGCAGTGCCAACCGGAGGAGTGAGCAGCCTGGGCACCCGAGTGTCCCGCCGGGCCTTGGGCATCAGCAGTGTCTTTCTGCAGGGTCTGAGGAGTTCCTCCACAGCTCTGGCTCTGAGCCCAGGACTGGAGAAGAACCGAGGCATCTTCTTTGAGTCACTAAATGGCTGCATGGTGGAATACATTGAAAAGGTCCGAGCCTTGGAGAAGGTGAACAGGGAGCTGGAGGAGCATCTGCGGGTCTACCTGGAGAAGAAAGCTTCCAGCATCAGCAACTGGGGAGCCCTGAGGGAGACCTGGGAGAACATCTACCATCAGGTGGGCGACGCCGTCTTGGACAATGCTCGGCTCATGCTGCAGACTGAGAATACTCAGGCTTGTGCCGAAGATTTTAAAGAGAGATATGAAAATGAGCAGCCCTTTCGAAAAGCAGCTGAAGATGAAATTAACTCCCTGTACAAAGTGATTGATGATGCTAATTTGACTAAAATGGATCTAGAGAGCCAGATTGAAAGCATGAAAGAAGAACTGGCTTTTATGTCAAGGAACCATGAAGAGGATGTGAAGGTGCTGTACAAACAGCTGGCCGGGTCAGAACTGGAAGGAATGGATGCTCCTATTGGTACTGGCTTAGATGACATCCTGGAGACCATCAGAATTCACTGGGAGAAAGACATAGAGAAGAACCGAGCAGAAACGGGGGCCTTGCTCTATGCTAAG---CAATCCCAAGTGGTCCAA---GCTCGATCACAGGAGGAAGAAGTGGTGGAGGCACTCAGAGCAGAGTTTCATGATACTGCTTGTGACATCCAGCGCCTTCAAGCGGAGACGGAGTCCTTGAGAACCTTGAAAAGAGGCCTGGAGAACTCATTGTATGACGCCAAGCACTGGCACGACATCGAGCTCCAGAACCTGGGTTCTGTTATTGCCAAGCTAGAAGCCGAGCTTGGGGAGATTCAAAGGGAAACCGAGCAGCAGCAAAAAGACCGGGAGCATCTGTTGTCTGGCAAGTTACAACTGGAGAAAGACATTGTGTCCTATCACTGCCTTCTGGATAGAGAAGGAAGCAGCTAA
	Phascogale_tapoatafa	ATGCCCTTCCCAAGGCGAAGGTCCTCATTTCTGGGGTCCCACCCCTCCTCCAGTCTTGAGAGTCCGGGGACCTCGGGCTCCCGGGTCAGTGTTGTAGGGAATAACATGGGCAGCCTCCCCAGGCCCCCAGGG------GTGTATGTGGGGGCAGTGCCAACCGGAGGAGTGAGCAGCCTGGGCACCCGAGTGTCCCGCCGGGCCTTGGGCATCAGCAGTGTCTTTCTGCAGGGTCTGAGGAGTTCCTCCACAGCTCTGGCTCTGAGCCCAGGACTGGAGAAGAACCGAGGCATCTTCTTCGAGTCACTAAATGGCTGCATGGTGGAATACATTGAGAAGGTCCGAGCCTTGGAGAAGGTGAACAGGGAGCTGGAGGAGCATCTGCGGGTCTACCTGGAGAAGAAAGCTTCCAGCATCAGTAACTGGGGAGCCCTGCGGGAGACCTGGGAGAACATCTACCATCAGGTGGGCGATGCCGTCTTGGACAATGCTCGGCTCATGCTGCAGACTGAAAATACTCAGGCTTGTGCTGAAGATTTTAAAGAAAGATATGAAAATGAGCAGCCCTTTCGAAAAGCAGCTGAAGATGAAATTAACTCCCTGTACAAAGTGATTGATGATGCTAATTTGACTAAAATGGATCTAGAGAGCCAGATTGAAAGCATGAAAGAAGAACTGGCTTTTATGTCAAGGAACCATGAAGAGGATGTGAAGGTGCTGTACAAACAGCTGGCCGGGTCAGAACTGGAAGGAATGGATGCTCCTATTGGTACTGGCTTAGATGACATCCTGGAGACCATCAGAATTCACTGGGAGAAAGACATAGAGAAGAACCGAGCAGAAACGGGGGCCTTGCTCTATGCCAAG---CAATCCCAAGTGGTGCAG---GCTCGGTCACAGGAGGAAGAAGTGGTGGAGGCACTCAGAGCGGAGTTTCACGATACTGCTTGTGACATCCAGCGCCTTCAAGCGGAGACAGAGTCCTTGAGAACCTTGAAAAGAGGCCTGGAGAACTCACTGTATGACGCCAAGCACTGGCACGACATCGAACTCCAGAACCTGGGTTCTGTTATTGCCAAGCTAGAAGCCGAGCTTGGGGAGATCCAAAGGGAAACCGAGCAGCAGCAAAAAGACCGGGAGCATCTGTTGTCTGGCAAGTTACAACTGGAGAAAGACATTGTGTCCTATCACTGCCTTCTGGATAGAGAAGGAAGCAGCTAA
	Dasyurus_hallucatus	ATGCCCTTCCCAAGGAGAAGGTCCTCATTTCTGGGGTCCCACCCCTCCTCCAGTCTTGAGAGTCCGGGGACCTCAGGCTGCCGGGTCAGTGTTGTAGGGAATAACATGGGCAGCCTCCCCAGACCCCCAGGG------GTGTACGTGGGGGCAGTGCCAACCGGAGGAGTGAGCAGCCTGGGCACCCGAGTGTCCCGCCGGGCCTTGGGCATCAGCAGTGTCTTTCTGCAGGGTCTGAGGAGTTCTTCCACAGCTCTGGCTCTGAGCCCAGGACTGGAGAAGAACCGAGGCATCTTCTTTGAGTCACTAAATGGCTGCATGGTGGAATACATTGAGAAGGTCCGAGCCTTGGAGAAGGTGAATAGGGAGCTGGAGGAACATCTGCGGGTCTATCTGGAGAAGAAAGCTTCCAGCATCAGCAACTGGGGAGCCCTGCGGGAGACCTGGGAGAACATCTACCATCAGGTGGGCGACGCCGTCTTGGACAATGCTCGGCTCATGCTGCAGACTGAGAATACTCAGGCTTGTGCTGAAGATTTTAAAGAGAGATATGAAAATGAGCAGCCCTTTCGAAAAGCAGCTGAAGATGAAATTAACTCCCTGTACAAAGTGATTGATGATGCTAATTTGACTAAAATGGATCTAGAGAGCCAGATTGAAAGCATGAAAGAAGAACTGGCTTTTATGTCAAGAAACCATGAAGAGGATGTGAAGGTGCTGTACAAACAGCTGGCCGGGTCAGAACTGGAAGGAATGGATGCTCCTATTGGTACTGGCTTAGATGACATCCTGGAGACCATCAGAATTCACTGGGAGAAAGACATAGAGAAGAACCGAGCAGAAACAGGAGCCTTGCTCTATGCCAAG---CAATCCCAAGTGGTCCAG---GCTCGGTCTCAGGAGGAAGAAGTGGTGGAAGCCCTCAGAGCGGAGTTTCACGATACTGCTTGTGACATCCAGCGCCTTCAAGCGGAGACAGAGTCCTTGAGAACCTTGAAAAGAGGCCTGGAGAACTCATTGTATGACGCCAAGCACTGGCACGACATCGAGCTCCAGAACCTGGGTTCTGTTATTGCCAAGCTAGAAGCCGAGCTTGGGGAGATCCAAAGGGAAACCGAGCAGCAGCAAAAAGACCGGGAGCATCTGCTGTCTGGCAAATTACAACTGGAGAAAGACATTGTGTCCTATCACTGCCTTCTGGATAGAGAAGGAAGCAGCTAA
	Dasyurus_viverrinus	ATGCCCTTCCCAAGGAGAAGGTCCTCATTTCTGGGGTCCCACCCCTCCTCCAGTCTTGAGAGTCCGGGGACCTCAGGCTGCCGGGTCAGTGTTGTAGGGAATAACATGGGCAGCCTCCCCAGACCCCCAGGA------GTGTACGTGGGGGCAGTGCCAACCGGAGGAGTGAGCAGCCTGGGCACCCGAGTGTCCCGCCGGGCCTTGGGCATCAGCAGTGTCTTTCTGCAGGGTCTGAGGAGTTCTTCCACAGCTCTGGCTCTGAGCCCAGGACTGGAGAAGAACCGAGGCATCTTCTTTGAGTCACTAAATGGCTGCATGGTGGAATACATTGAGAAGGTCCGAGCCTTGGAGAAGGTGAACAGGGAGCTGGAGGAGCATCTGCGGGTCTACCTGGAGAAGAAAGCTTCCAGCATCAGCAACTGGGGAGCCCTGCGGGAGACCTGGGAGAACATCTACCATCAGGTGGGCGACGCCGTCTTGGACAATGCTCGGCTCATGCTGCAGACTGAGAATACTCAGGCTTGTGCTGAAGATTTTAAAGAGAGATATGAAAATGAGCAGCCCTTTCGAAAAGCAGCTGAAGATGAAATTAACTCCCTGTACAAAGTGATTGATGATGCTAATTTGACTAAAATGGATCTAGAGAGCCAGATTGAAAGCATGAAAGAAGAACTGGCTTTTATGTCAAGAAACCATGAAGAGGATGTGAAGGTGCTGTACAAACAGCTGGCCGGGTCAGAACTGGAAGGAATGGACGCACCTATTGGTACTGGCTTAGATGACATCCTGGAGACCATCAGAATTCACTGGGAGAAAGACATAGAGAAGAACCGAGCAGAAACAGGGGCCTTGCTCTATGCCAAG---CAATCCCAAGTGGTCCAG---GCTCGGTCTCAGGAGGAAGAAGTGGTGGAGGCCCTCAGAGCGGAGTTTCACGATACTGCTTGTGACATCCAGCGCCTTCAAGCGGAGACAGAGTCCTTGAGAACCTTGAAAAGAGGCCTGGAGAACTCATTGTATGACGCCAAGCACTGGCACGACATCGAGCTCCAGAACCTGGGTTCTGTTATTGCCAAGCTAGAAGCCGAGCTTGGGGAGATCCAAAGGGAAACCGAGCAGCAGCAAAAAGACCGGGAGCATCTGCTGTCTGGCAAGTTACAACTGGAGAAAGACATTGTGTCCTATCACTGCCTTCTGGATAGAGAAGGAAGCAGCTAA
	Sarcophilus_harrisii	ATGCCCTTCCCAAGGAGAAGGTCCTCATTTCTGGGGTCCCACCCCTCCTCCAGTCTTGAGAGTCCGGGGACCTCAGGCTGCCGGGTCAGTGTTGTAGGGAATAACATGGGCGGCCTCCCCAGACCCCCAGGA------GTGTACGTGGGGGCAGTGCCAACCGGAGGAGTGAGCAGCCTGGGCACCCGAGTGTCCCGCCGGGCCTTGGGCATCAGCAGTGTCTTTCTGCAGGGTCTGAGGAGTTCTTCCACAGCTCTGGCTCTGAGCCCAGGACTGGAGAAGAACCGAGGCATCTTCTTTGAGTCACTAAATGGCTGCATGGTGGAATACATTGAGAAGGTCCGTGCCTTGGAGAAGGTGAACCGGGAGCTGGAGGAGCATCTGCGGGTCTACCTGGAGAAGAAAGCTTCCAGCATCAGCAACTGGGGAGCCCTGCGGGAGACCTGGGAGAACATCTACCATCAGGTGGGCGACGCCGTCTTGGACAATGCTCGGCTCATGCTGCAGACTGAGAATACTCAGGCTTGTGCTGAAGATTTTAAAGAGAGATATGAAAATGAGCAGCCCTTTCGAAAAGCAGCTGAAGATGAAATTAACTCCCTGTACAAAGTGATTGATGATGCTAATTTGACTAAAATGGATCTAGAGAGCCAGATTGAAAGCATGAAAGAAGAACTGGCTTTTATGTCAAGAAACCATGAAGAGGATGTGAAGGTGCTGTACAAACAGCTGGCCGGGTCAGAACTGGAAGGAATGGATGCTCCTATTGGTACTGGCTTAGATGACATCCTGGAGACCATCAGAATTCACTGGGAGAAAGACATAGAGAAGAACCGAGCAGAAACAGGGGCCTTGCTCTATGCCAAG---CAATCCCAAGTGGTCCAG---GCTCGGTCTCAGGAGGAAGAAGTGGTGGAGGCCCTCAGAGCGGAGTTTCACGATACTGCTTGTGACATCCAGCGCCTTCAAGCAGAGACAGAGTCCTTGAGAACCTTGAAAAGAGGCCTGGAGAACTCATTGTATGACGCTAAGCACTGGCACGACATCGAGCTCCAGAACCTGGGTTCTGTTATTGCCAAGCTAGAAGCCGAGCTTGGGGAGATCCAAAGGGAAACCGAGCAGCAGCAAAAAGACCGGGAGCATCTGCTGTCTGGCAAGTTACAACTGGAGAAAGACATTGTGTCCTATCACTGCCTTCTGGATAGAGAAGGAAGCAGCTAA
	Myrmecobius_fasciatus	ATGCCCTTCCCAAGGCGAAGGTCCTCATTTTTGGGGTCCCACCCCTCCTCCAGTCTTGAGAGTCCGGGGGCTTCAGGCTGCCGGGTCAGTGTAGTAGGGAATAACATGGGCAGCCTCCCCAGGCCCCCAGGG------GTGTATGTAGGGGCAGTGCCAACTGGAGGAGTAAGCAGCCTGGGCACCCGAGTGTCCCGCCGGGCCTTGGGCATCAGCAGTGTCTTTCTGCAGGGTCTGAGGAGTTCCTCCACAGCTGTGGCTCTGAGCCCAGGACTGGACAAGAACCGAGGCATCTTCTTTGAGTCACTAAATGGCTGCATGGTGGAATACATTGAGAAGGTCCGAGCCTTGGAGAAGGTGAACAGGGAGCTGGAGGAGCATCTGCGGGTCTACCTGGAGAAGAAAGCTTCCAGCATCAGCAACTGGGGAGCCCTGCGGGAAACCTGGGAGAACATCTACCATCAGGTGGGCGATGCCGTCTTGGACAATGCTCGGCTTATGCTGCAGACTGAGAATACTCAGGCTTGTGCTGAAGATTTTAAAGAGAGATATGAAAATGAGCAGCCCTTTCGAAAAGCAGCTGAAGATGAAATTAACTCCCTGTACAAAGTGATTGATGATGCTAATTTGACTAAAATGGATCTAGAGAGCCAGATTGAAAGCATGAAAGAAGAACTGGCTTTTTTGTCAAGGAACCATGAAGAGGATGTGAAGGTGCTATACAAACAGCTGGCCGGGTCAGAACTGGAAGGAATGGATGCTCCTATTGGCACTGGCTTAGATGACATCCTGGAGACCATCAGAATTCATTGGGAGAAAGACATAGAGAAGAACCGAGCAGAAGCAGGAGCCTTGCTCTATGCTAAG---CAGTCCCAAGTGGTCCAG---GCTCGGTCCCAGGAGGAAGAAGTGGTGGAGGCACTGAGAGCAGAATTTCACGATACTGCTTGTGACATCCAGCGCCTTCAAGCGGAGACAGAGTCCTTGAGAACCTTGAAAAGAGGCCTGGAGAACTCATTGTATGACGCCAAGCACTGGCATGACATCGAGCTCCAGAACCTGGGTTCTGTTATTGCCAAGCTAGAAGCTGAGCTTGGGGAGATCCAAAGGGAAACCGAGCAGCAGCAAAAAGACCGGGAGCATCTGCTGTCTGGAAAGTTACAACTGGAAAAAGACATTGTGTCCTATCACTGCCTTCTGGATAGAGAAGGAAGCAGCTAA
	Thylacinus_cynocephalus	ATGCCCTTCCCAAGGCGAAGGTCCTCATTTTTGGGGTCCCACCCCTCCTCCAGTCTTGAGAGTCCGGGGGCCTCAGGCTGCCGGGTCACTGTTGTAGGGAGTAACCTGGGCAGCTTCCCCAGGCCCCCAGGG------GTGTATGTGGGGGCAGTGCCAACCGGAGGAGTGAGCAGCCTGGGCACCCGAGTGTCCCGCCGGGCCTTGGGCATCAGCAGTGTCTTTCTGCAGGGTCTGAGGAGTTCCTCCACAGCTCTGGCTCTGAGCCCAGGACTGGAGAAGAACCGAGGCATCTTCTTTGAGTCACTAAATGGCTGCATGGTAGAATACATTGAGAAGGTCCGAGCCTTGGAGAAGGTGAACAGGGAGCTGGAGGAGCATCTGCGGGTCTACCTGGAGAAGAAAGCTTCCAGCATCAGCAACTGGGGAGCCCTGCGGGAGACCTGGGAGAACATCTACCATCAGGTGGGCGACGCCGTCTTGGACAATGCTCGGCTTATGCTGCAGACTGAGAATACTCAGGCTTGTGCTGAAGATTTTAAAGAGAGATATGAAAACGAGCAGCCCTTTCGAAAAGCAGCTGAAGATGAAATTAACTCCTTGTACAAAGTGATTGATGATGCTAATTTGACTAAAATGGATCTAGAGAGCCAGATTGAAAGCATGAAAGAAGAACTGGCTTTTTTGTCAAGGAACCACGAAGAGGATGTGAAGGTGCTATATAAACAACTGGCCGGGTCAGAACTGGAAGGAATGGATGCTCCTATTGGTACTGGCTTAGATGACATCTTGGAGACCATCAGAATTCACTGGGAGAAAGACATAGAGAAGAACCGAGCAGAAACGGGGGCTTTGCTCTATGCCAAG---CAGTCCCAAGTGGTCCAG---GCTCGGTCCCAGGAGGAAGAAGTGGTGGAGGCACTCAGAGCGGAGTTTCACAATACTGCTTGTGACATCCAGCGCCTTCAAGCGGAGACAGAGTCCTTGAGAACCTTGAAAAGAGGCCTGGAGAACTCATTGTATGACGCCAAGCACTGGCATGACATCGAGCTCCAGAACCTGGGTTCTGTTATTGCCAAGCTAGAAGCCGAGCTTGGGGAGATCCAAAGGGAAACCGAGCAGCAGCAAAAAGACCGGGAGCATCTGCTGTCTGGCAAGTTACAACTGGAAAAAGACATTGTGTCCTATCACTGCCTTCTGGATAGAGAAGGAAGCAGCTAA
	Didelphis_virginiana	ATGCCCTTTCCAAGGCGTCGGTCTTCATTCTTGGGGTCTCACACCTCATCCAGCCTTGACAGTCCAGGGGCCTCAGCCCACCGGGTCAATGTGGTGGGGAATAACATGGGTGGTCTCCCCAGGCCCCCAGGG------GTGTATGTGGGGGCAGTGCCAACTGGAGGAGTGAGCAGCCTGGGTACCCGAGTGTCCCGCCGAGCCTTGGGCATCAGCAGTGTCTTCCTGCAGGGTCTGAGGAGTTCCTCCACAGCCCTGGCCCTGAGCCCAGAACTCGAGAAGAACCGAGGCATCTTCTTCGAGTCTCTAAATGGCTGCATGGTGGAGTACATTGAGAAGGTCCGAGCCTTGGAGCAAGTGAACCGGGAGCTGGAGGAACATCTGAGGGTTTACCTAGAGAAGAAGGCCTCCAGCATCAGCAACTGGGGGGCCCTTCGAGAGACCTGGGAGAGTGTCTACCATCAGGTGGGGGATGCTGTCTTGGACAACGCTCGGCTTATGCTGCAGACCGAGAATACTCAAGCTTGTGCTGAAGATTTTAAAGAGAGATATGAAAATGAGCAGCCCTTCCGAAAAGCAGCCGAAGATGAAATTAACTCCCTGTACAAAGTGATTGATGATGCTAATTTGACTAAAATGGATCTTGAGAGCCAGATTGAAAGCATGAAAGAAGAACTTGCTTTTTTGTCAAGAAACCATGAAGAGGATGTGAAGGTGCTATACAAACAGCTGGCCGGCTCAGAGCTTGAAGGAATGGATGCTCCCATTGGAACTGGCTTAGATGACATTCTGGAGACCATCAGAATTCACTGGGAAAAGGACATAGAGAAGAACCGGGCAGAAACAGGAGCCTTGCTCTACGCCAAGCAGCAATCCCAAGTGGTCCAAGCAGCTCGATCCCAAGAAGAAGAACTGGTTGAAGCTCTAAGAGCAGAGTTTCATGATACTGCTTGTGATATTCAGCGCCTTCAAGCAGAGACAGAGTCATTGAGAACGTTGAAAAGAGGTCTGGAGAACTCATTGTATGACGCCAAGCACTGGCATGACATCGAGCTCCAGAACCTGGGCTCTGTTATCGCCAAGCTAGAAGCAGAGCTTGGAGAAATTCAAAGGGAAACTGAGCAGCAGCAAAAAGACCGGGAGCATCTGTTGTCTGGCAAGTTACAACTGGAGAAAGACATCGTGTCCTATCACTGCCTTCTGGATAGAGAAGGGAGCAGCTAA
	Monodelphis_domestica	ATGCCCTTCCCAAGGCGTCGGTCTTCATTCTTGGGGTCCCACTCCTCATCCAGCCTTGACAGTCCAGGGGCCTCAGGCCACCGGGTCAGTGTGGTGGGGAATAGCATGGGTGGCCTCCCCAGGCCTCCAGGG------GTGTATGTGGGGGCAGTGCCAACCGGAGGAGTGAGCAGCCTGGGCACCCGAGTGTCCCGCCGGGCCTTGGGCATCAGCAGCGTCTTTCTTCAGGGTCTGAGGAGTTCCTCCACAGCCCTGGCCTTGAGCCCAGGACTGGAGAAGAACCGAGGCATCTTCTTCGAGTCCCTAAATGGCTGCATGGTGGAGTATATTGAGAAGGTCCGAGCCTTGGAGCAAGTGAACCGGGAGCTGGAGGAACATCTGAGGGTCTACCTGGAGAAGAAGGCCTCCAGCATCAGCAACTGGGGAGCCCTTCGAGAGACCTGGGAGAGTGTCTACCATCAGGTGGGGGATGCTGTCTTGGACAATGCTCGGCTTATGCTGCAGACCGAGAATACTCAAGCTTGTGCTGAAGATTTTAAAGAGAGATATGAAAATGAGCAGCCCTTCCGAAAAGCAGCCGAAGATGAAATTAACTCCCTGTACAAGGTGATTGATGATGCTAATTTGACTAAAATGGATCTCGAGAGCCAGATTGAAAGCATGAAAGAAGAACTTGCTTTTTTGTCAAGGAACCATGAAGAGGATGTGAAGATGCTATACAAACAGCTGGCTGGCTCAGAGCTTGAAGGAATGGATGCTCCCATTGGAACTGGCTTAGATGACATTCTGGAGACCATCAGAATTCACTGGGAAAAGGACATAGAGAAGAACCGGGCAGAAACAGGGGCCTTGCTCTATGCCAAGCAGCAATCCCAAGTGGTCCAGGCAGCTCGATCCCAAGAGGAAGACCTGGTTGAAGCTCTGAGAGCAGAATTTCATGATACTGCTTGTGATATTCAGCGCCTTCAAGCAGAGACAGAGTCCTTGAGAACTTTGAAAAGAGGTCTGGAGAACTCGTTGTATGACGCCAAGCACTGGCATGACATTGAGCTCCAGAACCTGGGCTCTGTTATCGCCAAGCTAGAAGCAGAACTTGGGGAGATCCAAAGGGAAACTGAGCAACAGCAAAAAGACCGGGAGCATCTGTTGTCTGGCAAGTTGCAACTGGAGAAAGACATTGTGTCCTATCACTGCCTTCTGGATAGAGAAGGGAGCAGCTAA
	Gracilinanus_agilis	ATGCCCTTCCCAAGGCGTCGGTCTTCATTCTTGGGATCCCACTCCTCATCCAGCCTTGACAGTCCAGGGGCCTCAGGCCACAGGGTCAATGTGGTGGGGAATAACATGGGTGGCCTCCCCAGGCCCCCAGGG------GTGTATGTGGGGGCAGTGCCAACCGGAGGAGTGAGCAGCCTGGGCACCCGAGTGTCCCGCCGGGCCTTGGGCATCAGCAGCGTCTTTCTGCAGGGTCTGAGGAGTTCCTCCACAGCCCTGGCCCTGAGCCCAGGACTGGAGAAGAACCGAGGCATCTTCTTCGAGTCCCTAAATGGCTGCATGGTGGAGTACATTGAGAAGGTCCGAGCCTTGGAGCAAGTGAACCGGGAGCTGGAGGAACATCTGAGGGTCTACCTGGAGAAGAAGGCCTCCAGCATCAGCAACTGGGGAGCCCTTCGAGAGACCTGGGAGAGTGTCTACCATCAGGTGGGAGATGCCGTCTTGGACAACGCTCGGCTTATGCTGCAGACCGAGAATACTCAAGCTTGTGCTGAAGATTTTAAAGAGAGATATGAAAATGAGCAGCCCTTCCGCAAAGCAGCCGAAGATGAAATTAACTCCCTGTACAAAGTGATTGATGATGCTAATTTGACTAAAATGGATCTCGAGAGCCAGATTGAAAGCATGAAAGAAGAACTTGCTTTTTTGTCAAGGAACCATGAAGAGGACGTGAAGGTGCTATACAAACAGCTGGCCGGCTCAGAGCTTGAAGGAATGGATGCTCCCATTGGAACTGGCTTAGATGACATTCTGGAGACCATCAGAATTCACTGGGAAAAGGACATAGAGAAGAACCGGGCAGAAACGGGGGCCTTGCTCTACGCCAAGCAGCAATCCCAAGTGGTCCAGGCAGCTCGATCCCAAGAGGAAGAACTGGTTGAAGCTCTAAGAGCAGAGTTTCATGATACTGCGTGTGATATTCAGCGCCTTCAAGCAGAGACAGAGTCCTTGAGAACCTTGAAAAGAGGCCTGGAGAACTCGTTATATGACGCCAAGCACTGGCATGACATCGAGCTCCAGAACCTGGGCTCTGTTATCGCCAAGCTAGAAGCAGAGCTCGGGGAAATCCAAAGGGAAACCGAGCAACAGCAAAAAGACCGGGAGCATCTGTTGTCTGGCAAGTTACAACTGGAGAAAGACATCGTGTCCTATCACTGCCTTCTGGATAGAGAAGGGAGCAGCTAA
	Dromiciops_gliroides	ATGCCCTTCCCAAGGCGTCGGTCTTCCTTCTTGGGGTCCCATTCCTCATCCAGTCTTGAGAGTCCGGGGGCCTCAGGCTGCCGGGTCAGTGTTGTAGGGAACACCATGGGCAGCCTCCCCAGGCCCCCGGGG------GTATATGTGGGGGCAGTGCCAACTGGAGGAGTGAGCAGCCTGGGCACCCGAGTGTCCCGCCGGGCCTTGGGCATCAGCAGTGTCTTTCTGCAAGGCCTGAGGAGCTCCTCCACGGCCCTGGCCCTGAGCCCAGGCCTGGAGAAGAACCGAGGCATCTTCTTTGAGTCTCTCAATGGCTGCATGGTAGAGTACATTGAGAAGGTCCGAGCCTTGGAGCAGGTGAACAGAGAGTTGGAGGAACATCTGCGGGTCTACCTGGAGAAGAAGGCTTCTAGCATCAGCAACTGGGGAGCCCTGCGGGAGACCTGGGAGAACATCTACCATCAGGTGGGTGACGCCGTCTTGGACAATGCTCGGCTTATGCTGCAGACTGAGAACACTCAGGCTTGTGCTGAAGATTTTAAAGAGAGATATGAAAATGAGCAGCCCTTCCGAAAAGCAGCCGAAGATGAAATTAACTCCCTGTACAAAGTGATTGATGACGCTAATTTGACTAAAATGGATCTAGAGAGCCAGATTGAAAGCATGAAAGAAGAACTGGCTTTTCTGTCAAGAAACCATGAAGAGGACGTGAAGGTGCTTTACAAACAGCTGGCTGGGTCAGAGCTGGAAGGAATGGATGCTCCCATTGGTACTGGCCTAGATGACATTCTGGAGACCATCAGAATTCACTGGGAGAAGGACATAGAGAAGAATCGGGCAGAGACAGGGGCCTTACTCTACGCCAAGCAGCAATCCCAAGTGGTCCAGGCAGCTCGGTCCCAAGAGGAAGAACTGGTGGAGGCCCTCAGAGCAGAGTTTCACGATACTGCTTGTGACATTCAGCGCCTTCAAGCGGAGACCGAGTCCCTGAGAACCTTGAAAAGAGGTCTGGAGAACTCATTATATGATGCCAAGCACTGGCATGACATTGAGCTCCAGAACCTGGGCTCTGTCATCGCCAAGCTAGAAGCAGAGCTTGGGGAAATCCAGAGGGAAACTGAGCAGCAGCAGAAAGACCGGGAGCATCTGTTGTCTGGCAAGTTACAACTGGAGAAAGACATCGTGTCCTATCACTGCCTTCTGGATAGAGAAGGAAGCAGCTAA
	Gymnobelideus_leadbeateri	ATGCCCTTCCCAAGGCGTCGGTCTTCATTCTTAGGGTCCCACTCTGCATCCAGCCTTGAGAGCCCAGGAGCTTCAGGCTGCCGGGTCAGTGTTATAGGAAATAACCTAGGCAGCCTCCCCAGGCCTCCAGGG------GTATATGTGGGGGCAGTGCCAACCGGAGGAGTGAGCAGCCTGGGCACCCGAGTGTCCCGCCGGGCCCTGGGCATCAGCAGCGTCTTCCTGCAGGGTCTAAGGAGCTCATCCACAGCCCTCGCTCTGAGCCCAGGACTGGAGAAGAACAGAGGCATCTTCTTCGAGTCCCTGAATGGCTGCATGGTAGAGTATATTGAGAAGGTTCGAGCCTTGGAGCAGGTGAACAGGGAATTGGAGGAACATCTTCGAGTCTACCTGGAGAAGAAAGCCTCCAGCATCAGCAACTGGGGAGCCCTGCGAGAGACCTGGGAGAACATCTACCATCAGGTGGGAGATGCGGTCTTGGACAATGCCCGGCTCATGCTGCAGACTGAGAATACTCAGGCTTGCGCTGAAGATTTTAGAGAGAGATATGAAAATGAGCAGCCCTTCCGAAAAGCAGCTGAAGATGAAATTAACTCCCTGTATAAAGTGATTGATGATGCTAATTTGACTAAAATGGATCTAGAGAGCCAGATTGAAAGCATGAAAGGAGAACTGGCTTTTTTGTCAAGGAACCATGAGGAGGACGTGAAGGTGTTATACAAACAGCTGGCCGGGTCAGAGCTGGAAGGAATGGATGCTCCCATTGGTACTGGCTTAGATGACATTCTGGAGACCATCAGAATTCACTGGGAGAAGGACATAGAGAAGAACCGGGCAGAAACAGGGGCCTTGCTCTACGCCAAGCAACATTCCCAAGTGGTCCAGGCAGCTCGATCCCAAGAGGAAGAATTGGTGGAAGCCCTCAGAGCAGAGTTCCATGATACTGCTTGTGATATTCAGCGCCTTCAAGCTGAGACAGAGTCCTTGAGAACCTTGAAAAGAGGTCTGGAGAACTCATTGTATGACGCCAAGCACTGGCATGACATTGAGCTCCAGAACCTGGGCTCGGTTATCGCCAAGCTCGAAGCGGAGCTTGGGGAGATTCAAAGAGAAACTGAACAGCAGCAGAAAGACCGGGAGCATCTCTTGTCTGGCAAGTTACAACTGGAGAAAGACATCGTGTCCTATCACTGCCTTCTAGATAGAGAAGGAAGCAGCTAA
	Pseudocheirus_occidentalis	ATGCCCTTCCCAAGGCGTCGGTCTTCATTCTTGGGGTCCCACTCCTCATCCAGCCTTGAGAGCCCGGGGGCTTCAGGCTGCAGGGTCAGTGTTATAGGGAATAACCTGGGCAGCCTCCCTAGACCCCCAGGA------GTGTATGTAGGGTCAGTGCCAACTGGAGGAGTGAGCAGCCTGGGCACCCGAGTGTCCCGCCGGGCCCTGGGCATCAGCAGCGTCTTTCTGCAGGGTCTAAGGAGCTCATCCACAGCCCTCGCTCTGAGCCCAGGACTGGAGAAGAACAGAGGCATCTTCTTCGAGTCCCTGAATGGCTGCATGGTAGAGTACATTGAGAAGGTCCGAGCCTTGGAGCAGGTGAATAGGGAATTGGAGGAACATCTGCGAGTCTACCTGGAGAAGAAAGCCTCCAGCATTAGCAATTGGGGAGCCCTGCGGGAGACCTGGGAGAACATCTACCATCAGGTGGGTGATGCCGTCTTGGACAATGCCCGGCTCATGCTGCAGACTGAGAACACTCAGGCTTGCGCTGAAGATTTTAAAGAAAGATATGAAAATGAGCAGCCCTTCCGAAAAGCAGCTGAAGATGAAATTAACTCCCTGTATAAAGTGATTGATGATGCTAATTTGACTAAAATGGATCTAGAGAGCCAGATTGAAAGCATGAAAGGAGAACTGGCTTTTTTGTCAAGGAACCATGAGGAGGATGTGAAGGTGTTATACAAACAGCTGGCCGGGTCAGAGCTGGAAGGAATGGATGCCCCCATTGGTACTGGCTTAGATGATATTCTGGAGACCATCAGAATTCACTGGGAGAAGGACATAGAGAAGAACCGGGCAGAAACAGGGGCTTTGCTCTACGCCAAGCACCATTCCCAAGTGGTCCAGGCAGCTCGATCCCAAGAGGAAGAGTTAGTGGCAGCCCTCAGAGCAGAGTTTCATGATACTGCTTGTGATATTCAGCGCCTTCAAGCCGAGACGGAGTCCTTGAGAACCTTGAAAAGAGGTCTGGAGAACTCATTGTATGACGCCAAGCATTGGCATGACATCGAGCTCCAGAACCTGGGCTCTGTTATCGCCAAGCTCGAAGTGGAACTTGGAGAAATCCAAAGAGAAACTGAGCAGCAGCAAAAAGACCGGGAGCATCTGTTGTCTGGCAAGTTACAACTGGAGAAAGACATCGTGTCCTATCACTGCCTTCTGGATAGAGAAGGAAGCAGCTAA
	Pseudochirops_corinnae	ATGCCCTTCCCAAGGCGTCGGTCTTCATTCTTGGGGTCCCACTCCTCATCCAGCCTTGAGAGCCCAGGGGCTTCAGGCTGTCGGGTCAGTGTTATAGGGAATAACCTAGGCAGCCTCCCCAGGCCCCCAGGG------GTGTATGTAGGGTCAGTGCCAACCGGAGGAGTGAGCAGCCTGGGCACCCGAGTGTCCCGCCGGGCCCTGGGCATCAGCAGCGTCTTTCTGCAGGGTCTAAGGAGCTCATCCACAGCCCTCGCTCTGAGCCCAGGACTGGAGAAGAACAGAGGCATCTTCTTTGAGTCCCTGAATGGTTGCATGGTAGAGTACATTGAGAAGGTTCGAGCCTTGGAGCAGGTGAACAGGGAATTGGAGGAACATCTGCGAGTCTACCTGGAGAAGAAAGCCTCCAGCATTAGCAACTGGGGAGCCCTGCGGGAGACCTGGGAAAACATCTACCATCAGGTGGGTGATGCTGTCTTGGACAATGCCCGGCTCATGCTGCAGACTGAGAACACTCAGGCTTGCGCTGAAGATTTTAAAGAGAGATATGAAAATGAGCAGCCCTTCCGAAAAGCAGCTGAAGATGAAATTAACTCCCTGTATAAAGTGATTGATGATGCTAATTTGACTAAAATGGATCTAGAGAGCCAGATTGAAAGCATGAAAGGAGAACTGGCTTTTTTGTCAAGGAACCATGAGGAGGACGTGAAGGTGTTATACAAACAGCTGGCTGGGTCAGAGCTGGAAGGAATGGATGCTCCTATTGGTACTGGCTTAGATGACATTCTTGAGACCATCAGAATTCACTGGGAGAAGGACATAGAGAAGAACCGGGCAGAAACGGGGGCCTTGCTCTACGCTAAGCAACATTCCCAAGTGGTCCAGGCAGCTCGAACCCAAGAGGAAGAATTAGTGGAAGCCCTCCGAGCAGAGTTTCATGATACTGCTTGTGATATTCAGCGCCTTCAAGCCGAGACGGAGTCCTTGAGAACCTTGAAAAGAGGTCTGGAGAACTCATTGTATGACGCCAAGCACTGGCATGATATCGAGCTCCAGAACCTGGGCTCCGTTATCGCCAAGCTCGAAGCGGAGCTTGGAGAAATCCAAAGAGAAACTGAGCAGCAGCAAAAAGACCGGGAGCATCTGCTGTCTGGCAAGTTACAACTGGAGAAAGACATCGTGTCCTATCACTGCCTTCTGGATAGAGAAGGAAGCAGCTAA
	Pseudochirops_cupreus	ATGCCCTTCCCAAGGCGTCGGTCTTCATTCTTGGGGTCCCACTCCTCATCCAGCCTTGAGAGCCCAGGGGCTTCAGGCTGCCGGGTCAGTGTTATAGGGAATAACCTAGGCGGCCTCCCCAGGCCCCCAGGG------GTGTATGTAGGGTCAGTGCCAACCGGAGGAGTGAGCAGCCTGGGCACCCGAGTGTCCCGCCGGGCCCTGGGCATCAGCAGCGTCTTTCTGCAGGGTCTAAGGAGCTCATCCACAGCCCTCTCTCTGAGCCCAGGACTGGAGAAGAACAGAGGCATCTTCTTTGAGTCCCTGAATGGTTGCATGGTAGAGTACATTGAGAAGGTTCGAGCCTTGGAGCAGGTGAACAGGGAATTGGAGGAACATCTGCGAGTCTACCTGGAGAAGAAAGCCTCCAGCATTAGCAACTGGGGAGCCCTGCGGGAGACCTGGGAGAACATCTACCATCAGGTGGGTGACGCCGTCTTGGACAATGCCCGGCTCATGCTGCAGACTGAGAACACTCAGGCTTGCGCTGAAGATTTTAAAGAGAGATATGAAAATGAGCAGCCCTTCCGAAAAGCAGCTGAAGATGAAATTAACTCCCTGTATAAAGTGATTGATGATGCTAATTTGACTAAAATGGATCTAGAGAGCCAGATTGAAAGCATGAAAGGAGAACTGGCTTTTTTGTCAAGGAACCATGAGGAGGACGTGAAGGTGTTATACAAACAGCTGGCCGGGTCAGAGCTGGAAGGAATGGATGCTCCCATTGGCACTGGCTTAGATGACATTCTGGAGACCATCAGAATTCACTGGGAGAAGGACATAGAGAAGAACCGGGCAGAAACAGGGGCCTTGCTCTACGCTAAGCAACATTCCCAAGTGATCCAGGCAGCTCGAACCCAAGAGGAAGAATTAGTGGAAGCCCTCCGAGCAGAGTTTCATGATACTGCTTGTGATATTCAGCGCCTTCAAGCCGAGACGGAGTCCTTGAGAACCTTGAAAAGAGGTCTGGAGAACTCATTGTATGATGCCAAGCACTGGCATGATATCGAGCTCCAGAACCTGGGCTCCGTTATCGCCAAGCTCGAAGCGGAGCTTGGAGAAATCCAAAGAGAAACTGAGCAGCAGCAAAAAGACCGGGAGCATCTGCTGTCTGGCAAGTTACAACTGGAGAAAGACATTGTGTCCTATCACTGCCTTCTGGATAGAGAAGGAAGCAGCTAA
	Lagorchestes_hirsutus	ATGCCCTTCCCAAGGCGTCGGTCTTCGTTCTTGGGGTCCCACACCTCAACCAGCCTTGACAGTCCAGGGGCCTCAGGCTGCCGGGTCAGTGTTATAGGGAACAACCTAGGCAGCCTCCCCAGGCCCCCAGGG------GTGTATGTGGGATCAGTGCCAACTGGAGGAGTGAGCAGCCTGGGCACCCGAGTGTCCCGCCGGGCCCTGGGCATCAGCAGTGTCTTTCTGCAAGGTCTGAGGAGCTCGTCCACAGCCCTCGCTCTGAGCCCAGGACTGGAAAAGAACAGAGGCATCTTCTTTGAGTCCCTGAATGGCTGCATGGTAGAGTACATTGAGAAGGTCCGAGCCTTGGAGCAGGTGAACAGGGAGCTAGAGGAACATCTGCGGGTCTACTTAGAGAAGAAAGCCTCCAGCATCAGCAACTGGGGAGCCCTGCGGGAGACCTGGGAGAGCATCTACCATCAGGTGGGGGACGCTGTCTTGGACAATGCACGGCTTATGCTGCAGACTGAGAACACTCAGGCTTGTGCAGAAGATTTTAAAGAGAGATATGAAAATGAGCAGCCCTTCCGAAAAGCAGCGGAAGATGAAATTAACTCCCTGTATAAAGTGATTGATGATGCTAATTTGACTAAAATGGATCTAGAGAGCCAGATTGAAAGCATGAAAGAAGAACTGGCTTTTTTGTCAAGGAATCATGAAGAGGACGTGAAGGTGCTATACAAACAGCTGGCTGGGTCAGAGCTGGAAGGAATGGATGCTCCCATTGGTACTGGCTTGGATGACATTCTGGAGACCATCAGGATTCACTGGGAAAAGGACATAGAGAAGAACCGGGCAGAAACAGGGGCCTTGCTCTACGCCAAGCAACATTCCCAAGTGGCCCAGGCAGCTCGGTCCCAGGAGGAAGAACTGGTGGAGCTCCTTAGAGCAGAGTTTCATGATACCGCTTGTGATGTTCAGCGCCTTCAAGCGGAGACCGAGTCCTTGAGAACATTGAAAAGAGGTCTGGAGAACTCGTTGTATGATGCCAAGCATTGGCATGACATTGAGCTCCAGAACCTGGGCTCTGTTATTGCCAAGCTCGAAGCGGAGCTTGGGGAAATCCAAAGAGAAACCGAGCAACAGCAAAGAGACCGGGAGCATCTGTTGTCTGGCAAGTTGCAACTGGAGAAAGACATTGTGTCCTATCACTGCCTTCTGGATAGAGAAGGAAGCAGCTGA
	Macropus_eugenii	ATGCCCTTCCCAAGGCGTCGGTCTTCGTTCTTGGGGTCCCACTCCTCAACCAGCCTTGACAGTCCAGGGGCCTCAGGCTGCCGGGTCAGTGTTATAGGGAACAACCTAGGCAGCCTCCCCAGGCCCCCAGGG------GTGTATGTGGGGTCAGTGCCAACTGGAGGAGTGAGCAGCCTGGGCACCCGAGTGTCCCGCCGGGCTCTGGGCATCAGCAGCGTCTTTCTGCAGGGTCTGAGGAGCTCATCCACAGCCCTCGCTCTGAGCCCAGGACTGGAAAAGAACAGAGGCATCTTCTTTGAGTCCCTGAATGGCTGCATGGTAGAGTACATTGAGAAGGTCCGAGCCTTGGAGCAGGTGAACAGGGAGCTAGAGGAACATCTGCGGGTCTACTTAGAGAAGAAAGCCTCCAGCATCAGCAACTGGGGAGCCCTGCGGGAGACCTGGGAGAGCATTTACCATCAGGTGGGGGACGCTGTCTTGGACAATGCACGGCTTATGCTGCAGACTGAGAACACTCAGGCCTGTGCAGAAGATTTTAAAGAGAGATATGAAAATGAGCAGCCCTTCCGAAAAGCAGCGGAAGATGAAATTAACTCCCTGTATAAAGTGATTGATGACGCTAATTTGACTAAAATGGATCTAGAGAGCCAAATTGAAAGCATGAAAGAAGAACTGGCTTTTTTGTCAAGGAATCATGAAGAGGATGTGAAGGTGCTGTACAAACAGCTGGCTGGGTCAGAGCTGGAAGGAATGGATGCTCCTATTGGTACTGGCTTGGATGACATCCTGGAGACCATCAGGATTCACTGGGAAAAGGACATAGAGAAGAACCGGGCAGAAACAGGGGCCTTGCTCTACGCCAAGCAACATTCCCAAGTGGCCCAGGCAGCTCGGTCCCAAGAGGAAGAACTGGTGGAGCTCCTTAGAGCAGAGTTTCATGATACTGCTTGTGATGTTCAGCGCCTTCAAGCGGAGACCGAGTCCTTGAGAACTTTGAAAAGAGGTCTGGAGAACTCGTTGTATGATGCCAAGCATTGGCATGACATTGAGCTCCAGAACCTGGGCTCTGTTATTGCCAAGCTCGAAGCGGAGCTTGGGGAAATCCAAAGAGAAACCGAGCAACAGCAAAGAGACCGGGAGCATCTGTTGTCTGGCAAGTTGCAACTGGAGAAAGACATCGTGTCCTATCACTGCCTTCTGGATAGAGAAGGAAGCAGCTAA
	Macropus_fuliginosus	ATGCCCTTCCCAAGGCGTCGGTCTTCGTTCTTGGGGTCCCACTCCTCAACCAGCCTTGAGAGTCCAGGGGCCTCAGGCTGCCGGGTCAGTGTTATAGGGAACAACCTAGGCAGCCTCCCCAGGCCCCCAGGG------GTGTATGTGGGGTCAGTGCCAACTGGAGGAGTGAGCAGCCTGGGCACCCGAGTGTCCCGCCGGGCCCTGGGCATCAGCAGCGTCTTTCTGCAGGGTCTGAGGAGCACGTCCACAGCCCTCGCTCTGAGCCCAGGGCTGGAAAAGAACAGAGGCATCTTCTTTGAGTCCCTGAATGGCTGCATGGTAGAGTACATTGAGAAGGTCCGAGCCTTGGAGCAGGTGAACAGGGAGCTAGAGGAACATCTGCGGGTCTACTTAGAGAAGAAAGCCTCCAGCATCAGCAACTGGGGAGCCCTGCGGGAGACCTGGGAGAGCATCTACCATCAGGTGGGGGACGCTGTCTTGGACAATGCACGGCTTATGCTGCAGACTGAGAACACTCAGGCCTGTGCAGAAGATTTTAAAGAGAGATACGAAAATGAGCAGCCCTTCCGAAAAGCAGCGGAAGATGAAATTAACTCCCTGTATAAAGTGATTGATGACGCTAATTTGACTAAAATGGATCTAGAGAGCCAGATTGAAAGCATGAAAGAAGAACTGGCTTTTTTGTCAAGGAATCATGAAGAGGACGTGAAGGTGCTATACAAACAGCTGGCTGGGTCAGAGCTGGAAGGAATGGATGCTCCCATTGGTACTGGCTTGGATGACATTCTGGAGACCATCAGGATTCACTGGGAAAAGGACATAGAGAAGAACCGGGCAGAAACAGGGGCCTTGCTCTACACCAAGCAACATTCCCAAGTGGCCCAGGCAGCTCGGTCCCAAGAGGAAGAACTGGTGGAGCTCCTTAGAGCAGAGTTTCATGATACTGCTTGTGATGTTCAGCGCCTTCAAGCGGAGACCGAGTCCTTGAGAACTTTGAAAAGAGGTCTGGAGAACTCGTTGTATGATGCCAAGCATTGGCATGACATTGAGCTCCAGAACCTGGGCTCTGTTATTGCCAAGCTTGAAGCAGAGCTTGGGGAAATCCAAAGAGAAACCGAGCAACAGCAAAGAGACCGGGAGCATCTGTTGTCTGGCAAGTTGCAACTGGAGAAAGACATCGTGTCCTATCACTGCCTTCTGGATAGAGAAGGAAGCAGCTAA
	Macropus_giganteus	ATGCCCTTCCCAAGGCGTCGGTCTTCGTTCTTGGGGTCCCACTCCTCAACCAGCCTTGAGAGTCCAGGAGCCTCAGGCTGCCGGGTCAGTGTTATAGGGAACAACCTAGGCAGCCTCCCCAGGCCCCCAGGG------GTGTATGTGGGGTCAGTGCCAACTGGAGGAGTGAGCAGCCTGGGCACCCGAGTGTCCCGCCGGGCCCTGGGCATCAGCAGCGTCTTTCTGCAGGGTCTGAGGAGCTCGTCCACAGCCCTCGCTCTGAGCCCAGGGCTGGAAAAGAACAGAGGCATCTTCTTTGAGTCCCTGAATGGCTGCATGGTAGAGTACATTGAGAAGGTCCGAGCCTTGGAGCAGGTGAACAGGGAGCTAGAGGAACATCTGCGGGTCTACTTAGAGAAGAAAGCCTCTAGCATCAGCAACTGGGGAGCCCTGCGGGAGACCTGGGAGAGCATCTACCATCAGGTGGGGGACGCTGTCTTGGACAATGCACGGCTTATGCTGCAGACTGAGAACACTCAGGCCTGTGCAGAAGATTTTAAAGAGAGATACGAAAATGAGCAGCCCTTCCGAAAAGCAGCGGAAGATGAAATTAACTCCCTGTATAAAGTGATTGATGACGCTAATTTGACTAAAATGGATCTAGAGAGCCAGATTGAAAGCATGAAAGAAGAACTGGCTTTTTTGTCAAGGAATCATGAAGAGGACGTGAAGGTGCTATACAAACAGCTGGCTGGGTCAGAGCTGGAAGGAATGGATGCTCCCATTGGTACTGGCTTGGATGACATTCTGGAGACCATCAGGATTCACTGGGAAAAGGACATAGAGAAGAACCGGGCAGAAACAGGGGCCTTGCTCTACACCAAGCAACATTCCCAAGTGGCCCAGGCAGCTCGGTCCCAAGAGGAAGAACTGGTGGAGCTCCTTAGAGCAGAGTTTCATGATACTGCTTGTGATGTTCAGCGCCTTCAAGCGGAGACCGAGTCCTTGAGAACTTTGAAAAGAGGTCTGGAGAACTCGTTGTATGATGCCAAGCATTGGCATGACATTGAGCTCCAGAACCTGGGCTCTGTTATTGCCAAGCTCGAAGCGGAGCTTGGGGAAATCCAAAGAGAAACCGAGCAACAGCAAAGAGACCGGGAGCATCTGTTGTCTGGCAAGTTGCAACTGGAGAAAGACATCGTGTCCTATCACTGCCTTCTGGATAGAGAAGGAAGCAGCTAA
	Macropus_rufus	ATGCCCTTCCCAAGGCGTCGGTCTTCGTTCTTGGGGTCCCACTCCTCAACCAGCCTTGAGAGTCCAGGGGCCTCAGGCTGCCGGGTCAGTGTTATAGGGAACAACCTAGGCAGCCTCCCCAGGCCCCCAGGG------GTGTATGTGGGGTCAGTGCCAACTGGAGGAGTGAGCAGCCTGGGCACCCGAGTGTCCCGCCGGGCCCTGGGCATCAGCAGCGTCTTTCTGCAGGGTCTGAGGAGCTCATCCACAGCCCTCGCTCTGAGCCCAGGACTGGAAAAGAACAGAGGCATCTTCTTTGAGTCCCTGAATGGCTGCATGGTAGAGTACATTGAGAAGGTCCGAGCCTTGGAGCAGGTGAACAGGGAGCTAGAGGAACATCTGCGGGTCTACTTAGAGAAGAAAGCCTCCAGCATCAGCAACTGGGGAGCCCTGCGGGAGACCTGGGAGAGCATCTACCATCAGGTGGGGGACGCTGTCTTGGACAATGCACGGCTTATGCTGCAGACTGAGAACACTCAGGCCTGTGCAGAAGATTTTAAAGAGAGATATGAAAATGAGCAGCCCTTCCGAAAAGCAGCGGAAGATGAAATTAACTCCCTGTATAAAGTGATTGATGACGCTAATTTGACTAAAATGGATCTAGAGAGCCAGATTGAAAGCATGAAAGAAGAACTGGCTTTTTTGTCAAGGAATCATGAAGAGGACGTGAAGGTGCTATACAAACAGCTGGCTGGGTCAGAGCTGGAAGGAATGGATGCTCCTATTGGTACTGGCTTGGATGACATTCTGGAGACCATCAGGATTCACTGGGAAAAGGACATAGAGAAGAACCGGAAAGAAACAGGGGCCTTGCTCTACGCCAAGCAACATTCCCAAGTGGCCCAGGCATCTCGGTCCCAAGAGGAAGAACTGGTGGAGCTCCTTAGAGCAGAGTTTCATGATACTGCTTGTGATGTTCAGCGCCTTCAAGCGGAGACCGAGTCCTTGAGAACTTTGAAAAGAGGTCTGGAGAACTCGTTGTATGATGCCAAGCACTGGCATGACATTGAGCTCCAGAACCTGGGCTCTGTTATTGCCAAGCTCGAAGCGGAGCTTGGGGAAATCCAAAGAGAAACCGAGCAACAGCAAAGAGACCGGGAGCATCTGTTGTCTGGCAAGTTGCAACTGGAGAAAGACATCGTGTCCTATCACTGCCTTCTGGATAGAGAAGGAAGCAGCTAA
	Setonix_brachyurus	ATGCCCTTCCCAAGGCGTCGGTCTTCGTTCTTGGGGTCCCACTCCTCAACCAGCCTTGATAGTCCAGGGGCCTCAGGCTGCCGGGTCAGTGTTATAGGGAACAACCTAGGCAGCCTCCCCAGGCCCCCAGGG------GTGTATGTGGGGTCAGTGCCAACTGGAGGAGTGAGCAGCCTGGGCACCCGAGTGTCCCGCCGGGCCCTGGGCATCAGCAGCGTCTTTCTGCAGGGTCTGAGGAGCTCGTCCACAGCCCTCGCTCTGAGCCCAGGACTGGAAAAGAACAGAGGCATCTTCTTTGAGTCCCTGAATGGCTGCATGGTAGAGTACATTGAGAAGGTCCGAGCCTTGGAGCAGGTGAACAGGGAGCTAGAGGAACATCTGCGGGTCTACTTAGAGAAGAAAGCCTCCAGCATCAGCAACTGGGGAACCCTGCGGGAGACCTGGGAGAGCATCTACCATCAGGTGGGGGACGCTGTCTTGGACAACGCACGGCTTATGCTGCAGACTGAGAACACTCAGGCCTGTGCAGAAGATTTTAAAGAGAGATATGAAAATGAGCAGCCCTTCCGGAAAGCAGCGGAAGATGAAATTAACTCCCTGTATAAAGTGATTGATGATGCTAATTTGACTAAAATGGATCTAGAGAGCCAGATTGAAAGCATGAAAGAAGAACTGGCTTTTTTGTCAAGGAATCATGAAGAGGACGTGAAGGTGCTATACAAACAGCTGGCTGGGTCAGAGCTGGAAGGAATGGATGCTCCCATTGGTACTGGCTTGGATGACATTCTGGAGACCATCAGGATTCACTGGGAAAAGGACATAGAGAAGAACCGGGCAGAAACAGGGGCCTTGCTCTACGCCAAGCAACATTCCCAAGTGGCCCAGGCAGCTCGGTCCCAAGAGGAAGAACTGGTGGAGCTCCTTAGAGCAGAGTTTCATGATACCGCCTGTGATGTTCAGCGCCTTCAAGCGGAGACCGAGTCCTTGAGAACTTTGAAAAGAGGTCTGGAGAACTCGTTGTATGATGCCAAGCATTGGCATGACATTGAGCTCCAGAACCTGGGCTCTGTTATTGCCAAGCTCGAAGCGGAGCTTGGGGAAATCCAAAGAGAAACCGAGCAACAGCAAAGAGACCGGGAGCATCTGTTGTCTGGCAAGTTGCAACTAGAGAAAGACATCGTGTCCTATCATTGCCTTCTGGATAGAGAAGGAAGCAGCTAA
	Potorous_gilbertii	ATGCCCTTCCCAAGGCGTCGGTCTTCGTTCTTGGGGTCCCACTCCTCAACCAGCCTTGAGAGTCCAGGGGCCTCAGGCTGCCGGGTCAGTGTTATAGGGAACAACCTAGGCAGCCTCCCCAGGCCCCCAGGG------GTGTATGTGGGGTCAGTGCCAACTGGAGGAGTGAGCAGCCTGGGCACCCGAGTGTCCCGCCGGGCTCTGGGCATCAGCAGCGTCTTTCTGCAGGGTCTGAGGAGCTCATCCACAGCCCTCGCTCTGAGTCCAGGACTGGAAAAGAACAGAGGCATCTTCTTTGAGTCCCTGAATGGCTGCATGGTAGAGTACATTGAGAAGGTCCGAGCCTTGGAGCAGGTGAACAGGGAGCTAGAGGAACATCTGAGGGTCTACTTAGAGAAGAAAGCCTCCAGCATCAGCAACTGGGGAGCCCTGCGGGAGACCTGGGAGAGCATCTACCATCAGGTGGGGGACGCTGTCTTGGACAATGCTCGGCTTATGCTGCAGACTGAGAACACTCAGGCCTGTGCTGAAGATTTTAAAGAGAGATATGAAAACGAGCAGCCCTTCCGAAAAGCTGCGGAAGATGAAATTAACTCCCTGTATAAAGTGATTGATGATGCTAATTTGACTAAAATGGATCTAGAGAGCCAGATTGAAAGCATGAAAGAAGAACTGGCTTTTTTGTCACGGAATCATGAAGAGGACGTGAAGGTGCTATACAAACAGCTGGCTGGGTCAGAGCTGGAAGGAATGGATGCTCCCATTGGTACTGGCTTGGATGACATTCTGGAGACCATCAGGATTCACTGGGAGAAGGACATAGAGAAGAACCGGGCAGAAACAGGGGCCTTGCTCTATGCCAAGCAACATTCGCAAGTGGTCCAGGCAGCTCGGTCCCAAGAGGAAGAACTGGTGGAGCTCCTCAGAGCTGAGTTTCATGATACTGCTTGTGATGTTCAGCGCCTTCAAGCGGAGACAGAGTCCTTGAGAACTTTGAAAAGAGGTCTGGAGAACTCGTTGTATGATGCCAAGCATTGGCATGACATTGAGCTGCAGAACCTGGGCTCTGTTATTGCCAAGCTTGAAGCGGAACTTGGGGAAATCCAAAGAGAAACCGAGCAACAGCAAAGAGACCGGGAGCATCTGTTGTCTGGCAAGTTGCAACTGGAGAAAGACATTGTGTCCTATCACTGCCTTCTGGATAGAGAAGGAAGCAGCTAA
	Strigocuscus_gymnotis	ATGCCCTTCCCAAGGCGTCGGTCTTCATTCTTGGGGTCCCACCCCTCATCCAGCCTTGAGAGTCCAGGGGCCTCAGGCTCCCGGGTCAGTGTTATAGGAAATAACCTAGGCAGCCTCCCCAGGCCCCCAGGG------GTGTATGTGGGGTCAGTGCCAACTGGAGGAGTGAGCAGCCTGGGCACCCGAGTGTCCCGCCGGGCCCTGGGCATTAGCAGCGTCTTTCTGCAGGGTCTGAGGAGCTCATCCACAGCCCTCGCTCTGAGCCCGGGACTGGAGAAGAACAGAGGCATCTTCTTTGAGTCCCTGAATGGCTGCATGATAGAGTACATTGAGAAGGTCCGTGCCTTGGAGCAGGTGAACAGGGAGTTGGAGGAACATCTGCGGGTCTACCTGGAGAAGAAAGCCTCAAGCATCAGCAACTGGGGAGCCCTGCGGGAGACCTGGGAGAGCATCTACCATCAGGTGGGTGATGCCGTCTTGGACAATGCTAGGCTTATGCTGCAGACAGAGAATACTCAGGCTTGCGCCGAAGATTTTAAAGAGAGATATGAAAATGAGCAGCCCTTCCGAAAAGCAGCTGAAGATGAAATTAACTCCCTGTATAAAGTGATCGATGATGCTAATTTGACTAAAATGGATTTAGAGAGCCAGATTGAAAGCATGAAAGAAGAACTGGCTTTTTTGTCAAGGAACCATGAAGAGGATGTGAAGGTGCTATACAAACAGCTGGCCGGGTCAGAACTGGAAGGAATGGATGCTCCCATTGGTACAGGCTTAGATGACATTCTGGAGACCATCAGAATTCACTGGGAGAAGGACATAGAGAAGAACCGGGCAGAAACAGGGGCCTTGCTCTATGCCAAGCAGCAGTCCCAAGTGGTCCAGGCAGCTCGGACCCAAGAGGAAGAATTGGTGGAAGCTCTGAGGGTAGAGTTTCATGATACTGCTTGTAACATTCAGCGCCTTCAAGCCGAGACGGAATCCTTGAGGACCTTGAAAAGAGGTCTGGAGAACTCGTTGTATGACGCCAAGCACTGGCACGACATCGAGCTCCAGAACCTGGGCTCGGTTATCGCCAAGCTTGAAGCGGAGCTTGGGGAAATCCAAAGGGAAACCGAGCAGCAGCAAAAAGACCGGGAGCATCTGTTGTCTGGCAAGTTACAACTGGAGAAAGACATCGTGTCCTATCACTGCCTTCTGGATAGAGAAGGAAGCAGCTAA
	Trichosurus_vulpecula	ATGCCCTTCCCAAGGCGTCGGTCTTCATTCTTGGGGTCCCACCCTTCATCCAGCCTTGAGAGTCCAGGGGCCTCAGGCTCCCGGGTCAGTGTTATAGGAAATAACCTAGGTAGCCTCCCCAGACCCCCAGGA------GTATATGTGGGGTCAGTGCCAACTGGAGGAGTGAGCAGCCTGGGCACCCGAGTGTCCCGCCGGGCCCTGGGCATTAGCAGCGTCTTTCTGCAGGGTCTGAGGAGCTCGTCCACAGCCCTCGCTCTGAGCCCAGGACTGGAGAAGAACAGAGGCATCTTCTTTGAGTCCCTGAATGGCTGCATGATAGAGTACATTGAAAAGGTCCGCGCCTTGGAGCAGGTGAACAGGGAGTTGGAGGAACATCTGCGGGTCTACCTGGAGAAGAAAGCCTCAAGCATCAGCAACTGGGGAGCCCTGCGGGAGACCTGGGAGAGCATCTACCATCAGGTGGGTGATGCCGTCTTGGACAATGCTAGGCTTATGCTGCAGACAGAGAATACTCAGGCTTGCGCCGAAGATTTTAAAGAGAGATATGAAAATGAGCAGCCCTTCCGAAAAGCAGCTGAAGATGAAATTAATTCCCTGTATAAAGTGATTGACGATGCTAATTTGACTAAAATGGATCTAGAGAGCCAGATTGAAAGCATGAAAGAAGAACTGGCTTTTTTGTCAAGGAACCATGAAGAGGATGTGAAGGTGCTATACAAACAGCTGGCCGGGTCAGAACTGGAAGGAATGGATGCTCCCATTGGTACGGGCTTAGACGACATTCTGGAAACCATCAGAATTCACTGGGAGAAGGATATAGAGAAGAACCGGGCAGAAACAGGGGCCTTGCTCTATGCCAAG---CATTCCCAAGTGGCCCAGGCAGCTCGGTCCCAAGAGGAAGAATTGGTGGAAGCCCTGAGGGTAGAGTTTCATGATACTGCTTGTAATATTCAGCGCCTTCAAGCTGAGACGGAATCCTTGAGAACCTTGAAAAGAGGTCTGGAGAACTCGTTGTATGACGCCAAACACTGGCACGACATCGAGCTCCAGAACCTGGGCTCGGTTATCGCCAAGCTCGAAGCGGAGCTTGGGGAAATCCAGAGGGAAACCGAGCAGCAGCAAAAAGACCGGGAGCATCTGTTGTCTGGCAAGTTACAACTGGAGAAAGACATCGTGTCCTATCACTGCCTTCTGGATAGAGAAGGAAGCAGCTAA
	Vombatus_ursinus	ATGCCCTTCCCAAGGCGTCGGTCTTCATTCTTGGGGTCCCACCCCTCATCCAGCCTTGAGAGTCCAGGGGCCTCAGGCTGCCGGGTCAGTGTTGTAGGGAATAACCCGAGCAGCCTCCCCAGACCCCCAGGG------GTATATGTGGGGGCAGTGCCAACCGGAGGAGTGAGCAGCCTGGGCACCCGGGTGTCCCGCCGGGCCCTGGGCATCAGCAGCGTCTTTCTGCAGGGTCTGCGGAGCTCGTCCACAGCCCTCGCTCTGAGCCCAGGACTGGACAAGAACAGGGACATCTTCTTCGAGTCCCTGAATGGCTGCATGATAGAATACATTGAGAAAGTCCGTGCCTTGGAGCAGGTGAACAGGGAGTTGGAGGAACATCTGCGGGTCTACCTGGAGAAGAAAGCCTCTAGCATCAGCAACTGGGGAACCCTACAGGAGACCTGGGAAAACATCTACCATCAGGTGGGTGATGCTGTCTTAGACAATGCTCGGCTTATGCTACAGACTGAGAATACTCAGGCTTGTGCTGAAGATTTTAAAGAGAGATATGAAAATGAGCAGCCCTTCCGAAAAGCAGCTGAAGATGAAATTAACTCCCTGTATAAAGTGATTGATGATGCTAATTTGACTAAAATGGATCTAGAGAGCCAGATTGAAAGCATGAAAGAAGAACTGGCTTTTTTGTCAAGGAACCATGAAGAGGATGTGAAGGTGCTATACAAACAGTTGGCCGGGTCAGAGTTGGAAGGAATGGATGCTCCCATTGGTACTGGCTTAGATGACATTCTGGAGACCATCAGAATTCACTGGGAGAAGGACATAGAGAAGAACCGGGCAGAAACAGGGGCCTTGCTCTACGCCAAG---CATTCCCAAGTGGTCCAGACAGCTCGGTCCCAAGAGGAAGAATTGGTGGAAGCCCTCAGAGCAGAGTTTCATGATACTGCTTGTGATATTCAACGCCTTCAAGCGGAGACGGAGTCCTTGAGAACCTTGAAAAGAGGTCTGGAGAACTCATTGTATGATGCCAAGCACTGGCATGACATCGAGCTCCAGAACCTGGGCTCTGTTATCGCCAAGCTAGAAGCGGAGCTTGGGGAAATCCAAAGGGAAACCGAGCAGCAGCAAAAAGACCGCGAGCATCTGTTGTCCGGCAAGCTCCAACTGGAGAAAGACATCGTGTCCTATCACTGCCTTCTGGATAGAGAAGGAAGCAGCTAA
	Phascolarctos_cinereus	ATGCCCTTCCCAAGGCGTCGGTCTTCATTCTTGGGGTCCCACCCCTCATCCAGCCTTGAGAGTCCAGGGGCCTCAGGCTGCCGGGTCAGTGTGGTAGGGAATAACCTGAGCAGCCTCCCCAGACCTCCCGGG------GTGTATGTGGGGGCAGTGCCAACCGGAGGAGTGAGCAGCCTGGGCACCCGTGTGTCCCGCCGGGCCCTGGGCATCAGCAGCGTCTTTCTGCAGGGTCTGCGGAGCTCGTCCACAGCCCTCGCTCTGAGCCCAGGACTGGACAAGAACAGGGGCGTCTTCTTCGAGTCCCTGAATGGCTGCATGGTAGAATACATTGAGAAGGTCCATGCCTTGGAGCAGGTGAACAGGGAGTTGGAGGAACATCTGAGGGTCTACCTAGAGAAGAAAGCCTCTAGCATCAGCAACTGGGGAGCCCTGCGAGAGACCTGGGAGAGCATCTACCATCAGGTGGGTGATGCTGTCTTAGACAATGCTCAGCTTATGCTACAGACTGAGAATACGCAGGCTTGTGCTGAAGATTTTAAAGAGAGATATGAAAATGAGCACCCCTTCCGAAAAGCAGCTGAAGATGAAATTAACTCCCTGTATAAAGTGATTGATGATGCTAATTTGACTAAAATGGATCTAGAGAGCCAGATTGAAAGCATGAAAGAAGAACTGACTTTTTTGTCAAGGAACCATGAAGAGGATGTGAAGGTGCTATACAAGCAGCTGGCCGGGTCAGAGCTGGAAGGAATGGATGCTCCCATTGGTACTGGCTTAGATGACATTCTGGAGACCATCAGAATTCACTGGGAGAAGGACATAGAGAAGAATCGGGCAGAAACAGGGGCATTGCTCTACGCCAAGCAGCATTCTCAAGTGGTCCAGGCAGCTCGGTCCCAAGAGGAAGAATTGGTGGAAGCCCTCAGAGCAGAGTTTCATGATACTGCTTGTGATATTCAGCGCCTTCAAGCGGAGACAGAGTCTTTGAGAACCTTGAAAAGAGGTCTGGAGAACTCGTTGTATGACGCCAAGCACTGGCATGACATCGAGCTCCAGAACCTGGGCTCTGTTATCGCCAAGCTAGAAGCGGAGCTTGGGGAAATCCAAAGGGAAACTGAGCAGCAGCAAAAAGACCGTGAGCATCTGTTGTCTGGCAAGCTACAACTGGAGAAAGACATCGTGTCCTATCACTGCCTTCTGGATCGAGAAGGAAGCAGCTAA
	Notoryctes_typhlops_DNA_Zoo	ATGCCCTTCCCAAAGCATCGGTCTTCATTCTTGGCGTCCCATTCCTCAGACAGTCTTGAGAGTCCAGGAGCCTCAGGCTGCCAGGTCAGTGTCGGAAGGAATAGCATGGGCAGCCTCCCCTGGCTCCCAGGGTCTGGAGTGTAT-TGGGGGCAGTGCCAGCTGGAGGAGTGAGCAGCCTGGGCACCCAAGTGTCCCGCCGGGCACTGGGCATCAGCAGAGTCTTTCTGCAGGGTCTGCAGAGCTCCTCCACAGCCGTGGCTCTGAGCTCAGGATTGGAGAAGAATAGAGGCGTCTTCTTTGAGTCGTTGAATGGCTGCATGGTGGAGTACGTGGAAAAGGTCCGAGCTTTG------GTGAACAGGGAGTTAGAGGAACATCTGCGGGTCTACCTGGAGAAGAAAGCCTCCAGCATCAGCAACTGGGGAGCCCTGCGGGAGACCTGGGAAAACATCTACCATCAG-----------------------------------------------------------------------------------ATATGAAAATGAGCAGCCTTTCTGAAAAGCAGCTGAAGATGAAATTAACTCTCTGTACAAAGTGATTGATAATGCTAATTTGACTAAAATGGATCTAGAGAGCCAGATTGAAAGCATGAAAGAAGAACTGGCTTTCCTGTCAAGGAGCCATGAAGAGGATGTGAAAGTGCTATACAAACATCTGGCTGGGTCAGAACTGGAAGGAATGGATGCTTCCATTGGTACTGGCTTGGATGGCATTCTGGAGACCATCAGAATTCACTGGGAGAAGGACATAGAGAAGAACCGGGCAGAAACAGGGGCTTTGCTCTATGCCAAG------------------------------------------------------------------------------------------------------------------------------------AAAGGAGGTCTGGAGAACTCGTTGTATGATGCCAAGCACTGGCGTGACATCGAGCTCCAGAACCTGGGCTCTGTTATTGCCAAGCTGGAAGCAGAGCTTGGGGAAATCCAAAGGGAAACTGAGCAGCAGCAAAAAGACCCGGAGCATCTGTTGTCTGGCAAGTTACAACTGGAGAAAGACATTGTGTCCTATCACTGCCTTCTGGATAGAGAAGGAAGCAGCTAA
	Notoryctes_typhlops_NYGC	ATGCCCTTCCCAAAGCATCGGTCTTCATTCTTGGCGTCCCATTCCTCAGACAGTCTTGAGAGTCCAGGAGCCTCAGGCTGCCAGGTCAGTGTCGGAAGGAATAGCATGGGCAGCCTCCCCTGGCTCCCAGGGTCTGGAGTGTAT-TGGGGGCAGTGCCAGCTGGAGGAGTGAGCAGCCTGGGCACCCAAGTGTCCCGCCGGGCACTGGGCATCAGCAGAGTCTTTCTGCAGGGTCTGCAGAGCTCCTCCACAGCCGTGGCTCTGAGCTCAGGATTGGAGAAGAATAGAGGCGTCTTCTTTGAGTCGTTGAATGGCTGCATGGTGGAGTACGTGGAAAAGGTCCGAGCTTTG------GTGAACAGGGAGTTAGAGGAACATCTGCGGGTCTACCTGGAGAAGAAAGCCTCCAGCATCAGCAACTGGGGAGCCCTGCGGGAGACCTGGGAAAACATCTACCATCAG-----------------------------------------------------------------------------------ATATGAAAATGAGCAGCCTTTCTGAAAAGCAGCTGAAGATGAAATTAACTCTCTGTACAAAGTGATTGATAATGCTAATTTGACTAAAATGGATCTAGAGAGCCAGATTGAAAGCATGAAAGAAGAACTGGCTTTCCTGTCAAGGAGCCATGAAGAGGATGTGAAGGTGCTATACAAACATCTGGCTGGGTCAGAACTGGAAGGAATGGATGCTTCCATTGGTACTGGCTTGGATGGCATTCTGGAGACCATCAGAATTCACTGGGAGAAGGACATAGAGAAGAACCGGGCAGAAACAGGGGCTTTGCTCTATGCCAAG------------------------------------------------------------------------------------------------------------------------------------AAAGGAGGTCTGGAGAACTCGTTGTATGATGCCAAGCACTGGCGTGACATCGAGCTCCAGAACCTGGGCTCTGTTATTGCCAAGCTGGAAGCAGAGCTTGGGGAAATCCAAAGGGAAACTGAGCAGCAGCAAAAAGACCCGGAGCATCTGTTGTCTGGCAAGTTACAACTGGAGAAAGACATTGTGTCCTATCACTGCCTTCTGGATAGAGAAGGAAGCAGCTAA

;
end;
