# Supplementary material for: Three Blind Moles: Molecular Evolutionary Insights on the Tempo and Mode of Convergent Eye Degeneration in Notoryctes typhlops (Southern Marsupial Mole) and Two Chrysochlorids (Golden Moles)
Source: Genes (Basel). 2023 Oct 28;14(11):2018. doi: 10.3390/genes14112018 (PMC10671557; doi:10.3390/genes14112018)
Supplement: Supplementary file 1 [file genes-14-02018-s001.zip › Marsupialia CDS Alignments Nexus/Marsupialia Lens Genes CDS Nexus/CRYAA CDS both Notoryctes.nex]

#NEXUS
begin taxa;
	dimensions ntax=29;
	taxlabels
	Antechinus_flavipes[&country="Australia:Samford, QLD","Rough Temperature (°C)"=84.49175960346963,Description="NC_067400","Genetic Code"="Standard",Modified=Wed Jan 25 21:00:20 PST 2023,"Annotation Software Version (Genome-Annotation-Data)"="10.0","Assembly Name (Genome-Assembly-Data)"="AdamAnt",Taxonomy="Eukaryota; Metazoa; Chordata; Craniata; Vertebrata; Euteleostomi; Mammalia; Metatheria; Dasyuromorphia; Dasyuridae; Antechinus","Common Name"="yellow-footed antechinus","Genome Coverage (Genome-Assembly-Data)"="100.0x","Filename (Imported From)"="sequence (97).gb","Annotation Provider (Genome-Annotation-Data)"="NCBI RefSeq",dev_stage="adult",Created=Fri Nov 11 00:00:00 PST 2022,isolate="AdamAnt","Genome Representation (Genome-Assembly-Data)"="Full","Assembly Date (Genome-Assembly-Data)"="FEB-2020","Annotation Method (Genome-Annotation-Data)"="Best-placed RefSeq; Gnomon","Features Annotated (Genome-Annotation-Data)"="Gene; mRNA; CDS; ncRNA","Assembly Provider (Genome-Assembly-Data)"="Nanjing Normal University","Sequencing Technology (Genome-Assembly-Data)"="PacBio; BGISEQ-500; Hi-C",db_xref="taxon:38775",Organism="Antechinus flavipes","Annotation Version (Genome-Annotation-Data)"="100","Path (Imported From)"="/Users/pannotia/Downloads",Accession="NC_067400.1","% GC"=37.3%,chromosome="3",sex="male","Molecular Weight (kDa)"=1990.4233999998266,"# Nucleotide Sequences With Quality"=0,"Annotation Pipeline (Genome-Annotation-Data)"="NCBI eukaryotic genome annotation pipeline",Topology="linear","Assembly Method (Genome-Assembly-Data)"="Canu v. 1.7; HiC-Pro v. 2.8.0_devel; 3D-DNA v. 1.12","Annotation Name (Genome-Annotation-Data)"="Antechinus flavipes Annotation Release 100","Annotation Status (Genome-Annotation-Data)"="Full annotation",tissue_type="testis","Molecule Type"="DNA","Expected Final Version (Genome-Assembly-Data)"="Yes"]
	Antechinus_stuartii[&country="Australia: Lane Cove National Park",collection_date="2019-06-10","Rough Temperature (°C)"=84.51729662466946,Description="JACYGW010013185","Genetic Code"="Standard",Modified=Wed Jan 25 21:00:20 PST 2023,"Assembly Name (Genome-Assembly-Data)"="USYD_AStu_M",Taxonomy="Eukaryota; Metazoa; Chordata; Craniata; Vertebrata; Euteleostomi; Mammalia; Metatheria; Dasyuromorphia; Dasyuridae; Antechinus","Common Name"="brown antechinus","Genome Coverage (Genome-Assembly-Data)"="77.0x","Filename (Imported From)"="sequence - 2023-01-25T205511.040.gb",Created=Tue Jan 19 00:00:00 PST 2021,"Genome Representation (Genome-Assembly-Data)"="Full",isolate="AWGG2019M","Assembly Date (Genome-Assembly-Data)"="05-DEC-2019","Sequencing Technology (Genome-Assembly-Data)"="Illumina NovaSeq",db_xref="taxon:9283",Organism="Antechinus stuartii","Path (Imported From)"="/Users/pannotia/Downloads",Accession="JACYGW010013185.1","% GC"=37.4%,sex="male","Molecular Weight (kDa)"=1982.0318799998283,"# Nucleotide Sequences With Quality"=0,Topology="linear","Assembly Method (Genome-Assembly-Data)"="Supernova v. 2.1.1",tissue_type="muscle","Molecule Type"="DNA","Expected Final Version (Genome-Assembly-Data)"="Yes"]
	Phascogale_tapoatafa[&"Rough Temperature (°C)"=84.47801763453937,Description="HiC_scaffold_3",Modified=Wed Jan 25 20:15:34 PST 2023,"% GC"=37.3%,"# Nucleotide Sequences With Quality"=0,"Molecular Weight (kDa)"=2027.9438499998203,Topology="linear","Molecule Type"="DNA",Created=Thu Jan 19 07:15:10 PST 2023]
	Dasyurus_hallucatus[&"Rough Temperature (°C)"=84.57493842364532,Description="HiC_scaffold_3",Modified=Wed Jan 25 20:43:56 PST 2023,"% GC"=37.5%,"# Nucleotide Sequences With Quality"=0,"Molecular Weight (kDa)"=2003.012499999825,Topology="linear","Molecule Type"="DNA",Created=Wed Jan 25 20:39:26 PST 2023]
	Dasyurus_viverrinus[&"Rough Temperature (°C)"=84.48844143867198,Description="HiC_scaffold_3",Modified=Wed Jan 25 20:43:56 PST 2023,"% GC"=37.3%,"# Nucleotide Sequences With Quality"=0,"Molecular Weight (kDa)"=2006.1826899998243,Topology="linear","Molecule Type"="DNA",Created=Wed Jan 25 20:38:03 PST 2023]
	Sarcophilus_harrisii[&"Rough Temperature (°C)"=84.53420361501621,Description="NC_045428","Genetic Code"="Standard",Modified=Wed Jan 25 20:47:14 PST 2023,"Annotation Software Version (Genome-Annotation-Data)"="8.3",Taxonomy="Eukaryota; Metazoa; Chordata; Craniata; Vertebrata; Euteleostomi; Mammalia; Metatheria; Dasyuromorphia; Dasyuridae; Sarcophilus","Common Name"="Tasmanian devil","Filename (Imported From)"="sequence (94).gb","Annotation Provider (Genome-Annotation-Data)"="NCBI",Created=Tue Dec 31 00:00:00 PST 2019,"Annotation Method (Genome-Annotation-Data)"="Best-placed RefSeq; Gnomon",cell_line="91H","Features Annotated (Genome-Annotation-Data)"="Gene; mRNA; CDS; ncRNA",db_xref="taxon:9305",Organism="Sarcophilus harrisii","Annotation Version (Genome-Annotation-Data)"="103","Path (Imported From)"="/Users/pannotia/Downloads",Accession="NC_045428.1","% GC"=37.4%,chromosome="3","Molecular Weight (kDa)"=1995.5556699998267,"# Nucleotide Sequences With Quality"=0,"Annotation Pipeline (Genome-Annotation-Data)"="NCBI eukaryotic genome annotation pipeline",Topology="linear","Annotation Name (Genome-Annotation-Data)"="Sarcophilus harrisii Annotation Release 103","Annotation Status (Genome-Annotation-Data)"="Full annotation","Molecule Type"="DNA"]
	Myrmecobius_fasciatus[&"Rough Temperature (°C)"=84.60054382597568,Description="HiC_scaffold_3",Modified=Wed Jan 25 20:47:14 PST 2023,"% GC"=37.6%,"# Nucleotide Sequences With Quality"=0,"Molecular Weight (kDa)"=1928.483069999835,Topology="linear","Molecule Type"="DNA",Created=Wed Jan 25 20:45:15 PST 2023]
	Thylacinus_cynocephalus[&country="Australia: Tasmania","Rough Temperature (°C)"=84.3888923851479,Description="VAHE03000003","Genetic Code"="Standard",Modified=Wed Jan 25 21:00:20 PST 2023,"Assembly Name (Genome-Assembly-Data)"="UniMelb_ThyCyn2.0_hybrid_assembly",Taxonomy="Eukaryota; Metazoa; Chordata; Craniata; Vertebrata; Euteleostomi; Mammalia; Metatheria; Dasyuromorphia; Thylacinidae; Thylacinus","Common Name"="Tasmanian wolf","Genome Coverage (Genome-Assembly-Data)"="50.0x","Filename (Imported From)"="sequence - 2023-01-25T205741.957.gb",dev_stage="Pouch Young",Created=Mon Apr 04 00:00:00 PDT 2022,"Genome Representation (Genome-Assembly-Data)"="Full",isolate="PY-MV-C5757","Assembly Date (Genome-Assembly-Data)"="DEC-2021","Sequencing Technology (Genome-Assembly-Data)"="Illumina HiSeq; Illumina NextSeq",db_xref="taxon:9275",Organism="Thylacinus cynocephalus","Path (Imported From)"="/Users/pannotia/Downloads",Accession="VAHE03000003.1","% GC"=37.6%,chromosome="3",sex="female","Molecular Weight (kDa)"=1960.0743299998303,"# Nucleotide Sequences With Quality"=0,Topology="linear","Assembly Method (Genome-Assembly-Data)"="Megahit v. 1.2.9; RagTag v. 2.1.0","Reference-guided Assembly (Genome-Assembly-Data)"="GCF_902635505.1; mSarHar1.11","Molecule Type"="DNA","Expected Final Version (Genome-Assembly-Data)"="Yes",isolation_source="soft tissue of a 108-year-old, alcohol-preserved thylacine pouch young specimen"]
	Dromiciops_gliroides[&country="Chile: San Martin, comuna de Valdivia, Region delos Rios",collection_date="2014-02-10","Rough Temperature (°C)"=85.66987496365222,Description="NC_057863","Genetic Code"="Standard",Modified=Wed Jan 25 21:04:34 PST 2023,"Annotation Software Version (Genome-Annotation-Data)"="9.0","Assembly Name (Genome-Assembly-Data)"="mDroGli1.pri",Taxonomy="Eukaryota; Metazoa; Chordata; Craniata; Vertebrata; Euteleostomi; Mammalia; Metatheria; Microbiotheria; Microbiotheriidae; Dromiciops","Common Name"="monito del monte","Genome Coverage (Genome-Assembly-Data)"="63.0x","Filename (Imported From)"="sequence (96).gb","Annotation Provider (Genome-Annotation-Data)"="NCBI",dev_stage="adult",Created=Tue Sep 28 00:00:00 PDT 2021,isolate="mDroGli1","Genome Representation (Genome-Assembly-Data)"="Full","Assembly Date (Genome-Assembly-Data)"="07-APR-2021","Annotation Method (Genome-Annotation-Data)"="Best-placed RefSeq; Gnomon","Features Annotated (Genome-Annotation-Data)"="Gene; mRNA; CDS; ncRNA","Assembly Provider (Genome-Assembly-Data)"="Vertebrate Genomes Project","Sequencing Technology (Genome-Assembly-Data)"="PacBio Sequel II CLRQ; 10X Genomics linked reads; Bionano Genomics DLS; Arima Genomics v1 Hi-C",db_xref="taxon:33562",Organism="Dromiciops gliroides","Annotation Version (Genome-Annotation-Data)"="100","Path (Imported From)"="/Users/pannotia/Downloads",Accession="NC_057863.1","% GC"=40.2%,chromosome="3",sex="female","Molecular Weight (kDa)"=2121.556669999819,"# Nucleotide Sequences With Quality"=0,"Annotation Pipeline (Genome-Annotation-Data)"="NCBI eukaryotic genome annotation pipeline",Topology="linear","Assembly Method (Genome-Assembly-Data)"="FALCON kit v. 1.8.1; FALCON unzip v. 1.3.7; purge_dups v. 1.2.3; Scaff10X v. 4.2; Bionano Solve v. 3.5.1_01142020; Salsa Hi-C v. 2.2; GCPP v. 1.9.0-SL-release-8.0.0+1-37-gd7b188d; longranger v. 2.2.2; freebayes v. 1.3.2; gEVAL manual curation v. 2021-04-07; VGP pipeline v. 1.6","Annotation Name (Genome-Annotation-Data)"="Dromiciops gliroides Annotation Release 100","Diploid (Genome-Assembly-Data)"="Principal Pseudohaplotype","Annotation Status (Genome-Annotation-Data)"="Full annotation",tissue_type="kidney, liver","Molecule Type"="DNA","Expected Final Version (Genome-Assembly-Data)"="No"]
	Gymnobelideus_leadbeateri[&"Rough Temperature (°C)"=85.95297161674767,Description="HiC_scaffold_9",Modified=Wed Jan 25 20:32:49 PST 2023,"% GC"=40.9%,"# Nucleotide Sequences With Quality"=0,"Molecular Weight (kDa)"=1966.2013299998346,Topology="linear","Molecule Type"="DNA",Created=Wed Jan 25 20:19:15 PST 2023]
	Pseudocheirus_occidentalis[&"Rough Temperature (°C)"=86.45816890292028,Description="HiC_scaffold_8",Modified=Wed Jan 25 20:32:49 PST 2023,"% GC"=42.1%,"# Nucleotide Sequences With Quality"=0,"Molecular Weight (kDa)"=1953.5703399998342,Topology="linear","Molecule Type"="DNA",Created=Wed Jan 25 20:13:21 PST 2023]
	Pseudochirops_corinnae[&"Rough Temperature (°C)"=86.11782520006277,Description="HiC_scaffold_7",Modified=Wed Jan 25 20:32:49 PST 2023,"% GC"=41.3%,"# Nucleotide Sequences With Quality"=0,"Molecular Weight (kDa)"=1965.2084099998317,Topology="linear","Molecule Type"="DNA",Created=Wed Jan 25 20:16:48 PST 2023]
	Pseudochirops_cupreus[&"Rough Temperature (°C)"=86.13516656191075,Description="HiC_scaffold_1",Modified=Wed Jan 25 20:32:49 PST 2023,"% GC"=41.3%,"# Nucleotide Sequences With Quality"=0,"Molecular Weight (kDa)"=1962.089319999833,Topology="linear","Molecule Type"="DNA",Created=Wed Jan 25 20:17:58 PST 2023]
	Lagorchestes_hirsutus[&"Rough Temperature (°C)"=85.44570789609496,Description="HiC_scaffold_4",Modified=Wed Jan 25 20:32:49 PST 2023,"% GC"=39.7%,"# Nucleotide Sequences With Quality"=0,"Molecular Weight (kDa)"=1793.1556099998559,Topology="linear","Molecule Type"="DNA",Created=Wed Jan 25 20:20:31 PST 2023]
	Macropus_eugenii[&"Rough Temperature (°C)"=85.45404475043028,Description="HiC_scaffold_5",Modified=Wed Jan 25 20:32:49 PST 2023,"% GC"=39.7%,"# Nucleotide Sequences With Quality"=0,"Molecular Weight (kDa)"=1791.903719999857,Topology="linear","Molecule Type"="DNA",Created=Wed Jan 25 20:24:26 PST 2023]
	Macropus_rufus[&"Rough Temperature (°C)"=85.35648355433098,Description="HiC_scaffold_3",Modified=Wed Jan 25 20:32:49 PST 2023,"% GC"=39.4%,"# Nucleotide Sequences With Quality"=0,"Molecular Weight (kDa)"=1791.4526099998557,Topology="linear","Molecule Type"="DNA",Created=Wed Jan 25 20:27:54 PST 2023]
	Macropus_fuliginosus[&"Rough Temperature (°C)"=85.33624184129165,Description="HiC_scaffold_5",Modified=Wed Jan 25 20:32:49 PST 2023,"% GC"=39.4%,"# Nucleotide Sequences With Quality"=0,"Molecular Weight (kDa)"=1795.935539999856,Topology="linear","Molecule Type"="DNA",Created=Wed Jan 25 20:25:34 PST 2023]
	Macropus_giganteus[&"Rough Temperature (°C)"=85.3356159669649,Description="HiC_scaffold_5",Modified=Wed Jan 25 20:32:49 PST 2023,"% GC"=39.4%,"# Nucleotide Sequences With Quality"=0,"Molecular Weight (kDa)"=1792.797489999856,Topology="linear","Molecule Type"="DNA",Created=Wed Jan 25 20:26:41 PST 2023]
	Setonix_brachyurus[&"Rough Temperature (°C)"=85.34420364637081,Description="HiC_scaffold_3",Modified=Wed Jan 25 20:32:49 PST 2023,"% GC"=39.4%,"# Nucleotide Sequences With Quality"=0,"Molecular Weight (kDa)"=1793.3278399998562,Topology="linear","Molecule Type"="DNA",Created=Wed Jan 25 20:29:11 PST 2023]
	Potorous_gilbertii[&"Rough Temperature (°C)"=85.09764946346449,Description="HiC_scaffold_3",Modified=Wed Jan 25 20:32:49 PST 2023,"% GC"=38.8%,"# Nucleotide Sequences With Quality"=0,"Molecular Weight (kDa)"=1810.5273299998535,Topology="linear","Molecule Type"="DNA",Created=Wed Jan 25 20:30:25 PST 2023]
	Phascolarctos_cinereus[&country="Australia",collection_date="01-Aug-2015","Rough Temperature (°C)"=85.35220944309927,Description="NW_018344201","Genetic Code"="Standard",Modified=Wed Jan 25 21:04:34 PST 2023,"Annotation Software Version (Genome-Annotation-Data)"="7.4","Assembly Name (Genome-Assembly-Data)"="phaCin_unsw_v4.1",Taxonomy="Eukaryota; Metazoa; Chordata; Craniata; Vertebrata; Euteleostomi; Mammalia; Metatheria; Diprotodontia; Phascolarctidae; Phascolarctos","Common Name"="koala","Genome Coverage (Genome-Assembly-Data)"="57.3x","Filename (Imported From)"="sequence (92).gb","Annotation Provider (Genome-Annotation-Data)"="NCBI",dev_stage="adult",Created=Wed May 10 00:00:00 PDT 2017,isolate="Bilbo 61053","Genome Representation (Genome-Assembly-Data)"="Full","Assembly Date (Genome-Assembly-Data)"="12-JAN-2017","Annotation Method (Genome-Annotation-Data)"="Best-placed RefSeq; Gnomon","Features Annotated (Genome-Annotation-Data)"="Gene; mRNA; CDS; ncRNA","Assembly Provider (Genome-Assembly-Data)"="The Earlham Institute","Sequencing Technology (Genome-Assembly-Data)"="PacBio",db_xref="taxon:38626",Organism="Phascolarctos cinereus","Annotation Version (Genome-Annotation-Data)"="Phascolarctos cinereus Annotation Release 100","Path (Imported From)"="/Users/pannotia/Downloads",Accession="NW_018344201.1","% GC"=39.4%,chromosome="Unknown",sex="female","Annotation Pipeline (Genome-Annotation-Data)"="NCBI eukaryotic genome annotation pipeline","Molecular Weight (kDa)"=2037.7508299998203,"# Nucleotide Sequences With Quality"=0,Topology="linear","Assembly Method (Genome-Assembly-Data)"="Falcon v. 0.3.0",specimen_voucher="AM:M.47724","Annotation Status (Genome-Annotation-Data)"="Full annotation",tissue_type="spleen","Molecule Type"="DNA","Expected Final Version (Genome-Assembly-Data)"="Yes"]
	Vombatus_ursinus[&"Rough Temperature (°C)"=85.51809267752648,Description="NW_020954702","Genetic Code"="Standard",Modified=Wed Jan 25 21:04:34 PST 2023,"Annotation Software Version (Genome-Annotation-Data)"="8.1",Taxonomy="Eukaryota; Metazoa; Chordata; Craniata; Vertebrata; Euteleostomi; Mammalia; Metatheria; Diprotodontia; Vombatidae; Vombatus","Common Name"="common wombat","Filename (Imported From)"="sequence (93).gb","Annotation Provider (Genome-Annotation-Data)"="NCBI",Created=Thu Jan 24 00:00:00 PST 2019,"Annotation Method (Genome-Annotation-Data)"="Best-placed RefSeq; Gnomon","Features Annotated (Genome-Annotation-Data)"="Gene; mRNA; CDS; ncRNA",db_xref="taxon:29139",Organism="Vombatus ursinus","Annotation Version (Genome-Annotation-Data)"="100","Path (Imported From)"="/Users/pannotia/Downloads",Accession="NW_020954702.1","% GC"=39.8%,chromosome="Unknown","Molecular Weight (kDa)"=1950.0885499998342,"# Nucleotide Sequences With Quality"=0,"Annotation Pipeline (Genome-Annotation-Data)"="NCBI eukaryotic genome annotation pipeline",Topology="linear","Annotation Name (Genome-Annotation-Data)"="Vombatus ursinus Annotation Release 100","Annotation Status (Genome-Annotation-Data)"="Full annotation","Molecule Type"="DNA"]
	Strigocuscus_gymnotis[&"Rough Temperature (°C)"=85.64577792020509,Description="HiC_scaffold_1",Modified=Wed Jan 25 20:32:49 PST 2023,"% GC"=40.1%,"# Nucleotide Sequences With Quality"=0,"Molecular Weight (kDa)"=1925.0930499998376,Topology="linear","Molecule Type"="DNA",Created=Thu Jan 19 06:55:26 PST 2023]
	Trichosurus_vulpecula[&country="New Zealand: Sandymount, Otago Peninsula (Trap 21)",collection_date="17-May-2018","Rough Temperature (°C)"=85.87753495098826,Description="NC_050574","Genetic Code"="Standard",Modified=Wed Jan 25 21:04:34 PST 2023,"Annotation Software Version (Genome-Annotation-Data)"="8.5","Assembly Name (Genome-Assembly-Data)"="mTriVul1.pri",Taxonomy="Eukaryota; Metazoa; Chordata; Craniata; Vertebrata; Euteleostomi; Mammalia; Metatheria; Diprotodontia; Phalangeridae; Trichosurus","Common Name"="common brushtail","Genome Coverage (Genome-Assembly-Data)"="60.73x","Filename (Imported From)"="sequence (86).gb","Annotation Provider (Genome-Annotation-Data)"="NCBI",dev_stage="pouch-young",Created=Sun Oct 25 00:00:00 PDT 2020,isolate="mTriVul1","Genome Representation (Genome-Assembly-Data)"="Full","Assembly Date (Genome-Assembly-Data)"="15-JAN-2020","Annotation Method (Genome-Annotation-Data)"="Best-placed RefSeq; Gnomon","Features Annotated (Genome-Annotation-Data)"="Gene; mRNA; CDS; ncRNA","Assembly Provider (Genome-Assembly-Data)"="Vertebrate Genomes Project","Sequencing Technology (Genome-Assembly-Data)"="PacBio Sequel; Illumina NovaSeq; Arima Genomics Hi-C; Bionano Genomics DLS",db_xref="taxon:9337",Organism="Trichosurus vulpecula","Annotation Version (Genome-Annotation-Data)"="100","Path (Imported From)"="/Users/pannotia/Downloads",Accession="NC_050574.1","% GC"=40.7%,chromosome="2",sex="male","Molecular Weight (kDa)"=1919.9604199998387,"# Nucleotide Sequences With Quality"=0,"Annotation Pipeline (Genome-Annotation-Data)"="NCBI eukaryotic genome annotation pipeline",Topology="linear","Assembly Method (Genome-Assembly-Data)"="FALCON v. DNANexus 1.9.0; FALCON-Unzip v. DNANexus 1.0.6; purge_haplotigs v. v1.0.3+ 1.Nov.2018; scaff10x v. 4.1.0; Bionano Solve DLS v. 3.2.1; Salsa HiC v. 2.2; Arrow smrtanalysis Pacbio polishing & gap filling v. 6.0.0.47841; longranger align v. 2.2.2; freebayes Illumina polishing v. 1.3.1; gEVAL manual curation v. 2020-01-15; VGP assembly pipeline v. 1.5","Annotation Name (Genome-Annotation-Data)"="Trichosurus vulpecula Annotation Release 100","Diploid (Genome-Assembly-Data)"="Principal pseudohaplotype","Annotation Status (Genome-Annotation-Data)"="Full annotation",tissue_type="muscle (forearm)","Molecule Type"="DNA","Expected Final Version (Genome-Assembly-Data)"="No"]
	Didelphis_virginiana[&"Rough Temperature (°C)"=85.01056393963462,Description="HiC_scaffold_3",Modified=Wed Jan 25 20:43:56 PST 2023,"% GC"=38.6%,"# Nucleotide Sequences With Quality"=0,"Molecular Weight (kDa)"=1941.1834799998346,Topology="linear","Molecule Type"="DNA",Created=Wed Jan 25 20:34:37 PST 2023]
	Gracilinanus_agilis[&country="Brazil: Panga",collection_date="2019-05-19","Rough Temperature (°C)"=84.98876250245145,Description="NC_058132","Genetic Code"="Standard",Modified=Wed Jan 25 21:04:34 PST 2023,"Annotation Software Version (Genome-Annotation-Data)"="9.0","Assembly Name (Genome-Assembly-Data)"="AgileGrace",Taxonomy="Eukaryota; Metazoa; Chordata; Craniata; Vertebrata; Euteleostomi; Mammalia; Metatheria; Didelphimorphia; Didelphidae; Gracilinanus","Common Name"="Agile Gracile Mouse Opossum","Genome Coverage (Genome-Assembly-Data)"="100.0x","Filename (Imported From)"="sequence (98).gb","Annotation Provider (Genome-Annotation-Data)"="NCBI",dev_stage="adult",Created=Wed Oct 20 00:00:00 PDT 2021,isolate="LMUSP501","Genome Representation (Genome-Assembly-Data)"="Full","Assembly Date (Genome-Assembly-Data)"="MAR-2020","Annotation Method (Genome-Annotation-Data)"="Best-placed RefSeq; Gnomon","Features Annotated (Genome-Annotation-Data)"="Gene; mRNA; CDS; ncRNA","Assembly Provider (Genome-Assembly-Data)"="Nanjing Normal University","Sequencing Technology (Genome-Assembly-Data)"="stLFR; BGISEQ-500; Hi-C",db_xref="taxon:191870",Organism="Gracilinanus agilis","Annotation Version (Genome-Annotation-Data)"="100","Path (Imported From)"="/Users/pannotia/Downloads",Accession="NC_058132.1","% GC"=38.6%,chromosome="3",sex="male","Molecular Weight (kDa)"=1573.1410899998923,"# Nucleotide Sequences With Quality"=0,"Annotation Pipeline (Genome-Annotation-Data)"="NCBI eukaryotic genome annotation pipeline",Topology="linear","Assembly Method (Genome-Assembly-Data)"="SOAPnuke v. 1.5; Supernova v. 2.1.1; Gapcloser v. 1.10","Annotation Name (Genome-Annotation-Data)"="Gracilinanus agilis Annotation Release 100","Annotation Status (Genome-Annotation-Data)"="Full annotation",tissue_type="liver","Molecule Type"="DNA","Expected Final Version (Genome-Assembly-Data)"="Yes"]
	Monodelphis_domestica[&"Rough Temperature (°C)"=87.21640316205533,Description="NC_008804","Genetic Code"="Standard",Modified=Wed Jan 25 21:04:34 PST 2023,"Annotation Software Version (Genome-Annotation-Data)"="7.0",Taxonomy="Eukaryota; Metazoa; Chordata; Craniata; Vertebrata; Euteleostomi; Mammalia; Metatheria; Didelphimorphia; Didelphidae; Monodelphis","Common Name"="gray short-tailed opossum","Filename (Imported From)"="sequence (99).gb","Annotation Provider (Genome-Annotation-Data)"="NCBI",Created=Wed Apr 27 00:00:00 PDT 2016,pop_variant="pop1","Annotation Method (Genome-Annotation-Data)"="Best-placed RefSeq; Gnomon","Features Annotated (Genome-Annotation-Data)"="Gene; mRNA; CDS; ncRNA",db_xref="taxon:13616",Organism="Monodelphis domestica","Annotation Version (Genome-Annotation-Data)"="Monodelphis domestica Annotation Release 103","Path (Imported From)"="/Users/pannotia/Downloads",Accession="NC_008804.1","% GC"=44.0%,chromosome="4","Annotation Pipeline (Genome-Annotation-Data)"="NCBI eukaryotic genome annotation pipeline","Molecular Weight (kDa)"=1561.4676299998926,"# Nucleotide Sequences With Quality"=0,Topology="linear","Annotation Status (Genome-Annotation-Data)"="Full annotation","Molecule Type"="DNA"]
	Notoryctes_typhlops_DNA_Zoo[&URN="urn:local:.:i7m-ft3brvs","Rough Temperature (°C)"=87.14099616858238,Description="HiC_scaffold_1",Modified=Mon May 15 12:03:56 PDT 2023,"% GC"=46.6%,"# Nucleotide Sequences With Quality"=0,"Molecular Weight (kDa)"=160.43589999999963,Topology="linear","Molecule Type"="DNA",Created=Wed Jan 18 22:07:03 PST 2023]
	Notoryctes_typhlops_NYGC[&"At least Q20"=100.00%,Ambiguities=0,"At least Q30"=100.00%,"Rough Temperature (°C)"=87.14099616858238,"At least Q40"=100.00%,Description="Concatenation of 3 sequences",Modified=Mon May 15 12:03:27 PDT 2023,Bin="<html><head><3></head><b><font color='#49993F'>High</font></b></html>","% GC"=46.6%,"# Nucleotide Sequences With Quality"=1,"Post-Trim Length"=522,"Molecular Weight (kDa)"=160.42688999999964,Topology="linear","% MQ"=0.0%,Created=Mon May 15 12:03:14 PDT 2023,URN="urn:local:.:1sq-g9qt2ob","% LQ"=0.0%,"% HQ"=100.0%,"Molecule Type"="DNA"]
;
end;

begin characters;
	dimensions nchar=522;
	format datatype=dna missing=? gap=-;
	matrix
	Antechinus_flavipes	ATGGACATAACTATCCAGCATCCCTGGTTCAAACGCGCTCTTGGATCCTTATATCCAAGTCGCTTGTTTGACCAATTTTTTGGAGAAGGCCTTTTTGAATATGACCTCTTGCCTTTCCTCTCCTCCACCATCAGCCCTTATTACAGGCAGTCACTCTTCCGAACTGTGTTGGAATCAGGCATTTCTGAGGTGAGATCTGACCGAGACAAGTTTGTTATCTTCCTGGATGTTAAACATTTCTCTCCTGAAGACTTGACTGTGAAGGTGTTGGATGACTTTGTGGAAATTCATGGGAAGCACAGTGAAAGACAGGATGACCACGGCTACATTTCCCGTGAATTCCATCGTCGATACCGCCTGCCTTCCAACGTGGATCAGGCCTCCATTTCCTGCTCCCTATCTGCTGATGGCATGCTGACCTTCTCTGGTCCCAAGATCCACTCTAATATGGATGCAAGCCACAGCGATCGATCCATCCCTGTATCTCGTGAGGAGAAGCCCACCTTGGCTCCCTCTTCTTAG
	Antechinus_stuartii	ATGGACATAACTATCCAGCACCCCTGGTTCAAACGCGCTCTTGGATCCTTATATCCAAGTCGCTTGTTTGACCAATTTTTTGGAGAAGGCCTTTTTGAATATGACCTCTTGCCTTTCCTCTCCTCCACCATCAGCCCTTATTACAGGCAGTCACTCTTCCGAACTGTGTTGGAATCAGGCATTTCTGAGGTGAGATCTGACCGAGACAAGTTTGTTATCTTCCTGGATGTTAAACATTTCTCTCCTGAAGACTTGACTGTGAAGGTGTTGGATGACTTTGTGGAAATTCATGGGAAGCACAGTGAAAGACAGGATGACCACGGCTACATTTCCCGTGAATTCCATCGTCGATACCGCCTGCCTTCCAACGTGGATCAGGCCTCCATTTCCTGCTCCCTATCTGCTGATGGCATGCTGACCTTCTCTGGTCCCAAGATCCACTCTAATATGGATGCAAGCCACAGCGATCGATCCATCCCTGTATCTCGTGAGGAGAAGCCCACCTTGGCTCCCTCTTCTTAG
	Phascogale_tapoatafa	ATGGACATAACTATCCAGCACCCCTGGTTCAAACGCGCTCTTGGATCCTTATATCCAAGTCGCTTGTTTGACCAATTTTTTGGAGAAGGCCTTTTTGAATATGACCTCTTGCCTTTCCTCTCCTCCACCATCAGCCCTTATTACAGGCAGTCACTCTTCCGAACTGTGTTGGAATCAGGCATTTCTGAGGTGAGATCTGACCGAGACAAGTTTGTTATCTTCCTGGATGTTAAACATTTCTCTCCTGAAGACTTGACTGTGAAGGTGTTGGATGACTTTGTGGAAATTCATGGGAAGCACAGTGAAAGACAGGATGACCACGGCTACATTTCCCGTGAATTCCATCGTCGATACCGCCTGCCTTCCAACGTGGATCAGGCCTCCATTTCCTGCTCCCTATCTGCTGATGGCATGCTGACCTTCTCTGGTCCCAAGATCCACTCTAATATGGATGCAAGCCACAGCGATCGATCCATCCCTGTATCTCGTGAGGAGAAGCCCACCTTGGCTCCCTCTTCTTAG
	Dasyurus_hallucatus	ATGGACATAACTATCCAGCACCCCTGGTTCAAACGCGCTCTTGGATCCTTATATCCAAGTCGCTTGTTTGACCAGTTTTTTGGAGAAGGCCTTTTTGAATATGATCTCTTGCCTTTCCTCTCTTCTACCATCAGCCCTTATTACAGGCAGTCACTCTTCCGAACTGTGTTGGAATCAGGCATTTCTGAGGTGAGATCTGACCGAGACAAGTTTGTTATCTTCCTGGATGTTAAACATTTCTCTCCTGAAGACTTGACTGTGAAGGTGTTGGATGACTTTGTGGAAATTCATGGGAAGCACAGTGAAAGACAGGATGACCACGGCTACATTTCCCGTGAATTCCATCGTAGATACCGCCTGCCTTCCAACGTGGATCAGGCCTCCATTTCCTGCTCCCTCTCTGCTGATGGCATGCTGACCTTCTCTGGTCCCAAGATCCACTCCAATATGGATGCAAGCCACAGCGATCGATCCATCCCTGTATCTCGTGAGGAGAAGCCCACCTTGGCTCCCTCTTCTTAG
	Dasyurus_viverrinus	ATGGACATAACTATCCAGCACCCCTGGTTCAAACGCGCTCTTGGATCCTTATATCCAAGTCGCTTGTTTGACCAGTTTTTTGGAGAAGGCCTTTTTGAATATGATCTCTTGCCTTTCCTCTCCTCCACCATCAGCCCTTATTACAGACAGTCACTCTTCCGAACTGTGTTGGAATCAGGCATTTCTGAGGTGAGATCTGACCGAGACAAGTTTGTTATCTTCCTGGATGTTAAACATTTCTCTCCTGAAGACTTGACTGTGAAGGTGTTGGATGACTTTGTGGAAATTCATGGGAAGCACAGTGAAAGACAGGATGACCACGGCTACATTTCCCGTGAATTCCATCGTCGATACCGCCTGCCTTCCAACGTGGATCAGGCCTCCATTTCCTGCTCCCTCTCTGCTGATGGCATGCTGACCTTCTCTGGTCCCAAGATCCACTCCAATATGGATGCAAGCCACAGCGATCGATCCATCCCTGTATCTCGTGAGGAGAAGCCCACCTTGGCTCCCTCTTCTTAG
	Sarcophilus_harrisii	ATGGACATAACTATCCAGCATCCCTGGTTCAAACGCGCTCTTGGATCCTTATATCCAAGTCGCTTGTTTGACCAGTTTTTTGGAGAAGGCCTTTTTGAATATGATCTCTTGCCTTTCCTCTCCTCCACCATCAGCCCTTATTACAGACAGTCACTCTTCCGAACTGTGTTGGAATCAGGCATTTCTGAGGTGAGATCTGACCGAGACAAGTTTGTTATCTTCCTGGATGTTAAACATTTCTCTCCTGAAGACTTGACTGTGAAGGTGTTGGATGACTTTGTGGAAATTCATGGGAAGCACAGTGAAAGACAGGATGATCACGGCTACATTTCCCGTGAATTCCATCGTCGATACCGCCTGCCTTCCAACGTGGATCAGGCCTCCATTTCCTGCTCCCTTTCTGCTGATGGCATGCTGACCTTCTCTGGTCCCAAGATCCACTCCAATATGGATACAAGCCACAGCGATCGATCCATCCCTGTATCTCGTGAGGAGAAGCCCACCTTGGCTCCCTCTTCTTAG
	Myrmecobius_fasciatus	ATGGACATAACTATCCAGCATCCCTGGTTCAAACGTGCTCTTGGATCCTTATATCCAAGCCGCTTGTTTGACCAGTTTTTTGGAGAAGGCCTTTTTGAATATGACCTCCTGCCTTTCCTCTCCTCCACCATCAGCCCTTATTACAGGCAGTCACTCTTCCGAACTGTGTTGGAATCAGGCATTTCTGAGGTGAGATCTGACCGAGACAAGTTTGTTATCTTCCTGGATGTTAAACATTTCTCTCCTGAAGACTTGACTGTGAAGGTGTTGGATGACTTTGTGGAAATTCATGGGAAGCACAGTGAAAGACAGGATGACCACGGCTATATTTCCCGTGAATTCCATCGTCGATACCGCCTGCCTTCCAATGTGGATCAGGCCTCCATTTCCTGCTCCCTGTCTGCTGATGGCATGCTGACCTTCTCTGGTCCCAAGATCCACTCTAATATGGATTCAAGCCACAGCGATCGATCCATCCCTGTATCTCGTGAGGAGAAGCCCACCTTGGCTCCCTCTTCCTAG
	Thylacinus_cynocephalus	ATGGACATAACTATCCAGCACCCCTGGTTCAAACGTGCTCTTGGATCCTTATATCCAAGCCGCTTGTTTGACCAGTTTTTTGGAGAAGGCCTTTTTGAATATGACCTCCTGCCTTTCCTCTCCTCCACCATCAGCCCTTATTACAGGCAGTCACTCTTCCGAACTGTGTTGGAATCAGGCATTTCTGAGGTGAGATCTGACCGAGACAAGTTTGTTATCTTCCTGGATGTTAAACATTTCTCTCCTGAAGACTTGACTGTGAAGGTGTTGGATGATTTTGTGGAAATTCATGGGAAGCACAGTGAAAGACAGGATGACCACGGCTATATTTCCCGTGAATTCCATCGTCGATACCGCCTGCCTTCCAATGTGGATCAGGCCTCCATTTCCTGCTCCCTCTCTGCCGATGGCATGCTGACCTTCTCTGGTCCCAAGATCCACTCTAATATGGATTCAAGCCACAGCGATCGATCCATCCCTGTATCTCGTGAGGAGAAGCCCACCTTGGCTCCCTCTTCTTAG
	Dromiciops_gliroides	ATGGACATAACTATCCAGCACCCCTGGTTCAAACGTGCTCTTGGATCTTTATATCCAAGCCGTTTGTTTGACCAGTTTTTTGGAGAAGGCCTCTTTGAATATGACCTCCTGCCTTTCCTCTCCTCCACCATCAGCCCTTATTACAGGCAGTCACTCTTCCGAACTGTGTTGGAGTCAGGCATTTCTGAGGTGAGATCTGACCGAGACAAGTTTGTTATCTTCCTGGATGTAAAACACTTCTCTCCTGAAGACTTGACTGTGAAGGTTTTGGATGATTTTGTGGAAATTCATGGGAAGCACAGTGAAAGACAGGATGACCACGGTTATATTTCCCGTGAATTCCATCGTCGATACCGCCTGCCTTCTAACGTGGACCAGGCCTCCATTTCCTGCTCCCTGTCTGCTGATGGCATGCTGACCTTCTCTGGTCCCAAGATCCACTCTAACATGGATTCAAGCCACAGTGATCGATCCATCCCTGTATCTCGTGAGGAGAAGCCCACCTTGGCTCCCTCTTCCTAG
	Gymnobelideus_leadbeateri	ATGGACATAACTATCCAGCACCCCTGGTTCAAACGTGCTCTTGGATCCTTATATCCAAGCCGTCTGTTTGACCAGTTTTTTGGAGAAGGCCTTTTTGAATATGACCTCCTGCCTTTCCTGTCCTCCACCATCAGCCCTTATTACCGGCAGTCCCTCTTCCGAACTGTGTTGGAATCCGGCATTTCTGAGGTGAGATCTGACCGAGACAAGTTCGTTATCTTCCTGGATGTAAAACACTTCTCTCCTGAAGACTTGACTGTGAAGGTGTTGGATGACTTCGTGGAAATTCATGGGAAGCACAGTGAAAGACAGGATGACCACGGTTATATTTCCCGTGAATTCCATCGTCGATACCGCCTGCCTTCCAATGTGGACCAGGCCTCCATTTCCTGCTCCCTGTCTGCTGATGGCATGCTGACCTTCTCTGGTCCCAAGATCCACTCTAACATGGATTCAAGCCACAGTGATCGATCCATCCCTGTATCTCGTGAGGAGAAGCCCACCTTGGCTCCCTCTTCCTAA
	Pseudocheirus_occidentalis	ATGGACATAACTATCCAGCACCCCTGGTTCAAACGTGCTCTTGGTTCCTTATATCCAAGCCGTCTGTTTGACCAGTTTTTTGGAGAAGGCCTTTTTGAATATGACCTCCTGCCTTTCCTGTCCTCCACCATCAGCCCCTATTACCGGCAGTCCCTCTTCCGAACCGTGCTGGAATCTGGCATCTCTGAGGTGAGATCTGACCGAGACAAATTTGTTATCTTCCTGGATGTAAAACACTTCTCTCCTGAAGACCTGACTGTGAAGGTGTTGGATGACTTCGTGGAAATTCACGGGAAGCACAGTGAAAGACAGGATGACCACGGTTACATTTCCCGTGAATTCCATCGCCGATACCGCCTGCCTTCCAATGTGGACCAGGCCTCCATTTCCTGCTCCCTGTCTGCTGATGGCATGCTGACCTTCTCTGGACCCAAGATCCACTCTAACATGGATTCGAGCCACAGCGATCGATCCATCCCTGTATCTCGTGAGGAGAAGCCCACCCTGGCTCCCTCTTCCTAA
	Pseudochirops_corinnae	ATGGACATAACTATCCAGCACCCCTGGTTCAAACGTGCTCTTGGATCCTTATATCCAAGCCGTCTGTTTGACCAGTTTTTTGGAGAAGGCCTTTTTGAATATGACCTCCTGCCTTTCCTGTCCTCCACCATTAGCCCTTATTACCGGCAATCACTCTTCCGAACTGTATTGGAATCCGGCATTTCTGAGGTGAGATCTGACCGAGACAAGTTTGTTATCTTCCTGGATGTAAAACACTTCTCTCCTGAAGACTTGACTGTGAAGGTATTGGATGACTTCGTGGAAATTCACGGGAAGCACAGTGAAAGACAGGATGACCACGGTTATATTTCCCGTGAATTCCATCGCCGATACCGCCTGCCTTCCAATGTGGACCAGGCCTCCATCTCCTGCTCCCTGTCTGCTGATGGCATGCTGACCTTCTCTGGTCCCAAGATCCACTCTAACATGGATTCAAGCCACAGTGATCGATCCATCCCTGTATCTCGTGAGGAGAAGCCCACCTTGGCTCCCTCTTCCTAA
	Pseudochirops_cupreus	ATGGACATAACTATCCAGCACCCCTGGTTCAAACGTGCTCTTGGATCCTTATATCCAAGCCGTCTGTTTGACCAGTTTTTTGGAGAAGGCCTTTTTGAATATGACCTCCTGCCTTTCCTGTCCTCCACCATCAGCCCCTATTACCGGCAATCACTCTTCCGAACTGTATTGGAATCCGGCATTTCTGAGGTGAGATCTGACCGAGACAAGTTTGTTATCTTCCTGGATGTAAAACACTTCTCTCCTGAAGACTTGACTGTGAAGGTATTGGATGACTTCGTGGAAATTCACGGGAAGCACAGTGAAAGACAGGATGACCACGGTTATATTTCCCGTGAATTCCATCGCCGATACCGCCTGCCTTCCAATGTGGACCAGGCCTCCATCTCCTGCTCCCTGTCTGCTGATGGCATGCTGACCTTCTCTGGTCCCAAGATCCACTCTAACATGGATTCAAGCCACAGTGATCGATCCATCCCTGTATCTCGTGAGGAGAAGCCCACCTTGGCTCCCTCTTCCTAA
	Lagorchestes_hirsutus	ATGGACATAACTATCCAGCACCCCTGGTTCAAACGTGCTCTTGGATCCTTATATCCAAGCCGTTTGTTTGACCAGTTTTTTGGAGAAGGCCTTTTTGAATATGACCTCCTGCCTTTCCTGTCCTCCACCATCAGCCCTTATTACCGCCAGTCACTCTTCCGAACTGTGTTGGAATCCGGCATTTCTGAGGTGAGATCTGACCGAGACAAGTTTGTTATCTTCCTGGATGTAAAACACTTCTCTCCTGAAGACTTGACTGTGAAGGTGTTGGATGACTTTGTGGAAATTCATGGGAAACACAGTGAAAGACAGGATGACCACGGCTATATTTCCCGTGAATTCCATCGTCGATACCGCCTGCCTTCCAACGTGGATCAGGCCTCCATTTCCTGCTCCCTGTCTGCTGATGGCATGCTGACCTTCTCTGGTCCCAAGATCCACTCCAACATGGATTCAAGCCACAGTGATCGATCCATCCCTGTATCTCGTGAGGAGAAGCCCACCTTGGCTCCCTCTTCCTAA
	Macropus_eugenii	ATGGACATAACTATCCAGCACCCCTGGTTCAAACGTGCTCTTGGATCCTTATATCCAAGCCGTTTGTTTGACCAGTTTTTTGGAGAAGGCCTTTTTGAATATGACCTCCTGCCTTTCCTGTCCTCCACCATCAGCCCTTATTACCGCCAGTCACTCTTCCGAACTGTGTTGGAATCTGGCATTTCTGAGGTGAGATCTGACCGAGACAAGTTTGTTATCTTCCTGGATGTAAAACACTTCTCTCCTGAAGACTTGACTGTGAAGGTGTTGGATGACTTTGTGGAAATTCATGGGAAGCACAGTGAAAGACAGGATGACCACGGCTATATTTCCCGTGAATTCCATCGTCGATACCGCCTGCCTTCCAACGTGGATCAGGCCTCCATTTCCTGCTCCCTGTCTGCTGATGGCATGCTGACCTTCTCTGGTCCCAAGATCCACTCCAACATGGATTCAAGCCACAGTGATCGATCCATCCCTGTATCTCGTGAGGAGAAGCCCACCTTGGCTCCCTCTTCCTAA
	Macropus_rufus	ATGGACATAACTATCCAGCACCCCTGGTTCAAACGTGCTCTTGGATCCTTATATCCAAGCCGTTTGTTTGACCAGTTTTTTGGAGAAGGCCTTTTTGAATATGACCTCCTGCCTTTCCTGTCCTCCACCATCAGCCCTTATTACCGCCAGTCACTCTTCCGAACTGTGTTGGAATCTGGCATTTCTGAGGTGAGATCTGACCGAGACAAGTTTGTTATCTTCCTGGATGTAAAACACTTCTCTCCTGAAGACTTGACTGTGAAGGTGTTGGATGACTTTGTGGAAATTCATGGGAAGCACAGTGAAAGACAGGATGACCACGGCTATATTTCCCGTGAATTCCATCGTCGATACCGTCTGCCTTCCAACGTGGATCAGGCCTCCATTTCCTGCTCCCTGTCTGCTGATGGCATGCTGACCTTCTCTGGTCCCAAGATCCACTCCAACATGGATGCAAGCCACAGTGATCGATCCATCCCTGTATCTCGTGAGGAGAAGCCCACCTTGGCTCCCTCTTCCTAA
	Macropus_fuliginosus	ATGGACATAACTATCCAGCACCCCTGGTTCAAACGTGCTCTTGGATCCTTATATCCAAGCCGTTTGTTTGACCAGTTTTTTGGAGAAGGCCTTTTTGAATATGACCTCCTGCCTTTCCTGTCCTCCACCATCAGCCCTTATTACCGCCAGTCACTCTTCCGAACTGTGTTGGAATCCGGCATTTCTGAGGTGAGATCTGACCGAGACAAGTTTGTTATCTTCCTGGATGTAAAACACTTCTCTCCTGAGGACTTGACTGTGAAGGTGTTGGATGACTTTGTGGAAATTCATGGGAAGCACAGTGAAAGACAGGATGACCACGGCTATATTTCCCGTGAATTCCATCGTCGATACCGCCTGCCTTCCAATGTGGATCAGGCCTCCATTTCCTGCTCCCTGTCTGCTGATGGCATGCTGACCTTCTCTGGTCCCAAGATCCACTCCAACATGGATTCAAGCCACAGTGATCGATCCATCCCTGTATCTCGTGAGGAGAAGCCCACCTTGGCTCCCTCTTCCTAA
	Macropus_giganteus	ATGGACATAACTATCCAGCACCCCTGGTTCAAACGTGCTCTTGGATCCTTATATCCAAGCCGTTTGTTTGACCAGTTTTTTGGAGAAGGCCTTTTTGAATATGACCTCCTGCCTTTCCTGTCCTCCACCATCAGCCCTTATTACCGCCAGTCACTCTTCCGAACTGTGTTGGAATCCGGCATTTCTGAGGTGAGATCTGATCGAGACAAGTTTGTTATCTTCCTGGATGTAAAACACTTCTCTCCTGAGGACTTGACTGTGAAGGTGTTGGATGACTTTGTGGAAATTCATGGGAAGCACAGTGAAAGACAGGATGACCATGGCTATATTTCCCGTGAATTCCATCGTCGATACCGCCTGCCTTCCAACGTGGATCAGGCCTCCATTTCCTGCTCCCTGTCTGCTGATGGCATGCTGACCTTCTCTGGTCCCAAGATCCACTCCAACATGGATTCAAGCCACAGTGATCGATCCATCCCTGTATCTCGTGAGGAGAAGCCCACCTTGGCTCCCTCTTCCTAA
	Setonix_brachyurus	ATGGACATAACTATCCAGCACCCCTGGTTCAAACGTGCTCTTGGATCCTTATATCCAAGCCGTTTGTTTGACCAGTTTTTTGGAGAAGGCCTTTTTGAATATGACCTCCTGCCTTTCCTGTCCTCCACCATCAGCCCTTATTACCGCCAGTCACTCTTCCGAACTGTGTTGGAATCCGGCATTTCTGAGGTGAGATCTGACCGAGACAAGTTTGTTATCTTCCTGGATGTAAAACACTTCTCTCCTGAAGACTTGACTGTGAAGGTGTTGGATGACTTTGTAGAAATTCATGGGAAGCACAGTGAAAGACAGGATGACCACGGCTATATTTCCCGTGAATTCCATCGTCGATACCGCCTGCCTTCCAACGTGGATCAGGCCTCCATTTCCTGCTCCCTGTCTGCTGATGGCATGCTGACCTTCTCTGGTCCCAAGATCCACTCCAACATGGATTCAAGCCACAGTGATCGATCCATCCCTGTATCTCGTGAGGAGAAGCCCACCTTGGCTCCCTCTTCCTAA
	Potorous_gilbertii	ATGGACATAACTATCCAGCACCCCTGGTTCAAACGTGCTCTTGGATCCTTATATCCAAGTCGTTTGTTTGACCAGTTTTTTGGAGAAGGCCTTTTTGAATATGACCTCCTGCCTTTCCTGTCCTCCACCATCAGCCCTTATTACCGCCAGTCACTCTTCCGAACTGTGTTGGAATCCGGCATTTCTGAGGTGAGATCTGACCGAGACAAGTTTGTTATCTTCCTGGATGTAAAACACTTCTCTCCTGAAGACTTGACTGTGAAGGTGTTGGATGACTTTGTGGAAATTCATGGGAAGCACAGTGAAAGACAGGATGACCATGGCTATATTTCCCGTGAATTCCATCGTCGATACCGCCTGCCTTCCAATGTGGATCAGGCCTCCATTTCCTGCTCCCTGTCTGCTGATGGCATGCTGACCTTCTCTGGTCCCAAGATCCACTCCAACATGGATTCAAGCCACACTGATCGATCCATCCCTGTATCTCGTGAGGAGAAGCCCACCTTGGCTCCCTCTTCCTAA
	Phascolarctos_cinereus	ATGGACATAACTATCCAGCACCCCTGGTTCAAACGGGCTCTTGGATCCTTATATCCAAGCCGCTTGTTTGACCAGTTTTTTGGAGAAGGCCTTTTTGAATATGACCTCCTGCCTTTCCTCTCCTCCACCATCAGCCCTTATTACCGGCAGTCACTCTTCCGAACTGTATTGGAATCAGGCATTTCTGAGGTGAGATCTGACCGAGACAAGTTTGTTATCTTCCTGGATGTCAAACACTTCTCTCCTGAAGACTTGACTGTGAAGGTATTGGATGACTTTGTGGAAATTCACGGGAAGCACAGTGAAAGACAGGATGACCACGGCTATATCTCCCGTGAATTCCATCGTCGCTACCGCCTGCCTTCCAATGTGGATCAGGCCTCCATTTCCTGCTCCCTGTCTGCTGATGGCATGCTGACCTTCTCTGGTCCCAAGATCCACACTAACATGGATTCAAGCCACAGTGATCGATCCATCCCTGTATCTCGTGAGGAGAAGCCCACCTTGGCTCCCTCTTCCTAA
	Vombatus_ursinus	ATGGACATTACTATCCAGCACCCCTGGTTCAAACGTGCTCTTGGATCCTTATATCCAAGCCGCTTGTTTGACCAGTTTTTTGGAGAAGGCCTTTTTGAATATGACCTCCTGCCTTTCCTCTCCTCCACCATCAGCCCTTATTACCGGCAGTCACTCTTCCGAACTGTCTTGGAATCAGGCATTTCTGAGGTGAGATCTGACCGAGACAAGTTTGTTATCTTCCTGGATGTCAAACACTTCTCTCCTGAAGACTTGACCGTGAAGGTATTGGATGACTTTGTGGAAATTCACGGGAAGCACAGTGAAAGACAGGATGACCATGGCTATATTTCCCGTGAATTCCATCGTCGCTACCGCCTGCCTTCCAACGTGGATCAGGCCTCCATTTCCTGCTCCCTGTCTGCTGATGGCATGCTGACCTTCTCTGGTCCCAAGATCCATTCTAACATGGATTCAAGTCACAGTGATCGATCCATCCCTGTATCTCGTGAGGAGAAGCCCACCCTGGCTCCCTCTTCCTAA
	Strigocuscus_gymnotis	ATGGACATAACTATCCAGCACCCCTGGTTCAAACGTGCTCTTGGATCCTTATATCCAAGCCGTTTGTTTGACCAGTTTTTTGGAGAAGGCCTTTTTGAATATGACCTCCTGCCTTTCCTGTCCTCCACCATCAGCCCTTATTATCGGCAGTCACTCTTCCGAACTGTGTTGGAATCCGGCATTTCTGAGGTGAGATCTGATCGAGACAAGTTTGTTATCTTCCTAGACGTAAAACACTTCTCTCCTGAAGACTTGACTGTGAAGGTGCTGGATGACTTTGTGGAAATTCATGGGAAGCACAGTGAAAGACAGGATGACCACGGTTATATTTCCCGTGAATTCCATCGTCGATACCGCCTGCCTTCCAATGTGGATCAGGCCTCCATTTCCTGCTCCCTGTCTGCTGATGGCATGCTGACCTTCTCTGGTCCCAAGATCCACTCTAACATGGATTCAAGCCACAGTGATCGATCCATCCCTGTATCTCGTGAGGAGAAGCCCACCCTGGCTCCCTCTTCCTAA
	Trichosurus_vulpecula	ATGGACATAACTATCCAGCACCCCTGGTTCAAACGTGCTCTTGGATCCTTATATCCAAGCCGTTTGTTTGACCAGTTTTTTGGAGAAGGCCTTTTTGAATATGACCTCCTGCCTTTCCTGTCCTCCACCATCAGCCCTTATTACCGGCAGTCACTCTTCCGAACTGTGTTGGAATCCGGCATTTCTGAGGTGAGATCTGACCGAGACAAGTTTGTTATCTTCCTGGATGTAAAACACTTCTCTCCTGAAGACTTGACTGTGAAGGTGCTGGATGACTTTGTGGAAATTCATGGGAAGCACAGTGAAAGACAGGATGACCACGGCTATATTTCCCGTGAATTCCATCGTCGATACCGCCTGCCTTCCAACGTGGATCAGGCCTCCATTTCCTGCTCTCTGTCTGCTGATGGCATGCTGACCTTCTCTGGTCCCAAGATCCACTCTAACATGGATGCAAGCCACAGTGATCGATCCATCCCTGTATCTCGTGAGGAGAAGCCCACCCTGGCTCCCTCTTCCTAA
	Didelphis_virginiana	ATGGACATAACCATCCAGCACCCCTGGTTCAAACGTGCTCTTGGATCCTTATATCCAAGCCGCTTGTTTGACCAGTTTTTTGGAGAAGGCCTTTTTGAATATGACCTCCTGCCTTTCCTCTCTTCCACCATCAGTCCTTATTACAGGCAGTCACTCTTCCGAACTGTGTTGGAGTCGGGCATTTCTGAGGTGAGATCGGACCGAGACAGGTTTGTTATCTACCTGGATGTAAAACACTTCTCTCCTGAAGACTTGACTGTGAAGGTGTTGGATGACTATGTGGAAATTCATGGGAAGCACAGTGAAAGACAGGATGACCATGGCTATATTTCCCGGGAATTCCATCGCCGATACCGCCTGCCTTCCAATGTGGACCAGGCCTCCATTTCCTGCTCCCTGTCTGCTGATGGCATGCTGACCTTCTCTGGTCCCAAGATCCACTCTAACATGGAATCAAGCCACAGTGATCGGTCCATCCCTGTATCTCGTGAGGAGAAACCCACCTTGGCTCCCTCTTCCTAG
	Gracilinanus_agilis	ATGGACATAACCATCCAGCACCCCTGGTTCAAACGTGCTCTTGGATCCTTATATCCAAGCCGCTTGTTTGACCAGTTTTTTGGAGAAGGCCTTTTTGAATATGACCTCTTGCCTTTCCTCTCTTCCACCATCAGTCCTTATTACCGGCAGTCACTCTTCCGAACTGTGTTGGAGTCAGGCATTTCTGAGGTGAGATCTGACCGAGACAAGTTTGTTATCTACCTGGATGTAAAACACTTCTCTCCTGAAGACTTGACTGTGAAGGTGTCGGATGACTATGTGGAAATTCATGGGAAGCACAGTGAAAGACAGGATGACCATGGCTATATTTCCCGTGAATTCCATCGCCGATACCGCCTGCCTTCCAATGTGGACCAGGCCTCCATTTCCTGCTCCCTGTCTGCTGATGGCATGCTGACCTTCTCTGGTCCCAAGATCCACTCTAACATGGAATCAAGCCACAGCGATCGGTCCATCCCTGTATCTCGTGAGGAGAAACCCACCTTGGCTCCCTCTTCCTAG
	Monodelphis_domestica	ATGGACATAACCATCCAGCACCCCTGGTTCAAACGCGCTCTTGGATCCTTATATCCAAGCCGCCTGTTTGACCAGTTTTTTGGGGAAGGCCTTTTCGAGTACGACCTCCTGCCTTTCCTCTCCTCCACCATCAGCCCTTATTACAGGCAGTCACTCTTCCGCACTGTGTTGGAGTCGGGCATTTCTGAGGTGAGATCTGACCGAGACAAGTTTGTTATCTACCTGGATGTAAAGCACTTCTCTCCTGAAGATTTGACTGTGAAGGTGGCCGATGACTATGTGGAGATTCATGGGAAGCACAGTGAAAGACAGGATGACCATGGCTATATTTCCCGTGAATTCCATCGCCGATACCGCCTGCCTTCCAACGTGGACCAGGCCTCCATTTCCTGCTCCCTGTCTGCTGATGGCATGCTGACCTTCTCTGGTCCCAAGATCCACTCCAACATGGAATCAAGCCACAGCGATCGGTCCATCCCTGTATCTCGTGAGGAGAAACCCACCTTGGCTCCCTCTTCCTAG
	Notoryctes_typhlops_DNA_Zoo	ATGGACATAACTATCCAGCACCCCTGGTTCAAACGTTCTCTTGGATCCTTATATCCAAGCCACTTGTTTGACCAGTTTTTTGGAGAAGGCCTTTTTGAATATGACCTCCTGCCTTTCCTCTCCTCTACCATCAGCCCTTATTACAGGCAGTCACTCTTTCGAACTGTGTTGGAATCAGGCATTTCTGAGGTGAGATCTGACCGAGACAAGTTTATTATCTTCCTGGATGTAAAACACTTCTCTCCTGAAGACTTGACAGTGAAGTTGTTGGATAACTTTGTGGAAATTCATGGAAAGCACAGTGAAAGGCAGGATGACCATGGTTATATTTCCCGCGAATTCCATCGTCGGTATCGGCAGCCTTCCAATGTGGATTAGGCTTCCATTTCCTGCTCCCTGTCTGCTGATGGCATGCTGACCTTCTCTGGTCCCAAGATCCACTCTAACATGGATTCAAGCCACAGTGATCGATCCATCCCTGTATCTCACGAGGAGAAACCCACCTTGGCTCCCTCTTCCTAG
	Notoryctes_typhlops_NYGC	ATGGACATAACTATCCAGCACCCCTGGTTCAAACGTTCTCTTGGATCCTTATATCCAAGCCGCTTGTTTGACCAGTTTTTTGGAGAAGGCCTTTTTGAATATGACCTCCTGCCTTTCCTCTCCTCTACCATCAGCCCTTATTACAGGCAGTCACTCTTTCGAACTGTGTTGGAATCAGGCATTTCTGAGGTGAGATCTGACCGAGACAAGTTTATTATCTTCCTGTATGTAAAACACTTCTCTCCTGAAGACTTGACAGTGAAGTTGTTGGATAACTTTGTGGAAATTCATGGAAAGCACAGTGAAAGGCAGGATGACCATGGTTATATTTCCCGCGAATTCCATCGTCGGTATCGGCAGCCTTCCAATGTGGATTAGGCTTCCATTTCCTGCTCCCTGTCTGCTGATGGCATGCTGACCTTCTCTGGTCCCAAGATCCACTCTAACATGGATTCAAGCCACAGTGATCGATCCATCCCTGTATCTCACGAGGAGAAACCCACCTTGGCTCCCTCTTCCTAG

;
end;
