# Supplementary material for: Three Blind Moles: Molecular Evolutionary Insights on the Tempo and Mode of Convergent Eye Degeneration in Notoryctes typhlops (Southern Marsupial Mole) and Two Chrysochlorids (Golden Moles)
Source: Genes (Basel). 2023 Oct 28;14(11):2018. doi: 10.3390/genes14112018 (PMC10671557; doi:10.3390/genes14112018)
Supplement: Supplementary file 1 [file genes-14-02018-s001.zip › Marsupialia CDS Alignments Nexus/Marsupialia Lens Genes CDS Nexus/CRYAB CDS both Notoryctes.nex]

#NEXUS
begin taxa;
	dimensions ntax=29;
	taxlabels
	Antechinus_flavipes[&country="Australia:Samford, QLD","Rough Temperature (°C)"=86.67322453913569,Description="JADWMD010000003","Genetic Code"="Standard",Modified=Sat Feb 11 18:05:24 PST 2023,"Assembly Name (Genome-Assembly-Data)"="AdamAnt_v2",Taxonomy="Eukaryota; Metazoa; Chordata; Craniata; Vertebrata; Euteleostomi; Mammalia; Metatheria; Dasyuromorphia; Dasyuridae; Antechinus","Common Name"="yellow-footed antechinus","Genome Coverage (Genome-Assembly-Data)"="100.0x","Filename (Imported From)"="sequence - 2023-02-11T170032.569.gb",dev_stage="adult",Created=Thu Oct 27 00:00:00 PDT 2022,"Genome Representation (Genome-Assembly-Data)"="Full",isolate="AdamAnt","Assembly Date (Genome-Assembly-Data)"="FEB-2020","Sequencing Technology (Genome-Assembly-Data)"="PacBio; BGISEQ-500; Hi-C",db_xref="taxon:38775",Organism="Antechinus flavipes","Path (Imported From)"="/Users/pannotia/Downloads",Accession="JADWMD010000003.1","% GC"=42.9%,chromosome="3",sex="male","Molecular Weight (kDa)"=1022.5954599999774,"# Nucleotide Sequences With Quality"=0,Topology="linear","Assembly Method (Genome-Assembly-Data)"="Canu v. 1.7; HiC-Pro v. 2.8.0_devel; 3D-DNA v. 1.12",tissue_type="testis","Molecule Type"="DNA","Expected Final Version (Genome-Assembly-Data)"="Yes"]
	Antechinus_stuartii[&country="Australia: Lane Cove National Park",collection_date="2019-06-10","Rough Temperature (°C)"=86.72278634028407,Description="JACYGW010020635","Genetic Code"="Standard",Modified=Sat Feb 11 18:05:24 PST 2023,"Assembly Name (Genome-Assembly-Data)"="USYD_AStu_M",Taxonomy="Eukaryota; Metazoa; Chordata; Craniata; Vertebrata; Euteleostomi; Mammalia; Metatheria; Dasyuromorphia; Dasyuridae; Antechinus","Common Name"="brown antechinus","Genome Coverage (Genome-Assembly-Data)"="77.0x","Filename (Imported From)"="sequence - 2023-02-11T170201.880.gb",Created=Tue Jan 19 00:00:00 PST 2021,"Genome Representation (Genome-Assembly-Data)"="Full",isolate="AWGG2019M","Assembly Date (Genome-Assembly-Data)"="05-DEC-2019","Sequencing Technology (Genome-Assembly-Data)"="Illumina NovaSeq",db_xref="taxon:9283",Organism="Antechinus stuartii","Path (Imported From)"="/Users/pannotia/Downloads",Accession="JACYGW010020635.1","% GC"=43.0%,sex="male","Molecular Weight (kDa)"=1022.5213499999774,"# Nucleotide Sequences With Quality"=0,Topology="linear","Assembly Method (Genome-Assembly-Data)"="Supernova v. 2.1.1",tissue_type="muscle","Molecule Type"="DNA","Expected Final Version (Genome-Assembly-Data)"="Yes"]
	Phascogale_tapoatafa[&"Rough Temperature (°C)"=86.64220183486238,Description="HiC_scaffold_3",Modified=Sat Feb 11 18:05:24 PST 2023,"% GC"=42.8%,"# Nucleotide Sequences With Quality"=0,"Molecular Weight (kDa)"=1010.2154099999783,Topology="linear","Molecule Type"="DNA",Created=Sat Feb 11 17:08:23 PST 2023]
	Dasyurus_hallucatus[&"Rough Temperature (°C)"=86.92785800240672,Description="HiC_scaffold_3",Modified=Sat Feb 11 18:05:24 PST 2023,"% GC"=43.5%,"# Nucleotide Sequences With Quality"=0,"Molecular Weight (kDa)"=1027.2572199999759,Topology="linear","Molecule Type"="DNA",Created=Sat Feb 11 17:01:00 PST 2023]
	Sarcophilus_harrisii[&"Rough Temperature (°C)"=86.92399505256648,Description="NC_045428","Genetic Code"="Standard",Modified=Sat Feb 11 18:05:24 PST 2023,"Annotation Software Version (Genome-Annotation-Data)"="8.3",Taxonomy="Eukaryota; Metazoa; Chordata; Craniata; Vertebrata; Euteleostomi; Mammalia; Metatheria; Dasyuromorphia; Dasyuridae; Sarcophilus","Common Name"="Tasmanian devil","Filename (Imported From)"="sequence - 2023-02-11T165615.892.gb","Annotation Provider (Genome-Annotation-Data)"="NCBI",Created=Tue Dec 31 00:00:00 PST 2019,"Annotation Method (Genome-Annotation-Data)"="Best-placed RefSeq; Gnomon",cell_line="91H","Features Annotated (Genome-Annotation-Data)"="Gene; mRNA; CDS; ncRNA",db_xref="taxon:9305",Organism="Sarcophilus harrisii","Annotation Version (Genome-Annotation-Data)"="103","Path (Imported From)"="/Users/pannotia/Downloads",Accession="NC_045428.1","% GC"=43.5%,chromosome="3","Molecular Weight (kDa)"=999.4161099999774,"# Nucleotide Sequences With Quality"=0,"Annotation Pipeline (Genome-Annotation-Data)"="NCBI eukaryotic genome annotation pipeline",Topology="linear","Annotation Name (Genome-Annotation-Data)"="Sarcophilus harrisii Annotation Release 103","Annotation Status (Genome-Annotation-Data)"="Full annotation","Molecule Type"="DNA"]
	Dasyurus_viverrinus[&"Rough Temperature (°C)"=86.96486332574031,Description="HiC_scaffold_3",Modified=Sat Feb 11 18:05:24 PST 2023,"% GC"=43.5%,"# Nucleotide Sequences With Quality"=0,"Molecular Weight (kDa)"=1085.910399999968,Topology="linear","Molecule Type"="DNA",Created=Sat Feb 11 17:04:00 PST 2023]
	Myrmecobius_fasciatus[&"Rough Temperature (°C)"=87.01847596008467,Description="HiC_scaffold_3",Modified=Sat Feb 11 18:05:24 PST 2023,"% GC"=43.7%,"# Nucleotide Sequences With Quality"=0,"Molecular Weight (kDa)"=1021.3952699999782,Topology="linear","Molecule Type"="DNA",Created=Sat Feb 11 17:10:05 PST 2023]
	Thylacinus_cynocephalus[&country="Australia: Tasmania","Rough Temperature (°C)"=85.5529550827423,Description="VAHE03000003","Genetic Code"="Standard",Modified=Sat Feb 11 18:05:24 PST 2023,"Assembly Name (Genome-Assembly-Data)"="UniMelb_ThyCyn2.0_hybrid_assembly",Taxonomy="Eukaryota; Metazoa; Chordata; Craniata; Vertebrata; Euteleostomi; Mammalia; Metatheria; Dasyuromorphia; Thylacinidae; Thylacinus","Common Name"="Tasmanian wolf","Genome Coverage (Genome-Assembly-Data)"="50.0x","Filename (Imported From)"="sequence - 2023-02-11T170316.457.gb",dev_stage="Pouch Young",Created=Mon Apr 04 00:00:00 PDT 2022,"Genome Representation (Genome-Assembly-Data)"="Full",isolate="PY-MV-C5757","Assembly Date (Genome-Assembly-Data)"="DEC-2021","Sequencing Technology (Genome-Assembly-Data)"="Illumina HiSeq; Illumina NextSeq",db_xref="taxon:9275",Organism="Thylacinus cynocephalus","Path (Imported From)"="/Users/pannotia/Downloads",Accession="VAHE03000003.1","% GC"=41.1%,chromosome="3",sex="female","Molecular Weight (kDa)"=1176.2519299999474,"# Nucleotide Sequences With Quality"=0,Topology="linear","Assembly Method (Genome-Assembly-Data)"="Megahit v. 1.2.9; RagTag v. 2.1.0","Reference-guided Assembly (Genome-Assembly-Data)"="GCF_902635505.1; mSarHar1.11","Molecule Type"="DNA","Expected Final Version (Genome-Assembly-Data)"="Yes",isolation_source="soft tissue of a 108-year-old, alcohol-preserved thylacine pouch young specimen"]
	Dromiciops_gliroides[&country="Chile: San Martin, comuna de Valdivia, Region delos Rios",collection_date="2014-02-10","Rough Temperature (°C)"=87.92373587150504,Description="NC_057863","Genetic Code"="Standard",Modified=Sat Feb 11 18:05:24 PST 2023,"Annotation Software Version (Genome-Annotation-Data)"="9.0","Assembly Name (Genome-Assembly-Data)"="mDroGli1.pri",Taxonomy="Eukaryota; Metazoa; Chordata; Craniata; Vertebrata; Euteleostomi; Mammalia; Metatheria; Microbiotheria; Microbiotheriidae; Dromiciops","Common Name"="monito del monte","Genome Coverage (Genome-Assembly-Data)"="63.0x","Filename (Imported From)"="sequence - 2023-02-11T163934.937.gb","Annotation Provider (Genome-Annotation-Data)"="NCBI",dev_stage="adult",Created=Tue Sep 28 00:00:00 PDT 2021,isolate="mDroGli1","Genome Representation (Genome-Assembly-Data)"="Full","Assembly Date (Genome-Assembly-Data)"="07-APR-2021","Annotation Method (Genome-Annotation-Data)"="Best-placed RefSeq; Gnomon","Features Annotated (Genome-Annotation-Data)"="Gene; mRNA; CDS; ncRNA","Assembly Provider (Genome-Assembly-Data)"="Vertebrate Genomes Project","Sequencing Technology (Genome-Assembly-Data)"="PacBio Sequel II CLRQ; 10X Genomics linked reads; Bionano Genomics DLS; Arima Genomics v1 Hi-C",db_xref="taxon:33562",Organism="Dromiciops gliroides","Annotation Version (Genome-Annotation-Data)"="100","Path (Imported From)"="/Users/pannotia/Downloads",Accession="NC_057863.1","% GC"=45.9%,chromosome="3",sex="female","Molecular Weight (kDa)"=1039.2930699999786,"# Nucleotide Sequences With Quality"=0,"Annotation Pipeline (Genome-Annotation-Data)"="NCBI eukaryotic genome annotation pipeline",Topology="linear","Assembly Method (Genome-Assembly-Data)"="FALCON kit v. 1.8.1; FALCON unzip v. 1.3.7; purge_dups v. 1.2.3; Scaff10X v. 4.2; Bionano Solve v. 3.5.1_01142020; Salsa Hi-C v. 2.2; GCPP v. 1.9.0-SL-release-8.0.0+1-37-gd7b188d; longranger v. 2.2.2; freebayes v. 1.3.2; gEVAL manual curation v. 2021-04-07; VGP pipeline v. 1.6","Annotation Name (Genome-Annotation-Data)"="Dromiciops gliroides Annotation Release 100","Diploid (Genome-Assembly-Data)"="Principal Pseudohaplotype","Annotation Status (Genome-Annotation-Data)"="Full annotation",tissue_type="kidney, liver","Molecule Type"="DNA","Expected Final Version (Genome-Assembly-Data)"="No"]
	Gymnobelideus_leadbeateri[&"Rough Temperature (°C)"=87.38993212669683,Description="HiC_scaffold_9",Modified=Sat Feb 11 18:05:24 PST 2023,"% GC"=44.6%,"# Nucleotide Sequences With Quality"=0,"Molecular Weight (kDa)"=1093.5658599999688,Topology="linear","Molecule Type"="DNA",Created=Sat Feb 11 16:59:18 PST 2023]
	Pseudocheirus_occidentalis[&"Rough Temperature (°C)"=87.19882487818859,Description="HiC_scaffold_4",Modified=Sat Feb 11 18:05:24 PST 2023,"% GC"=44.1%,"# Nucleotide Sequences With Quality"=0,"Molecular Weight (kDa)"=1078.046789999971,Topology="linear","Molecule Type"="DNA",Created=Sat Feb 11 17:09:41 PST 2023]
	Pseudochirops_corinnae[&"Rough Temperature (°C)"=87.38688387635756,Description="HiC_scaffold_4",Modified=Sat Feb 11 18:05:24 PST 2023,"% GC"=44.6%,"# Nucleotide Sequences With Quality"=0,"Molecular Weight (kDa)"=1110.3047599999659,Topology="linear","Molecule Type"="DNA",Created=Sat Feb 11 17:10:32 PST 2023]
	Pseudochirops_cupreus[&"Rough Temperature (°C)"=87.45488215488216,Description="HiC_scaffold_3",Modified=Sat Feb 11 18:05:24 PST 2023,"% GC"=44.7%,"# Nucleotide Sequences With Quality"=0,"Molecular Weight (kDa)"=1101.8811899999675,Topology="linear","Molecule Type"="DNA",Created=Sat Feb 11 17:10:50 PST 2023]
	Strigocuscus_gymnotis[&"Rough Temperature (°C)"=87.77843704775687,Description="HiC_scaffold_1",Modified=Sat Feb 11 18:08:28 PST 2023,"% GC"=45.5%,"# Nucleotide Sequences With Quality"=0,"Molecular Weight (kDa)"=1068.3411799999742,Topology="linear","Molecule Type"="DNA",Created=Sat Feb 11 18:07:06 PST 2023]
	Trichosurus_vulpecula[&country="New Zealand: Sandymount, Otago Peninsula (Trap 21)",collection_date="17-May-2018","Rough Temperature (°C)"=87.68120847832964,Description="NC_050574","Genetic Code"="Standard",Modified=Sat Feb 11 18:05:24 PST 2023,"Annotation Software Version (Genome-Annotation-Data)"="8.5","Assembly Name (Genome-Assembly-Data)"="mTriVul1.pri",Taxonomy="Eukaryota; Metazoa; Chordata; Craniata; Vertebrata; Euteleostomi; Mammalia; Metatheria; Diprotodontia; Phalangeridae; Trichosurus","Common Name"="common brushtail","Genome Coverage (Genome-Assembly-Data)"="60.73x","Filename (Imported From)"="sequence - 2023-02-11T163833.804.gb","Annotation Provider (Genome-Annotation-Data)"="NCBI",dev_stage="pouch-young",Created=Sun Oct 25 00:00:00 PDT 2020,isolate="mTriVul1","Genome Representation (Genome-Assembly-Data)"="Full","Assembly Date (Genome-Assembly-Data)"="15-JAN-2020","Annotation Method (Genome-Annotation-Data)"="Best-placed RefSeq; Gnomon","Features Annotated (Genome-Annotation-Data)"="Gene; mRNA; CDS; ncRNA","Assembly Provider (Genome-Assembly-Data)"="Vertebrate Genomes Project","Sequencing Technology (Genome-Assembly-Data)"="PacBio Sequel; Illumina NovaSeq; Arima Genomics Hi-C; Bionano Genomics DLS",db_xref="taxon:9337",Organism="Trichosurus vulpecula","Annotation Version (Genome-Annotation-Data)"="100","Path (Imported From)"="/Users/pannotia/Downloads",Accession="NC_050574.1","% GC"=45.3%,chromosome="2",sex="male","Molecular Weight (kDa)"=976.2042899999818,"# Nucleotide Sequences With Quality"=0,"Annotation Pipeline (Genome-Annotation-Data)"="NCBI eukaryotic genome annotation pipeline",Topology="linear","Assembly Method (Genome-Assembly-Data)"="FALCON v. DNANexus 1.9.0; FALCON-Unzip v. DNANexus 1.0.6; purge_haplotigs v. v1.0.3+ 1.Nov.2018; scaff10x v. 4.1.0; Bionano Solve DLS v. 3.2.1; Salsa HiC v. 2.2; Arrow smrtanalysis Pacbio polishing & gap filling v. 6.0.0.47841; longranger align v. 2.2.2; freebayes Illumina polishing v. 1.3.1; gEVAL manual curation v. 2020-01-15; VGP assembly pipeline v. 1.5","Annotation Name (Genome-Annotation-Data)"="Trichosurus vulpecula Annotation Release 100","Diploid (Genome-Assembly-Data)"="Principal pseudohaplotype","Annotation Status (Genome-Annotation-Data)"="Full annotation",tissue_type="muscle (forearm)","Molecule Type"="DNA","Expected Final Version (Genome-Assembly-Data)"="No"]
	Phascolarctos_cinereus[&country="Australia",collection_date="01-Aug-2015","Rough Temperature (°C)"=88.03591654247393,Description="NW_018343987","Genetic Code"="Standard",Modified=Sat Feb 11 18:08:28 PST 2023,"Annotation Software Version (Genome-Annotation-Data)"="7.4","Assembly Name (Genome-Assembly-Data)"="phaCin_unsw_v4.1",Taxonomy="Eukaryota; Metazoa; Chordata; Craniata; Vertebrata; Euteleostomi; Mammalia; Metatheria; Diprotodontia; Phascolarctidae; Phascolarctos","Common Name"="koala","Genome Coverage (Genome-Assembly-Data)"="57.3x","Filename (Imported From)"="sequence - 2023-01-19T073003.831.gb","Annotation Provider (Genome-Annotation-Data)"="NCBI",dev_stage="adult",Created=Wed May 10 00:00:00 PDT 2017,isolate="Bilbo 61053","Genome Representation (Genome-Assembly-Data)"="Full","Assembly Date (Genome-Assembly-Data)"="12-JAN-2017","Annotation Method (Genome-Annotation-Data)"="Best-placed RefSeq; Gnomon","Features Annotated (Genome-Annotation-Data)"="Gene; mRNA; CDS; ncRNA","Assembly Provider (Genome-Assembly-Data)"="The Earlham Institute","Sequencing Technology (Genome-Assembly-Data)"="PacBio",db_xref="taxon:38626",Organism="Phascolarctos cinereus","Annotation Version (Genome-Annotation-Data)"="Phascolarctos cinereus Annotation Release 100","Path (Imported From)"="/Users/pannotia/Downloads",Accession="NW_018343987.1","% GC"=46.2%,chromosome="Unknown",sex="female","Annotation Pipeline (Genome-Annotation-Data)"="NCBI eukaryotic genome annotation pipeline","Molecular Weight (kDa)"=1037.0875799999787,"# Nucleotide Sequences With Quality"=0,Topology="linear","Assembly Method (Genome-Assembly-Data)"="Falcon v. 0.3.0",specimen_voucher="AM:M.47724","Annotation Status (Genome-Annotation-Data)"="Full annotation",tissue_type="spleen","Molecule Type"="DNA","Expected Final Version (Genome-Assembly-Data)"="Yes"]
	Vombatus_ursinus[&"Rough Temperature (°C)"=87.93378652010412,Description="NW_020955176","Genetic Code"="Standard",Modified=Sat Feb 11 18:05:24 PST 2023,"Annotation Software Version (Genome-Annotation-Data)"="8.1",Taxonomy="Eukaryota; Metazoa; Chordata; Craniata; Vertebrata; Euteleostomi; Mammalia; Metatheria; Diprotodontia; Vombatidae; Vombatus","Common Name"="common wombat","Filename (Imported From)"="sequence - 2023-02-11T163646.369.gb","Annotation Provider (Genome-Annotation-Data)"="NCBI",Created=Thu Jan 24 00:00:00 PST 2019,"Annotation Method (Genome-Annotation-Data)"="Best-placed RefSeq; Gnomon","Features Annotated (Genome-Annotation-Data)"="Gene; mRNA; CDS; ncRNA",db_xref="taxon:29139",Organism="Vombatus ursinus","Annotation Version (Genome-Annotation-Data)"="100","Path (Imported From)"="/Users/pannotia/Downloads",Accession="NW_020955176.1","% GC"=45.9%,chromosome="Unknown","Molecular Weight (kDa)"=1068.4870199999743,"# Nucleotide Sequences With Quality"=0,"Annotation Pipeline (Genome-Annotation-Data)"="NCBI eukaryotic genome annotation pipeline",Topology="linear","Annotation Name (Genome-Annotation-Data)"="Vombatus ursinus Annotation Release 100","Annotation Status (Genome-Annotation-Data)"="Full annotation","Molecule Type"="DNA"]
	Lagorchestes_hirsutus[&"Rough Temperature (°C)"=87.55410071942445,Description="HiC_scaffold_4",Modified=Sat Feb 11 18:05:24 PST 2023,"% GC"=45.0%,"# Nucleotide Sequences With Quality"=0,"Molecular Weight (kDa)"=1074.5604499999731,Topology="linear","Molecule Type"="DNA",Created=Sat Feb 11 16:44:25 PST 2023]
	Macropus_eugenii[&"Rough Temperature (°C)"=87.65728774268328,Description="HiC_scaffold_5",Modified=Sat Feb 11 18:05:24 PST 2023,"% GC"=45.2%,"# Nucleotide Sequences With Quality"=0,"Molecular Weight (kDa)"=1066.7051999999742,Topology="linear","Molecule Type"="DNA",Created=Sat Feb 11 16:42:04 PST 2023]
	Macropus_fuliginosus[&"Rough Temperature (°C)"=87.60191415313224,Description="HiC_scaffold_5",Modified=Sat Feb 11 18:05:24 PST 2023,"% GC"=45.1%,"# Nucleotide Sequences With Quality"=0,"Molecular Weight (kDa)"=1065.704579999974,Topology="linear","Molecule Type"="DNA",Created=Sat Feb 11 16:40:26 PST 2023]
	Macropus_giganteus[&"Rough Temperature (°C)"=87.62497082847142,Description="HiC_scaffold_5",Modified=Sat Feb 11 18:05:24 PST 2023,"% GC"=45.2%,"# Nucleotide Sequences With Quality"=0,"Molecular Weight (kDa)"=1059.2663399999747,Topology="linear","Molecule Type"="DNA",Created=Sat Feb 11 16:37:18 PST 2023]
	Setonix_brachyurus[&"Rough Temperature (°C)"=87.46313497822932,Description="HiC_scaffold_3",Modified=Sat Feb 11 18:05:24 PST 2023,"% GC"=44.8%,"# Nucleotide Sequences With Quality"=0,"Molecular Weight (kDa)"=1064.5389299999742,Topology="linear","Molecule Type"="DNA",Created=Sat Feb 11 16:52:56 PST 2023]
	Macropus_rufus[&"Rough Temperature (°C)"=87.82141802067946,Description="HiC_scaffold_3",Modified=Sat Feb 11 18:05:24 PST 2023,"% GC"=45.6%,"# Nucleotide Sequences With Quality"=0,"Molecular Weight (kDa)"=1046.1706899999776,Topology="linear","Molecule Type"="DNA",Created=Sat Feb 11 16:35:01 PST 2023]
	Potorous_gilbertii[&"Rough Temperature (°C)"=87.4386167146974,Description="HiC_scaffold_3721",Modified=Sat Feb 11 18:05:24 PST 2023,"% GC"=44.7%,"# Nucleotide Sequences With Quality"=0,"Molecular Weight (kDa)"=1072.7833499999726,Topology="linear","Molecule Type"="DNA",Created=Sat Feb 11 16:54:28 PST 2023]
	Didelphis_virginiana[&"Rough Temperature (°C)"=87.4995221027479,Description="HiC_scaffold_3",Modified=Sat Feb 11 18:08:28 PST 2023,"% GC"=44.9%,"# Nucleotide Sequences With Quality"=0,"Molecular Weight (kDa)"=1032.8490199999749,Topology="linear","Molecule Type"="DNA",Created=Sat Feb 11 18:06:38 PST 2023]
	Gracilinanus_agilis[&country="Brazil: Panga",collection_date="2019-05-19","Rough Temperature (°C)"=87.58816151728357,Description="NC_058132","Genetic Code"="Standard",Modified=Sat Feb 11 18:05:24 PST 2023,"Annotation Software Version (Genome-Annotation-Data)"="9.0","Assembly Name (Genome-Assembly-Data)"="AgileGrace",Taxonomy="Eukaryota; Metazoa; Chordata; Craniata; Vertebrata; Euteleostomi; Mammalia; Metatheria; Didelphimorphia; Didelphidae; Gracilinanus","Common Name"="Agile Gracile Mouse Opossum","Genome Coverage (Genome-Assembly-Data)"="100.0x","Filename (Imported From)"="sequence - 2023-02-11T165504.417.gb","Annotation Provider (Genome-Annotation-Data)"="NCBI",dev_stage="adult",Created=Wed Oct 20 00:00:00 PDT 2021,isolate="LMUSP501","Genome Representation (Genome-Assembly-Data)"="Full","Assembly Date (Genome-Assembly-Data)"="MAR-2020","Annotation Method (Genome-Annotation-Data)"="Best-placed RefSeq; Gnomon","Features Annotated (Genome-Annotation-Data)"="Gene; mRNA; CDS; ncRNA","Assembly Provider (Genome-Assembly-Data)"="Nanjing Normal University","Sequencing Technology (Genome-Assembly-Data)"="stLFR; BGISEQ-500; Hi-C",db_xref="taxon:191870",Organism="Gracilinanus agilis","Annotation Version (Genome-Annotation-Data)"="100","Path (Imported From)"="/Users/pannotia/Downloads",Accession="NC_058132.1","% GC"=45.1%,chromosome="3",sex="male","Molecular Weight (kDa)"=1009.080619999978,"# Nucleotide Sequences With Quality"=0,"Annotation Pipeline (Genome-Annotation-Data)"="NCBI eukaryotic genome annotation pipeline",Topology="linear","Assembly Method (Genome-Assembly-Data)"="SOAPnuke v. 1.5; Supernova v. 2.1.1; Gapcloser v. 1.10","Annotation Name (Genome-Annotation-Data)"="Gracilinanus agilis Annotation Release 100","Annotation Status (Genome-Annotation-Data)"="Full annotation",tissue_type="liver","Molecule Type"="DNA","Expected Final Version (Genome-Assembly-Data)"="Yes"]
	Monodelphis_domestica[&"Rough Temperature (°C)"=87.290167419612,Description="NC_008804","Genetic Code"="Standard",Modified=Sat Feb 11 18:05:24 PST 2023,"Annotation Software Version (Genome-Annotation-Data)"="7.0",Taxonomy="Eukaryota; Metazoa; Chordata; Craniata; Vertebrata; Euteleostomi; Mammalia; Metatheria; Didelphimorphia; Didelphidae; Monodelphis","Common Name"="gray short-tailed opossum","Filename (Imported From)"="sequence - 2023-02-11T164139.255.gb","Annotation Provider (Genome-Annotation-Data)"="NCBI",Created=Wed Apr 27 00:00:00 PDT 2016,pop_variant="pop1","Annotation Method (Genome-Annotation-Data)"="Best-placed RefSeq; Gnomon","Features Annotated (Genome-Annotation-Data)"="Gene; mRNA; CDS; ncRNA",db_xref="taxon:13616",Organism="Monodelphis domestica","Annotation Version (Genome-Annotation-Data)"="Monodelphis domestica Annotation Release 103","Path (Imported From)"="/Users/pannotia/Downloads",Accession="NC_008804.1","% GC"=44.3%,chromosome="4","Annotation Pipeline (Genome-Annotation-Data)"="NCBI eukaryotic genome annotation pipeline","Molecular Weight (kDa)"=1163.169249999953,"# Nucleotide Sequences With Quality"=0,Topology="linear","Annotation Status (Genome-Annotation-Data)"="Full annotation","Molecule Type"="DNA"]
	Notoryctes_typhlops_DNA_Zoo[&URN="urn:local:.:1vb-g9qu91d","Rough Temperature (°C)"=89.38190476190476,Description="","Genetic Code"="Standard",Modified=Mon May 15 12:12:30 PDT 2023,"% GC"=52.0%,"# Nucleotide Sequences With Quality"=0,"Molecular Weight (kDa)"=161.5073599999996,Topology="linear","Molecule Type"="DNA",Created=Mon May 15 12:12:19 PDT 2023]
	Notoryctes_typhlops_NYGC[&"At least Q20"=100.00%,Ambiguities=0,"At least Q30"=100.00%,"Rough Temperature (°C)"=89.38190476190476,"At least Q40"=100.00%,Description="Concatenation of 3 sequences",Modified=Mon May 15 12:11:55 PDT 2023,Bin="<html><head><3></head><b><font color='#49993F'>High</font></b></html>","% GC"=52.0%,"# Nucleotide Sequences With Quality"=1,"Post-Trim Length"=525,"Molecular Weight (kDa)"=161.5073599999996,Topology="linear","% MQ"=0.0%,Created=Mon May 15 12:11:34 PDT 2023,URN="urn:local:.:1v7-g9qu58r","% LQ"=0.0%,"% HQ"=100.0%,"Molecule Type"="DNA"]
;
end;

begin characters;
	dimensions nchar=525;
	format datatype=dna missing=? gap=-;
	matrix
	Antechinus_flavipes	ATGGACATCGCCATCCACCATCCCTGGATCCGACGCCCCTTCTTTCCTTTCCACTCACCCAGCCGAATCTTTGACCAGTTCTTTGGGGAGCATCTGCTGGAGTCTGACCTCTTCCCTACCTCCACGGCCCTGAGTCCTTTCTACCTCCGACCCTCTTTCCTTCGAACACCTAGCTGGGTGGAGACTGGGCTCTCAGAGATGCGACTGGAGAAAGACAAGTTCTCAGTAAACCTGGATGTGAAACATTTCTCTCCAGAAGAACTCAAGGTCAAAGTGTTGGGGGATGTGATTGAAGTTCATGGAAAGCATGAAGAGCGACAGGATGAGCATGGCTTCATCTCCCGGGAATTCCACAGGAAGTACCGGATCCCAGCTGATGTGGACCCACTCTGCATCACCTCGTCTCTGTCATCTGATGGGGTCCTTACTGTGAATGGACCAAGGAAACAGGCCACTGGCCCAGAGCGCACCATTCCTATCACTCGGGAGGAGAAGCCTGCTGTCACTGCAGCCCCGCGGAAGTAG
	Antechinus_stuartii	ATGGACATCGCCATCCACCATCCCTGGATCCGACGCCCCTTCTTTCCTTTCCACTCACCCAGCCGAATCTTTGACCAGTTCTTTGGGGAGCATCTGCTGGAGTCTGACCTCTTCCCTACCTCCACGGCCCTGAGTCCTTTCTACCTCCGACCCTCTTTCCTTCGAACACCTAGCTGGGTGGAGACTGGGCTCTCAGAGATGCGACTGGAGAAAGACAAGTTCTCAGTAAACCTGGATGTGAAACATTTCTCTCCAGAAGAACTCAAGGTCAAAGTGTTGGGGGATGTGATTGAAGTTCATGGAAAGCATGAAGAGCGACAGGATGAGCATGGCTTCATCTCCCGGGAATTCCACAGGAAGTACCGGATCCCAGCTGATGTGGACCCACTCTGCATCACCTCGTCTCTGTCATCTGATGGGGTCCTTACTGTGAATGGACCAAGGAAACAGGCCACTGGCCCAGAGCGCACCATTCCTATCACTCGGGAGGAGAAGCCTGCTGTCACTGCAGCCCCGCGGAAGTAG
	Phascogale_tapoatafa	ATGGACATCGCCATCCACCATCCCTGGATCCGACGCCCCTTCTTTCCTTTCCACTCACCCAGCCGAATCTTTGACCAGTTCTTTGGGGAGCATCTGCTGGAGTCTGACCTCTTCCCTACCTCCACAGTCCTGAGTCCTTTCTACCTCCGACCCTCTTTCCTTCGAACACCTAGCTGGGTGGAGACTGGGCTCTCAGAGATGCGACTGGAGAAAGACAAGTTCTCAGTAAACCTGGATGTGAAACATTTCTCCCCAGAAGAACTCAAGGTCAAAGTGTTGGGGGATGTGATTGAAGTTCATGGAAAGCATGAAGAGCGACAGGATGAGCATGGCTTCATCTCCCGGGAATTCCACAGGAAGTACCGGATCCCAGCTGATGTGGACCCACTCTGCATCACCTCGTCTCTGTCATCTGATGGGGTCCTTACTGTGAATGGACCAAGGAAACAGGCCACTGGCCCAGAGCGCACCATTCCTATCACTCGGGAGGAGAAGCCTGCTGTCACTGCAGCCCCGCGGAAGTAG
	Dasyurus_hallucatus	ATGGACATCGCCATCCACCATCCCTGGATCCGACGCCCCTTCTTCCCTTTCCACTCACCCAGCCGAATCTTTGACCAGTTCTTTGGGGAGCATCTGCTGGAGTCTGACCTCTTCCCTACCTCCACGGCCCTGAGTCCTTTCTACCTCCGACCCTCTTTCCTTCGAACACCTAGCTGGGTGGAGACTGGGCTCTCGGAGATGCGACTGGAGAAGGACAAGTTCTCAGTAAACCTGGATGTGAAACATTTCTCCCCAGAAGAACTCAAGGTCAAAGTGTTGGGGGATGTGATTGAAGTTCATGGAAAGCATGAAGAGCGACAGGATGAGCACGGCTTCATCTCTCGGGAATTCCACAGGAAGTACCGGATCCCAGCTGATGTGGACCCACTCTGCATCACCTCGTCTCTGTCATCTGATGGGGTCCTTACTGTGAATGGACCAAGGAAACAGGCCACTGGCCCAGAGCGCACCATTCCTATCACTCGGGAGGAGAAGCCTGCTGTCACTGCAGCCCCGCGAAAGTAG
	Sarcophilus_harrisii	ATGGACATCGCCATCCACCATCCCTGGATCCGACGCCCCTTCTTCCCTTTCCACTCACCCAGCCGAATCTTTGACCAGTTCTTTGGGGAGCATCTGCTGGAGTCTGACCTCTTCCCTACCTCCACGGCCCTGAGTCCCTTCTACCTCCGACCCTCTTTCCTTCGAACACCTAGCTGGGTGGAGACTGGGCTCTCAGAGATGCGACTGGAGAAGGACAAGTTCTCAGTAAACCTGGATGTGAAACATTTCTCCCCAGAAGAACTCAAGGTCAAAGTGCTGGGGGATGTGATTGAAGTTCATGGAAAGCATGAAGAGCGACAGGATGAGCACGGCTTCATCTCTCGGGAATTCCACAGGAAGTACCGGATCCCAGCTGATGTGGACCCACTCTGCATCACCTCGTCTCTGTCATCTGATGGGGTCCTTACTGTGAATGGACCAAGGAAACAGGCCACTGGCCCAGAGCGCACCATTCCTATCACTCGGGAGGAGAAGCCTGCTGTCACTGCAGCCCCGCGGAAGTAG
	Dasyurus_viverrinus	ATGGACATCGCCATCCACCATCCCTGGATCCGACGCCCCTTCTTCCCTTTCCACTCACCCAGCCGAATCTTTGACCAGTTCTTTGGGGAGCATCTGCTGGAGTCTGACCTCTTCCCTACCTCCACGGCCCTGAGTCCCTTCTACCTCCGACCCTCTTTCCTTCGAACACCTAGCTGGGTGGAGACTGGGCTCTCAGAGATGCGACTGGAGAAGGACAAGTTCTCAGTAAACCTGGATGTGAAACATTTCTCCCCAGAAGAACTCAAGGTCAAAGTGTTGGGGGATGTGATTGAAGTTCATGGAAAGCATGAAGAGCGACAGGATGAGCACGGCTTCATCTCTCGGGAATTCCACAGGAAGTACCGGATCCCAGCTGATGTGGACCCACTCTGCATCACCTCGTCTCTGTCATCTGATGGGGTCCTTACTGTGAATGGACCAAGGAAACAGGCCACTGGCCCAGAGCGCACCATTCCTATCACTCGGGAGGAGAAGCCTGCTGTCACTGCAGCCCCGCGAAAGTAG
	Myrmecobius_fasciatus	ATGGACATCGCCATCCACCATCCTTGGATCCGACGCCCTTTCTTTCCTTTCCACTCACCCAGCCGAATCTTTGACCAGTTCTTTGGGGAGCATCTGCTGGAGTCTGACCTCTTCCCTACCTCCACTGCCCTGAGTCCTTTCTACTTTCGACCCTCTTTCCTTCGAACACCTAGCTGGCTTGAGACTGGGCTCTCAGAGATGCGACTGGAGAAGGACAAGTTCTCAGTAAATCTGGATGTGAAACATTTCTCCCCAGAAGAACTCAAGGTCAAAGTGCTGGGGGATGTGATTGAAGTTCATGGAAAGCATGAGGAGCGACAGGATGAGCATGGCTTCATCTCCCGGGAATTCCACAGGAAGTACCGGATCCCAGCTGATGTGGACCCACTCTGCATCACCTCATCTCTGTCATCTGATGGGGTCCTTACTGTGAATGGACCAAGGAAACAGGCCACTGGCCCTGAGCGCACCATTCCTATCACTCGGGAGGAGAAGCCTGCTGTCACTGCAGCCCCTCGGAAGTAG
	Thylacinus_cynocephalus	ATGGACATCGCCATCCACCATCCTTGGATCCGACGCCCCTTCTTTCCTTTCCACTCACCCAGCCGAATCTTTGACCAGTTCTTTGGAGAGCATCTGCTGGAGTCTGACCTCTTCCCTACCTCTACTGCCCTGAGTCCTTTCTACATTCGACCCTCTTTCTTTCGAACACCTAGCTGGCTTGAGACTGGGCTCTCAGAGATGCGCCTGGAGAAGGACAAGTTCTCAGTAAACCTGGATGTGAAACATTTCTCCCCAGAAGAACTCAAGGTCAAAGTGCTAGGGGATGTGATTGAAGTTCATGGAAAACATGAGGAGCGACAGGATGAGCATGGCTTCATCTCCCGGGAATTCCATAGGAAGTACCGGATCCCAGCTGATGTGGACCCACTCTGCATCACCTCATCTCTGTCATCTGATGGGGTCCTTACTGTGAATGGACCAAGGAAACAGGCCACTGGCCCTGAGCGCACCATTCCTATCACTAGGGAGGAGAAGCCTGCTGTCACTGCAGCCCCTCGGAAGTAG
	Dromiciops_gliroides	ATGGACATCGCAATCCACCACCCTTGGATCCGACGCCCCTTATTTCCTTTCCACTCACCCAGCCGACTCTTTGACCAGTTCTTTGGAGAGCATCTGCTGGAGTCCGACCTCTTCCCTACCTCTACTGCCCTGAGTCCTTTCTACTTTCGACCCTCTTTCCTGCGGACACCTAGCTGGCTTGAGACTGGGCTCTCAGAGATGAGACTAGAGAAGGACAAGTTTTCAGTAAACCTGGATGTGAAGCATTTCTCTCCAGAGGAGCTCAAGGTCAAAGTGCTGGGTGATGTGATCGAAGTTCATGGAAAGCATGAAGAACGCCAGGATGAGCATGGCTTCATCTCCCGGGAATTCCATAGGAAGTACCGGATCCCAGCTGATGTGGACCCACTCTCCATCACCTCATCTCTGTCATCTGATGGGGTCCTTACTGTGAATGGACCAAGGAAACAGGCTGCTGGCCCTGAGCGCACCATTCCTATCACTCGTGAGGAGAAGCCTGCTGTTACTGCAGCCCCACGGAAGTAG
	Gymnobelideus_leadbeateri	ATGGACATCGCCATCCACCATCCTTGGATCCGACGCCCCTTATTTCCTTTCCACTCACCCAGCCGAATCTTTGACCAGTTCTTTGGAGAGCATCTGCTGGAGTCTGACCTCTTCCCTACCTCCACTGCCCTGAGTCCTTTCTACTTTCGACCCTCTTTCCTTCGAACACCTAGCTGGCTTGAGACTGGGCTCTCAGAGATGCGACTGGAGAAGGACAAATTCTCAGTTAACCTGGATGTGAAGCATTTCTCTCCAGAGGAGCTCAAAGTTAAAGTGTTGGGCGATGTGGTTGAAGTTCATGGAAAGCATGAAGAGCGTCAGGATGAGCATGGCTTCATCTCCCGGGAATTCCATAGGAAGTACCGGATCCCAGCTGATGTGGACCCACTCTCCATCACCTCATCTCTGTCATCTGATGGGGTCCTTACTGTGAATGGACCAAGGAAACAGGCCACTGGCCCTGAGCGCACCATTCCTATCACTCGTGAGGAGAAGCCTGCTGTTGCTGCTGCTCCACGGAAGTAG
	Pseudocheirus_occidentalis	ATGGACATCGCCATCCACCATCCTTGGATCCGACGCCCCTTCTTTCCTTTCCACTCACCCAGCCGAATCTTTGACCAGTTCTTTGGAGAGCATCTGCTGGAGTCTGACCTCTTCCCTACCTCCACTGCCCTGAGTCCTTTCTACTTTCGACCCTCTTTCCTTCGAACACCTAGCTGGCTTGAGACTGGGCTCTCAGAGATGCGACTGGAGAAGGACAAGTTCTCAGTAAACCTGGATGTGAAGCATTTCTCTCCAGAAGAGCTCAAAGTTAAAGTGTTGGGCGATGTGGTTGAAGTTCATGGAAAGCATGAAGAGCGTCAGGATGAGCATGGCTTCATCTCCCGGGAATTCCATAGGAAGTACCGGATCCCAGCTGATGTGGACCCACTCTCCATCACCTCATCTCTATCATCTGATGGGGTCCTTACTGTGAATGCACCAAGGAAACAGGCCACTGGCCCTGAGCGCACCATTCCTATCACTCGTGAGGAGAAGCCTGCTGTCACTGCAGCCCCACGGAAGTAG
	Pseudochirops_corinnae	ATGGACATCGCCATCCACCATCCTTGGATCCGACGCCCCTTTTTTCCTTTCCACTCACCCAGCCGAATCTTTGACCAGTTCTTTGGAGAGCATCTGCTGGAGTCTGACCTCTTCCCTACCTCTACTGCCCTGAGTCCTTTCTACTTTCGACCCTCTTTCCTTCGAACACCTAGCTGGCTTGAGACTGGGCTCTCAGAGATGCGACTGGAGAAGGACAAGTTCTCAGTAAACCTGGATGTGAAGCATTTCTCTCCAGAGGAGCTCAAAGTTAAAGTGTTGGGTGATGTGATCGAAGTTCATGGAAAGCATGAAGAGCGTCAGGATGAGCATGGCTTCATCTCCCGGGAATTCCATAGGAAGTACCGGATCCCAGCTGATGTGGATCCACTCTCCATCACCTCATCTCTGTCATCTGATGGGGTCCTTACTGTGAATGGACCAAGGAAACAGGCCACTGGCCCTGAGCGCACCATTCCTATCACTCGTGAGGAGAAGCCTGCTGTTGCTGCAGCCCCACGGAAGTAG
	Pseudochirops_cupreus	ATGGACATCGCCATCCACCATCCTTGGATCCGACGCCCCTTTTTTCCTTTCCACTCACCCAGCCGAATCTTTGACCAGTTCTTTGGAGAGCATCTGCTGGAGTCTGACCTCTTCCCTACCTCTACTGCCCTGAGTCCTTTCTACTTTCGACCCTCTTTCCTTCGAACACCTAGCTGGCTTGAGACTGGGCTCTCAGAGATGCGACTGGAGAAGGACAAGTTCTCAGTAAACCTGGATGTGAAGCATTTCTCTCCAGAGGAGCTCAAAGTTAAAGTGTTGGGCGATGTGATCGAAGTTCATGGAAAGCATGAAGAGCGTCAGGATGAGCATGGCTTCATCTCCCGGGAATTCCATAGGAAGTACCGGATCCCAGCTGATGTGGATCCACTCTCCATCACCTCATCTCTGTCATCTGATGGGGTCCTTACTGTGAATGGACCAAGGAAACAGGCCACTGGCCCCGAGCGCACCATTCCTATCACTCGTGAGGAGAAGCCTGCTGTCACTGCAGCCCCACGGAAGTAG
	Strigocuscus_gymnotis	ATGGACATCGCCATCCACCATCCTTGGATCCGACGCCCCTTTTTTCCTTTCCACTCACCCAGCCGAATCTTTGACCAGTTCTTTGGAGAGCATCTTCTGGAGTCTGACCTCTTCCCTACCTCCACTGCCCTGAGTCCTTTCTATTTTCGACCCTCTTTCCTTCGAACACCTAGCTGGCTTGAGACTGGGCTCTCAGAGATGCGCCTGGAGAAGGACAAGTTCTCAGTAAACCTGGATGTGAAGCATTTCTCTCCAGAGGAGCTCAAAGTCAAAGTGCTGGGTGATGTGGTCGAAGTTCATGGAAAACATGAAGAACGTCAGGATGAGCATGGCTTCATCTCCCGGGAATTCCATAGGAAGTACCGGATCCCAGCTGATGTGGACCCACTCTCCATCACCTCATCTCTGTCATCTGATGGGGTCCTTACTGTGAATGGACCAAGGAAACAGGCCACTGGCCCTGAGCGCACCATTCCCATCACTCGTGAGGAGAAGCCTGCTGTCACTGCAGCCCCACGGAAGTAG
	Trichosurus_vulpecula	ATGGACATCGCCATCCACCATCCTTGGATCCGACGCCCCTTTTTTCCTTTCCACTCACCCAGCCGAATCTTTGACCAGTTCTTTGGAGAGCATCTGCTGGAGTCTGACCTCTTCCCTACCTCCACTGCCCTGAGTCCTTTCTACTTTCGACCCTCTTTCTTTCGAACACCTAGCTGGCTTGAGACTGGGCTCTCAGAGATGCGCCTGGAGAAAGACAAGTTCTCAGTAAACCTGGATGTGAAGCATTTCTCTCCAGAGGAGCTCAAAGTCAAAGTGCTGGGCGATGTGGTCGAAGTTCATGGAAAGCATGAAGAGCGTCAGGATGAACATGGCTTCATCTCCCGGGAATTCCATAGGAAGTATCGGATCCCAGCTGATGTGGACCCACTCTCCATCACCTCATCTCTGTCATCTGATGGGGTCCTTACTGTGCATGGACCAAGGAAACAGGCCACTGGCCCTGAGCGCACCATTCCTATCACTCGTGAGGAGAAGCCTGCTGTCACTGCAGCCCCACGGAAGTAG
	Phascolarctos_cinereus	ATGGACATCGCCATCCACCATCCTTGGATCCGACGACCCTTCTTTCCTTTCCACTCACCCAGCCGAATCTTTGACCAGTTCTTTGGAGAGCATCTGCTGGAGTCCGACCTCTTCCCTACCTCCACTGCCCTGAGTCCTTTCTACTTTCGACCTTCTTTCCTTCGAACACCTAGCTGGCTTGAGACTGGGCTCTCAGAGATGCGACTGGAGAAGGACAAATTCTCAGTAAACCTGGATGTGAAGCATTTCTCTCCAGAGGAGCTCAAGGTCAAAGTGCTGGGCGATGTGGTCGAAGTTCATGGAAAGCATGAAGAGCGTCAGGATGAGCATGGCTTCATCTCCCGGGAATTCCATAGGAAGTACCGGATCCCAGCTGATGTGGACCCACTCTCCATCACCTCATCTCTGTCATCTGATGGGGTCCTTACTGTGATTGGACCAAGGAAACAGGCCACTGGCCCTGAGCGCACCATTCCTATCACTCGCGAGGAGAAGCCTGCTGTTGCTGCAGCCCCGAAAAAGTAG
	Vombatus_ursinus	ATGGACATCGCCATCCACCATCCTTGGATCCGACGCCCCTTCTTTCCTTTCCTCTCACCCAGCCGAATCTTTGACCAGTTCTTTGGCGAGCATCTGCTGGAGTCCGACCTCTTCCCTACCTCCACCGCCCTGAGTCCTTTCTACTTTCGACCTTCTTTCTTCCGAACACCTAGCTGGCTTGAAACTGGGCTCTCTGAGATGCGACTGGAGAAGGATAAGTTCTCAGTAAACCTGGATGTGAAGCATTTCTCTCCAGAAGAGCTCAAGGTCAAAGTGCTCGGCGATGTGGTCGAAGTTCATGGAAAGCATGAAGAGCGTCAGGATGAGCATGGCTTCATCTCCCGGGAATTCCATAGGAAGTACCGAATCCCAGCTGATGTGGACCCACTCTCCATCACCTCATCTCTGTCATCTGATGGGGTCCTTACTGTGCATGGACCAAGGAAACAGGCCACTGGCCCTGAGCGCACCATTCCTATCACTCGTGAGGAGAAGCCTGCTGTTGCTGCAGCCCCGAGAAAGTAG
	Lagorchestes_hirsutus	ATGGACATCGCCATCCACCATCCTTGGATCCGACGCCCCTTTTTCCCTTTCCACTCACCCAGCCGAATCTTTGACCAGTTCTTTGGAGAGCATCTGCTGGAGTCCGACCTCTTCCCTACCTCCACTGCCCTGAGTCCTTTCTACTTTCGACCCTCTTTCTTTCGAACACCTAGCTGGCTTGAGACTGGACTCTCAGAGATGCGACTGGAGAAGGACAAGTTCTCAGTAAACCTGGATGTGAAGCATTTCTCTCCAGAGGAGCTCAAAGTCAAAGTGCTGGGTGATGTGATCGAGGTTCATGGAAAGCATGAAGAGCGTCAGGATGAGCATGGCTTCATCTCCCGGGAATTCCATAGAAAGTACCGGATCCCAGCTGATGTGGACCCACTCACCATTACCTCATCTCTGTCATCTGATGGGGTCCTTACTGTGAATGGACCAAGAAAACAGACCACTGGCCCTGAGCGCACCATTCCTATCACTCGTGAGGAGAAGCCTGCTGTCACTGCAGCCCCACGGAAGTAG
	Macropus_eugenii	ATGGACATCGCCATCCACCATCCTTGGATCCGACGCCCCTTTTTCCCTTTCCACTCACCCAGCCGAATCTTTGACCAGTTCTTTGGAGAGCATCTGCTGGAGTCTGACCTCTTCCCTACCTCCACTGCCCTGAGTCCTTTCTACTTTCGACCCTCTTTCCTTCGAACACCTAGCTGGCTTGAGACTGGACTCTCAGAGATGCGACTGGAGAAGGACAAGTTCTCAGTAAACCTGGATGTGAAGCATTTCTCTCCAGAGGAGCTCAAAGTCAAAGTGCTGGGCGATGTGATCGAGGTTCATGGAAAGCATGAAGAGCGTCAGGATGAGCATGGCTTCATCTCCCGGGAATTCCATAGAAAGTACCGGATCCCAGCTGATGTGGACCCACTCACCATTACCTCATCTCTGTCATCTGATGGGGTCCTTACTGTGAATGGACCAAGAAAACAGACCACTGGCCCTGAGCGCACCATTCCTATCACTCGTGAGGAGAAGCCTGCTGTCACTGCAGCCCCACGGAAGTAG
	Macropus_fuliginosus	ATGGACATCGCCATCCACCATCCTTGGATCCGACGCCCCTTTTTCCCTTTCCACTCACCCAGCCGAATCTTTGACCAGTTCTTTGGAGAGCATCTGCTGGAGTCTGACCTCTTCCCTACCTCCACTGCCCTGAGTCCTTTCTACTTTCGACCCTCTTTCTTTCGAACACCTAGCTGGCTTGAGACTGGACTCTCAGAGATGCGACTGGAGAAGGACAAGTTCTCAGTAAACCTGGATGTGAAGCATTTCTCTCCAGAGGAGCTCAAAGTCAAAGTGCTGGGCGATGTGATCGAGGTTCATGGAAAGCATGAAGAGCGTCAGGATGAGCATGGCTTCATCTCCCGGGAATTCCATAGAAAGTACCGGATCCCAGCTGATGTGGACCCACTCACCATTACCTCATCTCTGTCATCTGATGGGGTCCTTACTGTGAATGGACCAAGAAAACAGACCACTGGCCCTGAGCGCACCATTCCTATCACTCGTGAGGAGAAGCCTGCTGTCACTGCAGCCCCACGGAAGTAG
	Macropus_giganteus	ATGGACATCGCCATCCACCATCCTTGGATCCGACGCCCCTTTTTCCCTTTCCACTCACCCAGCCGAATCTTTGACCAGTTCTTTGGAGAGCATCTGCTGGAGTCTGACCTCTTCCCTACCTCCACTGCCCTGAGTCCTTTCTACTTTCGACCCTCTTTCTTTCGAACACCTAGCTGGCTTGAGACTGGACTCTCAGAGATGCGACTGGAGAAGGACAAGTTCTCAGTAAACCTGGATGTGAAGCATTTCTCTCCAGAGGAGCTCAAAGTCAAAGTGCTGGGCGATGTGATCGAGGTTCATGGAAAGCATGAAGAGCGTCAGGATGAGCATGGCTTCATCTCCCGGGAATTCCATAGAAAGTACCGGATCCCAGCTGATGTGGACCCACTCACCATTACCTCATCTCTGTCATCTGATGGGGTCCTTACTGTGAATGGACCAAGAAAACAGACCACTGGCCCTGAGCGCACCATTCCTATCACTCGTGAGGAGAAGCCTGCTGTCACTGCAGCCCCACGGAAGTAG
	Setonix_brachyurus	ATGGACATCGCCATCCACCATCCTTGGATCCGACGCCCCTTTTTCCCTTTCCACTCACCCAGCCGAATCTTTGACCAGTTCTTTGGAGAGCATCTGCTGGAGTCTGACCTCTTCCCTACCTCCACTGCCCTGAGTCCTTTCTACTTTCGACCCTCTTTCCTTCGAACACCTAGCTGGCTTGAGACTGGACTCTCAGAGATGCGACTGGAGAAGGACAAGTTCTCAGTAAACCTGGATGTGAAGCATTTCTCTCCAGAGGAGCTCAAAGTCAAAGTGCTGGGCGATGTGATCGAGGTTCATGGAAAGCATGAAGAGCGTCAGGATGAGCACGGCTTCATCTCCCGGGAATTCCATAGAAAGTACCGGATCCCAGCTGATGTGGACCCACTCACCATTACCTCATCTCTGTCATCTGATGGGGTCCTTACTGTGAATGGACCAAGAAAACAGACCACTGGCCCTGAGCGCACCATTCCTATCACTCGTGAGGAGAAGCCTGCTGTCACTGCAGCCCCACGGAAGTAG
	Macropus_rufus	ATGGACATCGCCATCCACCATCCTTGGATCCGACGCCCCTTTTTCCCTTTCCACTCACCCAGCCGAATCTTTGACCAGTTCTTTGGAGAGCATCTGCTGGAGTCTGACCTCTTCCCTACCTCCACTGCCCTGAGTCCTTTCTACTTTCGACCCTCTTTCCTTCGAACACCTAGCTGGCTTGAGACTGGACTCTCAGAGATGCGACTGGAGAAGGACAAGTTCTCAGTAAACCTGGATGTGAAGCATTTCTCTCCAGAGGAGCTCAAAGTCAAAGTGCTGGGCGATGTGATCGAGGTTCATGGGAAGCATGAAGAGCGTCAGGATGAGCATGGCTTCATCTCCCGGGAATTCCATAGAAAGTACCGGATCCCAGCTGATGTGGACCCACTCACCATTACCTCATCTCTGTCATCTGATGGGGTCCTTACTGTGAATGGACCAAGAAAACAGACCACTGGCCCTGAGCGCACCATTCCTATCACTCGTGAGGAGAAGCCTGCTGTCACTGCAGCCCCACGGAAGTAG
	Potorous_gilbertii	ATGGACATCGCCATCCACCATCCTTGGATCCGACGCCCCTTTTTCCCTTTCCACTCACCCAGCCGAATCTTTGACCAGTTCTTTGGAGAGCATCTGCTGGAGTCTGACCTCTTCCCTACCTCCACTGCCCTGAGTCCTTTCTACTTTCGACCCTCTTTCCTTCGAACACCTAGCTGGCTTGAGACTGGGCTCTCAGAGATGCGACTGGAGAAGGATAAGTTCTCAGTAAACCTGGATGTGAAGCATTTCTCTCCAGAGGAGCTCAAAGTCAAAGTGCTGGGTGATGTGATCGAGGTTCATGGAAAGCATGAAGAGCGTCAGGATGAGCATGGTTTCATCTCCCGGGAATTCCATAGAAAGTACCGGATCCCAGCTGATGTGGACCCACTCACTATTACCTCATCTCTGTCATCTGATGGGGTCCTTACTGTGAATGGACCAAGAAAACAGACCACTGGCCCTGAGCGCACCATTCCTATCACTCGTGAGGAGAAGCCTGCTGTCACTGCAGCCCCACGGAAGTAG
	Didelphis_virginiana	ATGGACATCGCTATCCATCATCCTTGGATCCGGCGCCCCTTATTTCCTTTCCACTCGCCCAGCCGAATCTTTGATCAGTTCTTTGGAGAGCATCTGCTGGAGTCTGACCTCTTCCCTACCTCCACTGCCCTGACTCCTTTCTACTTTCGACCCCCTTTCCTGCGGACACCTAGCTGGCTTGAGACCGGCCTCTCCGAGATGCGACTGGAGAAGGACAAGTTCTCAGTAAACCTGGACGTAAAGCATTTCTCCCCAGAGGAGCTCAAGGTCAAAGTGCTGGGTGATGTGATTGAAGTTCATGGAAAGCATGAAGAGCGCCAGGATGAGCATGGCTTTATCTCTCGTGAATTCCATAGGAAGTATCGGATCCCAGCTGATGTGGACCCACTTGCCATCACCTCATCTCTGTCATCTGATGGGGTCCTTACTGTGAATGGACCAAGGAAACAGGTTGCTGGCCCAGAACGTACCATTCCTATCACTCGCGAGGAAAAGCCTGCTGTCACTGCAGCCCCCCGAAAGTAG
	Gracilinanus_agilis	ATGGATATCGCCATCCATCATCCCTGGATCCGTCGCCCCTTATTTCCTTTCCACTCACCCAGCCGAATCTTTGACCAGTTCTTTGGAGAGCATCTGCTGGAGTCTGACCTCTTCCCAACCTCCACTGCCCTGACTCCTTTCTACTTTCGACCCCCTTTCCTGCGGACACCTAGCTGGCTTGAGACTGGCCTCTCAGAGATGCGACTGGAGAAGGACAAGTTCTCAGTAAACCTGGACGTGAAGCATTTCTCCCCAGAGGAGCTCAAGGTCAAAGTGTTGGGCGATGTGATTGAAGTTCATGGAAAGCATGAAGAGCGCCAGGATGAGCATGGCTTCATCTCTCGTGAATTCCATAGGAAGTATCGGATCCCAGCTGATGTGGACCCCCTTGCCATCACCTCATCTCTGTCATCTGATGGGGTCCTTACTGTGAATGGACCAAGGAAACAGGCTGCTGGCCCTGAACGCACCATTCCTATCACTCGCGAGGAAAAGCCTGCTGTCACTGCAGCCCCCCGGAAATAG
	Monodelphis_domestica	ATGGACATCGCCATCCATCATCCTTGGATGCGTCGCCCCTTATTTCCCTTCCACTCGCCCAGCCGAATCTTTGACCAGTTCTTTGGAGAGCATCTGCTGGAGTCTGACCTCTTCCCTACCTCCACTGCCCTGACTCCTTTCTACTTTCGACCCTCTTTCCTGAGGACACCTAGCTGGCTTGAGACTGGTCTCTCAGAGATGCGACTGGAGAAGGACAAGTTCTTCGTAAACCTGGACGTGAAGCATTTCTCCCCAGAGGAGCTCAAGGTCAAAGTGCTGGGTGATGTGATTGAAGTTCATGGAAAGCACGAAGAGCGCCAGGACGAGCATGGCTTCATCTCTCGTGAATTCCATAGGAAGTATCGGATCCCAGCTGATGTGGACCCACTTGCTATCACCTCATCTCTGTCATCTGATGGAGTCCTTACTGTGAATGGACCAAGAAAACAGGCTGCTGGCCCTGAACGCACCATTCCTATCACTCGCGAGGATAAGCCTGCTGTCACCGCAGCCCCGCGGAAATAG
	Notoryctes_typhlops_DNA_Zoo	ATGGACATCGCTATCCACCATCCTTGGATCCGACGCTCCTTACTTCCTTTCCACTCACCCAGCCGACTCTTTGACCAGTTCTTTGGAGAGCATCTGCTGGAGTCTGACCTCTTCCCTACCTCCACTGCCCTGAGTCCTTTCTACTTTCGACCCTCTTTCCTTCGAACACCTAGCTGGCTTGAGACGGGACTCTCAGAGATGCGACTGGAGAAAGACAAGTTCTCAGTAAACCTGGATGTGAAGCATTTCTCCCCATCGGAGCTCAAGGTCAAAGTTCTAGGTGATGTGATCGAAGTTCATGGAAAGCATGAAGAGCGCCAGGATGAGCATGGATTCATCTCCCGGGAATTCCATAGGAAGTACCGGATCCCAGCTGATGTGGACCCACTATCCATCACCTCATCTCTGTCATCTGATGGGGTTCTTACTGTGAATGGACCAAGGAAACAGGCCATTGGCCCTGAGCGGACCATTCCTATCACCCGTGAGGAGAAACCTGCTGTCACTGCAGCCCCACGGAAGTAG
	Notoryctes_typhlops_NYGC	ATGGACATCGCTATCCACCATCCTTGGATCCGACGCTCCTTACTTCCTTTCCACTCACCCAGCCGACTCTTTGACCAGTTCTTTGGAGAGCATCTGCTGGAGTCTGACCTCTTCCCTACCTCCACTGCCCTGAGTCCTTTCTACTTTCGACCCTCTTTCCTTCGAACACCTAGCTGGCTTGAGACGGGACTCTCAGAGATGCGACTGGAGAAAGACAAGTTCTCAGTAAACCTGGATGTGAAGCATTTCTCCCCATCGGAGCTCAAGGTCAAAGTTCTAGGTGATGTGATCGAAGTTCATGGAAAGCATGAAGAGCGCCAGGATGAGCATGGATTCATCTCCCGGGAATTCCATAGGAAGTACCGGATCCCAGCTGATGTGGACCCACTATCCATCACCTCATCTCTGTCATCTGATGGGGTTCTTACTGTGAATGGACCAAGGAAACAGGCCATTGGCCCTGAGCGGACCATTCCTATCACCCGTGAGGAGAAACCTGCTGTCACTGCAGCCCCACGGAAGTAG

;
end;
