# Supplementary material for: Three Blind Moles: Molecular Evolutionary Insights on the Tempo and Mode of Convergent Eye Degeneration in Notoryctes typhlops (Southern Marsupial Mole) and Two Chrysochlorids (Golden Moles)
Source: Genes (Basel). 2023 Oct 28;14(11):2018. doi: 10.3390/genes14112018 (PMC10671557; doi:10.3390/genes14112018)
Supplement: Supplementary file 1 [file genes-14-02018-s001.zip › Marsupialia CDS Alignments Nexus/Marsupialia Lens Genes CDS Nexus/CRYBA1 CDS both Notoryctes.nex]

#NEXUS
begin taxa;
	dimensions ntax=29;
	taxlabels
	Antechinus_flavipes[&country="Australia:Samford, QLD",Description="NC_067401","Genetic Code"="Standard",Modified=Wed Jan 25 14:22:55 PST 2023,"Annotation Software Version (Genome-Annotation-Data)"="10.0","Assembly Name (Genome-Assembly-Data)"="AdamAnt",Taxonomy="Eukaryota; Metazoa; Chordata; Craniata; Vertebrata; Euteleostomi; Mammalia; Metatheria; Dasyuromorphia; Dasyuridae; Antechinus","Common Name"="yellow-footed antechinus","Genome Coverage (Genome-Assembly-Data)"="100.0x","Filename (Imported From)"="sequence - 2023-01-25T111041.614.gb","Annotation Provider (Genome-Annotation-Data)"="NCBI RefSeq",dev_stage="adult",Created=Fri Nov 11 00:00:00 PST 2022,isolate="AdamAnt","Genome Representation (Genome-Assembly-Data)"="Full","Assembly Date (Genome-Assembly-Data)"="FEB-2020","Annotation Method (Genome-Annotation-Data)"="Best-placed RefSeq; Gnomon","Features Annotated (Genome-Annotation-Data)"="Gene; mRNA; CDS; ncRNA","Assembly Provider (Genome-Assembly-Data)"="Nanjing Normal University","Sequencing Technology (Genome-Assembly-Data)"="PacBio; BGISEQ-500; Hi-C",db_xref="taxon:38775",Organism="Antechinus flavipes","Annotation Version (Genome-Annotation-Data)"="100","Path (Imported From)"="/Users/pannotia/Downloads",Accession="NC_067401.1","% GC"=48.3%,chromosome="4",sex="male","# Nucleotide Sequences With Quality"=0,"Annotation Pipeline (Genome-Annotation-Data)"="NCBI eukaryotic genome annotation pipeline",Topology="linear","Assembly Method (Genome-Assembly-Data)"="Canu v. 1.7; HiC-Pro v. 2.8.0_devel; 3D-DNA v. 1.12","Annotation Name (Genome-Annotation-Data)"="Antechinus flavipes Annotation Release 100","Annotation Status (Genome-Annotation-Data)"="Full annotation",tissue_type="testis","Molecule Type"="DNA","Expected Final Version (Genome-Assembly-Data)"="Yes"]
	Antechinus_stuartii[&country="Australia: Lane Cove National Park",collection_date="2019-06-10",Description="JACYGW010048739","Genetic Code"="Standard",Modified=Wed Jan 25 14:22:55 PST 2023,"Assembly Name (Genome-Assembly-Data)"="USYD_AStu_M",Taxonomy="Eukaryota; Metazoa; Chordata; Craniata; Vertebrata; Euteleostomi; Mammalia; Metatheria; Dasyuromorphia; Dasyuridae; Antechinus","Common Name"="brown antechinus","Genome Coverage (Genome-Assembly-Data)"="77.0x","Filename (Imported From)"="sequence - 2023-01-25T141801.550.gb",Created=Tue Jan 19 00:00:00 PST 2021,"Genome Representation (Genome-Assembly-Data)"="Full",isolate="AWGG2019M","Assembly Date (Genome-Assembly-Data)"="05-DEC-2019","Sequencing Technology (Genome-Assembly-Data)"="Illumina NovaSeq",db_xref="taxon:9283",Organism="Antechinus stuartii","Path (Imported From)"="/Users/pannotia/Downloads",Accession="JACYGW010048739.1","% GC"=47.6%,sex="male","# Nucleotide Sequences With Quality"=0,Topology="linear","Assembly Method (Genome-Assembly-Data)"="Supernova v. 2.1.1",tissue_type="muscle","Molecule Type"="DNA","Expected Final Version (Genome-Assembly-Data)"="Yes"]
	Phascogale_tapoatafa[&Description="HiC_scaffold_4",Modified=Wed Jan 25 14:58:12 PST 2023,"% GC"=47.6%,"# Nucleotide Sequences With Quality"=0,Topology="linear","Molecule Type"="DNA",Created=Wed Jan 25 14:24:14 PST 2023]
	Dasyurus_hallucatus[&Description="HiC_scaffold_4",Modified=Wed Jan 25 11:39:53 PST 2023,"% GC"=47.3%,"# Nucleotide Sequences With Quality"=0,Topology="linear","Molecule Type"="DNA",Created=Wed Jan 25 11:37:41 PST 2023]
	Dasyurus_viverrinus[&"Rough Temperature (°C)"=88.59592860008023,Description="HiC_scaffold_4",Modified=Wed Jan 25 11:39:53 PST 2023,"% GC"=47.2%,"# Nucleotide Sequences With Quality"=0,"Molecular Weight (kDa)"=3082.1149100000407,Topology="linear","Molecule Type"="DNA",Created=Wed Jan 25 11:38:23 PST 2023]
	Sarcophilus_harrisii[&"Rough Temperature (°C)"=88.71709453337361,Description="NC_045429","Genetic Code"="Standard",Modified=Wed Jan 25 14:58:12 PST 2023,"Annotation Software Version (Genome-Annotation-Data)"="8.3",Taxonomy="Eukaryota; Metazoa; Chordata; Craniata; Vertebrata; Euteleostomi; Mammalia; Metatheria; Dasyuromorphia; Dasyuridae; Sarcophilus","Common Name"="Tasmanian devil","Filename (Imported From)"="sequence - 2023-01-25T111457.048.gb","Annotation Provider (Genome-Annotation-Data)"="NCBI",Created=Tue Dec 31 00:00:00 PST 2019,"Annotation Method (Genome-Annotation-Data)"="Best-placed RefSeq; Gnomon",cell_line="91H","Features Annotated (Genome-Annotation-Data)"="Gene; mRNA; CDS; ncRNA",db_xref="taxon:9305",Organism="Sarcophilus harrisii","Annotation Version (Genome-Annotation-Data)"="103","Path (Imported From)"="/Users/pannotia/Downloads",Accession="NC_045429.1","% GC"=47.5%,chromosome="4","Molecular Weight (kDa)"=3069.5864800000386,"# Nucleotide Sequences With Quality"=0,"Annotation Pipeline (Genome-Annotation-Data)"="NCBI eukaryotic genome annotation pipeline",Topology="linear","Annotation Name (Genome-Annotation-Data)"="Sarcophilus harrisii Annotation Release 103","Annotation Status (Genome-Annotation-Data)"="Full annotation","Molecule Type"="DNA"]
	Myrmecobius_fasciatus[&Description="HiC_scaffold_4",Modified=Wed Jan 25 14:58:12 PST 2023,"% GC"=45.1%,"# Nucleotide Sequences With Quality"=0,Topology="linear","Molecule Type"="DNA",Created=Wed Jan 25 14:25:44 PST 2023]
	Thylacinus_cynocephalus[&country="Australia: Tasmania",Description="VAHE03000004","Genetic Code"="Standard",Modified=Wed Jan 25 14:58:12 PST 2023,"Assembly Name (Genome-Assembly-Data)"="UniMelb_ThyCyn2.0_hybrid_assembly",Taxonomy="Eukaryota; Metazoa; Chordata; Craniata; Vertebrata; Euteleostomi; Mammalia; Metatheria; Dasyuromorphia; Thylacinidae; Thylacinus","Common Name"="Tasmanian wolf","Genome Coverage (Genome-Assembly-Data)"="50.0x","Filename (Imported From)"="sequence - 2023-01-25T141904.575.gb",dev_stage="Pouch Young",Created=Mon Apr 04 00:00:00 PDT 2022,"Genome Representation (Genome-Assembly-Data)"="Full",isolate="PY-MV-C5757","Assembly Date (Genome-Assembly-Data)"="DEC-2021","Sequencing Technology (Genome-Assembly-Data)"="Illumina HiSeq; Illumina NextSeq",db_xref="taxon:9275",Organism="Thylacinus cynocephalus","Path (Imported From)"="/Users/pannotia/Downloads",Accession="VAHE03000004.1","% GC"=44.7%,chromosome="4",sex="female","# Nucleotide Sequences With Quality"=0,Topology="linear","Assembly Method (Genome-Assembly-Data)"="Megahit v. 1.2.9; RagTag v. 2.1.0","Reference-guided Assembly (Genome-Assembly-Data)"="GCF_902635505.1; mSarHar1.11","Molecule Type"="DNA","Expected Final Version (Genome-Assembly-Data)"="Yes",isolation_source="soft tissue of a 108-year-old, alcohol-preserved thylacine pouch young specimen"]
	Dromiciops_gliroides[&country="Chile: San Martin, comuna de Valdivia, Region delos Rios",collection_date="2014-02-10",Description="NC_057864","Genetic Code"="Standard",Modified=Wed Jan 25 11:39:53 PST 2023,"Annotation Software Version (Genome-Annotation-Data)"="9.0","Assembly Name (Genome-Assembly-Data)"="mDroGli1.pri",Taxonomy="Eukaryota; Metazoa; Chordata; Craniata; Vertebrata; Euteleostomi; Mammalia; Metatheria; Microbiotheria; Microbiotheriidae; Dromiciops","Common Name"="monito del monte","Genome Coverage (Genome-Assembly-Data)"="63.0x","Filename (Imported From)"="sequence - 2023-01-25T110532.970.gb","Annotation Provider (Genome-Annotation-Data)"="NCBI",dev_stage="adult",Created=Tue Sep 28 00:00:00 PDT 2021,isolate="mDroGli1","Genome Representation (Genome-Assembly-Data)"="Full","Assembly Date (Genome-Assembly-Data)"="07-APR-2021","Annotation Method (Genome-Annotation-Data)"="Best-placed RefSeq; Gnomon","Features Annotated (Genome-Annotation-Data)"="Gene; mRNA; CDS; ncRNA","Assembly Provider (Genome-Assembly-Data)"="Vertebrate Genomes Project","Sequencing Technology (Genome-Assembly-Data)"="PacBio Sequel II CLRQ; 10X Genomics linked reads; Bionano Genomics DLS; Arima Genomics v1 Hi-C",db_xref="taxon:33562",Organism="Dromiciops gliroides","Annotation Version (Genome-Annotation-Data)"="100","Path (Imported From)"="/Users/pannotia/Downloads",Accession="NC_057864.1","% GC"=46.6%,chromosome="4",sex="female","# Nucleotide Sequences With Quality"=0,"Annotation Pipeline (Genome-Annotation-Data)"="NCBI eukaryotic genome annotation pipeline",Topology="linear","Assembly Method (Genome-Assembly-Data)"="FALCON kit v. 1.8.1; FALCON unzip v. 1.3.7; purge_dups v. 1.2.3; Scaff10X v. 4.2; Bionano Solve v. 3.5.1_01142020; Salsa Hi-C v. 2.2; GCPP v. 1.9.0-SL-release-8.0.0+1-37-gd7b188d; longranger v. 2.2.2; freebayes v. 1.3.2; gEVAL manual curation v. 2021-04-07; VGP pipeline v. 1.6","Annotation Name (Genome-Annotation-Data)"="Dromiciops gliroides Annotation Release 100","Diploid (Genome-Assembly-Data)"="Principal Pseudohaplotype","Annotation Status (Genome-Annotation-Data)"="Full annotation",tissue_type="kidney, liver","Molecule Type"="DNA","Expected Final Version (Genome-Assembly-Data)"="No"]
	Gymnobelideus_leadbeateri[&Description="HiC_scaffold_2",Modified=Wed Jan 25 14:58:12 PST 2023,"% GC"=46.5%,"# Nucleotide Sequences With Quality"=0,Topology="linear","Molecule Type"="DNA",Created=Wed Jan 25 14:35:11 PST 2023]
	Pseudocheirus_occidentalis[&Description="HiC_scaffold_1",Modified=Wed Jan 25 14:58:12 PST 2023,"% GC"=47.3%,"# Nucleotide Sequences With Quality"=0,Topology="linear","Molecule Type"="DNA",Created=Wed Jan 25 14:29:55 PST 2023]
	Pseudochirops_corinnae[&Description="HiC_scaffold_2",Modified=Wed Jan 25 14:58:12 PST 2023,"% GC"=47.7%,"# Nucleotide Sequences With Quality"=0,Topology="linear","Molecule Type"="DNA",Created=Wed Jan 25 14:32:50 PST 2023]
	Pseudochirops_cupreus[&Description="HiC_scaffold_5",Modified=Wed Jan 25 14:58:12 PST 2023,"% GC"=47.8%,"# Nucleotide Sequences With Quality"=0,Topology="linear","Molecule Type"="DNA",Created=Wed Jan 25 14:34:11 PST 2023]
	Lagorchestes_hirsutus[&Description="HiC_scaffold_1",Modified=Wed Jan 25 14:58:12 PST 2023,"% GC"=45.3%,"# Nucleotide Sequences With Quality"=0,Topology="linear","Molecule Type"="DNA",Created=Wed Jan 25 14:40:11 PST 2023]
	Macropus_eugenii[&Description="HiC_scaffold_2",Modified=Wed Jan 25 14:58:12 PST 2023,"% GC"=44.9%,"# Nucleotide Sequences With Quality"=0,Topology="linear","Molecule Type"="DNA",Created=Wed Jan 25 14:47:40 PST 2023]
	Macropus_fuliginosus[&Description="HiC_scaffold_2",Modified=Wed Jan 25 14:58:12 PST 2023,"% GC"=45.0%,"# Nucleotide Sequences With Quality"=0,Topology="linear","Molecule Type"="DNA",Created=Wed Jan 25 14:48:52 PST 2023]
	Macropus_giganteus[&Description="HiC_scaffold_2",Modified=Wed Jan 25 14:58:12 PST 2023,"% GC"=45.0%,"# Nucleotide Sequences With Quality"=0,Topology="linear","Molecule Type"="DNA",Created=Wed Jan 25 14:49:47 PST 2023]
	Macropus_rufus[&Description="HiC_scaffold_2",Modified=Wed Jan 25 14:58:12 PST 2023,"% GC"=44.9%,"# Nucleotide Sequences With Quality"=0,Topology="linear","Molecule Type"="DNA",Created=Wed Jan 25 14:51:13 PST 2023]
	Setonix_brachyurus[&Description="HiC_scaffold_2",Modified=Wed Jan 25 14:58:12 PST 2023,"% GC"=45.1%,"# Nucleotide Sequences With Quality"=0,Topology="linear","Molecule Type"="DNA",Created=Wed Jan 25 14:52:32 PST 2023]
	Potorous_gilbertii[&Description="HiC_scaffold_2",Modified=Wed Jan 25 14:58:12 PST 2023,"% GC"=44.8%,"# Nucleotide Sequences With Quality"=0,Topology="linear","Molecule Type"="DNA",Created=Wed Jan 25 14:54:12 PST 2023]
	Trichosurus_vulpecula[&country="New Zealand: Sandymount, Otago Peninsula (Trap 21)",collection_date="17-May-2018",Description="NC_050579","Genetic Code"="Standard",Modified=Wed Jan 25 19:55:20 PST 2023,"Annotation Software Version (Genome-Annotation-Data)"="8.5","Assembly Name (Genome-Assembly-Data)"="mTriVul1.pri",Taxonomy="Eukaryota; Metazoa; Chordata; Craniata; Vertebrata; Euteleostomi; Mammalia; Metatheria; Diprotodontia; Phalangeridae; Trichosurus","Common Name"="common brushtail","Genome Coverage (Genome-Assembly-Data)"="60.73x","Filename (Imported From)"="sequence - 2023-01-25T110405.151.gb","Annotation Provider (Genome-Annotation-Data)"="NCBI",dev_stage="pouch-young",Created=Sun Oct 25 00:00:00 PDT 2020,isolate="mTriVul1","Genome Representation (Genome-Assembly-Data)"="Full","Assembly Date (Genome-Assembly-Data)"="15-JAN-2020","Annotation Method (Genome-Annotation-Data)"="Best-placed RefSeq; Gnomon","Features Annotated (Genome-Annotation-Data)"="Gene; mRNA; CDS; ncRNA","Assembly Provider (Genome-Assembly-Data)"="Vertebrate Genomes Project","Sequencing Technology (Genome-Assembly-Data)"="PacBio Sequel; Illumina NovaSeq; Arima Genomics Hi-C; Bionano Genomics DLS",db_xref="taxon:9337",Organism="Trichosurus vulpecula","Annotation Version (Genome-Annotation-Data)"="100","Path (Imported From)"="/Users/pannotia/Downloads",Accession="NC_050579.1","% GC"=46.8%,chromosome="7",sex="male","# Nucleotide Sequences With Quality"=0,"Annotation Pipeline (Genome-Annotation-Data)"="NCBI eukaryotic genome annotation pipeline",Topology="linear","Assembly Method (Genome-Assembly-Data)"="FALCON v. DNANexus 1.9.0; FALCON-Unzip v. DNANexus 1.0.6; purge_haplotigs v. v1.0.3+ 1.Nov.2018; scaff10x v. 4.1.0; Bionano Solve DLS v. 3.2.1; Salsa HiC v. 2.2; Arrow smrtanalysis Pacbio polishing & gap filling v. 6.0.0.47841; longranger align v. 2.2.2; freebayes Illumina polishing v. 1.3.1; gEVAL manual curation v. 2020-01-15; VGP assembly pipeline v. 1.5","Annotation Name (Genome-Annotation-Data)"="Trichosurus vulpecula Annotation Release 100","Diploid (Genome-Assembly-Data)"="Principal pseudohaplotype","Annotation Status (Genome-Annotation-Data)"="Full annotation",tissue_type="muscle (forearm)","Molecule Type"="DNA","Expected Final Version (Genome-Assembly-Data)"="No"]
	Phascolarctos_cinereus[&country="Australia",collection_date="01-Aug-2015",Description="NW_018344096","Genetic Code"="Standard",Modified=Wed Jan 25 14:58:12 PST 2023,"Annotation Software Version (Genome-Annotation-Data)"="7.4","Assembly Name (Genome-Assembly-Data)"="phaCin_unsw_v4.1",Taxonomy="Eukaryota; Metazoa; Chordata; Craniata; Vertebrata; Euteleostomi; Mammalia; Metatheria; Diprotodontia; Phascolarctidae; Phascolarctos","Common Name"="koala","Genome Coverage (Genome-Assembly-Data)"="57.3x","Filename (Imported From)"="sequence (23).gb","Annotation Provider (Genome-Annotation-Data)"="NCBI",dev_stage="adult",Created=Wed May 10 00:00:00 PDT 2017,isolate="Bilbo 61053","Genome Representation (Genome-Assembly-Data)"="Full","Assembly Date (Genome-Assembly-Data)"="12-JAN-2017","Annotation Method (Genome-Annotation-Data)"="Best-placed RefSeq; Gnomon","Features Annotated (Genome-Annotation-Data)"="Gene; mRNA; CDS; ncRNA","Assembly Provider (Genome-Assembly-Data)"="The Earlham Institute","Sequencing Technology (Genome-Assembly-Data)"="PacBio",db_xref="taxon:38626",Organism="Phascolarctos cinereus","Annotation Version (Genome-Annotation-Data)"="Phascolarctos cinereus Annotation Release 100","Path (Imported From)"="/Users/pannotia/Downloads",Accession="NW_018344096.1","% GC"=47.4%,chromosome="Unknown",sex="female","Annotation Pipeline (Genome-Annotation-Data)"="NCBI eukaryotic genome annotation pipeline","# Nucleotide Sequences With Quality"=0,Topology="linear","Assembly Method (Genome-Assembly-Data)"="Falcon v. 0.3.0",specimen_voucher="AM:M.47724","Annotation Status (Genome-Annotation-Data)"="Full annotation",tissue_type="spleen","Molecule Type"="DNA","Expected Final Version (Genome-Assembly-Data)"="Yes"]
	Vombatus_ursinus[&Description="HiC_scaffold_4",Modified=Wed Jan 25 11:39:53 PST 2023,"% GC"=46.9%,"# Nucleotide Sequences With Quality"=0,Topology="linear","Molecule Type"="DNA",Created=Wed Jan 25 09:22:50 PST 2023]
	Didelphis_virginiana[&Description="HiC_scaffold_7",Modified=Wed Jan 25 15:03:53 PST 2023,"% GC"=43.7%,"# Nucleotide Sequences With Quality"=0,Topology="linear","Molecule Type"="DNA",Created=Wed Jan 25 15:00:35 PST 2023]
	Gracilinanus_agilis[&"Rough Temperature (°C)"=87.54892616076907,Description="NC_058133 (E1-2, 4-6), NW_025349172 (E3)",Modified=Wed Jan 25 11:33:22 PST 2023,"% GC"=44.9%,"# Nucleotide Sequences With Quality"=0,"Molecular Weight (kDa)"=3024.090110000037,Topology="linear","Molecule Type"="DNA",Created=Wed Jan 25 11:32:29 PST 2023]
	Monodelphis_domestica[&db_xref="taxon:13616",Organism="Monodelphis domestica",Description="NC_008802","Annotation Version (Genome-Annotation-Data)"="Monodelphis domestica Annotation Release 103","Genetic Code"="Standard",Modified=Wed Jan 25 19:49:19 PST 2023,"Annotation Software Version (Genome-Annotation-Data)"="7.0","Path (Imported From)"="/Users/pannotia/Downloads",Accession="NC_008802.1",Taxonomy="Eukaryota; Metazoa; Chordata; Craniata; Vertebrata; Euteleostomi; Mammalia; Metatheria; Didelphimorphia; Didelphidae; Monodelphis","% GC"=42.7%,"Common Name"="gray short-tailed opossum",chromosome="2","Annotation Pipeline (Genome-Annotation-Data)"="NCBI eukaryotic genome annotation pipeline","# Nucleotide Sequences With Quality"=0,Topology="linear","Filename (Imported From)"="sequence - 2023-01-25T110820.195.gb","Annotation Provider (Genome-Annotation-Data)"="NCBI",Created=Wed Apr 27 00:00:00 PDT 2016,pop_variant="pop1","Annotation Method (Genome-Annotation-Data)"="Best-placed RefSeq; Gnomon","Annotation Status (Genome-Annotation-Data)"="Full annotation","Features Annotated (Genome-Annotation-Data)"="Gene; mRNA; CDS; ncRNA","Molecule Type"="DNA"]
	Strigocuscus_gymnotis[&Description="HiC_scaffold_6",Modified=Wed Jan 25 19:55:20 PST 2023,"% GC"=47.0%,"# Nucleotide Sequences With Quality"=0,Topology="linear","Molecule Type"="DNA",Created=Wed Jan 25 19:51:58 PST 2023]
	Notoryctes_typhlops_DNA_Zoo[&URN="urn:local:.:1ys-g9qvjsi","Rough Temperature (°C)"=90.1048,Description="","Genetic Code"="Standard",Modified=Mon May 15 12:22:49 PDT 2023,"% GC"=53.3%,"# Nucleotide Sequences With Quality"=0,"Molecular Weight (kDa)"=193.71228999999943,Topology="linear","Molecule Type"="DNA",Created=Mon May 15 12:22:24 PDT 2023]
	Notoryctes_typhlops_NYGC[&"At least Q20"=100.00%,Ambiguities=0,"At least Q30"=100.00%,"Rough Temperature (°C)"=90.13706070287539,"At least Q40"=100.00%,Description="Concatenation of 6 sequences",Modified=Mon May 15 12:27:58 PDT 2023,Bin="<html><head><3></head><b><font color='#49993F'>High</font></b></html>","% GC"=53.4%,"# Nucleotide Sequences With Quality"=1,"Post-Trim Length"=626,"Molecular Weight (kDa)"=194.04149999999942,Topology="linear","% MQ"=0.0%,Created=Mon May 15 12:20:03 PDT 2023,URN="urn:local:.:1yf-g9qv8jz","% LQ"=0.0%,"% HQ"=100.0%,"Molecule Type"="DNA"]
;
end;

begin characters;
	dimensions nchar=650;
	format datatype=dna missing=? gap=-;
	matrix
	Antechinus_flavipes	ATGGAGACCCAGGCCGTGCAGAGGGAGCTCGAAACAGTGCCAGCTAATAGGATGGCTCAGACAAACCCTCTACCTGGGCCTCTAGGGCCATGGAAGGTAACCATCTATGACCAGGAGAACTTCCAGGGCAAGAGGGTGGAGTTCACGGGCCCCTGTCCCAATGTCTCCGAGTGCAGCTTTGACAACATCCGCTCCCTGAAGGTGGAATGTGGCGCATGGGTGGGTTACGAACACACAAGCTTCTGTGGGCAGCAGTTTGTCCTGGAGAGGGGAGAATACCCACGCTGGGAAGCCTGGAGCGGGAGCAATGCCTACCACGTGGAGCGTCTCATGTCCTTTCGCCCAATCTGCTCCGCGAACCATAAGGAATCCAAGATCATGATCTTTGAGAAAGAAAACTTTATTGGCCGCCAGTGGGAGATATGCGATGACTACCCCTCCTTGCAGGCCATGGGCTGGTGCAACAATGAAGTTGGTTCCATGAAGATACAGTGTGGAGCATGGGTCTGCTACCAATATCCTGGATACCGTGGGTACCAGTATATCTTGGAGTGTGATCACCATGGAGGAGACTATAAGCACTGGAGAGAAT-GGGGCTCTCATGCCCAGACTTCCCAGATTCA-GTCAATCCGCCGCATCCAGCAGTAA
	Antechinus_stuartii	ATGGAGACCCAGGCCGTGCAGAGGGAGCTCGAAACAGTGCCAGCTAATAGGATGGCTCAGACAAACCCTCTACCTGGGCCTCTAGGGCCATGGAAGGTAACCATCTATGACCAGGAGAACTTCCAGGGCAAGAGGGTGGAGTTCACGGGCCCCTGCCCCAACGTCTCCGAGTGCAGCTTTGACAACATCCGCTCCCTGAAGGTGGAATGTGGCGCATGGGTGGGTTACGAACACACAAGCTTCTGTGGGCAGCAGTTTGTCCTGGAGAGGGGAGAATACCCACGCTGGGAAGCCTGGAGCGGGAGCAACGCCTACCACGTGGAGCGTCTCATGTCCTTTCGCCCAATCTGCTCCGCGAACCATAAGGAATCCAAGATCATGATCTTTGAGAAAGAAAACTTTATTGGCCGCCAGTGGGAGATATGCGATGACTACCCCTCCTTGCAGGCCATGGGCTGGTGCAACAATGAAGTTGGTTCCATGAAGATACAGTGTGGAGCATGGGTCTGCTACCAATATCCTGGATACCGTGGGTACCAGTATATCTTGGAGTGTGATCACCATGGAGGAGACTATAAGCACTGGAGAGAAT-GGGGCTCTCATGCCCAGACTTCCCAGATTCA-GTCAATCCGCCGCATCCAGCAGTAA
	Phascogale_tapoatafa	ATGGAGACCCAGGCCGTGCAGAGGGAGCTCGAAACAGTGCCAGCTAATAGGATGGCTCAGACAAACCCTCTACCTGGGCCTCTAGGGCCATGGAAGGTAACCATCTATGACCAGGAGAACTTCCAGGGCAAGAGGGTGGAGTTCACGGGCCCCTGCCCCAACGTCTCCGAGTGCAGCTTTGACAACATCCGCTCCCTGAAGGTGGAATGTGGCGCATGGGTGGGTTACGAACACACAAGCTTCTGTGGGCAGCAGTTTGTCCTGGAGAGGGGAGAATACCCACGCTGGGAAGCCTGGAGTGGGAGCAACGCCTACCACGTTGAGCGTCTCATGTCCTTTCGCCCAATCTGCTCCGCGAACCATAAGGAATCCAAGATCATGATCTTTGAGAAAGAAAACTTTATTGGCCGCCAGTGGGAGATATGCGATGACTACCCCTCCTTGCAGGCCATGGGCTGGTGCAACAATGAAGTTGGTTCCATGAAGATACAGTGTGGAGCATGGGTCTGCTACCAATATCCTGGATACCGTGGGTACCAGTATATCTTGGAGTGTGATCACCATGGAGGAGACTATAAGCACTGGAGAGAAT-GGGGCTCTCATGCCCAGACTTCCCAGATTCA-GTCAATCCGCCGCATCCAGCAGTAA
	Dasyurus_hallucatus	ATGGAGACCCAGGCCGTGCAGAGGGAGCTCGAAACAGTGCCAGCTAATAGGATGGCTCAGACAAACCCTCTACCTGGGCCTCTAGGGCCTTGGAAGGTAACCATATATGACCAGGAGAACTTCCAGGGCAAGAGGGTGGAGTTCACGGGCCCCTGCCCCAACGTCTCCGAGTGCAGCTTTGACAACATCCGCTCCCTGAAGGTGGAATGTGGAGCATGGGTAGGTTATGAACACACAAGCTTCTGTGGGCAGCAGTTTGTCCTGGAGAGGGGAGAATACCCACGCTGGGAAGCCTGGAGCGGGAGCAACGCCTACCACGTTGAGCGTCTCATGTCCTTTCGCCCAATCTGCTCCGCGAACCATAAGGAATCCAAGATCATGATCTTTGAGAAAGAAAACTTTATTGGCCGCCAGTGGGAGATATGCGATGACTACCCCTCCTTGCAGGCCATGGGCTGGTGCAACAATGAAGTTGGTTCCATGAAGATACAGTGTGGAGCATGGGTCTGCTACCAATATCCTGGATACCGTGGGTACCAGTATATCTTGGAGTGTGATCACCATGGAGGAGACTATAAGCATTGGAGAGAAT-GGGGCTCTCACGCCCAGACTTCCCAGATTCA-GTCAATGCGCCGCATCCAGCAGTAA
	Dasyurus_viverrinus	ATGGAGACCCAGGCCGTGCAGAGGGAGCTCGAAACAGTGCCAGCTAATAGGATGGCTCAGACAAACCCTCTACCTGGGCCTCTAGGGCCTTGGAAGGTAACCATCTATGACCAGGAGAACTTCCAGGGCAAGAGGGTGGAGTTCACGGGCCCCTGCCCCAACGTCTCCGAGTGCAGCTTTGACAACATTCGCTCCCTGAAGGTGGAATGTGGCGCATGGGTAGGTTATGAACACACAAGCTTCTGTGGGCAGCAGTTTGTCCTGGAGAGGGGAGAATACCCACGCTGGGAAGCCTGGAGCGGGAGCAACGCCTACCACGTTGAGCGTCTCATGTCCTTTCGCCCAATCTGCTCCGCGAACCATAAGGAGTCCAAGATCATGATCTTTGAGAAAGAAAACTTTATTGGCCGCCAGTGGGAGATATGCGATGACTACCCCTCCTTGCAGGCCATGGGCTGGTGCAACAATGAAGTTGGTTCCATGAAGATACAGTGTGGAGCATGGGTCTGCTACCAATATCCTGGATACCGTGGGTACCAGTATATCTTGGAGTGTGATCACCATGGAGGAGACTATAAGCATTGGAGAGAAT-GGGGCTCTCACGCCCAGACTTCCCAGATTCA-GTCAATGCGCCGCATCCAGCAGTAA
	Sarcophilus_harrisii	ATGGAGACCCAGGCCGTGCAGAGGGAGCTCGAAACAGTGCCAGCTAATAGGATGGCTCAGACAAACCCTCTACCTGGGCCTCTAGGGCCTTGGAAGGTAACCATCTATGACCAGGAGAACTTCCAGGGCAAGAGGGTGGAGTTCACGGGCCCCTGCCCCAACGTCTCCGAGTGCAGCTTTGACAACATTCGCTCCCTGAAGGTGGAATGTGGCGCATGGGTGGGTTATGAACACACAAGCTTCTGTGGGCAGCAGTTTGTCCTGGAGAGGGGAGAATACCCACGCTGGGAAGCCTGGAGCGGGAGCAACGCCTACCACGTTGAGCGTCTCATGTCCTTTCGCCCAATCTGCTCCGCGAACCATAAGGAATCCAAGATCATGATCTTTGAGAAAGAAAACTTTATTGGCCGCCAGTGGGAGATATGCGATGACTACCCCTCCTTGCAGGCCATGGGCTGGTGCAACAATGAAGTTGGCTCCATGAAGATACAGTGTGGAGCATGGGTCTGCTACCAATATCCTGGATACCGTGGGTACCAGTATATCTTGGAGTGTGATCACCATGGAGGAGACTATAAGCATTGGAGAGAAT-GGGGCTCTCACGCCCAGACTTCCCAGATTCA-GTCAATGCGCCGCATCCAGCAGTAA
	Myrmecobius_fasciatus	ATGGAGACCCAGGCTGTCCAGAGGGAGCTCGAAACAGTGCCAGCTAATAGGATGGCTCAGACAAACCCTCTACCTGGGCCTCTAGGGCCATGGAAGGTAACCATCTATGACCAGGAGAACTTCCAGGGCAAGAGGGTGGAGTTCACAGGCCCCTGCCCCAATGTCTCCGAGTGCAGCTTTGACAACATCAGATCCCTGAAGGTGGAGTGTGGCGCATGGGTTGGTTATGAACACACAAGCTTCTGTGGGCAGCAGTTTGTCCTGGAGAGAGGAGAATACCCACGTTGGGAAGCCTGGAGCGGGAGCAACGCCTACCACGTTGAGCGTCTCATGTCCTTCCGACCAATCTGCTCTGCGAACCATAAGGAATCCAAGATCATGATCTTTGAGAAAGAAAACTTTATTGGCCGCCAGTGGGAGATATGCGATGACTACCCCTCCTTGCAGGCCATGGGCTGGTGCAACAATGAAGTTGGTTCCATGAAGATACAGTGTGGAGCATGGGTCTGCTACCAATATCCTGGATACCGTGGGTACCAGTATATCTTGGAGTGTGATCACCATGGAGGAGACTATAAGCATTGGAAAGAAT-GGGGCTCTCACGCCCAGACTTCCCAGATTCA-GTCAATCCGCCGCATCCAGCAGTAA
	Thylacinus_cynocephalus	ATGGAGACCCAGGCTGTCCAGAGGGAGCTCGAAACGGTGCCAGCTAATAGAATGGCTCAGACAAACCCTCTACCTGGGCCTCTAGGGCCATGGAAGGTAACCATCTATGACCAGGAGAACTTCCAGGGCAAGAGGGTGGAGTTCACAGGCCCCTGCCCCAATGTCTCCGAGTGCAGCTTTGACAACATCAGATCCCTGAAGGTGGAATGTGGCGCATGGATCGGTTATGAACACACAAGCTTCTGCGGGCAGCAGTTTGTCCTGGAGAGGGGAGAATACCCACGTTGGGAAGCCTGGAGCGGGAGCAACGCCTACCACGTGGAGCGTCTCATGTCCTTTCGACCAATCTGCTCTGCGAACCATAAGGAATCCAAGATCATAATCTTCGAGAAAGAAAACTTTATTGGCCGCCAGTGGGAGATATGCGATGACTACCCCTCTTTGCAGGCCATGGGCTGGTGCAACAATGAAGTTGGTTCCATGAAGATCCAGTGTGGAGCATGGGTCTGCTACCAATATCCTGGATACCGTGGGTACCAGTATATCTTGGAGTCTGATCACCATGGAGGAGACTATAAGCATTGGAGAGAAT-GGGGCTCTCATGCCCAGACTTTCCAGATTCA-GTCAATCCGACGCATCCAGCAGTAA
	Dromiciops_gliroides	ATGGAGACCCAGGCTGTCCAGAGGGAGCTCGAAACTGTACCAGCAGCTAGAATGGCTCAGACAAACCCTCTGCCTGGGCCTCTAGGCCCATGGAAGGTAACCATCTATGACCAGGAGAACTTCCAGGGCAAGAGGATGGAGTTCACAGGCCCCTGCCCCAATGTCTCTGAGTGCAGCTTTGACAACGTCAGATCCCTGAAGGTGGAATGTGGCGCATGGATTGGTTATGAACACACAAGCTTCTGTGGGCAGCAGTTTGTCCTGGAAAGAGGAGAGTACCCACGTTGGGAGGCCTGGAGCGGGAGCAACGCCTACCACGTTGAGCGTCTCATGTCTTTCCGCCCAATCTGCTCTGCGAACCATAAGGAATCCAAGATCGTGATCTTTGAGAAGGAAAACTTTATCGGCCGCCAGTGGGAGATCTGTGACGACTACCCTTCCCTGCAGGCCATGGGTTGGTGCAACAATGAAGTTGGCTCCATGAAGATACAGTGTGGAGCGTGGGTCTGCTACCAATATCCTGGATACCGTGGGTACCAGTACATCTTGGAGTGTGATCATCATGGAGGAGACTATAAGCACTGGAGAGAAT-GGGGTTCTCACGCCCAGACTTCCCAGATTCA-GTCCATGCGCCGCATCCAGCAGTAG
	Gymnobelideus_leadbeateri	ATGGAGACCCAGGCTGTCCAGAGGGAGCTCGAAACCGTGCCGGCCGCCAGGATGGCTCAGACAAACCCTCTGCCTGGGCCTCTAGGGCCATGGAAGGTAACCATCTATGACCAGGAGAACTTCCAGGGCAAGAGGATGGAGTTCACAGGCCCCTGCCCCAATGTCTCCGAGTGCAGCTTTGACAATGTCAGATCCCTGAAGGTGGAATGTGGCGCATGGATTGGTTATGAACACACAAGCTTCTGTGGGCAGCAGTTTGTCCTGGAGAGAGGAGAGTACCCACGATGGGAAGCTTGGAGCGGGAGCAATGCCTACCATGTGGAGCGTCTCATGTCTTTTCGCCCAATCTGCTCCGCTAACCATAAGGAATCCAAGATCATGATCTTTGAAAAAGAAAACTTCATTGGCCGCCAGTGGGAGATCTGCGATGACTACCCCTCCTTGCAGGCCATGGGCTGGTGCAACAATGAAGTTGGTTCCATGAAGATTCAGTGTGGCGCATGGGTCTGCTACCAATATCCTGGATACCGTGGGTACCAGTACATCTTGGAGTGTGATCACCATGGAGGAGACTATAAGCACTGGAGAGAAT-GGGGCTCTCACGCCCAGACTTTCCAGATTCA-GTCAATCCGCCGCATTCAGCAGTAG
	Pseudocheirus_occidentalis	ATGGAGACCCAGGCTGTCCAGAGGGAGCTCGAAACCGTGCCGGCCACCAGGATGGCTCAGACAAACCCTCTGCCTGGGCCTCTAGGGCCATGGAAGGTAACCATCTATGACCAGGAGAACTTCCAGGGCAAGAGGATGGAGTTCACAGGCCCTTGCCCTAATGTGGCTGAGTGCAGCTTTGACAACGTCAGATCCCTGAAGGTGGAATGTGGCGCATGGATTGGTTATGAACACACAAGCTTCTGTGGGCAGCAGTTTGTCCTGGAGAGAGGAGAGTACCCACGTTGGGAAGCCTGGAGCGGGAGCAACGCCTACCACGTGGAGCGCCTCATGTCCTTTCGCCCAATCTGCTCCGCTAACCATAAGGAATCCAAGATCATGATCTTTGAGAAAGAAAACTTCATTGGCCGCCAGTGGGAGATCTGTGATGACTACCCCTCCTTGCAGGCCATGGGCTGGTGCAACAATGAAGTTGGTTCCATGAAGATCCAGTGTGGCGCGTGGGTCTGCTACCAATATCCTGGATACCGTGGGTACCAGTACATCTTGGAGTGTGATCACCATGGAGGAGACTACAAGCACTGGAGAGAAT-GGGGCTCTCATGCCCAGACTTTCCAGATTCA-GTCAATCCGCCGCATTCAGCAGTAG
	Pseudochirops_corinnae	ATGGAGACCCAGGCTGTCCAGAGGGAGCTCGAAACCGTGCCGGCTGCCAGGATGGCTCAGACAAACCCTCTGCCTGGGCCTCTAGGGCCATGGAAGGTAACCATCTATGACCAGGAGAACTTCCAGGGCAAGAGGATGGAGTTCACAGGCCCCTGCCCCAATGTGGCCGAGTGCAGCTTTGACAACGTCAGATCCCTGAAGGTGGAATGTGGCGCATGGATTGGTTATGAACACACAAGCTTCTGTGGGCAGCAGTTTGTCCTGGAGAGAGGAGAGTACCCACGTTGGGAAGCCTGGAGCGGGAGCAACGCCTACCATGTGGAGCGTCTCATGTCCTTTCGCCCAATCTGCTCCGCCAACCATAAGGAGTCCAAGATCATGATCTTTGAGAAAGAAAACTTCATTGGCCGCCAGTGGGAGATCTGTGACGACTACCCCTCCTTGCAGGCCATGGGCTGGTGCAACAATGAAGTTGGTTCCATGAAGATCCAGTGCGGCGCATGGGTCTGCTACCAATATCCTGGATACCGTGGGTACCAGTACATCTTGGAGTGTGATCACCATGGAGGAGACTATAAGCACTGGAGAGAAT-GGGGCTCTCACGCCCAGACTTTCCAGATTCA-GTCAATCCGCCGCATTCAGCAGTAG
	Pseudochirops_cupreus	ATGGAGACCCAGGCTGTCCAGAGGGAGCTCGAAACCGTGCCGGCTGCCAGAATGGCTCAGACAAACCCTCTGCCTGGGCCTCTAGGGCCATGGAAGGTAACCATCTATGACCAGGAGAACTTCCAGGGCAAGAGGATGGAGTTCACAGGCCCCTGCCCCAATGTGGCCGAGTGCAGCTTTGACAACGTCAGATCCCTGAAGGTGGAATGTGGCGCATGGATTGGTTATGAACACACAAGCTTCTGTGGGCAGCAGTTTGTCCTGGAGAGAGGAGAGTACCCACGCTGGGAAGCCTGGAGCGGGAGCAATGCCTACCATGTGGAGCGTCTCATGTCCTTTCGCCCAATCTGCTCTGCCAACCATAAAGAGTCCAAGATCATGATCTTTGAGAAAGAAAACTTCATTGGCCGCCAGTGGGAGATCTGTGACGACTACCCCTCCTTGCAGGCCATGGGCTGGTGCAACAATGAAGTTGGTTCCATGAAGATCCAGTGTGGCGCATGGGTCTGCTACCAATATCCTGGATACCGTGGGTACCAGTACATCTTGGAGTGTGATCACCATGGAGGAGACTATAAGCACTGGAGAGAAT-GGGGCTCTCACGCCCAGACTTTCCAGATTCA-GTCAATCCGCCGCATTCAGCAGTAG
	Lagorchestes_hirsutus	ATGGAGACCCAGGCTGTCCAGAGGGAGCTCGAAACCGTGCCGGTTGCTAGGATGGCTCAGACAAACCCTCTGCCTGGGCCTCTAGGGCCATGGAAGGTAACCATCTATGACCAGGAGAACTTCCAGGGCAAGAGGATGGAGTTCACGGGCCCCTGCCCCAATGTCTCTGAATGCAGCTTTGACAATGTCAGATCCCTGAAGGTGGAATGTGGCGCATGGATTGGTTATGAACACACCAGCTTCTGTGGACAGCAGTTTGTCCTGGAGAGAGGAGAGTACCCACGTTGGGAGGCCTGGAGTGGGAGCAATGCCTACCACGTGGAGCGTCTTATGTCCTTTCGCCCAATCTGCTCCGCGAACCATAAGGAATCCAAGATCATGATCTTTGAGAAAGAGAACTTCATTGGCCGCCAGTGGGAGATCTGCGATGACTACCCCTCCTTGCAAGCCATGGGCTGGTGCAACAATGAAGTTGGTTCCATGAAGATCGAGTGTGGAGCATGGGTCTGCTACCAATATCCTGGATACCGTGGGTACCAGTACATCTTGGAGTGTGATCACCACGGAGGTGACTATAAGCACTGGAGAGAAT-GGGGCTCTCACGCCCAGACTTTCCAGATTCA-GTCAATCCGCCGCATCCAGCAGTAG
	Macropus_eugenii	ATGGAGACCCAGGCTGTCCAGAGGGAGCTCGAAACCGTGCCGGCTGCTAGGATGGCTCAGACAAACCCTCTGCCTGGGCCTCTAGGCCCATGGAAGGTAACCATCTATGACCAGGAGAACTTCCAGGGCAAGAGGATGGAGTTCACGGGCCCCTGCCCCAATGTCTCTGAATGCAGCTTTGACAATGTCAGATCCCTGAAGGTGGAATGTGGCGCATGGATTGGTTATGAACACACCAGCTTCTGTGGACAGCAGTTTGTCCTGGAGAGAGGAGAGTACCCACGTTGGGAGGCCTGGAGTGGGAGCAATGCCTACCACGTGGAGCGTCTTATGTCCTTTCGCCCAATCTGCTCCGCGAACCATAAGGAATCCAAGATCATGATCTTTGAGAAAGAGAACTTCATTGGCCGCCAGTGGGAGATCTGTGATGACTACCCCTCCTTGCAAGCCATGGGCTGGTGCAACAATGAAGTTGGTTCCATGAAGATCGAGTGTGGAGCATGGGTCTGCTACCAATATCCTGGATACCGTGGGTACCAGTACATCTTGGAGTGTGATCACCACGGAGGTGACTATAAGCACTGGAGAGAAT-GGGGCTCTCACGCCCAGACTTTCCAGATTCA-GTCAATCCGCCGCATCCAGCAGTAG
	Macropus_fuliginosus	ATGGAGACCCAGGCTGTCCAGAGGGAGCTCGAAACCGTGCCGGCTGCTAGGATGGCTCAGACAAACCCTCTGCCTGGGCCTCTAGGGCCATGGAAGGTAACCATCTATGACCAGGAGAACTTCCAGGGCAAGAGGATGGAGTTCACGGGGCCCTGCCCCAATGTCTCTGAATGCAGCTTTGACAATGTCAGATCCCTGAAGGTGGAATGTGGCGCTTGGATTGGTTATGAACACACCAGCTTCTGTGGACAGCAGTTTGTCCTGGAGAGAGGAGAGTACCCACGTTGGGAGGCCTGGAGTGGGAGCAATGCCTACCACGTGGAGCGTCTTATGTCCTTTCGCCCAATCTGCTCCGCGAACCATAAGGAATCCAAGATCATGATCTTTGAGAAAGAGAACTTCATTGGCCGCCAGTGGGAGATCTGCGATGACTACCCCTCCTTGCAAGCCATGGGCTGGTGCAACAATGAAGTTGGTTCCATGAAGATCGAGTGTGGAGCATGGGTCTGCTACCAATATCCTGGATACCGTGGGTACCAGTACATCTTGGAGTGTGATCACCATGGAGGTGACTATAAGCACTGGAGAGAAT-GGGGCTCTCACGCCCAGACTTTCCAGATTCA-GTCAATCCGCCGCATCCAGCAGTAG
	Macropus_giganteus	ATGGAGACCCAGGCTGTCCAGAGGGAGCTCGAAACCGTGCCGGCTGCTAGGATGGCTCAGACAAACCCTCTGCCTGGGCCTCTAGGGCCATGGAAGGTAACCATCTATGACCAGGAGAACTTCCAGGGCAAGAGGATGGAGTTCACGGGGCCCTGCCCCAATGTCTCCGAATGCAGCTTTGACAATGTCAGATCCCTGAAGGTGGAATGTGGCGCTTGGATTGGTTATGAACACACCAGCTTCTGTGGACAGCAGTTTGTCCTGGAGAGAGGAGAGTACCCACGTTGGGAGGCCTGGAGTGGGAGCAATGCCTACCACGTGGAGCGTCTTATGTCCTTTCGCCCAATCTGCTCCGCGAACCATAAGGAATCCAAGATCATGATCTTTGAGAAAGAGAACTTCATTGGCCGCCAGTGGGAGATCTGCGATGACTACCCCTCCTTGCAAGCCATGGGCTGGTGCAACAATGAAGTTGGTTCCATGAAGATCGAGTGTGGAGCATGGGTCTGCTACCAATATCCTGGATACCGTGGGTACCAGTACATCTTGGAGTGTGATCACCACGGAGGTGACTATAAGCACTGGAGAGAAT-GGGGCTCTCACGCCCAGACTTTCCAGATTCA-GTCAATCCGCCGCATCCAGCAGTAG
	Macropus_rufus	ATGGAGACCCAGGCTGTCCAGAGGGAGCTCGAAACCGTGCCGGCTGCTAGGATGGCTCAGACAAACCCTCTGCCTGGGCCTCTAGGGCCATGGAAGGTAACCATCTATGACCAGGAGAACTTCCAGGGCAAGAGGATGGAGTTCACGGGCCCCTGCCCCAATGTCTCTGAATGCAGCTTTGACAATGTCAGATCCCTGAAGGTGGAATGTGGCGCATGGATTGGTTATGAACACACCAGCTTCTGTGGACAGCAGTTTGTCCTGGAGAGAGGAGAGTACCCACGTTGGGAGGCCTGGAGTGGGAGCAATGCCTACCATGTGGAGCGTCTTATGTCCTTTCGCCCAATCTGCTCCGCGAACCATAAGGAATCCAAGATCATGATCTTTGAGAAAGAGAACTTCATTGGCCGCCAGTGGGAGATCTGCGATGACTACCCCTCCTTGCAAGCCATGGGCTGGTGCAACAATGAAGTTGGTTCCATGAAGATCGAGTGTGGAGCATGGGTCTGCTACCAATATCCTGGATACCGTGGGTACCAGTACATCTTGGAGTGTGATCACCACGGAGGTGACTATAAGCACTGGAGAGAAT-GGGGCTCTCACGCCCAGACTTTCCAGATTCA-GTCAATCCGCCGCATCCAGCAGTAG
	Setonix_brachyurus	ATGGAGACCCAGGCTGTCCAGAGGGAGCTCGAAACCGTGCCGGCTGCTAGGATGGCTCAGACAAACCCTCTGCCTGGGCCTCTAGGGCCATGGAAGGTAACCATCTATGACCAGGAGAACTTCCAGGGCAAGAGGATGGAGTTCACGGGCCCCTGCCCCAATGTCTCTGAATGCAGCTTTGACAATGTCAGATCCCTGAAGGTGGAATGTGGAGCATGGATTGGTTATGAACACACCAGCTTCTGTGGACAGCAGTTTGTCCTGGAGAGAGGAGAGTACCCACGTTGGGAGGCCTGGAGTGGGAGCAATGCCTACCACGTGGAGCGTCTTATGTCCTTTCGTCCAATCTGCTCCGCGAACCATAAGGAATCCAAGATCATGATCTTTGAGAAAGAGAACTTCATTGGCCGCCAGTGGGAGATCTGCGATGACTACCCTTCCTTGCAAGCCATGGGCTGGTGCAACAATGAAGTTGGTTCCATGAAGATCGAGTGTGGAGCATGGGTCTGCTACCAATATCCTGGATACCGTGGGTACCAGTACATCTTGGAGTGTGATCACCACGGAGGTGACTATAAGCACTGGAGAGAAT-GGGGCTCTCACGCCCAGACTTTCCAGATTCA-GTCAATCCGCCGCATCCAGCAGTAG
	Potorous_gilbertii	ATGGAGACCCCGGCTGTCCAGAGGGAGCTTGAAACCGTGCCAACTGCTAGGATGGCTCAGACAAACCCTCTGCCTGGGCCTCTAGGGCCATGGAAGGTAACCATCTATGACCAGGAGAACTTCCAGGGCAAGAGGATGGAGTTCACGGGCCCCTGCCCCAATGTCTCTGAATGCAGCTTTGACAATGTCAGATCCCTGAAGGTGGAATGTGGCGCATGGATTGGTTATGAACACACCAGCTTCTGTGGACAGCAGTTTGTCCTGGAGAGAGGAGAGTACCCACGTTGGGAGGCCTGGAGTGGGAGCAATGCCTACCATGTGGAGCGTCTTATGTCCTTTCGCCCAATCTGCTCTGCGAACCATAAGGAATCCAAGATCATGATCTTTGAGAAAGAAAACTTCATTGGCCGCCAGTGGGAGATCTGCGATGACTACCCCTCCTTGCAGGCCATGGGCTGGTGCAACAATGAAGTTGGTTCCATGAAGATCGAGTGTGGAGCATGGGTCTGCTACCAATATCCTGGATACCGTGGGTACCAGTACATCTTGGAGTGTGATCACCACGGAGGTGACTATAAGCACTGGAGAGAAT-GGGGCTCTCATGCCCAGACTTTCCAGATTCA-GTCAATCCGCCGCATCCAGCAGTAG
	Trichosurus_vulpecula	ATGGAGACCCAGGCTGTCCAGAGGGAGCTCGAAACTGCGCCAGCTGCTAGAATGGCTCAGACAAACCCTCTGCCTGGGCCTCTAGGGCCATGGAAGGTAACCATCTATGACCAGGAGAACTTCCAGGGCAAAAGGATGGAGTTCACAGGCCCCTGCCCCAATGTCTCCGAATGCAGCTTTGACAATGTCAGATCCCTGAAGGTGGAGTGTGGCGCATGGATTGGTTATGAACACACAAGCTTCTGTGGGCAGCAGTTTGTCCTGGAGAGAGGAGAGTACCCACGTTGGGAAGCCTGGAGTGGGAGCAATGCCTACCACGTGGAGCGTCTCATGTCCTTTCGCCCAATCTGCTCTGCGAACCATAAGGAATCCAAGATCATGATCTTTGAGAAAGAAAACTTCATTGGCCGCCAGTGGGAAATCTGCGATGACTACCCCTCCTTGCAGGCCATGGGCTGGTGCAACAATGAAGTTGGCTCCATGAAGATACAGTGCGGAGCATGGGTCTGCTACCAATACCCTGGATACCGTGGGTACCAGTACATCTTGGAGTGTGATCACCATGGAGGAGACTATAAGCACTGGAGAGAAT-GGGGCTCTCACGCCCAGACTTTCCAGATTCA-GTCGATCCGCCGCATCCAGCAGTAG
	Phascolarctos_cinereus	ATGGAGACCCAGGCTGTCCAGAGGGAGCTCGAAACTGTGCCAGCTGCTAGGATGGCTCAGACAAATCCTCTGCCTGGGCCTCTAGGGCCATGGAAGATAACCATCTATGACCAGGAGAACTTCCAGGGGAAGCGAATGGAGTTCACGGGCCCCTGCCCCAATGTCTCCGAGTGCAGCTTCGACAATGTCAGATCCCTGAAGGTGGAATGTGGCGCATGGATTGGTTATGAACACACAAGTTTCTGTGGGCAGCAGTTTGTCCTGGAGAGAGGAGAGTACCCACGTTGGGAAGCCTGGAGTGGGAGCAATGCCTACCACGTGGAGCGTCTCATGTCCTTTCGCCCAATCTGCTCTGCAAACCATAAGGAATCCAAGATCATGATCTTTGAGAAAGAAAACTTCATTGGCCGTCAGTGGGAGATCTGCGATGACTACCCCTCGTTGCAGGCCATGGGCTGGTGCAACAACGAAGTTGGTTCCATGAAGATCCAGTGTGGAGCATGGGTCTGCTACCAATATCCCGGTTACCGTGGGTACCAGTACATCTTGGAGTGCGATCACCACGGAGGAGACTATAAGCACTGGAGAGAAT-GGGGCTCTCACGCCCAGACTTTCCAGATTCA-GTCAATCCGACGCATCCAGCAGTAG
	Vombatus_ursinus	ATGGAGACCCAGGCTGTCCAGAGGGAGCTCGAAACCGCGCCGGCTGCTAGGATGGCTCAGACAAACCCTTTGCCTGGGCCTCTAGGGCCATGGAAGGTAACCATCTATGACCAGGAGAACTTCCAGGGGAAGCGGATGGAGTTCACGGGCCCCTGCCCCAATGTCTCCGAGTGCAGCTTTGACAATGTCAGATCCCTGAAGGTGGAATGTGGCGCATGGATCGGTTATGAACACACAAGCTTCTGTGGGCAGCAGTTTGTCCTGGAGAGAGGAGAGTATCCGCGTTGGGAAGCCTGGAGTGGGAGCAATGCCTACCACGTGGAGCGTCTCATGTCCTTTCGCCCAATCTGCGCCGCGAACCATAAGGAATCCAAGATCATGATCTTTGAGAAAGAAAACTTCATTGGCCGCCAGTGGGAGATCTGCGATGACTACCCCTCCTTGCAGGCCATGGGCTGGTGCAACAATGAAGTTGGTTCCATGAAGATACAATGTGGAGCATGGGTCTGCTACCAATATCCTGGATACCGTGGGTACCAGTATATCTTGGAGTGCGATCACCATGGAGGAGACTATAAGCACTGGAGAGAAT-GGGGCTCTCACGCCCAGACTTTCCAGATTCA-GTCAATCCGACGCATCCAGCAGTAG
	Didelphis_virginiana	ATGGAGACCCAGGCTGTCCAGAGGGAGCTCGAAACTGTGCCAGCTACTAGGATGGCTCAGACAAATCCTATGCCTGGGCCCCTAGGGCCATGGAAGGTAACCATCTATGACCAGGAGAACTTCCAAGGCAAGAGGATGGAGTTCACAGGCCCTTGCCCCAATGTCTCTGAGTGCAGCTTTGACAACGTGAGGTCCCTGAAGGTAGAATGTGGCTCGTGGGTTGGTTATGAACACACAAGTTTCTGTGGGCAGCAGTTTGTCCTGGAGAGAGGAGAGTACCCACGTTGGGAAGCCTGGAGTGGGAGCAACGCCTACCACGTGGAGCGTCTCATGTCCTTTCGCCCCATCTGCTCTGCGAACCATAAGGAATCCAAGATCACGATCTTTGAGAAGGAGAACTTCATTGGACGCCAGTGGGAGATCTGCGATGACTACCCTTCCTTGCAGGCCATGGGCTGGTGCAACAATGAAGTGGGTTCCATGAAGATACAGTGTGGCGCGTGGGTTTGCTACCAATATCCTGGATACCGTGGGTACCAGTACATCTTGGAGTGTGACCATCATGGAGGAGACTACAAGCACTGGAGAGAAT-GGGGCTCTCATGCCCAGACTTTCCAGATTCA-GTCAATCCGCCGTATCCAGCAGTAG
	Gracilinanus_agilis	ATGGAGACCCAGGCTGTCCAGAGGGAGCTCGAAACTGTGCCAGCTGCTAGGATGGCTCAGACAAACCCTATGCCTGGGCCCCTAGGGCCATGGAAGGTGACCATCTATGACCAGGAGAACTTCCAAGGAAAGAGGATGGAGTTCACGGGCCCCTGCCCCAATGTCTCCGAGTGCAGCTTTGACAATGTGAGGTCCCTGAAGGTGGAATGTGGCGCGTGGGTTGGTTACGAACACACAAGCTTCTGTGGGCAGCAGTTTGTCCTGGAGAGGGGAGAGTACCCACGTTGGGAAGCCTGGAGCGGGAGCAATGCCTACCATGTCGAGCGTCTCATGTCCTTCCGCCCCATCTGCTCCGCGAACCATAAGGAATCCAAGATTATGATCTTTGAGAAGGAAAACTTCATTGGACGCCAGTGGGAGATCTGCGATGACTACCCTTCCTTGCAGGCCATGGGCTGGTGCAACAATGAAGTTGGTTCCATGAAGATACAGTGTGGAGCGTGGGTTTGCTACCAGTATCCTGGATACCGTGGCTACCAGTACATCTTGGAGTGTGACCATCATGGAGGAGACTATAAGCACTGGAGAGAAT-GGGGCTCTCATGCCCAGACTTTCCAGATTCA-GTCGATCCGCCGTATCCAGCAGTAG
	Monodelphis_domestica	ATGGAGACCCAGGCTGTCCAGAGGGAGCTCGAAACTGTGCCAGCTGCTAGGATGGCTCAGACAAACCCTATGCCTGGGCCCCTAGGGCCATGGAAGGTAACCATCTATGACCAGGAGAACTTCCAAGGCAAGAGGATGGAGTTCACGGGCCCCTGCCCCAATGTCTCCGAGTGCAGCTTTGACAACGTGAGGTCCCTGAAGGTGGAATGTGGCGCGTGGGTTGGTTATGAACACACGAGCTTCTGTGGGCAGCAGTTTGTCCTGGAGAGGGGAGAGTACCCACGTTGGGAAGCCTGGAGTGGCAGCAATGCCTACCACGTTGAGCGTCTCATGTCCTTTCGCCCCATCTGCTCCGCGAACCATAAGGAATCCAAGATTGTGATCTTTGAGAAGGAAAACTTTATTGGACGCCAGTGGGAGATCTTCGATGACTACCCTTCCTTGCAGGCCATGGGCTGGTGCAACAATGAAGTTGGTTCCATGAAGATACAGTGTGGAGCGTGGGTTTGCTACCAATATCCTGGATACCGTGGGTACCAGTACATCTTGGAGTGTGACCATCATGGAGGAGACTATAAGCACTGGAGAGAAT-GGGGCTCTCACGCCCAGACCTTCCAGATTCA-GTCAATCCGCCGTATCCAGCAGTAG
	Strigocuscus_gymnotis	ATGGAGACCCAGGCTGTCCAGAGGGAGCTTGAAACCGTGCCAGCTGCTAGAATGGCTCAGACAAACCCTCTGCCTGGGCCTCTAGGGCCATGGAAGGTAACCATCTATGACCAGGAGAACTTCCAGGGCAAAAGGATGGAGTTCACGGGCCCCTGCCCCAATGTCTCCGAATGCAGCTTTGACAATGTCAGATCCCTGAAGGTGGAATGTGGCGCATGGATTGGTTATGAACACACAAGCTTCTGTGGGCAGCAGTTTGTCCTGGAGAGAGGAGAGTACCCACGTTGGGAAGCCTGGAGTGGGAGCAATGCCTACCACGTGGAGCGTCTCATGTCCTTTCGCCCAATCTGCTCTGCGAACCATAAGGAATCCAAGATCATGATCTTTGAGAAAGAAAACTTCATTGGCCGCCAGTGGGAAATCTGCGATGACTACCCCTCCTTGCAGGCCATGGGCTGGTGCAACAATGAAGTTGGCTCCATGAAGATACAGTGTGGAGCATGGGTCTGCTACCAATACCCTGGATACCGTGGGTACCAGTACATCTTGGAGTGCGATCATCATGGAGGAGACTATAAGCACTGGAGAGAAT-GGGGCTCTCACGCCCAGACTTTCCAGATTCA-GTCAATCCGCCGTATCCAGCAGTAG
	Notoryctes_typhlops_DNA_Zoo	ATGGAGACCCAGGCTGTCCAGAGGAAGCTGGAAACTGTGCCAGCTACTAGAATGGCTCAGACAAACCCTCTGCCTGGGCCTCTAGGGACATGAAAGGTAATCATCT---ACCGGGAAAACTTCCAGGGAAAGAGAGCGGAGTTCACGGGCCCCTGCCCCAATGTCTCTGAGGGCAGCTTGGACAACGTCAGATCCCTGAAGGTGGAATGTGGCGTATGGATTGGTTATGAACACACAAGCTTCTGTGCGCAGCAGTTTGTCCTGGAGACAGGAGAATACCCCCGTTGGGAAGCCTGGAGTGGAAGCAATGCCTACCATGTGGA-------ACGTCCTTTCGTCCAATCGGCTCTGCGAACCATAAGGAATCCAAGATCGTGGTCTTTGAGAAAGAGAACTTTAT-------CTGTGGGAGATCTGTGATGACTAGCCCTCTTTGCAGGCCATGGGCTGGCGCAAC-ACAAAGTTGGTTCCATGAAGATACACCGTGGAGCATGGGTCTGCTACCAATATCCTGGATACCGTGGCTACCAGTACATCTTGGAGTGTGATCATCGTGGA---GACTATAAGGGCTGGAGAGAAT-GGGGCTCTCTCGCCCAGACCTCCCAGATTCAGGTCAATCCGCCGCATCCAGC---AG
	Notoryctes_typhlops_NYGC	ATGGAGACCCAGGCTGTCCAGAGGAAGCTGGAAACTGTGCCAGCTACTAGAATGGCTCAGACAAACCCTCTGCCTGGGCCTCTAGGGACATGAAAGGTAATCATCT---ACCGGGAAAACTTCCAGGGAAAGAGAGCGGAGTTCACGGGCCCCTGCCCCAATGTCTCTGAGGGCAGCTTGGACAACGTCAGATCCCTGAAGGTGGAATGTGGCGTATGGATTGGTTATGAACACACAAGCTTCTGTGCGCAGCAGTTTGTCCTGGAGACAGGAGAATACCCCCGTTGGGAAGCCTGGAGTGGAAGCAATGCCTACCATGTGGA-------ACGTCCTTTCGTCCAATCGGCTCTGCGAACCATAAGGAATCCAAGATCGTGGTCTTTGAGAAAGAGAACTTTAT-------CTGTGGGAGATCTGTGATGACTAGCCCTCTTTGCAGGCCATGGGCTGGCGCAAC-ACAAAGTTGGTTCCATGAAGATACACCGTGGAGCATGGGTCTGCTACCAATATCCTGGATACCGTGGCTACCAGTACATCTTGGAGTGTGATCATCGTGGA---GACTATAAGGGCTGGAGAGAATGGGGGCTCTCTCGCCCAGACCTCCCAGATTCAGGTCAATCCGCCGCATCCAGC---AG

;
end;
