# Supplementary material for: Three Blind Moles: Molecular Evolutionary Insights on the Tempo and Mode of Convergent Eye Degeneration in Notoryctes typhlops (Southern Marsupial Mole) and Two Chrysochlorids (Golden Moles)
Source: Genes (Basel). 2023 Oct 28;14(11):2018. doi: 10.3390/genes14112018 (PMC10671557; doi:10.3390/genes14112018)
Supplement: Supplementary file 1 [file genes-14-02018-s001.zip › Marsupialia CDS Alignments Nexus/Marsupialia Lens Genes CDS Nexus/CRYBA4 CDS both Notoryctes.nex]

#NEXUS
begin taxa;
	dimensions ntax=29;
	taxlabels
	Antechinus_flavipes[&country="Australia:Samford, QLD","Rough Temperature (°C)"=92.65839483394832,Description="NC_067398","Genetic Code"="Standard",Modified=Fri Jan 27 07:33:36 PST 2023,"Annotation Software Version (Genome-Annotation-Data)"="10.0","Assembly Name (Genome-Assembly-Data)"="AdamAnt",Taxonomy="Eukaryota; Metazoa; Chordata; Craniata; Vertebrata; Euteleostomi; Mammalia; Metatheria; Dasyuromorphia; Dasyuridae; Antechinus","Common Name"="yellow-footed antechinus","Genome Coverage (Genome-Assembly-Data)"="100.0x","Filename (Imported From)"="sequence - 2023-01-26T152654.293.gb","Annotation Provider (Genome-Annotation-Data)"="NCBI RefSeq",dev_stage="adult",Created=Fri Nov 11 00:00:00 PST 2022,isolate="AdamAnt","Genome Representation (Genome-Assembly-Data)"="Full","Assembly Date (Genome-Assembly-Data)"="FEB-2020","Annotation Method (Genome-Annotation-Data)"="Best-placed RefSeq; Gnomon","Features Annotated (Genome-Annotation-Data)"="Gene; mRNA; CDS; ncRNA","Assembly Provider (Genome-Assembly-Data)"="Nanjing Normal University","Sequencing Technology (Genome-Assembly-Data)"="PacBio; BGISEQ-500; Hi-C",db_xref="taxon:38775",Organism="Antechinus flavipes","Annotation Version (Genome-Annotation-Data)"="100","Path (Imported From)"="/Users/pannotia/Downloads",Accession="NC_067398.1","% GC"=57.7%,chromosome="1",sex="male","Molecular Weight (kDa)"=670.4684400000015,"# Nucleotide Sequences With Quality"=0,"Annotation Pipeline (Genome-Annotation-Data)"="NCBI eukaryotic genome annotation pipeline",Topology="linear","Assembly Method (Genome-Assembly-Data)"="Canu v. 1.7; HiC-Pro v. 2.8.0_devel; 3D-DNA v. 1.12","Annotation Name (Genome-Annotation-Data)"="Antechinus flavipes Annotation Release 100","Annotation Status (Genome-Annotation-Data)"="Full annotation",tissue_type="testis","Molecule Type"="DNA","Expected Final Version (Genome-Assembly-Data)"="Yes"]
	Antechinus_stuartii[&"Rough Temperature (°C)"=92.77186346863468,Description="JACYGW010054958 (CRYBB1), JACYGW010054959 (CRYBA4)",Modified=Fri Jan 27 07:33:36 PST 2023,"% GC"=58.0%,"# Nucleotide Sequences With Quality"=0,"Molecular Weight (kDa)"=670.3693100000014,Topology="linear","Molecule Type"="DNA",Created=Thu Jan 26 19:49:32 PST 2023]
	Phascogale_tapoatafa[&"Rough Temperature (°C)"=92.66409550045913,Description="HiC_scaffold_1",Modified=Fri Jan 27 07:33:36 PST 2023,"% GC"=57.7%,"# Nucleotide Sequences With Quality"=0,"Molecular Weight (kDa)"=673.549420000001,Topology="linear","Molecule Type"="DNA",Created=Thu Jan 26 19:33:11 PST 2023]
	Dasyurus_hallucatus[&"Rough Temperature (°C)"=92.67447988904298,Description="HiC_scaffold_1",Modified=Fri Jan 27 07:33:36 PST 2023,"% GC"=57.7%,"# Nucleotide Sequences With Quality"=0,"Molecular Weight (kDa)"=669.163600000001,Topology="linear","Molecule Type"="DNA",Created=Thu Jan 26 19:29:39 PST 2023]
	Dasyurus_viverrinus[&"Rough Temperature (°C)"=92.4256351039261,Description="HiC_scaffold_1",Modified=Fri Jan 27 07:33:36 PST 2023,"% GC"=57.1%,"# Nucleotide Sequences With Quality"=0,"Molecular Weight (kDa)"=669.7351000000012,Topology="linear","Molecule Type"="DNA",Created=Thu Jan 26 19:30:44 PST 2023]
	Sarcophilus_harrisii[&"Rough Temperature (°C)"=92.53420931304748,Description="NC_045426","Genetic Code"="Standard",Modified=Fri Jan 27 07:33:36 PST 2023,"Annotation Software Version (Genome-Annotation-Data)"="8.3",Taxonomy="Eukaryota; Metazoa; Chordata; Craniata; Vertebrata; Euteleostomi; Mammalia; Metatheria; Dasyuromorphia; Dasyuridae; Sarcophilus","Common Name"="Tasmanian devil","Filename (Imported From)"="sequence - 2023-01-26T121051.051.gb","Annotation Provider (Genome-Annotation-Data)"="NCBI",Created=Tue Dec 31 00:00:00 PST 2019,"Annotation Method (Genome-Annotation-Data)"="Best-placed RefSeq; Gnomon",cell_line="91H","Features Annotated (Genome-Annotation-Data)"="Gene; mRNA; CDS; ncRNA",db_xref="taxon:9305",Organism="Sarcophilus harrisii","Annotation Version (Genome-Annotation-Data)"="103","Path (Imported From)"="/Users/pannotia/Downloads",Accession="NC_045426.1","% GC"=57.4%,chromosome="1","Molecular Weight (kDa)"=671.1069300000008,"# Nucleotide Sequences With Quality"=0,"Annotation Pipeline (Genome-Annotation-Data)"="NCBI eukaryotic genome annotation pipeline",Topology="linear","Annotation Name (Genome-Annotation-Data)"="Sarcophilus harrisii Annotation Release 103","Annotation Status (Genome-Annotation-Data)"="Full annotation","Molecule Type"="DNA"]
	Myrmecobius_fasciatus[&"Rough Temperature (°C)"=91.63409298085688,Description="HiC_scaffold_1 (CRYBB1, CRYBA4 E1-3), HiC_scaffold_13046 (CRYBA4 E4-5)",Modified=Fri Jan 27 07:33:36 PST 2023,"% GC"=55.2%,"# Nucleotide Sequences With Quality"=0,"Molecular Weight (kDa)"=678.4701500000007,Topology="linear","Molecule Type"="DNA",Created=Fri Jan 27 06:56:40 PST 2023]
	Thylacinus_cynocephalus[&country="Australia: Tasmania","Rough Temperature (°C)"=91.49316628701595,Description="VAHE03000001","Genetic Code"="Standard",Modified=Fri Jan 27 07:33:36 PST 2023,"Assembly Name (Genome-Assembly-Data)"="UniMelb_ThyCyn2.0_hybrid_assembly",Taxonomy="Eukaryota; Metazoa; Chordata; Craniata; Vertebrata; Euteleostomi; Mammalia; Metatheria; Dasyuromorphia; Thylacinidae; Thylacinus","Common Name"="Tasmanian wolf","Genome Coverage (Genome-Assembly-Data)"="50.0x","Filename (Imported From)"="sequence - 2023-01-26T193943.319.gb",dev_stage="Pouch Young",Created=Mon Apr 04 00:00:00 PDT 2022,"Genome Representation (Genome-Assembly-Data)"="Full",isolate="PY-MV-C5757","Assembly Date (Genome-Assembly-Data)"="DEC-2021","Sequencing Technology (Genome-Assembly-Data)"="Illumina HiSeq; Illumina NextSeq",db_xref="taxon:9275",Organism="Thylacinus cynocephalus","Path (Imported From)"="/Users/pannotia/Downloads",Accession="VAHE03000001.1","% GC"=54.9%,chromosome="1",sex="female","Molecular Weight (kDa)"=678.9635400000006,"# Nucleotide Sequences With Quality"=0,Topology="linear","Assembly Method (Genome-Assembly-Data)"="Megahit v. 1.2.9; RagTag v. 2.1.0","Reference-guided Assembly (Genome-Assembly-Data)"="GCF_902635505.1; mSarHar1.11","Molecule Type"="DNA","Expected Final Version (Genome-Assembly-Data)"="Yes",isolation_source="soft tissue of a 108-year-old, alcohol-preserved thylacine pouch young specimen"]
	Didelphis_virginiana[&"Rough Temperature (°C)"=90.7703815261044,Description="HiC_scaffold_1",Modified=Fri Jan 27 07:33:36 PST 2023,"% GC"=53.2%,"# Nucleotide Sequences With Quality"=0,"Molecular Weight (kDa)"=615.6099300000045,Topology="linear","Molecule Type"="DNA",Created=Thu Jan 26 20:28:52 PST 2023]
	Gracilinanus_agilis[&"Rough Temperature (°C)"=91.13931278423445,Description="CRYBB1: NC_058130 (E1-3), NW_025356320 (E4-5); CRYBA4: NW_025381340 (E1-2), NW_025381340 (E3), NC_058130 (E4-5)",Modified=Fri Jan 27 07:33:36 PST 2023,"% GC"=54.1%,"# Nucleotide Sequences With Quality"=0,"Molecular Weight (kDa)"=611.9023800000042,Topology="linear","Molecule Type"="DNA",Created=Thu Jan 26 16:35:21 PST 2023]
	Monodelphis_domestica[&"Rough Temperature (°C)"=91.01767130345183,Description="NC_008803","Genetic Code"="Standard",Modified=Fri Jan 27 07:33:36 PST 2023,"Annotation Software Version (Genome-Annotation-Data)"="7.0",Taxonomy="Eukaryota; Metazoa; Chordata; Craniata; Vertebrata; Euteleostomi; Mammalia; Metatheria; Didelphimorphia; Didelphidae; Monodelphis","Common Name"="gray short-tailed opossum","Filename (Imported From)"="sequence - 2023-01-26T151722.571.gb","Annotation Provider (Genome-Annotation-Data)"="NCBI",Created=Wed Apr 27 00:00:00 PDT 2016,pop_variant="pop1","Annotation Method (Genome-Annotation-Data)"="Best-placed RefSeq; Gnomon","Features Annotated (Genome-Annotation-Data)"="Gene; mRNA; CDS; ncRNA",db_xref="taxon:13616",Organism="Monodelphis domestica","Annotation Version (Genome-Annotation-Data)"="Monodelphis domestica Annotation Release 103","Path (Imported From)"="/Users/pannotia/Downloads",Accession="NC_008803.1","% GC"=53.8%,chromosome="3","Annotation Pipeline (Genome-Annotation-Data)"="NCBI eukaryotic genome annotation pipeline","Molecular Weight (kDa)"=600.0337400000051,"# Nucleotide Sequences With Quality"=0,Topology="linear","Annotation Status (Genome-Annotation-Data)"="Full annotation","Molecule Type"="DNA"]
	Dromiciops_gliroides[&country="Chile: San Martin, comuna de Valdivia, Region delos Rios",collection_date="2014-02-10","Rough Temperature (°C)"=92.13532934131736,Description="NC_057861","Genetic Code"="Standard",Modified=Fri Jan 27 07:33:36 PST 2023,"Annotation Software Version (Genome-Annotation-Data)"="9.0","Assembly Name (Genome-Assembly-Data)"="mDroGli1.pri",Taxonomy="Eukaryota; Metazoa; Chordata; Craniata; Vertebrata; Euteleostomi; Mammalia; Metatheria; Microbiotheria; Microbiotheriidae; Dromiciops","Common Name"="monito del monte","Genome Coverage (Genome-Assembly-Data)"="63.0x","Filename (Imported From)"="sequence - 2023-01-26T120845.914.gb","Annotation Provider (Genome-Annotation-Data)"="NCBI",dev_stage="adult",Created=Tue Sep 28 00:00:00 PDT 2021,isolate="mDroGli1","Genome Representation (Genome-Assembly-Data)"="Full","Assembly Date (Genome-Assembly-Data)"="07-APR-2021","Annotation Method (Genome-Annotation-Data)"="Best-placed RefSeq; Gnomon","Features Annotated (Genome-Annotation-Data)"="Gene; mRNA; CDS; ncRNA","Assembly Provider (Genome-Assembly-Data)"="Vertebrate Genomes Project","Sequencing Technology (Genome-Assembly-Data)"="PacBio Sequel II CLRQ; 10X Genomics linked reads; Bionano Genomics DLS; Arima Genomics v1 Hi-C",db_xref="taxon:33562",Organism="Dromiciops gliroides","Annotation Version (Genome-Annotation-Data)"="100","Path (Imported From)"="/Users/pannotia/Downloads",Accession="NC_057861.1","% GC"=56.5%,chromosome="1",sex="female","Molecular Weight (kDa)"=619.7259400000037,"# Nucleotide Sequences With Quality"=0,"Annotation Pipeline (Genome-Annotation-Data)"="NCBI eukaryotic genome annotation pipeline",Topology="linear","Assembly Method (Genome-Assembly-Data)"="FALCON kit v. 1.8.1; FALCON unzip v. 1.3.7; purge_dups v. 1.2.3; Scaff10X v. 4.2; Bionano Solve v. 3.5.1_01142020; Salsa Hi-C v. 2.2; GCPP v. 1.9.0-SL-release-8.0.0+1-37-gd7b188d; longranger v. 2.2.2; freebayes v. 1.3.2; gEVAL manual curation v. 2021-04-07; VGP pipeline v. 1.6","Annotation Name (Genome-Annotation-Data)"="Dromiciops gliroides Annotation Release 100","Diploid (Genome-Assembly-Data)"="Principal Pseudohaplotype","Annotation Status (Genome-Annotation-Data)"="Full annotation",tissue_type="kidney, liver","Molecule Type"="DNA","Expected Final Version (Genome-Assembly-Data)"="No"]
	Gymnobelideus_leadbeateri[&"Rough Temperature (°C)"=91.67995930824007,Description="HiC_scaffold_11",Modified=Fri Jan 27 07:33:36 PST 2023,"% GC"=55.4%,"# Nucleotide Sequences With Quality"=0,"Molecular Weight (kDa)"=607.7263700000037,Topology="linear","Molecule Type"="DNA",Created=Thu Jan 26 20:06:46 PST 2023]
	Pseudocheirus_occidentalis[&"Rough Temperature (°C)"=91.71360201511335,Description="HiC_scaffold_2",Modified=Fri Jan 27 07:33:36 PST 2023,"% GC"=55.5%,"# Nucleotide Sequences With Quality"=0,"Molecular Weight (kDa)"=613.6952100000033,Topology="linear","Molecule Type"="DNA",Created=Thu Jan 26 19:58:54 PST 2023]
	Pseudochirops_corinnae[&"Rough Temperature (°C)"=91.77419028340081,Description="HiC_scaffold_3",Modified=Fri Jan 27 07:33:36 PST 2023,"% GC"=55.6%,"# Nucleotide Sequences With Quality"=0,"Molecular Weight (kDa)"=610.6091600000036,Topology="linear","Molecule Type"="DNA",Created=Thu Jan 26 20:04:29 PST 2023]
	Pseudochirops_cupreus[&"Rough Temperature (°C)"=91.65912999494182,Description="CRYBB1: HiC_scaffold_1; CRYBA4: HiC_scaffold_1 (E1-3), HiC_scaffold_57251 (E4-5)",Modified=Fri Jan 27 07:33:36 PST 2023,"% GC"=55.3%,"# Nucleotide Sequences With Quality"=0,"Molecular Weight (kDa)"=610.7352800000035,Topology="linear","Molecule Type"="DNA",Created=Fri Jan 27 06:12:06 PST 2023]
	Strigocuscus_gymnotis[&"Rough Temperature (°C)"=91.60055752660921,Description="HiC_scaffold_1",Modified=Fri Jan 27 07:33:36 PST 2023,"% GC"=55.2%,"# Nucleotide Sequences With Quality"=0,"Molecular Weight (kDa)"=609.637600000003,Topology="linear","Molecule Type"="DNA",Created=Thu Jan 26 19:52:17 PST 2023]
	Trichosurus_vulpecula[&country="New Zealand: Sandymount, Otago Peninsula (Trap 21)",collection_date="17-May-2018","Rough Temperature (°C)"=91.59289340101523,Description="NC_050573","Genetic Code"="Standard",Modified=Fri Jan 27 07:33:36 PST 2023,"Annotation Software Version (Genome-Annotation-Data)"="8.5","Assembly Name (Genome-Assembly-Data)"="mTriVul1.pri",Taxonomy="Eukaryota; Metazoa; Chordata; Craniata; Vertebrata; Euteleostomi; Mammalia; Metatheria; Diprotodontia; Phalangeridae; Trichosurus","Common Name"="common brushtail","Genome Coverage (Genome-Assembly-Data)"="60.73x","Filename (Imported From)"="sequence - 2023-01-26T120634.446.gb","Annotation Provider (Genome-Annotation-Data)"="NCBI",dev_stage="pouch-young",Created=Sun Oct 25 00:00:00 PDT 2020,isolate="mTriVul1","Genome Representation (Genome-Assembly-Data)"="Full","Assembly Date (Genome-Assembly-Data)"="15-JAN-2020","Annotation Method (Genome-Annotation-Data)"="Best-placed RefSeq; Gnomon","Features Annotated (Genome-Annotation-Data)"="Gene; mRNA; CDS; ncRNA","Assembly Provider (Genome-Assembly-Data)"="Vertebrate Genomes Project","Sequencing Technology (Genome-Assembly-Data)"="PacBio Sequel; Illumina NovaSeq; Arima Genomics Hi-C; Bionano Genomics DLS",db_xref="taxon:9337",Organism="Trichosurus vulpecula","Annotation Version (Genome-Annotation-Data)"="100","Path (Imported From)"="/Users/pannotia/Downloads",Accession="NC_050573.1","% GC"=55.2%,chromosome="1",sex="male","Molecular Weight (kDa)"=608.6619800000033,"# Nucleotide Sequences With Quality"=0,"Annotation Pipeline (Genome-Annotation-Data)"="NCBI eukaryotic genome annotation pipeline",Topology="linear","Assembly Method (Genome-Assembly-Data)"="FALCON v. DNANexus 1.9.0; FALCON-Unzip v. DNANexus 1.0.6; purge_haplotigs v. v1.0.3+ 1.Nov.2018; scaff10x v. 4.1.0; Bionano Solve DLS v. 3.2.1; Salsa HiC v. 2.2; Arrow smrtanalysis Pacbio polishing & gap filling v. 6.0.0.47841; longranger align v. 2.2.2; freebayes Illumina polishing v. 1.3.1; gEVAL manual curation v. 2020-01-15; VGP assembly pipeline v. 1.5","Annotation Name (Genome-Annotation-Data)"="Trichosurus vulpecula Annotation Release 100","Diploid (Genome-Assembly-Data)"="Principal pseudohaplotype","Annotation Status (Genome-Annotation-Data)"="Full annotation",tissue_type="muscle (forearm)","Molecule Type"="DNA","Expected Final Version (Genome-Assembly-Data)"="No"]
	Phascolarctos_cinereus[&country="Australia",collection_date="01-Aug-2015","Rough Temperature (°C)"=91.67037037037036,Description="NW_018344016","Genetic Code"="Standard",Modified=Fri Jan 27 07:33:36 PST 2023,"Annotation Software Version (Genome-Annotation-Data)"="7.4","Assembly Name (Genome-Assembly-Data)"="phaCin_unsw_v4.1",Taxonomy="Eukaryota; Metazoa; Chordata; Craniata; Vertebrata; Euteleostomi; Mammalia; Metatheria; Diprotodontia; Phascolarctidae; Phascolarctos","Common Name"="koala","Genome Coverage (Genome-Assembly-Data)"="57.3x","Filename (Imported From)"="sequence - 2023-01-26T163851.844.gb","Annotation Provider (Genome-Annotation-Data)"="NCBI",dev_stage="adult",Created=Wed May 10 00:00:00 PDT 2017,isolate="Bilbo 61053","Genome Representation (Genome-Assembly-Data)"="Full","Assembly Date (Genome-Assembly-Data)"="12-JAN-2017","Annotation Method (Genome-Annotation-Data)"="Best-placed RefSeq; Gnomon","Features Annotated (Genome-Annotation-Data)"="Gene; mRNA; CDS; ncRNA","Assembly Provider (Genome-Assembly-Data)"="The Earlham Institute","Sequencing Technology (Genome-Assembly-Data)"="PacBio",db_xref="taxon:38626",Organism="Phascolarctos cinereus","Annotation Version (Genome-Annotation-Data)"="Phascolarctos cinereus Annotation Release 100","Path (Imported From)"="/Users/pannotia/Downloads",Accession="NW_018344016.1","% GC"=55.4%,chromosome="Unknown",sex="female","Annotation Pipeline (Genome-Annotation-Data)"="NCBI eukaryotic genome annotation pipeline","Molecular Weight (kDa)"=618.0060300000042,"# Nucleotide Sequences With Quality"=0,Topology="linear","Assembly Method (Genome-Assembly-Data)"="Falcon v. 0.3.0",specimen_voucher="AM:M.47724","Annotation Status (Genome-Annotation-Data)"="Full annotation",tissue_type="spleen","Molecule Type"="DNA","Expected Final Version (Genome-Assembly-Data)"="Yes"]
	Vombatus_ursinus[&"Rough Temperature (°C)"=92.05124626121635,Description="NW_020941065","Genetic Code"="Standard",Modified=Fri Jan 27 07:33:36 PST 2023,"Annotation Software Version (Genome-Annotation-Data)"="8.1",Taxonomy="Eukaryota; Metazoa; Chordata; Craniata; Vertebrata; Euteleostomi; Mammalia; Metatheria; Diprotodontia; Vombatidae; Vombatus","Common Name"="common wombat","Filename (Imported From)"="sequence - 2023-01-26T120409.892.gb","Annotation Provider (Genome-Annotation-Data)"="NCBI",Created=Thu Jan 24 00:00:00 PST 2019,"Annotation Method (Genome-Annotation-Data)"="Best-placed RefSeq; Gnomon","Features Annotated (Genome-Annotation-Data)"="Gene; mRNA; CDS; ncRNA",db_xref="taxon:29139",Organism="Vombatus ursinus","Annotation Version (Genome-Annotation-Data)"="100","Path (Imported From)"="/Users/pannotia/Downloads",Accession="NW_020941065.1","% GC"=56.3%,chromosome="Unknown","Molecular Weight (kDa)"=620.0721600000032,"# Nucleotide Sequences With Quality"=0,"Annotation Pipeline (Genome-Annotation-Data)"="NCBI eukaryotic genome annotation pipeline",Topology="linear","Annotation Name (Genome-Annotation-Data)"="Vombatus ursinus Annotation Release 100","Annotation Status (Genome-Annotation-Data)"="Full annotation","Molecule Type"="DNA"]
	Lagorchestes_hirsutus[&"Rough Temperature (°C)"=91.52753346080306,Description="HiC_scaffold_3",Modified=Fri Jan 27 07:33:36 PST 2023,"% GC"=55.0%,"# Nucleotide Sequences With Quality"=0,"Molecular Weight (kDa)"=647.0118800000024,Topology="linear","Molecule Type"="DNA",Created=Thu Jan 26 20:07:51 PST 2023]
	Macropus_eugenii[&"Rough Temperature (°C)"=91.4295411089866,Description="HiC_scaffold_4",Modified=Fri Jan 27 07:33:36 PST 2023,"% GC"=54.7%,"# Nucleotide Sequences With Quality"=0,"Molecular Weight (kDa)"=647.0819600000023,Topology="linear","Molecule Type"="DNA",Created=Thu Jan 26 20:09:04 PST 2023]
	Macropus_rufus[&"Rough Temperature (°C)"=91.39034416826003,Description="HiC_scaffold_4",Modified=Fri Jan 27 07:33:36 PST 2023,"% GC"=54.6%,"# Nucleotide Sequences With Quality"=0,"Molecular Weight (kDa)"=647.0149500000025,Topology="linear","Molecule Type"="DNA",Created=Thu Jan 26 20:13:08 PST 2023]
	Macropus_fuliginosus[&"Rough Temperature (°C)"=91.4220679751077,Description="HiC_scaffold_3",Modified=Fri Jan 27 07:33:36 PST 2023,"% GC"=54.7%,"# Nucleotide Sequences With Quality"=0,"Molecular Weight (kDa)"=646.1463700000025,Topology="linear","Molecule Type"="DNA",Created=Thu Jan 26 20:10:20 PST 2023]
	Macropus_giganteus[&"Rough Temperature (°C)"=91.4613212063188,Description="HiC_scaffold_4",Modified=Fri Jan 27 07:33:36 PST 2023,"% GC"=54.8%,"# Nucleotide Sequences With Quality"=0,"Molecular Weight (kDa)"=646.1473500000026,Topology="linear","Molecule Type"="DNA",Created=Thu Jan 26 20:11:45 PST 2023]
	Setonix_brachyurus[&"Rough Temperature (°C)"=91.38281474389659,Description="CRYBB1: HiC_scaffold_8202 (E1-3), HiC_scaffold_15071 (E4-5); CRYBA4: HiC_scaffold_4",Modified=Fri Jan 27 07:33:36 PST 2023,"% GC"=54.6%,"# Nucleotide Sequences With Quality"=0,"Molecular Weight (kDa)"=646.2835000000023,Topology="linear","Molecule Type"="DNA",Created=Thu Jan 26 20:23:01 PST 2023]
	Potorous_gilbertii[&"Rough Temperature (°C)"=91.11559942224362,Description="HiC_scaffold_5",Modified=Fri Jan 27 07:33:36 PST 2023,"% GC"=54.0%,"# Nucleotide Sequences With Quality"=0,"Molecular Weight (kDa)"=642.2850400000023,Topology="linear","Molecule Type"="DNA",Created=Thu Jan 26 20:27:41 PST 2023]
	Notoryctes_typhlops_DNA_Zoo[&URN="urn:local:.:20d-g9r6rev","Rough Temperature (°C)"=89.70609137055838,Description="CRYBA4","Genetic Code"="Standard",Modified=Mon May 15 13:50:02 PDT 2023,"% GC"=52.5%,"# Nucleotide Sequences With Quality"=0,"Molecular Weight (kDa)"=183.2325299999997,Topology="linear","Molecule Type"="DNA",Created=Mon May 15 13:49:34 PDT 2023]
	Notoryctes_typhlops_NYGC[&"At least Q20"=99.83%,Ambiguities=1,"At least Q30"=99.83%,"Rough Temperature (°C)"=89.63671742808799,"At least Q40"=99.83%,Description="CRYBA4",Modified=Mon May 15 13:57:00 PDT 2023,Bin="<html><head><3></head><b><font color='#49993F'>High</font></b></html>","% GC"=52.4%,"# Nucleotide Sequences With Quality"=1,"Post-Trim Length"=591,"Molecular Weight (kDa)"=183.25554999999972,Topology="linear","% MQ"=0.0%,Created=Mon May 15 13:54:04 PDT 2023,URN="urn:local:.:22w-g9r7bsb","% LQ"=0.2%,"% HQ"=99.8%,"Molecule Type"="DNA"]
;
end;

begin characters;
	dimensions nchar=591;
	format datatype=dna missing=? gap=-;
	matrix
	Antechinus_flavipes	ATGTCTCAACAATGCACCAAATCATCTGGCCATTGGAAGATCGTGGTATGGGACCAGGAGGGCTTCCAGGGCCGTCGGCATGAGTTCACGGCGGAATGCCCCAGTGTTCTGGAGGTTGGCTTCGAGACGGTCAGATCCATCAAAGTCCAGAGCGGAGCGTGGGTGGGCTTTGAACACGCTGGCTTCCAGGGACAGCAATTCGTCCTGGAGCGCGGGGAGTACCCCAGCTGGGAAGCCTGGAGCGGCAATGTAGCCTACCACGTGGAGAGGCTGACCTCCTTCCGTCCCGTGGCCAGTGCGAACCACCGAGACTCCAGAATGACCATCTTTGAGCAGGAAAACTTTCTGGGCAGGAAGGGAGAGCTGAGTGATGACTACCCCTCCCTGCAAGCCATGGGCTGGGACAACAACGAAGTGGGCTCCTTCCGAGTCCATTGTGGGGCCTGGGTTTGTTCCCAGTTCCCAGGTTACCGGGGCTACCAGTACGTTCTGGAATGCGATCACCACTCGGGAGACTACAAACATTTTCGGGAGTGGGGGTCCCACGCTCAAACCTTCCAGATTCAGTCTATCCGCAGAATCCAGCAGTGA
	Antechinus_stuartii	ATGTCTCAACAATGCACCAAATCATCTGGCCATTGGAAGATCGTGGTATGGGACCAGGAGGGCTTCCAGGGCCGTCGGCATGAGTTCACGGCGGAATGCCCCAGTGTTCTGGAGGTTGGCTTCGAGACGGTCCGATCCATCAAAGTCCAGAGCGGAGCGTGGGTGGGCTTTGAACACGCTGGCTTCCAGGGGCAGCAGTTCGTCCTGGAGCGCGGAGAGTACCCCAGCTGGGAAGCCTGGAGCGGCAACGTAGCCTACCACGTGGAGAGGCTGACCTCCTTCCGTCCCGTGGCCAGTGCGAACCACCGAGACTCCAGAATGACCATCTTTGAGCAGGAAAACTTTCTGGGCAGGAAGGGAGAGCTGAGTGATGACTACCCCTCCCTGCAAGCCATGGGCTGGGACAACAACGAAGTGGGCTCCTTCCGAGTCCATTGTGGGGCCTGGGTTTGTTCCCAGTTCCCAGGTTACCGGGGCTACCAGTACGTTCTGGAATGCGATCACCACTCGGGAGACTACAAACATTTTCGGGAGTGGGGGTCCCACGCTCAAACCTTCCAGATTCAGTCTATCCGCAGAATCCAGCAGTGA
	Phascogale_tapoatafa	ATGTCTCAACAATGCACCAAATCATCTGGCCATTGGAAGATCGTGGTCTGGGACCAGGAAGGCTTCCAGGGCCGTCGGCATGAGTTCACGGCTGAGTGCCCCAGTGTTCTGGAGGTTGGCTTCGAGACGGTCCGATCCATCAAAGTCCAGAGTGGAGCGTGGGTGGGCTTTGAACACGCTGGCTTCCAGGGGCAGCAGTTCGTCCTGGAGCGCGGGGAGTACCCCAGCTGGGAAGCCTGGAGCGGCAACGTAGCCTACCACGTGGAGAGGCTGACCTCCTTCCGTCCCGTGGCCAGTGCGAACCACCGAGACTCCAGAATGACCATCTTTGAGCAGGAAAACTTTCTGGGCAGGAAGGGAGAGCTGAGCGATGACTACCCCTCCCTGCAAGCCATGGGCTGGGACAACAATGAAGTGGGCTCCTTCCGAGTCCATTGTGGGGCCTGGGTTTGTTCCCAGTTCCCAGGTTACCGGGGCTACCAGTACGTTCTGGAATGCGATCACCACTCGGGAGACTACAAACATTTTCGGGAGTGGGGGACCCACGCTCAAACCTTCCAGATTCAGTCTATCCGCAGAATCCAGCAGTGA
	Dasyurus_hallucatus	ATGTCTCAACAATGCACCAAATCATCTGGCCATTGGAAGATCGTGGTATGGGACCAGGAGGGCTTCCAGGGCCGTCGGCATGAGTTCACAGCTGAGTGCCCCAGTGTTCTGGAGGTTGGCTTCGAGACAGTTCGATCCATCAAAGTCCAGAGCGGAGCGTGGGTGGGTTTTGAACACGCTGGCTTCCAGGGGCAGCAGTTCGTCCTGGAGCGGGGCGAGTACCCCAGCTGGGAAGCCTGGAGCGGCAACGTAGCCTACCACGTGGAGAGGCTGACCTCCTTCCGGCCTGTGGCCTGTGCGAACCACCGAGACTCCAGAATGACCATCTTTGAGCAGGAAAACTTTCTGGGAAGGAAGGGAGAGCTGAGTGATGACTACCCCTCCCTGCAAGCCATGGGCTGGGACAACAATGAAGTGGGCTCCTTCCGAGTCCATTGTGGGGCCTGGGTTTGCTCCCAGTTCCCAGGCTACCGGGGCTACCAGTACGTTCTGGAATGCGATCACCACTCGGGAGACTACAAACATTTTCGGGAGTGGGGATCCCACGCTCAAACCTTCCAGATTCAGTCTATCCGCAGAATCCAGCAGTGA
	Dasyurus_viverrinus	ATGTCTCAACAATGCACCAAATCATCTGGCCATTGGAAGATCGTGGTATGGGACCAGGAGGGCTTCCAGGGCCGTCGGCATGAGTTCACAGCTGAGTGCCCCAGTGTTCTGGAGATTGGCTTTGAGACAGTCCGATCCATCAAAGTCCAGAGCGGAGCGTGGGTGGGTTTTGAACACGCTGGCTTCCAGGGGCAGCAGTTCGTCCTGGAGCGGGGTGAGTACCCCAGCTGGGAAGCCTGGAGCGGCAACGTAGCCTACCATGTGGAGAGGCTGACCTCCTTCCGGCCTGTGGCCTGTGCGAACCACCGAGACTCCAGAATGACCATCTTTGAGCAGGAAAACTTTCTGGGAAGGAAGGGAGAGCTGAGTGATGACTACCCCTCCCTGCAAGCCATGGGCTGGGACAACAATGAAGTGGGCTCCTTCCGAGTCCATTGTGGGGCCTGGGTTTGCTCCCAGTTCCCAGGCTACCGGGGCTACCAGTACGTTCTGGAATGCGATCACCACTCAGGAGACTACAAACATTTTCGGGAGTGGGGATCCCACGCTCAAACCTTCCAGATTCAGTCTATCCGCAGAATCCAGCAGTGA
	Sarcophilus_harrisii	ATGTCTCAACAATGCACCAAATCATCTGGCCATTGGAAGATCGTGGTATGGGACCAGGAGGGCTTCCAGGGCCGTCGGCATGAGTTCACAGCTGAGTGCCCCAGTGTTCTGGAGATTGGCTTCGAGACGGTCCGATCCATCAAAGTCCAGAGCGGAGCGTGGGTGGGCTTTGAACATGCTGGCTTCCAGGGGCAGCAGTTCGTCCTGGAGCGGGGCGAGTACCCCAGCTGGGAAGCCTGGAGTGGCAACGTAGCCTACCACGTGGAGAGGCTGACCTCCTTCCGGCCTGTGGCCTGTGCGAACCACCGAGACTCCAGAATGACCATCTTTGAGCAGGAAAACTTTCTGGGAAGGAAGGGAGAGCTGAGTGATGACTACCCCTCCCTGCAAGCCATGGGCTGGGACAACAATGAAGTGGGCTCCTTCCGAGTCCATTGTGGGGCCTGGGTTTGCTCCCAGTTCCCAGGCTACCGGGGCTACCAGTATGTTCTGGAATGTGATCACCACTCGGGAGACTACAAACATTTTCGGGAATGGGGGTCCCACGCTCAAACCTTCCAGATTCAGTCTATCCGCAGAATCCAGCAGTGA
	Myrmecobius_fasciatus	ATGTCTCAACAATGCACCAAATCATCTGGCCATTGGAAGATCGTGGTATGGGACCAGGAGGGCTTCCAGGGCCGCCGGCATGAATTCACAGCCGAGTGCCCCAGTGTTCTGGAGGTTGGCTTTGAGACAGTACGATCCATCAAAGTCCAGAGTGGAGCGTGGGTAGGCTTTGAACACGCTGGCTTCCAGGGGCAGCAGTTTGTCCTGGAGCGAGGGGAGTACCCCAGCTGGGAAGCCTGGAGCGGCAACGTAGCCTACCACGTCGAGAGGCTGACCTCCTTCCGTCCCATAGCCTGTGCGAACCACCGAGACTCCAGAATGACCATCTTTGAGCTTGAAAATTTTCTGGGCAGGAAGGGAGAGCTGAGTGATGACTACCCCTCCCTTCAAGCCATGGGCTGGGACAACAATGAAGTGGGCTCCTTCCGAGTCCATTGTGGGGCCTGGGTTTGTTCCCAGTTCCCAGGCTACCGGGGCTACCAGTACGTTCTGGAATGCGATCACCACTCAGGAGACTACAAACATTTTCGGGAGTGGGGGTCCCATGCTCAAACCTTCCAGATTCAGTCTATCCGCAGAATCCAGCAGTGA
	Thylacinus_cynocephalus	ATGTCTCAACAATGCACCAAATCATCTGGCCATTGGAAGATCGTGGTATGGGACCAGGAGGGTTTCCAGGGCCGTCGGCATGAATTCACAGCTGAGTGCCCCAGTGTTCTGGAGCTTGGCTTTGAGACAGTAGGATCCATCAAAGTACAGAGTGGAGCGTGGGTAGGCTTTGAACACGCTGGCTTCCAGGGGCAGCAGTTTGTCCTGGAGCGAGGTGAGTATCCCAGCTGGGAAGCCTGGAGCGGCAACGTAGCCTACCACGTGGAGAGGCTGATGTCCTTCCGTCCTGTAGCTTGTGCGAACCACCGAGACTCCAGAATGACCATCTTTGAGCAGGAAAATTTTCTGGGCAGGAAGGGAGAGCTGAGTGATGACTACCCCTCCCTGCAAGCCATGGGCTGGGACAACAATGAAGTGGGCTCCTTCCGCGTCCATTGTGGGGCCTGGGTTTGTTCCCAGTTCCCTGGCTACCGAGGCTACCAGTACGTTCTGGAGTGCGATCACCACTCAGGAGACTACAAACATTTTCGGGAGTGGGGGTCCCATGCTCAAACCTTCCAGATTCAGTCTATCCGCAGAATCCAGCAGTGA
	Didelphis_virginiana	ATGTCCCAACAATGTACCAAGTCATCTGGCCACTGGAAGATCGTGGTGTGGGACCAGGAGGGGTTCCAGGGCCGTCGGCATGAGTTCACAGCTGAGTGTCCCAGTATTCTGGAGGTTGGCTTTGAGACAGTCCGATCCATCAAAGTACAGAGTGGAGCGTGGGTGGGCTTTGAACACGCTGGCTTCCAGGGGCAGCAGTTTGTCCTGGAGCGTGGTGAGTACCCAAGCTGGGAAGCCTGGAGCGGCAATGTTGCCTACCATGTGGAGAGGCTGACCTCCTTCCGTCCTGTTGCTTGTGCGAACCACCGAGATTCCAGAATGACCATCTTTGAGCAGGAAAACTTTCTGGGCAGGAAGGGAGAACTGAGTGATGACTACCCCTCTCTGCAAGCCATGGGCTGGGAGAACAACGAGGTGGGCTCCTTCCGAGTCCATTGTGGAGCCTGGGTTTGCTCCCAGTATCCTGGCTACCGAGGCTACCAGTATGTTCTGGAATGTGATCACCACTCAGGAGACTACAAACACTTTCGGGAATGGGGCTCTCATGCTCAAACCTTCCAGATTCAATCGATCCGCAGAATCCAGCAGTGA
	Gracilinanus_agilis	ATGTCCCAACAATGTACCAAGTCATCTGGCCACTGGAAGATCGTGGTGTGGGACCAGGAGGGGTTCCAGGGCCGTCGGCATGAGTTCACAGCTGAGTGTCCAAGTATTCTGGAGGTTGGCTTTGAGACAGTCCGATCCATCAAAGTACAGAGTGGAGCGTGGGTGGGCTTTGAACATGCCGGCTTCCAGGGTCAGCAGTTTGTCCTGGAGCGGGGTGAGTACCCAAGCTGGGAAGCCTGGAGTGGCAACGTCGCCTACCATGTGGAGAGGCTGACCTCCTTCCGTCCTGTAGCTTGTGCAAACCACCGAGATTCCAGGATGACCATCTTTGAGCAGGAAAACTTTCTGGGCAGGAAGGGAGAACTGAGTGACGACTACCCCTCTCTGCAAGCCATGGGCTGGGAGAACAACGAGGTGGGCTCCTTCCGAGTCCATTGTGGAGCCTGGGTTTGCTCCCAGTATCCAGGCTACCGAGGCTACCAGTATGTTCTGGAATGCGATCATCACTCAGGAGACTATAAACACTTTCGGGAATGGGGCTCCCATGCTCAAACCTTCCAGATTCAGTCCATCCGCAGAATCCAGCAGTGA
	Monodelphis_domestica	ATGTCCCAACAATGTACCAAGTCATCTGGCCACTGGAAGATCGTGGTGTGGGACCAGGAAGGGTTCCAGGGCCGTCGGCATGAGTTCACAGCTGAGTGTCCCAGTATTCTGGAGGTTGGCTTCGAGACAGTTCGATCCATCAAAGTGCAGAGTGGAGCGTGGGTGGGCTTTGAACATGCCGGCTTCCAGGGGCAGCAGTTTGTCCTGGAGCGGGGTGAGTACCCAAGTTGGGAAGCCTGGAGCGGCAACATCGCCTACCATGTGGAGAGGCTCACCTCCTTCCGTCCTGTAGCTTGTGCAAACCACCGAGATTCCAGGATGACCATCTTTGAGCAGGAAAACTTTCTGGGCAGGAAGGGAGAACTGAGTGATGACTACCCCTCCCTGCAGGCCATGGGCTGGGAGAACAATGAGGTGGGCTCCTTCCGAGTCCACTGTGGAGCCTGGGTTTGCTCCCAGTATCCAGGCTACCGAGGCTACCAGTATGTTCTGGAATGTGATCACCACTCAGGAGACTACAAACACTTTCGGGAATGGGGCTCCCATGCTCAAACCTTCCAGATTCAGTCCATCCGCAGAATCCAGCAGTGA
	Dromiciops_gliroides	ATGTCTCAGCAATGTACCAAATCATCTGGCCACTGGAAGATCGTGGTGTGGGACCAGGAGGGTTTCCAGGGCCGCCGGCATGAATTCACAGCTGAGTGTCCCAGTGTTCTGGAGGTTGGCTTTGAGACAGTCCGATCCATCAAAGTACAGAGTGGAGCGTGGGTGGGCTTTGAACACGCTGGCTTCCAGGGGCAGCAGTTTGTCCTGGAGCGGGGCGAGTACCCAACCTGGGAAGCCTGGAGCGGCAACGTCGCCTACCACGTGGAGAGGCTGACCTCCTTCCGTCCCGTAGCTTGTGCGAACCACCGAGACTCCAGGATGACCATCTTTGAGCAGGAAAACTTTCTGGGCAGGAAGGGAGAGCTGAGTGATGACTACCCCTCCCTGCAAGCCATGGGTTGGGAAAACAACGAAGTGGGCTCCTTCCGAGTTCATTGTGGCGCTTGGGTTTGCTCCCAGTTTCCAGGCTACCGAGGCTACCAGTATGTTCTGGAATGTGATCACCACTCAGGAGACTACAAACACTTTCGGGAGTGGGGATCCCATGCTCAAACCTTCCAGATCCAGTCCATCCGAAGAATCCAGCAGTGA
	Gymnobelideus_leadbeateri	ATGTCTCAACAATGTACCAAATCATCCGGCCACTGGAAGATCGTGGTCTGGGACCAGGAGGGTTTCCAGGGCCGTCGCCATGAATTCACAGCCGAGTGCCCCAGTGTTCTGGAGGTTGGCTTCGAGACAGTCCGATCCATCAAAGTACAGAGTGGAGCGTGGGTAGGCTTTGAACATGCTGGCTTCCAAGGGCAGCAGTTTGTCCTGGAGCGAGGCGAGTACCCAAGCTGGGAAGCTTGGAGCGGCAACGTTGCCTACCATGTGGAGAGACTGACCTCCTTCCGTCCTGTGGCTTGTGCGAATCACCGAGACTCCAGGATGACCATCTTCGAGCAGGAAAACTTCCTGGGCAGGAAGGGGGAGCTGAGTGATGACTACCCCTCCCTGCAAGCCATGGGCTGGGAGAACAATGAAGTGGGCTCCTTCCGAGTCCACTGTGGGGCCTGGGTTTGTTCCCAGTTCCCAGGCTACCGAGGCTACCAGTATGTTCTGGAGTGTGATCACCACTCAGGAGACTACAAACACTTTCGGGAGTGGGGGTCCCATGCTCAAACCTTCCAGATTCAGTCCATCCGCAGAATCCAGCAGTGA
	Pseudocheirus_occidentalis	ATGTCTCAACAATGCACCAAATCATCTGGTCACTGGAAGATTGTGGTCTGGGACCAGGAGGGTTTCCAGGGCCGTCGGCATGAATTCACAGCGGAGTGCCCCAGTGTTCTGGAGGTTGGCTTCGAGACAGCCCGATCCATCAAAGTACAGAGTGGAGCGTGGGTAGGCTTTGAACACGCTGGCTTCCAAGGGCAGCAGTTCGTCCTGGAGCGAGGCGAGTACCCAAGCTGGGAAGCCTGGAGCGGCAACGTTGCCTACCACGTGGAGAGACTGACCTCCTTCCGTCCTGTGGCTTGTGCGAACCACCGAGACTCCAGGATGACCATCTTTGAGCAGGAAAACTTCCTGGGTAGGAAGGGAGAGCTGAGTGATGACTACCCCTCCCTGCAAGCCATGGGCTGGGACAACAATGAAGTGGGCTCCTTCCGAGTCCATTGTGGGGCCTGGGTTTGTTCCCAGTTCCCAGGCTACCGAGGCTACCAGTACGTTCTGGAGTGTGATCACCACTCAGGAGACTACAAACACTTTCGGGAGTGGGGGTCCCATGCTCAAACCTTCCAGATTCAGTCCATCCGCAGAATCCAGCAGTGA
	Pseudochirops_corinnae	ATGTCTCAACAATGCACCAAATCATCCGGCCACTGGAAGATCGTGGTCTGGGACCAGGAGGGTTTCCAGGGCCGTCGGCATGAATTCACAGCTGAGTGCCCCAGTGTTCTGGAGGTTGGCTTTGAGACAGTCCGATCCATCAAAGTACAGAGTGGAGCGTGGGTAGGCTTTGAACACGCTGGCTTCCAAGGGCAGCAGTTCGTCCTGGAGCGAGGCGAGTACCCAAGCTGGGAAGCCTGGAGTGGCAACGTCGCCTACCACGTGGAGAGACTGACCTCCTTCCGTCCTGTGGCTTGTGCGAACCACCGAGACTCCAGGATGACCATCTTTGAGCAGGAAAACTTCCTGGGCAGGAAGGGAGAGCTGAGTGATGACTACCCCTCCCTGCAAGCCATGGGCTGGGACAACAATGAAGTGGGCTCCTTCCGAGTCCATTGTGGGGCCTGGGTTTGTTCCCAGTTCCCAGGCTACCGAGGCTACCAGTACGTTCTGGAGTGCGATCACCACTCAGGAGACTACAAACACTTTCGGGAGTGGGGGTCCCATGCTCAAACTTTCCAGATTCAGTCCATCCGCAGAATCCAACAGTGA
	Pseudochirops_cupreus	ATGTCTCAACAATGCACCAAATCATCCGGCCACTGGAAGATCGTGGTCTGGGACCAGGAGGGTTTCCAGGGCCGTCGGCATGAATTCACAGCTGAGTGCCCCAGTGTTCTGGAGGTTGGCTTTGAGACAGTCCGATCCATCAAAGTACAGAGTGGAGCGTGGGTAGGCTTTGAACACGCTGGCTTCCAAGGGCAGCAGTTCGTCCTGGAGCGAGGCGAGTACCCAAGCTGGGAAGCCTGGAGTGGCAACGTCGCCTACCACGTGGAGAGACTGACCTCCTTCCGTCCTGTGGCTTGTGCGAACCACCGAGACTCCAGGATGACCATCTTTGAGCAGGAAAACTTCCTGGGCAGGAAGGGAGAGCTGAGTGATGACTACCCCTCCCTGCAAGCCATGGGCTGGGACAACAATGAAGTGGGCTCCTTCCGAGTCCATTGTGGGGCCTGGGTTTGTTCCCAGTTCCCAGGCTACCGAGGCTACCAGTACGTTTTGGAATGCGATCACCACTCAGGAGACTACAAACACTTTCGGGAGTGGGGGTCCCATGCTCAAACCTTCCAGATTCAGTCCATCCGCAGAATCCAACAGTGA
	Strigocuscus_gymnotis	ATGTCTCAACAATGTACCAAATCGTCTGGCCACTGGAAGATCGTGGTCTGGGACCAGGAGGGTTTCCAGGGCCGGCGGCATGAATTCACAGCCGAGTGTCCCAGTGTCCTGGAGGTTGGCTTTGAGACAGTCCGATCCGTCAAAGTACAGAGTGGAGCGTGGGTAGGCTTTGAACACGCCGGCTTCCAAGGGCAGCAGTTTGTCCTGGAGCGAGGCGAGTACCCAAGCTGGGAAGCCTGGAGCGGCAACGTTGCCTATCACGTGGAGAGACTCACCTCCTTCCGTCCTGTAGCTTGTGCGAACCACCGAGACTCCAGGATGACCATCTTTGAGCAGGAAAACTTTCTGGGCAGGAAGGGAGAATTGAGTGATGACTACCCCTCCCTGCAAGCCATGGGCTGGGACAACAATGAAGTGGGCTCCTTCCGAGTCCATTGTGGGGCCTGGGTTTGTTCCCAGTTCCCAGGTTACCGAGGCTACCAGTATGTTCTGGAATGTGATCACCATTCAGGAGACTACAAACACTTTCGGGAGTGGGGGTCCCATGCTCAAACTTTCCAGATTCAGTCCATCCGCAGAATCCAGCAGTGA
	Trichosurus_vulpecula	ATGTCTCAACAATGTACCAAATCATCTGGCCACTGGAAGATAGTGGTCTGGGACCAGGAGGGTTTCCAGGGCCGGCGGCATGAATTCACAGCCGAGTGTCCCAGTGTCCTGGAGGTTGGCTTTGAGACAGTCCGATCCGTCAAAGTACAGAGTGGAGCGTGGGTAGGTTTTGAACACGCCGGCTTCCAAGGGCAGCAGTTTGTCCTGGAGCGAGGTGAGTACCCAAGCTGGGAAGCCTGGAGCGGCAACGTCGCCTACCACGTGGAGAGACTCACCTCCTTCCGTCCTGTAGCTTGTGCGAACCACCGAGACTCCAGGATGACCATCTTTGAGCAGGAAAACTTTCTGGGCAGGAAGGGAGAATTGAGTGATGACTACCCCTCCCTACAAGCCATGGGCTGGGACAACAATGAAGTGGGCTCCTTCCGAGTCCATTGTGGGGCCTGGGTTTGTTCCCAGTTCCCAGGCTACCGAGGCTACCAGTATGTTCTGGAATGTGATCACCACTCAGGAGACTACAAACACTTTCGGGAGTGGGGGTCCCATGCTCAAACTTTCCAGATTCAGTCCATCCGCAGAATCCAGCAGTGA
	Phascolarctos_cinereus	ATGTCTCAACAATGCACCAAATCAGCTGGCCACTGGAAGATCGTGATCTGGGACCAGGAGGGTTTCCAGGGCCGACGGCATGAATTCACAGCTGAGTGCCCCAGTGTTCTGGAGGTTGGCTTTGAGACCGTCCGATCCATCAAAGTACAGAGTGGAGCGTGGGTAGGCTTTGAGCACGCTGGGTTCCAAGGGCAGCAGTTTGTCCTGGAGCGAGGCGAGTACCCAAGCTGGGAAGCGTGGAGCGGTAACGTCGCCTACCACGTGGAGAGACTGACCTCTTTCCGTCCTGTGGCTTGTGCGAATCACCGAGACTCCAGGATGACCATCTTTGAGCAGGAAAACTTTCTGGGCAGGAAGGGAGAGCTGAGTGATGACTACCCCTCCCTGCAAGCCATGGGCTGGGACAACAATGAAGTGGGCTCCTTCCGAGTGCACTGTGGGGCCTGGGTTTGTTCCCAGTTCCCAGGCTACCGAGGCTACCAGTACATTCTGGAATGTGATCACCACTCAGGAGACTACAAACACTTTCGGGAGTGGGGGTCCCATGCTCAAACCTTCCAGATTCAGTCCATCCGCAGAATCCAGCAGTGA
	Vombatus_ursinus	ATGTCTCAACAATGCACCAAATCATCTGGCCACTGGAAGATCGTGGTCTGGGACCAGGAATGTTTCCAGGGCCGACGGCATGAATTCACAGCTGAGTGCCCCAGTGTTCTGGAGGTCGGCTTTGAGACTGTCCGATCCATCAAAGTACAGAGTGGAGCGTGGGTAGGCTTTGAGCACGCAGGCTTCCAAGGGCAGCAGTTTGTCCTGGAGCGAGGCGAGTACCCAAGCTGGGAAGCCTGGAGCGGTAACGTCGCCTACCACGTGGAGAGACTGACCTCCTTCCGTCCTGTGGCTTGTGCGAATCACCGAGACTCCAGGATGACCATCTTTGAGCAGGAAAACTTTCTGGGCAGGAAGGGAGAGCTAAGTGATGACTACCCCTCCCTGCAAGCCATGGGCTGGGACAACAATGAAGTGGGCTCCTTCCGAGTGCATTGTGGGGCCTGGGTTTGTTCCCAGTTCCCAGGCTACCGAGGCTACCAATATGTTCTGGAATGCGATCACCACTCAGGAGACTACAAACACTTTCGGGAGTGGGGGTCCCATGCTCAAACCTTCCAGATTCAGTCCATCCGCAGAATCCAGCAGTGA
	Lagorchestes_hirsutus	ATGTCTCAACAATGTACCAAATCATCCGGCCACTGGAAGATTGTGGTGTGGGACCAGGAGGGTTTCCAGGGCCGTCGGCATGAATTCACAGCTGAGTGCCCCAGTGTTCTGGAGGTTGGCTTTGAGACAGTCAGATCCATCAAAGTACAGAGCGGAGCGTGGGTAGGCTTTGAACACGCTGGTTTCCAAGGGCAGCAGTTCGTCCTGGAGCGAGGTGAGTACCCAAGCTGGGAGGCCTGGAGCGGGAACGTCGCCTACCACGTGGAGAGACTGACCTCCTTCCGACCAGTGGCCTGTGCGAACCACCGAGACTCCAGGATGACCATCTTTGAGCAGGAAAACTTTCTGGGCAGGAAGGGAGAGCTGAGTGATGACTACCCCTCCCTTCAAGCCATGGGCTGGGACAACAATGAAGTGGGCTCTTTCCGAGTCCATTGTGGGGCCTGGGTTTGTTCCCAGTTCCCAGGCTACCGAGGCTACCAATATGTTCTGGAATGCGATCACCACTCAGGAGACTACAAACACTTTCGGGAGTGGGGGTCCCACGCTCAAACCTTCCAGATTCAGTCCATCCGCAGAATCCAGCAGTGA
	Macropus_eugenii	ATGTCTCAACAATGTACCAAATCATCCGGCCACTGGAAGATTGTGGTGTGGGACCAGGAGGGTTTCCAGGGCCGTCGGCATGAATTCACAGCTGAGTGCCCCAGTGTTCTGGAGGTTGGCTTTGAGACAGTCCGATCCATCAAAGTACAGAGTGGAGCGTGGGTAGGCTTTGAACACGCTGGTTTCCAAGGGCAGCAGTTCGTCCTGGAGCGAGGTGAGTACCCGAGCTGGGAGGCCTGGAGCGGGAATGTCGCCTACCACGTGGAGAGACTGACCTCCTTCCGACCCGTGGCCTGTGCGAACCACCGAGACTCCAGGATGACCATCTTTGAGCAGGAAAATTTTCTGGGCAGGAAGGGAGAGCTGAGTGATGACTACCCCTCCCTTCAAGCCATGGGCTGGGACAACAATGAAGTGGGCTCTTTCCGAGTCCATTGTGGGGCCTGGGTTTGTTCCCAGTTCCCAGGCTACCGAGGCTACCAGTATGTTCTGGAATGCGATCACCACTCAGGAGACTACAAACACTTTCGGGAGTGGGGGTCCCACGCTCAAACCTTCCAGATTCAGTCCATCCGCAGAATCCAGCAGTGA
	Macropus_rufus	ATGTCTCAACAATGCACCAAATCATCCGGCCACTGGAAGATTGTGGTGTGGGACCAGGAGGGTTTCCAGGGCCGTCGGCATGAATTCACAGCTGAGTGCCCCAGTGTTCTGGAGGTTGGCTTTGAGACAGTCCGATCCATCAAAGTACAGAGTGGAGCTTGGGTAGGCTTTGAACATGCTGGTTTCCAAGGGCAGCAGTTCGTCCTGGAACGAGGTGAGTACCCGAGCTGGGAGGCCTGGAGCGGGAACGTCGCCTACCACGTGGAGAGACTGACCTCCTTCCGACCTGTGGCCTGTGCGAACCACCGAGACTCCAGAATGACCATCTTTGAGCAGGAAAACTTTCTGGGCAGGAAGGGAGAGCTGAGTGATGACTACCCCTCCCTTCAAGCCATGGGCTGGGACAACAATGAAGTGGGCTCTTTCCGAGTCCATTGTGGGGCCTGGGTTTGTTCCCAGTTCCCAGGCTACCGAGGCTACCAGTATGTTCTGGAATGCGATCACCACTCAGGAGACTACAAACACTTTCGGGAGTGGGGGTCCCACGCTCAAACCTTCCAGATTCAGTCCATCCGCAGAATCCAGCAGTGA
	Macropus_fuliginosus	ATGTCTCAACAATGTACCAAATCATCCGGCCACTGGAAGATTGTGGTGTGGGACCAGGAGGGTTTCCAGGGCCGTCGGCATGAATTCACAGCTGAGTGCCCCAGTGTTATGGAGGTTGGCTTTGAGACAGTCCGATCCATCAAAGTACAGAGTGGAGCGTGGGTAGGCTTTGAACACGCTGGTTTCCAAGGGCAGCAGTTCGTCCTGGAGCGAGGTGAGTACCCGAGCTGGGAGGCCTGGAGCGGGAACGTCGCCTACCACGTGGAGAGACTGACCTCCTTCCGACCCGTGGCCTGTGCGAACCACCGAGACTCCAGGATGACCATCTTTGAGCAGGAAAATTTTCTGGGCAGGAAGGGAGAGCTGAGTGATGACTACCCCTCCCTTCAAGCCATGGGCTGGGACAACAATGAAGTGGGCTCTTTCCGAGTCCATTGTGGGGCCTGGGTTTGTTCCCAGTTCCCAGGCTACCGAGGCTACCAGTATGTTCTGGAATGCGATCACCACTCAGGAGACTACAAACACTTTCGGGAGTGGGGGTCCCACGCTCAAACCTTCCAGATTCAGTCCATCCGCAGAATCCAGCAGTGA
	Macropus_giganteus	ATGTCTCAACAATGTACCAAATCATCCGGCCACTGGAAGATTGTGGTGTGGGACCAGGAGGGTTTCCAGGGCCGTCGGCATGAATTCACAGCTGAGTGCCCCAGTGTTATGGAGGTTGGCTTTGAGACAGTCCGATCCATCAAAGTACAGAGTGGAGCGTGGGTAGGCTTTGAACACGCTGGTTTCCAAGGGCAGCAGTTCGTCCTGGAGCGAGGTGAGTACCCGAGCTGGGAGGCCTGGAGCGGGAACGTCGCCTACCACGTGGAGAGACTGACCTCCTTCCGACCCGTGGCCTGTGCGAACCACCGAGACTCCAGGATGACCATCTTTGAGCAGGAAAATTTTCTGGGCAGGAAGGGAGAGCTGAGTGATGACTACCCCTCCCTTCAAGCCATGGGCTGGGACAACAATGAAGTGGGCTCTTTCCGAGTCCATTGTGGGGCCTGGGTTTGTTCCCAGTTCCCAGGCTACCGAGGCTACCAGTATGTTCTGGAATGCGATCACCACTCAGGAGACTACAAACACTTTCGGGAGTGGGGGTCCCACGCTCAAACCTTCCAGATTCAGTCCATCCGCAGAATCCAGCAGTGA
	Setonix_brachyurus	ATGTCTCAACAATGTACCAAATCATCCGGCCACTGGAAGATTGTGGTGTGGGACCAGGAGGGTTTCCAGGGCCGTCGGCATGAATTCACAGCTGAGTGCCCCAGTGTTCTGGAGGTTGGCTTTGAGACAGTCCGATCCATCAAAGTACAGAGTGGAGCGTGGGTAGGCTTTGAACACGCTGGTTTCCAAGGGCAGCAGTTCGTCCTGGAGCGAGGTGAGTACCCGAGCTGGGAAGCCTGGAGCGGGAACGTCGCCTACCACGTGGAGAGACTGACCTCCTTCAGACCCGTGGCCTGTGCGAACCACCGAGACTCCAGGATGACCATCTTTGAGCAGGAAAATTTTCTGGGCAGGAAAGGAGAGCTGAGTGATGACTACCCCTCCCTTCAAGCCATGGGCTGGGACAACAATGAAGTGGGCTCTTTCCGAGTCCATTGTGGGGCCTGGGTTTGTTCCCAGTTCCCAGGCTACCGAGGCTACCAGTATGTTCTGGAATGCGATCACCACTCAGGAGACTACAAACACTTTCGGGAGTGGGGGTCCCATGCTCAAACCTTCCAGATTCAGTCCATCCGCAGAATCCAGCAGTGA
	Potorous_gilbertii	ATGTCTCAACAATGTACCAAATCATCTGGCCACTGGAAGATTGTGGTGTGGGACCAGGAGGGTTTCCAGGGCCGTCGGCATGAATTCACAGCTGAGTGCCCCAGTGTTCTGGAGGTTGGCTTTGAGACAGTCCGATCCATCAAAGTACAGAGTGGAGCGTGGGTAGGCTTTGAACACGCTGGTTTCCAAGGGCAGCAGTTCATCCTGGAGCGAGGTGAGTACCCGAGCTGGGAGGCCTGGAGCGGGAATGTCGCCTACCACGTGGAGAGACTGACCTCCTTCCGGCCTGTGGCGTGTGCGAACCACCGAGACTCCAGGATGACCATCTTTGAGCAGGAAAACTTTCTGGGCAGGAAGGGAGAGCTGAGTGATGACTACCCCTCCCTTCAAGCCATGGGCTGGGACAACAATGAAGTGGGCTCCTTCCGAGTCCATTGTGGGGCCTGGGTTTGTTCCCAATTCCCAGGCTACAGAGGCTACCAGTATATTCTGGAATGCGATCATCATTCAGGAGACTACAAACACTTTCGGGAGTGGGGGTCCCATGCTCAAACCTTCCAGATTCAGTCCATCCGCAGAATCCAGCAGTGA
	Notoryctes_typhlops_DNA_Zoo	ATGTCTCAGCAATGTGCAAAATCATCTGGTCACTGGAAGACCATGGTTTGGGACCAGGAGGGATTCCAGGGCCGGAGGCATGAATTCACAGCTGAGTGCCCCAGTGTTCTGGATTTTGGCTTTGAGACAGTCCAATCCATCAAAGTACAGAGTGGAGCGTGGGCAGGCTTTGAGCACGCTGGCTTCCAAGGACAGCAGTTCACCCTGGAGCGGGGCGAGTACCTGGTTTGGGAAGCCTGGAGTGGCAATGTCGCCTACCATGTAGAGTGGTTGACCTCTTTTCATCCTGTAGCTTGTGCGAATCACCGAGACTCCAGGATGACCGTCTTTGAACAGGAAAACTTTCTGGGCAGGAAGGGAGAGCTGAGTGATGACTACCCCTCCCTGCAAGACATGGGCTGGGACAACAATGAAGTGGGCTCCTTCTGAGTCTATTGTGGGGCCTGGGTTTGTTCCCAGTTCCCAGGTTACCGAGGCTACCAGTATGTTCTGGAATGTGATAACCATTCAGGAGATTACAAACACTTTCAGGAGTGGGGCTCCCATGCTCAAACCTTCCAGATTCAGTCCGTCCAAAGAATCCAGCAGTGA
	Notoryctes_typhlops_NYGC	ATGTCTCAGCAATGTGCAAAATCATCTGGTCACTGGAAGACCATGGTTTGGGACCAGGAGGGATTCCAGGGCCGGAGGCATGAATTCACAGCTGAGTGCCCCAGTGTTCTGGATTTTGGCTTTGAGACAGTCCAATCCATCAAAGTACAGAGTGGAGCGTGGGCAGGCTTTGAGCACGCTGGCTTCCAAGGACAGCAGTTCACCCTGGAGCGGGGCGAGTACCTGGTTTGGGAAGCCTGGAGTGGCAATGTCGCCTACCATGTAGAGTGGTTGACCTCTTTTCATCCTGTAGCTTGTGCGAATCACTGAGACTCCAGGATGACCGTCTTTGAACAGGAAAACTTTCTGGGCAGGAAGGGAGAGCTGAGTGATGACTACCCCTCCCTGCAAGACATGGGCTGGGACAACAATGAAGTGGGCTCCTTCTGAGTCTATTGTGGGGCCTGGGTTTGTTCCCRGTTCCCAGGTTACCGAGGCTACCAGTATGTTCTGGAATGTGATAACCATTCAGGAGATTACAAACACTTTCAGGAGTGGGGCTCCCATGCTCAAACCTTCCAGATTCAGTCCGTCCAAAGAATCCAGCAGTGA

;
end;
