# Supplementary material for: Three Blind Moles: Molecular Evolutionary Insights on the Tempo and Mode of Convergent Eye Degeneration in Notoryctes typhlops (Southern Marsupial Mole) and Two Chrysochlorids (Golden Moles)
Source: Genes (Basel). 2023 Oct 28;14(11):2018. doi: 10.3390/genes14112018 (PMC10671557; doi:10.3390/genes14112018)
Supplement: Supplementary file 1 [file genes-14-02018-s001.zip › Marsupialia CDS Alignments Nexus/Marsupialia Lens Genes CDS Nexus/CRYBB2 CDS both Notoryctes.nex]

#NEXUS
begin taxa;
	dimensions ntax=29;
	taxlabels
	Antechinus_flavipes[&country="Australia:Samford, QLD","Rough Temperature (°C)"=91.06375404530743,Description="NC_067398 Antechinus flavipes isolate AdamAnt ecotype Samford, QLD, Australia chromosome 1, AdamAnt_v2, whole genome shotgun sequence","Genetic Code"="Standard",Modified=Mon Jan 30 14:48:50 PST 2023,"Annotation Software Version (Genome-Annotation-Data)"="10.0","Assembly Name (Genome-Assembly-Data)"="AdamAnt",Taxonomy="Eukaryota; Metazoa; Chordata; Craniata; Vertebrata; Euteleostomi; Mammalia; Metatheria; Dasyuromorphia; Dasyuridae; Antechinus","Common Name"="yellow-footed antechinus","Genome Coverage (Genome-Assembly-Data)"="100.0x","Filename (Imported From)"="sequence - 2023-01-20T084341.456.gb","Annotation Provider (Genome-Annotation-Data)"="NCBI RefSeq",dev_stage="adult",Created=Fri Nov 11 00:00:00 PST 2022,isolate="AdamAnt","Genome Representation (Genome-Assembly-Data)"="Full","Assembly Date (Genome-Assembly-Data)"="FEB-2020","Annotation Method (Genome-Annotation-Data)"="Best-placed RefSeq; Gnomon","Features Annotated (Genome-Annotation-Data)"="Gene; mRNA; CDS; ncRNA","Assembly Provider (Genome-Assembly-Data)"="Nanjing Normal University","Sequencing Technology (Genome-Assembly-Data)"="PacBio; BGISEQ-500; Hi-C",db_xref="taxon:38775",Organism="Antechinus flavipes","Annotation Version (Genome-Annotation-Data)"="100","Path (Imported From)"="/Users/pannotia/Downloads",Accession="NC_067398.1","% GC"=53.9%,chromosome="1",sex="male","Molecular Weight (kDa)"=573.721700000007,"# Nucleotide Sequences With Quality"=0,"Annotation Pipeline (Genome-Annotation-Data)"="NCBI eukaryotic genome annotation pipeline",Topology="linear","Assembly Method (Genome-Assembly-Data)"="Canu v. 1.7; HiC-Pro v. 2.8.0_devel; 3D-DNA v. 1.12","Annotation Name (Genome-Annotation-Data)"="Antechinus flavipes Annotation Release 100","Annotation Status (Genome-Annotation-Data)"="Full annotation",tissue_type="testis","Molecule Type"="DNA","Expected Final Version (Genome-Assembly-Data)"="Yes"]
	Antechinus_stuartii[&"Rough Temperature (°C)"=91.1418780356179,Description="JACYGW010054903 (CRYBB3, CRYBB2 E1-2), JACYGW010054904 (CRYBB2 E3-5)",Modified=Mon Jan 30 14:48:50 PST 2023,"% GC"=54.1%,"# Nucleotide Sequences With Quality"=0,"Molecular Weight (kDa)"=573.2173400000069,Topology="linear","Molecule Type"="DNA",Created=Sun Jan 29 13:53:51 PST 2023]
	Phascogale_tapoatafa[&"Rough Temperature (°C)"=90.91940700808625,Description="HiC_scaffold_1",Modified=Mon Jan 30 14:48:50 PST 2023,"% GC"=53.6%,"# Nucleotide Sequences With Quality"=0,"Molecular Weight (kDa)"=574.0720000000068,Topology="linear","Molecule Type"="DNA",Created=Sat Jan 28 16:55:46 PST 2023]
	Dasyurus_hallucatus[&"Rough Temperature (°C)"=90.99085002707092,Description="HiC_scaffold_1",Modified=Mon Jan 30 14:48:50 PST 2023,"% GC"=53.8%,"# Nucleotide Sequences With Quality"=0,"Molecular Weight (kDa)"=571.4392400000071,Topology="linear","Molecule Type"="DNA",Created=Sat Jan 28 15:54:05 PST 2023]
	Dasyurus_viverrinus[&"Rough Temperature (°C)"=90.8599565925122,Description="HiC_scaffold_1",Modified=Mon Jan 30 14:48:50 PST 2023,"% GC"=53.4%,"# Nucleotide Sequences With Quality"=0,"Molecular Weight (kDa)"=570.2185200000072,Topology="linear","Molecule Type"="DNA",Created=Sat Jan 28 16:48:30 PST 2023]
	Sarcophilus_harrisii[&"Rough Temperature (°C)"=91.06375404530743,Description="NC_045426","Genetic Code"="Standard",Modified=Mon Jan 30 14:51:01 PST 2023,"Annotation Software Version (Genome-Annotation-Data)"="8.3",Taxonomy="Eukaryota; Metazoa; Chordata; Craniata; Vertebrata; Euteleostomi; Mammalia; Metatheria; Dasyuromorphia; Dasyuridae; Sarcophilus","Common Name"="Tasmanian devil","Filename (Imported From)"="sequence - 2023-01-20T082907.356.gb","Annotation Provider (Genome-Annotation-Data)"="NCBI",Created=Tue Dec 31 00:00:00 PST 2019,"Annotation Method (Genome-Annotation-Data)"="Best-placed RefSeq; Gnomon",cell_line="91H","Features Annotated (Genome-Annotation-Data)"="Gene; mRNA; CDS; ncRNA",db_xref="taxon:9305",Organism="Sarcophilus harrisii","Annotation Version (Genome-Annotation-Data)"="103","Path (Imported From)"="/Users/pannotia/Downloads",Accession="NC_045426.1","% GC"=53.9%,chromosome="1","Molecular Weight (kDa)"=573.499540000007,"# Nucleotide Sequences With Quality"=0,"Annotation Pipeline (Genome-Annotation-Data)"="NCBI eukaryotic genome annotation pipeline",Topology="linear","Annotation Name (Genome-Annotation-Data)"="Sarcophilus harrisii Annotation Release 103","Annotation Status (Genome-Annotation-Data)"="Full annotation","Molecule Type"="DNA"]
	Myrmecobius_fasciatus[&"Rough Temperature (°C)"=90.68781014023732,Description="HiC_scaffold_1",Modified=Mon Jan 30 14:48:50 PST 2023,"% GC"=53.0%,"# Nucleotide Sequences With Quality"=0,"Molecular Weight (kDa)"=573.7739300000069,Topology="linear","Molecule Type"="DNA",Created=Sun Jan 29 09:37:17 PST 2023]
	Thylacinus_cynocephalus[&country="Australia: Tasmania","Rough Temperature (°C)"=90.82719200887901,Description="VAHE03000001","Genetic Code"="Standard",Modified=Mon Jan 30 14:48:50 PST 2023,"Assembly Name (Genome-Assembly-Data)"="UniMelb_ThyCyn2.0_hybrid_assembly",Taxonomy="Eukaryota; Metazoa; Chordata; Craniata; Vertebrata; Euteleostomi; Mammalia; Metatheria; Dasyuromorphia; Thylacinidae; Thylacinus","Common Name"="Tasmanian wolf","Genome Coverage (Genome-Assembly-Data)"="50.0x","Filename (Imported From)"="sequence - 2023-01-29T104036.749.gb",dev_stage="Pouch Young",Created=Mon Apr 04 00:00:00 PDT 2022,"Genome Representation (Genome-Assembly-Data)"="Full",isolate="PY-MV-C5757","Assembly Date (Genome-Assembly-Data)"="DEC-2021","Sequencing Technology (Genome-Assembly-Data)"="Illumina HiSeq; Illumina NextSeq",db_xref="taxon:9275",Organism="Thylacinus cynocephalus","Path (Imported From)"="/Users/pannotia/Downloads",Accession="VAHE03000001.1","% GC"=53.4%,chromosome="1",sex="female","Molecular Weight (kDa)"=557.5808900000072,"# Nucleotide Sequences With Quality"=0,Topology="linear","Assembly Method (Genome-Assembly-Data)"="Megahit v. 1.2.9; RagTag v. 2.1.0","Reference-guided Assembly (Genome-Assembly-Data)"="GCF_902635505.1; mSarHar1.11","Molecule Type"="DNA","Expected Final Version (Genome-Assembly-Data)"="Yes",isolation_source="soft tissue of a 108-year-old, alcohol-preserved thylacine pouch young specimen"]
	Dromiciops_gliroides[&country="Chile: San Martin, comuna de Valdivia, Region delos Rios",collection_date="2014-02-10","Rough Temperature (°C)"=91.58247978436658,Description="NC_057861 Dromiciops gliroides isolate mDroGli1 chromosome 1, mDroGli1.pri, whole genome shotgun sequence","Genetic Code"="Standard",Modified=Mon Jan 30 14:51:01 PST 2023,"Annotation Software Version (Genome-Annotation-Data)"="9.0","Assembly Name (Genome-Assembly-Data)"="mDroGli1.pri",Taxonomy="Eukaryota; Metazoa; Chordata; Craniata; Vertebrata; Euteleostomi; Mammalia; Metatheria; Microbiotheria; Microbiotheriidae; Dromiciops","Common Name"="monito del monte","Genome Coverage (Genome-Assembly-Data)"="63.0x","Filename (Imported From)"="sequence - 2023-01-20T092558.141.gb","Annotation Provider (Genome-Annotation-Data)"="NCBI",dev_stage="adult",Created=Tue Sep 28 00:00:00 PDT 2021,isolate="mDroGli1","Genome Representation (Genome-Assembly-Data)"="Full","Assembly Date (Genome-Assembly-Data)"="07-APR-2021","Annotation Method (Genome-Annotation-Data)"="Best-placed RefSeq; Gnomon","Features Annotated (Genome-Annotation-Data)"="Gene; mRNA; CDS; ncRNA","Assembly Provider (Genome-Assembly-Data)"="Vertebrate Genomes Project","Sequencing Technology (Genome-Assembly-Data)"="PacBio Sequel II CLRQ; 10X Genomics linked reads; Bionano Genomics DLS; Arima Genomics v1 Hi-C",db_xref="taxon:33562",Organism="Dromiciops gliroides","Annotation Version (Genome-Annotation-Data)"="100","Path (Imported From)"="/Users/pannotia/Downloads",Accession="NC_057861.1","% GC"=55.2%,chromosome="1",sex="female","Molecular Weight (kDa)"=573.9316000000065,"# Nucleotide Sequences With Quality"=0,"Annotation Pipeline (Genome-Annotation-Data)"="NCBI eukaryotic genome annotation pipeline",Topology="linear","Assembly Method (Genome-Assembly-Data)"="FALCON kit v. 1.8.1; FALCON unzip v. 1.3.7; purge_dups v. 1.2.3; Scaff10X v. 4.2; Bionano Solve v. 3.5.1_01142020; Salsa Hi-C v. 2.2; GCPP v. 1.9.0-SL-release-8.0.0+1-37-gd7b188d; longranger v. 2.2.2; freebayes v. 1.3.2; gEVAL manual curation v. 2021-04-07; VGP pipeline v. 1.6","Annotation Name (Genome-Annotation-Data)"="Dromiciops gliroides Annotation Release 100","Diploid (Genome-Assembly-Data)"="Principal Pseudohaplotype","Annotation Status (Genome-Annotation-Data)"="Full annotation",tissue_type="kidney, liver","Molecule Type"="DNA","Expected Final Version (Genome-Assembly-Data)"="No"]
	Gymnobelideus_leadbeateri[&"Rough Temperature (°C)"=91.15891381345926,Description="HiC_scaffold_11",Modified=Mon Jan 30 14:48:50 PST 2023,"% GC"=54.3%,"# Nucleotide Sequences With Quality"=0,"Molecular Weight (kDa)"=524.1437000000082,Topology="linear","Molecule Type"="DNA",Created=Sun Jan 29 18:24:16 PST 2023]
	Lagorchestes_hirsutus[&"Rough Temperature (°C)"=90.69377934272299,Description="HiC_scaffold_3",Modified=Mon Jan 30 14:48:50 PST 2023,"% GC"=53.1%,"# Nucleotide Sequences With Quality"=0,"Molecular Weight (kDa)"=527.623160000008,Topology="linear","Molecule Type"="DNA",Created=Sun Jan 29 18:25:24 PST 2023]
	Macropus_eugenii[&"Rough Temperature (°C)"=90.77856723429242,Description="HiC_scaffold_4",Modified=Mon Jan 30 14:48:50 PST 2023,"% GC"=53.3%,"# Nucleotide Sequences With Quality"=0,"Molecular Weight (kDa)"=527.2648900000079,Topology="linear","Molecule Type"="DNA",Created=Sun Jan 29 18:32:55 PST 2023]
	Macropus_fuliginosus[&"Rough Temperature (°C)"=90.71784037558685,Description="HiC_scaffold_3",Modified=Mon Jan 30 14:48:50 PST 2023,"% GC"=53.2%,"# Nucleotide Sequences With Quality"=0,"Molecular Weight (kDa)"=527.528080000008,Topology="linear","Molecule Type"="DNA",Created=Sun Jan 29 18:33:38 PST 2023]
	Macropus_giganteus[&"Rough Temperature (°C)"=90.71784037558685,Description="HiC_scaffold_4",Modified=Mon Jan 30 14:48:50 PST 2023,"% GC"=53.2%,"# Nucleotide Sequences With Quality"=0,"Molecular Weight (kDa)"=527.5370900000079,Topology="linear","Molecule Type"="DNA",Created=Sun Jan 29 18:35:05 PST 2023]
	Setonix_brachyurus[&"Rough Temperature (°C)"=90.66971830985915,Description="HiC_scaffold_4",Modified=Mon Jan 30 14:48:50 PST 2023,"% GC"=53.1%,"# Nucleotide Sequences With Quality"=0,"Molecular Weight (kDa)"=527.6601900000081,Topology="linear","Molecule Type"="DNA",Created=Sun Jan 29 18:40:39 PST 2023]
	Macropus_rufus[&"Rough Temperature (°C)"=90.75449207281268,Description="HiC_scaffold_4",Modified=Mon Jan 30 14:48:50 PST 2023,"% GC"=53.3%,"# Nucleotide Sequences With Quality"=0,"Molecular Weight (kDa)"=527.168830000008,Topology="linear","Molecule Type"="DNA",Created=Sun Jan 29 18:36:27 PST 2023]
	Phascolarctos_cinereus[&country="Australia",collection_date="01-Aug-2015","Rough Temperature (°C)"=90.80135135135134,Description="NW_018344016","Genetic Code"="Standard",Modified=Mon Jan 30 14:48:50 PST 2023,"Annotation Software Version (Genome-Annotation-Data)"="7.4","Assembly Name (Genome-Assembly-Data)"="phaCin_unsw_v4.1",Taxonomy="Eukaryota; Metazoa; Chordata; Craniata; Vertebrata; Euteleostomi; Mammalia; Metatheria; Diprotodontia; Phascolarctidae; Phascolarctos","Common Name"="koala","Genome Coverage (Genome-Assembly-Data)"="57.3x","Filename (Imported From)"="sequence - 2023-01-20T090103.504.gb","Annotation Provider (Genome-Annotation-Data)"="NCBI",dev_stage="adult",Created=Wed May 10 00:00:00 PDT 2017,isolate="Bilbo 61053","Genome Representation (Genome-Assembly-Data)"="Full","Assembly Date (Genome-Assembly-Data)"="12-JAN-2017","Annotation Method (Genome-Annotation-Data)"="Best-placed RefSeq; Gnomon","Features Annotated (Genome-Annotation-Data)"="Gene; mRNA; CDS; ncRNA","Assembly Provider (Genome-Assembly-Data)"="The Earlham Institute","Sequencing Technology (Genome-Assembly-Data)"="PacBio",db_xref="taxon:38626",Organism="Phascolarctos cinereus","Annotation Version (Genome-Annotation-Data)"="Phascolarctos cinereus Annotation Release 100","Path (Imported From)"="/Users/pannotia/Downloads",Accession="NW_018344016.1","% GC"=53.5%,chromosome="Unknown",sex="female","Annotation Pipeline (Genome-Annotation-Data)"="NCBI eukaryotic genome annotation pipeline","Molecular Weight (kDa)"=458.39837000000597,"# Nucleotide Sequences With Quality"=0,Topology="linear","Assembly Method (Genome-Assembly-Data)"="Falcon v. 0.3.0",specimen_voucher="AM:M.47724","Annotation Status (Genome-Annotation-Data)"="Full annotation",tissue_type="spleen","Molecule Type"="DNA","Expected Final Version (Genome-Assembly-Data)"="Yes"]
	Vombatus_ursinus[&"Rough Temperature (°C)"=91.02297297297297,Description="NW_020941065 Vombatus ursinus unplaced genomic scaffold, bare-nosed wombat genome assembly UNPS02001287.1, whole genome shotgun sequence","Genetic Code"="Standard",Modified=Mon Jan 30 14:48:50 PST 2023,"Annotation Software Version (Genome-Annotation-Data)"="8.1",Taxonomy="Eukaryota; Metazoa; Chordata; Craniata; Vertebrata; Euteleostomi; Mammalia; Metatheria; Diprotodontia; Vombatidae; Vombatus","Common Name"="common wombat","Filename (Imported From)"="sequence - 2023-01-20T093126.775.gb","Annotation Provider (Genome-Annotation-Data)"="NCBI",Created=Thu Jan 24 00:00:00 PST 2019,"Annotation Method (Genome-Annotation-Data)"="Best-placed RefSeq; Gnomon","Features Annotated (Genome-Annotation-Data)"="Gene; mRNA; CDS; ncRNA",db_xref="taxon:29139",Organism="Vombatus ursinus","Annotation Version (Genome-Annotation-Data)"="100","Path (Imported From)"="/Users/pannotia/Downloads",Accession="NW_020941065.1","% GC"=54.1%,chromosome="Unknown","Molecular Weight (kDa)"=458.40731000000585,"# Nucleotide Sequences With Quality"=0,"Annotation Pipeline (Genome-Annotation-Data)"="NCBI eukaryotic genome annotation pipeline",Topology="linear","Annotation Name (Genome-Annotation-Data)"="Vombatus ursinus Annotation Release 100","Annotation Status (Genome-Annotation-Data)"="Full annotation","Molecule Type"="DNA"]
	Strigocuscus_gymnotis[&"Rough Temperature (°C)"=91.0913571910871,Description="HiC_scaffold_1",Modified=Mon Jan 30 14:48:50 PST 2023,"% GC"=54.2%,"# Nucleotide Sequences With Quality"=0,"Molecular Weight (kDa)"=458.73248000000586,Topology="linear","Molecule Type"="DNA",Created=Sun Jan 29 13:58:46 PST 2023]
	Trichosurus_vulpecula[&country="New Zealand: Sandymount, Otago Peninsula (Trap 21)",collection_date="17-May-2018","Rough Temperature (°C)"=91.11904118838622,Description="NC_050573","Genetic Code"="Standard",Modified=Mon Jan 30 14:48:50 PST 2023,"Annotation Software Version (Genome-Annotation-Data)"="8.5","Assembly Name (Genome-Assembly-Data)"="mTriVul1.pri",Taxonomy="Eukaryota; Metazoa; Chordata; Craniata; Vertebrata; Euteleostomi; Mammalia; Metatheria; Diprotodontia; Phalangeridae; Trichosurus","Common Name"="common brushtail","Genome Coverage (Genome-Assembly-Data)"="60.73x","Filename (Imported From)"="sequence - 2023-01-28T155858.325.gb","Annotation Provider (Genome-Annotation-Data)"="NCBI",dev_stage="pouch-young",Created=Sun Oct 25 00:00:00 PDT 2020,isolate="mTriVul1","Genome Representation (Genome-Assembly-Data)"="Full","Assembly Date (Genome-Assembly-Data)"="15-JAN-2020","Annotation Method (Genome-Annotation-Data)"="Best-placed RefSeq; Gnomon","Features Annotated (Genome-Annotation-Data)"="Gene; mRNA; CDS; ncRNA","Assembly Provider (Genome-Assembly-Data)"="Vertebrate Genomes Project","Sequencing Technology (Genome-Assembly-Data)"="PacBio Sequel; Illumina NovaSeq; Arima Genomics Hi-C; Bionano Genomics DLS",db_xref="taxon:9337",Organism="Trichosurus vulpecula","Annotation Version (Genome-Annotation-Data)"="100","Path (Imported From)"="/Users/pannotia/Downloads",Accession="NC_050573.1","% GC"=54.3%,chromosome="1",sex="male","Molecular Weight (kDa)"=458.8905800000059,"# Nucleotide Sequences With Quality"=0,"Annotation Pipeline (Genome-Annotation-Data)"="NCBI eukaryotic genome annotation pipeline",Topology="linear","Assembly Method (Genome-Assembly-Data)"="FALCON v. DNANexus 1.9.0; FALCON-Unzip v. DNANexus 1.0.6; purge_haplotigs v. v1.0.3+ 1.Nov.2018; scaff10x v. 4.1.0; Bionano Solve DLS v. 3.2.1; Salsa HiC v. 2.2; Arrow smrtanalysis Pacbio polishing & gap filling v. 6.0.0.47841; longranger align v. 2.2.2; freebayes Illumina polishing v. 1.3.1; gEVAL manual curation v. 2020-01-15; VGP assembly pipeline v. 1.5","Annotation Name (Genome-Annotation-Data)"="Trichosurus vulpecula Annotation Release 100","Diploid (Genome-Assembly-Data)"="Principal pseudohaplotype","Annotation Status (Genome-Annotation-Data)"="Full annotation",tissue_type="muscle (forearm)","Molecule Type"="DNA","Expected Final Version (Genome-Assembly-Data)"="No"]
	Pseudocheirus_occidentalis[&"Rough Temperature (°C)"=90.88445945945945,Description="HiC_scaffold_41763 (CRYBB3 E1-4), HiC_scaffold_21629 (CRYBB3 E5), HiC_scaffold_5 (CRYBB2)",Modified=Mon Jan 30 14:48:50 PST 2023,"% GC"=53.7%,"# Nucleotide Sequences With Quality"=0,"Molecular Weight (kDa)"=458.58950000000596,Topology="linear","Molecule Type"="DNA",Created=Sun Jan 29 14:11:41 PST 2023]
	Pseudochirops_corinnae[&"Rough Temperature (°C)"=91.11904118838622,Description="HiC_scaffold_3",Modified=Mon Jan 30 14:48:50 PST 2023,"% GC"=54.3%,"# Nucleotide Sequences With Quality"=0,"Molecular Weight (kDa)"=458.8025400000059,Topology="linear","Molecule Type"="DNA",Created=Sun Jan 29 18:18:44 PST 2023]
	Pseudochirops_cupreus[&"Rough Temperature (°C)"=90.96756756756756,Description="HiC_scaffold_1",Modified=Mon Jan 30 14:48:50 PST 2023,"% GC"=53.9%,"# Nucleotide Sequences With Quality"=0,"Molecular Weight (kDa)"=458.4863900000059,Topology="linear","Molecule Type"="DNA",Created=Sun Jan 29 18:23:05 PST 2023]
	Potorous_gilbertii[&"Rough Temperature (°C)"=90.3438892640108,Description="HiC_scaffold_1029 (CRYBB3), HiC_scaffold_1031 (CRYBB2)",Modified=Mon Jan 30 14:48:50 PST 2023,"% GC"=52.4%,"# Nucleotide Sequences With Quality"=0,"Molecular Weight (kDa)"=458.9709500000061,Topology="linear","Molecule Type"="DNA",Created=Sun Jan 29 18:45:12 PST 2023]
	Didelphis_virginiana[&"Rough Temperature (°C)"=91.63279569892472,Description="HiC_scaffold_11613 (CRYBB3), HiC_scaffold_1 (CRYBB2)",Modified=Mon Jan 30 14:48:50 PST 2023,"% GC"=55.3%,"# Nucleotide Sequences With Quality"=0,"Molecular Weight (kDa)"=575.2794200000068,Topology="linear","Molecule Type"="DNA",Created=Sun Jan 29 14:03:32 PST 2023]
	Monodelphis_domestica[&"Rough Temperature (°C)"=92.29999999999998,Description="NC_008803","Genetic Code"="Standard",Modified=Mon Jan 30 14:48:50 PST 2023,"Annotation Software Version (Genome-Annotation-Data)"="7.0",Taxonomy="Eukaryota; Metazoa; Chordata; Craniata; Vertebrata; Euteleostomi; Mammalia; Metatheria; Didelphimorphia; Didelphidae; Monodelphis","Common Name"="gray short-tailed opossum","Filename (Imported From)"="sequence - 2023-01-20T100917.988.gb","Annotation Provider (Genome-Annotation-Data)"="NCBI",Created=Wed Apr 27 00:00:00 PDT 2016,pop_variant="pop1","Annotation Method (Genome-Annotation-Data)"="Best-placed RefSeq; Gnomon","Features Annotated (Genome-Annotation-Data)"="Gene; mRNA; CDS; ncRNA",db_xref="taxon:13616",Organism="Monodelphis domestica","Annotation Version (Genome-Annotation-Data)"="Monodelphis domestica Annotation Release 103","Path (Imported From)"="/Users/pannotia/Downloads",Accession="NC_008803.1","% GC"=56.9%,chromosome="3","Annotation Pipeline (Genome-Annotation-Data)"="NCBI eukaryotic genome annotation pipeline","Molecular Weight (kDa)"=578.7293300000064,"# Nucleotide Sequences With Quality"=0,Topology="linear","Annotation Status (Genome-Annotation-Data)"="Full annotation","Molecule Type"="DNA"]
	Gracilinanus_agilis[&"Rough Temperature (°C)"=91.6124373119358,Description="NC_058130 (CRYBB3 E1-4), NC_058130 (CRYBB2 E1-3), NW_025387602 (CRYBB2 E4), NW_025388991 (CRYBB2 E5)",Modified=Mon Jan 30 14:51:01 PST 2023,"% GC"=55.2%,"# Nucleotide Sequences With Quality"=0,"Molecular Weight (kDa)"=617.7800000000035,Topology="linear","Molecule Type"="DNA",Created=Mon Jan 30 13:05:21 PST 2023]
	Notoryctes_typhlops_DNA_Zoo[&URN="urn:local:.:2e1-g9rb3ky","Rough Temperature (°C)"=89.01359223300972,Description="CRYBB2","Genetic Code"="Standard",Modified=Mon May 15 14:23:40 PDT 2023,"% GC"=50.6%,"# Nucleotide Sequences With Quality"=0,"Molecular Weight (kDa)"=191.5150399999995,Topology="linear","Molecule Type"="DNA",Created=Mon May 15 14:23:19 PDT 2023]
	Notoryctes_typhlops_NYGC[&"At least Q20"=100.00%,Ambiguities=1,"At least Q30"=100.00%,"Rough Temperature (°C)"=88.9472491909385,"At least Q40"=100.00%,Description="CRYBB2",Modified=Mon May 15 14:17:51 PDT 2023,Bin="<html><head><3></head><b><font color='#49993F'>High</font></b></html>","% GC"=50.6%,"# Nucleotide Sequences With Quality"=1,"Post-Trim Length"=618,"Molecular Weight (kDa)"=191.53155999999947,Topology="linear","% MQ"=0.0%,Created=Mon May 15 14:17:34 PDT 2023,URN="urn:local:.:2d6-g9raclc","% LQ"=0.0%,"% HQ"=100.0%,"Molecule Type"="DNA"]
;
end;

begin characters;
	dimensions nchar=618;
	format datatype=dna missing=? gap=-;
	matrix
	Antechinus_flavipes	ATGGCGTCAGACTACCAGACTCAGTCCTCTAAACCGCAGCCTCTCAATCCCAAGATTGTCATCTTTGAGCAGGAAAACTTCCAGGGCCGCTCCCATGAGCTGAGTGGGCCATGTTCCAATCTAAAGGAGACTGGGATGGAGAAGGCGGCCTCCATTCTTGTGCAGTCAGGACCCTGGGTCGGGTACGAACAGGCCAATTGCAAAGGAGAGCAGTTTGTGTTTGAGAAAGGTGAGTACCCTCGATGGGACTCTTGGACCAACAGCCGCCGGACTGATGCACTCAGCTCTCTGAGACCCATCAAAGTGGACAGCCAGGAGCATAAAATCATCCTTTATGAAAATCCTAACTTTACTGGGAAGAAGATTGAGATCATTGATGACGATGTGCCCAGTTTCCATGCCCATGGCTACCAGGAGAAAGTATCATCTGTGAGGGTACAGAGTGGAACGTGGGTGGGCTACCAATATCCAGGTTATCGAGGCTTCCAGTACCTATTTGAGAAGGGGGAATACAAGGACAGCAGTGATTTTGGGGCTCCCCATCCCCAGGTTCAGTCTGTCAGGCGCATACGGGATATGCAATGGCATCAGCGAGGTGCCTTCCACCCCACCAACTAG
	Antechinus_stuartii	ATGGCGTCAGACTACCAGACTCAGTCCTCTAAACCGCAGCCCCTCAATCCCAAGATTGTCATCTTTGAGCAGGAAAACTTCCAGGGCCGCTCCCATGAGCTGAGTGGGCCATGTTCCAATCTAAAGGAGACTGGGATGGAGAAGGCGGCCTCCATTCTTGTGCAGTCAGGACCCTGGGTCGGGTACGAACAGGCCAATTGCAAAGGAGAGCAGTTTGTGTTTGAGAAAGGTGAGTACCCTCGATGGGACTCTTGGACCAACAGCCGCCGGACTGATGCACTCAGCTCTCTGAGACCCATCAAAGTGGACAGCCAGGAACATAAAATCATCCTTTATGAAAATCCTAACTTTACTGGGAAGAAGATTGAGATCATTGATGACGATGTGCCCAGTTTCCATGCCCATGGCTACCAGGAGAAAGTATCATCTGTGAGGGTACAGAGTGGAACGTGGGTGGGCTACCAATATCCAGGTTATCGAGGCTTCCAGTACCTATTTGAGAAGGGGGAATACAAGGACAGCAGTGATTTTGGGGCTCCCCATCCCCAGGTTCAGTCTGTCAGGCGCATACGGGATATGCAATGGCATCAGCGAGGTGCCTTCCACCCCACCAACTAG
	Phascogale_tapoatafa	ATGGCGTCAGACTACCAGACTCAGTCCTCTAAACCGCAGCCCCTCAATCCCAAGATTGTCATCTTTGAGCAGGAAAACTTCCAGGGCCGCTCCCATGAGCTGAGTGGGCCATGTTCCAATCTAAAGGAGACTGGGATGGAGAAGGCGGCCTCCATTCTTGTGCAGTCAGGACCCTGGGTCGGGTATGAACAGGCCAATTGCAAAGGAGAGCAGTTTGTGTTTGAGAAAGGTGAGTACCCTCGATGGGACTCTTGGACCAACAGCCGCCGGACTGATGCACTCAGCTCTCTGAGACCCATCAAAGTGGACAGCCAGGAGCATAAAATCATCCTTTATGAAAATCCTAACTTTACTGGGAAGAAGATTGAGATCATTGATGACGATGTGCCCAGTTTCCATGCCCATGGCTACCAGGAGAAAGTATCATCTGTGAGGGTACAGAGTGGAACGTGGGTGGGCTACCAATATCCAGGTTATCGAGGCTTCCAGTACCTATTTGAGAAGGGGGAATACAAGGACAGCAGTGATTTTGGGGCTCCCCATCCCCAGGTTCAGTCTGTCAGGCGCATACGGGATATGCAATGGCATCAGCGAGGTGCCTTCCACCCAACCAACTAG
	Dasyurus_hallucatus	ATGGCGTCAGACTACCAGACTCAGTCCTCTAAACCGCAGCCCCTCAATCCCAAGATTGTCATCTTTGAGCAGGAAAACTTCCAGGGCCGCTCCCATGAGCTGAGTGGGCCATGTTCCAATCTAAAGGAGACTGGGATGGAGAAGGCGGCCTCCATTCTTGTGCAGTCAGGACCCTGGGTCGGGTACGAACAGGCCAATTGCAAAGGAGAGCAGTTTGTGTTTGAGAAAGGTGAGTACCCTCGATGGGACTCTTGGACCAACAGCCGCCGGACTGATGCACTCAGCTCACTGAGACCCATCAAAGTGGACAGCCAGGAGCATAAAATCATCCTTTATGAAAATCCTAACTTTACTGGGAAGAAGATTGAGATCATTGATGACGATGTGCCCAGTTTCCATGCCCATGGCTACCAGGAGAAAGTATCATCTGTGAGGGTACAGAGTGGAACTTGGGTGGGCTACCAATATCCAGGTTACCGAGGCTTCCAGTACCTATTTGAGAAGGGGGAATACAAGGACAGCAGTGATTTTGGGGCTCCCCATCCCCAGGTTCAGTCTGTCAGGCGCATACGGGATATGCAATGGCATCAGCGAGGTGCCTTCCACCCAACCAACTAG
	Dasyurus_viverrinus	ATGGCGTCAGACTACCAGACTCAGTCCTCTAAACCGCAGCCCCTCAATCCCAAGATTGTCATCTTTGAGCAGGAAAACTTCCAGGGCCGCTCCCATGAGCTGAGTGGGCCATGTTCCAATCTAAAGGAGACTGGGATGGAGAAGGCGGCCTCCATTCTTGTGCAGTCAGGACCCTGGGTCGGGTACGAACAGGCCAATTGCAAAGGAGAGCAGTTTGTGTTTGAGAAAGGTGAGTACCCTCGATGGGACTCTTGGACCAACAGCCGCCGGACTGATGCACTCAGCTCACTGAGACCCATCAAAGTGGACAGCCAGGAGCATAAAATCATCCTTTATGAAAATCCTAACTTTACTGGGAAGAAGATTGAGATCATTGATGACGATGTGCCCAGTTTCCATGCCCATGGCTACCAGGAGAAAGTATCATCTGTGAGGGTACAGAGTGGAACTTGGGTGGGCTACCAATATCCAGGTTACCGAGGCTTCCAGTACCTATTTGAGAAGGGGGAATACAAGGACAGCAGTGATTTTGGGGCTCCCCATCCCCAGGTTCAGTCTGTCAGGCGCATACGGGATATGCAATGGCATCAGCGAGGTGCCTTCCACCCAACCAACTAG
	Sarcophilus_harrisii	ATGGCGTCAGACTACCAGACTCAGTCCTCTAAACCGCAGCCCCTCAATCCCAAGATTGTCATCTTTGAGCAGGAAAACTTCCAGGGCCGCTCCCATGAGCTGAGTGGGCCATGTTCCAATCTAAAGGAGACTGGGATGGAGAAGGCGGCCTCCATTCTTGTGCAGTCAGGACCCTGGGTCGGGTACGAACAGGCCAATTGCAAAGGAGAGCAGTTTGTGTTTGAGAAAGGTGAGTACCCTCGATGGGACTCTTGGACCAACAGCCGCCGGACTGATGCACTCAGCTCACTGAGACCCATCAAAGTGGACAGCCAGGAGCATAAAATCATCCTTTATGAAAATCCTAACTTTACTGGGAAGAAGATTGAGATCATTGATGACGATGTGCCCAGTTTCCATGCCCATGGCTACCAGGAGAAAGTATCATCTGTGAGGGTACAGAGTGGAACGTGGGTGGGCTACCAATATCCAGGTTACCGAGGCTTCCAGTACCTATTTGAGAAGGGGGAATACAAGGACAGCAGTGATTTTGGGGCTCCCCATCCCCAGGTTCAGTCTGTCAGGCGCATACGGGATATGCAATGGCATCAGCGAGGTGCCTTCCACCCAACCAACTAG
	Myrmecobius_fasciatus	ATGGCGTCAGACTACCAGACTCAGTCCTCTAAACCGCAGCCCCTCAATCCCAAGATTGTCATCTTTGAGCAGGAAAACTTCCAGGGCCGCTCCCATGAGCTGAGTGGGCCATGTTCCAATCTAAAGGAGACTGGGATGGAGAAGGCGGCCTCCATTCTTGTGCAGTCAGGACCCTGGGTCGGGTACGAACAGGCCAACTGCAAAGGAGAGCAGTTTGTGTTTGAGAAAGGTGAGTACCCTCGATGGGACTCTTGGACCAACAGCCGCCGGACTGATGCACTCAGCTCACTGAGACCCATCAAAGTGGACAGCCAGGAGCATAAAATCATCCTTTATGAAAATCCTAACTTTACTGGGAAGAAGATTGAGATCATTGATGATGATGTGCCCAGTTTCCATGCCCATGGCTACCAGGAGAAAGTATCATCTGTGAGGGTACAGAGTGGAACGTGGGTGGGCTACCAATATCCAGGTTATCGAGGCTTCCAGTACCTATTTGAGAAGGGGGAATACAAGGACAGCAGTGATTTTGGGGCTCCCCATCCCCAGGTTCAGTCTGTCAGACGCATACGGGATATGCAATGGCACCAGCGAGGTGCCTTCCACCCAACCAACTAG
	Thylacinus_cynocephalus	ATGGCATCAGACTACCAGACTCAGTCCTCTAAACCGCAGCCCCTCAATCCCAAGATTGTCATCTTTGAGCAGGAAAATTTCCAGGGCCGCTCCCATGAGCTGAGTGGGCCATGTTCCAATCTAAAGGACACTGGGATGGAGAAGGCGGCCTCCATTCTTGTGCAATCAGGACCCTGGGTCGGGTACGAACAGGCCAATTGCAAAGGAGAGCAGTTTGTGTTTGAGAAAGGTGAGTACCCTCGATGGGACTCTTGGACCAACAGCCGCCGGACTGATGCACTCAGCTCACTGAGACCCATCAAAGTGGACAGCCAGGAGCATAAAATCATCCTTTATGAAAATCCTAACTTTACTGGGAAGAAGATTGAGATCATTGATGATGATGTGCCCAGTTTCCATGCCCATGGCTACCAGGAGAAAGTATCATCTGTGAGGGTACAAAGTGGAACGTGGGTGGGCTACCAATATCCAGGTTATCGAGGCTTCCAGTACCTATTTGAGAAGGGGGAATACAAGGACAGCAGTGATTTTGGGGCTCCCCATCCCCAGGTTCAGTCTGTCAGGCGCATACGGGATATGCAATGGCATCAGCGAGGTGCCTTCCACCCAACCAACTAG
	Dromiciops_gliroides	ATGGCGTCCGACTACCAGACTCAGTCCTCTAAACCGCAGCCCCTCAACCCCAAGATCGTCATCTTTGAGCAGGAGAACTTCCAGGGCCGCTCCCATGAGCTGAGTGGGCCATGTTCCAACCTAAAGGAGACTGGGATGGAGAAGGCAGCCTCCATTCTTGTACAGTCAGGACCCTGGGTCGGGTACGAACAGGCCAACTGCAAAGGAGAGCAGTTTGTGTTTGAGAAAGGTGAGTACCCTCGATGGGACTCTTGGACCAACAGCCGCCGGACTGATGCGCTCAGCTCACTGAGACCCATCAAAGTGGACAGCCAGGAGCATAAAATCATCCTTTATGAGAATCCTAACTTCACTGGGAAGAAGATTGAGATCATCGATGATGATGTACCCAGTTTCCACGCTCATGGGTACCAGGAGAAAGTATCATCTGTGAGGGTACAGAGTGGAACGTGGGTGGGCTACCAGTATCCAGGTTATCGAGGCTTCCAGTACCTATTTGAGAAGGGGGAATACAAGGACAGCAGTGATTTTGGGGCTCCCCACCCCCAGGTTCAGTCTGTAAGGCGCATACGGGATATGCAGTGGCATCAGCGAGGTGCCTTCCACCCAACCAACTAG
	Gymnobelideus_leadbeateri	ATGGCGTCAGACTACCAGACTCAGTCCTCTAAACCGCAGCCCCTCAACCCCAAGATTGTCATCTTTGAGCAGGAGAACTTCCAGGGCCGGTCCCACGAGCTAAGTGGGCCATGTTCTAACCTAAAGGAGACTGGAATGGAGAAGGCGGCCTCCATCCTCGTGCAGTCAGGACCCTGGGTCGGGTACGAGCAGGCCAACTGCAAAGGAGAGCAGTTTGTGTTTGAAAAAGGTGAGTACCCTCGATGGGACTCTTGGACCAACAGCCGCCGGACTGACGCGCTCAGCTCACTGAGACCCATCAAAGTGGACAGCCAGGAGCACAAAATCATCCTTTATGAAAATCCTAACTTCACTGGGAAGAAGATTGAGATCATTGATGATGATGTGCCCAGTTTCCATGCCCATGGCTACCAAGAGAAAGTATCATCTGTGAGGGTACAGAGCGGAACGTGGGTGGGCTACCAGTATCCAGGTTACCGAGGCTTCCAGTACCTATTTGAGAAGGGAGAATACAAGGATAGCAGCGATTTCGGGGCTCCCCACCCCCAGGTTCAGTCTGTAAGGCGCATACGGGATATGCAGTGGCATCAGAGGGGTGCCTTCCACCCAACCAACTAA
	Lagorchestes_hirsutus	ATGGCATCAGACTACCAGACTCAGTCCTCTAAACCGCAGCCCTTGAACCCTAAGATTGTCATCTTTGAGCAGGAGAACTTCCAGGGTCGTTCCCATGAGCTGAGCGGACCATGTTCCAACCTAAAGGAGACAGGGATGGAGAAGGCAGCCTCCATCCTGGTGCAGTCAGGACCTTGGGTCGGGTACGAACAGGCCAACTGCAAAGGAGAGCAGTTTGTGTTTGAGAAAGGTGAGTACCCCCGATGGGACTCTTGGACCAACAGCCGCCGGACTGATGCGCTCAGCTCACTGAGACCCATCAAAGTGGACAGCCAGGAGCACAAAATCATCCTTTATGAAAATCCTAACTTCACTGGGAAGAAGATTGAGATCATTGATGATGATGTGCCCAGTTTTCATGCCCATGGCTACCAGGAGAAAGTATCATCTGTGAGGGTACAGAGTGGAACGTGGGTGGGTTACCAGTATCCAGGTTACCGAGGCTTCCAGTACCTATTTGAGAAGGGGGAGTACAAGGACAGCAGTGATTTTGGGGCTCCCCACCCCCAGGTTCAGTCTGTAAGGCGCATACGGGATATGCAGTGGCATCAACGGGGTGCCTTCCACCCAACCAGCTAG
	Macropus_eugenii	ATGGCGTCAGACTACCAGACTCAGTCCTCTAAACCGCAGCCCTTGAACCCTAAGATTGTCATCTTTGAGCAGGAGAACTTCCAGGGTCGTTCCCATGAGCTGAGTGGACCATGTTCCAACCTAAAGGAGACAGGGATGGAGAAGGCAGCCTCCATCCTGGTGCAGTCAGGACCTTGGGTCGGGTACGAACAGGCCAACTGCAAAGGAGAGCAGTTTGTGTTTGAGAAAGGTGAGTACCCCCGATGGGACTCTTGGACCAACAGCCGCCGGACTGATGCGCTCAGCTCACTGAGACCCATCAAAGTGGACAGCCAGGAGCACAAAATCATCCTTTATGAAAATCCTAACTTCACTGGGAAGAAGATTGAGATCATTGATGATGATGTGCCCAGTTTTCATGCCCATGGCTACCAGGAGAAAGTATCATCTGTGAGGGTACAGAGTGGAACGTGGGTGGGTTACCAGTATCCAGGTTACCGAGGCTTCCAGTACCTATTTGAAAAGGGGGAGTACAAGGACAGCAGTGATTTTGGGGCTCCCCACCCCCAGGTTCAGTCTGTAAGGCGCATACGGGATATGCAGTGGCATCAACGGGGTGCCTTCCACCCAACCAACTAG
	Macropus_fuliginosus	ATGGCGTCAGACTACCAGACTCAGTCCTCTAAACCGCAGCCCTTGAACCCTAAGATTGTCATCTTTGAGCAGGAGAACTTCCAGGGTCGCTCCCATGAGCTGAGCGGACCATGTTCCAACCTAAAGGAGACAGGGATGGAGAAGGCAGCCTCCATCCTGGTGCAGTCAGGACCTTGGGTCGGGTATGAACAGGCCAACTGCAAAGGAGAGCAGTTTGTGTTTGAGAAAGGTGAGTACCCCCGATGGGACTCTTGGACCAACAGCCGCCGGACTGATGCGCTCAGCTCACTGAGACCCATCAAAGTGGACAGCCAGGAGCACAAAATCATCCTTTATGAAAATCCTAACTTCACTGGGAAGAAGATTGAGATCATTGATGATGATGTGCCCAGTTTTCATGCCCATGGCTACCAGGAGAAAGTATCATCTGTGAGGGTACAGAGTGGAACGTGGGTGGGTTACCAGTATCCAGGTTACCGAGGCTTCCAGTACCTATTTGAGAAGGGGGAGTACAAGGACAGCAGTGATTTTGGGGCTCCCCACCCCCAGGTTCAGTCTGTAAGGCGCATACGGGATATGCAGTGGCATCAACGGGGTGCCTTCCACCCAACCAACTAG
	Macropus_giganteus	ATGGCGTCAGACTACCAGACTCAGTCCTCTAAACCGCAGCCCTTGAACCCTAAGATTGTCATCTTTGAGCAGGAGAACTTCCAGGGTCGCTCCCATGAGCTGAGCGGACCATGTTCCAACCTAAAGGAGACAGGGATGGAGAAGGCAGCCTCCATCCTGGTGCAGTCAGGACCTTGGGTCGGGTATGAACAGGCCAACTGCAAAGGAGAGCAGTTTGTGTTTGAGAAAGGTGAGTACCCCCGATGGGACTCTTGGACCAACAGCCGCCGGACTGATGCGCTCAGCTCACTGAGACCCATCAAAGTGGACAGCCAGGAGCACAAAATCATCCTTTATGAAAATCCTAACTTCACTGGGAAGAAGATTGAGATCATTGATGATGATGTGCCCAGTTTTCATGCCCATGGCTACCAGGAGAAAGTATCATCTGTGAGGGTACAGAGTGGAACGTGGGTGGGTTACCAGTATCCAGGTTACCGAGGCTTCCAGTACCTATTTGAGAAGGGGGAGTACAAGGACAGCAGTGATTTTGGGGCTCCCCACCCCCAGGTTCAGTCTGTAAGGCGCATACGGGATATGCAGTGGCATCAACGGGGTGCCTTCCACCCAACCAACTAG
	Setonix_brachyurus	ATGGCGTCAGACTACCAGACTCAGTCCTCTAAACCGCAGCCCTTGAACCCTAAGATTGTCATCTTTGAGCAGGAGAACTTCCAGGGTCGCTCCCATGAGCTGAGCGGACCATGTTCCAACCTAAAGGAGACAGGGATGGAGAAGGCAGCCTCCATCCTGGTGCAGTCAGGACCTTGGGTCGGGTACGAACAGGCTAACTGCAAAGGAGAGCAGTTTGTGTTTGAGAAAGGTGAGTACCCCCGATGGGACTCTTGGACCAACAGCCGCCGGACTGATGCGCTCAGCTCACTGAGACCCATCAAAGTGGACAGCCAGGAGCACAAAATCATCCTTTATGAAAATCCTAACTTCACTGGGAAGAAGATTGAGATCATTGATGATGATGTGCCCAGTTTTCATGCCCATGGCTACCAGGAGAAAGTATCATCTGTGAGGGTACAGAGTGGAACGTGGGTGGGTTACCAGTATCCAGGTTACCGAGGCTTCCAGTACCTATTTGAAAAGGGGGAGTACAAAGACAGCAGTGATTTTGGGGCTCCCCACCCCCAGGTTCAGTCTGTAAGGCGCATACGGGATATGCAGTGGCATCAACGGGGTGCCTTCCACCCAACCAACTAG
	Macropus_rufus	ATGGCGTCAGACTACCAGACTCAGTCCTCTAAACCGCAGCCCTTGAACCCTAAGATTGTCATCTTTGAGCAGGAGAACTTCCAGGGTCGTTCCCATGAGCTGAGCGGACCATGTTCCAACCTAAAGGAGACAGGGATGGAGAAGGCAGCCTCCATCCTGGTGCAGTCAGGACCTTGGGTCGGGTACGAACAGGCCAACTGCAAAGGAGAGCAGTTTGTGTTTGAGAAAGGTGAGTACCCCCGATGGGACTCTTGGACCAACAGCCGCCGGACTGATGCGCTCAGCTCACTGAGACCCATCAAAGTGGACAGCCAGGAGCACAAAATCATCCTTTATGAAAATCCTAACTTCACTGGGAAGAAGATTGAGATTATTGATGACGATGTGCCCAGTTTTCATGCCCATGGCTACCAGGAGAAAGTATCATCTGTGAGGGTACAGAGTGGAACGTGGGTGGGTTACCAGTATCCAGGTTACCGAGGCTTCCAGTACCTATTTGAGAAGGGGGAGTACAAGGACAGCAGTGATTTTGGGGCTCCCCACCCCCAGGTTCAGTCTGTAAGGCGCATACGGGATATGCAGTGGCATCAACGGGGTGCCTTCCACCCAACCAACTAG
	Phascolarctos_cinereus	ATGGCATCAGACTACCAGACTCAGTCCTCTAAACCGCAGCCCCTCAATCCCAAGATTGTCATCTTTGAGCAGGAGAACTTCCAGGGCCGATCCCATGAGCTGAGTGGGCCATGTTCCAACCTAAAGGAGACTGGAATGGAGAAGGCGGCCTCCATCCTTGTGCAGTCAGGACCCTGGGTCGGGTATGAACAGGCCAACTGCAAAGGAGAGCAGTTTGTGTTTGAGAAAGGTGAGTACCCTCGCTGGGACTCTTGGACCAACAGCCGCCGGACTGATGCGCTCAGCTCGCTGAGGCCCATCAAAGTGGACAGCCAGGAGCACAAAATCATCCTTTATGAAAATCCTAACTTCACTGGGAAGAAGATTGAGATCATTGATGACGATGTGCCCAGTTTCCATGCCCATGGCTACCAGGAGAAAGTATCATCTGTGAGGGTACAGAGTGGAACGTGGGTGGGCTACCAGTATCCAGGTTATCGAGGCTTCCAGTACCTATTTGAGAAGGGGGAATACAAGGACAGCAGCGATTTTGGGGCTCCCCACCCCCAAGTTCAGTCTGTAAGGCGCATACGGGATATGCAGTGGCATCAGCGAGGTGCCTTTCACCCTACCAACTAG
	Vombatus_ursinus	ATGGCGTCAGACTACCAGACTCAGTCCTCTAAACCGCAGCCCCTCAATCCCAAGATTGTCATCTTCGAGCAGGAGAACTTCCAGGGACGATCCCACGAGCTGAGTGGGCCATGTTCCAACCTAAAGGAGACTGGGATGGAGAAGGCGGCCTCCATTCTTGTGCAGTCAGGACCCTGGGTCGGGTACGAGCAGGCCAACTGCAAAGGAGAGCAGTTTGTGTTTGAGAAAGGCGAGTACCCTCGATGGGACTCTTGGACCAACAGCCGCCGGACTGACACACTCAGCTCGCTGAGACCCATCAAAGTTGACAGCCAGGAGCACAAAATCATCCTTTATGAAAACCCTAACTTCACTGGGAAGAAGATTGAGATCATTGATGACGATGTGCCCAGTTTCCATGCCCATGGCTACCAGGAGAAAGTATCATCTGTGAGGGTACAGAGTGGAACGTGGGTGGGCTACCAGTATCCAGGTTATCGAGGCTTCCAGTACCTATTTGAGAAGGGGGAATACAAGGACAGCAGCGATTTTGGGGCTCCCCACCCCCAGGTTCAGTCTGTAAGACGCATACGGGATATGCAGTGGCATCAGCGAGGTGCCTTCCATCCAACCAACTAG
	Strigocuscus_gymnotis	ATGGCGTCAGACTACCAGACTCAGTCCTCTAAACCGCAGCCCCTCAACCCCAAGATTGTCATCTTTGAGCAGGAGAACTTCCAGGGCCGCTCCCATGAGCTGAGTGGGCCATGTTCCAACCTAAAGGAGACTGGGATGGAGAAGGCGGCCTCCATCCTTGTGCAGTCAGGACCCTGGGTCGGATACGAACAGGCCAACTGCAAAGGAGAACAGTTTGTGTTTGAGAAAGGTGAGTACCCTCGATGGGATTCTTGGACCAACAGCCGCCGGACTGATGCGCTCAGCTCACTGAGGCCCATCAAAGTGGACAGCCAGGAACACAAGATCATCCTTTATGAAAACCCTAACTTCACTGGGAAGAAGATTGAGATCATCGATGACGATGTGCCCAGTTTCCATGCCCATGGCTACCAGGAGAAAGTATCATCTGTGAGGGTACAGAGTGGAACGTGGGTGGGCTACCAGTATCCAGGTTATCGAGGCTTCCAGTACCTATTTGAGAAGGGGGAATACAAGGACAGCAGCGATTTTGGGGCCCCCCACCCTCAGGTTCAGTCTGTAAGGCGCATACGGGATATGCAGTGGCATCAGCGGGGTGCCTTCCACCCAACCAACTAG
	Trichosurus_vulpecula	ATGGCGTCAGACTACCAGACTCAGTCCTCTAAACCGCAGCCCCTCAACCCCAAGATTGTCATCTTTGAGCAGGAGAACTTCCAGGGCCGCTCCCATGAGCTGAGTGGGCCATGTTCCAACCTAAAGGAGACTGGGATGGAGAAGGCGGCCTCCATCCTCGTGCAGTCAGGACCCTGGGTCGGGTACGAACAGGCCAACTGCAAAGGAGAACAGTTTGTGTTTGAGAAAGGTGAGTACCCTCGATGGGATTCTTGGACCAACAGCCGCCGGACTGATGCGCTCAGCTCACTGAGGCCCATTAAAGTGGACAGCCAGGAGCACAAGATCATCCTTTATGAAAACCCTAACTTCACTGGGAAGAAGATTGAGATCATTGATGACGATGTGCCCAGTTTCCATGCCCATGGCTACCAGGAGAAAGTATCATCTGTGAGGGTACAGAGTGGAACGTGGGTGGGCTACCAGTATCCAGGTTATCGAGGCTTCCAGTACCTATTTGAGAAGGGGGAATACAAGGACAGCAGCGATTTTGGGGCCCCCCACCCCCAGGTTCAGTCAGTAAGGCGCATACGGGATATGCAGTGGCATCAGCGGGGTGCCTTCCACCCAACCAGCTAG
	Pseudocheirus_occidentalis	ATGGCATCAGACTACCAGACTCAGTCCTCTAAACCGCAGCCCCTTAACCCCAAGATTGTCATCTTCGAGCAGGAGAACTTCCAGGGCCGCTCCCATGAGCTGAGTGGGCCATGTTCCAACCTAAAGGAGACTGGCATGGAGAAGGCGGCCTCCATCCTCGTGCAGTCAGGACCCTGGGTCGGGTACGAACAGGCCAACTGCAAAGGAGAGCAGTTTGTGTTTGAAAAAGGTGAGTACCCTCGGTGGGACTCTTGGACCAACAGCCGCCGGACTGATGCGCTCAGCTCACTGAGACCCATCAAAGTGGACAGCCAGGAGCATAAAATCATCCTTTATGAAAACCCTAACTTCACTGGGAAGAAGATTGAGATCATTGATGATGATGTGCCCAGTTTCCATGCCCATGGCTACCAGGAGAAAGTATCATCTGTGAGGGTACAGAGTGGAACGTGGGTGGGCTACCAGTATCCAGGTTACCGAGGCTTCCAGTACCTATTTGAGAAGGGGGAATACAAGGATAGCAGCGATTTTGGGGCTCCCCACCCCCAGGTTCAGTCTGTAAGGCGCATACGGGATATGCAGTGGCATCAGAGGGGTGCCTTCCACCCAACCAACTAA
	Pseudochirops_corinnae	ATGGCGTCAGACTACCAGACTCAGTCCTCTAAACCGCAGCCCCTCAACCCCAAGATTGTCATCTTCGAGCAGGAGAACTTCCAGGGCCGCTCCCATGAGCTGAGTGGGCCATGTTCCAACCTAAAGGAGACCGGCATGGAGAAGGCGGCCTCTATCCTCGTGCAGTCAGGACCCTGGGTCGGGTACGAACAGGCCAACTGCAAAGGAGAGCAGTTTGTGTTTGAAAAAGGTGAGTACCCTCGGTGGGACTCTTGGACCAACAGCCGCCGGACTGACGCGCTCAGCTCATTGAGACCCATCAAAGTGGACAGCCAGGAGCATAAAATCATCCTTTATGAAAACCCTAACTTCACTGGGAAGAAGATTGAGATCATTGATGATGATGTGCCCAGTTTCCATGCCCATGGCTACCAGGAGAAAGTATCATCTGTGAGGGTACAGAGTGGAACGTGGGTGGGCTACCAGTATCCAGGTTACCGAGGCTTCCAGTACCTATTTGAGAAGGGGGAATACAAGGATAGCAGCGATTTTGGAGCTCCCCACCCCCAGGTTCAGTCTGTAAGGCGCATACGGGATATGCAGTGGCATCAGAGGGGTGCCTTCCACCCAACCAACTAA
	Pseudochirops_cupreus	ATGGCGTCAGACTACCAGACTCAGTCCTCTAAACCGCAGCCCCTCAACCCCAAGATTGTCATCTTCGAGCAGGAGAACTTCCAGGGCCGCTCCCATGAGCTGAGTGGGCCATGTTCTAACCTAAAGGAGACTGGCATGGAGAAGGCGGCCTCCATCCTCGTGCAGTCAGGACCCTGGGTCGGGTACGAACAGGCCAACTGCAAAGGAGAGCAGTTTGTGTTTGAAAAAGGTGAGTACCCTCGGTGGGACTCTTGGACCAACAGCCGCCGGACTGACGCGCTCAGCTCATTGAGACCCATCAAAGTGGACAGTCAGGAGCATAAAATCATCCTTTATGAAAACCCTAACTTCACTGGGAAGAAGATTGAGATCATTGATGATGATGTGCCCAGTTTCCATGCCCATGGCTACCAGGAGAAAGTATCATCTGTGAGGGTACAGAGTGGAACGTGGGTGGGCTACCAGTATCCAGGTTACCGAGGCTTCCAGTACCTATTTGAGAAGGGGGAATACAAGGATAGCAGCGATTTTGGGGCTCCTCACCCCCAAGTTCAGTCTGTAAGGCGCATACGGGATATGCAGTGGCATCAGAGGGGTGCCTTCCACCCAACCAACTAA
	Potorous_gilbertii	ATGGCGTCAGATTACCAGACTCAGTCCTCTAAACCGCAGCCCTTGAACCCCAAGATCGTCATCTTTGAGCAGGAGAACTTCCAGGGTCGCTCCCATGAGCTGAGTGGACCATGTTCCAACCTAAAGGAGACAGGGATGGAGAAGGCAGCCTCCATCCTGGTGCAGTCAGGACCTTGGGTCGGGTACGAACAGGCCAACTGCAAAGGAGAGCAGTTTGTGTTTGAGAAAGGTGAGTACCCCCGATGGGACTCTTGGACCAACAGCCGCCGGACTGATGCGCTCAGCTCGCTGAGACCCATCAAAGTGGACAGCCAGGAGCACAAAATCATCCTTTATGAAAATCCTAACTTCACTGGCAAGAAGATTGAGATCATTGATGATGATGTGCCCAGTTTTCATGCCCATGGCTACCAGGAGAAAGTATCATCTGTGAGGGTCCAGAGTGGAACGTGGGTGGGTTACCAGTATCCAGGTTATCGAGGCTTCCAGTACCTATTTGAGAAGGGGGAGTACAAGGACAGCAGTGATTTTGGGGCTCCCCACCCCCAGGTTCAGTCTGTAAGGCGCATACGGGATATGCAGTGGCATCAACGGGGTGCCTTCCACCCAACCAACTAG
	Didelphis_virginiana	ATGGCATCAGACCACCAGACTCAGTCCTCTAAACCGCAACCCCTCAATCCCAAGATTGTCATCTTTGAGCAGGAGAATTTCCAGGGCCGCTCCCATGAGCTGAGTGGGCCATGTTCCAACCTAAAGGAGACTGGGATGGAGAAGGCGGCCTCCATTCTTGTGCAGTCGGGACCCTGGGTCGGGTATGAACAGGCCAACTGCAAAGGAGAGCAGTTTGTGTTTGAGAAAGGTGAATATCCTCGATGGGACTCTTGGACCAACAGCCGCCGGACCGATGCACTCAGCTCGCTGAGACCCATCAAAGTGGACAGCCAGGAACACAAAATCATCCTTTACGAAAACCCAAACTTCACTGGGAAGAAGATTGAGATCATCGATGATGATGTACCTAGCTTCCATGCTCATGGCTACCAGGAGAAAGTGTCATCTGTGAGGGTGCAGAGTGGAACGTGGGTAGGCTACCAGTATCCAGGTTATCGAGGCTTCCAGTATCTGTTTGAGAAGGGAGAGTACAAGGACAGCAGTGATTTTGGGGCTCCCCACCCCCAGGTTCAGTCTGTACGACGCATACGGGATATGCAGTGGCATCAGAGGGGCGCCTTCCACCCAACCAACTAG
	Monodelphis_domestica	ATGGCATCGGACCACCAGACTCAGTCCTCTAAACCGCAGCCCCTCAATCCCAAGATTGTCATCTTTGAGCAGGAGAATTTCCAGGGTCGCTCCCATGAGCTGAGTGGGCCATGTTCCAACCTAAAGGAGACTGGGATGGAGAAGGCGGCCTCCATTCTTGTGCAGTCGGGACCCTGGGTCGGGTACGAACAGGCCAACTGCAAAGGAGAGCAGTTTGTGTTTGAAAAAGGTGAGTATCCTCGATGGGACTCTTGGACCAACAGCCGCCGGACCGATGCACTCAGCTCACTGAGACCCATCAAAGTGGACAGCCAGGAACACAAAATCATCCTTTACGAAAACCCAAACTTCACTGGGAAGAAGATTGAGATCATCGATGATGACGTGCCTAGCTTCCATGCTCATGGCTACCAGGAGAAAGTGTCATCTGTGAGGGTGCAGAGTGGGACCTGGGTAGGCTACCAGTATCCAGGTTATCGAGGCTTCCAGTACCTATTTGAGAAGGGAGAGTACAAGGACAGCAGTGATTTTGGGGCTCCCCACCCCCAGGTTCAGTCTGTACGGCGCATACGCGATATGCAGTGGCATCAGAGGGGCGCCTTCCACCCAACCAACTAG
	Gracilinanus_agilis	ATGGCGTCGGACCACCAGACTCAGTCCTCTAAACCGCAGCCCCTCAATCCCAAGATTGTCATCTTTGAGCAGGAGAATTTCCAGGGTCGCTCCCATGAGCTGAGTGGGCCATGTTCCAACCTAAAGGAGACTGGGATGGAGAAGGCGGCCTCCATTCTTGTGCAGTCGGGACCCTGGGTCGGGTATGAACAGGCCAACTGCAAAGGAGAGCAGTTTGTGTTTGAGAAAGGTGAGTATCCTCGATGGGACTCTTGGACCAACAGCCGCCGGACCGATGCACTCAGCTCCCTGAGACCCATCAAAGTGGACAGCCAGGAACACAAAATCATCCTTTATGAAAACCCAAACTTCACTGGGAAGAAGATTGAGATCATCGATGATGATGTGCCTAGCTTCCACGCTCACGGCTACCAGGAGAAAGTGTCATCTGTGAGGGTGCAGAGTGGAACGTGGGTAGGCTACCAGTATCCAGGTTATCGAGGCTTCCAGTATCTATTTGAGAAGGGAGAGTACAAGGACAGCAGTGATTTTGGGGCTCCCCACCCCCAGGTTCAGTCTGTACGGCGCATACGGGATATGCAGTGGCATCAGAGGGGCGCCTTCCATCCAACCAACTAG
	Notoryctes_typhlops_DNA_Zoo	ATGGCATCAGATTACCAGACTCAGTCTTCTAAACCACAGAAGCTCAGTCCCAAGATTGTCATCTTTGATCAGGAGAACTTCCAAGGCCACTCTCAGGAGCTGAGTGGGCCATGTGCCAACCTAAAGGAGACTGGGTTGGAGAAGGAGGCCTCCATCCTTGTGCAGTCGGGATCCTGGGTCGGGTATGAACAGGCCAACTGCAAAGGAGAGCAGTTTGTATTTGAGAAAGGTGAGTATCCCTGATGGGATTCTTGGACCAACGGCCGCCAGACTGATGTGCTCTGCTCACTGAGACCTATCAAAGTGGATAGCCAGGAACACAAAATCATCCTTTATGAAAACCCTAACTTCACTGGGAAGAAGATTGAAATCATTGATGATGACGTGCCCAGTTTCCATGCCCATGGCTACCAGGAGAAAGTATCATCTGTGAGGGTACAGAGTGGAACGTGGGTGGGCTACCAGTATCCAGGTTATCGTGGCTTCCAGTACCTGTTTGAGAAGGGGGACTACAAGGACAGTAGTGATTTTGGGGCTCCCCACCCCCAGGTCCAGTCTGTAAGGCGCATACGGGATATGCAATGGCACCAGCGAGGTGTCTTCCACTCAACCAACTAG
	Notoryctes_typhlops_NYGC	ATGGCATCAGATTACCAGACTCAGTCTTCTAAACCACAGAAGCTCAGTCCCAAGATTGTCATCTTTGATCAGGAGAACTTCCAAGGCCACTCTCAGGAGCTGAGTGGGCCATGTGCCAACCTAAAGGAGACTGGGATGGAGAAGGAGGCCTCCATCCTTGTGCAGTCGGGATCCTGGGTCGGGTATGAACAGGCCAACTGCAAAGGAGAGCAGTTTGTATTTGAGAAAGGTGAGTATCYCTGATGGGATTCTTGGACCAACGGCCGCCAGACTGATGTGCTCTGCTCACTGAGACCTATCAAAGTGGATAGCCAGGAACACAAAATCATCCTTTATGAAAACCCTAACTTCACTGGGAAGAAGATTGAAATCATTGATGATGACGTGCCCAGTTTCCATGCCCATGGCTACCAGGAGAAAGTATCATCTGTGAGGGTACAGAGTGGAACGTGGGTGGGCTACCAGTATCCAGGTTATCGTGGCTTCCAGTACCTGTTTGAGAAGGGGGACTACAAGGACAGTAGTGATTTTGGGGCTCCCCACCCCCAGGTCCAGTCTGTAAGGCGCATACGGGATATGCAATGGCACCAGCGAGGTGTCTTCCACTCAACCAACTAG

;
end;
