# Supplementary material for: Three Blind Moles: Molecular Evolutionary Insights on the Tempo and Mode of Convergent Eye Degeneration in Notoryctes typhlops (Southern Marsupial Mole) and Two Chrysochlorids (Golden Moles)
Source: Genes (Basel). 2023 Oct 28;14(11):2018. doi: 10.3390/genes14112018 (PMC10671557; doi:10.3390/genes14112018)
Supplement: Supplementary file 1 [file genes-14-02018-s001.zip › Marsupialia CDS Alignments Nexus/Marsupialia Lens Genes CDS Nexus/CRYGS CDS both Notoryctes.nex]

#NEXUS
begin taxa;
	dimensions ntax=29;
	taxlabels
	Antechinus_flavipes[&"Genetic Code"="Standard",Created=Mon May 15 11:57:42 PDT 2023]
	Antechinus_stuartii_[&"Genetic Code"="Standard",Created=Mon May 15 11:57:42 PDT 2023]
	Phascogale_tapoatafa[&"Genetic Code"="Standard",Created=Mon May 15 11:57:42 PDT 2023]
	Dasyurus_hallucatus[&"Genetic Code"="Standard",Created=Mon May 15 11:57:42 PDT 2023]
	Sarcophilus_harrisii[&"Genetic Code"="Standard",Created=Mon May 15 11:57:42 PDT 2023]
	Dasyurus_viverrinus[&"Genetic Code"="Standard",Created=Mon May 15 11:57:42 PDT 2023]
	Thylacinus_cynocephalus[&"Genetic Code"="Standard",Created=Mon May 15 11:57:42 PDT 2023]
	Myrmecobius_fasciatus[&"Genetic Code"="Standard",Created=Mon May 15 11:57:42 PDT 2023]
	Dromiciops_gliroides[&"Genetic Code"="Standard",Created=Mon May 15 11:57:42 PDT 2023]
	Didelphis_virginiana[&"Genetic Code"="Standard",Created=Mon May 15 11:57:42 PDT 2023]
	Gracilinanus_agilis[&"Genetic Code"="Standard",Created=Mon May 15 11:57:42 PDT 2023]
	Monodelphis_domestica[&"Genetic Code"="Standard",Created=Mon May 15 11:57:42 PDT 2023]
	Gymnobelideus_leadbeateri[&"Genetic Code"="Standard",Created=Mon May 15 11:57:42 PDT 2023]
	Pseudocheirus_occidentalis[&"Genetic Code"="Standard",Created=Mon May 15 11:57:42 PDT 2023]
	Pseudochirops_corinnae[&"Genetic Code"="Standard",Created=Mon May 15 11:57:42 PDT 2023]
	Pseudochirops_cupreus[&"Genetic Code"="Standard",Created=Mon May 15 11:57:42 PDT 2023]
	Lagorchestes_hirsutus[&"Genetic Code"="Standard",Created=Mon May 15 11:57:42 PDT 2023]
	Macropus_eugenii[&"Genetic Code"="Standard",Created=Mon May 15 11:57:42 PDT 2023]
	Macropus_fuliginosus[&"Genetic Code"="Standard",Created=Mon May 15 11:57:42 PDT 2023]
	Macropus_giganteus[&"Genetic Code"="Standard",Created=Mon May 15 11:57:42 PDT 2023]
	Setonix_brachyurus[&"Genetic Code"="Standard",Created=Mon May 15 11:57:42 PDT 2023]
	Macropus_rufus[&"Genetic Code"="Standard",Created=Mon May 15 11:57:42 PDT 2023]
	Potorous_gilbertii[&"Genetic Code"="Standard",Created=Mon May 15 11:57:42 PDT 2023]
	Strigocuscus_gymnotis[&"Genetic Code"="Standard",Created=Mon May 15 11:57:42 PDT 2023]
	Trichosurus_vulpecula[&"Genetic Code"="Standard",Created=Mon May 15 11:57:42 PDT 2023]
	Phascolarctos_cinereus[&"Genetic Code"="Standard",Created=Mon May 15 11:57:42 PDT 2023]
	Vombatus_ursinus[&"Genetic Code"="Standard",Created=Mon May 15 11:57:42 PDT 2023]
	Notoryctes_typhlops_DNA_Zoo[&URN="urn:local:.:44-g7vyexk","Rough Temperature (°C)"=88.59644268774703,Description="","Genetic Code"="Standard",Modified=Mon May 15 11:55:05 PDT 2023,"% GC"=50.2%,"# Nucleotide Sequences With Quality"=0,"Molecular Weight (kDa)"=156.78251999999983,Topology="linear","Molecule Type"="DNA",Created=Tue May 02 12:08:59 PDT 2023]
	Notoryctes_typhlops_NYGC[&"At least Q20"=100.00%,Ambiguities=0,"At least Q30"=100.00%,"Rough Temperature (°C)"=88.51541501976284,"At least Q40"=100.00%,Description="Concatenation of 3 sequences",Modified=Mon May 15 11:54:37 PDT 2023,Bin="<html><head><3></head><b><font color='#49993F'>High</font></b></html>","% GC"=50.0%,"# Nucleotide Sequences With Quality"=1,"Post-Trim Length"=506,"Molecular Weight (kDa)"=156.75750999999983,Topology="linear","% MQ"=0.0%,Created=Mon May 15 11:54:26 PDT 2023,URN="urn:local:.:1q1-g9qrxw1","% LQ"=0.0%,"% HQ"=100.0%,"Molecule Type"="DNA"]
;
end;

begin characters;
	dimensions nchar=537;
	format datatype=dna missing=? gap=-;
	matrix
	Antechinus_flavipes	---------------------ATTACTTTCTATGACGACAAGAACTTCCAAGGTCACCACTATGACTGTGACAGTGACTGTGCTGATTTCCACACCTATCTGAGTTGCTGCAACTCCATCCGAGTGGCCGGTGGGGCCTGGGTAGTTTATGAAAGGCCTAATTTTGCTGGGAACATGTACATCTTAACTCAGGGTGAATACCCTGATTACCATCACTGGAAGGGGCTCAATGACCGGCTTAGCTCCTGCAAGGTCATCCATCTGTCGAGTGGAGGTCAATATAAGCTCCAGATCTTTGAGAGGGGAGACTTCAGTGGCCAGATGTATGAAACCACCGAGGACTGCCCTTCCGTCATGGAACAGTTCCACATCCGGGAGATCCAGTCCTGTAAGGTCCTGGATGGGGTCTGGGTCTTCTATGAACAGCCCAACTATCATGGCCGGCAGTACTTCCTGGACAAGAAGGAGTACCGGAAGCCTGTGGACTGGGGCTCCCCATGCTCTGCGGTTCAGTCATTCCGCCGCATCGTGGAGTGA
	Antechinus_stuartii_	ATGTCTAAAAGTGTAGCCAAGATTACTTTCTATGACGACAAGAACTTCCAAGGTCACCACTATGACTGTGACAGTGACTGTGCTGACTTCCACACCTATCTGAGTTGCTGCAACTCCATCCGAGTGGCCGGTGGGGCCTGGGTAGTTTATGAAAGGCCTAATTTTGCTGGGAACATGTACATCTTAACTCAGGGTGAATACCCTGATTACCATCACTGGAAGGGGCTCAATGACCGGCTTAGCTCCTGCAAGGTCATCCATCTGTCCAGTGGAGGTCAATATAAGCTCCAGATCTTTGAGAGGGGAGACTTCAGTGGCCAGATGTATGAAACCACCGAGGACTGCCCTTCCGTCATGGAACAGTTCCACATCCGGGAGATCCAGTCCTGTAAGGTCCTGGATGGGGTCTGGGTCTTCTATGAACAGCCCAACTATCATGGCCGGCAGTACTTCCTGGACAAGAAGGAGTACCGGAAGCCTGTGGACTGGGGCTCCCCATGCTCTGCGGTTCAGTCGTTCCGCCGCATCGTGGAGTGA
	Phascogale_tapoatafa	ATGTCTAAAAGTATAGCCAAGATTACTTTCTATGATGACAAGAACTTCCAAGGTCACCACTATGACTGTGACAGTGACTGTGCTGATTTCCACACCTATCTGAGTTGCTGCAACTCCATCCGAGTGGCCGGTGGGGCCTGGGTAGTTTACGAAAGGCCTAATTTTGCTGGGAACATGTACATCTTAACTCAGGGTGAATACCCTGATTACCATCACTGGAAGGGGCTCAATGACCGGCTTAGCTCCTGCAAGGTCATCCATCTGTCGAGTGGAGGTCAATATAAGCTCCAGATCTTTGAGAGGGGAGACTTCAGTGGCCAGATGTATGAAACCACCGAGGACTGCCCTTCCGTCATGGAACAATTCCACATCCGGGAGATCCAGTCCTGTAAGGTCCTGGATGGGGTCTGGGTCTTCTATGAACAGCCCAACTATCATGGCCGGCAGTACTTCCTGGACAAGAAGGAGTACCGGAAGCCTGTGGACTGGGGCTCCCCATGCTCTGCGGTTCAGTCGTTCCGCCGCATCATGGAGTGA
	Dasyurus_hallucatus	ATGTCTAAAAGTGTAGCCAAGATTACTTTCTATGATGACAAGAACTTCCAAGGTCACCACTATGACTGTGACAGTGACTGTGCTGATTTCCACACCTATCTGAGTTGCTGCAACTCCATCCGAGTGGCCGGTGGGGCCTGGGTAGTTTATGAAAGGCCTAATTTTGCTGGGAACATGTATATCTTAACTCAGGGCGAATACCCTGATTACCACCACTGGAAGGGGCTCAATGACCGGCTTAGCTCCTGCAAGGTCATCCATCTGTCGAGCGGAGGTCAATATAAGCTTCAGATCTTTGAGAGGGGAGACTTTGCCGGCCAGATGTATGAAACCACCGAGGACTGCCCTTCCGTCATGGAACAGTTCCACATCCGGGAGATCCAGTCCTGTAAGGTCCTAGATGGGGTCTGGGTCTTCTACGAACAGCCCAACTATCATGGCCGGCAGTACTTCCTGGAGAAGAAGGAGTACCGGAAGCCTGTGGACTGGGGCTCCCCATGCTCTGCCGTTCAGTCCTTCCGCCGCATCATGGAGTGA
	Sarcophilus_harrisii	ATGTCTAAAAGTGTAGCCAAGATTACTTTCTATGATGACAAGAACTTCCAAGGTCACCACTATGACTGTGACAGTGACTGTGCTGATTTCCACACCTATCTGAGTTGCTGTAACTCCATCCGAGTGGCCGGTGGGGCCTGGGTAGTTTATGAAAGGCCTAATTTTGCTGGGAACATGTACATCTTAACTCAGGGCGAATACCCTGATTACCACCACTGGAAGGGGCTCAATGACCGGCTTAGCTCCTGCAAGGTCATCCATCTGTCGAGCGGAGGTCAATATAAGCTTCAGATCTTTGAGAGGGGAGACTTCGGCGGGCAGATGTATGAAACCACCGAGGACTGCCCTTCCGTCATGGAACAGTTCCACATCCGGGAGATCCAGTCCTGTAAGGTCCTGGATGGGGTCTGGGTCTTCTATGAACAGCCCAACTATCATGGCCGGCAGTACTTCCTGGAGAAGAAGGAGTACCGGAAGCCTGTGGACTGGGGCAGCCCATGCTCTGCCGTTCAGTCCTTCCGCCGCATCATGGAGTGA
	Dasyurus_viverrinus	ATGTCTAAAAGTGTAGCCAAGATTACTTTCTATGATGACAAGAACTTCCAAGGTCACCACTATGACTGTGACAGTGACTGTGCTGATTTCCACACCTATCTGAGTTGCTGCAACTCCATCCGAGTGGCCGGTGGGGCCTGGGTAGTTTATGAAAGGCCTAATTTTGCTGGGAACATGTACATCTTAACTCAGGGCGAATACCCTGATTACCACCACTGGAAGGGGCTCAATGACCGGCTTAGCTCCTGCAAGGTCATCCATCTGTCAAGCGGAGGGCAATATAAGCTTCAGATCTTTGAAAGGGGAGACTTCGCCGGCCAGATGTATGAAACCACCGAGGACTGCCCTTCGGTCATGGAACAGTTCCACATCCGGGAGATCCAGTCCTGTAAGGTCCTGGATGGGGTCTGGGTCTTCTATGAACAGCCCAACTATCATGGCCGGCAGTACTTCCTGGAGAAGAAGGAGTACCGGAAGCCTGTGGACTGGGGCAGCCCATGCTCTGCCGTTCAGTCCTTCCGCCGCATCATGGAGTGA
	Thylacinus_cynocephalus	ATGTCTAAAAGTGTAGCCAAGATTACTTTCTATGATGACAAGAACTTCCAAGGTCACCACTATGACTGTGACAGTGACTGTGCTGATTTCCACACCTACCTGAGTTGCTGCAACTCCATCCGAGTGGCCGGTGGGGCCTGGGTAGTTTATGAAAGGCCTAATTTTGCTGGGAACATGTACATCTTAACTCAGGGTGAATACCCTGATTACCACCACTGGAAGGGGCTCAATGACCGGCTTAGCTCCTGCAAGATCATCCATCTGTCGAGCGGAGGTCAATATAAGCTTCAGATCTTTGAGAGGGCAGACTTTACTGGCCAGATGTATGAAACCACCGAGGACTGCCCTTCCGTCATGGAACAGTTCCACATCCGTGAGATCCAGTCCTGTAAGGTCCTGGATGGGGTCTGGGTCTTCTATGAACAGCCCAACTATCATGGCAGGCAGTACTTCTTGGACAAGAAGGAGTACCGCAAGCCGGTGGACTGGGGCTCCCCATGCTCTGCGGTTCAATCATTCCGCCGTATCATGGAGTGA
	Myrmecobius_fasciatus	ATGTCCAAAAGTGTAGCCAAGATTACTTTCTATGATGACAAGAACTTCCAAGGTCACCACTATGACTGTGACGGTGACTGTGCTGATTTCCATACCTATCTGAGTTGCTGCAACTCCATCCGAGTGACCGGTGGGGCCTGGGTAGTTTATGAAAGGCCTAATTTTGCTGGGAACATGTACATCTTAACTCAAGGTGAATACCCTGATTACCACCACTGGAAAGGGCTCAATGACCGGCTTAGCTCCTGCAAGATCATCCATCTGTCGAGTGGAGGTCAGTATAAGCTTCAGATCTTTGAGAGGGGAGACTTCACCGGCCAGATGTATGAAACCACCGAGGACTGCCCTTCCGTCATGGAGCAGTTCCACATCCGTGAGATCCAGTCCTGTAAGGTCCTGGACGGGGTCTGGGTCTTCTATGAACAGCCCAACTATCATGGCAGGCAGTACTTCTTGGACAAGAAGGAGTACCGGAAGCCTGTGGACTGGGGCTCCCCATGCTCTGCGGTGCAGTCATTCCGCCGTATCATGGAGTGA
	Dromiciops_gliroides	ATGTCTAAAAGTGTAGCCAAGATTACTTTCTACGATGACAAGAATTTCCAAGGTCACCACTATGAGTGTGACAGTGATTGTGCCGATTTCCACACCTATCTGAGCTGCTGCAACTCCATCCGAGTGGCTGGCGGGGCCTGGGTGGTTTATGAGAGGCCCAACTTTGCTGGGAACATGTACATCTTAACTCAGGGTGAATACCCCGATTACCACCATTGGAGGGGGCTCAATGACCGACTTAGTTCCTGCAAGGTCATCCATCTGTCGAGTGGAGGCCAGTATAAACTTCAGATCTTTGAGAGGGGAGACTTCAACGGCCAGATGTATGAGACGACCGAGGACTGCCCTTCCATCATGGAACAGTTCCACCTCCGTGAGATCCAGTCCTGTAAGGTCCTGGATGGGGTCTGGGTCTTCTATGAGCAGCCCAACTATCATGGCAGACAGTACTTCTTGGACAAGAAGGAATACCGCAAGCCTGTGGATTGGGGCTCCCCATGTGCAGCTGTTCAATCCTTCCGCCGTATCATGGAGTGA
	Didelphis_virginiana	ATGTCTAAAAGTGTAGCCAAGATAACTTTCTACGATGACAAGAATTTCCAGGGTCACTACTATGAGTGTGACAGTGACTGCGTTGACTTCCACACCTATCTGAGTTGCTGCAACTCCATCCGAGTGACCAGCGGGGCCTGGGTGGTATATGAGAGGCCCAACTTTTCAGGGAACATGTACATCTTAACTCAGGGTGAATACCCTGATTATCACCACTGGAGGGGGCTCAATGATCGGCTCAGCTCCTGCAAGGTCATTCATCTGTCAAGTGGAGGCCAGTATAAGCTTCAGATCTTTGAGAGAGGAGACTTCGGTGGCCAGATGTACGAGACCACCGAGGACTGCCCTTCCGTCATGGAACAATTCCACATCCGTGAGATCCAGTCCTGTAAGGTCCTGGATGGGGTCTGGGTCTTCTACGAGCAGCCCAATTATCATGGCAGGCAGTACTTCTTGGAAAAGAAGGAGTACCGGAAGCCCGTGGACTGGGGCTCCCCATGCACAGCTGTTCAATCATTCCGCCGTATCATGGAGTGA
	Gracilinanus_agilis	ATGTCTAAAAGTGTAGCCAAGATAACTTTCTACGATGACAAGAATTTCCAAGGTCACTACTATGAGTGTGACAGTGACTGTGTCGACTTCCACACCTATCTGAGTTGCTGCAACTCCATCCGAGTGACCAGCGGGGCCTGGGTGGTATATGAGAGGCCTAACTTTTCAGGGAACATGTACATCCTAACTCAGGGCGAATACCCTGATTATCACCACTGGAGGGGGCTCAATGATCGGCTCAGCTCCTGCAAGGTCATTCATCTGTTGAGTGGAGGCCAGTATAAGCTTCAGATCTTTGAGAGAGGAGACTTCAATGGCCAGATGTACGAGACCACCGAGGACTGCCCTTCCGTCATGGAACAGTTCCACATCCGTGAGATCCAGTCCTGTAAGGTCCTGGATGGGGTCTGGGTCTTCTACGAGCAGCCCAATTATCATGGCAGGCAGTACTTCTTGGACAAGAAGGAGTACCGCAAGCCCGTGGACTGGGGCTCCCCCTGCACAGCTGTCCAGTCATTCCGTCGTATCATGGAGTGA
	Monodelphis_domestica	ATGTCTAAAAGTGTAGCCAAGATAACTTTCTACGATGACAAGAATTTCCAAGGTCACTACTATGAGTGTGACAGCGACTGTGTCGACTTCCACACCTATCTGAGTTGCTGCAACTCCATCCGAGTGACCAGCGGGGCCTGGGTGGTATATGAGAGGCCTAACTTTTCAGGGAACATGTACGTCTTAACTCAGGGCGAATACCCTGATTATCACCACTGGCGGGGGCTCAATGATCGGCTCAGCTCCTGCAAGGTCATTCATCTGATGAGTGGAGGCCAGTATAAGCTTCAGATCTTTGAGAGAGGAGACTTCAATGGCCAGATGTATGAGACCACTGAGGACTGCCCTTCCGTCATGGAACAATTCCACATCCGTGAGATCCAGTCCTGTAAGGTCCTGGATGGGGTCTGGGTCTTCTACGAGCAGCCCAATTATCATGGCAGGCAGTACTTCTTGGACAAGAAGGAGTACCGGAAGCCCGTGGACTGGGGCTCCCCATGCACAGCTGTTCAATCATTCCGCCGTATCATGGAGTGA
	Gymnobelideus_leadbeateri	ATGTCTAAAAGTGTAGCCAAGATTACTTTCTATGATGACAAGAATTTCCAAGGTCACCACTATGAGTGTGACAGTGACTGTGCCGATTTCCACACCTATCTGAGCTGCTGCAACTCCATCCGAGTGGCTGGCGGAGCCTGGGTGGTTTATGAGAGGCCCAACTTTGCTGGGAACATGTACATCTTAACTCAGGGTGAATACCCCGATTACCACCACTGGAGGGGGCTCAATGACCGTCTGAGCTCCTGCAAGGTTATCCATCTGTCAAGTGGAGGCCAGTATAAGCTTCAGATCTTTGAGAGGGGAGACTTCAGTGGCCAGATGTATGAGACCACCGAGGACTGCCCTTCCGTCATGGAACAGTTCCACATCCGTGAGATTCAATCCTGTAAGGTCCTGGATGGGGTCTGGGTCTTCTACGAGCAGCCCAACTACCATGGCAGGCAGTACTTCTTGGACAAGAAGGAGTACCGGAAGCCTGTGGACTGGGGCTCCCCATGCTCTGCTGTTCAGTCATTCCGCCGTATTGTGGAGTGA
	Pseudocheirus_occidentalis	ATGTCTAAAAGTGTAGCCAAGATTACTTTCTATGATGACAAGAATTTCCAAGGTCATCACTATGAGTGTGACAGTGACTGTGCCGACTTTCACACCTATCTGAGCTGCTGCAACTCTATCCGAGTGGCTGGCGGGGCCTGGGTGGTTTATGAGAGACCCAACTTTGCCGGGAACATGTACATCTTAACTCAGGGCGAATATCCCGATTACCACCACTGGAGGGGGCTCAATGACCGTCTGAGCTCCTGCAAGGTCATCCATCTGTCCAGTGGAGGCCAGTATAAGCTTCAGATCTTTGAGAGGGGAGACTTCAGCGGCCAGATGTATGAGACCACCGAGGACTGCCCTTCTGTCATGGAACAGTTCCACATCCGTGAGATTCAGTCCTGTAAAGTCCTGGATGGGGTCTGGGTCTTCTATGAGCAGCCCAACTATCACGGCAGGCAGTACTTCTTGGACAAGAAGGAATACCGGAAGCCTGTGGACTGGGGCTCCCCATGCTCCGCTGTTCAGTCATTCCGCCGTATCGTGGAGTGA
	Pseudochirops_corinnae	ATGTCTAAAAGTGTAGCCAAGATTACTTTCTATGATGACAAGAATTTCCAAGGTCACCACTATGAGTGTGACAGTGACTGTCCGGATTTCCACACCTATCTGAGCTGCTGCAACTCCATCCGAGTGGCAGGCGGGGCCTGGGTGGTTTATGAGAGGCCCAACTTTGCCGGGAACATGTACATCTTAACTCAGGGCGAATACCCCGATTACCACCACTGGAGGGGGCTCAATGACCGTCTGAGCTCCTGCAAGGTCATCCATCTGTCCAGTGGAGGCCAGTATAAGCTTCAGATCTTTGAGAGGGGAGACTTCAGTGGCCAGATGTACGAGACCACCGAGGACTGCCCTTCTGTCATGGAACAGTTCCACATCCGTGAGATTCAGTCCTGTAAGGTCCTGGATGGGGTCTGGGTCTTCTATGAGCAGCCCAACTACCATGGCAGGCAGTACTTCCTGGACAAGAAGGAATACCGGAAGCCTGTGGACTGGGGTTCCCCATGCTCCGCTGTTCAGTCATTCCGCCGTATCGTGGAGTGA
	Pseudochirops_cupreus	ATGTCTAAAAGTGTAGCCAAGATTACTTTCTACGATGACAAGAATTTCCAAGGTCACCACTATGAGTGTGACAGTGACTGTCCCGATTTCCACACCTATCTGAGCTGCTGCAACTCCATCCGAGTGGCCGGCGGGGCCTGGGTGGTTTATGAGAGGCCCAACTTTGCCGGGAACATGTACATCTTAACTCAGGGCGAATACCCCGATTACCACCACTGGAGGGGGCTCAATGACCGTCTGAGCTCCTGCAAGGTCATCCATCTGTCCAGTGGAGGCCAGTATAAGCTTCAGATCTTTGAGAGGGGAGACTTCAGTGGCCAGATGTACGAGACCACCGAGGACTGCCCTTCTGTCATGGAACAGTTCCACATCCGTGAGATTCAGTCCTGTAAGGTCCTGGATGGGGTCTGGGTCTTCTATGAGCAGCCCAACTACCATGGCAGGCAGTACTTCCTGGACAAGAAGGAATACCGGAAGCCTGTGGACTGGGGTTCCCCATGCTCCGCTGTTCAGTCATTCCGCCGTATCATGGAGTGA
	Lagorchestes_hirsutus	ATGTCTAAAAGTGTAGCCAAGATCACTTTCTATGATGACAAGAATTTCCAAGGTCACCACTATGAGTGCGACAGTGACTGTCCCGATTTCCACACCTATCTGAGCTGCTGCAACTCTATTCGAGTGACTGGCGGGGCCTGGGTGGTTTACGAGAGGCCTAACTTTTCTGGGAACATGTACATCTTAACTCAGGGTGACTACCCTGATTACCATCACTGGAGGGGACTCAATGATCGTCTGAGCTCCTGCAAGGTCATCCACCTGTCGAGTGGAGGCCAGTATAAGCTTCAGATCTTTGAGAGGGGAGACTTCAGTGGCCAGATGTATGAGACCACTGAAGACTGCCCTTCTGTCATGGAACAGTTCCACATCCGGGAGATCCAGTCCTGTAAGGTCCTAGATGGAGTCTGGGTCTTCTATGAGCAGCCCAACTATTATGGCAGGCAGTACTTCTTGGACAAGAAGGAATACCGGAAGCCTGTGGACTGGGGCTCCCCATGCTCAGCTGTTCAGTCATTCCGCCGTATCATGGAGTGA
	Macropus_eugenii	ATGTCTAAAAGTGTAGCCAAGATCACTTTCTATGATGACAAGAATTTCCAAGGTCACCACTATGAGTGCGACAGTGACTGTCCCGATTTCCACACCTATCTGAGCTGCTGCAACTCTATTCGAGTGACTGGTGGGGCCTGGGTGGTTTACGAGAGGCCTAACTTTTCTGGGAACATGTATATCTTAACTCAGGGTGACTACCCTGATTACCATCACTGGAGGGGACTCAATGATCGTCTGAGCTCCTGCAAGGTCATCCACCTGTCGAGTGGAGGCCAGTATAAGCTTCAGATCTTTGAGAGGGGAGACTTCAGTGGCCAGATGTATGAGACCACTGAAGACTGCCCTTCCGTCATGGAACAGTTCCACATCCGGGAGATCCAGTCCTGTAAGGTCCTAGATGGAGTCTGGGTCTTCTATGAGCAGCCCAATTATTATGGCAGGCAGTACTTCTTGGACAAGAAGGAATACCGGAAGCCTGTGGACTGGGGCTCCCCATGCTCAGCTGTTCAGTCATTCCGCCGTATCATGGAGTGA
	Macropus_fuliginosus	ATGTCTAAAAGTGTAGCCAAGATCACTTTCTATGATGACAAGAATTTCCAAGGTCACCACTATGAGTGCGACAGTGACTGTCCCGATTTCCACACCTATCTGAGCTGCTGCAACTCTATTCGAGTGACTGGTGGGGCCTGGGTGGTTTACGAGAGGCCTAACTTTTCTGGGAACATGTACATCTTAACTCAGGGTGACTACCCTGATTACCATCACTGGAGGGGACTCAATGATCGTCTGAGCTCCTGCAAGGTCATCCACCTGTCGAGTGGAGGCCAGTATAAGCTTCAGATCTTTGAGAGGGGAGACTTCAGTGGCCAGATGTATGAGACCACTGAAGACTGCCCTTCCGTCATGGAACAGTTCCACATCCGGGAGATCCAGTCCTGTAAGGTCCTAGATGGAGTCTGGGTCTTCTATGAGCAGCCCAATTATTATGGCAGGCAGTACTTTTTGGACAAGAAGGAATACCGGAAGCCTGTGGACTGGGGCTCCCCATGCTCAGCCGTTCAGTCATTCCGCCGTATCATGGAGTGA
	Macropus_giganteus	ATGTCTAAAAGTGTAGCCAAGATCACTTTCTATGATGACAAGAATTTCCAAGGTCACCACTATGAGTGCGACAGTGACTGTCCCGATTTCCACACCTATCTGAGCTGCTGCAACTCTATTCGAGTGACTGGTGGGGCCTGGGTGGTTTACGAGAGGCCTAACTTTTCTGGGAACATGTACATCTTAACTCAGGGTGACTACCCTGATTACCATCACTGGAGGGGACTCAATGATCGTCTGAGCTCCTGCAAGGTCATCCACCTGTCGAGTGGAGGCCAGTATAAGCTTCAGATCTTTGAGAGGGGAGACTTCAGTGGCCAGATGTATGAGACCACTGAAGACTGCCCTTCCGTCATGGAACAGTTCCACATCCGGGAGATCCAGTCCTGTAAGGTCCTAGATGGAGTCTGGGTCTTCTATGAGCAGCCCAATTATTATGGCAGGCAGTACTTCTTGGACAAGAAGGAATACCGGAAGCCTGTGGACTGGGGCTCCCCATGCTCAGCCGTTCAGTCATTCCGCCGTATCATGGAATGA
	Setonix_brachyurus	ATGTCTAAAAGTGTAGCCAAGATCACTTTCTATGATGACAAGAATTTCCAAGGTCACCACTATGAGTGCGACAGTGACTGTCCCGATTTCCACACCTATCTGAGCTGCTGCAACTCTATTCGAGTGACTGGCGGGGCCTGGGTGGTTTACGAGAGGCCTAACTTTTCTGGGAACATGTACATCTTAACTCAGGGTGACTACCCTGATTACCATCACTGGAGGGGACTCAACGATCGTCTGAGCTCCTGCAAGGTCATCCACCTGTCAAGTGGAGGCCAGTATAAGCTTCAGATCTTTGAGAGGGGAGACTTCAGTGGCCAGATGTATGAGACCACTGAAGACTGCCCTTCCGTCATGGAACAGTTCCACATCCGGGAGATCCAGTCCTGTAAGGTCCTAGATGGAGTCTGGGTCTTCTATGAGCAGCCCAACTATTATGGCAGGCAGTACTTCTTGGACAAGAAGGAATACCGGAAGCCTGTGGACTGGGGCTCCCCATGCTCAGCCGTTCAGTCATTCCGCCGTATCATGGAGTGA
	Macropus_rufus	ATGTCTAAAAGTGTAGCCAAGATCACTTTCTATGATGACAAGAATTTCCAAGGTCACCACTATGAGTGCGACAGTGACTGTCCCGATTTCCACACCTATCTGAGCTGCTGCAACTCTATTCGAGTGACTGGTGGGGCCTGGGTGGTTTACGAGAGGCCTAACTTTTCTGGGAACATGTACATCTTAACTCAGGGTGACTACCCTGATTACCATCACTGGAGGGGACTCAATGATCGTCTGAGCTCCTGCAAGGTCATCCACCTGTCGAGTGGAGGCCAGTATAAGCTTCAGATCTTTGAGAGGGGAGACTTCAGTGGCCAGATGTATGAGACCACTGAAGACTGCCCTTCCGTCATGGAACAGTTCCACATCCGGGAGATCCAGTCCTGTAAGGTCCTAGATGGAGTCTGGGTCTTCTATGAGCAGCCCAATTATTATGGCAGGCAGTACTTCTTGGACAAGAAGGAATACCGGAAGCCTGTGGACTGGGGCTCCCCATGCTCAGCCGTTCAGTCATTCCGCCGTATCATGGAGTGA
	Potorous_gilbertii	ATGTCTAAAAGTGTAGCCAAGATCACTTTCTATGATGACAAGAATTTCCAAGGTCACCACTATGAGTGCGACAGTGACTGTGCCGATTTCCACACCTATCTGAGCTGCTGCAACTCCATTCGAGTGACTGGTGGGGCCTGGGTGGTTTATGAGAGGCCTAACTTTTCCGGGAACATGTACATCTTAACTCAGGGTGAATACCCTGATTACCATCACTGGAGGGGGCTCAATGATCGTCTGAGCTCCTGCAAGGTCATCCACCTGTCGAGTGGAGGCCAGTATAAGCTTCAGATCTTCGAGAGGGGAGACTTCAGTGGCCAGATGTATGAGACCACTGAGGACTGCCCTTCCGTCATGGAACAGTTCCACATCCGGGAGATCCAGTCCTGTAAGGTTCTAGATGGAGTCTGGGTCTTCTATGAGCAGCCCAACTACCATGGCAGGCAGTACTTCTTGGACAAGAAGGAATACCGAAAGCCTGTGGACTGGGGCTCCCCATGCTCAGCCGTTCAGTCATTCCGCCGTATCATGGAGTGA
	Strigocuscus_gymnotis	ATGTCTAAAAGTGTAGCCAAGATTACTTTCTATGATGACAAGAACTTCCAAGGTCACCACTATGAGTGTGACAGTGACTGTGCCGATTTCCACACCTATCTGAGTTGCTGCAACTCCATCCGAGTGGCCGGCGGGGCCTGGGTGGTTTATGAGAGACCCAACTTTGCCGGGAACATGTACATCTTAACTCAGGGTGAATACCCCGATTATCACCACTGGAGGGGGCTCAATGACCGTCTAAGCTCCTGCAAGGTCATCCATCTGTCGAGTGGAGGTCAGTATAAGCTTCAGATCTTTGAGAGGGGAGACTTCAGTGGCCAGATGTATGAGACCACCGAGGACTGCCCTTCCGTCATGGAACAGTTCCATATTCGTGAGGTCCAGTCCTGTAAGGTCCTGGATGGGGTCTGGGTCTTCTATGAGCAGCCCAACTACCACGGCAGGCAGTACTTCTTGGACAAGAAGGAGTACCGGAAGCCTGTGGATTGGGGCTCCGCATGCACAGCTGTCCAATCATTCCGCCGTATCATGGAGTGA
	Trichosurus_vulpecula	ATGTCTAAAAGTGTAGCCAAGATTACTTTCTATGATGACAAGAACTTCCAAGGTCACCACTATGAGTGTGACAGTGACTGTGCCGATTTCCACACCTATCTGAGTTGCTGCAACTCCATCCGAGTGGCCGGCGGGGCCTGGGTGGTTTATGAGAGGCCCAACTTTGCTGGGAACATGTACATCTTAACTCAGGGTGAATACCCCGATTACCACCACTGGAGGGGGCTCAATGACCGTCTGAGCTCCTGCAAGGTCATCCATCTGTCAAGTGGAGGTCAGTATAAGCTTCAGATCTTTGAGAGGGGAGACTTCAGTGGCCAGATGTATGAGACCACAGAGGACTGCCCTTCCGTCATGGAACAGTTCCACATTCGTGAGGTCCAGTCCTGTAAGGTCCTGGATGGGGTCTGGGTCTTCTATGAGCAGCCCAACTACCACGGCAGGCAGTACTTCTTGGATAAGAAGGAGTACCGGAAGCCTGTGGACTGGGGCTCCGCATGTACAGCTGTCCAGTCATTCCGCCGTATCATGGAGTGA
	Phascolarctos_cinereus	ATGTCTAAAAGTGTAGCCAAGATTACTTTCTATGATGACAAGAACTTCCAAGGTCACCACTATGAGTGTGACAGTGACTGTGCTGATTTCCACACCTATCTGAGTTGCTGCAACTCCATCCGGGTGGCTGGCGGGGCCTGGGTGGTTTATGAGAGGCCCAACTTTGCAGGGAACATGTACATCCTAACTCAGGGTGAATACCCTGATTACCACCACTGGAGGGGGCTCAATGACCGGCTGAGCTCCTGCAAGGTGATCCATCTGTCAAGTGGAGGCCAATACAAGCTTCAGATCTTTGAGAGGGGAGACTTCAGTGGCCAGATGTATGAGACCACCGAGGACTGCCCTTCTGTCATGGAACAGTTCCACATCCGTGAGATCCAGTCCTGTAAGGTCCTGGATGGGGTCTGGGTCTTCTACGAGCAGCCCAACTACCATGGCAGACAGTACTTCTTGGACAAGAAGGAGTACCGGAAGCCTGTGGACTGGGGCTCCCCATGCTCAGCTGTTCAGTCGTTCCGCCGTATTATGGAGTGA
	Vombatus_ursinus	ATGTCTAAAAGTGTAGCCAAGATTACTTTCTATGATGATAAGAACTTCCAAGGTCACCACTATGAGTGTGACAGTGACTGTGCCGATTTCCACACCTATTTGAGTTGCTGCAATTCCATCCGGGTGGCCGGCGGGGCCTGGGTGGTTTATGAGAGGCCCAACTTTGCAGGGAACATGTACATCCTAACTCAGGGTGAATACCCTGATTACCACCACTGGAGGGGGCTCAATGACCGGCTGAGCTCCTGCAAGGTGATCCATCTGTCAAGTGGAGGCCAATACAAGCTTCAGATCTTTGAGAGGGGAGACTTCAGTGGCCAGATGTATGAGACCACCGAGGACTGCCCTTCCGTCATGGAACAGTTCCACATCCGTGAGATCCAGTCCTGTAAGGTCCTGGATGGGGTCTGGGTCTTCTATGAGCAGCCCAACTACCATGGCAGACAGTACTTCTTGGACAAGAAGGAGTATAGGAAGCCTGTGGACTGGGGCTCCCCATGCTCAGCTGTTCAGTCATTCCGCCGTATCGTGGAGTGA
	Notoryctes_typhlops_DNA_Zoo	ATGTCTAAAAGTGTAGCCAAAATTGCTTTCTATGATGACAAGAACTTCCAAGGTCACTACTATGAGTGTGACGGTGACTGTGCTTATTTCCACACATACCTGAGTTGCTGTAGCTCCATCTGAGTGGCTCGTGGGGCCTGGGTTGTTTATAAGAGGCCTAACTTTGGTGGGAACATGTACATCTTAACTCAGGGCGAGTACCCCGATTACCACCACTGGAGGGGGCTGAAAGATCAACTGAGCTCCTGCAAGATCGTCCATCTGTC-------------------------------GAGAGGGGAGACTTCAATGGACAGATGTATGAGACCACTGAAGACTGCCTTTCTGTCGTGGGACAGTTCCACAGTCAGGAGATCCAGTCCTGTAAAGTCCTGGATGGGGTCTGGGTCTCCTCTGAGCAGCCCAACTATCATGGCAGGGAGGACTTCTTGGACAAGAAGGAGTACCGCAAGCCTGTGGACTGGGACTCTCCATGCTCAGCTGTTTGATTATTCCGCCGAATCATGGAGTGA
	Notoryctes_typhlops_NYGC	ATGTCTAAAAGTGTAGCCTAAATTGCTTTCTATGATGACAAGAACTTCCAAGGTCACTACTATGAGTGTGACGGTGACTGTGCTTATTTCCACACATACCTGAGTTGCTGTAGCTCCATCTGAGTGGCTCGTGGGGCCTGGGTTGTTTATAAGAGGCCTAACTTTGGTGGGAACATGTACATCTTAACTCAGGGCGAGTACCCCGATTACCACCACTGGAGGGGGCTGAAAGATCAACTGAGCTCCTGCAAGATCGTCCATCTGTC-------------------------------GAGAGGGGAGACTTCAATGGACAGATGTATGAGACCACTGAAGACTGCCTTTCTGTCATGGGACAGTTCCACAGTCAGGAGATCCAGTCCTGTAAAGTCCTGGATGGGGTCTGGGTCTCCTCTGAGCAGCCCAACTATCATGGCAGGGAGGACTTCTTGGACAAGAAGGAGTACCGCAAGCCTGTGGACTGGGACTCTCCATGCTCAGCTGTTTGATTATTCCGCCGAATCATGGAGTGA

;
end;
