# Supplementary material for: Three Blind Moles: Molecular Evolutionary Insights on the Tempo and Mode of Convergent Eye Degeneration in Notoryctes typhlops (Southern Marsupial Mole) and Two Chrysochlorids (Golden Moles)
Source: Genes (Basel). 2023 Oct 28;14(11):2018. doi: 10.3390/genes14112018 (PMC10671557; doi:10.3390/genes14112018)
Supplement: Supplementary file 1 [file genes-14-02018-s001.zip › Marsupialia CDS Alignments Nexus/Marsupialia Lens Genes CDS Nexus/GJA8 CDS both Notoryctes.nex]

#NEXUS
begin taxa;
	dimensions ntax=29;
	taxlabels
	Phascolarctos_cinereus[&country="Australia",collection_date="01-Aug-2015","Rough Temperature (°C)"=90.86857523302263,Description="NW_018343956","Genetic Code"="Standard",Modified=Mon Feb 06 18:57:57 PST 2023,"Annotation Software Version (Genome-Annotation-Data)"="7.4","Assembly Name (Genome-Assembly-Data)"="phaCin_unsw_v4.1",Taxonomy="Eukaryota; Metazoa; Chordata; Craniata; Vertebrata; Euteleostomi; Mammalia; Metatheria; Diprotodontia; Phascolarctidae; Phascolarctos","Common Name"="koala","Genome Coverage (Genome-Assembly-Data)"="57.3x","Filename (Imported From)"="sequence (35).gb","Annotation Provider (Genome-Annotation-Data)"="NCBI",dev_stage="adult",Created=Wed May 10 00:00:00 PDT 2017,isolate="Bilbo 61053","Genome Representation (Genome-Assembly-Data)"="Full","Assembly Date (Genome-Assembly-Data)"="12-JAN-2017","Annotation Method (Genome-Annotation-Data)"="Best-placed RefSeq; Gnomon","Features Annotated (Genome-Annotation-Data)"="Gene; mRNA; CDS; ncRNA","Assembly Provider (Genome-Assembly-Data)"="The Earlham Institute","Sequencing Technology (Genome-Assembly-Data)"="PacBio",db_xref="taxon:38626",Organism="Phascolarctos cinereus","Annotation Version (Genome-Annotation-Data)"="Phascolarctos cinereus Annotation Release 100","Path (Imported From)"="/Users/pannotia/Downloads",Accession="NW_018343956.1","% GC"=53.7%,chromosome="Unknown",sex="female","Annotation Pipeline (Genome-Annotation-Data)"="NCBI eukaryotic genome annotation pipeline","Molecular Weight (kDa)"=464.5943600000068,"# Nucleotide Sequences With Quality"=0,Topology="linear","Assembly Method (Genome-Assembly-Data)"="Falcon v. 0.3.0",specimen_voucher="AM:M.47724","Annotation Status (Genome-Annotation-Data)"="Full annotation",tissue_type="spleen","Molecule Type"="DNA","Expected Final Version (Genome-Assembly-Data)"="Yes"]
	Vombatus_ursinus[&"Rough Temperature (°C)"=91.05464190981432,Description="NW_020954546","Genetic Code"="Standard",Modified=Mon Feb 06 18:57:57 PST 2023,"Annotation Software Version (Genome-Annotation-Data)"="8.1",Taxonomy="Eukaryota; Metazoa; Chordata; Craniata; Vertebrata; Euteleostomi; Mammalia; Metatheria; Diprotodontia; Vombatidae; Vombatus","Common Name"="common wombat","Filename (Imported From)"="sequence (37).gb","Annotation Provider (Genome-Annotation-Data)"="NCBI",Created=Thu Jan 24 00:00:00 PST 2019,"Annotation Method (Genome-Annotation-Data)"="Best-placed RefSeq; Gnomon","Features Annotated (Genome-Annotation-Data)"="Gene; mRNA; CDS; ncRNA",db_xref="taxon:29139",Organism="Vombatus ursinus","Annotation Version (Genome-Annotation-Data)"="100","Path (Imported From)"="/Users/pannotia/Downloads",Accession="NW_020954546.1","% GC"=54.1%,chromosome="Unknown","Molecular Weight (kDa)"=466.833770000007,"# Nucleotide Sequences With Quality"=0,"Annotation Pipeline (Genome-Annotation-Data)"="NCBI eukaryotic genome annotation pipeline",Topology="linear","Annotation Name (Genome-Annotation-Data)"="Vombatus ursinus Annotation Release 100","Annotation Status (Genome-Annotation-Data)"="Full annotation","Molecule Type"="DNA"]
	Antechinus_flavipes[&country="Australia:Samford, QLD","Rough Temperature (°C)"=89.85906040268456,Description="NC_067401","Genetic Code"="Standard",Modified=Mon Feb 06 18:57:57 PST 2023,"Annotation Software Version (Genome-Annotation-Data)"="10.0","Assembly Name (Genome-Assembly-Data)"="AdamAnt",Taxonomy="Eukaryota; Metazoa; Chordata; Craniata; Vertebrata; Euteleostomi; Mammalia; Metatheria; Dasyuromorphia; Dasyuridae; Antechinus","Common Name"="yellow-footed antechinus","Genome Coverage (Genome-Assembly-Data)"="100.0x","Filename (Imported From)"="sequence (41).gb","Annotation Provider (Genome-Annotation-Data)"="NCBI RefSeq",dev_stage="adult",Created=Fri Nov 11 00:00:00 PST 2022,isolate="AdamAnt","Genome Representation (Genome-Assembly-Data)"="Full","Assembly Date (Genome-Assembly-Data)"="FEB-2020","Annotation Method (Genome-Annotation-Data)"="Best-placed RefSeq; Gnomon","Features Annotated (Genome-Annotation-Data)"="Gene; mRNA; CDS; ncRNA","Assembly Provider (Genome-Assembly-Data)"="Nanjing Normal University","Sequencing Technology (Genome-Assembly-Data)"="PacBio; BGISEQ-500; Hi-C",db_xref="taxon:38775",Organism="Antechinus flavipes","Annotation Version (Genome-Annotation-Data)"="100","Path (Imported From)"="/Users/pannotia/Downloads",Accession="NC_067401.1","% GC"=51.2%,chromosome="4",sex="male","Molecular Weight (kDa)"=461.2636600000072,"# Nucleotide Sequences With Quality"=0,"Annotation Pipeline (Genome-Annotation-Data)"="NCBI eukaryotic genome annotation pipeline",Topology="linear","Assembly Method (Genome-Assembly-Data)"="Canu v. 1.7; HiC-Pro v. 2.8.0_devel; 3D-DNA v. 1.12","Annotation Name (Genome-Annotation-Data)"="Antechinus flavipes Annotation Release 100","Annotation Status (Genome-Annotation-Data)"="Full annotation",tissue_type="testis","Molecule Type"="DNA","Expected Final Version (Genome-Assembly-Data)"="Yes"]
	Antechinus_stuartii[&country="Australia: Lane Cove National Park",collection_date="2019-06-10","Rough Temperature (°C)"=89.96890080428955,Description="JACYGW010015521","Genetic Code"="Standard",Modified=Mon Feb 06 18:57:57 PST 2023,"Assembly Name (Genome-Assembly-Data)"="USYD_AStu_M",Taxonomy="Eukaryota; Metazoa; Chordata; Craniata; Vertebrata; Euteleostomi; Mammalia; Metatheria; Dasyuromorphia; Dasyuridae; Antechinus","Common Name"="brown antechinus","Genome Coverage (Genome-Assembly-Data)"="77.0x","Filename (Imported From)"="sequence - 2023-02-06T185330.546.gb",Created=Tue Jan 19 00:00:00 PST 2021,"Genome Representation (Genome-Assembly-Data)"="Full",isolate="AWGG2019M","Assembly Date (Genome-Assembly-Data)"="05-DEC-2019","Sequencing Technology (Genome-Assembly-Data)"="Illumina NovaSeq",db_xref="taxon:9283",Organism="Antechinus stuartii","Path (Imported From)"="/Users/pannotia/Downloads",Accession="JACYGW010015521.1","% GC"=51.5%,sex="male","Molecular Weight (kDa)"=461.7619500000071,"# Nucleotide Sequences With Quality"=0,Topology="linear","Assembly Method (Genome-Assembly-Data)"="Supernova v. 2.1.1",tissue_type="muscle","Molecule Type"="DNA","Expected Final Version (Genome-Assembly-Data)"="Yes"]
	Phascogale_tapoatafa[&"Rough Temperature (°C)"=89.99690860215054,Description="HiC_scaffold_4",Modified=Mon Feb 06 18:57:57 PST 2023,"% GC"=51.5%,"# Nucleotide Sequences With Quality"=0,"Molecular Weight (kDa)"=460.58617000000703,Topology="linear","Molecule Type"="DNA",Created=Mon Feb 06 09:45:01 PST 2023]
	Dasyurus_hallucatus[&"Rough Temperature (°C)"=89.92862930452397,Description="HiC_scaffold_4",Modified=Mon Feb 06 18:57:57 PST 2023,"% GC"=51.4%,"# Nucleotide Sequences With Quality"=0,"Molecular Weight (kDa)"=458.488840000007,Topology="linear","Molecule Type"="DNA",Created=Mon Feb 06 09:32:38 PST 2023]
	Sarcophilus_harrisii[&"Rough Temperature (°C)"=89.85906040268456,Description="NC_045429","Genetic Code"="Standard",Modified=Mon Feb 06 18:57:57 PST 2023,"Annotation Software Version (Genome-Annotation-Data)"="8.3",Taxonomy="Eukaryota; Metazoa; Chordata; Craniata; Vertebrata; Euteleostomi; Mammalia; Metatheria; Dasyuromorphia; Dasyuridae; Sarcophilus","Common Name"="Tasmanian devil","Filename (Imported From)"="sequence (39).gb","Annotation Provider (Genome-Annotation-Data)"="NCBI",Created=Tue Dec 31 00:00:00 PST 2019,"Annotation Method (Genome-Annotation-Data)"="Best-placed RefSeq; Gnomon",cell_line="91H","Features Annotated (Genome-Annotation-Data)"="Gene; mRNA; CDS; ncRNA",db_xref="taxon:9305",Organism="Sarcophilus harrisii","Annotation Version (Genome-Annotation-Data)"="103","Path (Imported From)"="/Users/pannotia/Downloads",Accession="NC_045429.1","% GC"=51.2%,chromosome="4","Molecular Weight (kDa)"=461.3307200000071,"# Nucleotide Sequences With Quality"=0,"Annotation Pipeline (Genome-Annotation-Data)"="NCBI eukaryotic genome annotation pipeline",Topology="linear","Annotation Name (Genome-Annotation-Data)"="Sarcophilus harrisii Annotation Release 103","Annotation Status (Genome-Annotation-Data)"="Full annotation","Molecule Type"="DNA"]
	Dasyurus_viverrinus[&"Rough Temperature (°C)"=89.80403768506056,Description="HiC_scaffold_4",Modified=Mon Feb 06 18:57:57 PST 2023,"% GC"=51.1%,"# Nucleotide Sequences With Quality"=0,"Molecular Weight (kDa)"=459.951840000007,Topology="linear","Molecule Type"="DNA",Created=Mon Feb 06 09:31:24 PST 2023]
	Myrmecobius_fasciatus[&"Rough Temperature (°C)"=89.3740498034076,Description="HiC_scaffold_4",Modified=Mon Feb 06 18:57:57 PST 2023,"% GC"=50.0%,"# Nucleotide Sequences With Quality"=0,"Molecular Weight (kDa)"=472.15990000000744,Topology="linear","Molecule Type"="DNA",Created=Mon Feb 06 09:48:06 PST 2023]
	Thylacinus_cynocephalus[&country="Australia: Tasmania","Rough Temperature (°C)"=89.57120908483634,Description="VAHE03000004","Genetic Code"="Standard",Modified=Mon Feb 06 18:57:57 PST 2023,"Assembly Name (Genome-Assembly-Data)"="UniMelb_ThyCyn2.0_hybrid_assembly",Taxonomy="Eukaryota; Metazoa; Chordata; Craniata; Vertebrata; Euteleostomi; Mammalia; Metatheria; Dasyuromorphia; Thylacinidae; Thylacinus","Common Name"="Tasmanian wolf","Genome Coverage (Genome-Assembly-Data)"="50.0x","Filename (Imported From)"="sequence - 2023-02-06T185424.107.gb",dev_stage="Pouch Young",Created=Mon Apr 04 00:00:00 PDT 2022,"Genome Representation (Genome-Assembly-Data)"="Full",isolate="PY-MV-C5757","Assembly Date (Genome-Assembly-Data)"="DEC-2021","Sequencing Technology (Genome-Assembly-Data)"="Illumina HiSeq; Illumina NextSeq",db_xref="taxon:9275",Organism="Thylacinus cynocephalus","Path (Imported From)"="/Users/pannotia/Downloads",Accession="VAHE03000004.1","% GC"=50.5%,chromosome="4",sex="female","Molecular Weight (kDa)"=463.129950000007,"# Nucleotide Sequences With Quality"=0,Topology="linear","Assembly Method (Genome-Assembly-Data)"="Megahit v. 1.2.9; RagTag v. 2.1.0","Reference-guided Assembly (Genome-Assembly-Data)"="GCF_902635505.1; mSarHar1.11","Molecule Type"="DNA","Expected Final Version (Genome-Assembly-Data)"="Yes",isolation_source="soft tissue of a 108-year-old, alcohol-preserved thylacine pouch young specimen"]
	Didelphis_virginiana[&"Rough Temperature (°C)"=89.72168674698794,Description="HiC_scaffold_7",Modified=Mon Feb 06 18:57:57 PST 2023,"% GC"=50.9%,"# Nucleotide Sequences With Quality"=0,"Molecular Weight (kDa)"=462.4714600000072,Topology="linear","Molecule Type"="DNA",Created=Mon Feb 06 18:52:52 PST 2023]
	Gracilinanus_agilis[&country="Brazil: Panga",collection_date="2019-05-19","Rough Temperature (°C)"=89.90013395847286,Description="NC_058133","Genetic Code"="Standard",Modified=Mon Feb 06 18:57:57 PST 2023,"Annotation Software Version (Genome-Annotation-Data)"="9.0","Assembly Name (Genome-Assembly-Data)"="AgileGrace",Taxonomy="Eukaryota; Metazoa; Chordata; Craniata; Vertebrata; Euteleostomi; Mammalia; Metatheria; Didelphimorphia; Didelphidae; Gracilinanus","Common Name"="Agile Gracile Mouse Opossum","Genome Coverage (Genome-Assembly-Data)"="100.0x","Filename (Imported From)"="sequence (38).gb","Annotation Provider (Genome-Annotation-Data)"="NCBI",dev_stage="adult",Created=Wed Oct 20 00:00:00 PDT 2021,isolate="LMUSP501","Genome Representation (Genome-Assembly-Data)"="Full","Assembly Date (Genome-Assembly-Data)"="MAR-2020","Annotation Method (Genome-Annotation-Data)"="Best-placed RefSeq; Gnomon","Features Annotated (Genome-Annotation-Data)"="Gene; mRNA; CDS; ncRNA","Assembly Provider (Genome-Assembly-Data)"="Nanjing Normal University","Sequencing Technology (Genome-Assembly-Data)"="stLFR; BGISEQ-500; Hi-C",db_xref="taxon:191870",Organism="Gracilinanus agilis","Annotation Version (Genome-Annotation-Data)"="100","Path (Imported From)"="/Users/pannotia/Downloads",Accession="NC_058133.1","% GC"=51.3%,chromosome="4",sex="male","Molecular Weight (kDa)"=462.06813000000705,"# Nucleotide Sequences With Quality"=0,"Annotation Pipeline (Genome-Annotation-Data)"="NCBI eukaryotic genome annotation pipeline",Topology="linear","Assembly Method (Genome-Assembly-Data)"="SOAPnuke v. 1.5; Supernova v. 2.1.1; Gapcloser v. 1.10","Annotation Name (Genome-Annotation-Data)"="Gracilinanus agilis Annotation Release 100","Annotation Status (Genome-Annotation-Data)"="Full annotation",tissue_type="liver","Molecule Type"="DNA","Expected Final Version (Genome-Assembly-Data)"="Yes"]
	Monodelphis_domestica[&"Rough Temperature (°C)"=90.29732620320854,Description="NC_008802","Genetic Code"="Standard",Modified=Mon Feb 06 18:57:57 PST 2023,"Annotation Software Version (Genome-Annotation-Data)"="7.0",Taxonomy="Eukaryota; Metazoa; Chordata; Craniata; Vertebrata; Euteleostomi; Mammalia; Metatheria; Didelphimorphia; Didelphidae; Monodelphis","Common Name"="gray short-tailed opossum","Filename (Imported From)"="sequence (40).gb","Annotation Provider (Genome-Annotation-Data)"="NCBI",Created=Wed Apr 27 00:00:00 PDT 2016,pop_variant="pop1","Annotation Method (Genome-Annotation-Data)"="Best-placed RefSeq; Gnomon","Features Annotated (Genome-Annotation-Data)"="Gene; mRNA; CDS; ncRNA",db_xref="taxon:13616",Organism="Monodelphis domestica","Annotation Version (Genome-Annotation-Data)"="Monodelphis domestica Annotation Release 103","Path (Imported From)"="/Users/pannotia/Downloads",Accession="NC_008802.1","% GC"=52.3%,chromosome="2","Annotation Pipeline (Genome-Annotation-Data)"="NCBI eukaryotic genome annotation pipeline","Molecular Weight (kDa)"=463.10763000000696,"# Nucleotide Sequences With Quality"=0,Topology="linear","Annotation Status (Genome-Annotation-Data)"="Full annotation","Molecule Type"="DNA"]
	Dromiciops_gliroides[&country="Chile: San Martin, comuna de Valdivia, Region delos Rios",collection_date="2014-02-10","Rough Temperature (°C)"=91.05351640991293,Description="NC_057864","Genetic Code"="Standard",Modified=Mon Feb 06 18:57:57 PST 2023,"Annotation Software Version (Genome-Annotation-Data)"="9.0","Assembly Name (Genome-Assembly-Data)"="mDroGli1.pri",Taxonomy="Eukaryota; Metazoa; Chordata; Craniata; Vertebrata; Euteleostomi; Mammalia; Metatheria; Microbiotheria; Microbiotheriidae; Dromiciops","Common Name"="monito del monte","Genome Coverage (Genome-Assembly-Data)"="63.0x","Filename (Imported From)"="sequence (34).gb","Annotation Provider (Genome-Annotation-Data)"="NCBI",dev_stage="adult",Created=Tue Sep 28 00:00:00 PDT 2021,isolate="mDroGli1","Genome Representation (Genome-Assembly-Data)"="Full","Assembly Date (Genome-Assembly-Data)"="07-APR-2021","Annotation Method (Genome-Annotation-Data)"="Best-placed RefSeq; Gnomon","Features Annotated (Genome-Annotation-Data)"="Gene; mRNA; CDS; ncRNA","Assembly Provider (Genome-Assembly-Data)"="Vertebrate Genomes Project","Sequencing Technology (Genome-Assembly-Data)"="PacBio Sequel II CLRQ; 10X Genomics linked reads; Bionano Genomics DLS; Arima Genomics v1 Hi-C",db_xref="taxon:33562",Organism="Dromiciops gliroides","Annotation Version (Genome-Annotation-Data)"="100","Path (Imported From)"="/Users/pannotia/Downloads",Accession="NC_057864.1","% GC"=54.1%,chromosome="4",sex="female","Molecular Weight (kDa)"=461.8665500000066,"# Nucleotide Sequences With Quality"=0,"Annotation Pipeline (Genome-Annotation-Data)"="NCBI eukaryotic genome annotation pipeline",Topology="linear","Assembly Method (Genome-Assembly-Data)"="FALCON kit v. 1.8.1; FALCON unzip v. 1.3.7; purge_dups v. 1.2.3; Scaff10X v. 4.2; Bionano Solve v. 3.5.1_01142020; Salsa Hi-C v. 2.2; GCPP v. 1.9.0-SL-release-8.0.0+1-37-gd7b188d; longranger v. 2.2.2; freebayes v. 1.3.2; gEVAL manual curation v. 2021-04-07; VGP pipeline v. 1.6","Annotation Name (Genome-Annotation-Data)"="Dromiciops gliroides Annotation Release 100","Diploid (Genome-Assembly-Data)"="Principal Pseudohaplotype","Annotation Status (Genome-Annotation-Data)"="Full annotation",tissue_type="kidney, liver","Molecule Type"="DNA","Expected Final Version (Genome-Assembly-Data)"="No"]
	Gymnobelideus_leadbeateri[&"Rough Temperature (°C)"=90.4219022103148,Description="HiC_scaffold_2",Modified=Mon Feb 06 18:57:57 PST 2023,"% GC"=52.6%,"# Nucleotide Sequences With Quality"=0,"Molecular Weight (kDa)"=462.13298000000697,Topology="linear","Molecule Type"="DNA",Created=Mon Feb 06 12:24:01 PST 2023]
	Pseudocheirus_occidentalis[&"Rough Temperature (°C)"=90.03872053872054,Description="HiC_scaffold_1",Modified=Mon Feb 06 18:57:57 PST 2023,"% GC"=51.6%,"# Nucleotide Sequences With Quality"=0,"Molecular Weight (kDa)"=459.66752000000696,Topology="linear","Molecule Type"="DNA",Created=Mon Feb 06 12:19:42 PST 2023]
	Pseudochirops_corinnae[&"Rough Temperature (°C)"=90.08070175438597,Description="HiC_scaffold_2",Modified=Mon Feb 06 18:57:57 PST 2023,"% GC"=51.8%,"# Nucleotide Sequences With Quality"=0,"Molecular Weight (kDa)"=458.8129700000069,Topology="linear","Molecule Type"="DNA",Created=Mon Feb 06 12:20:51 PST 2023]
	Pseudochirops_cupreus[&"Rough Temperature (°C)"=89.76262626262626,Description="HiC_scaffold_5",Modified=Mon Feb 06 18:57:57 PST 2023,"% GC"=51.0%,"# Nucleotide Sequences With Quality"=0,"Molecular Weight (kDa)"=459.756710000007,Topology="linear","Molecule Type"="DNA",Created=Mon Feb 06 12:23:01 PST 2023]
	Strigocuscus_gymnotis[&"Rough Temperature (°C)"=90.55611413043478,Description="HiC_scaffold_6",Modified=Mon Feb 06 18:57:57 PST 2023,"% GC"=52.9%,"# Nucleotide Sequences With Quality"=0,"Molecular Weight (kDa)"=455.8118600000067,Topology="linear","Molecule Type"="DNA",Created=Mon Feb 06 12:18:20 PST 2023]
	Trichosurus_vulpecula[&country="New Zealand: Sandymount, Otago Peninsula (Trap 21)",collection_date="17-May-2018","Rough Temperature (°C)"=90.33951774949766,Description="NC_050579","Genetic Code"="Standard",Modified=Mon Feb 06 18:57:57 PST 2023,"Annotation Software Version (Genome-Annotation-Data)"="8.5","Assembly Name (Genome-Assembly-Data)"="mTriVul1.pri",Taxonomy="Eukaryota; Metazoa; Chordata; Craniata; Vertebrata; Euteleostomi; Mammalia; Metatheria; Diprotodontia; Phalangeridae; Trichosurus","Common Name"="common brushtail","Genome Coverage (Genome-Assembly-Data)"="60.73x","Filename (Imported From)"="sequence (36).gb","Annotation Provider (Genome-Annotation-Data)"="NCBI",dev_stage="pouch-young",Created=Sun Oct 25 00:00:00 PDT 2020,isolate="mTriVul1","Genome Representation (Genome-Assembly-Data)"="Full","Assembly Date (Genome-Assembly-Data)"="15-JAN-2020","Annotation Method (Genome-Annotation-Data)"="Best-placed RefSeq; Gnomon","Features Annotated (Genome-Annotation-Data)"="Gene; mRNA; CDS; ncRNA","Assembly Provider (Genome-Assembly-Data)"="Vertebrate Genomes Project","Sequencing Technology (Genome-Assembly-Data)"="PacBio Sequel; Illumina NovaSeq; Arima Genomics Hi-C; Bionano Genomics DLS",db_xref="taxon:9337",Organism="Trichosurus vulpecula","Annotation Version (Genome-Annotation-Data)"="100","Path (Imported From)"="/Users/pannotia/Downloads",Accession="NC_050579.1","% GC"=52.4%,chromosome="7",sex="male","Molecular Weight (kDa)"=462.17405000000684,"# Nucleotide Sequences With Quality"=0,"Annotation Pipeline (Genome-Annotation-Data)"="NCBI eukaryotic genome annotation pipeline",Topology="linear","Assembly Method (Genome-Assembly-Data)"="FALCON v. DNANexus 1.9.0; FALCON-Unzip v. DNANexus 1.0.6; purge_haplotigs v. v1.0.3+ 1.Nov.2018; scaff10x v. 4.1.0; Bionano Solve DLS v. 3.2.1; Salsa HiC v. 2.2; Arrow smrtanalysis Pacbio polishing & gap filling v. 6.0.0.47841; longranger align v. 2.2.2; freebayes Illumina polishing v. 1.3.1; gEVAL manual curation v. 2020-01-15; VGP assembly pipeline v. 1.5","Annotation Name (Genome-Annotation-Data)"="Trichosurus vulpecula Annotation Release 100","Diploid (Genome-Assembly-Data)"="Principal pseudohaplotype","Annotation Status (Genome-Annotation-Data)"="Full annotation",tissue_type="muscle (forearm)","Molecule Type"="DNA","Expected Final Version (Genome-Assembly-Data)"="No"]
	Lagorchestes_hirsutus[&"Rough Temperature (°C)"=89.73536503683859,Description="HiC_scaffold_1",Modified=Mon Feb 06 18:57:57 PST 2023,"% GC"=50.9%,"# Nucleotide Sequences With Quality"=0,"Molecular Weight (kDa)"=462.199310000007,Topology="linear","Molecule Type"="DNA",Created=Mon Feb 06 12:28:53 PST 2023]
	Macropus_fuliginosus[&"Rough Temperature (°C)"=89.7484396200814,Description="HiC_scaffold_2",Modified=Mon Feb 06 18:57:57 PST 2023,"% GC"=50.9%,"# Nucleotide Sequences With Quality"=0,"Molecular Weight (kDa)"=456.44760000000684,Topology="linear","Molecule Type"="DNA",Created=Mon Feb 06 18:45:07 PST 2023]
	Macropus_rufus[&"Rough Temperature (°C)"=89.7628762541806,Description="HiC_scaffold_2",Modified=Mon Feb 06 18:57:57 PST 2023,"% GC"=51.0%,"# Nucleotide Sequences With Quality"=0,"Molecular Weight (kDa)"=462.9197700000071,Topology="linear","Molecule Type"="DNA",Created=Mon Feb 06 18:47:27 PST 2023]
	Macropus_giganteus[&"Rough Temperature (°C)"=89.80408163265305,Description="HiC_scaffold_2",Modified=Mon Feb 06 18:57:57 PST 2023,"% GC"=51.1%,"# Nucleotide Sequences With Quality"=0,"Molecular Weight (kDa)"=455.2077600000068,Topology="linear","Molecule Type"="DNA",Created=Mon Feb 06 18:46:27 PST 2023]
	Setonix_brachyurus[&"Rough Temperature (°C)"=89.59859719438877,Description="HiC_scaffold_2",Modified=Mon Feb 06 18:57:57 PST 2023,"% GC"=50.6%,"# Nucleotide Sequences With Quality"=0,"Molecular Weight (kDa)"=463.54625000000703,Topology="linear","Molecule Type"="DNA",Created=Mon Feb 06 18:49:45 PST 2023]
	Macropus_eugenii[&"Rough Temperature (°C)"=89.8599455040872,Description="HiC_scaffold_2",Modified=Mon Feb 06 18:57:57 PST 2023,"% GC"=51.2%,"# Nucleotide Sequences With Quality"=0,"Molecular Weight (kDa)"=454.54830000000675,Topology="linear","Molecule Type"="DNA",Created=Mon Feb 06 18:43:47 PST 2023]
	Potorous_gilbertii[&"Rough Temperature (°C)"=89.73385880740234,Description="HiC_scaffold_2",Modified=Mon Feb 06 18:57:57 PST 2023,"% GC"=50.9%,"# Nucleotide Sequences With Quality"=0,"Molecular Weight (kDa)"=451.6834900000066,Topology="linear","Molecule Type"="DNA",Created=Mon Feb 06 18:48:29 PST 2023]
	Notoryctes_typhlops_DNA_Zoo[&URN="urn:local:.:ouu-fswlf49","Rough Temperature (°C)"=89.75687645687645,Description="HiC_scaffold_7",Modified=Mon May 15 11:17:09 PDT 2023,"% GC"=51.1%,"# Nucleotide Sequences With Quality"=0,"Molecular Weight (kDa)"=398.49702000000497,Topology="linear","Molecule Type"="DNA",Created=Tue Jan 17 14:42:30 PST 2023]
	Notoryctes_typhlops_NYGC[&"At least Q20"=100.00%,Ambiguities=0,"At least Q30"=100.00%,"Rough Temperature (°C)"=89.78873348873348,"At least Q40"=100.00%,Description="",Modified=Mon May 15 11:17:09 PDT 2023,Bin="<html><head><3></head><b><font color='#49993F'>High</font></b></html>","% GC"=51.2%,"# Nucleotide Sequences With Quality"=1,"Post-Trim Length"=1287,"Molecular Weight (kDa)"=398.48200000000503,Topology="linear","% MQ"=0.0%,Created=Mon May 15 11:11:54 PDT 2023,URN="urn:local:.:yu-g9qmhb2","% LQ"=0.0%,"% HQ"=100.0%,"Molecule Type"="DNA"]
;
end;

begin characters;
	dimensions nchar=1325;
	format datatype=dna missing=? gap=-;
	matrix
	Phascolarctos_cinereus	ATGGGTGATTGGAGTTTCCTGGGGAACATCTTAGAGGAGGTGAACGAGCACTCCACCGTCATCGGCAGGGTCTGGCTCACCGTCCTGTTCATCTTCCGGATCCTCATCCTGGGCACGGCGGCAGAATTTGTGTGGGGAGACGAGCAGTCAGACTTCGTCTGTAACACCCAACAACCAGGTTGTGAGAATGTCTGCTATGACGAGGCTTTTCCCATCTCCCACATCCGCCTCTGGGTCTTACAGATCATCTTCGTCTCCACCCCATCCCTAGTGTACGTGGGCCATGCCGTGCACCACGTCCGCATGGAAGAAAAGCGGAAGGAGAGGGAAGCTGAGGAGATGTGCCAACAATCTGGGGGCAAT---GGGGAGAGGCTGCCGTTAGCCCTGGATCAAGGCAGTACCAAGAAGAGCAGCAACAGTACCAAGGGCACCAAAAAGTTCCGGCTGGAAGGGACCCTCTTAAGGACCTACATCTGCCACATCATCTTTAAGACTCTCTTTGAGGTGGGCTTCATCGTGGGACATTACTTCTTGTACGGCTTCCGAATCCTGCCCTT--GTATCAGTGCAGCCGATGGCCCTGCCCCAACGTGGTGGACTGCTTCGTGTCAAGACCCACCGAGAAGACCATTTTCATCCTTTTCATGCTCTCTGTGGCCTCTGTATCCCTCTTCCTCAACATCATGGAAATCAGCCACCTGGGCATGAAGAGAATCCGATCTGCTTTCAACAGGCCCGCCGAACAACCCCTGGGGGAGATCCCTGAGAAATCCCTCCACTCCATCGCAGTCTCCTCCATCCAAAAAGCCAAGGGCTACCAGCTCCTAGAAGAAGAGAAAATCGTGTCCCACTATTTCCCCCTGACTGAGGTTGGGGTGGTGGAGACGAGACCTCTTGCTGCCACACCTTTCGGCCGTTTCGAAGAGAAGATTGGCACTGGACCTCTGGGAGATCTGTCCCAAGCTTACACGGAAACGCTCCCTTCCTATGCTCAAGTGGGAGAACAGGAAGTAGAGGCAGAGCATGAAGAGGAGGAGGCAGAGGCACCGCCAGAGGAGGAAGAGAAGAGGCAGGAACCCGAGGCAGTGACCCTGGAGGCTCCAGAGGCC---ACTGTGAGGC------TGGAGGAGAAGGAG---------GGGACCCCAGTAGAAAGGAAGGCAGGAGATAAGACAGAACTGCCGGAGCTGCCAGAGCTGCCAGTGGAGAAGGCGCCGCTGTGCCCAGAGCTGGCAGTGGATGACACCAGACCCCTCAGCCGGCTAAGCAAAGCCAGCAGCCGGGCAAGGTCAGATGATTTGACTGTATGA
	Vombatus_ursinus	ATGGGTGATTGGAGTTTCCTGGGGAACATCTTGGAGGAGGTGAATGAGCACTCCACCGTCATCGGCAGGGTCTGGCTCACTGTCCTCTTCATCTTCCGGATCCTCATCCTGGGCACGGCGGCAGAATTTGTGTGGGGAGACGAGCAGTCGGACTTCGTATGTAACACCCAACAACCAGGTTGTGAGAATGTCTGCTATGACGAGGCTTTCCCCATCTCCCACATCCGCCTCTGGGTGTTACAGATCATCTTCGTTTCCACCCCATCCCTAGTGTACGTGGGCCATGCTGTGCATCACGTCCGGATGGAAGAAAAGCGGAAGGAGAGGGAAGCTGAGGAGATGTGCCAGCAGTCTGGGGGCAAT---GGGGAGAGGCTACCGTTGGCCCTGGATCAAGGCAGTACCAAGAAGAGCAGTAACAGTACCAAGGGCACCAAAAAGTTCCGGCTGGAAGGGACCCTCTTGAGGACCTACATCTGCCACATCATCTTTAAGACTCTCTTTGAGGTGGGCTTCATCGTGGGACATTACTTCTTGTACGGTTTCCGAATCCTGCCCTT--GTATCAGTGTAGCCGATGGCCCTGCCCCAACGTGGTGGACTGCTTCGTGTCAAGACCCACCGAGAAAACCATTTTCATCCTTTTCATGCTGTCTGTGGCCTCCGTATCCCTCTTCCTCAACATCATGGAAATCAGCCACCTGGGCATGAAGAGAATCCGATCTGCTTTCAACAGGCCCGCTGAACAACCCCTGGGGGAAATCCCTGAGAAATCCCTCCACTCCATCGCTGTCTCCTCCATCCAAAAGGCCAAGGGCTACCAGCTCCTAGAAGAAGAGAAAATCGTGTCCCACTATTTCCCCCTGACTGAGGTCGGGGTGGTGGAGACAAGACCTCTTGCTGCTACCCCTTTCAGCCGTTTCGAAGAAAAGATTGGCACTGGACCTCTGGGAGATCTGTCCCGAGCTTACACGGAAACGCTCCCTTCCTATGCTCAAGTGGGAGAACAAGAAGTAGAGGCAGAGCGCGAAGAGGAGGAGGCAAAGGCGCCGCCAGAGGAGGAAGAGAAGAGGCAGGAACCGGAGGCAGTGACCCCGGAGGCGCCGGAGGCC---ACTGTGGGGCTGGAGGAAGAGGAGGAGAAGGAGAAGGCGGGGACCCCAATAGAAAGGAAGGCAGGAGATAAG---------CCAGAGCTGCCGGAGCTGCCAGTGGAGAAGGCGCCACTGTGCCCAGAGCTGGCAGCGGATGACACCAGACCCCTCAGCCGGCTAAGCAAAGCCAGCAGCCGGGCAAGGTCGGATGATTTGACTGTATGA
	Antechinus_flavipes	ATGGGTGACTGGAGTTTCCTCGGGAACATCTTGGAGGAAGTTAATGAGCACTCCACGGTCATTGGCAGGGTCTGGCTCACCGTCCTTTTCATCTTCCGGATCCTCATCCTGGGCACAGCCGCAGAATTTGTGTGGGGAGACGAGCAGTCAGACTTTGTGTGTAACACCCAACAGCCGGGTTGTGAGAATGTCTGCTACGACGAGGCCTTCCCCATCTCCCACATCCGCCTCTGGGTCTTACAGATCATCTTCGTCTCCACTCCATCCCTAGTGTACGTGGGCCACGCGGTGCACCACGTCCGAATGGAAGAAAAGAGGAAGGAGAGGGAAGCCGAAGAGGTGTGTCAGCAGTCTGGGAGCAAT---GGTGAGAGGCTGCCTTTAGCCCTAGATCAAGGCAGTACCAAGAAGAGCAGCAATAGTACGAAGGGCACCAAAAAATTCCGACTGGAAGGGACCCTCTTGAGGACCTACATCTGCCACATCATCTTTAAAACTCTCTTTGAGGTGGGCTTCATAGTGGGACATTATTTCTTATACGGCTTTCGGATCCTGCCTTT--GTATCAATGTAGCCGATGGCCCTGCCCCAATGTGGTGGACTGCTTCGTGTCAAGACCCACTGAGAAGACCATTTTCATCCTGTTCATGCTTTCTGTGGCCTGTGTGTCTCTCTTCCTCAACATCATGGAAATCAGCCACCTGGGCCTGAAGAGAATCCGATCTGCTTTCAATAGGCCCACGGAACAACCACTGGGGGAGATCCCTGAGAAATCCCTCCACTCCATTGCTGTTTCCTCCATCCAAAAGGCCAAGGGCTACCAGCTCCTAGAAGAAGAGAAGATCGTATCCCACTATTTCCCCCTGACTGAGGTTGGGGTCGTGGAGACGAGACCACTGGCTGCCACACCATTCAGCCGTTTTGAAGAGAAGATTGGCACTGGACCTCTGGGAGATCTGTCCCGGGCGTACACGGAAACACTTCCTTCCTATGCTCAAGTAGGAGAACAGGAAGTAGAGGCAGAACGGGAGGAGGAGGAGGGAGAGGTACCACCAGAGGAAGAGGAAAAGAGGCAGGAACCAGAGGCAGTGACCCCAGAAATGCAGGAGGCC---ACTGTGGGGC------AGGAAGAGGAGAAGGAGAAGGCAGGGATCCCA---GAAAGGAAGGCAGGAGAGAAG------------------CAAGATCTGCCAGTGGAGAAGGCACCACTGTGCCCAGAACTGGCAGCAGATGACAGCAGACCCCTCAGCCGGCTGAGCAAAGCCAGCAGCCGGGCAAGGTCGGATGATTTGACTGTATGA
	Antechinus_stuartii	ATGGGTGACTGGAGTTTCCTCGGGAACATCTTGGAGGAAGTTAATGAGCACTCCACAGTCATCGGCAGGGTCTGGCTCACCGTCCTCTTCATCTTCCGGATCCTCATCCTGGGCACAGCCGCAGAATTTGTGTGGGGAGACGAGCAGTCAGACTTTGTGTGTAACACCCAACAGCCGGGTTGTGAGAATGTCTGCTACGACGAGGCCTTCCCCATCTCCCACATCCGCCTCTGGGTCTTACAGATCATCTTCGTCTCCACTCCATCCCTAGTGTACGTGGGCCACGCAGTGCACCATGTCCGAATGGAAGAAAAGAGGAAGGAGAGGGAAGCCGAGGAGGTGTGCCAGCAGTCTGGGAGCAAT---GGTGAGAGGCTGCCTTTAGCCCTAGATCAAGGCAGTACCAAGAAGAGCAGCAATAGTACGAAGGGCACCAAAAAATTCCGACTGGAAGGGACCCTCTTGAGGACCTACATCTGCCACATCATCTTTAAAACTCTCTTCGAAGTGGGCTTCATAGTGGGACATTATTTCTTATACGGCTTTCGGATCCTGCCTTT--GTATCAATGTAGCCGATGGCCCTGCCCCAATGTGGTGGACTGCTTCGTGTCAAGACCCACCGAGAAGACCATTTTCATCCTGTTCATGCTTTCTGTGGCCTGCGTATCTCTCTTCCTCAACATCATGGAAATCAGCCACCTGGGCCTGAAGAGAATCCGATCTGCTTTCAATCGGCCCACGGAACAACCACTGGGGGAGATCCCTGAGAAATCCCTCCACTCCATTGCTGTTTCCTCCATCCAAAAGGCCAAGGGCTACCAGCTCCTAGAAGAAGAGAAGATCGTATCCCACTATTTCCCCCTGACTGAGGTTGGGGTCGTGGAGACGAGACCACTGGCTGCCACACCATTCAGCCGTTTTGAAGAGAAGATTGGCACTGGACCTCTGGGAGATCTGTCCCGGGCGTACACGGAAACACTTCCTTCCTATGCTCAAGTAGGAGAACAGGAAGTAGAGGCAGAACGGGAGGAGGAGGAGGGAGAGGTACCACCAGAGGAAGAGGAGAAGAGGCAGGAACCAGAGGCAGTGACCCCAGAAATGCAGGAGGCC---ACTGTGGGGC------AGGAAGAGGAGAAGGAGAAGGCAGGGACCCCA---GAAAGGAAGGCAGGAGAGAAG------------------CAAGATCTGCCAGTGGAGAAGGCACCACTGTGCCCAGAACTGGCAGCAGATGACAGCAGACCCCTCAGCCGGCTGAGCAAAGCCAGCAGCCGGGCAAGGTCGGATGATTTGACTGTATGA
	Phascogale_tapoatafa	ATGGGTGACTGGAGTTTCCTCGGAAACATCTTGGAGGAAGTTAATGAGCACTCCACGGTCATCGGCAGGGTCTGGCTCACCGTCCTCTTCATCTTCCGGATCCTCATCCTGGGCACGGCCGCAGAATTTGTGTGGGGAGACGAGCAGTCAGACTTTGTGTGTAACACCCAACAGCCAGGTTGTGAGAATGTCTGCTATGATGAGGCCTTCCCCATCTCCCACATCCGCCTCTGGGTCTTACAGATCATCTTCGTCTCCACTCCATCCCTAGTGTACGTGGGCCACGCGGTGCACCACGTCCGAATGGAAGAAAAGAGGAAAGAGAGGGAAGCCGAGGAGGTGTGCCAGCAGTCTGGGAGCAAT---GGTGAGAGGCTGCCTTTAGCCCTAGATCAAGGCAGTACCAAGAAGAGCAGCAATAGTACAAAGGGCACCAAAAAATTCCGACTGGAAGGGACCCTCTTGAGGACCTACATCTGCCACATCATCTTTAAGACTCTCTTCGAGGTGGGCTTCATAGTGGGACATTATTTCTTATACGGCTTTCGGATCCTGCCTTT--GTATCAGTGTAGCCGATGGCCATGCCCCAATGTGGTGGACTGCTTCGTGTCAAGACCCACCGAGAAGACCATTTTCATCCTATTCATGCTTTCTGTGGCCTGTGTGTCTCTCTTCCTCAACATCATGGAAATCAGCCACCTGGGCCTGAAGAGAATCCGATCTGCTTTCAATAGGCCCACGGAACAACCACTGGGGGAGATCCCTGAGAAATCCCTCCACTCCATTGCTGTTTCCTCCATCCAAAAGGCCAAGGGCTACCAGCTCCTAGAAGAAGAGAAGATCGTATCCCACTATTTCCCCCTGACTGAGGTTGGGGTCGTGGAGACGAGACCACTGGCTGCCACACCGTTCAGCCGTTTTGAAGAGAAGATTGGCACTGGACCTCTGGGAGATCTGTCCCGGGCGTACACGGAAACACTTCCTTCCTATGCTCAAGTAGGAGAACAGGAAGTAGAGGCAGAACGGGAGGAGGAGGAGGGAGAGGTACCACCAGAGGAAGAGGAGAAGAGGCAGGAACCAGAGGCAGTGACCCCAGAAGTGCAGGAGGCC---ACTGTGGGGC------AGGAAGAGGAGAAGGAGAAGGCAGGGACCCCA---GAAAGGAAGGCAGGAGAGAAG------------------CAAGATCTGCCAGTGGAAAAGGCACCACTGTGCCCAGAACTGGCATCAGATGACAGCAGACCCCTCAGCCGGCTGAGCAAAGCCAGCAGCCGGGCAAGGTCGGATGATTTGACTGTATGA
	Dasyurus_hallucatus	ATGGGTGACTGGAGTTTCCTCGGGAACATCTTGGAGGAAGTTAATGAGCACTCCACGGTCATTGGCAGGGTCTGGCTCACTGTCCTCTTCATCTTCCGGATCCTCATTCTGGGCACAGCCGCAGAATTTGTGTGGGGAGACGAGCAGTCAGACTTTGTGTGTAACACACAACAGCCAGGTTGTGAGAATGTCTGCTACGATGAGGCCTTCCCCATCTCCCACATCCGCCTCTGGGTCTTACAGATCATCTTCGTCTCCACTCCATCCCTAGTGTACGTGGGCCACGCAGTGCACCATGTCCGAATGGAAGAAAAGAGGAAGGAGAGGGAAGCCGAGGAGGTGTGCCAGCAGTCTGGGAGCAAT---GGTGAGAGGCTGCCTTTAGCCCTAGATCAAGGCAGTACCAAGAAGAGCAGCAATAGTACGAAGGGCACCAAAAAATTCCGGCTGGAAGGGACCCTCTTGAGGACCTACATCTGCCACATCATCTTTAAGACTCTCTTCGAAGTGGGCTTCATAGTGGGACATTATTTCTTATACGGCTTTCGGATCCTGCCTCT--GTATCAGTGTAGCCGATGGCCCTGCCCCAATGTGGTGGACTGCTTCGTGTCAAGACCCACCGAGAAGACCATTTTCATCCTGTTCATGCTTTCTGTGGCCTGTGTGTCTCTCTTCCTCAACATCATGGAAATCAGCCACCTGGGCCTGAAGAGAATCCGATCTGCTTTCAATAGGCCCACGGAACAACCACTGGGAGAGATCCCTGAGAAATCCCTCCACTCCATTGCTGTTTCCTCCATCCAAAAGGCCAAGGGCTACCAGCTCCTAGAAGAAGAGAAGATCGTATCCCACTATTTCCCCCTGACTGAGGTTGGGGTCGTGGAGACGAGACCACTGGCTGCCACACCGTTCAGTCGTTTTGAAGAGAAGATTGGCACTGGACCTCTGGGAGATCTGTCCCGGGCGTACACGGAAACACTTCCTTCCTACGCTCAAGTAGGAGAACAGGAAGTAGAGGCAGAACGGGAGGAGGAAGAGGGAGAGGTACCACCAGAGGAAGAGGAGAAGAGGCAGGAACCAGAGGCAGTGACCCCAGAAATGCAGGAGGCC---ACTGTGGAGC------AGGAAGAGGAGAAGGAGAAGGCAGGGACCCCA---GAAAAGAAGGCAGGAGAGAAG------------------CAAGAGCTGCCAGTGGAGAAGGCACCACTGTGCCCAGAACTGGCAGCAGATGACAGCAGACCCCTCAGCCGGCTGAGCAAAGCCAGCAGCCGGGCAAGGTCGGATGATTTGACTGTATGA
	Sarcophilus_harrisii	ATGGGTGACTGGAGTTTCCTCGGAAACATCTTGGAGGAAGTTAATGAGCACTCCACGGTCATTGGCAGGGTCTGGCTCACTGTCCTCTTCATCTTCCGGATCCTCATCCTGGGCACGGCTGCAGAATTTGTGTGGGGAGACGAGCAGTCAGACTTTGTGTGTAACACACAACAGCCAGGTTGTGAGAATGTCTGCTACGATGAGGCCTTCCCCATCTCCCACATCCGCCTCTGGGTCTTACAGATCATCTTCGTCTCCACTCCATCTCTAGTGTACGTGGGCCACGCAGTGCACCACGTCCGAATGGAAGAAAAGAGGAAGGAGAGGGAAGCCGAGGAGGTGTGCCAGCAGTCTGGGAGCAAT---GGTGAGAGGCTGCCTTTAGCCCTAGATCAAGGCAGTACCAAGAAGAGCAGCAATAGTACGAAGGGCACCAAAAAATTCCGACTGGAAGGGACCCTCTTGAGGACCTACATCTGCCACATCATCTTTAAGACTCTCTTCGAAGTGGGCTTCATAGTGGGACATTATTTCTTATACGGCTTTCGGATCCTGCCTCT--GTATCAGTGTAGCCGATGGCCCTGCCCCAATGTGGTGGACTGCTTCGTGTCAAGACCCACCGAGAAGACCATTTTCATCCTGTTCATGCTTTCTGTGGCCTGCGTGTCTCTCTTCCTCAACATCATGGAAATCAGCCACCTGGGCCTGAAGAGAATCCGATCTGCTTTCAATAGGCCCACAGAACAACCACTGGGAGAGATCCCTGAGAAATCCCTCCACTCCATTGCTGTTTCCTCCATCCAAAAGGCCAAGGGCTACCAACTCCTAGAAGAAGAGAAGATCGTATCCCACTATTTCCCCCTGACTGAGGTTGGGGTTGTGGAGACGAGACCACTGGCTGCCACACCGTTCAGCCGTTTTGAAGAGAAGATTGGCACTGGACCTCTGGGAGATCTGTCCCGGGCGTACACGGAAACACTTCCTTCCTACGCTCAAGTAGGAGAACAGGAAGTAGAGGCAGAACGGGAGGAGGAGGAGGGAGAGGTACCACCAGAGGAAGAGGAGAAGAGGCAGGAACCAGAGGCAGTGACCCCAGAAATGCAGGAGGCC---ACTGTGGAGC------AGGAAGAGGAGAAGGAGAAGGTAGGGACCCCA---GAAAGGAAGGCAGGAGAGAAG------------------CAAGAGCTGCCAGTGGAGAAGGCACCACTGTGCCCAGAACTGGCAGCAGATGACAGCAGACCCCTCAGCCGGCTGAGCAAAGCCAGCAGCCGGGCAAGGTCGGATGATTTGACTGTATGA
	Dasyurus_viverrinus	ATGGGTGACTGGAGTTTCCTCGGAAACATCTTGGAGGAAGTTAATGAGCACTCCACGGTCATTGGCAGGGTCTGGCTCACTGTCCTCTTCATCTTCCGGATCCTCATCCTGGGCACGGCCGCAGAATTTGTGTGGGGAGACGAGCAGTCAGACTTTGTGTGTAACACACAACAGCCAGGTTGTGAGAATGTCTGCTATGATGAGGCCTTCCCCATCTCCCACATCCGCCTCTGGGTCTTACAGATCATCTTCGTCTCCACTCCATCCCTAGTGTATGTGGGCCATGCAGTGCACCACGTCCGAATGGAAGAAAAGAGGAAGGAGAGGGAAGCCGAGGAGGTGTGCCAGCAATCTGGGAGCAAT---GGTGAGAGGCTGCCTTTAGCCCTAGATCAAGGCAGTACCAAGAAGAGCAGCAATAGTACGAAGGGCACCAAAAAATTCCGACTGGAAGGGACCCTCTTGAGGACCTACATCTGCCACATCATCTTTAAGACTCTCTTCGAAGTGGGCTTCATAGTGGGACATTATTTCTTATACGGCTTTCGGATCCTGCCTCT--GTATCAGTGTAGCCGATGGCCCTGCCCCAATGTGGTGGACTGCTTCGTGTCAAGACCCACCGAGAAGACCATTTTCATCCTGTTCATGCTTTCTGTGGCCTGCGTGTCTCTCTTCCTCAACATCATGGAAATCAGCCACCTGGGCCTGAAGAGAATCCGATCTGCTTTCAATAGGCCCACGGAACAACCCCTGGGAGAGATCCCTGAGAAATCCCTCCACTCCATTGCTGTTTCCTCCATCCAAAAGGCCAAGGGCTACCAACTCCTAGAAGAAGAGAAGATTGTATCCCACTATTTCCCCCTGACTGAGGTTGGGGTCGTGGAGACAAGACCACTGGCTGCCACACCGTTCAGCCGTTTTGAAGAGAAGATTGGCACTGGACCTCTGGGAGATCTGTCCCGGGCGTACACGGAAACACTTCCTTCCTACGCTCAAGTAGGAGAACAGGAAGTAGAGGCAGAACGGGAGGAGGAGGAGGGAGAGGTACCACCAGAGGAAGAGGAGAAAAGACAGGAACCAGAGGCAGTGACCCCAGAAATGCAGGAGGCC---ACTGTGGAGC------AGGAAGAGGAGAAGGAGAAGGCAGGGACCCCA---GAAAAGAAGGCAGGAGAGAAG------------------CAAGAGCTGCCAGTGGAGAAGGCACCACTGTGCCCAGAACTGGCAGCAGATGACAGCAGACCCCTCAGCCGGCTGAGCAAAGCCAGCAGCCGGGCAAGGTCGGATGATTTGACTGTATGA
	Myrmecobius_fasciatus	ATGGGTGACTGGAGTTTCCTGGGGAACATCTTGGAGGAGGTGAATGAGCACTCCACGGTCATCGGCAGGGTCTGGCTCACTGTCCTCTTCATCTTCCGGATCCTCATCTTGGGCACAGCTGCAGAATTTGTGTGGGGAGACGAGCAGTCAGACTTTGTGTGTAACACCCAACAACCAGGTTGTGAGAATGTCTGCTATGACGAGGCCTTCCCCATCTCCCACATCCGCCTCTGGGTCTTACAGATCATCTTTGTCTCCACTCCATCCCTAGTGTATGTGGGCCATGCTGTGCACCATGTCCGTATGGAAGAAAAGCGGAAGGAGAGGGAAGCTGAGGAGGTGTGCCAGCAGTCTGGGAGCAATGGTGGTGAGAGGCTGCCTTTAGCCCTAGATCAAGGCAGTACTAAAAAGAGCAGCAATAGTACAAAAGGCACCAAAAAATTCCGGCTGGAAGGGACCCTCTTGAGGACCTACATCTGCCACATCATCTTTAAGACTCTCTTTGAGGTGGGCTTCATAGTGGGACATTATTTCTTATATGGCTTTCGGATCCTGCCCTT--GTATCAATGTAGCCGATGGCCCTGCCCCAATGTGGTGGACTGCTTCGTGTCAAGACCGACCGAGAAGACCATTTTCATCCTTTTCATGCTTTCTGTGGCCTGCGTGTCTCTCTTCCTCAACATCATGGAAATTAGCCACTTGGGTCTGAAGAGAATCCGATCTGCTTTCAATAGGCCCACAGAACAACCACTGGGGGAGATCCCTGAGAAATCTCTCCACTCCATTGCTGTTTCCTCCATCCAAAAGGCCAAGGGCTACCAGCTCCTAGAAGAAGAGAAGATCGTATCCCACTATTTCCCCCTGACTGAGGTTGGGGTCGTGGAGACAAGACCACTGGCTGCCACACCATTTGGCCGTTTTGAAGAGAAGATTGGCACTGGACCTCTGGGAGATCTGTCCCGGGCTTACACGGAAACACTGCCTTCCTATGCTCAAGTGGGAGAACAGGAAGTAGAGGCAGAAAGGGAGGAGGAGGAGGGAGAGGTACCACCAGAGGAAGAGGAGAAAAGGCAGGAACCAGAGGCAGGAACCCCAGAAGTGCAGGAGGCC---ACTGTGGAGC------AGGAAGAGGAGAATGAGAAGGCAGAAACCCCA---GAAAGAAAGGCAGGAGATAAG------------------CAAGAGCTGCCAATGGAGAAGGCACCACTGTGCCCAGAACTGGCATCAGATGACAACAGACCCCTCAGCCGGCTGAGCAAAGCCAGCAGCCGGGCAAGGTCGGATGATTTGACTGTATGA
	Thylacinus_cynocephalus	ATGGGTGACTGGAGCTTCCTGGGGAACATCTTGGAGGAGGTGAATGAGCACTCCACGGTCATTGGCAGGGTCTGGCTCACCGTCCTCTTCATCTTTCGGATCCTCATCCTGGGAACGGCTGCAGAATTTGTATGGGGAGACGAGCAGTCAGACTTTGTGTGTAACACCCAACAACCAGGTTGTGAGAATGTCTGCTATGACGAGGCCTTCCCCATCTCCCACATCCGCCTCTGGGTTTTACAGATCATCTTCGTCTCCACTCCATCCCTAGTGTACGTGGGCCATGCTGTCCACCATGTCCGCATGGAAGAAAAGCGGAAGGAGAGGGAAGCTGAGGAGGTGTGTCAGCAGTCTGGGAGCAAT---GGTGAGAGGCTGCCTTTAGCCCTAGATCAAGGCAGTACCAAGAAGAGCAGCAATAGTACGAAAGGCACCAAAAAATTCCGGTTGGAAGGGACCCTCTTGAGGACCTACATCTGCCACATCATCTTTAAGACTCTCTTCGAAGTGGGCTTCATCGTGGGACATTATTTTTTATATGGCTTTCGGATCCTGCCCTT--GTATCAATGTAGCCGATGGCCCTGCCCCAATGTGGTAGACTGCTTCGTGTCAAGACCCACCGAGAAGACCATTTTCATCCTTTTCATGCTTTCCGTGGCCTGCGTGTCTCTCTTCCTCAACATCATGGAAATCAGCCACCTAGGCCTGAAGAGAATCCGATCTGCTTTCAATAGGCCCACAGAACAACCACTGGGGGAGATCCCTGAGAAATCCCTCCATTCCATTGCTGTTTCCTCCATCCAAAAGGCCAAGGGTTACCAGCTCCTAGAAGAAGAGAAGATCGTATCCCACTATTTCCCCCTTACTGAGGTTGGGGTTGTGGAGACGAGACCACTGGCTGCCACACCATTCGGCCGTTTTGAAGAGAAGATTGGCACTGGACCTCTGGGAGATCTGTCCCGGGCTTACACAGAAACACTTCCTTCCTATGCTCAAGTGGGAGAACAGGAAGTAGAGGCAGAACGGGAGGAGGAAGAAGGAGAGGTACCACCAGAGGAAGAGGAGAAGAGGCAGGAACCAGAGGCAGAGACCCCAGCAGTGCAGGAGGCC---ACTGTGGAGC------AGGAAGAGGAGAAGGAGAAGGCAGAGACCCCA---GAAAGGAAGGCGGGAGATAAG------------------CAAGAGCTGCCAGTGGAGAAGGCACCACTGTGCCCAGAATTGGCAGCAGATGACAACAGACCCCTCAGCCGACTGAGCAAAGCCAGCAGCCGGGCAAGGTCAGATGATTTGACTGTATGA
	Didelphis_virginiana	ATGGGTGATTGGAGCTTCCTGGGGAATATCTTGGAGGAGGTAAATGAGCACTCCACGGTCATTGGCAGGGTCTGGCTCACCGTCCTCTTCATCTTCCGGATTCTCATCCTGGGCACAGCAGCAGAATTTGTGTGGGGGGACGAGCAGTCAGACTTTGTATGTAATACCCAACAACCAGGTTGTGAGAATGTCTGCTACGATGAGGCTTTCCCCATCTCCCACATCCGTCTCTGGGTCTTACAGATCATCTTCGTGTCCACTCCATCCCTGGTGTATGTGGGCCATGCTGTGCACCACGTACGTATGGAAGAAAAGAGGAAGGAGAGGGAAGCTGAGGAGGTATGCCAGCAGTCTGGGGGCAAT---GGGGAGAGGCTGCCATTAGCCCTGGATCAAGGAAGTACCAAGAAGAGCAGCAATAGTACCAAAGGCACCAAAAAGTTCCGGCTAGAAGGGACCCTCTTGAGGACCTACATCTGCCACATCATCTTCAAGACTCTCTTTGAGGTGGGCTTCATTGTGGGTCATTACTTCTTGTATGGCTTTCGGATCCTGCCCTT--GTATCAGTGCAGCCGTTGGCCTTGCCCCAATGTGGTGGACTGCTTCGTGTCTAGGCCCACTGAGAAGACCATTTTTATCCTTTTCATGCTCTCCGTGGCCTCTGTGTCCCTCTTCCTCAACATCATGGAAATCAGCCACCTGGGCCTAAAGAGAATCAAATCTGCTTTCAATAGGCCTGCTGAGCAACCACTGGGGGAGATCCCTGAGAAATCCCTCCACTCCATTGCAGTCTCCTCCATCCAAAAGGCCAAGGGCTACCAGCTCCTAGAAGAAGAGAAAATCGTGTCCCACTATTTCCCCCTGACGGAGGTTGGAGTGGTGGAGACAAGACCACTTTCTGCCACACCTTTCAGTCGTTTCGAAGAGAAGATTAGCACAGGGCCTCTGGGAGATCTGTCCCGGGCTTACACGGAAACACTTCCCTCCTATGCTCAGGTGGGAGAACAAGAAGTAGAGGCAGAGCGTGAAGAAGAGGAGGCAGAGGTCCCACCAGAGGAGGAAGAGAAGAAGCAGGAACCAGAGACAGTGATCCCAGAGGGGCAGGAAGCC---CCTGTAGGGC------AGGAGGAAGAAAAGGAGAAAGCAGGGACCCCAGTAGAAATGAAGGCAGGAGACAAG------------------CCAGAACTGCCAGTGGAGAAGATACCACTGTGCCCAGAGCTGGCAGCAGATGACACCCGACCCCTCAGCCGACTAAGCAAAGCCAGCAGCCGAGCAAGGTCAGATGATTTGACTGTATGA
	Gracilinanus_agilis	ATGGGTGATTGGAGTTTCCTGGGGAATATATTGGAGGAGGTAAATGAGCACTCCACGGTCATCGGCAGGGTCTGGCTCACCGTCCTCTTCATCTTCCGGATTCTCATCCTGGGCACGGCAGCAGAATTTGTGTGGGGAGACGAGCAGTCAGACTTTGTATGTAACACCCAACAACCAGGTTGTGAGAATGTCTGCTACGATGAGGCCTTCCCCATCTCCCACATCCGTCTCTGGGTCTTACAGATCATCTTCGTGTCCACTCCATCCCTGGTGTATGTGGGCCATGCTGTGCACCACGTACGTATGGAAGAAAAGAGGAAGGAGAGGGAAGCTGAGGAGGTATGCCAGCAGTCTGGGGCCAAT---GGGGAGAGGCTGCCGTTAGCCCTGGATCAAGGAAGTACCAAGAAGAGCAGCAACAGTACCAAAGGCACCAAAAAGTTCCGGCTGGAGGGGACCCTCTTGAGGACCTACATTTGCCACATCATCTTCAAGACTCTCTTCGAGGTGGGCTTCATCGTAGGTCATTACTTCTTGTATGGCTTTCGGATCCTGCCTTT--GTATCAGTGCAGCCGTTGGCCTTGCCCCAATGTGGTAGACTGCTTCGTGTCTAGGCCCACTGAGAAGACCATTTTTATCCTTTTCATGCTCTCAGTGGCCTCTGTGTCCCTATTCCTCAACATCATGGAAATCAGCCACCTGGGCCTGAAGAGAATCCGATCTGCTTTTAATAGACCTGCTGAGCAACCACTGGGGGAGATCCCTGAGAAATCCCTCCACTCCATTGCTGTCTCCTCCATCCAAAAGGCCAAGGGCTACCAGCTCCTAGAAGAAGAAAAAATCGTGTCCCACTATTTCCCCCTGACCGAGGTTGGGGTGGTGGAGACAAGACCACTTGCTGCCACACCTTTCAGCCGTTTCGAAGAGAAGATCAGCACTGGGCCTCTGGGAGATCTGTCCCGGGCTTACACGGAAACGCTTCCTTCCTATGCTCAGGTGGGAGAACAAGAAGTAGAGGCAGAACGTGAAGAAGAGGAGGCAGAGGCCCCACCAGAGGAGGAAGAGAAGAAGCAGGAACCAGAAACAGTGACCCCAGAGGGGCAGGAAGCC---CCTGTAGTGC------AGGAGGAAGAGAAGGAGAAAGCAGGGACCCCAGTAGAAATGAAGGCAGGAGACAAG------------------CCAGAGCTGCCAGTGGAGAAGATACCACTGTGCCCAGAGCTGGCAGCAGATGACACCCGACCCCTCAGCCGACTAAGCAAAGCCAGCAGCCGAGCAAGGTCAGATGATTTGACTGTATGA
	Monodelphis_domestica	ATGGGTGATTGGAGTTTCCTGGGGAATATCTTGGAGGAGGTAAATGAGCACTCCACGGTCATCGGCAGGGTCTGGCTCACCGTCCTCTTCATCTTCCGGATTCTGATCCTGGGCACAGCAGCAGAATTTGTGTGGGGTGACGAGCAGTCGGACTTTGTATGTAACACCCAACAACCAGGTTGTGAGAATGTCTGCTACGATGAGGCCTTCCCCATCTCCCACATCCGTCTCTGGGTCTTACAGATCATCTTCGTGTCCACTCCATCCCTGGTGTATGTGGGCCATGCTGTGCACCATGTACGTATGGAAGAAAAGCGGAAGGAGAGGGAAGCTGAGGAGGTATGCCAGCAGTCTGGGGGCAAT---GGGGAGAGGCTGCCATTAGCCCTGGATCAAGGAAGTACCAAGAAGAGCAGCAACAGTACCAAAGGTACCAAAAAGTTCCGACTGGAAGGAACCCTCTTGAGGACCTACATCTGCCACATCATCTTCAAGACTCTCTTCGAGGTGGGCTTCATCGTGGGCCATTACTTCTTGTATGGCTTTCGGATCCTGCCCTT--GTATCAGTGCAGCCGTTGGCCTTGCCCCAATGTGGTGGACTGCTTCGTGTCTAGGCCCACCGAGAAGACCATTTTTATCCTTTTCATGCTCTCGGTGGCCTCTGTGTCCCTCTTCCTCAATATCATGGAAATCAGCCACCTGGGCCTGAAGAGAATTCGATCTGCTTTCAATAGACCTGCTGAGCAGCCACTGGGGGAGATCCCTGAGAAATCCCTCCACTCCATTGCTGTCTCGTCCATCCAAAAGGCCAAGGGCTACCAGCTCCTAGAAGAAGAGAAAATCGTGTCCCACTACTTCCCCCTGACCGAGGTTGGGGTGGTGGAGACAAGACCACTTGCTGCCACCCCTTTCAGCCGTTTTGAAGAGAAGATCAGCACTGGGCCTCTGGGAGATCTGTCCCGGGCTTACACGGAAACGCTGCCCTCCTATGCTCAGGTGGGAGAACAAGAAGTAGAGGCAGAACGTGAAGAAGAGGAGGCAGAGGCCCCGCCAGAGGAGGAAGAGAAGAGGCAGGAATCAGAGACAGGGATCCCGGAGGGGCAGGAAGCCCCTCCTGTAGGGC------AGGAGGAAGAGAAGGAGAAAGCAGGGACCCCCGTTGAAATGAAGGCAGGAGACAAG------------------CAAGAGCTGCCAGTGGAGAAGATACCCCTGTGCCCAGAGCTGGCAGCGGATGACACCCGACCCCTCAGCCGGCTAAGCAAAGCCAGCAGTCGAGCAAGGTCAGATGATTTGACTGTATGA
	Dromiciops_gliroides	ATGGGTGACTGGAGTTTCCTGGGGAATATCTTAGAGGAGGTGAATGAGCACTCCACGGTCATCGGCAGGGTCTGGCTCACTGTCCTCTTCATCTTCCGGATCCTCATCCTGGGCACGGCCGCAGAATTTGTGTGGGGAGACGAGCAGTCGGACTTCGTATGTAACACCCAACAGCCAGGTTGCGAGAACGTCTGCTATGACGAGGCCTTTCCCATCTCCCACATCCGTCTCTGGGTCTTACAGATCATCTTCGTCTCCACTCCATCCCTTGTGTATGTGGGCCATGCCGTGCACCATGTCCGCATGGAAGAAAAGAGGAAGGAGAGGGAAGCTGAGGAGATGTGCCAGCAGTCTGGGGGCAAT---GGTGAGAGACTGCCACTGGCCCTGGATCAAGGAAGTACCAAGAAAAGCAGCAACAGTACCAAGGGCACCAAAAAGTTCCGGCTGGAAGGGACCCTGCTGAGGACCTACATCTGCCATATCATCTTTAAGACTCTCTTTGAAGTAGGCTTCATAGTGGGACACTACTTCCTGTATGGCTTTCGGATCCTGCCCTT--GTACCAGTGCAGCCGGTGGCCCTGCCCCAATGTGGTAGACTGCTTTGTGTCAAGGCCCACCGAGAAGACCATTTTCATCCTTTTCATGCTCTCTGTGGCCTCCGTGTCCCTATTCCTCAACATCATGGAAATCAGCCACCTGGGCCTGAAGAGAATCCGCTCTGCTTTCAATAGGCCAGCTGAACAACCCCTGGGGGAGATCCCGGAGAAATCCCTCCACTCCATTGCTGTCTCCTCCATCCAAAAGGCCAAGGGCTACCAACTCCTAGAAGAAGAGAAAATCGTCTCCCACTATTTCCCCCTGACTGAGGTTGGGGTGGTGGAGACGAGACCACTCGCTGCCACACCTTTCAGCCGTTTTGAAGAGAAGATTGGCACCGGACCTCTGGGAGATCTGTCCCGGGCTTACACGGAAACGCTTCCTTCCTATGCTCAAGTGGGAGAACAGGAAGTAGAGGCAGAGCGTGAAGAGGAGGAGGCAGAAGCACCGCCAGAGGAGGAAGAGAAGAGGCAGGAACCCGAGGCAGTGACCCCGGAGGCCCAGGAGGCC---ACCGTGGGGG------AGGAGGAGGAGAAGGAGAAGCCAGGGACCCCAGGAGAAAAGAAGGCAGGAGACAAG------------------CCAGAGCTGCCAGTGGAGAAGGCACCGCTGTGCCCAGAGCTGGCAGCAGACGACACCAGACCCCTCAGCCGGCTAAGCAAAGCCAGCAGCCGGGCGAGGTCGGATGATTTGACTGTATGA
	Gymnobelideus_leadbeateri	ATGGGTGATTGGAGTTTCCTGGGGAACATCTTAGAGGAGGTGAACGAGCACTCCACGGTCATCGGCAGGGTCTGGCTCACCGTCCTCTTCATCTTCCGGATCCTCATCCTGGGCACGGCCGCAGAATTTGTGTGGGGAGACGAGCAGTCAGACTTCGTATGTAACACCCAGCAACCAGGTTGTGAGAATGTCTGCTACGACGAGGCTTTCCCCATCTCCCACATCCGCCTCTGGGTCTTACAGATCATATTCGTCTCCACTCCGTCCCTGGTGTACGTGGGGCATGCTGTGCACCATGTCCGGATGGAAGAAAAGCGGAAGGAAAGGGAAGCTGAGGAGATGTGCCAGCAGTCTGGGGGCAAT---GGTGAGAGGCTGCCATTAGCCCTGGATCAAGGCAGTACCAAGAAGAGCAGCAACAGTACCAAGGGCACCAAAAAGTTCCGCCTGGAAGGGACCCTCTTGAGGACCTACATCTGCCACATCATCTTCAAAACTCTCTTTGAGGTAGGCTTCATCGTGGGCCATTACTTCTTGTATGGTTTTCGGATCCTGCCCTT--GTATCAGTGTAGCCGATGGCCCTGCCCCAATGTGGTGGACTGCTTCGTGTCAAGACCCACCGAGAAGACCATTTTCATCCTTTTCATGCTGTCTGTGGCTTCTGTGTCCCTCTTCCTCAACATCATGGAAATCAGCCACCTGGGCATGAAGAGAATTCGATCTGCTTTCAATAGACCTGCCGAACAACCCCTGGGGGAGATCCCCGAGAAATCCCTCCACTCCATTGCTGTCTCCTCCATCCAAAAGGCCAAGGGCTACCAGCTCCTAGAAGAAGAGAAAATCGTATCCCACTATTTCCCTCTGACTGAGGTTGGGGTAGTGGAAACGAGACCTCTTGCTGCCACGCCTTTCAGTCGTTTCGAAGAGAAGATTGGCACTGGACCTTTGGGAGATCTGTCCCGGGCTTACACTGAAACGCTTCCTTCCTATGCTCAAGTGGGAGAACAGGAAGTAGAGGCAGAGCGTGAAGAAGAGGAGGCAGAGGCGCCGCCAGAAGAGGAAGAGAAGAGGCAGGAACCGGAGGCAGTGACCCCGGAGGCGCCGGAGGCC---ACTGTGGGGC------AGGAGGAGGAGAAGGAGAAGGCGGGGACCCCAGTAGAAAAGAAGGCAGGAGACAAG------------------CAAGAGCTGCCAGTGGAGAAGGCGCCACTGTGCCCAGAGCTGGCAGCAGATGACACCAGACCCCTCAGCCGGCTAAGCAAAGCCAGCAGCCGGGCAAGGTCGGATGATTTGACTGTATGA
	Pseudocheirus_occidentalis	ATGGGTGATTGGAGTTTCCTGGGGAACATCTTAGAGGAGGTGAATGAGCACTCCACGGTCATCGGCAGGGTCTGGCTCACCGTCCTCTTCATCTTCCGGATCCTCATCCTGGGCACCGCTGCAGAATTTGTGTGGGGAGACGAGCAGTCAGACTTTGTATGTAACACCCAACAACCAGGTTGTGAGAATGTCTGCTACGATGAGGCTTTCCCCATCTCCCACATTCGCCTCTGGGTCTTACAGATTATATTTGTCTCCACTCCGTCCCTGGTGTACGTGGGTCATGCTGTGCACCATGTCCGTATGGAAGAAAAGCGGAAGGAGAGGGAAGCTGAGGAGATGTGCCAGCAGTCTGGGGGAAAT---GGTGAGAGGCTGCCATTAGCCCTGGATCAAGGCAGTACCAAGAAGAGCAGCAACAGTACCAAGGGCACCAAAAAGTTCCGGCTGGAAGGGACCCTCTTGAGGACCTACATCTGCCACATCATCTTCAAGACTCTCTTTGAGGTAGGCTTCATAGTGGGCCATTACTTCTTGTATGGTTTTCGGATCCTGCCCTT--GTATCAGTGTAGCCGATGGCCCTGCCCCAATGTGGTGGACTGCTTCGTGTCAAGACCCACCGAGAAGACCATTTTCATCCTTTTCATGCTCTCTGTGGCCTCTGTGTCCCTCTTCCTCAACATCATGGAAATCAGCCATCTGGGCATGAAGAGAATTCGATCTGCTTTCAATAGACCTGCTGAACAACCCCTGGGGGAGATCCCTGAGAAATCCCTCCACTCCATTGCTGTCTCCTCCATCCAAAAGGCCAAGGGCTACCAGCTCCTAGAAGAAGAGAAAATCGTATCCCACTATTTCCCTCTGACTGAGGTTGGGGTAGTGGAGACGAGACCTCTTGCTGCCACGCCTTTCAGTCGTTTCGAAGAGAAGATTGGCACTGGACCTTTGGGAGATCTGTCCCGGGCTTACACAGAAACGCTTCCTTCCTATGCTCAAGTGGGAGAACAGGAAGTAGAGGCAGAGCATGAAGAGGAGGAGGCAGAGGCACCACCAGAAGAGGAAGAGAAGAGGCAGGAACCGGAGGCAGTGACCCCGGAGGTGCCGGAGGCC---CCTGTGGGGC------AAGAAGAGGAGAAGGAGAAGGCAGGGACCCCAGTAGAAAAGAAGGCAGGAGATAAG------------------CAAGAGCTGCCAGTGGAAAAGGCGCCACTGTGCCCAGAGCTGGCAGCAGATGACACCAGACCCCTCAGCCGGCTAAGCAAAGCCAGCAGCCGGGCAAGGTCGGATGATTTGACTGTATGA
	Pseudochirops_corinnae	ATGGGTGATTGGAGTTTCCTGGGGAACATCTTAGAGGAAGTGAATGAGCACTCCACGGTCATTGGCAGGGTCTGGCTCACCGTCCTCTTCATCTTCCGGATCCTCATCCTGGGCACAGCTGCAGAATTTGTGTGGGGAGACGAGCAGTCAGACTTCGTATGTAACACCCAACAACCAGGTTGTGAGAATGTCTGCTATGACGAGGCTTTCCCCATCTCCCACATTCGCCTCTGGGTCTTGCAGATCATATTTGTCTCCACTCCATCCCTGGTGTACGTGGGTCATGCTGTGCACCATGTCCGTATGGAAGAAAAGCGGAAGGAGAGGGAAGCTGAGGAGATGTGCCAGCAGTCTGGGGGAAAT---GGTGAGAGGCTGCCATTAGCCCTGGATCAAGGCAGCACCAAGAAGAGCAGCAACAGTACCAAGGGCACCAAAAAGTTCCGACTGGAAGGGACCCTCCTGAGGACCTACATCTGCCACATCATCTTCAAGACTCTCTTTGAGGTAGGCTTCATAGTGGGCCATTACTTCTTGTATGGTTTTCGGATCCTGCCCTT--GTATCAGTGTAGCCGATGGCCCTGCCCCAATGTGGTGGACTGCTTCGTGTCAAGACCCACCGAGAAGACCATTTTCATCCTTTTCATGCTATCTGTGGCCTCTGTGTCCCTCTTCCTCAACATCATGGAAATCAGCCATCTGGGCATGAAGAGAATTCGATCTGCTTTCAACAGACCTGCTGAACAACCCCTGGGGGAGATCCCTGAGAAATCCCTCCATTCCATTGCTGTCTCCTCCATCCAAAAGGCCAAGGGCTACCAGCTCCTAGAAGAAGAGAAAATCGTATCCCACTATTTCCCTCTGACTGAGGTTGGGGTAGTGGAGACGAGACCTCTTGCCACCACGCCTTTCAGTCGTTTTGAAGAGAAGATTGGCACTGGACCTTTGGGAGATCTGTCCCGGGCTTACACGGAGACGCTTCCTTCCTATGCTCAAGTGGGAGAACAGGAAGTAGAGGCAGAGCGTGAAGAGGAGGAGGCAGAGGCACCGCCAGAAGAGGAAGAGAAAAGGCAGGAACCGGAGGCAGTGATGCCGGAGGCACCGGAGGCC---CCTGTGGGGC------AGGAAGAGGAGAAGGAGAAGGCAGGGACCCCAGTAGAAAAGAAGGCAGGAGATAAG------------------CAAGAGCTGCCAGTGGAGAAGGCACCACTGTGCCCAGAGCTGGCAGCAGATGACACCAGACCCCTCAGTCGGCTAAGCAAAGCCAGCAGCCGGGCAAGGTCGGATGATTTGACTGTATGA
	Pseudochirops_cupreus	ATGGGTGATTGGAGTTTCCTGGGGAACATCTTAGAGGAGGTGAATGAGCACTCCACGGTCATCGGCAGGGTCTGGCTCACCGTCCTCTTCATCTTCCGGATCCTCATCCTGGGCACAGCTGCAGAATTTGTGTGGGGAGACGAGCAGTCAGACTTCGTATGTAATACCCAACAACCAGGTTGTGAGAATGTCTGCTACGACGAGGCTTTCCCCATCTCCCACATTCGCCTCTGGGTCTTACAGATCATATTTGTCTCCACTCCATCCCTGGTGTATGTGGGTCATGCTGTGCACCATGTCCGTATGGAAGAAAAGCGAAAGGAGAGGGAAGCTGAGGAGATGTGCCAGCAGTCTGGGGGAAAT---GGTGAGAGGCTGCCATTAGCCCTGGATCAAGGCAGTACCAAGAAGAGCAGCAACAGTACCAAGGGCACCAAAAAGTTCCGACTGGAAGGGACCCTCTTGAGGACCTACATCTGCCACATCATCTTCAAGACTCTCTTTGAGGTAGGCTTCATAGTGGGCCATTACTTCTTGTATGGTTTTCGGATCCTGCCCTT--GTATCAGTGTAGCCGATGGCCCTGCCCCAATGTGGTGGACTGCTTCGTGTCAAGACCCACCGAGAAGACCATTTTCATCCTTTTCATGCTATCTGTGGCCTCTGTGTCCCTCTTCCTCAACATCATGGAAATCAGCCATCTGGGCATGAAGAGAATTCGATCTGCTTTCAACAGACCTGCTGAACAACCCCTGGGGGAGATCCCTGAGAAATCCCTCCACTCCATTGCTGTCTCCTCCATCCAAAAGGCCAAGGGCTACCAGCTGCTAGAAGAAGAGAAAATCGTATCGCACTATTTCCCTCTGACTGAGGTTGGGGTAGTGGAGACGAGACCTCTTGCCACCACACCTTTCAGTCGTTTTGAAGAGAAGATTGGCACTGGACCTTTGGGAGATCTGTCCCGGGCTTACACAGAAACACTTCCTTCCTATGCTCAAGTGGGAGAACAGGAAGTAGAGGCAGAGCGTGAAGAGGAGGAGGCAGAGGCACCACCAGAAGAGGAAGAGAAGAGGCAGGAACCGGAGGCAGTGATGCCAGAGGCACCTGAGACC---CCTGTGGGGC------AGGAAGAGGAGAAGGAGAAGGCAGGGACCCCAGTAGAAAAGAAGGCAGGAGATAAG------------------CAAGAGCTGCCAGTGGAGAAGGCACCACTGTGCCCAGAGCTGGCAGCAGATGACACCAGACCCCTCAGCCGGCTAAGCAAAGCCAGCAGCCGGGCAAGGTCGGATGATTTGACTGTATGA
	Strigocuscus_gymnotis	ATGGGTGATTGGAGTTTCCTGGGGAACATCTTAGAGGAGGTGAATGAGCACTCCACGGTTATCGGCAGGGTCTGGCTCACCGTCCTCTTCATCTTCCGGATCCTCATCCTGGGCACGGCGGCAGAATTTGTGTGGGGAGACGAGCAGTCAGACTTCGTATGTAACACCCAACAACCAGGTTGTGAGAATGTCTGCTACGACGAGGCTTTCCCCATCTCCCACATCCGCCTCTGGGTCTTACAGATCATCTTCGTCTCCACTCCGTCCCTGGTGTACGTGGGCCATGCTGTGCACCACGTCCGTATGGAAGAAAAGCGGAAGGAGAGGGAAGCTGAGGAGATGTGCCAGCAGTCTGGGGGCAAT---GGTGAGAGGCTGCCATTGGCCCTGGATCAAGGCAGTACCAAGAAGAGTAGCAACAGTACCAAGGGCACCAAAAAGTTCCGGCTGGAAGGGACCCTCTTGAGGACCTACATCTGCCACATCATCTTTAAGACCCTCTTTGAGGTAGGCTTCATAGTGGGACATTACTTCTTGTATGGCTTTCGGATCCTGCCCCT--GTATCAGTGTAGCCGATGGCCCTGCCCCAATGTGGTGGACTGCTTCGTGTCAAGACCCACCGAGAAGACCATTTTCATCCTTTTCATGCTGTCTGTGGCCTCTGTGTCCCTCTTCCTCAACATCATGGAAATCAGCCACCTGGGCATGAAGAGAATCCGATCTGCTTTCAATAGACCCGCTGAACAACCCTTGGGGGAGATCCCTGAGAAATCCCTGCACTCCATTGCTGTCTCCTCCATCCAAAAGGCCAAGGGCTACCAGCTCCTAGAAGAAGAGAAGATCGTATCCCACTATTTCCCCCTGACTGAGGTTGGGGTGGTGGAGACGAGGCCTCTTGCTACCACGCCTTTCAGCCGTTTTGAAGAGAAGATTGGCACTGGACCTCTGGGAGATCTATCCCGGGCTTACACTGAGACGCTTCCTTCCTATGCTCAAGTGGGAGAACAGGAAGTAGAGGCAGAGCGTGAAGAGGAGGAGGCCGAGGCGCCACCAGAGGAGGAAGAGAAGAGGCAGGAACCAGAGGCAGTGACCCCGGAGGCACCAGAGGCC---CCTGTGGGGC------AGGAGGAGGACAAGGAGAAGGCGGAGACCCCAGTAGAAAGGAAGGCAGGAGATAAG------------------CCAGAGCTGCCAGTGGAGAAGGCGCCACCGTGCCCAGAGCTGGCAGCAGATGACACCAGACCCCTCAGCCGGCTAAGCAAAGCCAGCAGCCGGGCAAGGTCGGATGATTTGACTGTATGA
	Trichosurus_vulpecula	ATGGGTGATTGGAGTTTCCTGGGGAACATCTTAGAGGAGGTGAATGAGCACTCCACGGTCATCGGCAGGGTCTGGCTCACCGTCCTCTTCATCTTCCGGATTCTCATCCTGGGCACGGCGGCAGAATTTGTGTGGGGAGACGAGCAGTCAGACTTCGTATGTAACACCCAACAACCAGGTTGTGAGAATGTCTGCTACGACGAGGCTTTCCCCATCTCCCACATCCGCCTCTGGGTCTTACAGATCATCTTCGTCTCCACTCCATCCTTGGTGTACGTGGGTCATGCTGTGCACCACGTCCGTATGGAAGAAAAGCGGAAGGAGAGGGAAGCTGAGGAGATGTGCCAGCAGTCTGGGGGCAAT---GGTGAGAGGCTGCCATTAGCCCTGGATCAAGGCAGTACCAAGAAGAGTAGCAACAGTACCAAGGGCACCAAAAAGTTCCGGCTGGAAGGGACCCTCTTGAGGACCTACATCTGCCACATCATCTTTAAGACTCTCTTTGAGGTAGGCTTCATAGTGGGACATTACTTCTTGTATGGCTTTCGGATCCTGCCCCT--GTATCAGTGTAGCCGATGGCCCTGCCCCAATGTGGTGGACTGCTTCGTGTCAAGACCCACCGAGAAGACCATTTTCATCCTTTTCATGCTGTCTGTGGCCTCTGTGTCCCTGTTCCTCAACATCATGGAAATCAGCCACCTGGGCATGAAGAGAATCCGATCTGCTTTCAATAGACCCGCTGAACAACCCCTGGGGGAGATCCCTGAGAAATCCCTCCACTCCATTGCTGTCTCCTCCATCCAAAAGGCCAAGGGCTACCAGCTCCTAGAAGAAGAGAAGATCGTATCCCACTATTTCCCCCTGACTGAGGTTGGGGTGGTGGAGACGAGGCCTCTTGCTACCACACCTTTCAGCCGTTTTGAAGAGAAGATTGGCACTGGACCCCTGGGAGATCTGTCCCGGGCTTACACCGAGACTCTTCCTTCCTATGCTCAAGTGGGAGAACAGGAAGTAGAGGCAGAGCATGAAGAGGAGGAGGCGGAGGCGCCACCAGAGGAGGAAGAAAAAAGGCAGGAACCAGAGGCAGTGACCCCGGAGGCACCAGAGGCC---CCTGTGGGGC------AGGAGGAGGAGAAGGAGAAGGCAGGGACCCCAGTAGAAAGGAAGGCAGGAGATAAG------------------CCAGAGCTGCCAGTGGAGAAGGCGCCACCATGCCCAGAGCTGGCAGCAGATGACACCAGACCCCTCAGCCGGCTAAGCAAAGCCAGCAGCCGGGCAAGGTCGGATGATTTGACTGTATGA
	Lagorchestes_hirsutus	ATGGGTGATTGGAGTTTCTTGGGGAACATCTTAGAGGAGGTGAATGAACACTCCACGGTCATCGGCAGGGTGTGGCTCACTGTCCTCTTCATCTTCCGGATCCTCATCCTGGGCACAGCTGCAGAATTTGTGTGGGGAGACGAACAGTCAGACTTCGTATGTAACACCCAACAACCAGGTTGTGAGAATGTCTGCTACGACGAGGCTTTCCCCATCTCCCACATCCGTCTCTGGGTCTTACAGATCATCTTCGTCTCTACTCCATCTCTAGTGTACGTGGGCCATGCTGTGCACTATGTCCGTATGGAAGAAAAGCGGAAGGAGAGGGAAGCTGAAGAGATGTGCCAGCAGTCTGGGGGCAAT---GGTGAGAGGCTGCCATTGGCCCTGGATCAAGGTAGTACCAAGAAGAGCAGCAACAGTACCAAGGGCACCAAAAAGTTCCGGCTGGAAGGGACCCTCTTGAGGACCTACATCTGCCACATCATCTTCAAGACTCTCTTTGAGGTAGGCTTCATAGTGGGACATTATTTCTTGTATGGCTTTCGGATCCTGCCGTT--GTACCAGTGTAGCCGATGGCCCTGCCCCAATGTGGTGGACTGCTTCGTGTCAAGACCCACTGAGAAGACCATTTTCATCCTTTTCATGCTGTCTGTGGCCTCCGTGTCCCTCTTCCTCAACATCATGGAAATCAGCCACCTGGGCATGAAGAGGATCCGATCTGCTTTCAACAGGCCAGCTGAACAACCCCTGGGGGAGATCCCTGAGAAATCCCTCCACTCCATTGCTGTCTCTTCCATCCAAAAAGCCAAGGGTTACCAGCTCCTAGAAGAAGAGAAAATCGTATCCCACTATTTTCCCCTGACTGAGGTTGGGGTGGTGGAAACGAGACCTCTTGCTACCACACCTTTCAGTCGTTTTGAAGAGAAGATTGGCACTGGACCTCTGGGAGATCTGTCCCGGGCTTACACAGAAACGCTTCCTTCCTACGCTCAAGTGGGAGAACAGGAAGTAGAAGCCGAGCATGAAGAGGAGGAAGCAGAGGCGCCACCAGAAGAGGAAGAGAAAAGGCAGGAACCAGAGGCAGTGACCCCAGAGGTGCCAGAGGCC---GTGGTGGGGC------AGGAGGAGGAGAAGGAAAAGGAGGGCACCCCAGTGGAAAGGAAGGCAGGAGACAAG------------------CAAGAGCTGCCAGTGGAGAAGGCACCACTGTGCCCAGAGCTGGCAGCAGATGACACCAGACCCCTCAGCCGGCTAAGCAAAGCCAGCAGCCGGGCAAGGTCAGATGATTTGACTGTATGA
	Macropus_fuliginosus	ATGGGTGATTGGAGTTTCTTGGGGAACATCTTAGAGGAGGTGAATGAACACTCCACGGTCATCGGCAGGGTGTGGCTCACTGTCCTCTTCATCTTCCGGATCCTCATCCTGGGCACAGCTGCAGAATTTGTGTGGGGAGACGAACAGTCAGACTTCGTATGTAACACCCAACAACCAGGTTGTGAGAATGTCTGCTACGACGAGGCTTTCCCCATCTCCCACATCCGTCTCTGGGTCTTACAGATCATCTTCGTCTCTACTCCATCTCTAGTGTACGTGGGCCATGCTGTGCACTATGTCCGTATGGAAGAAAAGCGGAAGGAGAGGGAAGCTGAGGAAATGTGCCAGCAGTCTGGGGGCAAT---GGTGAGAGGCTGCCATTGGCCCTGGATCAAGGCAGTACCAAGAAGAGCAGCAACAGTACCAAGGGCACCAAGAAGTTCCGGCTGGAAGGGACCCTCTTGAGGACCTACATCTGCCACATCATCTTCAAGACTCTCTTTGAGGTAGGCTTCATAGTGGGACATTACTTCTTGTATGGCTTTCGGATCCTGCCGTT--GTACCAGTGTAGCCGATGGCCCTGCCCCAATGTGGTGGACTGCTTCGTGTCAAGACCCACTGAGAAGACCATTTTCATCCTTTTCATGCTGTCTGTGGCCTCTGTGTCCCTCTTCCTCAACATCATGGAAATCAGCCACCTGGGCATGAAGAAGATCCGATCTGCTTTCAACAGGCCAGCTGAACAACCCCTGGGGGAGATCCCTGAGAAATCCCTCCACTCCATTGCTGTCTCTTCCATCCAAAAAGCCAAGGGTTACCAGCTCCTAGAAGAAGAGAAAATAGTATCCCACTATTTTCCCCTGACTGAGGTTGGGGTGGTGGAAACGAGACCTCTTGCTACCACACCTTTCAGTCGTTTTGAAGAGAAGATTGGCACTGGACCTCTGGGAGATCTGTCCCGGGCTTACACAGAAACGCTTCCTTCCTACGCTCAAGTGGGAGAACAGGAAGTAGAAGCCGAGCATGAAGAGGAGGAAGCAGAGGCGCCACCAGAAGAGGAAGAGAAGAGGCAGGAACCAGAGGCAGTGACCCCAGAGGAGCCAGAGGCC---GTGGTGGGGC------AGGAGGAGGAGAAGGAAAAGGAGGGCACCCCAGTGGAAAGGAAGGCAGGAGACAAG------------------CAAGAGCTGCCAGTGGAGAAGGCACCACTGTGCCCAGAGCTGGCAGCAGATGACACCAGACCCCTCAGCCGGCTAAGCAAAGCCAGCAGCCGGGCAAGGTCAGATGATTTGACTGTATGA
	Macropus_rufus	ATGGGTGATTGGAGTTTCTTGGGGAACATCTTAGAGGAGGTGAATGAACACTCCACGGTCATCGGCAGGGTGTGGCTCACTGTCCTCTTCATCTTCCGGATCCTCATCCTGGGCACAGCTGCAGAATTTGTGTGGGGAGACGAACAGTCAGACTTCGTATGTAACACCCAACAACCAGGTTGTGAGAATGTTTGCTACGACGAGGCTTTCCCCATCTCCCACATCCGTCTCTGGGTCTTACAGATCATCTTCGTCTCTACTCCATCTCTAGTGTACGTGGGCCATGCTGTGCACTATGTCCGTATGGAAGAAAAGCGGAAGGAGAGGGAAGCTGAGGAGATGTGCCAGCAGTCTGGGGGCAAT---GGTGAGAGGCTGCCATTGGCCCTGGATCAAGGCAGTACCAAGAAGAGCAGCAACAGTACCAAGGGCACCAAGAAGTTCCGGCTGGAAGGGACCCTCTTGAGGACCTACATCTGCCACATCATCTTCAAGACTCTCTTTGAGGTAGGCTTCATAGTGGGACATTACTTCTTGTATGGCTTTCGGATCCTGCCGTT--GTACCAGTGTAGCCGATGGCCCTGCCCCAATGTGGTGGACTGCTTCGTGTCAAGACCCACTGAGAAGACCATTTTCATCCTTTTCATGCTGTCTGTGGCCTCTGTGTCCCTCTTCCTCAACATCATGGAAATCAGCCACCTGGGCATGAAGAGGATCCGATCTGCTTTCAACAGGCCAGCTGAACAACCCCTGGGGGAGATCCCTGAGAAATCCCTCCACTCCATTGCTGTCTCTTCCATCCAAAAAGCCAAGGGTTACCAGCTCCTAGAAGAAGAGAAAATTGTATCCCACTATTTTCCCCTGACTGAGGTTGGGGTGGTGGAAACGAGACCTCTTGCTACCACACCTTTCAGTCGTTTTGAAGAGAAGATTGGCACTGGACCTCTGGGAGATCTGTCCCGGGCTTACACAGAAACGCTTCCTTCCTACGCTCAAGTGGGAGAACAGGAAGTAGAAGCCGAGCATGAAGAGGAGGAAGCAGAGGCGCCACCAGAAGAGGAAGAGAAGAGGCAGGAACCAGAGGCAGTGACCCCAGAGGTGCCAGAGGCC---GTGGTGGGGC------AGGAGGAGGAGAAGGAAAAGGAGGGCACCCCAGTGGAAAGGAAGGCAGGAGACAAG------------------CAAGAGATGCCAGTGGAGAAGGCACCACTGTGCCCAGAGCTGGCAGCAGATGACACCAGACCCCTCAGCCGGCTAAGCAAAGCCAGCAGCCGGGCAAGGTCAGATGATTTGACTGTATGA
	Macropus_giganteus	ATGGGTGATTGGAGTTTCTTGGGGAACATCTTAGAGGAGGTGAATGAACACTCCACGGTCATCGGCAGGGTGTGGCTCACTGTCCTCTTCATCTTCCGGATCCTCATCCTGGGCACAGCTGCAGAATTTGTGTGGGGAGACGAACAGTCAGACTTCGTATGTAACACCCAACAACCAGGTTGTGAGAATGTCTGCTACGACGAGGCTTTTCCCATCTCCCACATCCGTCTCTGGGTCTTACAGATCATCTTCGTCTCTACTCCATCTCTAGTGTACGTGGGCCATGCTGTGCACTATGTCCGTATGGAAGAAAAGCGGAAGGAGAGGGAAGCTGAGGAGATGTGCCAGCAGTCTGGGGGCAAT---GGTGAGAGGCTGCCATTGGCCCTGGATCAAGGCAGTACCAAGAAGAGCAGCAACAGTACCAAGGGCACCAAGAAGTTCCGGCTGGAAGGGACCCTCTTGAGGACCTACATCTGCCACATCATCTTCAAGACTCTCTTTGAGGTAGGCTTCATAGTGGGACATTACTTCTTGTATGGCTTTCGGATCCTGCCATT--GTACCAGTGTAGCCGATGGCCCTGCCCCAATGTGGTGGACTGCTTCGTGTCAAGACCCACTGAGAAGACCATTTTCATCCTTTTCATGCTGTCTGTGGCCTCTGTGTCCCTCTTCCTCAACATCATGGAAATCAGCCACCTGGGCATGAAGAGGATCCGATCTGCTTTCAACAGGCCAGCTGAACAACCCCTGGGGGAGATCCCTGAGAAATCCCTCCACTCCATTGCTGTCTCTTCCATCCAAAAAGCCAAGGGTTACCAGCTCCTAGAAGAAGAGAAAATCGTATCCCACTATTTTCCCCTGACTGAGGTTGGGGTGGTGGAAACGAGACCTCTTGCTACCACACCTTTCAGTCGTTTTGAAGAGAAGATTGGCACTGGACCTCTGGGAGATCTGTCCCGGGCTTACACAGAAACGCTTCCTTCCTACGCTCAAGTGGGAGAACAGGAAGTAGAAGCCGAGCATGAAGAGGAGGAAGCAGAGGCGCCACCAGAAGAGGAAGAGAAGAGGCAGGAACCAGAGGCAGTGACCCCAGAGGTGCCAGAGGCC---GTGGTGGGGC------AGGAGGAGGAGAAGGAAAAGGAGGGCACCCCAGTGGAAAGGAAGGCAGGAGACAAG------------------CAAGAGCTGCCAGTGGAGAAGGCACCACTGTGCCCAGAGCTGGCAGCAGATGACACCAGACCCCTCAGCCGGCTAAGCAAAGCCAGCAGCCGGGCAAGGTCAGATGATTTGACTGTATGA
	Setonix_brachyurus	ATGGGTGATTGGAGTTTCTTGGGGAACATCTTAGAGGAGGTGAATGAACACTCCACAGTCATCGGCAGGGTGTGGCTCACTGTCCTCTTCATCTTCCGGATCCTCATCCTGGGCACAGCTGCAGAATTTGTGTGGGGAGACGAACAGTCAGACTTCGTATGTAACACCCAACAACCAGGTTGTGAGAATGTCTGCTACGACGAGGCTTTCCCCATCTCCCACATCCGTCTCTGGGTCTTACAGATCATCTTCGTCTCTACTCCATCTCTAGTGTACGTGGGCCATGCTGTGCACTATGTCCGTATGGAAGAAAAGCGGAAGGAGAGGGAAGCTGAGGAGATGTGCCAGCAGTCTGGGGGCAAT---GGTGAGAGGCTGCCATTGGCCCTGGATCAAGGCAGTACCAAGAAGAGCAGCAACAGTACCAAGGGCACCAAAAAGTTCCGGCTGGAAGGGACCCTCTTGAGGACCTACATCTGCCACATTATCTTCAAGACTCTCTTTGAGGTAGGCTTCATAGTGGGACATTACTTCTTGTATGGCTTTCGGATCCTGCCGTT--GTACCAGTGTAGCCGATGGCCCTGCCCCAATGTGGTGGACTGCTTCGTGTCAAGACCCACTGAGAAGACCATTTTCATCCTTTTCATGCTGTCTGTGGCCTCTGTGTCCCTATTCCTCAACATCATGGAAATCAGCCACCTGGGCATGAAGAGGATCCGATCTGCTTTCAACAGGCCAGCTGAACAACCCCTGGGGGAGATCCCTGAGAAATCCCTCCACTCCATTGCTGTCTCTTCCATCCAAAAAGCCAAGGGTTACCAGCTCCTAGAAGAAGAGAAAATCGTATCCCACTATTTTCCCCTGACTGAGGTTGGGGTGGTGGAAACGAGACCTCTTGCTACCACACCTTTCAGTCGTTTTGAAGAGAAGATTGGCACTGGACCTCTGGGAGATCTGTCCCGGGCTTACACAGAAACGCTTCCTTCCTACGCTCAAGTGGGAGAACAGGAAGTAGAAGCTGAGCATGAAGAGGAGGAAGCAGAGGCGCCACCAGAAGAGGAAGAGAAGAGGCAGGAACCAGAGGCAGTGACCCCAGAGGTGCCAGAGGCC---GTGGTGGGGC------AGGAAGAGGAGAAGGAAAAGGAGGGCACCCCAGTGGAAAGGAAGGCAGGAGACAAG------------------CAAGAGCTGCCAGTGGAGAAGGCACCACTGTGCCCAGAGCTGGCAGCAGATGACACCAGACCCCTCAGCCGGCTAAGCAAAGCCAGCAGCCGGGCAAGGTCAGATGATTTGACTGTATGA
	Macropus_eugenii	ATGGGTGATTGGAGTTTCTTGGGGAACATCTTAGAGGAGGTGAATGAACACTCCACGGTCATCGGCAGGGTGTGGCTCACTGTCCTCTTCATCTTCCGGATCCTCATCCTGGGCACAGCTGCAGAATTTGTGTGGGGAGACGAACAGTCAGACTTCGTATGTAACACCCAACAACCAGGTTGTGAGAATGTCTGCTACGACGAGGCTTTCCCCATCTCCCACATCCGTCTCTGGGTCTTACAGATCATCTTCGTCTCTACTCCATCTCTAGTGTACGTGGGCCATGCTGTGCACTATGTCCGTATGGAAGAAAAGCGGAAGGAGAGGGAAGCTGAGGAGATGTGCCAGCAGTCTGGGGGCAAT---GGTGAGAGGCTGCCATTGGCCCTGGATCAAGGAAGTACCAAGAAGAGCAGCAACAGTACCAAGGGCACCAAAAAGTTCCGGCTGGAAGGGACCCTCTTGAGGACCTACATCTGCCACATCATCTTCAAGACTCTCTTTGAGGTAGGCTTCATAGTGGGACATTACTTCTTGTATGGCTTTCGGATCCTGCCGTT--GTACCAGTGTAGCCGATGGCCCTGCCCCAATGTGGTGGACTGCTTCGTGTCAAGACCCACTGAGAAGACCATTTTCATCCTTTTCATGCTCTCTGTGGCCTCTGTGTCCCTCTTCCTCAACATCATGGAAATCAGCCACCTGGGCATGAAGAGGATCCGATCTGCTTTCAACAGGCCAGCTGAACAACCCCTGGGGGAGATCCCTGAGAAATCCCTCCACTCCATTGCTGTCTCTTCCATCCAAAAAGCCAAGGGTTACCAGCTCCTAGAAGAAGAGAAAATCGTATCCCACTATTTTCCCCTGACTGAGGTTGGGGTGGTGGAAACGAGACCTCTTGCTACCACACCTTTCAGTCGTTTTGAAGAGAAGATTGGCACTGGACCTCTGGGAGATCTGTCCCGGGCTTACACAGAAACGCTTCCTTCCTACGCTCAAGTGGGAGAACAGGAAGTGGAAGCCGAGCATGAAGAGGAGGAAGCAGAGGCGCCACCAGAAGAGGAAGAGAAGAGGCAGGAACCAGAGGCAGTGACCCCAGAGGTGCCAGATGCC---GTGGTGGGGC------AGGAGGAGGAGAAGGAAAAGGAGGGCACCCCAGTGGAAAGGAAGGCAGGGGACAAG------------------CAAGAGCTGCCAGTGGAGAAGGCACCACTGTGCCCAGAGCTGGCAGCAGATGACACCAGACCCCTCAGCCGGCTAAGCAAAGCCAGCAGCCGGGCAAGGTCAGATGATTTGACTGTATGA
	Potorous_gilbertii	ATGGGTGATTGGAGTTTCTTGGGGAACATCTTAGAGGAGGTGAATGAACACTCCACAGTCATCGGCAGGGTCTGGCTCACTGTCCTCTTCATCTTCCGGATCCTCATCCTGGGCACAGCTGCAGAATTTGTGTGGGGAGATGAACAGTCGGACTTCGTATGTAACACCCAACAACCAGGTTGTGAGAATGTCTGCTACGACGAGGCTTTCCCCATCTCCCACATCCGCCTCTGGGTCTTACAGATCATCTTCGTCTCTACTCCATCTCTAGTGTACGTGGGCCATGCTGTGCACCATGTCCGTATGGAAGAAAAGCGGAAGGAGAGGGAAGCTGAGGAGATGTGCCAGCAGTCTGGGGGCAAT---GGTGAGAGGCTGCCATTGGCCCTGGATCAAGGCAGTACCAAAAAGAGCAGCAACAGTACCAAGGGCACCAAAAAGTTCCGCCTGGAAGGGACCCTCTTGAGGACCTACATCTGCCACATCATCTTCAAGACTCTCTTTGAGGTAGGCTTCATAGTGGGTCATTACTTCTTGTATGGCTTTCGGATCCTGCCATT--GTACCAGTGTAGCCGATGGCCCTGCCCCAATGTGGTGGACTGCTTTGTGTCAAGACCCACTGAGAAGACCATTTTCATCCTTTTCATGCTATCTGTGGCCTCTGTGTCCCTCTTCCTCAACATCATGGAAATCAGCCACCTGGGCATGAAGAGAATACGATCTGCTTTCAACAGGCCAGCTGAACAACCCCTGGGGGAGATCCCTGAGAAATCCCTCCACTCCATTGCTGTCTCTTCCATCCAAAAGGCCAAGGGTTACCAGCTCCTAGAAGAAGAGAAAATCGTATCCCACTATTTTCCCCTGACTGAGGTTGGAGTGGTGGAAACGAGACCTCTTGCTACCACACCTTTCAGTCGTTTTGAAGAGAAGATTGGCACTGGACCTCTGGGAGATCTGTCCCGGGCTTACACGGAAACGCTTCCTTCCTATGCTCAAGTGGGAGAACAGGAAGTAGAAGCTGAGCGTGAAGAGGAGGAAGCAGAGGCGCCACCAGAAGAGGAAGAGAAGAGGCAGGAACCAGA------GACCCCAGAGGTGCCAGAGGCT---GTGGTGGGGC------AGGAGGAGGAGAAGGAG---GAGGGCACCCCAGTGGAAAGGAAGGCAGGAGACAAG------------------CAAGAGCTGCCAGTGGAGAAGGCACCACTGTGCCCAGAGCTGGCAGCAGATGACACCAGACCCCTCAGTCGGCTAAGCAAAGCCAGCAGCCGGGCAAGGTCAGATGATTTGACTGTATGA
	Notoryctes_typhlops_DNA_Zoo	ATGGGTGACTGGAGTTTCCTGGGAAACATCTTAGAGGAGGTGAATGAGCACTTCACAGTCATCGGCAGGGTCTGGCTCACTGTGCTCTTCATCTTCTGGATCCTCATCCTGGGCACGGCTGCAGAATTTGTGTGGGGAGACGAGCAGTCGAACTTTGCATGTAACCCCCAACAACCAGGTTGTGAGAATGTCTGCTACGACGAGGCATTCCCCATCTCCCACATCCATCTATGGGTCTTACAGATCATCTCTGTCTCCACACCATCCCTGGTATATGTGGGTCATGCTGTGCACCATGTCC-TATGGAAGAAAAGCGGAAGGAAAGGGAAGCTGCGGAGGTGTGCCAGCAGTCTGGGGGCAAT---GATGAGAGGCTGCCATTAGCCCTGGATCCAGGCAGTACCAAGAAGAACAGCAACAGTACCAAGGGCACCAAAAAGTTCCAGCTGGAAGGGAGCCTCTTGAGGACCTACATCTGCCATATCATCTTTAAGACTCTCTTGGAAGTGGGCTTCATGGTGGGACATTACTTCTTGTATGGCTTTCGCATTCTACCCCTTGTGATCAGTGTAGCAGATGGCCCTGCCCCAATGTGGTGGACTGCTTTGTGTCACAGCCCATTGAGAAGACCATTTTCATCCTTTTCATGCTCTCTGTAGCCTCTGTATCCCTCTTCCTCAACATCATGGAAATCAGTCACCTGGGCCTGAAGAGAATCCAATCTGCTTTCAATAGATGCATTGAACAACCCCTGGGGGAGATCCTTGAGAAATCCTTCTACTCCATTGCTGTCTCCTCCATCCAAAAGGCTAAGGGCTACCAGCTCCTGGAAAAAGAGAAAATCATATACGCCTATTTCCCCCTGACTGAGGTTGGGGTAGTAGAGACGAGACCACCTCCTGCCACACCTTTCAGCCGTTTTGAAGAGAAAATTGGCACTGGACTTCTTGGAGATTTGTCCCGGGCTTACATGGAAAC----CCTTCCTATGCTCAAGTGGAAGAACAGGAAGTAGAGGCAGAGTGTGAAGAGAAAGAGGCAGAGGCACCACCAGAGGAGGAAGAGAAGAGGCAGGAATTAGAGGCAGTGACCCCAGAGGTACAAGAGAAC---ACTGTGGAGC------AGGAGGAAGAGGAGAAAA---CAGGAACCCCAGGAGAAAGAAAGGCAGTAGCTAAG------------------CAAGAGCTGCCAGTGGAGAAGGTGCCACTATGCCCAGAGCGGGCAGCAGATGCCACCAGACCCCTCAGCCGGCTAAGCAAAGCCAGCAGCCGAGCAAGGTCAGATGATTTGACTGTATAA
	Notoryctes_typhlops_NYGC	ATGGGTGACTGGAGTTTCCTGGGAAACATCTTAGAGGAGGTGAATGAGCACTTCACAGTCATCGGCAGGGTCTGGCTCACTGTGCTCTTCATCTTCCGGATCCTCATCCTGGGCACGGCTGCAGAATTTGTGTGGGGAGACGAGCAGTCGAACTTTGCATGTAACCCCCAACAACCAGGTTGTGAGAATGTCTGCTACGACGAGGCATTCCCCATCTCCCACATCCATCTATGGGTCTTACAGATCATCTCTGTCTCCACACCATCCCTGGTATATGTGGGTCATGCTGTGCACCATGTCC-TATGGAAGAAAAGCGGAAGGAAAGGGAAGCTGCGGAGGTGTGCCAGCAGTCTGGGGGCAAT---GATGAGAGGCTGCCATTAGCCCTGGATCCAGGCAGTACCAAGAAGAACAGCAACAGTACCAAGGGCACCAAAAAGTTCCAGCTGGAAGGGAGCCTCTTGAGGACCTACATCTGCCATATCATCTTTAAGACTCTCTTGGAAGTGGGCTTCATGGTGGGACATTACTTCTTGTATGGCTTTCGCATTCTACCCCTTGTGATCAGTGTAGCAGATGGCCCTGCCCCAATGTGGTGGACTGCTTTGTGTCACAGCCCATTGAGAAGACCATTTTCATCCTTTTCATGCTCTCTGTAGCCTCTGTATCCCTCTTCCTCAACATCATGGAAATCAGTCACCTGGGCCTGAAGAGAATCCAATCTGCTTTCAATAGATGCATTGAACAACCCCTGGGGGAGATCCTTGAGAAATCCTTCTACTCCATTGCTGTCTCCTCCATCCAAAAGGCTAAGGGCTACCAGCTCCTGGAAAAAGAGAAAATCATATACGCCTATTTCCCCCTGACTGAGGTTGGGGTAGTAGAGACGAGACCACCTCCTGCCACACCTTTCAGCCGTTTTGAAGAGAAAATTGGCACTGGACTTCTTGGAGATTTGTCCCGGGCTTACATGGAAAC----CCTTCCTATGCTCAAGTGGAAGAACAGGAAGTAGAGGCAGAGTGTGAAGAGAAAGAGGCAGAGGCACCACCAGAGGAGGAAGAGAAGAGGCAGGAATTAGAGGCAGTGACCCCAGAGGTACAAGAGAAC---ACTGTGGAGC------AGGAGGAAGAGGAGAAAA---CAGGAACCCCAGGAGAAAGAAAGGCAGTAGCTAAG------------------CAAGAGCTGCCAGTGGAGAAGGTGCCACTATGCCCAGAGCGGGCAGCAGATGCCACCAGACCCCTCAGCCGGCTAAGCAAAGCCAGCAGCCGAGCAAGGTCAGATGATTTGACTGTATAA

;
end;
