# Supplementary material for: Three Blind Moles: Molecular Evolutionary Insights on the Tempo and Mode of Convergent Eye Degeneration in Notoryctes typhlops (Southern Marsupial Mole) and Two Chrysochlorids (Golden Moles)
Source: Genes (Basel). 2023 Oct 28;14(11):2018. doi: 10.3390/genes14112018 (PMC10671557; doi:10.3390/genes14112018)
Supplement: Supplementary file 1 [file genes-14-02018-s001.zip › Marsupialia CDS Alignments Nexus/Marsupialia Lens Genes CDS Nexus/KRT12 CDS both Notoryctes.nex]

#NEXUS
begin taxa;
	dimensions ntax=29;
	taxlabels
	Antechinus_flavipes[&country="Australia:Samford, QLD","Rough Temperature (°C)"=88.10270436385986,Description="NC_067401","Genetic Code"="Standard",Modified=Tue Feb 21 19:41:33 PST 2023,"Annotation Software Version (Genome-Annotation-Data)"="10.0","Assembly Name (Genome-Assembly-Data)"="AdamAnt",Taxonomy="Eukaryota; Metazoa; Chordata; Craniata; Vertebrata; Euteleostomi; Mammalia; Metatheria; Dasyuromorphia; Dasyuridae; Antechinus","Common Name"="yellow-footed antechinus","Genome Coverage (Genome-Assembly-Data)"="100.0x","Filename (Imported From)"="sequence - 2023-02-19T104852.307.gb","Annotation Provider (Genome-Annotation-Data)"="NCBI RefSeq",dev_stage="adult",Created=Fri Nov 11 00:00:00 PST 2022,isolate="AdamAnt","Genome Representation (Genome-Assembly-Data)"="Full","Assembly Date (Genome-Assembly-Data)"="FEB-2020","Annotation Method (Genome-Annotation-Data)"="Best-placed RefSeq; Gnomon","Features Annotated (Genome-Annotation-Data)"="Gene; mRNA; CDS; ncRNA","Assembly Provider (Genome-Assembly-Data)"="Nanjing Normal University","Sequencing Technology (Genome-Assembly-Data)"="PacBio; BGISEQ-500; Hi-C",db_xref="taxon:38775",Organism="Antechinus flavipes","Annotation Version (Genome-Annotation-Data)"="100","Path (Imported From)"="/Users/pannotia/Downloads",Accession="NC_067401.1","% GC"=46.8%,chromosome="4",sex="male","Molecular Weight (kDa)"=506.51997000000995,"# Nucleotide Sequences With Quality"=0,"Annotation Pipeline (Genome-Annotation-Data)"="NCBI eukaryotic genome annotation pipeline",Topology="linear","Assembly Method (Genome-Assembly-Data)"="Canu v. 1.7; HiC-Pro v. 2.8.0_devel; 3D-DNA v. 1.12","Annotation Name (Genome-Annotation-Data)"="Antechinus flavipes Annotation Release 100","Annotation Status (Genome-Annotation-Data)"="Full annotation",tissue_type="testis","Molecule Type"="DNA","Expected Final Version (Genome-Assembly-Data)"="Yes"]
	Antechinus_stuartii_[&country="Australia: Lane Cove National Park",collection_date="2019-06-10","Rough Temperature (°C)"=88.07750460971113,Description="JACYGW010024434","Genetic Code"="Standard",Modified=Tue Feb 21 19:41:33 PST 2023,"Assembly Name (Genome-Assembly-Data)"="USYD_AStu_M",Taxonomy="Eukaryota; Metazoa; Chordata; Craniata; Vertebrata; Euteleostomi; Mammalia; Metatheria; Dasyuromorphia; Dasyuridae; Antechinus","Common Name"="brown antechinus","Genome Coverage (Genome-Assembly-Data)"="77.0x","Filename (Imported From)"="sequence - 2023-02-19T141418.238.gb",Created=Tue Jan 19 00:00:00 PST 2021,isolate="AWGG2019M","Genome Representation (Genome-Assembly-Data)"="Full","Assembly Date (Genome-Assembly-Data)"="05-DEC-2019","Sequencing Technology (Genome-Assembly-Data)"="Illumina NovaSeq",db_xref="taxon:9283",Organism="Antechinus stuartii","Path (Imported From)"="/Users/pannotia/Downloads",Accession="JACYGW010024434.1","% GC"=46.8%,sex="male","Molecular Weight (kDa)"=506.64607000001,"# Nucleotide Sequences With Quality"=0,Topology="linear","Assembly Method (Genome-Assembly-Data)"="Supernova v. 2.1.1",tissue_type="muscle","Molecule Type"="DNA","Expected Final Version (Genome-Assembly-Data)"="Yes"]
	Dasyurus_hallucatus[&"Rough Temperature (°C)"=88.17704421562689,Description="HiC_scaffold_4",Modified=Tue Feb 21 19:41:33 PST 2023,"% GC"=47.0%,"# Nucleotide Sequences With Quality"=0,"Molecular Weight (kDa)"=513.9627800000103,Topology="linear","Molecule Type"="DNA",Created=Sun Feb 19 14:17:26 PST 2023]
	Dasyurus_viverrinus[&"Rough Temperature (°C)"=88.1268656716418,Description="HiC_scaffold_4",Modified=Tue Feb 21 19:41:33 PST 2023,"% GC"=46.9%,"# Nucleotide Sequences With Quality"=0,"Molecular Weight (kDa)"=521.6848300000107,Topology="linear","Molecule Type"="DNA",Created=Sun Feb 19 14:18:24 PST 2023]
	Myrmecobius_fasciatus[&"Rough Temperature (°C)"=88.35087825560267,Description="HiC_scaffold_4",Modified=Tue Feb 21 19:41:33 PST 2023,"% GC"=47.4%,"# Nucleotide Sequences With Quality"=0,"Molecular Weight (kDa)"=514.2449400000104,Topology="linear","Molecule Type"="DNA",Created=Sun Feb 19 17:49:40 PST 2023]
	Thylacinus_cynocephalus[&country="Australia: Tasmania","Rough Temperature (°C)"=88.33306300686212,Description="VAHE03000004","Genetic Code"="Standard",Modified=Tue Feb 21 19:41:33 PST 2023,"Assembly Name (Genome-Assembly-Data)"="UniMelb_ThyCyn2.0_hybrid_assembly",Taxonomy="Eukaryota; Metazoa; Chordata; Craniata; Vertebrata; Euteleostomi; Mammalia; Metatheria; Dasyuromorphia; Thylacinidae; Thylacinus","Common Name"="Tasmanian wolf","Genome Coverage (Genome-Assembly-Data)"="50.0x","Filename (Imported From)"="sequence - 2023-02-19T141535.260.gb",dev_stage="Pouch Young",Created=Mon Apr 04 00:00:00 PDT 2022,"Genome Representation (Genome-Assembly-Data)"="Full",isolate="PY-MV-C5757","Assembly Date (Genome-Assembly-Data)"="DEC-2021","Sequencing Technology (Genome-Assembly-Data)"="Illumina HiSeq; Illumina NextSeq",db_xref="taxon:9275",Organism="Thylacinus cynocephalus","Path (Imported From)"="/Users/pannotia/Downloads",Accession="VAHE03000004.1","% GC"=47.4%,chromosome="4",sex="female","Molecular Weight (kDa)"=498.9019400000093,"# Nucleotide Sequences With Quality"=0,Topology="linear","Assembly Method (Genome-Assembly-Data)"="Megahit v. 1.2.9; RagTag v. 2.1.0","Reference-guided Assembly (Genome-Assembly-Data)"="GCF_902635505.1; mSarHar1.11","Molecule Type"="DNA","Expected Final Version (Genome-Assembly-Data)"="Yes",isolation_source="soft tissue of a 108-year-old, alcohol-preserved thylacine pouch young specimen"]
	Phascogale_tapoatafa[&"Rough Temperature (°C)"=87.9991766941102,Description="HiC_scaffold_4",Modified=Tue Feb 21 19:41:33 PST 2023,"% GC"=46.6%,"# Nucleotide Sequences With Quality"=0,"Molecular Weight (kDa)"=491.24507000000915,Topology="linear","Molecule Type"="DNA",Created=Sun Feb 19 17:50:41 PST 2023]
	Sarcophilus_harrisii[&"Rough Temperature (°C)"=88.10270436385986,Description="NC_045429","Genetic Code"="Standard",Modified=Tue Feb 21 19:41:33 PST 2023,"Annotation Software Version (Genome-Annotation-Data)"="8.3",Taxonomy="Eukaryota; Metazoa; Chordata; Craniata; Vertebrata; Euteleostomi; Mammalia; Metatheria; Dasyuromorphia; Dasyuridae; Sarcophilus","Common Name"="Tasmanian devil","Filename (Imported From)"="sequence - 2023-02-19T105002.521.gb","Annotation Provider (Genome-Annotation-Data)"="NCBI",Created=Tue Dec 31 00:00:00 PST 2019,"Annotation Method (Genome-Annotation-Data)"="Best-placed RefSeq; Gnomon",cell_line="91H","Features Annotated (Genome-Annotation-Data)"="Gene; mRNA; CDS; ncRNA",db_xref="taxon:9305",Organism="Sarcophilus harrisii","Annotation Version (Genome-Annotation-Data)"="103","Path (Imported From)"="/Users/pannotia/Downloads",Accession="NC_045429.1","% GC"=46.8%,chromosome="4","Molecular Weight (kDa)"=506.52898000000994,"# Nucleotide Sequences With Quality"=0,"Annotation Pipeline (Genome-Annotation-Data)"="NCBI eukaryotic genome annotation pipeline",Topology="linear","Annotation Name (Genome-Annotation-Data)"="Sarcophilus harrisii Annotation Release 103","Annotation Status (Genome-Annotation-Data)"="Full annotation","Molecule Type"="DNA"]
	Lagorchestes_hirsutus[&"Rough Temperature (°C)"=88.83804347826087,Description="HiC_scaffold_2431 (E1-5), HiC_scaffold_1 (E6-8)",Modified=Tue Feb 21 19:41:33 PST 2023,"% GC"=48.6%,"# Nucleotide Sequences With Quality"=0,"Molecular Weight (kDa)"=515.4694800000101,Topology="linear","Molecule Type"="DNA",Created=Tue Feb 21 08:04:54 PST 2023]
	Macropus_fuliginosus[&"Rough Temperature (°C)"=88.82738095238095,Description="HiC_scaffold_18404 (E1-3), HiC_scaffold_108382 (E4-5), HiC_scaffold_2 (E6-8)",Modified=Tue Feb 21 19:41:33 PST 2023,"% GC"=48.6%,"# Nucleotide Sequences With Quality"=0,"Molecular Weight (kDa)"=523.1214600000104,Topology="linear","Molecule Type"="DNA",Created=Tue Feb 21 12:21:54 PST 2023]
	Macropus_eugenii_[&country="New Zealand: Waimangu thermal area",collection_date="2018-02-13","Rough Temperature (°C)"=88.71425120772948,Description="JAQOLO010000044","Genetic Code"="Standard",Modified=Tue Feb 21 19:41:33 PST 2023,"Assembly Name (Genome-Assembly-Data)"="mMacEug1.pri",Taxonomy="Eukaryota; Metazoa; Chordata; Craniata; Vertebrata; Euteleostomi; Mammalia; Metatheria; Diprotodontia; Macropodidae; Notamacropus","Common Name"="tammar wallaby","Genome Coverage (Genome-Assembly-Data)"="30.4x","Filename (Imported From)"="sequence - 2023-02-21T092428.981.gb",dev_stage="adult",Created=Wed Feb 01 00:00:00 PST 2023,isolate="mMacEug1","Genome Representation (Genome-Assembly-Data)"="Full","Assembly Date (Genome-Assembly-Data)"="29-APR-2022","Sequencing Technology (Genome-Assembly-Data)"="PacBio Sequel II HiFi; Bionano Genomics DLS; Arima Hi-C v2",db_xref="taxon:9315",Organism="Notamacropus eugenii","Path (Imported From)"="/Users/pannotia/Downloads",Accession="JAQOLO010000044.1","% GC"=48.3%,chromosome="2",sex="male","Molecular Weight (kDa)"=515.4114900000101,"# Nucleotide Sequences With Quality"=0,Topology="linear","Assembly Method (Genome-Assembly-Data)"="HiFiasm v. 0.15.4 + galaxy; purge_dups v. 1.2.5 + galaxy3; Bionano Solve v. 3.6.1 + galaxy2; salsa v. 2.3 + galaxy0","Diploid (Genome-Assembly-Data)"="Principal Haplotype",tissue_type="muscle, spleen","Molecule Type"="DNA","Expected Final Version (Genome-Assembly-Data)"="No"]
	Macropus_giganteus[&"Rough Temperature (°C)"=88.68949275362318,Description="HiC_scaffold_22832 (E1-2), HiC_scaffold_341973 (E3), HiC_scaffold_35591 (E4-5), HiC_scaffold_22772 (E6-7), HiC_scaffold_3990 (E8)",Modified=Tue Feb 21 19:41:33 PST 2023,"% GC"=48.2%,"# Nucleotide Sequences With Quality"=0,"Molecular Weight (kDa)"=515.4795400000102,Topology="linear","Molecule Type"="DNA",Created=Tue Feb 21 14:16:58 PST 2023]
	Setonix_brachyurus[&"Rough Temperature (°C)"=88.8623136553369,Description="HiC_scaffold_2",Modified=Tue Feb 21 19:41:33 PST 2023,"% GC"=48.7%,"# Nucleotide Sequences With Quality"=0,"Molecular Weight (kDa)"=521.9466700000103,Topology="linear","Molecule Type"="DNA",Created=Tue Feb 21 12:14:35 PST 2023]
	Potorous_gilbertii[&"Rough Temperature (°C)"=88.6502722323049,Description="HiC_scaffold_2",Modified=Tue Feb 21 19:41:33 PST 2023,"% GC"=48.2%,"# Nucleotide Sequences With Quality"=0,"Molecular Weight (kDa)"=514.4218900000101,Topology="linear","Molecule Type"="DNA",Created=Tue Feb 21 14:31:14 PST 2023]
	Macropus_rufus[&"Rough Temperature (°C)"=88.48825665859563,Description="HiC_scaffold_20276 (E1-3), HiC_scaffold_2 (E4-8)",Modified=Tue Feb 21 19:41:33 PST 2023,"% GC"=47.8%,"# Nucleotide Sequences With Quality"=0,"Molecular Weight (kDa)"=514.2358300000101,Topology="linear","Molecule Type"="DNA",Created=Tue Feb 21 14:29:10 PST 2023]
	Gymnobelideus_leadbeateri[&"Rough Temperature (°C)"=89.22075015124017,Description="HiC_scaffold_1",Modified=Tue Feb 21 19:41:33 PST 2023,"% GC"=49.5%,"# Nucleotide Sequences With Quality"=0,"Molecular Weight (kDa)"=514.7819100000102,Topology="linear","Molecule Type"="DNA",Created=Sun Feb 19 17:51:06 PST 2023]
	Pseudocheirus_occidentalis[&"Rough Temperature (°C)"=89.18704726826273,Description="HiC_scaffold_1",Modified=Tue Feb 21 19:41:33 PST 2023,"% GC"=49.5%,"# Nucleotide Sequences With Quality"=0,"Molecular Weight (kDa)"=506.95982000000953,Topology="linear","Molecule Type"="DNA",Created=Tue Feb 21 14:31:42 PST 2023]
	Pseudochirops_corinnae[&"Rough Temperature (°C)"=89.22490372272144,Description="HiC_scaffold_2 (E1-6), HiC_scaffold_406427 (E7), HiC_scaffold_422344 (E8)",Modified=Tue Feb 21 19:41:33 PST 2023,"% GC"=49.7%,"# Nucleotide Sequences With Quality"=0,"Molecular Weight (kDa)"=484.26249000000803,Topology="linear","Molecule Type"="DNA",Created=Tue Feb 21 15:24:58 PST 2023]
	Phascolarctos_cinereus[&country="Australia",collection_date="01-Aug-2015","Rough Temperature (°C)"=89.4435493640218,Description="NW_018344019","Genetic Code"="Standard",Modified=Tue Feb 21 19:41:33 PST 2023,"Annotation Software Version (Genome-Annotation-Data)"="7.4","Assembly Name (Genome-Assembly-Data)"="phaCin_unsw_v4.1",Taxonomy="Eukaryota; Metazoa; Chordata; Craniata; Vertebrata; Euteleostomi; Mammalia; Metatheria; Diprotodontia; Phascolarctidae; Phascolarctos","Common Name"="koala","Genome Coverage (Genome-Assembly-Data)"="57.3x","Filename (Imported From)"="sequence - 2023-02-17T112415.648.gb","Annotation Provider (Genome-Annotation-Data)"="NCBI",dev_stage="adult",Created=Wed May 10 00:00:00 PDT 2017,isolate="Bilbo 61053","Genome Representation (Genome-Assembly-Data)"="Full","Assembly Date (Genome-Assembly-Data)"="12-JAN-2017","Annotation Method (Genome-Annotation-Data)"="Best-placed RefSeq; Gnomon","Features Annotated (Genome-Annotation-Data)"="Gene; mRNA; CDS; ncRNA","Assembly Provider (Genome-Assembly-Data)"="The Earlham Institute","Sequencing Technology (Genome-Assembly-Data)"="PacBio",db_xref="taxon:38626",Organism="Phascolarctos cinereus","Annotation Version (Genome-Annotation-Data)"="Phascolarctos cinereus Annotation Release 100","Path (Imported From)"="/Users/pannotia/Downloads",Accession="NW_018344019.1","% GC"=50.1%,chromosome="Unknown",sex="female","Molecular Weight (kDa)"=514.14139000001,"# Nucleotide Sequences With Quality"=0,"Annotation Pipeline (Genome-Annotation-Data)"="NCBI eukaryotic genome annotation pipeline",Topology="linear","Assembly Method (Genome-Assembly-Data)"="Falcon v. 0.3.0",specimen_voucher="AM:M.47724","Annotation Status (Genome-Annotation-Data)"="Full annotation",tissue_type="spleen","Molecule Type"="DNA","Expected Final Version (Genome-Assembly-Data)"="Yes"]
	Vombatus_ursinus[&"Rough Temperature (°C)"=89.36269207129686,Description="NW_020954579","Genetic Code"="Standard",Modified=Tue Feb 21 19:41:33 PST 2023,"Annotation Software Version (Genome-Annotation-Data)"="8.1",Taxonomy="Eukaryota; Metazoa; Chordata; Craniata; Vertebrata; Euteleostomi; Mammalia; Metatheria; Diprotodontia; Vombatidae; Vombatus","Common Name"="common wombat","Filename (Imported From)"="sequence - 2023-02-19T103247.867.gb","Annotation Provider (Genome-Annotation-Data)"="NCBI",Created=Thu Jan 24 00:00:00 PST 2019,"Annotation Method (Genome-Annotation-Data)"="Best-placed RefSeq; Gnomon","Features Annotated (Genome-Annotation-Data)"="Gene; mRNA; CDS; ncRNA",db_xref="taxon:29139",Organism="Vombatus ursinus","Annotation Version (Genome-Annotation-Data)"="100","Path (Imported From)"="/Users/pannotia/Downloads",Accession="NW_020954579.1","% GC"=49.9%,chromosome="Unknown","Molecular Weight (kDa)"=506.5985300000096,"# Nucleotide Sequences With Quality"=0,"Annotation Pipeline (Genome-Annotation-Data)"="NCBI eukaryotic genome annotation pipeline",Topology="linear","Annotation Name (Genome-Annotation-Data)"="Vombatus ursinus Annotation Release 100","Annotation Status (Genome-Annotation-Data)"="Full annotation","Molecule Type"="DNA"]
	Strigocuscus_gymnotis[&"Rough Temperature (°C)"=88.9496212121212,Description="HiC_scaffold_5",Modified=Tue Feb 21 19:41:33 PST 2023,"% GC"=48.9%,"# Nucleotide Sequences With Quality"=0,"Molecular Weight (kDa)"=492.7386500000088,Topology="linear","Molecule Type"="DNA",Created=Tue Feb 21 15:03:02 PST 2023]
	Trichosurus_vulpecula[&country="New Zealand: Sandymount, Otago Peninsula (Trap 21)",collection_date="17-May-2018","Rough Temperature (°C)"=88.99426751592357,Description="NC_050576","Genetic Code"="Standard",Modified=Tue Feb 21 19:41:33 PST 2023,"Annotation Software Version (Genome-Annotation-Data)"="8.5","Assembly Name (Genome-Assembly-Data)"="mTriVul1.pri",Taxonomy="Eukaryota; Metazoa; Chordata; Craniata; Vertebrata; Euteleostomi; Mammalia; Metatheria; Diprotodontia; Phalangeridae; Trichosurus","Common Name"="common brushtail","Genome Coverage (Genome-Assembly-Data)"="60.73x","Filename (Imported From)"="sequence - 2023-02-19T105058.556.gb","Annotation Provider (Genome-Annotation-Data)"="NCBI",dev_stage="pouch-young",Created=Sun Oct 25 00:00:00 PDT 2020,"Genome Representation (Genome-Assembly-Data)"="Full",isolate="mTriVul1","Assembly Date (Genome-Assembly-Data)"="15-JAN-2020","Annotation Method (Genome-Annotation-Data)"="Best-placed RefSeq; Gnomon","Features Annotated (Genome-Annotation-Data)"="Gene; mRNA; CDS; ncRNA","Assembly Provider (Genome-Assembly-Data)"="Vertebrate Genomes Project","Sequencing Technology (Genome-Assembly-Data)"="PacBio Sequel; Illumina NovaSeq; Arima Genomics Hi-C; Bionano Genomics DLS",db_xref="taxon:9337",Organism="Trichosurus vulpecula","Annotation Version (Genome-Annotation-Data)"="100","Path (Imported From)"="/Users/pannotia/Downloads",Accession="NC_050576.1","% GC"=49.0%,chromosome="4",sex="male","Molecular Weight (kDa)"=488.39882000000864,"# Nucleotide Sequences With Quality"=0,"Annotation Pipeline (Genome-Annotation-Data)"="NCBI eukaryotic genome annotation pipeline",Topology="linear","Assembly Method (Genome-Assembly-Data)"="FALCON v. DNANexus 1.9.0; FALCON-Unzip v. DNANexus 1.0.6; purge_haplotigs v. v1.0.3+ 1.Nov.2018; scaff10x v. 4.1.0; Bionano Solve DLS v. 3.2.1; Salsa HiC v. 2.2; Arrow smrtanalysis Pacbio polishing & gap filling v. 6.0.0.47841; longranger align v. 2.2.2; freebayes Illumina polishing v. 1.3.1; gEVAL manual curation v. 2020-01-15; VGP assembly pipeline v. 1.5","Annotation Name (Genome-Annotation-Data)"="Trichosurus vulpecula Annotation Release 100","Diploid (Genome-Assembly-Data)"="Principal pseudohaplotype","Annotation Status (Genome-Annotation-Data)"="Full annotation",tissue_type="muscle (forearm)","Molecule Type"="DNA","Expected Final Version (Genome-Assembly-Data)"="No"]
	Pseudochirops_cupreus[&"Rough Temperature (°C)"=89.4177899210686,Description="HiC_scaffold_48329 (E1-3), HiC_scaffold_63880 (E4-5), SRX7041787 (E6), HiC_scaffold_59577 (E7-8)",Modified=Tue Feb 21 19:41:33 PST 2023,"% GC"=50.0%,"# Nucleotide Sequences With Quality"=0,"Molecular Weight (kDa)"=512.6313900000098,Topology="linear","Molecule Type"="DNA",Created=Tue Feb 21 19:26:04 PST 2023]
	Dromiciops_gliroides[&country="Chile: San Martin, comuna de Valdivia, Region delos Rios",collection_date="2014-02-10","Rough Temperature (°C)"=89.22354003612281,Description="NC_057864","Genetic Code"="Standard",Modified=Tue Feb 21 19:41:33 PST 2023,"Annotation Software Version (Genome-Annotation-Data)"="9.0","Assembly Name (Genome-Assembly-Data)"="mDroGli1.pri",Taxonomy="Eukaryota; Metazoa; Chordata; Craniata; Vertebrata; Euteleostomi; Mammalia; Metatheria; Microbiotheria; Microbiotheriidae; Dromiciops","Common Name"="monito del monte","Genome Coverage (Genome-Assembly-Data)"="63.0x","Filename (Imported From)"="sequence - 2023-02-19T103652.880.gb","Annotation Provider (Genome-Annotation-Data)"="NCBI",dev_stage="adult",Created=Tue Sep 28 00:00:00 PDT 2021,"Genome Representation (Genome-Assembly-Data)"="Full",isolate="mDroGli1","Assembly Date (Genome-Assembly-Data)"="07-APR-2021","Annotation Method (Genome-Annotation-Data)"="Best-placed RefSeq; Gnomon","Features Annotated (Genome-Annotation-Data)"="Gene; mRNA; CDS; ncRNA","Assembly Provider (Genome-Assembly-Data)"="Vertebrate Genomes Project","Sequencing Technology (Genome-Assembly-Data)"="PacBio Sequel II CLRQ; 10X Genomics linked reads; Bionano Genomics DLS; Arima Genomics v1 Hi-C",db_xref="taxon:33562",Organism="Dromiciops gliroides","Annotation Version (Genome-Annotation-Data)"="100","Path (Imported From)"="/Users/pannotia/Downloads",Accession="NC_057864.1","% GC"=49.5%,chromosome="4",sex="female","Molecular Weight (kDa)"=517.12943000001,"# Nucleotide Sequences With Quality"=0,"Annotation Pipeline (Genome-Annotation-Data)"="NCBI eukaryotic genome annotation pipeline",Topology="linear","Assembly Method (Genome-Assembly-Data)"="FALCON kit v. 1.8.1; FALCON unzip v. 1.3.7; purge_dups v. 1.2.3; Scaff10X v. 4.2; Bionano Solve v. 3.5.1_01142020; Salsa Hi-C v. 2.2; GCPP v. 1.9.0-SL-release-8.0.0+1-37-gd7b188d; longranger v. 2.2.2; freebayes v. 1.3.2; gEVAL manual curation v. 2021-04-07; VGP pipeline v. 1.6","Annotation Name (Genome-Annotation-Data)"="Dromiciops gliroides Annotation Release 100","Diploid (Genome-Assembly-Data)"="Principal Pseudohaplotype","Annotation Status (Genome-Annotation-Data)"="Full annotation",tissue_type="kidney, liver","Molecule Type"="DNA","Expected Final Version (Genome-Assembly-Data)"="No"]
	Didelphis_virginiana[&"Rough Temperature (°C)"=87.82152214597629,Description="HiC_scaffold_10",Modified=Tue Feb 21 19:41:33 PST 2023,"% GC"=46.2%,"# Nucleotide Sequences With Quality"=0,"Molecular Weight (kDa)"=498.2747000000092,Topology="linear","Molecule Type"="DNA",Created=Tue Feb 21 15:31:27 PST 2023]
	Gracilinanus_agilis[&country="Brazil: Panga",collection_date="2019-05-19","Rough Temperature (°C)"=88.67625,Description="NC_058133","Genetic Code"="Standard",Modified=Tue Feb 21 19:41:33 PST 2023,"Annotation Software Version (Genome-Annotation-Data)"="9.0","Assembly Name (Genome-Assembly-Data)"="AgileGrace",Taxonomy="Eukaryota; Metazoa; Chordata; Craniata; Vertebrata; Euteleostomi; Mammalia; Metatheria; Didelphimorphia; Didelphidae; Gracilinanus","Common Name"="Agile Gracile Mouse Opossum","Genome Coverage (Genome-Assembly-Data)"="100.0x","Filename (Imported From)"="sequence - 2023-02-19T105142.749.gb","Annotation Provider (Genome-Annotation-Data)"="NCBI",dev_stage="adult",Created=Wed Oct 20 00:00:00 PDT 2021,isolate="LMUSP501","Genome Representation (Genome-Assembly-Data)"="Full","Assembly Date (Genome-Assembly-Data)"="MAR-2020","Annotation Method (Genome-Annotation-Data)"="Best-placed RefSeq; Gnomon","Features Annotated (Genome-Annotation-Data)"="Gene; mRNA; CDS; ncRNA","Assembly Provider (Genome-Assembly-Data)"="Nanjing Normal University","Sequencing Technology (Genome-Assembly-Data)"="stLFR; BGISEQ-500; Hi-C",db_xref="taxon:191870",Organism="Gracilinanus agilis","Annotation Version (Genome-Annotation-Data)"="100","Path (Imported From)"="/Users/pannotia/Downloads",Accession="NC_058133.1","% GC"=48.3%,chromosome="4",sex="male","Molecular Weight (kDa)"=497.3907800000091,"# Nucleotide Sequences With Quality"=0,"Annotation Pipeline (Genome-Annotation-Data)"="NCBI eukaryotic genome annotation pipeline",Topology="linear","Assembly Method (Genome-Assembly-Data)"="SOAPnuke v. 1.5; Supernova v. 2.1.1; Gapcloser v. 1.10","Annotation Name (Genome-Annotation-Data)"="Gracilinanus agilis Annotation Release 100","Annotation Status (Genome-Annotation-Data)"="Full annotation",tissue_type="liver","Molecule Type"="DNA","Expected Final Version (Genome-Assembly-Data)"="Yes"]
	Monodelphis_domestica[&"Rough Temperature (°C)"=88.66711281070745,Description="NC_008802","Genetic Code"="Standard",Modified=Tue Feb 21 19:41:33 PST 2023,"Annotation Software Version (Genome-Annotation-Data)"="7.0",Taxonomy="Eukaryota; Metazoa; Chordata; Craniata; Vertebrata; Euteleostomi; Mammalia; Metatheria; Didelphimorphia; Didelphidae; Monodelphis","Common Name"="gray short-tailed opossum","Filename (Imported From)"="sequence - 2023-02-19T105318.253.gb","Annotation Provider (Genome-Annotation-Data)"="NCBI",Created=Wed Apr 27 00:00:00 PDT 2016,pop_variant="pop1","Annotation Method (Genome-Annotation-Data)"="Best-placed RefSeq; Gnomon","Features Annotated (Genome-Annotation-Data)"="Gene; mRNA; CDS; ncRNA",db_xref="taxon:13616",Organism="Monodelphis domestica","Annotation Version (Genome-Annotation-Data)"="Monodelphis domestica Annotation Release 103","Path (Imported From)"="/Users/pannotia/Downloads",Accession="NC_008802.1","% GC"=48.2%,chromosome="2","Molecular Weight (kDa)"=487.85560000000874,"# Nucleotide Sequences With Quality"=0,"Annotation Pipeline (Genome-Annotation-Data)"="NCBI eukaryotic genome annotation pipeline",Topology="linear","Annotation Status (Genome-Annotation-Data)"="Full annotation","Molecule Type"="DNA"]
	Notoryctes_typhlops_DNA_Zoo[&URN="urn:local:.:120-g9qob5m","Rough Temperature (°C)"=87.83531073446328,Description="","Genetic Code"="Standard",Modified=Mon May 15 11:26:19 PDT 2023,"% GC"=46.3%,"# Nucleotide Sequences With Quality"=0,"Molecular Weight (kDa)"=439.90474000000654,Topology="linear","Molecule Type"="DNA",Created=Mon May 15 11:26:08 PDT 2023]
	Notoryctes_typhlops_NYGC[&"At least Q20"=99.79%,Ambiguities=3,"At least Q30"=99.79%,"Rough Temperature (°C)"=87.89322033898304,"At least Q40"=99.44%,Description="Concatenation of 8 sequences",Modified=Mon May 15 11:29:05 PDT 2023,Bin="<html><head><3></head><b><font color='#49993F'>High</font></b></html>","% GC"=46.6%,"# Nucleotide Sequences With Quality"=1,"Post-Trim Length"=1416,"Molecular Weight (kDa)"=439.9199700000066,Topology="linear","% MQ"=0.4%,Created=Mon May 15 11:25:25 PDT 2023,URN="urn:local:.:11v-g9qo9s1","% LQ"=0.2%,"% HQ"=99.4%,"Molecule Type"="DNA"]
;
end;

begin characters;
	dimensions nchar=1645;
	format datatype=dna missing=? gap=-;
	matrix
	Antechinus_flavipes	ATGTCTCTCTCTGTCTACAATTCTGGGACCTCCCAACAGGCTTCTTCTCGCAGTGGGGTGGGAGGTCGCCGGCTCAGCCGGTTGTCTAGCACCAGTAGT---GGAGGGGGCTTTGGTGGAAACATTTTTGGCTCTGGAGCAAGCTCTGGGGGTGGTTTTAGTGTTGCGTCTATGTTTGGTTCCAGTTGTGGCTTTGGGAGCACCTCCAGGAGTGCCTTTGGAGGAGGACTGGGCAGTGGTTATGGAGCAGGACTGGGC------------------------------------------------AGTGGTTATGGAGCAGGACTGGGCAATGGTTATGGAGCAGGACTAGGC------------------------------------------------AGTGGTTATGGAGCAGGATTGGGCAGTGGCTATGGAGCAGGACTGGGGAGTGGTTATGGAGGAGGACTGGGCAGTGGCTCAATGGGTATTCCATGTAGTAATGATGGAGTCCTTCTTTCTGGATCAGAAAAGGAAACCATGCAAAACCTTAATGACAGATTGGCTTCCTACCTGGCTAAAGTCCGGGCTCTAGAGGAAGCAAACACTGATCTGGAGAACAAAATTCGAGACTGGTATGAAACACGTGTGACTGGAGACTCTGCATCAGGAAATGATTATGAAAAATATTACCCATTAATAGAAGATCTTAAGAATAAGATTATTTCAGCTACAATCGAGAATGCCCGACTCATTTTGCAGATTGATAATGCAAGACTGGCAGCTGATGATTTCAGGATGAAGTATGAAAATGAGCAGGCCCTACGTCAAAATGTTGAAGCTGATATCAATGGCCTCCGCAAAGTGCTGGATGAATTGACCTTGGCCAGAGCTGACTTGGAGATGCAGATTGAAAGCCTGATGGAAGAGCTGGCTTTTCTTAAGAAGAACCATGAAGAGGAACTTCAAGCTATCCAGGCTGGGGGACCCGGCCAAGTTAGTGTGGAGATGGATGCTGCTCCAGGAATCAACTTAACCAAACTCCTGAATGACATGAGAGAGCAATACGAAGCTATTGCCGAGCAGAATCGCAAGGAAGCCGAAGCTTGGTTCGTCGAAAAAAGTGGAGAACTCAAGAAGGAGATCAGCAGCAACACCGAACAGCTTCAGACGAGCAAGAGCGAAATAACTGACTTGAAGCGCATGCTCCAAAGTTTAGAAATTGAGCTCCAATCTCAGCTTGCTATGAGAAAGTCCTTTGAAGATACATTAGCTGAAACAGAAAGTGGTTACTGCAATCAGCTCTCCCAGATCCAGCTCCAAATTGGCAATCTGGAGGCCCAGCTTTGCCAGGTGAGGAGTGATATGGAGCGTCAGAATGCAGAGTATGAACAACTCTTAAACATCAAGACCCGGCTGGAGATGGAGATTGAGACTTACCGGCGTCTG-TTGGAGGGAGAAGGTGAAGGGAATGGTGCTATTGAAAGTTTAACTGTGCCAGAATCCAATTCTCAAGCACAGTCAATTGATTCTTCGAAAGATCCAACCAGAACAAGAAAAATCAAGACAATTGTGCAGGAGGTAGTGGATGGAAAAGTTGTTACTTCGGAAGTTCGGGAAATTGAAGAAGAAATTGGCTCTTGA
	Antechinus_stuartii_	ATGTCTCTCTCTGTCTACAATTCTGGGACCTCCCAACAGGCTTCTTCTCGCAGTGGGGTGGGAGGTCGCCGGCTCAGCCGGTTGTCTAGCACCAGTAGT---GGAGGGGGCTTTGGTGGAAACATTTTTGGCTCTGGAGCAAGCTCTGGGGGTGGTTTTAGTGTTGCGTCTATGTTTGGTTCCAGTTGTGGCTTTGGGAGTACCTCCAGGAGTGCTTTTGGAGGAGGACTGGGCGGTGGTTATGGAGCAGGACTGGGC------------------------------------------------AGTGGTTATGGAGCAGGACTGGGCAATGGTTATGGAGCAGGACTAGGC------------------------------------------------AGTGGTTATGGAGCAGGATTGGGCAGTGGCTATGGAGCAGGACTGGGGAGTGGTTATGGAGGAGGACTGGGCAGTGGCTCAATGGGTATTCCATGTAGTAATGATGGAGTCCTTCTTTCTGGATCAGAAAAGGAAACCATGCAAAACCTTAATGACAGATTGGCTTCCTACTTGGCTAAAGTCCGGGCTCTAGAGGAAGCAAACACTGATCTGGAGAACAAAATTCGAGACTGGTATGAAACACGTGTGACTGGAGACTCTGCATCAGGAAATGATTATGAAAAATATTACCCATTAATAGAAGATCTTAAGAATAAGATTATTTCAGCTACAATCGAGAATGCCCGACTCATTTTGCAGATTGATAATGCAAGACTGGCAGCTGATGATTTCAGGATGAAGTATGAAAATGAGCAGGCCCTACGTCAAAATGTTGAAGCTGATATCAATGGCCTCCGCAAAGTGCTGGATGAATTGACCTTGGCCAGAGCTGACTTGGAGATGCAGATTGAAAGCCTGATGGAAGAGCTGGCTTTTCTTAAGAAGAACCATGAAGAGGAACTTCAAGCTATCCAGGCTGGGGGACCCGGCCAAGTTAGTGTGGAGATGGATGCTGCTCCAGGAATCAACTTAACCAAACTCCTGAATGACATGAGAGAGCAATACGAAGCTATTGCCGAGCAGAATCGCAAGGAAGCCGAAGCTTGGTTCGTCGAAAAAAGTGGAGAACTCAAGAAGGAGATCAGCAGCAACACGGAACAGCTTCAGACGAGCAAGAGCGAAATAACGGACTTGAAGCGCATGCTCCAAAGTTTAGAAATTGAGCTCCAATCTCAGCTTGCTATGAGAAAGTCCTTTGAAGATACATTAGCTGAAACAGAAAGTGGTTACTGCAATCAGCTCTCCCAGATCCAGCTCCAAATTGGCAATCTGGAGGCCCAGCTTTGCCAGGTGAGGAGTGATATGGAGCGTCAGAATGCAGAGTATGAACAACTCTTAAACATCAAGACCCGGCTGGAGATGGAGATTGAGACTTACCGGCGTCTG-TTGGAGGGAGAAGGTGAAGGGAATGGTGCTATTGAAAGTTTAACTGTGCCAGAATCCAATTCTCAAGCACAGTCAATTGATTCTTCGAAAGATCCAACCAGAACAAGAAAAATCAAGACAATTGTGCAGGAGGTAGTGGATGGAAAAGTTGTTACTTCGGAAGTTCGGGAAATTGAAGAAGAAATTGGCTCTTGA
	Dasyurus_hallucatus	ATGTCTCTCTCTGTCTACAATTCTGGGACCTCCCAACAGGCTTCATCTCGCAGTGGGGTGGGAGGCCGCCGGCTCAGTCGGTTGTCTAGCACCAGTAGT---GGAGGAGGCTTTGGTGGAAACATTTTTGGCTCTGGAGCAAGCTCTGGGGGTGGTTTTAGTGTTGCATCTATGTTTGGTTCCAGTTCTGGCTTTGGGAGCACCTCCAGGAGTGCCTTTGGAGGAGGACTGGGTGGTGGTTATGGAGCAGGACTGGGC------------------------AGTGGTTATGGAGCCGGACTGGGCAGTGGTTATGGAGCAGGACTAGGCAATGGTTATGGAGCAGGACTAGGC------------------------------------------------AGTGGTTATGGAGCAGGATTGGGCAGTGGCTATGGAGCAGGACTGGGGAGTGGTTATGGAGGAGGACTGGGCAGTGCCTCAATGGGTATTCCATGTAGTAATGATGGAGTCCTTCTTTCTGGATCAGAAAAGGAAACCATGCAAAACCTTAATGACAGATTGGCTTCCTACCTGGCTAAAGTCCGGGCTCTAGAGGAAGCAAACACTGACCTGGAGAACAAAATTCGAGACTGGTATGAAACACGTGTGACTGGAGACTCTGCATCAGGAAATGATTATGAAAAATATTACCCATTAATAGAAGATCTTAAGAATAAGATTATTTCAGCCACAATAGAGAATGCTCGACTCATTTTGCAGATTGATAATGCAAGACTGGCAGCTGATGATTTCAGGATGAAGTATGAAAATGAGCAGGCCCTACGTCAAAATGTCGAAGCTGATATTAATGGCCTGCGCAAAGTGCTGGATGAATTGACCTTGGCCAGGGCTGACTTGGAGATGCAGATTGAAAGCCTGATGGAAGAGCTGGCTTTTCTTAAGAAGAACCATGAAGAGGAACTTCAAGCTATCCAGGCTGGGGGACCCGGCCAAGTTAGTGTGGAGATGGATGCTGCTCCAGGAATCAACTTAACCAAACTCCTGAATGACATGAGAGAGCAATACGAAGCTATTGCCGAGCAGAATCGCAAGGAAGCCGAAGCTTGGTTCGTCGAAAAAAGTGGAGAACTCAAGAAGGAGATCAGCAGCAACACAGAACAGCTTCAGACAAGCAAGAGCGAAATAACGGACTTGAAGCGCATGCTCCAAAGTTTAGAAATTGAGCTCCAATCTCAGCTTGCTATGAGAAAGTCCTTTGAAGATACATTAGCTGAAACCGAAAGTGGTTACTGCAATCAGCTCTCCCAGATCCAGCTCCAAATTGGCAATCTGGAGGCCCAGCTTTGCCAGGTGAGGAGTGATATGGAGCGTCAGAATGCAGAGTATGAACAACTCCTAAACATCAAGACTCGGCTGGAGATGGAGATTGAGACCTACCGGCGTCTG-TTGGAGGGAGAAGGTGAAGGGAATGGTGCTATTGAAAGTTTAACTGTGCCAGAATCCAATTCTCAAGCACATTCAATTGATTCTTCCAAAGATCCAACCAGAACAAGAAAAATCAAGACAATTGTGCAGGAGGTAGTGGATGGAAAAGTTGTTACTTCGGAAGTTCGGGAAATTGAAGAAGAAATTGGCTCTTGA
	Dasyurus_viverrinus	ATGTCTCTCTCTGTCTACAATTCTGGGACTTCCCAACAGGCTTCATCTCGCAGTGGGGTGGGAGGCCGCCGGCTCAGCCGGTTGTCTAGCACCAGTAGT---GGAGGAGGCTTTGGTGGAAACATTTTTGGCTCTGGAGCAAGCTCTGGGGGTGGTTTTAGTGTTGCATCTATGTTTGGTTCCAGTTCTGGCTTTGGGAGCACCTCCAGGAGTGCCTTTGGAGGAGGACTGGGTGGTGGTTATGGAGCAGGACTGGGTGGTGGTTATGGAGCAGGACTGGGCAGTGGTTATGGAGCAGGACTGGGAAGTGGTTATGGAGCAGGACTAGGCAGTGGTTATGGAGCAGGACTAGGC------------------------------------------------AGTGGTTATGGAGCAGGATTGGGCAGTGGCTATGGAGCAGGACTGGGGAGTGGTTATGGAGGAGGACTGGGCAGTGCCTCAATGGGTATTCCATGTAGTAATGATGGAGTCCTTCTTTCTGGATCAGAAAAGGAAACCATGCAAAACCTTAATGACAGATTGGCTTCTTACCTGGCTAAAGTCCGGGCTCTAGAAGAAGCAAACACTGACCTGGAGAACAAAATTCGAGACTGGTATGAAACACGTGTGACTGGAGACTCTGCATCAGGAAATGATTATGAAAAATATTACCCATTAATAGAAGATCTTAAGAATAAGATTATTTCAGCCACAATAGAGAATGCTCGACTCATTTTGCAGATTGATAATGCAAGACTGGCAGCTGATGATTTCAGGATGAAGTATGAAAATGAGCAGGCCCTACGTCAAAATGTCGAAGCTGATATTAATGGCCTGCGCAAAGTGCTGGATGAATTGACTTTGGCCAGGGCTGACTTGGAGATGCAGATTGAAAGCCTGATGGAAGAGCTGGCTTTTCTTAAGAAGAACCATGAAGAGGAACTTCAAGCTATCCATGCTGGGGGACCCGGCCAAGTTAGTGTGGAGATGGATGCTGCTCCAGGGATCAACTTAACCAAACTCCTGAATGACATGAGAGAGCAATACGAAACTATTGCCGAGCAGAATCGCAAGGAAGCTGAAGCTTGGTTCGTCGAAAAAAGTGGAGAACTCAAGAAGGAGATCAGCAGCAACACAGAACAGCTTCAGACGAGCAAGAGCGAAATAACGGACTTGAAGCGCATGCTCCAAAGTTTAGAAATTGAGCTCCAATCTCAGCTTGCTATGAGAAAGTCTTTTGAAGATACATTAGCTGAAACCGAAAGTGGTTACTGCGATCAGCTCTCCCAGATCCAGCTCCAAATTGGCAATCTGGAGGCCCAGCTTTGCCAGGTGAGGAGTGATATGGAGCGTCAGAATGCAGAGTATGAACAACTCCTAAACATCAAGACTCGGCTGGAGATGGAGATTGAGACCTACCGGCGTCTG-TTGGAGGGAGAAGGTGAAGGGAATGGTGCTATTGAAAGTTTAACTGTGCCAGAATCCAATTCTCAAGCACATTCAATTGATTCTTCCAAAGATCCAACCAGAACAAGAAAAATCAAGACAATTGTGCAGGAGGTAGTGGATGGAAAAGTTGTTACTTCGGAAGTTCGGGAAATTGAAGAAGAAATTGGCTCTTGA
	Myrmecobius_fasciatus	ATGTCTCTCTCTGTCTACAATTCTGCAGCCTCCCAACAGGCTTCCTCTCGTAGTGGAGTGGGGGGCCGCCAGCTCAGCCTGCTGTCTAGCACCAGTGGT---GGAGGGGGCTTTGGTGGAAACATTTTTGGCTCTGGGGCAAGCTCTGGGGGTGGTTTCAGTGTTGCATCCATGCTTGGATCCAGTTGTGGCTTTGGGAGCATCTCTAGGAGTGCCATTGGAGGAGGACTGGGTGGTGGTTATGGAGCAGGATTGGGC------------------------------------------------AGTGGTTATGGAGCAGGAATGGGCAGTGGTTATGGAGCAGGACTGGGC------------------------AGTGGTTATGGAGCAGGACTGGGCAGTGGCTTTGGAGCAGGACTAGGAAGTGGTTATGGAGGAGGGCTAGGGAATGGTTATGGAGGAGGACTGGGCAGTGGCTCAATAGGTATTCCATGTAGTAATGATGGAGTCCTTATTTCTGGATCAGAAAAGGAAACTATGCAAAACCTCAATGACAGATTGGCTTCCTACCTGGCTAAAGTCCGGGCTCTAGAGGAAGCAAACACTGATCTGGAGAACAAAATTCGAGACTGGTATGAAACACGTGTGACTGGAGACTCTGCATCAGGAAATGATTATGAAAAATATTACCCAATAATAGAAGATCTTAAGAATAAGATTATTTCAGCCACAATCGAGAATGCTCGACTCATTTTGCAGATTGATAATGCAAGATTGGCAGCTGATGACTTCAGGATGAAGTATGAGAATGAACAGGCCCTGCGCCAGAATGTCGAAGCTGATATCAATGGCCTGCGCAAAGTGCTAGATGAATTGACCCTGGCCAGGGCTGATTTGGAGATGCAGATTGAAAGCCTGATGGAAGAGCTGACTTATCTTAAGAAGAACCATGAAGAGGAACTTCAAGCTATCCAAGCTGGGGGACCCGGCCAAGTTAGTGTGGAGATGGATGCTGCTCCAGGAATCAACTTGACCAAACTACTGAATGACATGAGAGAGCAATACGAAGCTATTGCCGAGCAGAATCGCAAGGAAGCTGAAGCTTGGTTCGTGGAGAAAAGTGGAGAACTCAAGAAGGAGATCAGCAGCAACACGGAACAGCTTCAGACGAGCAAGAGCGAAATAACGGACTTGAAGCGCATGCTCCAAAGTTTAGAAATTGAGCTTCAGTCACAGCTTGCTATGAGAAAGTCCTTTGAAGATACATTAGCTGAAACAGAAAGTGGTTACTGCAATCAGCTCTCCCAGATACAGCTCCAAATCGGAAATCTGGAGGCCCAGCTTTCCCAGGTGAGGAGTGATATGGAGCGTCAGAATGCAGAGTATGAACAACTCCTAAACATCAAGACCCGGCTGGAGATGGAGATTGAGACCTACCGTCGTCTG-TTGGAGGGAGAAGGGGAAGGGATTGGTGTTACTGAAAGTTTAACCGTGCCAGAATCCAATTCTCGAGCACAATCAATTGATTCTTCCAAAGATCCAAGCAGAACAAGAAAAATCAAGACAATTGTGCAGGAGGTAGTGGATGGGAAAGTTGTTACTTCGGAAGTTCGGGAAATTGAAGAAGAAATTGGCTCTTGA
	Thylacinus_cynocephalus	ATGTCTCTCTCTGTCTACAATTCTGGGGCTTCCCAACAGGCTTCATCTCGCAGTGGAGTGGGGGGCCGCCGGCTCAGCCGGATGTCTAGCACCAGTAGT---GGAGGGGGCTTTGGCGGAAACATTTTTGGCTCTGGGGCAAGCTCTGGGGGTGGTTTCAGTGTTGCATCCATGTTTGGTTCCAGCAGTGGCTTTGGGAGCACCTCCAGGAGTGCCTTTGGAGGAGGACTGGGTGGTGGTTATGGAGCAGGAATGGGC------------------------------------------------AGTGGTTATGGAGCAGGACTGGGC------------------------------------------------------------------------AGTGGTTTTGGAGCAGGACTGGGAAGTGGTTATGGAGGAGGGCTAGGGAATGGTTATGGAGGAGGACTGGGCAGTGGCTCAATAGGTATTCCGTGTAGTAATGATGGAGTCCTTCTTTCTGGATCAGAAAAGGAAACCATGCAAAACCTCAATGACAGATTGGCTTCCTACCTGGCTAAGGTTCGGGCTCTAGAGGAAGCAAACACTGAACTGGAGAACAAAATTCGAGAGTGGTATGAAACACGTGTGACTGGAGACTCTACATCAGGAAATGATTATGAAAAATATTATCCATTAATTGAAGATCTTAAGAATAAGATTATTTCAGCCACAATCGAGAATGCTCGACTTATTTTGCAGATTGATAATGCAAGACTGGCAGCTGATGATTTCAGGATGAAATATGAGAATGAGCAGGCCCTGCGCCAGAATGTCGAAGCTGATATCAATGGCCTGCGCAGAGTGCTGGATGAATTGACCCTGGCCAGGACTGACTTGGAGATGCAGATTGAAAGCCTGATGGAAGAGCTAGCTTATCTTAAGAAGAACCATGAAGAGGAACTTCAAGCTATCCAAGCTGGGGGACCCGGCCAAGTTAGTGTGGAGATGGATGCTGCTCCAGGAATCAACTTGACCAAACTCCTGAATGACATGAGAGAGCAATACGAAGCTATTGCCGAGCAAAATCGCAAGGAAGCCGAAGCTTGGTTCGTCGAAAAAAGTGGCGAACTCAAGAAGGAGATCAGCAGCAACACGGAACAGCTTCAGACGAGCAAGAGCGAAATAACGGACTTGAAGCGCATGCTCCAAAGTTTAGAAATTGAGCTTCAGTCTCAGCTCGCTATGAGAAAGTCCTTTGAAGATACATTAGCTGAAACAGAAAGTGGTTACTGCAACCAGCTCTCCCAGATACAGCTCCAAATTGGCAATCTGGAGGCCCAGCTTTCCCAGGTGAGGAATGATATGGAGCGTCAGAATGCAGAGTATGAACTACTCCTAAACATCAAGACCCGTCTGGAGATGGAGATTGAAACCTACCGTCGCCTG-TTGGAGGGAGAAGGGGAAGGGAACGGTACTATTGAAAGTTTAACTGTGCCAGAATCCAATTCTCAAGCACAGTCGATTGATTCTTCCAAAGATCCAACCAGAACAAGAAAAATCAAGACAATTGTGCAGGAGGTAGTGGATGGGAAAGTTGTTACTTCCGAAGTTCGGGAAATTGAAGAAGAAATTGACTCTTGA
	Phascogale_tapoatafa	ATGTCTCTCTCTGTCTACAATTCTGGGACCTCCCAACAGGCTTCCTCTCGCAGTGGGGTCGGAGGCCGCCGGCTCAGCCGGTTGTCTAGCACCAGTAGT---GGAGGGGGCTTTGGTGGAAACATTTTTGGCTCTGGAGCAAGCTCTGGGGGTGGTTTTAGTGTTGCGTCTATGTTTGGTTCCAGTTGTGGCTTTGGGAGCACCTCCAGGAGTGCCTTTGGAGGAGGACTGGGTGGTGGTTATGGAGCAGGACTGGGC------------------------------------------------AGTGGTTATGGAGCAGGACTGGGCAATGGTTATGGAGCAGGACTAGGC------------------------------------------------------------------------------------------------AGTGGTTATGGAGGAGGACTGGGCAGTAGCTCAATGGGTATTCCATGTAGTAATGATGGAGTCCTTCTTTCTGGATCAGAAAAGGAAACCATGCAAAACCTTAATGACAGATTGGCTTCCTACCTGGCTAAAGTCCGGGCTCTAGAGGAAGCAAACACTGACCTGGAGAACAAAATTCGAGACTGGTATGAAACACGTGTGACTGGAGACTCTGCATCAGGAAATGATTATGAAAAATATTACCCATTAATAGAAGATCTTAAGAATAAGATTATTTCAGCCACAATCGAGAATGCCCGACTCATTTTGCAGATTGATAATGCAAGACTAGCAGCTGATGATTTCAGGATGAAGTATGAAAATGAGCAGGCCCTACGTCAAAATGTTGAAGCTGATATCAATGGCCTGCGCAAAGTTCTGGATGAATTGACCTTGGCCAGAGCTGACTTGGAGATGCAGATTGAAAGCCTGATGGAAGAGCTGGCTTTTCTTAAGAAGAACCATGAAGAGGAACTTCAAGCTATCCAGGCTGGGGGACCCGGCCAAGTTAGTGTGGAGATGGATGCTGCTCCAGGAATCAACTTAACCAAACTCCTGAATGACATGAGAGAGCAATACGAAGCTATTGCCGAGCAAAATCGCAAGGAAGCCGAAGCTTGGTTCGTCGAGAAAAGTGGAGAACTCAAGAAGGAGATCAGCAGCAACACGGAACAGCTTCAGACGAGCAAGAGCGAAATAACGGACTTGAAGCGCATGCTCCAAAGTTTAGAAATTGAGCTCCAATCTCAGCTTGCTATGAGAAAGTCCTTTGAAGATACATTAGCTGAAACAGAAAATGGTTACTGCAATCAGCTCTCCCAGATCCAGCTCCAAATTGGCAATCTGGAGGCCCAGCTTTGCCAGGTGAGGAGTGATATGGAGCGTCAGAATGCAGAGTATGAACAACTCTTAAACATCAAGACCCGGCTGGAGATGGAGATTGAGACTTACCGGCGTCTG-TTGGAGGGAGAAGGTGAAGGGAATGGTACTATTGAAAGTTTAACTGTGCCAGAACCCAATTCTCAAGCACAGTCAATTGATTCTTCGAAAGATCCAACCAGAACAAGAAAAATCAAGACAATTGTGCAGGAGGTAGTGGATGGAAAAGTTGTTACTTCGGAAGTTCGGGAAATTGAAGAAGAAATTGGCTCTTGA
	Sarcophilus_harrisii	ATGTCTCTCTCTGTCTACAATTCTGGGACCTCCCAACAGGCTTCATCTCGCAGTGGGGTGGGAGGCCGCCGGCTCAGCCGGTTGTCTAGCACCAGTAGT---GGAGGAGGCTTTGGTGGAAACATTTTTGGCTCTGGAGCAAGCTCTGGGGGTGGTTTTAGTGTTGTATCTATGTTTGGTTCCAGTTCTGGCTTTGGGAGCACCTCCAGGAGTGCCTTTGGAGGAGGACTGGGTGGTGGTTATGGAGCAGGACTGGGC------------------------------------------------AGTGGTTATGGAGCAGGACTGGGCAGTGGTTATGGAGCAGGACTAGGC------------------------------------------------AGTGGTTATGGAGCAGGATTGGGCAGTGGCTTTGGAGCAGGACTGGGGAGTGGTTATGGAGGAGGACTGGGCAGTGCCTCAATGGGTATTCCATGTAGTAATGATGGAGTCCTTCTTTCTGGATCAGAAAAGGAAACCATGCAAAATCTTAATGACAGATTGGCTTCCTACCTGGCTAAAGTCCGGGCTCTAGAGGAAGCAAACACTGACCTGGAGAACAAAATTCGAGACTGGTATGAAACACGTGTGACTGGAGACTCTGCATCAGGAAATGATTATGAAAAATATTACCCATTAATAGAAGATCTTAAGAATAAGATTATTTCAGCCACAATAGAGAATGCTCGACTCATTTTGCAGATTGATAATGCAAGATTGGCAGCTGATGATTTCAGGATGAAGTATGAAAATGAGCAGGCCCTACGTCAAAATGTCGAAGCTGATATTAATGGCCTGCGCAAAGTGCTGGATGAATTGACCTTGGCCAGGGCTGACTTGGAGATGCAGATTGAAAGCCTGATGGAAGAGCTGGCTTTTCTTAAGAAGAACCATGAAGAGGAACTTCAAGCTATCCAGGCTGGGGGACCCGGCCAAGTTAGTGTGGAGATGGATGCTGCTCCAGGAATCAACTTAACCAAACTCCTGAATGACATGAGAGAGCAATACGAAGCTATTGCCGAGCAGAATCGCAAGGAAGCCGAAGCTTGGTTCGTCGAAAAAAGTGGAGAACTCAAGAAGGAGATCAGCAGCAACACAGAACAGCTTCAGACGAGCAAGAGCGAAATAACGGACTTGAAGCGCATGCTGCAAAGTTTAGAAATTGAGCTCCAATCTCAGCTTGCTATGAGAAAGTCCTTTGAAGATACATTAGCTGAAACCGAAAGTGGTTACTGCAACCAGCTCTCCCAGATCCAGCTCCAAATTGGCAATCTGGAGGCCCAGCTTTGCCAGGTGAGGAGTGATATGGAGCGTCAGAATGCAGAGTATGAACAACTCCTAAACATCAAGACTCGGCTGGAGATGGAGATTGAGACCTACAGGCGTCTG-TTGGAGGGAGAAGGTGAAGGGAATGGTGCTATTGAAAGTTTAACTGTGCCAGAATCCAATTCTCAAGCACATTCAATTGATTCTTCCAAAGATCCAACCAGAACAAGAAAAATCAAGACAATTGTGCAGGAGGTAGTGGATGGAAAAGTTGTTACTTCGGAAGTTCGGGAAATTGAAGAAGAAATTGGCTCTTGA
	Lagorchestes_hirsutus	ATGTCTCTCTCTGTCTACAATTCTGGGGCCTCCCAACAGGCTTCATCTCGAAGTGGGGTGGGAGGTCACCGGCTCAGTCGGTTGTCCAGTACTAGCAGT---GGAGGTGGCTTTGGTGGAAACATTTTTGGCTCTGGGGCAAGCTCTGGGGGCAGTTTCAGTGCTGTATCCATGTTTGGTTCCAGCTGTGGTTTGGGGAACAGCTCCAGGAGTGCCTTTGGAGGAGGGCTGGGTGGTGGTTACGGAGCAGGAATGAGC------------------------------------------------AGTGGTTATGGAGCAGGACTGGGCAGTGGTTATGGAGCAGGAATGGGC------------------------AGTGGTTATGGAGCAGGAATGGGCAGTGGTTATGGAGCAGGAATGGGTAGTGGTTATGGAGGAGGTCTAGGGAATGGTTATGGCGGAGGGCTGGCCAGTGGCTCAGTTGGCATCCCCTGTAGTAATGATGGAGGCCTTCTTTCTGGATCAGAAAAGGAAACCATGCAAAACCTCAACGACAGGTTGGCTTCCTACCTGGCTAAAGTCCGGGCTCTAGAGGAAGCAAACACTGATCTGGAGAACAAAATTCGAGACTGGTATGAAACACGTGTGACAGGCGAGCCTGGGTCAGGAAATGATTATGAAAAATATTACCCACTAATTGAAGATCTTAAGAATAAGATTCTGTCAGCCACTATCGAGAATGCTCGTCTCATTTTGCAGATTGACAATGCAAGGCTGGCGGCTGATGATTTCAGGATGAAGTATGAGAATGAGCAAGCCCTGCGCCAGAATGTCGAAGCTGACATCAATGGCCTGCGCAGGGTGCTGGATGAATTAACCCTGGCCAGGGCTGACCTGGAGATGCAGATTGAAAGTCTGATGGAAGAGTTGGCTTATCTTAAAAAGAACCATGAAGAGGAACTTCGAGCCATCCAAGCTGCGGGGCTCGGCCAGGTTAGTGTGGAGATGGATGCTGCTCCAGGAATCAACTTGACCAAACTCCTGAATGACATGAGAGGCCAGTATGAAGTCATTGCCGAACAGAATCGCAAGGAAGCCGAAGCTTGGTTCCTTGAAAAAAGTGGAGAACTCAAGAAAGAGATCAGTAGCAACACGGAACAGCTCCAGACAAGCAAGAGCGAAATAACAGACTTGAAGCGCATGCTCCAAAGTTTAGAAATTGAGCTCCAGTCTCAGCTTGCTATGAGAAAGTCCTTTGAAGACACTTTAGCAGAAACAGAAAGTGGTTACTGCAATCAGCTCTCCCAGATACAACTCCAAATTGGCAATCTGGAGGCCCAGCTTTCCCAGCTGAGGAGTGAACTGGAGCGTCAGAATGCAGAGTATGAACAACTCCTAAATATCAAGACCCGGCTGGAGATGGAGATTGAGACCTACCGCCGCCTG-TTGGAGGGAGAACTCGAAGGGAATGGTGCTGTTGAAAGTTTAACTGTGCCAGAATCCAATTCTCAAGCACAGTCGATTGATTCTTCCAAAGATCCATCCAGATCAAGGAAAATCAAGACAATTGTGCAGGAGGTAGTAGATGGGAAAGTTGTTAATTCTGAAGTTCGGGAAATTGAAGAAGAACTC------TAA
	Macropus_fuliginosus	ATGTCTCTCTCTGTCTACAATTCTGGGGCCTCCCAACAGGCTTCATCTCGAAGTGGGGTGGGAGGTCACCGGCTCAGTCGGTTGTCCAGTACTAGTAGT---GGAGGTGGCTTTGGTGGAAACATTTGTGGCTCTGGGGCAAGTTCTGGGGGCAGTTTCAGTGCTGTATCCATGTTTGGTTCCAGCTGTGGTTTTGGGAACAGCTCCAGGAGTGCCTTTGGAGGAGGGCTGGGCGGTGGTTATGGAGCAGGAATGAGC------------------------AGTGGTTATGGAGCAGGACTGGGCAGTGGTTATGGAGCAGGACTGGGCAGTGGTTATGGAGCAGGACTGGGC------------------------AGTGGTTATGGAGCAGGAATGGGCAGTGGTTATGGAGCAGGAATGGGTAGTGGTTATGGAGGAGGTCTAGGGAATGGTTATGGCGGAGGGCTGGCCAGTGGCTCAGTAGGCATCCCCTGTAGTAATGATGGAGGCCTTCTTTCTGGATCAGAAAAGGAAACCATGCAAAACCTCAATGACAGGTTGGCTTCCTACCTGGCTAAAGTCCGGGCTCTAGAGGAAGCAAACACTGATCTGGAGAACAAAATTCGAGACTGGTATGAAACACGTGTGACAGGCGAGCCTGGGTCAGGAAATGATTATGAAAAATATTACCCACTAATTGAAGATCTTAAGAATAAGATTCTGTCAGCCACTATCGAGAATGCTCGTCTCATTTTGCAGATTGACAATGCAAGGTTGGCGGCTGATGATTTCAGGATGAAGTATGAGAATGAGCAAGCCCTGCGCCAGAATGTCGAAGCTGACATCAATGGCCTGCGCAGGGTGCTGGATGAATTGACCCTGGCCAGGGCTGACCTGGAGATGCAGATTGAAAGTCTGATGGAAGAGTTGGCTTATCTTAAAAAGAACCATGAAGAGGAACTTCGAGCCATCCAAGCTGCGGGGCTTGGCCAGGTTAGTGTGGAGATGGATGCTGCTCCAGGAATCAACTTGACCAAACTCCTGAATGACATGAGAGGCCAGTATGAAGTCATTGCCGAACAGAATCGCAAGGAAGCCGAAGCTTGGTTCCTTGAAAAAAGTGGAGAACTCAAGAAAGAGATCAGTAGCAACACGGAACAGCTCCAGACAAGCAAGAGCGAAATAACAGACTTGAAGCGCATGCTCCAAAGTTTAGAAATTGAGCTCCAGTCTCAGCTTGCTATGAGAAAGTCCTTTGAAGACACTTTAGCAGAAACAGAAAGTGGTTACTGCAATCAGCTCTCCCAGATACAACTCCAAATTGGCAATCTGGAGGCCCAGCTTTCCCAGCTGAGGAGTGAACTGGAGCGTCAGAATGCAGAGTATGAACAACTCCTAAATATCAAGACCCGGCTGGAGATGGAGATTGAGACCTACCGCCGCCTG-TTGGAGGGAGAACTCGAAGGGAATGGTGCTGTTGAAAGTTTAACTGTGCCAGAATCCAATTCTCAAGCACAGTCGATTGATTCTTCCAAAGATCCATCCAGATCAAGGAAAATCAAGACAATTGTGCAGGAGGTAGTAGATGGGAAAGTTGTTAATTCTGAAGTTCGGGAAATTGAAGAAGAACTC------TAA
	Macropus_eugenii_	ATGTCTCTCTCTGTCTACAATTCTGGGGCCTCCCAACAGGCTTCATCTCGAAGTGGGGTGGGAGGTCACCGGCTCAGTCGGTTGTCCAGCACTAGTAGT---GGAGGTGGCTTTGGTGGAAACATTTTTGGCTCTGGGGCAAGCTCCGGGGGCAGTTTCAGTGCTGTATCCATGTTTGGTTCCAGCTGTGGTTTTGGGAACAGCTCCAGGAGTGCCTTTGGAGGAGGGCTGGGCGGTGGTTACGGAGCAGGAATGAGC------------------------------------------------AGTGGTTATGGAGCAGGACTGGGCAGTGGTTATGGAGCAGGACTGGGC------------------------AGTGGTTATGGAGCAGGAATGGGCAGTGGTTATGGAGCAGGAATGGGTAGTGGTTATGGAGGAGGTCTAGGGAATGGTTATGGTGGAGGGCTGCCCAGTGGCTCAGTAGGCATCCCCTGTAGTAATGATGGAGGCCTTCTTTCTGGATCAGAAAAGGAAACCATGCAAAACCTCAATGACAGGTTGGCTTCCTACCTGGCTAAAGTCCGGGCTCTAGAGGAAGCAAACACTGATCTGGAGAACAAAATTCGAGACTGGTATGAAACACGTGTGACAGGCGAGCCTGGGTCAGGAAATGATTATGAAAAATATTACCCACTAATTGAAGATCTTAAGAATAAGATTCTGTCAGCCACTATTGAGAATGCTCGTCTCATTTTGCAGATTGACAATGCAAGGCTGGCGGCTGATGATTTCAGGATGAAGTATGAGAATGAGCAAGCCCTGCGCCAGAATGTCGAAGCTGACATCAATGGCCTGCGCAGGGTGCTGGATGAATTAACCCTGGCCAGGGCTGACCTGGAGATGCAGATTGAAAGTCTGATGGAAGAGTTGGCTTATCTTAAAAAGAACCATGAAGAGGAACTTCGAGCCATCCAAGCTGCGGGGCTCGGCCAGGTTAGTGTGGAGATGGATGCTGCTCCAGGAATCAACTTGACCAAACTCCTGAATGACATGAGAGGCCAGTATGAAATCATTGCCGAACAGAATCGCAAGGAAGCTGAAGCTTGGTTCCTTGAAAAAAGCGGAGAACTCAAGAAAGAGATCAGTAGCAACACGGAACAGCTCCAGACAAGCAAGAGTGAAATAACAGACTTGAAGCGCATGCTCCAAAGTTTAGAAATTGAGCTCCAGTCTCAGCTTGCTATGAGAAAGTCCTTTGAAGACACTTTAGCAGAAACAGAAAGTGGTTACTGCAATCAGCTCTCCCAGATACAACTCCAAATTGGCAATCTGGAGGCCCAGCTTTCCCAGCTGAGGAGTGAACTGGAGCGTCAGAATGCAGAGTATGAACAACTCCTAAATATCAAGACCCGGCTGGAGATGGAGATTGAGACCTACCGCCGCCTG-TTGGAGGGAGAACTCGAAGGGAATGGTGCTGTTGAAAGTTTAACTGTGCCAGAATCCAATTCTCAAGCACAGTCAATTGATTCTTCCAAAGATCCATCCAGATCAAGGAAAATCAAGACAATTGTGCAGGAGGTAGTAGATGGGAAAGTTGTTAATTCTGAAGTTCGGGAAATTGAAGAAGAACTC------TAA
	Macropus_giganteus	ATGTCTCTCTCTGTCTACAATTCTGGGGCCTCCCAACAGGCTTCATCTCGAAGTGGGGTGGGAGGTCACCGGCTCAGTCGGTTGTCCAGCACTAGTAGT---GGAGGTGGCTTTGGTGGAAACATTTTTGGCTCTGGGGCAAGCTCTGGGGGCAGTTTCAGTGCTGTATCCATGTTTGGTTCCAGCTGTGGTTTTGGGAACAGCTCCAGGAGTGCCTTTGGAGGAGGGCTGGGCGGTGGTTACGGAGCAGGAATGAGC------------------------------------------------AGTGGTTATGGAGCAGGAATGGGCAGTGGTTATGGAGCAGGACTGGGC------------------------AGTGGTTATGGAGCAGGACTGGGCAGTGGTTATGGAGCAGGAATGGGCAGTGGTTATGGAGGAGGTCTAGGGAATGGTTATGGTGGAGGGCTGGCCAGTGGCTCAGTAGGCATCCCCTGTAGTAATGATGGAGGCCTTCTTTCTGGATCAGAAAAGGAAACCATGCAAAACCTCAATGACAGGTTGGCTTCCTACCTGGCTAAAGTCCGGGCTCTAGAGGAAGCAAACACTGATCTGGAGAACAAAATTCGAGACTGGTATGAAACACGTGTGACAGGCGAGCCTGGGTCAGGAAATGATTATGAAAAATATTACCCACTAATTGAAGATCTTAAGAATAAGATTCTGTCAGCCACTATCGAGAATGCTCGTCTCATTTTGCAGATTGACAATGCAAGGTTGGCGGCTGATGATTTCAGGATGAAGTATGAGAATGAGCAAGCCCTGCGCCAGAATGTCGAAGCTGACATCAATGGCCTGCGCAGGGTGCTGGATGAATTAACCCTGGCCAGGGCTGACCTGGAGATGCAGATTGAAAGTCTGATGGAAGAGTTGGCTTATCTTAAAAAGAACCATGAAGAGGAACTTCAAGCCATCCAAGCTGCGAGGCTTGGCCAGGTGAGTGTGGAGATGGATGCTGCTCCAGGAATCAACTTGACCAAATTCTTGAATGACATAAGAGGCCAGTATGAAGTCATTGCCGAACAGAATCGCAAGGAAGCCGAAGCTTGGTTCCTTGAAAAAAGTGGAGAACTCAAGAAAGAGATCAGTAGCAACACGGAACAGCTCCAGACAGGCAAGAGCGAAATAACAGACTTGAAGCTCATGCTCCAAAGTTTAGAAATTGAGCTCCAGTCTCAGCTTGCTGTGAGAAAGTCCTTTGAAGACACTTTAGCAGAAACAGAAAGTGGTTACTGCAATCAGCTCTCCCAGATACAACTCCAAATTGGCAATCTGGAGGCCCAGCTTTCCCAGCTGAGGAGTGAACTGGAGCGTCAGAATGCAGAGTATGAACAACTCCTAAATATCAAGACCCGGCTGGAGATGGAGATTGAGACCTACCGCCGCCTG-TTGGAGGGAGAACTCGAAGGGAATGGTGCTGTTGAAAGTTTAACTGTGCCAGAATCCAATTCTCAAGCACAGTCGATTGATTCTTCCAAAGATCCATCCAGATCAAGGAAAATCAAGACAATTGTGCAGGAGGTAGTAGATGGGAAAGTTGTTAATTCTGAAGTTCGGGAAATTGAAGAAGAACTC------TAA
	Setonix_brachyurus	ATGTCTCTCTCTGTCTACAATTCTGGGGCCTCCCAACAGGCTTCATCTCGAAGTGGGGTGGGAGGTCACCGGCTCAGTCGGTTGTCCAGCACTAGTAGT---GGAAGTGGCTTTGGTGGAAACATTTTTGGCTCTGGGGCAAGCTCTGGGGGCAGTTTCAGTGCTGTATCCATGTTTGGTTCCAGCTGTGGTTTTGGGAACAGCTCCAGGAGTGCCTTTGGAGGAGGGCTGGGCAGTGGCTACGGAGCAGGAATGAGC------------------------------------------------AGTGGTTATGGAGCAGGAATGGGCAGTGGTTATGGAGCAGGACTGGGCAGTGGTTATGGAGCAGGACTGGCTAGTGGTTATGGAGCAGGAATGGGCAGTGGTTATGGAGCAGGAATGGGTAGTGGTTATGGAGGAGGTCTAGGGAATGGTTATGGCGGAGGGCTGGCCAGTGGCTCAGTAGGCATCCCCTGTAGTAATGATGGAGGCCTTCTTTCTGGATCAGAAAAGGAAACCATGCAAAACCTCAATGACAGGTTGGCTTCCTACCTGGCTAAAGTCCGGGCTCTAGAGGAAGCAAACACTGATCTGGAGAACAAAATTCGAGACTGGTATGAAACACGTGTGACAGGCGAGCCTGGGTCAGGAAATGATTACGAAAAATATTACCCACTAATTGAAGATCTTAAGAATAAGATTCTGTCAGCCACTATCGAGAATGCTCGTCTCATTTTGCAGATTGACAATGCAAGGTTGGCGGCTGATGATTTCAGGATGAAGTATGAAAATGAGCAAGCCCTGCGCCAGAATGTCGAAGCTGACATCAATGGCCTGCGCAGGGTGCTGGATGAATTAACCCTGGCCAGGGCTGACCTGGAGATGCAGATTGAAAGTCTGATGGAAGAGTTGGCTTCTCTTAAAAAGAACCATGAAGAGGAACTTCGCGCCATCCAAGCTGCAGGGCTTGGCCAGGTTAGTGTGGAGATGGATGCTGCTCCAGGAATCAACTTGACCAAACTCCTGAATGACATGAGAGGCCAGTATGAAGTCATTGCCGAACAGAATCGCAAGGAAGCCGAAGCTTGGTTCCTTGAAAAAAGTGGAGAACTCAAGAAAGAGATCAGTAGCAACACGGAACAGCTCCAGACAAGCAAGAGCGAAATAACAGACTTGAAGCGCATGCTCCAAAGTTTAGAAATTGAGCTCCAGTCTCAGCTTGCTATGAGAAAGTCCTTTGAAGACACTTTAGCAGAAACAGAAAGTGGTTACTGCAATCAGCTCTCCCAGATACAACTCCAAATTGGCAATCTGGAGGCCCAGCTTTCCCAGCTGAGGAGTGAACTGGAGCGTCAGAATGCAGAGTATGAACAACTCCTAAATATCAAGACCCGCCTGGAGATGGAGATTGAGACCTACCGCCGCCTG-TTGGAGGGAGAACTCGAAGGGAACGGTGCTGTTGAAAGTTTGACTGTGCCAGAATCCAATTCTCAAGCACAGTCGATTGATTCTTCCAAAGATCCATCCAGGTCAAGGAAAATCAAGACAATTGTGCAGGAGGTAGTAGATGGGAAAGTTGTTAATTCTGAAGTTCGGGAAATTGAAGAAGAACTC------TAA
	Potorous_gilbertii	ATGTCTCTCTCTGTCTACAATTCTGGGACCTCCCAGCAGGCTTCATCTCGAAGTGGGGTGGGAGGTCACCGGCTCAGTCGGTTGTCCAGCACCAGTAGT---GGAGGTGGCTTTGGTGGAAACATTTTTGGCTCTGGAGCAAGCTCTGGGGGCAGTTTCAGTGCTGCATCTATGTTTGGTTCCAGCTGTGGTTTTGGGAACAGCTCCAGGAGTACCTTTGGAGGAGGGCTGGGTGGTGGTTATGGAGCAGGAATGGGC------------------------------------------------AGTGGTTATGGAGCAGGATTGGGCAGTGGCTATGGAGCAGGAATGGGC------------------------AGTGGTTATGGAGCAGGAATGGGCAGTGGCTATGGAGCAGGAATGGGCAGTGGTTATGGAGGAGGTCTAGGGAATGGTTACGGCGGAGGGCTGGCCAGTGGCTCAGTAGGCATCCCTTGTAGTAACGATGGAGTCCTTCTTTCTGGATCAGAAAAGGAAACCATGCAAAACCTCAATGACAGGTTGGCTTCCTACCTGGCTAAAGTCCGGGCTCTAGAGGAAGCAAACACTGAACTGGAGAACAAAATTCGAGACTGGTATGAAACACGTGTAACAGGCGATCCTGGGTCAGGAAATGATTATGAAAAATATTACCCACTAATTGAAGATCTTAAGAATAAGATTCTGTCAGCCACTGTTGAGAATGCTCGTCTCATTTTGCAGATTGACAATGCAAGGTTGGCGGCTGATGATTTCAGGATGAAGTATGAGAATGAGCAAGCCTTGCGCCAGAATGTCGAAGCTGACATCAATGGCCTGCGCAGGGTGCTGGATGAATTGACCCTGGCCAGGGCTGACCTGGAGATGCAGATTGAAAGTCTGATGGAAGAACTGGCTTATCTTAAAAAGAACCATGAAGAGGAACTTCGAGCCATCCAAGCTGCAGGGCTCGGCCAGGTTAGTGTGGAGATGGATGCTGCTCCAGGAATCAACTTGACCAAACTCCTGAATGACATGAGAGGCCAGTATGAAGTCATTGCCGAACAGAATCGCAAGGAAGCCGAAGCTTGGTTCCTTGAAAAAAGCGGAGAACTGAAGAAAGAGATCAGTAGCAACACGGAACAGCTCCAGACAAGCAAGAGCGAAATAACAGACTTGAAGCGCATGCTCCAAAGCTTAGAAATTGAGCTCCAGTCTCAGCTTGCTATGAGAAAGTCCTTTGAAGACACATTAGCAGAAACAGAAAGTGGTTACTGCAATCAGCTCTCCCAGATACAACTCCAAATTGGCAATCTGGAGGCCCAACTTTCCCAGCTGAGGAGTGAATTGGAGCGTCAGAATGCAGATTATGAACAACTCCTAAATATCAAGACCCGCCTGGAGATGGAGATTGAGACCTACCGCCGCCTG-TTGGAGGGAGAACTAGAAGGGAATGGTGCTGTTGAAAGTTTAACTGTGCCAGAATCCAATTCTCAAGCACAATCGATTGATTCTTCCAAAGATCCATCCAGAACAAGGAAAATCAAGACAATTGTGCAGGAGGTAGTAGATGGGAAAGTTGTTAATTCTGAAGTTCGGGAAATTGAAGAAGAACTC------TAA
	Macropus_rufus	ATGTCTCTCTCTGTCTACAATTCTGGGGCCTCCCAACAGGCTTCATCTCGAAGTGGGGTGGGAGGTCACCGGCTCAGTCAGTTGTCCAGCACTAGTAGT---GGAGGTGGCTTTGGTGGAAACATTTTTGGCTCTGGGGCAAGTTCTGGGGGCAGTTTCAGTGCTGTATCCATGTTTGGTTCCAGCTGTGGTTTTGGGAACAGCTCCAGGAGTGCCTTTGGAGGAGGGCTGGGCAGTGGTTATGGAGCAGGAATGAGC------------------------------------------------AGTGGTTATGGAACAGGAATGGGCAGTGGTTATGGAGCAGGACTGGGC------------------------AGTGGTTATGGAGCAGGAATGGGCAGTGGTTATGGAGCAGGAATGGGTAGTGGTTATGGAGGAGGTCTAGGGAATGGTTATGGCGGAGGGCTGGCCAGTGGCTCAGTAGGCATCCCCTGTAGTAATGATGGAGGCCTTCTTTCTGGATCAGAAAAGGAAACCATGCAAAACCTCAATGACAGGTTGGCTTCCTACCTGGCTAAAGTCCGGGCTCTAGAGGAAGCAAACACTGATCTGGAGAACAAAATTCGAGACTGGTATGAAACACGTGTGACAGGCGAGCCTGGGTCAGGAAATGATTATGAAAAATATTACCCACTAATTGAAGATCTTAAGAATAAGATTCTGTCAGCCACTATCAAGAATGCTCGTCTCATTTTGCAGATTGACAATGCAAGGTTGGCGGCTGATGATTTCAGAATGAAGTATGAGAATGAGCAAGCCCTGCGCCAGAATGTTGAAGCTGACATCAATGGCCTGCGCAGGGTGCTGGATGAATTAACCCTGGCCAGGGCTGACCTGGAGATGCAGATTGAAAGTCTGATGGAAGAGTTGGCTTATCTTAAAAAGAACCATGAAGAGGAACTTCAAGCCATCCGAGCTGCGGGGCTTGGCCAGGTTAGTGTGGAGATGGATGCTGCTCCAGGAATCAACTTGACCAAACTCCTGAATGACATGAGAGGCCAGTATGAAGTCATTGCCAAACAGAATCGCAAGGAAGCCAAAGCTTGGTTCCTTGAAAAAAGTGGAGAACTCAAGAAAGAGATCAGTAGCAACACGGAACAGCTCCAGACAAGCAAGAGCGAAATAACAGACTTGAAGCGCGTGCTCCAAAGTTTAGAAATTGAGCTCCAGTCTCAGCTTGCTATGAGAAAGTCCTTTGAAGACACTTTAGCAGAAACAGAAAGTGGTTACTGCAATCAGCTCTCCCAGATACAACTCCAAATTGGCAATCTGGAGGCCCAGCTTTCCCAGTTGAGGAGTGAACTGGAGCGTCAGAATGCAGAGTATGAACAACTCCTAAATATCAAGACCCGGCTGGAGATGGAGATTGAGACCTACCGCCGCCTG-TTGGAGGGAGAACTCGAAGGGAATGGTGCTGTTGAAAGTTTAACTGTGCCAGAATCCAATTCTCAAGCACAGTCGATTGATTCTTCCAAAGATCCATCCAGATCAAGGAAAATCAAGACAATTGTGCAGGAGGTAGTAGATGGGAAAGTTGTTAATTCTGAAGTTCGGGAAATTGAAGAAGAACTC------TAA
	Gymnobelideus_leadbeateri	ATGTCTCTCTCTGTCTACAGTTCTGGAGCCTCCCAGCAGGCTTCCTCTCGAAGCGGGATTGGGGGCCGAAGGCTCAGCCGGTTGTCCAGCACCAGTAGT---GGTGGAGGCTGTGGTGGAAATATTTTTGGCTCTGGGGCAAGCTCTGGGGGAAGTTTCAGTGCTGCATCCATGTTTGGTTCCAGCTGTGGCTTTGGGAGCAGCTCCAGGAGTGCCTTCGGAGGAGGACTGGGCAGTGGATATGGAGGAGGGCTAGGC------------------------------------------------AGTGGTTATGGAGGAGGGCTAGGCAGTGGTTATGGAGGAGGGCTAGGC------------------------AGTGGTTATGGAGGAGGGCTAGGCAGTGGTTATGGAGGAGGACTGGGCAGTGGTTATGGAGGAGGTCTAGGGAATGGTTATGGTGGAGGGCTAGCCAGTGGCTCAATTGGCATCCCCTCTAGCAATGATGGAGTTCTTCTTTCTGGATCAGAAAAGGAAACCATGCAAAACCTCAATGACAGATTGGCTTCCTATCTGGCTAAAGTCCGGGCTCTAGAGGAAGCAAACACTGAACTGGAGAACAAAATTCGAGACTGGTATGAAACACGTGTGACAGTCGACTCTGTGTCAGGAAATGATTATGAAAAATATTACCCAGTAATTGAAGATCTTAAGAATAAGATTCTTTCAGCCTCTATCGAGAATGCTCGGCTCATTTTGCAGATTGACAATGCAAGGTTGGCAGCTGATGATTTCAGGATGAAGTATGAAAATGAGCAGGCCCTGCGCCAGAATGTGGAAGCTGATATCAATGGCCTGCGCAGGGTGCTGGATGAATTGACCCTGGGCAGGGCTGACCTGGAGATGCAGATTGAAAGCCTTATGGAAGAGTTGGCTTATCTTAAGAAGAACCATGAAGAGGAACTTCAAGCCATCCAAGCTGGGGGGCCGGGCCAGGTGAGTGTGGAGATGGATGCTGCCCCAGGAATCAACTTGACCAAACTCCTGAATGACATGAGAGGGCAGTACGAAGTCATCGCCGAGCAGAATCGCAAGGAAGCCGAAGCTTGGTTCGTTGAAAAAAGCGGAGAACTCAAGAAGGAGATCAGCAGCAACACGGAACAGCTCCAGACAAGCAAGAGCGAAATAACGGACTTGAAGCGCACGCTCCAAAGTTTAGAAATTGAGCTCCAGTCTCAGCTTGCTATGAGAAAGTCCTTTGAAGACACCTTAGCAGAAACAGAAAATGGTTACTGCAATCAGCTCTCCCAGATACAGCTCCAAATCGGCAATCTGGAGGCCCAGCTTTCCCAGGTGAGGAGTGACATGGAGCGTCAGAATGCAGAGTACGAACACCTCCTAAATATCAAGACCCGGCTGGAGATGGAGATTGAGACCTACCGCCGCCTG-TTGGAGGGAGAACTTGAAGGGAATGGTATTGTTGAAAGTTTAACCGTGCCAGAATCCAGTTCTCAAGCACAGTCGATTGATTCTTCCAAAGATCCAAGCAGAACAAGGAAAATCAAGACAATTGTGCAGGAGGTAGTGGATGGGAAAGTTGTTAACTCTGAAGTTCGAGAAATTGAAGAAGAACTC------TAA
	Pseudocheirus_occidentalis	ATGTCTCTTTCTGTCTACAATTCTGGAGCCTCCCAGCAGGCTACGTCTCGCAGCGGGGTGGGGGGCCGCCGGCTCAGCCGGTTATCCAGCACCAGTAGT---GGTGGTGGCTTTGGTGGAAACATTTTTGGCTCTGGGGCAAGCTCTGGGGGCAGTTTCAGTGCTGCATCCATGTTTGGTTCCAGCTGTGGCTTTGGAAGCAGCTCCAGGAGTGCCTTAGGAGGAGGACTGGGCAGTGGTTATGGAGGAGGGCTAGGG------------------------------------------------------------------------AATGGTTACGGAGGAGGGCTAGGT------------------------AGTGGTTATGGGGGAGGACTGGGCAGTGGTTATGGAGGAGGACTGGGCAGTGGTTATGGAGGGGGTCTAGGGAATGGTTATGGCGGAGGGCTAGCCAGTGGCTCAATTGGTATCCCCTGTAGCAATGATGGAGTTCTTCTTTCTGGATCAGAAAAGGAAACCATGCAAAATCTCAATGACAGATTGGCTTCCTATCTAGCTAAAGTGCGGGCTCTAGAGGAAGCAAACACTGAACTGGAGAACAAAATTCGAGACTGGTATGAAACACGTGTGACAGCAGACTCTGTGTCAGGAAATGATTATGAAAAATATTACCCATTAATTGAAGATCTTAAGAATAAGATTCTTTCAGCCTCTATCGAGAATGCTCGGCTCCTTTTGCAAATTGACAATGCAAGGTTGGCAGCTGATGATTTCAGAATGAAGTATGAGAATGAGCAGGCCCTGCGCCAGAATGTTGAAGCTGACATCAATGGTCTGCGCAGGGTGCTGGATGAATTGACCCTGGGCAGGGCTGACCTGGAGATGCAGATCGAAAGCCTGATGGAAGAGTTGGCTTATCTTAAGAAGAACCATGAAGAGGAACTTCAAGCCATCCAAGCTGGGGGGCCCGGCCAGGTGAGTGTGGAGATGGATGCTGCCCCAGGAATCAACTTGACCAAACTTCTGAATGACATGAGAGGGCAGTATGAAGTCATCGCTGAGCAGAATCGCAAGGAAGCCGAAGCTTGGTTCGTTGAAAAAAGCGGAGAACTCAAGAAGGAGATCAGCAGTAACACGGAACAGCTCCAGACAAGCAAGAGCGAAATAACGGACTTGAAGCGCACGCTCCAAAGCTTAGAAATTGAGCTCCAGTCTCAGCTTGCTATGAGAAAGTCCTTTGAAGACACCTTAGCAGAAACAGAAAATGGTTACTGCAATCAGCTCTCCCAGATACAGCTCCAAATCGGCAACCTGGAGGCCCAGCTTTCCCAGGTGAGGAGCGACATGGAGCGTCAGAATGCAGAGTACGAACACCTCCTAAATATCAAGACCAGGCTGGAGATGGAGATTGAGACCTACCGCCGCCTG-TTGGAGGGAGAACTCGAAGGGAACAGTGTTGTTGAAACTTTAACCGTGCCAGAATCCAGTTCTCAAGCACAGTCAATTGATTCTTCCAAAGATCCAGCCAGAACAAGGAAAATCAAGACCATTGTGCAGGAGGTGGTAGATGGGAAAGTTGTTAACTCTGAAGTTCGAGAAATTGAAGAAGAACTC------TAA
	Pseudochirops_corinnae	ATGTCTCTCTCTGTCTACAATTCTGGAGCCTCCCAGCAGGCTTCGTCTCGCAGTGGGGTGGGGGGCCGCCGGCTCAGCTGGTTATCCAGGACCAGTAGT---GGTGGTGGCTTTGGTGGAAATATTTTTGGCTCTGGGGCAAGCTCTGGGGGCAGTTTCAGTGCTGCATCCATGTTTGGTTCCAGCTGTGGCTTTGGGAGCAGCTCCAGGAGTGCCTTTGGAGGAGGACTGGGC------------------------------------------------------------------------------------------------------------------------------------------------------------------------AGTGGTTATGGAGGAGGACTGGGCAGTGGTTATGGAGGAGGTCTAGGGAATGGTTATGGTGGAGTGTTAGCCAGTGGCTCCATTGGCATCCCCTGTAGCAATGATGGAGTTCTTCTTTCTGGATCAGAAAAGGAAACCATGCAAAACCTCAATGATAGATTGGCTTCCTATCTGGCTAAAGTCCGGGCTCTAGAGGAAGCAAACACCGAACTGGAGAACAAAATTCGAGACTGGTATGAGACACGTGTGACAGGAGACTCTGTGTCAGGAAATGATTATGAAAAACATTACCCATTAATTGAAGATCTTAAGAACAAGATTCTTTCAGCCTCTATTGAGAATGCTCGGCTCCTTTTGCAGATTGACAATGCAAGGTTGGCAGCTGACGATTTCAGGATGAAGTATGAGAATGAACAGGCCCTGCTCCAGAATGTCGAAGCTGACATCAATGGCCTGCGCAGGGTACTGGATGAATTGACCCTAGGCAGGGCTGACCTGGAGATGCAGATCGAAAGCCTGATGGAAGAGTTGGCTTATCTAAAGAAGAACCATGAAGAGGAACTTCAGGCCATCCAAGCTGGGGGGCCCGGCCAGGTGAGTGTGGAGATGGATGCCGCCCCAGGAATCAACTTGACCAAACTCCTGAATGACATGCGAGGGCAGTATGAAGTTATCGCTGAGCAGAATCGCAAGGAAGCCGAAGCCTGGTTCGTTGAAAAAAGTGGAGAACTCAAGAAGGAGATCAGCAGTAACTCGGAACAGCTCCAGACAAGCAAGAGCGAAATAACGGACTTGAAGCGCACGCTCCAAAGTTTAGAAATTGAGCTCCAGTCTCAGCTTGCTATGAGAAAGTCCTTTGAAGACACCTTAGCCGAAACAGAAAATGGTTACTGCAATCAGCTCTCCCAGATACAGCTCCAAATCGGCAATCTGGAGGCCCAGCTTTCCCAGGCGAGGAGTGACATGGCGCGTCAGAATGCAGAGTATGAACACCTCCTAAATATCAAGACCCGGCTGGAGATGGAGATTGAGACCTACCGCCGCCTG-TTGGAGGGAGAACTCGAAGGGAATGGTGTTGTTGAAACTTTAACCGTGCCAGAACCCAGTTCTCAAGCACAGTCAATTGATTCTTCCACAGATCCAGCCAGAACAAGGAAAATCAAGACAATTGTGCAGGAGGTAGTGGATGGGAAAGTTGTTAACTCTGAAGTTCGAGAAATTGAAGAAGAACTC------TAA
	Phascolarctos_cinereus	ATGTCTCTCTCTGTCCACAGTTCTGGGGCCTCCCAGCAGGCTTCATCTCGCAGTGGGGTGGGGGGCCGCCGGCTCAGCCAGTTGTCCAGCACTGGTAGT---GGAGGTGGCTTTGGTGGAAACCTTTTTGGCTCTGGGGCAAACTCGGGGGGTAGTTTCAGTGCTGTGTCCATGTTTGGTTCCAGCTGTGGCTTTGGAAGCAGCTCCAGGAGTGCCTTTGGAGGAGGGCTGGGCAGTGGTTATGGAGCAGGACTGGGC------------------------------------------------AGTGGTTTTGGAGTGGGGCTGGGCAGTGGTTATGGAGAGGGGCTAGGA------------------------AATGGTTATGGAGGAGGGCTAGGGAATGGTTATGGAGTGGGGCTGGGCAGTGGTTATGGAGGAGGATTAGGGAATGGTTATGGGGGAGGGCTAGCCGGTGGCTCAATAAGTATCCCCTGTAGCAATGATGGAGTCCTTCTTTCTGGATCAGAAAAGGAAACCATGCAAAACCTCAATGACAGGTTGGCTTCCTACCTGGCTAAAGTCCGGGCTCTAGAGGAAGCAAACACTGAACTGGAGAACAAAATTCGAGACTGGTATGAAACACGTGTGACGGGCGACTCTGTGTCAGGAAATGATTATGAAAAATATTACCCATTAATCGAAGATCTTAAGAATAAGATTATTTCAGCCACAATCGAGAATGCTCGGCTCATTTTGCAGATCGACAATGCAAGGTTGGCGGCTGATGATTTCAGGATGAAGTACGAAAATGAGCAGGCCCTTCGCCAGAATGTCGAAGCTGACATCAATGGCTTGCGCAGGGTGCTGGATGAATTGACCCTGGCCAGGGCTGACCTGGAAATGCAGATTGAAAGCCTGATGGAAGAGCTGGCTTATCTTAAGAAGAACCATGAAGAGGAACTTCAGGCCATCCAAGCTGGGGGGCCCGGCCAGGTTAGTGTGGAAATGGATGCTGCTCCAGGAATCAACTTGACCAAACTCCTGAATGACATGAGAGGGCAGTACGAAGTCATTGCCGAGCAGAACCGCAAGGAAGCCGAAGCTTGGTTTGTCGAAAAAAGTGGAGAACTCAAGAAGGAGATCAGCAACAACACGGAAAAGCTCCAGACGAGCAAGAGCGAAATAACGGACTTGAAGCGCACGCTCCAAAGTTTAGAAATTGAGCTCCAGTCTCAGCTTGCTATGAGAAAGTCCTTTGAAGACACTTTAGCGGAAACCGAAAGTGGTTACTGCAATCAGCTCTCCCAGATACAGCTCCAAATCGGCCATCTGGAGGCCCGGCTCTCCCAGATGAGGAGCGACATGGAGCGTCAGAATGCAGAGTATGAACAACTCCTAAATATCAAGACCCGGCTGGAGATGGAGATTGAGACCTACCGCCGCCTG-TTGGAGGGACAACTAGAAGGGAATGGTGCTGTTGAAAGTTTAACTGTGCCAGAATCCAGTTCTCAAGCACAGTCGATTGATTCTTCCAAAGATCCAGCCAGAACAAGGAAAATCAAGACAATTGTGCAGGAGGTAGTGGATGGGAAAGTTGTTAACTCTGAGGTTCGGGAAATTGAAGAAGAAATC------TAA
	Vombatus_ursinus	ATGTCTCTCTCTGTCCACAGTTCTGGGGCCTCTGAGAAGACTTCTTCTCGCAGTGGGGTGGGGGGCGGCCAGCTCAGCCGGTTGTCCAGCACCAGTAGT---GGAGGTGGCTTTGGTGGAAACCTTTTTGGCTCTGGGGCAAACTCAGGGGGTAGTTTCAGTGCTGCATCCATGTTTGGTTCCAGCTGTGGCTTTGGCAGCAGCTCCAGGAGTGCCTTTGGTGGAGGGCTGGGCAGTGGTTATGGAGCAGGACTGGGC------------------------------------------------AGTGGTTATGGAGGGGGGCTGGGCAGTGGTTATGGAGGGGGACTAGGA------------------------------------------------AATGGTTATGGAGCGGGGCTGGGCAGTGGGTATGGAGGAGGATTAGGGAATGGTTATGGCGGAGGGCTAGCTGGTGGCTCAATAGGCATCCCCTGTAGCAACGATGGAGTCCTTCTTTCTGGATCAGAAAAGGAAACCATGCAAAACCTCAATGACAGGTTGGCTTCCTACCTGGCTAAAGTCCGGGCTCTAGAGGAAGCAAACACTGAACTGGAGAGCAAAATTCGAGACTGGTATGAAACGCGTGTGAAGAGCGATTCTGTGTCAGGAAATGATTATGAAAAATACTACCCATTAATCGAAGATCTAAAGAATAAGATTATTTCAGCCACAATTGAGAATGCTCGGCTCATTTTGCAGATCGACAATGCAAGGTTGGCGGCTGATGATTTCAGGATGAAGTACGAGAATGAGCAGGCCCTTCGCCAGAATGTCGAAGCTGACATCAATGGCTTGCGCAGGGTGCTGGATGAATTGACCTTGACCAGGGCTGACCTGGAGATGCAGATTGAAAGCCTGATGGAAGAGCTGGCTTATCTTAAGAAGAACCATGAAGAGGAACTTCAGACCATCCAAGCTGGGGGGCCCGGCCAGATTAGCGTGGAGATGGATGCTGCTCCAGGAATCAACTTGACCAAACTCTTGAATGACATGAGAGGGCAGTACGAAGTCATTGCCGAGCAGAATCGCAAGGAAGCCGAAGCTTGGTTCATTGAAAAAAGTGGAGAACTCAAGAAGGAGATCAGCAGCAACACGGAACAGCTGCAGACAAGCAAGAGCGAAATAACGGACTTGAAGCGCACGCTCCAAAGTTTAGAAATTGAGCTCCAGTCTCAGCTTGCTATGAGAAAGTCCTTTGAAGATACCTTAGCGGAAACCGAAAGTGGTTACTGCAATCAGCTCTCCCAGATACAGCTCCAAATTGGCAATCTGGAGGCTCAGCTCTCCCAGATGAGGAGCGACATGGAGCGTCAGAATGCAGAGTATGAACAACTCCTAAACATCAAGACCCGGCTGGAGATGGAGATTGGGACCTACCGCCGCCTG-TTGGAGGGAGAACTCGAAGGGAATGGTGCTGTTGAAAGTTTAACTGTGCCAGAATCCAATTCTCAAGCACAGTCGATTGATTCTTCCAAAGATCCAACCAGAACAAGGAAAATCAAGACAATTGTGCAGGAGGTAGTGGATGGGAAAGTTGTTAACTCTGAGGTTCGGGAAATTGAAGAAGACATC------TAA
	Strigocuscus_gymnotis	ATGTCTCTCTCTGTCTACAATTCTGGGGCCTCCCAGCAGGCTTCATCTCGCAGTGGGGTGGGGGGCCACCGGCTCAGCCGGTTGTCCAGCACCAGTAGTGGAGGAGGTGGCTTCAGTGGAAACTTTTTTGGCTCTGGGGCAAGCTCTGGGGGCAGTTTTGGTGTTGCATCCATGTTTGGTTCCAGCTGTGGCTTTGGGAGCAGCTCCAGGAGTGCCTTTGGAGGAGGGCTAGGCAGTGGTTATGGAGCAGGACTGGGC------------------------------------------------------------------------------------------------------------------------------------------------AGTGGTTATGGAGGAGGGCTGGGCAGTGGTTATGGAGGTGGTCTAGGGAATGGTTATGGTGGAGGGCTGGCCAGTGGCTCAATTGGCATCCCCTGTAGCAATGATGGAGTCCTTCTTTCTGGATCAGAAAAGGAAACCATGCAAAACCTCAATGACAGGTTGGCTTCCTACCTGGCTAAAGTCCGGGCTCTAGAGGAAGCAAACACTGAACTGGAGAACAAAATTCGAGACTGGTATGAAACACGTGTGACAGGCGACTCTGGGTCAGGAAATGATTATGAAAAATATTACCCATTAATTGAAGATCTTAAGAATAAGATTCTTTCAGCCACTATCGAGAATTCTCGGCTCATTTTGCAGATTGACAATGCAAGATTGGCGGCTGATGATTTTAGAATGAAGTACGAGAATGAGCAAGCCCTGCGCCAGAATGTTGAAGCTGACATCAATGGCCTGCGCAGGGTGCTGGATGAATTGACACTGGCCAGGGCTGACCTGGAGATGCAGATTGAAAGCCTGATGGAAGAGCTGGCTTATCTTAAGAAGAACCATGAAGAGGAACTTCAAGCCATCCACGCCGGGGGGCCCGGCCAGGTCAGTGTGGAGATGGACGCTGCTCCGGGAATCAACTTGACCAAGCTCCTGAACGACATGAGAGCTCAGTACGAAGTCATTGCGGAGCAGAATCGCAAGGAAGCCGAAGCTTGGTTCATTGAAAAAAGCGGAGAACTCAAGAAGGAGATCAGCAGCAACACGGAACAGCTCCAGACAAGCAAGAGTGAAATAACGGACTTGAAGCGCATGCTCCAAAGTTTAGAAATTGAGCTCCAGTCTCAGCTTGCTATGAGAAAGTCCTTTGAGGACACCTTAGCAGAAACAGAAAATGGTTACTGCAATCAGCTCTCCCAGATACAGCTCCAAATTGGCAATCTGGAGGCTCAGGTTTCCCAGGTGAGGAGTGACATGGAGCGTCAGAATGCAGAGTATGAACAACTTCTAAATATCAAAACCCGGCTGGAGATGGAGATTGAGACCTACCGCCGCCTG-CTGGAGGGAGAACTCGAAGGGAATGGTGCTGTTGAAAGTTTAACCATACCAGAATCTAATTCTCAAGCACAGTCTATTGATTCTTCCAAAGATCCAACAAGAACAAGGAAAATCAAGACAATTGTGCAGGAGGTAGTGGATGGGAAAGTTATTAATTCTGAAGTTCGGGAAATTGAAGAAGAACTC------TAA
	Trichosurus_vulpecula	ATGTCTCTCTCTGTCTACAGTTCTGGGGCCTCCCAGCAGGCTTCATCTCGCAGTGGGGTGGGGGGCCACCGGCTCAGCCGGTTGTCCAGCACCAGTAGCGGAGGAGGTGGCTTTGGTGGAAACTTTTTTGGC------------TCTGGTGGCAGTTTCAGTGTTGCATCTATGTTTGGTTCCAGCTGTGGCTTTGGGAGCAGCTCCAGGAGTGCCTTTGGAGGAGGGCTGGGCAGTGGTTATGGAGCAGGACTGGGC------------------------------------------------------------------------------------------------------------------------------------------------AGTGGTTATGGAGGAGGGCTAGGGAATGGTTATGGAGGTGGTCTAGGGAATGGTTATGGCGGAGGGCTGGCCAGTGGCTCAATTGGCATCCCCTGTAGCAATGATGGAGTCCTTCTTTCTGGATCAGAAAAGGAAACCATGCAAAACCTCAATGACAGGTTGGCTTCCTACCTGGCTAAAGTCCGGGCTCTAGAGGAAGCAAACACTGAACTGGAGAACAAAATTCGAGACTGGTATGAAACACGTGTGACAGGTGACTCTGGGTCAGGAAATGATTATGAAAAATATTACCCATTAATTGAAGATCTTAAGAATAAGATTCTTTCAGCCACTATAGAGAATTCTCGGCTCATTTTGCAGATTGACAATGCAAGGCTGGCGGCTGATGATTTTAGAATGAAGTACGAGAATGAGCAAGCCCTGCGCCAGAATGTTGAAGCTGACATCAATGGCCTGCGCAGGGTGCTGGATGAATTGACCCTGGCCAGGGCTGACCTGGAGATGCAGATTGAAAGCCTGATGGAAGAGCTGGCTTATCTCAAGAAGAACCATGAAGAGGAACTTCAAGCCATCCAAGCCGGGGGGCCCGGCCAGGTCAGTGTGGAGATGGATGCTGCTCCGGGAATCAACTTGACCAAGCTCCTGAACGACATGAGAGCTCAGTACGAAGTCATTGCGGAGCAGAATCGCAAGGAAGCCGAAGCTTGGTTCGTTGAAAAAAGCGGAGAACTCAAGAAGGAGATCAGCAGCAATACCGAACAGCTCCAGACAAGCAAGAGCGAAATAACGGACTTGAAGCGCACGCTCCAAAGTTTAGAAATTGAGCTCCAGTCTCAGCTTGCTATGAGAAAGTCCTTTGAGGACACCTTAGCAGAAACAGAAAATGGTTACTGCAATCAGCTATCCCAGATACAGCTCCAAATTGGCAATCTGGAGGCTCAAGTTTCCCAGGTGAGGAGTGACATGGAGCGTCAGAATGCAGAGTATGAACAACTCCTAAATATCAAAACCCGGCTGGAGATGGAGATTGAGACCTACCGCCGCCTG-CTGGAGGGAGAACTCGAAGGGAATGGTGCTGTTGAAAGTTTAACCGTGCCGGAATCTAATTCTCAAGCACAGTCTATTGATTCTTCCAAAGATCCAACAAGAACAAGGAAAATCAAGACAATTGTGCAGGAGGTAGTGGATGGGAAAATTGTTAATTCTGAAGTTCGGGAAATTGAAGAAGAACTC------TAA
	Pseudochirops_cupreus	ATGTCTCTGTCTGTCTACAGTTCTGGAGCCTCCCAGCAGGCTTCGTCTGGCAGTGGGGTGGGGGGCCGCCGGCTCAGCCGATTATCCAGCACCAGTAGC---GGTGGTGGCTTTGGTGGAAATATTTTTGGCTCTGGGGCAAGCTCTGGGGGCAGTTTCAGTGCTACATCCATGTTTGGTTCCAGCTGTGGCTTTGGGAGCAGCTCCAGGAGTGCCTTTGGAGGAGGACTGGGCAGTGGTTATGGAGGAGGGCTAGGG------------------------------------------------AATGGTTATGGAGGAGGGCTAGGTAGTAGTTATGGGGGAGGACTGGGC------------------------AGTGGTTATGGAGGAGGACTGGGCAGTGGTTATGGAGGAGGACTGGGCAGTGGTTATGGAGGAGGTCTAGGGAATGGTTATGGCGGAGGGTTAGCCAGTGGCTCCATTGGCATCCCCTGTAGCAATGATGGAGTTCTTCTTTCTGGATCAGAAAAGGAAACCATGCAAAACCTCAATGATAGATTGGCTTCCTATCTGGCTAAAGTCCGCGCTCTAGAGGAAGCAAACACTGAACTGGAGAACAAAATTCGAGACTGGTATGAGATACGTGTGACAGGAGACTCTGTGTCAGGAAATGATTATGAAAAACATTACCCATTAATTGAAGATCTTAAGAACAAGATTCTTTCAGCCTCTATCGAGAATGCTCGGCTCCTTTTGCAGATTGACAATGCAAGGTTGGCGGCTGACGATTTCAGGATGAAGTATGAGAATGAGCAGGCCCTGCGCCAGAATGTTGAAGCTGACATCAATGGCCTGCGCAGGGTACTGGATGAATTGACCCTGAGCAGGGCTGACCTGGAGATGCAGATCGAAAACCTGATGGAAGAGTTGGCTTATCTAAAGAAGAACCATGAAGAGGAACTTCAGGCCATCCAAGCTGGGGGGCCCGGCCAGGTGAGTGTGGAGATGGATGCTGCCCCAGGAATCAACTTGACCAAACTCCTGAATGACATGCGAGGGCAGTATGAAGTCATCGCTGAGCACAATCGCAAGGAAGCCGAAGCCTGGTTCGTTGAAAAAAGCGGAGAACTCAAGAAGGAGATCAGCAGTAACACGGCACAGCTCCAGACAAGCAAGAGCGAAGTAACGGACTTGAAGCGCACGCTCCGAAGTCTAGAAATTGAGCTCCAGTCTCAGCTTGCTATGAGAAAGTCCTTTGAAGACACCTTAGCAGAAACAGAAAATGGTTACTGCAATCAGCTCTCCCAGATACAGCTCCAAATCGGCAATCTGGAGGCCCAGCTTTCCCAGGTGAGGAGTGACATGGAGCGTCAGAATGCAGAGTATGAACACCTCCTAAATATCAAGACCCGGCTGGAGATGGAGATTGAGACCTACCGCCGCCTC-TTGGAGGGAGAACTCGAAGGGAATGGTGTTGTTGAAACTTTAACCGTGCCCGAATCCAATTCTCAAGCACAGTCAATTGATTCTTCCAAAGATCCAGCCAGAACAAGGAAAATCAAGACAATTGTGCAGGAGGTAGTGGATGGAAAAGTTGTTAACTCTGAAGTTCGAGAAATTGAAGAAGAACTC------TAG
	Dromiciops_gliroides	ATGTCCCTCTCTGTCTACAATTCTGGGGCCTCCCAGCAGGCTTCATCCCGCAGTGGGGTGGGGGGCCGCCGGCTCAGCCGGTTGTCCAGCACTGGTAGT---GGAAGTGGCTTTGGGGGAAACATTTTTGTCTCTGGGGCAAGCTCTGGGGGTGGTTTCAGTGCTGCATCCATGTTGGGTTCTAGCTGTGGCTTTGGGAGCATCTCTAGAAGTGCCTTTGGAGGAGGACTGGCCAGTGCTTATGGAGGGGGGCTAGGG------------------------------------------------AATGGTTATGGAGGAGGACTGGGCAGTGGCTATGGAGGAGGGCTAGTG------------------------AGTTCTTATGGAGGAGGACTGGGAAGTGGCTATGGAGGAGGACTGGGAAGCGGCTATGGAGGAGGGCTGGGCAGTGCTTATGGAGGAGGACTGGGCAGTGGCTCAATAGGAATTCCCTGTAACAATGATGGAGTCCTTCTTTCTGGATCAGAAAAGGAAACCATGCAAAACCTCAATGACAGGTTGGCTTCCTACCTGGCTAAAGTCAGGGCATTAGAGGAAGCAAACACTGAACTGGAGAACAAAATTCGAGACTGGTATGAAACACGTGTGACTGGAGACCCTACATCAGGAAGTGATTATGAAAAATATTACCCATTAATCGAAGATCTTAGGAATAAGATTATTTCAGCCACAATCGAGAATGCTCGGCTCATTTTGCAGATTGACAATGCAAGATTAGCAGCTGATGATTTCAGGATGAAGTATGAGAATGAGCAGGCCCTGCGCCAGAATGTCGAAGCTGACATCAATGGCCTGCGCAAAGTGTTGGATGAATTGACCCTCGCCAGGGCTGACCTGGAGATGCAGATTGAAAGCCTGATGGAAGAGCTGGCTTTTCTTAAGAAGAACCATGAAGAGGAAATTCAAGCCATCCAAGCTGGGGGGCCCGGCGAAGTCAGTGTGGAGATGGATGCGGCTCCAGGAATCAACTTGACCAAACTCCTGAATGACATGAGAGGGCAGTACGAAGCCATCGCTGAGCAGAATCGCAAGGAAGCCGAAGCTTGGTTTGTTGAAAAAAGCGGAGAACTCAAGAAGGAGATCAGCAGCAACACGGAACAGCTCCAAACAAGCAAGAGTGAGATAACGGACTTGAAGCGCACACTCCAGAGTTTAGAAATTGAGCTCCAATCTCAGCTTGCTATGAGAAAGTCCTTTGAAGACACCTTAGCAGAAACAGAAAGTGGCTACTGCAACCAGCTCTCCCAGATACAGCTGCAGATTGGCGGTCTGGAGGCCCAGCTTTCCCAGGTGAGGAGCGACATGGAGCGTCAGAATGCGGAGTATCAACAGCTTCTAGATATCAAGACCCGGCTGGAGATGGAGATTGAGACCTACCGCCGTCTG-CTGGAGGGAGAACTCGAAGGGAATGGTCTTATTGAAAGTTTAATGGTGCCAGAATCCAATTCTCAAGCACAGTCAATTGATTCTTCCAAAGATCCAACCAGAACAAGGAAAATCAAGACAATTGTGCAGGAGGTAGTGGATGGGAAAGTCGTTAACTCTGAGGTTCGGGAAATTGAAGAAGACATC------TAA
	Didelphis_virginiana	ATGTCTCTCTCTGTCTACAATTCTGGAGCCTCCCGCCAAACTTCCTCCCGCAGTGGGGTGGGAGGTCGCCAGCTCAGCCGTTTGTCCAGCTCCAGTAAT---GGAGGTGGCTTTGGTGGAAACATTTTTGGTTCTGGGGCTTGTTCTGGGGCTAGTTTAAGTGTTTCATCTATGTTTGGTTCCATCTGTGGCTTTGGAAGCAGCTCTGGAAATGCCTTTGGAGGAGGACTAGGCAGTGGTTATGCAGCAGAACTGGGC------------------------------------------------AGTGGTTATGGAGCAGGACTAGGC------------------------------------------------------------------------AGTTGTTATACAGTAGGACTGGGCAGTGGTTATGGAGCTGGGGTAGGAAATATTTATGGAGGAGGACTGGGCAGTGGCTCAATGGGCATCCCCTGTAGCAATGATGGAGGCCTTCTTTCGGGATCAGAAAAGGAAACCATGCAAAACCTCAATGACAGGCTGGCTTCCTACTTGGCTAAAGTCCGGGCTCTAGAGGAAGCAAACACTGAATTGGAGAACAAAATTAGAGAATGGTATGAAACACGTGTAACTGGAGACTCTGTATCCGGAAATGAGTATGAAAAATATTATCCAATAATCGAAGATCTTAGGAATAAGATTATTTCAGCCACAATCGAAAATTCTCGGCTCATTTTGCAGATTGACAATGCACGGTTGGCAGCTGATGATTTCAGAATGAAGTACGAGAATGAGCAGGCCCTGCGCCAGAATGTTGAAGCTGACATTAATGGCCTGCGTAGGGTACTGGATGAATTGACCCTGGCCAGGGCTGACCTGGAGATGCAAATTGAAGGCCTGATGGAAGAGCTGGCTTATCTTAAGAAGAATCATGAAGAGGAACTTCAAGCCATCCAAGCTGGAGGGCCTGGCAAAGTCAGTGTAGAGATGGACGCTGCTCCAGGAATCAACTTAACCAAACTCCTAAATGACATGAGAGGGCAGTATGAAACCATTGCCGAGCAGAATCGTAAGGAAGCCGAAGCTTGGTTCATTGAGAAAAGTGGAGAATTAAAGAAAGAAATCAGCAGCAACACAGAACAACTCCATACAAGCAAGAATGAAATTACGGACTTGAAGCGCACACTCCAGAGTTTAGAAATTGAGCTCCAGGCTCAACTTGCTATGAAAAAGTCCTTTGAAGACACCCTGGCAGAAACAGAAAGTGGCTACTGCAATAAGCTATCCCAGATACAGTTCCAAATTGGCAGCTTGGAGGCCCAGCTTTCCCAGATGAGATGTGACATGGAGCGCCAGAACACAGAGTATGAACAACTCCTAAATATCAAGACCAGGCTGGAGATGGAGATTGAGACCTATCGACAACTG-CTGGAAGGAGAACTTGAAGGGAATGGTGCTGTTGAAAGTTTAAACCTGCCAGAGTCCAATTCTCAAGCGCAGTCAATTGATTCTTCCAAAGATCCATCCAGAACCAGGAAAATCAAGACAATTGTGCAAGAGGTAGTTGATGGGAAAGTTGTTGCCTCTGAGGTTCGAGAAATTGAAGAAGAAATA------TAA
	Gracilinanus_agilis	ATGTCTCTCTCTGTCTACAATTCTGGAGCCTCCCGCCAAACTTCCTCCCGCAGTGGGGTGGGGGGTCGCCGGCTCAGCCGTCTGTCCAGCTCCAGTAGT---GGA---GGCTTTGGTGGAAACATTTTTGGCTCTGGGGCATGTTCTGGGAGTAGTTTCAGTGCTGCATCCATGTTTGGTTCCAGCAGTGGCTTTGGCAGCAGCTCTGGAAATGCCTTTGGAGGAGGACTGGCCAGTGGTTATGCAGCAGGACTGGGC------------------------------------------------AGTGGTTATGGAGCAGGTCTAGGC------------------------------------------------------------------------AGTTGTTATGCAGTAGGACTGGGCAGTGGTTATGGAGGTGGGCTAGGAAATAGTTATGGAGGAGGACTGGGCAGTGGCTCAATGGGCATCCCCTGTAGCAATGATGGAGGCCTTCTTTCGGGATCAGAAAAGGAGACCATGCAAAACCTCAACGACAGGCTGGCTTCCTACCTGGCTAAAGTCCGGGCTCTTGAGGAAGCAAATACTGAATTGGAGAACAAAATTAGAGACTGGTATGAAACACGTGTAACTGGCGACTCTGTGTCCGGAAATGAGTATGAAAAATATTACCCATTAATCGAAGATCTTAGGAATAAGATTATTTCAGCCACAATCGAGAACGCTCGGCTCATTTTGCAGATTGACAATGCACGGTTGGCAGCTGATGATTTCAGAATGAAGTACGAAAATGAGCAGGCCCTGCGCCAGAATGTTGAAGCTGACATCAATGGCCTGCGTAGGGTGCTGGATGAGCTGACTCTGGCCAGGGCTGACCTGGAGATGCAAATTGAAGGCCTGACAGAAGAGCTGGCTTATCTTAAGAAGAATCATGAAGAGGAACTTCAAGCCATCCAAGCTGGAGGGCCTGGCCAAGTCAGTGTGGAGATGGATGCTGCTCCAGGAATCAACTTAACCAAACTCCTAAATGACATGAGAGGGCAGTATGAAACCATTGCCGAGCAGAATCGCAAGGAAGCCGAAGCTTGGTTCATTGAGAAAAGTGGAGAATTAAAGAAGGAAATCAGCAGCAACACAGAACAACTCCAGACAAGCAAGAGTGAAATAACGGACTTGAAGCGCACACTCCAGAGTTTAGAAATTGAGCTCCAGGCTCAACTTGCTATGAGAAAGTCCTTTGAAGACACCCTAGCAGAAACAGAAAGTGGCTACTGCAATCAGCTATCCCAGATACAGTTCCAAATTGGCAGCTTGGAGGCCCAGCTTTCCCAGATGAGATGTGACATGGAGCGTCAGAATGCAGAGTATGAACAACTCCTAAATATCAAGACCAGGCTGGAGATGGAGATTGAAACCTACCGACAGCTG-TTGGAAGGAGAACTTGAAGGGAATGGTGCTGTTGAAAGTTTAAACCTGCCAGAGTCCAATTCTCAAGCTCAGTCAATTGATTCTTCCAAAGATCCAGCCAGAACCAGGAAAATCAAGACAATTGTGCAAGAGGTAGTAGATGGGAAAGTAGTTGCCTCCGAGGTTCGAGAAATTGAAGAAGAAATA------TAA
	Monodelphis_domestica	ATGTCTCTCTCTGTCTACAATTCTGGAGCCTCCCGCCAAACTTCTTCCCGCAGTGGGGTGGGGGGTCGCCGGCTCAGCCATTTGTCCAGCTCCAGTAGT---GGAGGTGGC---------------TTTGGCTCTGGGGCATGCTCTGGGGGTAGTTTCAGTGCTGCATCCATGTTTGGTTCCAGCTGTGGCTTTGGCAGCAGTTCTGGAAATGCCTTTGGAGGAGGACTGGGCAGTGGTTATGGAGCAGGACTGGGC------------------------------------------------AGTGGT------------------------------------------------------------------------------------------------TATGCAGTAGGACTGGGCAGTGGTTATGGAAGTGGGCTAGGAAATAGTTATGGAGGAGGACTGGGCAGTGGCTCAATGGGCATCTCCTGTAGCAATGATGGAGGCCTTCTTTCGGGATCAGAAAAGGAAACCATGCAAAACCTCAATGACAGGCTGGCTTCCTATCTGACTAAAGTCCGGGCTCTTGAGGAAGCAAACACTGAATTGGAGAACAAAATTAGAGACTGGTATGAAACACGCATAACTGGAGACTCCGTGTCCAGAAATGAGTATGAAAAATATTATCCATTAATCGAAGATCTTAGGAATAAGATTATTTCAGCCACAATCGAGAATGCTCGGCTCATTTTGCAGATTGACAATGCACGGTTGGCAGCTGATGATTTCAGAATGAAGTACGAGAATGAGCAGGCCCTACGCCAGAATGTTGAAGCTGACATCAATGGCCTGCGTAGGGTGCTGGATGAGCTGACTCTGGCCAGGACTGACCTGGAGATGCAGATTGAAGGCCTGATGGAAGAGCTGGCTTATCTTAAGAAGAACCATGAAGAGGAACTTCAAGCCATCCAAGCTGGAGGGCCTGGCCATGTCAGTGTGGAGATGGACGCGGCTCCAGGAATCAACTTAACCAAACTCCTAAATGACATGAGAGGGCAGTATGAAACCATTGCCGAGCAGAATCGCAAGGAAGCCGAAGCTTGGTTCATTGAGAAAAGTGGAGAATTAAAGAAGGAAATCAGCCACAACACGGAACAACTCCAGACAAGCAAGAGCGAAATAACGGACTTGAAGCGCACACTCCAGAGTTTAGAAATTGAGCTCCAGGCTCAACTTGCTATGAAAAAGTCCTTTGAAGACACCCTGGCAGAAACAGAAGGTGGCTACTGCAATCAGCTATCCCAGATACAGTTCCAAATTGGCAGCTTGGAGGCCCAGCTTTCCCAGGTGAGATGTGACATGGAGCGTCAGAATGCAGAGTATGAACAACTCCTAAATATCAAGACCAGGCTGGAGATGGAGATTGAGACCTACCGACAGCTG-TTGGAAGGAGAACTTGAAGGGAATGATGCTGTTGAAAATTTAAACGTGCCAGAGTCCAATTCTCAAGCGCAGTCGATTGATTCTTCCAAAGACCCAGCCAGAACCAGGAAAATCAAGACAATTGTGCAAGAGGTAGTGGATGGGAAAGTTGTTGCCTCTGAGGTTCGAGAAATTGAAGAAGAAATA------TAA
	Notoryctes_typhlops_DNA_Zoo	ATGTCTCTCTCTGTCTACAATTCTGAGGCCTCCCAGAAAGCT---TCTTGGAGTGGAGTGGAGGACAGCTGGCCCAGCTGGTTGTCTAGCTCCAGTAGT---GGGGGTGGCTTTGGTGGAAACATTTTTGGCTCTGGGGCAAGCTCTAGGGGTGGTATTAGTGGTGCTTCCATGTTTGGTCCTAGCTGCGGCTTTGGGAGCAGCTCCAGGTGTGCCTTGGGAGGAGGACTGAGTAGTCGTTATGGAGCAGGA------------------------------------------------------------------------------------------------------------------------------------------------------------------------------------------------------------------------CTGGGCAGTGGCTCAATAGGCATCCCCTGTAGCAATAATGGAGTCCTTCTTTCTGGATCAGAAAAGAAAACCATGCAAAACCTCAATGATAGGTTGGCTTCCTACCTGGCTAAAGTCCGGACTCTAGAGGAAGCAAACACTGAACTGGAGAACAAAATTCGAGACTGGTATGAAACATGTGTGATTAGTATCTCTGCATCAGGAAATGATTATGAAAAATATCACCCCTTAATTGAAGATCTCAAGAATAAGATTATTTCAGCCACAATCGAGAATGCTCGACTCGTTTTGCAGATTGACAAGGC-AGGTTTGCAACAGATGGTTTTAGGATGAAGTACGAGAATGAGCAGGTCATGTGCCAGAATGTTGAAGTTGACATCAATGGCCTGCACAAGGTGCTGGATGAATTGACCCTGTCCAGGACTGACCTGGCGAGGCAGATTGAAAGCCTGATGGAAGAACTGACTTATCTTAAAAAGAACCATGAAGAGAAACTTCAAGCCATCCAGGCTGGGGGACCCGGGCAAGTTAGAGTGGAGAAGAATGCTGCTCCAGGAATCAACTTGACCAAACTCCTGAATGACATGAGAGTACAGTACGAAGCCATTGCCGAGCAGAATCGCAAGGAAGCTGAAGCTTGATTCCTTGAAAAAAGTGGAGAACTCAAGAAGGAGATGGGCAACAACACAGAACAGCTCCAGACAAGCAAGAGTGAAATAACCGACTCGAAACGCACGCTCCAAAGTTTAGAAATTGAGCTGCAGTCTCAGTTTGCTATGAGAAAATCCTTCGAAGACGCTTTAGCAGAAATAGAAAGTGGTTACTGCAATCAGCTCTCCCAGATACAGCTCCAAATTGGCAATCTGGAGGCCCAGCTTTCCCAAGTGAGGTGTGAGATAGGACGTCAGAATGCTGAATATGAGCAACTCCTAAATATCAAGACCCGGCTGGAGATGGAGATTGCGACGTACAACCGCCTGTTTGGAGGGACAAATTGAAGGGAATGATGCTGATGAAAGTTTAACTTTGCCAGAATCCAATTCTCAAGCACAGTCAATTGATTCTTCCAAAGATCCAACCAGAACAAGGGAAATCAAGACAATCATGCAGGAGGTAGCGGATGGGAAAGTTGTTGCCTCTGAAGTTTGGGAAATTGAAGAAGAAATC------TAA
	Notoryctes_typhlops_NYGC	ATGTCTCTCTCTGTCTACAATTCTGAGGCCTCCCAGAAAGCT---TCTTGGAGTGGAGTGGAGGACAGCTGGCCCAGCTGGTTGTCTAGCTCCAGTAGT---GGGGGTGGCTTTGGTGGAAACATTTTTGGCTCTGGGGCAAGCTCTAGGGGTGGTATTAGTGGTGCTTCCATGTTTGGTCCTAGCTGCGGCTTTGGGAGCAGCTCCAGGTGTGCCTTGGGAGGAGGACTGAGTAGTCGTTATGGAGCAGGA------------------------------------------------------------------------------------------------------------------------------------------------------------------------------------------------------------------------CTGGGCAGTGGCTCAATAGGCATCCCCTGTAGCAAGAATGGAGTCCTTCTTTCTGGATCAGAAAAGAAAACCATGCAAAACCTCAATGATAGGTTGGCTTCCTACCTGGCTAAAGTCCGGACTCTAGAGGAAGCAAACACTGAACTGGAGAACAAAATTCGAGACTGGTATGAAACATGTGTGATTAGTATCTCTGCATCAGGAAATGATTATGAAAAATATCACCCCTTAATTGAAGATCTCAAGAATAAG???ATTTCAGCCACAATCGAGAATGCTCGACTCGTTTTGCAGATTGACAAGGC-AGGTTTGCAACAGATGGTTTTAGGATGAAGTACGAGAATGAGCAGGTCATGCGCCAGAATGTTGAAGTTGACATCAATGGCCTGCACAAGGTGCTGGATGAATTGACCCTGTCCAGGACTGACCTGGCGAGGCAGATTGAAAGCCTGATGGAAGAACTGACTTATCTTAAAAAGAACCATGAAGAGAAACTTCAAGCCATCCAGGCTGGGGGACCCGGGCAAGTTAGAGTGGAGAAGAATGCTGCTCCAGGAATCAACTTGACCAAACTCCTGAATGACATGAGAGTACAGTACGAAGCCATTGCCGAGCAGAATCGCAAGGAAGCTGAAGCTTGATTCCTTGAAAAAAGTGGAGAACTCAAGAAGGAGATGGGCAACAACACAGAACAGCTCCAGACAAGCAAGAGTGAAATAACCGACTCGAAACGCACGCTCCAAAGTTTAGAAATTGAGCTGCAGTCTCAGTTTGCTATGAGAAAATCCTTCGAAGACGCTTTAGCAGAAATAGAAAGTGGTTACTGCAATCAGCTCTCCCAGATACAGCTCCAAATTGGCAATCTGGAGGCCCAGCTTTCCCAAGTGAGGTGTGAGATAGGACGTCAGAATGCTGAATATGAGCAACTCCTAAATATCAAGACCCGGCTGGAGATGGAGATTGCGACGTACAACCACCTGTTTGGAGGGACAAATTGAAGGGAATGATGCTGATGAAAGTTTAACTTTGCCAGAATCCAATTCTCAAGCACAGTCAATTGATTCTTCCAAAGATCCAACCAGAACAAGGGAAATCAAGACAATCGTGCAGGAGGTAGCGGATGGGAAAGTTGTTGCCTCTGAAGTTTGGGAAATTGAAGAAGAAATC------TAA

;
end;
