# Supplementary material for: Three Blind Moles: Molecular Evolutionary Insights on the Tempo and Mode of Convergent Eye Degeneration in Notoryctes typhlops (Southern Marsupial Mole) and Two Chrysochlorids (Golden Moles)
Source: Genes (Basel). 2023 Oct 28;14(11):2018. doi: 10.3390/genes14112018 (PMC10671557; doi:10.3390/genes14112018)
Supplement: Supplementary file 1 [file genes-14-02018-s001.zip › Marsupialia CDS Alignments Nexus/Marsupialia Lens Genes CDS Nexus/LIM2 CDS both Notoryctes.nex]

#NEXUS
begin taxa;
	dimensions ntax=29;
	taxlabels
	Antechinus_flavipes[&country="Australia:Samford, QLD","Rough Temperature (°C)"=89.88075855689176,Description="NC_067400","Genetic Code"="Standard",Modified=Wed Feb 08 06:54:48 PST 2023,"Annotation Software Version (Genome-Annotation-Data)"="10.0","Assembly Name (Genome-Assembly-Data)"="AdamAnt",Taxonomy="Eukaryota; Metazoa; Chordata; Craniata; Vertebrata; Euteleostomi; Mammalia; Metatheria; Dasyuromorphia; Dasyuridae; Antechinus","Common Name"="yellow-footed antechinus","Genome Coverage (Genome-Assembly-Data)"="100.0x","Filename (Imported From)"="sequence-2.gb","Annotation Provider (Genome-Annotation-Data)"="NCBI RefSeq",dev_stage="adult",Created=Fri Nov 11 00:00:00 PST 2022,isolate="AdamAnt","Genome Representation (Genome-Assembly-Data)"="Full","Assembly Date (Genome-Assembly-Data)"="FEB-2020","Annotation Method (Genome-Annotation-Data)"="Best-placed RefSeq; Gnomon","Features Annotated (Genome-Annotation-Data)"="Gene; mRNA; CDS; ncRNA","Assembly Provider (Genome-Assembly-Data)"="Nanjing Normal University","Sequencing Technology (Genome-Assembly-Data)"="PacBio; BGISEQ-500; Hi-C",db_xref="taxon:38775",Organism="Antechinus flavipes","Annotation Version (Genome-Annotation-Data)"="100","Path (Imported From)"="/Users/pannotia/Downloads",Accession="NC_067400.1","% GC"=50.5%,chromosome="3",sex="male","Molecular Weight (kDa)"=1673.3997599998804,"# Nucleotide Sequences With Quality"=0,"Annotation Pipeline (Genome-Annotation-Data)"="NCBI eukaryotic genome annotation pipeline",Topology="linear","Assembly Method (Genome-Assembly-Data)"="Canu v. 1.7; HiC-Pro v. 2.8.0_devel; 3D-DNA v. 1.12","Annotation Name (Genome-Annotation-Data)"="Antechinus flavipes Annotation Release 100","Annotation Status (Genome-Annotation-Data)"="Full annotation",tissue_type="testis","Molecule Type"="DNA","Expected Final Version (Genome-Assembly-Data)"="Yes"]
	Antechinus_stuartii[&country="Australia: Lane Cove National Park",collection_date="2019-06-10","Rough Temperature (°C)"=89.90598598219358,Description="JACYGW010051338","Genetic Code"="Standard",Modified=Wed Feb 08 06:54:48 PST 2023,"Assembly Name (Genome-Assembly-Data)"="USYD_AStu_M",Taxonomy="Eukaryota; Metazoa; Chordata; Craniata; Vertebrata; Euteleostomi; Mammalia; Metatheria; Dasyuromorphia; Dasyuridae; Antechinus","Common Name"="brown antechinus","Genome Coverage (Genome-Assembly-Data)"="77.0x","Filename (Imported From)"="sequence - 2023-02-07T220559.993.gb",Created=Tue Jan 19 00:00:00 PST 2021,"Genome Representation (Genome-Assembly-Data)"="Full",isolate="AWGG2019M","Assembly Date (Genome-Assembly-Data)"="05-DEC-2019","Sequencing Technology (Genome-Assembly-Data)"="Illumina NovaSeq",db_xref="taxon:9283",Organism="Antechinus stuartii","Path (Imported From)"="/Users/pannotia/Downloads",Accession="JACYGW010051338.1","% GC"=50.6%,sex="male","Molecular Weight (kDa)"=1634.5456099998848,"# Nucleotide Sequences With Quality"=0,Topology="linear","Assembly Method (Genome-Assembly-Data)"="Supernova v. 2.1.1",tissue_type="muscle","Molecule Type"="DNA","Expected Final Version (Genome-Assembly-Data)"="Yes"]
	Phascogale_tapoatafa[&"Rough Temperature (°C)"=89.08838107499194,Description="HiC_scaffold_3",Modified=Wed Feb 08 06:54:48 PST 2023,"% GC"=49.3%,"# Nucleotide Sequences With Quality"=0,"Molecular Weight (kDa)"=1926.360999999842,Topology="linear","Molecule Type"="DNA",Created=Tue Feb 07 21:42:23 PST 2023]
	Dasyurus_hallucatus[&"Rough Temperature (°C)"=90.17504850601473,Description="HiC_scaffold_3",Modified=Wed Feb 08 06:54:48 PST 2023,"% GC"=51.2%,"# Nucleotide Sequences With Quality"=0,"Molecular Weight (kDa)"=1595.9353599998926,Topology="linear","Molecule Type"="DNA",Created=Tue Feb 07 08:47:40 PST 2023]
	Dasyurus_viverrinus[&"Rough Temperature (°C)"=89.81695568400771,Description="HiC_scaffold_3",Modified=Wed Feb 08 06:54:48 PST 2023,"% GC"=50.3%,"# Nucleotide Sequences With Quality"=0,"Molecular Weight (kDa)"=1607.3962299998896,Topology="linear","Molecule Type"="DNA",Created=Tue Feb 07 08:52:38 PST 2023]
	Sarcophilus_harrisii[&"Rough Temperature (°C)"=89.8485736314572,Description="NC_045428","Genetic Code"="Standard",Modified=Wed Feb 08 06:54:48 PST 2023,"Annotation Software Version (Genome-Annotation-Data)"="8.3",Taxonomy="Eukaryota; Metazoa; Chordata; Craniata; Vertebrata; Euteleostomi; Mammalia; Metatheria; Dasyuromorphia; Dasyuridae; Sarcophilus","Common Name"="Tasmanian devil","Filename (Imported From)"="sequence (43).gb","Annotation Provider (Genome-Annotation-Data)"="NCBI",Created=Tue Dec 31 00:00:00 PST 2019,"Annotation Method (Genome-Annotation-Data)"="Best-placed RefSeq; Gnomon",cell_line="91H","Features Annotated (Genome-Annotation-Data)"="Gene; mRNA; CDS; ncRNA",db_xref="taxon:9305",Organism="Sarcophilus harrisii","Annotation Version (Genome-Annotation-Data)"="103","Path (Imported From)"="/Users/pannotia/Downloads",Accession="NC_045428.1","% GC"=50.4%,chromosome="3","Molecular Weight (kDa)"=1607.1960999998882,"# Nucleotide Sequences With Quality"=0,"Annotation Pipeline (Genome-Annotation-Data)"="NCBI eukaryotic genome annotation pipeline",Topology="linear","Annotation Name (Genome-Annotation-Data)"="Sarcophilus harrisii Annotation Release 103","Annotation Status (Genome-Annotation-Data)"="Full annotation","Molecule Type"="DNA"]
	Myrmecobius_fasciatus[&"Rough Temperature (°C)"=88.68866527129286,Description="HiC_scaffold_3",Modified=Wed Feb 08 06:54:48 PST 2023,"% GC"=47.5%,"# Nucleotide Sequences With Quality"=0,"Molecular Weight (kDa)"=1926.186009999849,Topology="linear","Molecule Type"="DNA",Created=Tue Feb 07 22:47:21 PST 2023]
	Didelphis_virginiana[&"Rough Temperature (°C)"=88.31719901719902,Description="HiC_scaffold_3",Modified=Wed Feb 08 06:54:48 PST 2023,"% GC"=46.7%,"# Nucleotide Sequences With Quality"=0,"Molecular Weight (kDa)"=1632.2080999998748,Topology="linear","Molecule Type"="DNA",Created=Tue Feb 07 22:27:26 PST 2023]
	Monodelphis_domestica_[&"Rough Temperature (°C)"=86.072140710624,Description="NC_008804","Genetic Code"="Standard",Modified=Wed Feb 08 06:54:48 PST 2023,"Annotation Software Version (Genome-Annotation-Data)"="7.0",Taxonomy="Eukaryota; Metazoa; Chordata; Craniata; Vertebrata; Euteleostomi; Mammalia; Metatheria; Didelphimorphia; Didelphidae; Monodelphis","Common Name"="gray short-tailed opossum","Filename (Imported From)"="sequence-5.gb","Annotation Provider (Genome-Annotation-Data)"="NCBI",Created=Wed Apr 27 00:00:00 PDT 2016,pop_variant="pop1","Annotation Method (Genome-Annotation-Data)"="Best-placed RefSeq; Gnomon","Features Annotated (Genome-Annotation-Data)"="Gene; mRNA; CDS; ncRNA",db_xref="taxon:13616",Organism="Monodelphis domestica","Annotation Version (Genome-Annotation-Data)"="Monodelphis domestica Annotation Release 103","Path (Imported From)"="/Users/pannotia/Downloads",Accession="NC_008804.1","% GC"=48.0%,chromosome="4","Annotation Pipeline (Genome-Annotation-Data)"="NCBI eukaryotic genome annotation pipeline","Molecular Weight (kDa)"=1744.8141399998512,"# Nucleotide Sequences With Quality"=0,Topology="linear","Annotation Status (Genome-Annotation-Data)"="Full annotation","Molecule Type"="DNA"]
	Gracilinanus_agilis[&country="Brazil: Panga",collection_date="2019-05-19","Rough Temperature (°C)"=87.90617605775014,Description="NC_058132","Genetic Code"="Standard",Modified=Wed Feb 08 06:54:48 PST 2023,"Annotation Software Version (Genome-Annotation-Data)"="9.0","Assembly Name (Genome-Assembly-Data)"="AgileGrace",Taxonomy="Eukaryota; Metazoa; Chordata; Craniata; Vertebrata; Euteleostomi; Mammalia; Metatheria; Didelphimorphia; Didelphidae; Gracilinanus","Common Name"="Agile Gracile Mouse Opossum","Genome Coverage (Genome-Assembly-Data)"="100.0x","Filename (Imported From)"="sequence-7.gb","Annotation Provider (Genome-Annotation-Data)"="NCBI",dev_stage="adult",Created=Wed Oct 20 00:00:00 PDT 2021,isolate="LMUSP501","Genome Representation (Genome-Assembly-Data)"="Full","Assembly Date (Genome-Assembly-Data)"="MAR-2020","Annotation Method (Genome-Annotation-Data)"="Best-placed RefSeq; Gnomon","Features Annotated (Genome-Annotation-Data)"="Gene; mRNA; CDS; ncRNA","Assembly Provider (Genome-Assembly-Data)"="Nanjing Normal University","Sequencing Technology (Genome-Assembly-Data)"="stLFR; BGISEQ-500; Hi-C",db_xref="taxon:191870",Organism="Gracilinanus agilis","Annotation Version (Genome-Annotation-Data)"="100","Path (Imported From)"="/Users/pannotia/Downloads",Accession="NC_058132.1","% GC"=49.7%,chromosome="3",sex="male","Molecular Weight (kDa)"=1535.1852199998882,"# Nucleotide Sequences With Quality"=0,"Annotation Pipeline (Genome-Annotation-Data)"="NCBI eukaryotic genome annotation pipeline",Topology="linear","Assembly Method (Genome-Assembly-Data)"="SOAPnuke v. 1.5; Supernova v. 2.1.1; Gapcloser v. 1.10","Annotation Name (Genome-Annotation-Data)"="Gracilinanus agilis Annotation Release 100","Annotation Status (Genome-Annotation-Data)"="Full annotation",tissue_type="liver","Molecule Type"="DNA","Expected Final Version (Genome-Assembly-Data)"="Yes"]
	Dromiciops_gliroides[&country="Chile: San Martin, comuna de Valdivia, Region delos Rios",collection_date="2014-02-10","Rough Temperature (°C)"=88.56202029113366,Description="NC_057863","Genetic Code"="Standard",Modified=Wed Feb 08 06:54:48 PST 2023,"Annotation Software Version (Genome-Annotation-Data)"="9.0","Assembly Name (Genome-Assembly-Data)"="mDroGli1.pri",Taxonomy="Eukaryota; Metazoa; Chordata; Craniata; Vertebrata; Euteleostomi; Mammalia; Metatheria; Microbiotheria; Microbiotheriidae; Dromiciops","Common Name"="monito del monte","Genome Coverage (Genome-Assembly-Data)"="63.0x","Filename (Imported From)"="sequence-4.gb","Annotation Provider (Genome-Annotation-Data)"="NCBI",dev_stage="adult",Created=Tue Sep 28 00:00:00 PDT 2021,isolate="mDroGli1","Genome Representation (Genome-Assembly-Data)"="Full","Assembly Date (Genome-Assembly-Data)"="07-APR-2021","Annotation Method (Genome-Annotation-Data)"="Best-placed RefSeq; Gnomon","Features Annotated (Genome-Annotation-Data)"="Gene; mRNA; CDS; ncRNA","Assembly Provider (Genome-Assembly-Data)"="Vertebrate Genomes Project","Sequencing Technology (Genome-Assembly-Data)"="PacBio Sequel II CLRQ; 10X Genomics linked reads; Bionano Genomics DLS; Arima Genomics v1 Hi-C",db_xref="taxon:33562",Organism="Dromiciops gliroides","Annotation Version (Genome-Annotation-Data)"="100","Path (Imported From)"="/Users/pannotia/Downloads",Accession="NC_057863.1","% GC"=47.2%,chromosome="3",sex="female","Molecular Weight (kDa)"=2104.7152899998105,"# Nucleotide Sequences With Quality"=0,"Annotation Pipeline (Genome-Annotation-Data)"="NCBI eukaryotic genome annotation pipeline",Topology="linear","Assembly Method (Genome-Assembly-Data)"="FALCON kit v. 1.8.1; FALCON unzip v. 1.3.7; purge_dups v. 1.2.3; Scaff10X v. 4.2; Bionano Solve v. 3.5.1_01142020; Salsa Hi-C v. 2.2; GCPP v. 1.9.0-SL-release-8.0.0+1-37-gd7b188d; longranger v. 2.2.2; freebayes v. 1.3.2; gEVAL manual curation v. 2021-04-07; VGP pipeline v. 1.6","Annotation Name (Genome-Annotation-Data)"="Dromiciops gliroides Annotation Release 100","Diploid (Genome-Assembly-Data)"="Principal Pseudohaplotype","Annotation Status (Genome-Annotation-Data)"="Full annotation",tissue_type="kidney, liver","Molecule Type"="DNA","Expected Final Version (Genome-Assembly-Data)"="No"]
	Gymnobelideus_leadbeateri[&"Rough Temperature (°C)"=88.76576827757124,Description="HiC_scaffold_9",Modified=Wed Feb 08 06:54:48 PST 2023,"% GC"=47.7%,"# Nucleotide Sequences With Quality"=0,"Molecular Weight (kDa)"=1997.1759299998243,Topology="linear","Molecule Type"="DNA",Created=Tue Feb 07 22:35:10 PST 2023]
	Pseudocheirus_occidentalis[&"Rough Temperature (°C)"=88.6037326911499,Description="HiC_scaffold_4",Modified=Wed Feb 08 06:54:48 PST 2023,"% GC"=47.3%,"# Nucleotide Sequences With Quality"=0,"Molecular Weight (kDa)"=2052.187479999816,Topology="linear","Molecule Type"="DNA",Created=Tue Feb 07 22:30:07 PST 2023]
	Pseudochirops_corinnae[&"Rough Temperature (°C)"=88.42971591763114,Description="HiC_scaffold_4",Modified=Wed Feb 08 06:54:48 PST 2023,"% GC"=46.9%,"# Nucleotide Sequences With Quality"=0,"Molecular Weight (kDa)"=2060.2268299998123,Topology="linear","Molecule Type"="DNA",Created=Tue Feb 07 22:31:58 PST 2023]
	Pseudochirops_cupreus[&"Rough Temperature (°C)"=88.4823422330097,Description="HiC_scaffold_3",Modified=Wed Feb 08 06:54:48 PST 2023,"% GC"=47.0%,"# Nucleotide Sequences With Quality"=0,"Molecular Weight (kDa)"=2041.2664499998148,Topology="linear","Molecule Type"="DNA",Created=Tue Feb 07 22:33:55 PST 2023]
	Strigocuscus_gymnotis[&"Rough Temperature (°C)"=88.83424657534246,Description="HiC_scaffold_1",Modified=Wed Feb 08 06:54:48 PST 2023,"% GC"=47.9%,"# Nucleotide Sequences With Quality"=0,"Molecular Weight (kDa)"=2146.1066599998258,Topology="linear","Molecule Type"="DNA",Created=Tue Feb 07 22:28:53 PST 2023]
	Trichosurus_vulpecula[&country="New Zealand: Sandymount, Otago Peninsula (Trap 21)",collection_date="17-May-2018","Rough Temperature (°C)"=88.88326383097025,Description="NC_050574","Genetic Code"="Standard",Modified=Wed Feb 08 06:54:48 PST 2023,"Annotation Software Version (Genome-Annotation-Data)"="8.5","Assembly Name (Genome-Assembly-Data)"="mTriVul1.pri",Taxonomy="Eukaryota; Metazoa; Chordata; Craniata; Vertebrata; Euteleostomi; Mammalia; Metatheria; Diprotodontia; Phalangeridae; Trichosurus","Common Name"="common brushtail","Genome Coverage (Genome-Assembly-Data)"="60.73x","Filename (Imported From)"="sequence-6.gb","Annotation Provider (Genome-Annotation-Data)"="NCBI",dev_stage="pouch-young",Created=Sun Oct 25 00:00:00 PDT 2020,isolate="mTriVul1","Genome Representation (Genome-Assembly-Data)"="Full","Assembly Date (Genome-Assembly-Data)"="15-JAN-2020","Annotation Method (Genome-Annotation-Data)"="Best-placed RefSeq; Gnomon","Features Annotated (Genome-Annotation-Data)"="Gene; mRNA; CDS; ncRNA","Assembly Provider (Genome-Assembly-Data)"="Vertebrate Genomes Project","Sequencing Technology (Genome-Assembly-Data)"="PacBio Sequel; Illumina NovaSeq; Arima Genomics Hi-C; Bionano Genomics DLS",db_xref="taxon:9337",Organism="Trichosurus vulpecula","Annotation Version (Genome-Annotation-Data)"="100","Path (Imported From)"="/Users/pannotia/Downloads",Accession="NC_050574.1","% GC"=48.0%,chromosome="2",sex="male","Molecular Weight (kDa)"=2223.5964499998454,"# Nucleotide Sequences With Quality"=0,"Annotation Pipeline (Genome-Annotation-Data)"="NCBI eukaryotic genome annotation pipeline",Topology="linear","Assembly Method (Genome-Assembly-Data)"="FALCON v. DNANexus 1.9.0; FALCON-Unzip v. DNANexus 1.0.6; purge_haplotigs v. v1.0.3+ 1.Nov.2018; scaff10x v. 4.1.0; Bionano Solve DLS v. 3.2.1; Salsa HiC v. 2.2; Arrow smrtanalysis Pacbio polishing & gap filling v. 6.0.0.47841; longranger align v. 2.2.2; freebayes Illumina polishing v. 1.3.1; gEVAL manual curation v. 2020-01-15; VGP assembly pipeline v. 1.5","Annotation Name (Genome-Annotation-Data)"="Trichosurus vulpecula Annotation Release 100","Diploid (Genome-Assembly-Data)"="Principal pseudohaplotype","Annotation Status (Genome-Annotation-Data)"="Full annotation",tissue_type="muscle (forearm)","Molecule Type"="DNA","Expected Final Version (Genome-Assembly-Data)"="No"]
	Phascolarctos_cinereus[&country="Australia",collection_date="01-Aug-2015","Rough Temperature (°C)"=88.72071280991736,Description="NW_018344052","Genetic Code"="Standard",Modified=Wed Feb 08 06:54:48 PST 2023,"Annotation Software Version (Genome-Annotation-Data)"="7.4","Assembly Name (Genome-Assembly-Data)"="phaCin_unsw_v4.1",Taxonomy="Eukaryota; Metazoa; Chordata; Craniata; Vertebrata; Euteleostomi; Mammalia; Metatheria; Diprotodontia; Phascolarctidae; Phascolarctos","Common Name"="koala","Genome Coverage (Genome-Assembly-Data)"="57.3x","Filename (Imported From)"="sequence-8.gb","Annotation Provider (Genome-Annotation-Data)"="NCBI",dev_stage="adult",Created=Wed May 10 00:00:00 PDT 2017,isolate="Bilbo 61053","Genome Representation (Genome-Assembly-Data)"="Full","Assembly Date (Genome-Assembly-Data)"="12-JAN-2017","Annotation Method (Genome-Annotation-Data)"="Best-placed RefSeq; Gnomon","Features Annotated (Genome-Annotation-Data)"="Gene; mRNA; CDS; ncRNA","Assembly Provider (Genome-Assembly-Data)"="The Earlham Institute","Sequencing Technology (Genome-Assembly-Data)"="PacBio",db_xref="taxon:38626",Organism="Phascolarctos cinereus","Annotation Version (Genome-Annotation-Data)"="Phascolarctos cinereus Annotation Release 100","Path (Imported From)"="/Users/pannotia/Downloads",Accession="NW_018344052.1","% GC"=47.6%,chromosome="Unknown",sex="female","Annotation Pipeline (Genome-Annotation-Data)"="NCBI eukaryotic genome annotation pipeline","Molecular Weight (kDa)"=2399.1073599999077,"# Nucleotide Sequences With Quality"=0,Topology="linear","Assembly Method (Genome-Assembly-Data)"="Falcon v. 0.3.0",specimen_voucher="AM:M.47724","Annotation Status (Genome-Annotation-Data)"="Full annotation",tissue_type="spleen","Molecule Type"="DNA","Expected Final Version (Genome-Assembly-Data)"="Yes"]
	Vombatus_ursinus_[&"Rough Temperature (°C)"=88.9395247754274,Description="NW_020952536","Genetic Code"="Standard",Modified=Wed Feb 08 06:54:48 PST 2023,"Annotation Software Version (Genome-Annotation-Data)"="8.1",Taxonomy="Eukaryota; Metazoa; Chordata; Craniata; Vertebrata; Euteleostomi; Mammalia; Metatheria; Diprotodontia; Vombatidae; Vombatus","Common Name"="common wombat","Filename (Imported From)"="sequence-3.gb","Annotation Provider (Genome-Annotation-Data)"="NCBI",Created=Thu Jan 24 00:00:00 PST 2019,"Annotation Method (Genome-Annotation-Data)"="Best-placed RefSeq; Gnomon","Features Annotated (Genome-Annotation-Data)"="Gene; mRNA; CDS; ncRNA",db_xref="taxon:29139",Organism="Vombatus ursinus","Annotation Version (Genome-Annotation-Data)"="100","Path (Imported From)"="/Users/pannotia/Downloads",Accession="NW_020952536.1","% GC"=48.1%,chromosome="Unknown","Molecular Weight (kDa)"=2136.8516199998185,"# Nucleotide Sequences With Quality"=0,"Annotation Pipeline (Genome-Annotation-Data)"="NCBI eukaryotic genome annotation pipeline",Topology="linear","Annotation Name (Genome-Annotation-Data)"="Vombatus ursinus Annotation Release 100","Annotation Status (Genome-Annotation-Data)"="Full annotation","Molecule Type"="DNA"]
	Lagorchestes_hirsutus[&"Rough Temperature (°C)"=88.70661060043027,Description="HiC_scaffold_4",Modified=Wed Feb 08 06:54:48 PST 2023,"% GC"=47.6%,"# Nucleotide Sequences With Quality"=0,"Molecular Weight (kDa)"=1582.5685199998843,Topology="linear","Molecule Type"="DNA",Created=Tue Feb 07 22:35:39 PST 2023]
	Macropus_giganteus[&"Rough Temperature (°C)"=88.39870992963253,Description="HiC_scaffold_5",Modified=Wed Feb 08 06:54:48 PST 2023,"% GC"=47.8%,"# Nucleotide Sequences With Quality"=0,"Molecular Weight (kDa)"=1583.7061099998823,Topology="linear","Molecule Type"="DNA",Created=Tue Feb 07 22:38:27 PST 2023]
	Macropus_eugenii[&"Rough Temperature (°C)"=88.69380445304935,Description="HiC_scaffold_5",Modified=Wed Feb 08 06:54:48 PST 2023,"% GC"=47.6%,"# Nucleotide Sequences With Quality"=0,"Molecular Weight (kDa)"=1598.9061599998804,Topology="linear","Molecule Type"="DNA",Created=Tue Feb 07 22:37:09 PST 2023]
	Setonix_brachyurus[&"Rough Temperature (°C)"=88.58248031496063,Description="HiC_scaffold_3",Modified=Wed Feb 08 06:54:48 PST 2023,"% GC"=47.3%,"# Nucleotide Sequences With Quality"=0,"Molecular Weight (kDa)"=1571.9826899998848,Topology="linear","Molecule Type"="DNA",Created=Tue Feb 07 22:39:45 PST 2023]
	Potorous_gilbertii[&"Rough Temperature (°C)"=88.60179571345819,Description="HiC_scaffold_3",Modified=Wed Feb 08 06:54:48 PST 2023,"% GC"=47.4%,"# Nucleotide Sequences With Quality"=0,"Molecular Weight (kDa)"=1603.1620599998796,Topology="linear","Molecule Type"="DNA",Created=Tue Feb 07 22:39:14 PST 2023]
	Macropus_fuliginosus[&"Rough Temperature (°C)"=89.01870882740448,Description="HiC_scaffold_56573 (E1), HiC_scaffold_9263 (E2-4)",Modified=Wed Feb 08 06:54:48 PST 2023,"% GC"=48.8%,"# Nucleotide Sequences With Quality"=0,"Molecular Weight (kDa)"=934.606609999989,Topology="linear","Molecule Type"="DNA",Created=Tue Feb 07 22:44:20 PST 2023]
	Macropus_rufus[&"Rough Temperature (°C)"=90.67866666666666,Description="HiC_scaffold_3 (E1), HiC_scaffold_1767 (E2-4)",Modified=Wed Feb 08 06:54:12 PST 2023,"% GC"=53.6%,"# Nucleotide Sequences With Quality"=0,"Molecular Weight (kDa)"=459.9932000000049,Topology="linear","Molecule Type"="DNA",Created=Wed Feb 08 06:53:40 PST 2023]
	Thylacinus_cynocephalus[&"Rough Temperature (°C)"=90.64291097503532,Description="VAHE03051981 (E1), VAHE03000003 (E2-4)",Modified=Wed Feb 08 06:54:48 PST 2023,"% GC"=53.1%,"# Nucleotide Sequences With Quality"=0,"Molecular Weight (kDa)"=653.3394399999993,Topology="linear","Molecule Type"="DNA",Created=Tue Feb 07 22:13:50 PST 2023]
	Notoryctes_typhlops_DNA_Zoo[&URN="urn:local:.:ox3-fswoi5c","Rough Temperature (°C)"=90.28275862068965,Description="HiC_scaffold_1",Modified=Mon May 15 11:05:58 PDT 2023,"% GC"=54.2%,"# Nucleotide Sequences With Quality"=0,"Molecular Weight (kDa)"=160.5244899999995,Topology="linear","Molecule Type"="DNA",Created=Tue Jan 17 15:06:29 PST 2023]
	Notoryctes_typhlops_NYGC[&"At least Q20"=100.00%,Ambiguities=0,"At least Q30"=100.00%,"Rough Temperature (°C)"=90.20421455938697,"At least Q40"=100.00%,Description="Concatenation of 4 sequences",Modified=Mon May 15 11:00:49 PDT 2023,Bin="<html><head><3></head><b><font color='#49993F'>High</font></b></html>","% GC"=54.0%,"# Nucleotide Sequences With Quality"=1,"Post-Trim Length"=522,"Molecular Weight (kDa)"=160.5084899999995,Topology="linear","% MQ"=0.0%,Created=Mon May 15 11:00:37 PDT 2023,URN="urn:local:.:x1-g9ql2gl","% LQ"=0.0%,"% HQ"=100.0%,"Molecule Type"="DNA"]
;
end;

begin characters;
	dimensions nchar=522;
	format datatype=dna missing=? gap=-;
	matrix
	Antechinus_flavipes	ATGTACAGCTTCATGGGCGGGGGCCTCTTCTGTGCCTGGGTGGGGAACATCCTGCTCGTGGTTGCCACGGCTACGGACCATTGGATGCAGTACCGGCTGTCCGGGGCCTTTGCCCACCAGGGCTTGTGGCGCTATTGCCTCAGCAACAAATGTTACCTGCAGACCGAGAGCATTGCATATTGGAACGCGACGCGGGCCTTCATGATCCTGGCGGCTCTCTGCTGCTTTGTGGGGATTGTCATCGGGATCCTGGCCTTTGCCCAGCTGCCCACCTTCCACCGGCTCACGCGCCCCTTCTCGGCGGGCATTATGTTCTTTATCTCCACTCTCTTCGTCCTCCTCGCCATGGCCATCTACACGGGAGTCACCGTCAGCTTCCTGGGCCGCCGCTTCGGGGACTGGCGCTTCTCCTGGTCCTACATTCTGGGTTGGGTGTCTTTGCTCATGACCTTCTTTGCAGGGATATTTTACATGTGCGCCTACCGAATGCATGAATGTCGCCGCCTTTCCGGACCCCGCTGA
	Antechinus_stuartii	ATGTACAGCTTCATGGGCGGGGGCCTCTTCTGTGCCTGGGTGGGGAACATCCTGCTCGTGGTTGCCACGGCTACGGACCATTGGATGCAGTACCGGCTGTCCGGGGCCTTTGCCCACCAGGGCCTGTGGCGCTATTGCCTCAGCAACAAATGTTACCTGCAGACTGAGAGCATTGCATATTGGAACGCGACGCGGGCCTTCATGATCCTGGCGGCTCTCTGCTGCTTTGTGGGGATAGTCATCGGGATCCTGGCCTTTGCCCAGCTGCCCACCTTCCACCGGCTCACGCGCCCCTTCTCGGCGGGCATTATGTTCTTTATCTCCACTCTCTTCGTCCTCCTCGCCATGGCCATCTACACGGGAGTCACCGTCAGCTTCCTGGGCCGCCGCTTCGGGGACTGGCGCTTCTCCTGGTCCTACATTCTGGGTTGGGTGTCTTTGCTCATGACCTTCTTTGCAGGGATATTTTACATGTGCGCCTACCGAATGCATGAATGTCGCCGCCTTTCCGGACCTCGCTGA
	Phascogale_tapoatafa	ATGTACAGCTTCATGGGCGGGGGCCTCTTCTGTGCCTGGGTGGGGAACATCCTGCTAGTGGTTGCCACGGCTACGGACCATTGGATGCAGTACCGGCTGTCGGGGGCCTTTGCCCACCAGGGCCTGTGGCGCTATTGCCTCAGCAACAAATGTTACCTGCAGACTGAGAGCATTGCATATTGGAACGCGACGCGGGCCTTCATGATCCTGGCGGCTCTCTGCTGCTTTGTGGGGATTGTCATCGGGATCCTGGCCTTTGCCCAGCTGCCCACCTTCCACCGGCTCACGCGCCCCTTCTCGGCGGGCATTATGTTCTTTATCTCCACTCTCTTCGTCCTCCTGGCCATGGCCATCTACACCGGCGTCACCGTCAGCTTCCTGGGCCGCCGCTTCGGGGACTGGCGCTTCTCCTGGTCCTACATTCTGGGTTGGGTGTCTTTGCTCATGACCTTCTTTGCAGGGATATTTTACATGTGCGCCTACCGAATGCATGAATGTCGCCGCCTTTCCGGACCCCGCTGA
	Dasyurus_hallucatus	ATGTACAGCTTCATGGGCGGGGGCCTCTTCTGTGCCTGGGTGGGGAACATCCTGCTCGTGGTTGCCACGGCTACGGACCATTGGATGCAGTACCGGCTGTCCGGGGCCTTTGCCCACCAGGGCCTGTGGCGCTATTGCCTCAGCAACAAATGTTACCTGCAGACTGAAAGCATTGCATATTGGAACGCGACACGAGCCTTCATGATCCTGGCCGCTCTCTGCTGCTTTGTGGGGATTGTCATTGGGATCCTGGCCTTTGCCCAGCTGCCCACCTTCCACCGGCTCACGCGCCCCTTCTCGGCGGGCATCATGTTCTTTATCTCCACTCTCTTCGTCCTCCTCGCCATGGCCATCTACACCGGAGTCACCGTCAGCTTCCTGGGCCGCCGCTTCGGGGACTGGCGCTTCTCCTGGTCCTACATTCTGGGTTGGGTGTCTTTGCTCATGACCTTCTTTGCAGGGATATTTTACATGTGCGCCTACCGAATGCATGAATGTCGCCGCCTTTCCGGACCTCGCTGA
	Dasyurus_viverrinus	ATGTACAGCTTCATGGGTGGGGGCCTCTTCTGTGCCTGGGTGGGGAACATCCTGCTTGTGGTTGCCACGGCTACGGACCATTGGATGCAGTACCGGCTGTCCGGGGCCTTTGCCCACCAGGGCCTGTGGCGCTATTGCCTCAGCAACAAATGTTACCTGCAGACTGAAAGCATTGCATATTGGAACGCGACACGAGCCTTCATGATCCTGGCCGCTCTCTGCTGCTTTGTGGGGATTGTCATTGGGATCCTGGCCTTTGCCCAGCTGCCCACCTTCCACCGGCTCACGCGCCCCTTCTCGGCGGGCATCATGTTCTTTATCTCCACTCTCTTCGTCCTCCTCGCCATGGCCATCTACACCGGAGTCACCGTCAGCTTCCTGGGCCGCCGCTTCGGGGACTGGCGCTTCTCCTGGTCCTACATTCTGGGTTGGGTGTCTTTGCTCATGACCTTCTTTGCAGGGATATTTTACATGTGCGCCTACCGAATGCATGAATGTCGCCGCCTTTCCGGACCTCGCTGA
	Sarcophilus_harrisii	ATGTACAGCTTCATGGGTGGGGGCCTCTTCTGTGCCTGGGTGGGGAACATCCTGCTCGTGGTTGCCACGGCTACGGACCATTGGATGCAGTACCGGCTGTCCGGGGCCTTTGCCCACCAGGGCCTGTGGCGCTATTGCCTCAGCAACAAATGTTACCTGCAGACTGAAAGCATTGCATATTGGAACGCGACACGAGCCTTCATGATCCTGGCCGCTCTCTGCTGCTTTGTGGGGATTGTCATTGGGATCCTGGCCTTTGCCCAGCTGCCCACCTTCCACCGGCTCACGCGCCCCTTCTCAGCGGGCATTATGTTCTTTATCTCCACTCTGTTCGTCCTCCTCGCCATGGCCATCTACACCGGAGTCACCGTCAGCTTCCTGGGCCGCCGCTTCGGGGACTGGCGCTTCTCCTGGTCCTACATTCTGGGTTGGGTGTCCTTGCTCATGACCTTCTTTGCAGGGATATTTTACATGTGCGCCTACCGAATGCATGAATGTCGCCGCCTTTCCGGACCTCGCTGA
	Myrmecobius_fasciatus	ATGTACAGCTTCATGGGCGGGGGCCTCTTCTGTGCCTGGGTGGGGAACATCCTTCTTGTGGTTGCCACGGCTACGGACCATTGGATGCAGTACCGGCTGTCGGGGGCCTTTGCCCACCAGGGACTGTGGCGCTATTGCCTCAGCAACAAGTGTTACCTGCAGACCGAGAGTATTGCATACTGGAACGCGACACGAGCCTTCATGATCCTGGCTGCTCTCTGCTGCTTTGTGGGGATTGTCATTGGGATCCTGGCCTTTGCCCAGCTGCCCACCTTCCACCGACTCACGCGCCCCTTCTCGGCGGGCATTATGTTCTTTATCTCCACTCTCTTCGTCCTTCTGGCCATGGCCATCTACACCGGAGTCACCGTCAGCTTCCTGGGCCGCCGCTTCGGTGACTGGCGCTTCTCCTGGTCCTACATTCTGGGCTGGGTCTCTTTGCTCATGACCTTCTTTGCAGGGATATTTTACATGTGTGCCTACCGAATGCATGAATGTCGCCGCCTGTCTGGGCCCCGCTGA
	Didelphis_virginiana	ATGTACAGCTTCATGGGAGGGGGCCTTTTCTGTGCCTGGGTGGGGAATATCCTCCTGGTGGTTGCCACAGCCACAGATCACTGGATGCAGTATCGGCTGTCTGGGGCCTTCGCCCACCAGGGTCTTTGGCGCTACTGCCTCAGCAACAAATGCTACCTGCAGACTGAAAGTATCGCGTATTGGAATGCCACCCGTGCCTTCATGATCTTGGCTGCCCTCTGCTGCTTTGCGGGCATTGTCATCGGGATCCTGGCCTTTGCCCAGCTGCCTACCTTCCACCGACTCACACGGCCCTTCTCAGCTGGCATCATGTTCTTCATTTCCACTCTCTTCGTCCTTCTGGCCATGGCCATCTACACCGGAGTCACCGTGAGCTTCCTGGGGCGGCGCTTCGGCGACTGGCGTTTCTCCTGGTCCTACATTCTGGGCTGGGTGTCTCTGCTCATGACCTTCTTTGCAGGCATATTTTACATGTGTGCCTATCGAATGCATGAATGTCGCCGCCTGTCTGGGCCTCGCTGA
	Monodelphis_domestica_	ATGTACAGCTTCATGGGAGGGGGCCTCTTCTGTGCCTGGGTGGGGAACATCCTCCTGGTGGTCGCCACGGCCACGGACCACTGGATGCAGTATCGGCTGTCCGGGGCCTTCGCCCACCAGGGTCTTTGGCGCTACTGCCTCAGCAACAAATGTTACCTGCAGACAGAAAGCATCGCATATTGGAATGCAACCCGTGCCTTCATGATCTTGGCTGCCCTCTGCTGCTTTGCGGGTATCGTCATTGGGATCCTGGCCTTTGCCCAGCTGCCAACCTTCCACCGACTCACACGACCCTTCTCAGCAGGCATCATGTTCTTTATTTCCACTCTCTTCGTCCTTCTTGCCATGGCCATCTACACCGGAGTCACTGTGAGCTTCCTAGGGCGGCGCTTTGGTGACTGGCGTTTCTCCTGGTCCTACATTCTGGGTTGGGTCTCCCTGCTCATGACCTTCTTTGCAGGTATATTCTACATGTGTGCCTATCGAATGCATGAATGTCGCCGCCTGTCTGGGCCTCGCTGA
	Gracilinanus_agilis	ATGTACAGCTTCATGGGAGGGGGCCTCTTCTGTGCCTGGGTGGGGAACATCCTCCTGGTGGTCGCCACAGCCACGGATCACTGGATGCAGTACCGGCTGTCTGGGGCCTTCGCCCACCAGGGTCTTTGGCGCTACTGCCTCAGCAACAAATGTTACCTGCAGACCGAAAGTATCGCATATTGGAATGCCACCCGGGCCTTCATGATCTTGGCTGCCCTCTGCTGCTTTGCGGGGATCGTCATCGGGATCCTGGCCTTTGCCCAGCTGCCCACCTTCCACCGCCTCACGCGCCCCTTCTCAGCAGGCATCATGTTCTTTATTTCCACTCTCTTCGTCCTTCTTGCCATGGCCATCTACACTGGAGTCACCGTGAGCTTCCTCGGGCGGCGCTTCGGGGACTGGCGTTTCTCCTGGTCCTACATCCTGGGTTGGGTATCCCTGCTCATGACCTTCTTTGCAGGTATATTCTACATGTGTGCCTATCGCATGCACGAATGTCGCCGCCTGTCTGGGCCTCGCTGA
	Dromiciops_gliroides	ATGTATAGCTTCATGGGTGGGGGCCTCTTCTGTGCCTGGGTGGGGAACATCCTCCTGGTGGTTGCCACGGCTACAGACCATTGGATGCAGTACCGGCTGTCGGGGGCCTTTGCCCACCAGGGGCTCTGGCGCTATTGCCTCAGCAACAAATGCTACCTACAGACTGAGAGCATCGCATACTGGAATGCGACCCGGGCCTTCATGATCCTGGCTTCCCTCTGCTGCTTTGCGGGCATCGTCATTGGAATCCTTGCCTTTGCCCAGCTGCCCACCTTCCATCGACTCACACGCCCCTTCTCAGCGGGCATCATGTTCTTTATTTCCACGCTCTTTGTCCTTCTTGCCATGGCCATCTACACGGGAGTCACGGTCAGCTTCCTAGGCCGGAGATTTGGTGACTGGCGATTCTCCTGGTCCTACATCCTGGGTTGGGTGTCTCTGCTCATGACCTTCTTTGCAGGAATATTTTACATGTGTGCTTACCGGATGCATGAATGTCGCCGCCTGTCTGGGCCTCGCTGA
	Gymnobelideus_leadbeateri	ATGTACAGCTTCATGGGCGGGGGCCTCTTCTGTGCCTGGGTGGGGAACATCCTCCTGGTGGTTGCCACAGCTACAGACCATTGGATGCAGTACCGGCTGTCTGGGGCCTTCGCCCACCAAGGCCTGTGGCGCTATTGCCTCAGCAACAAATGTTACCTGCAGACTGAGAGTATTGCATATTGGAATGCAACCCGGGCCTTCATGATCTTGGCTGCCCTCTGCTGCTTTGCGGGTATTGTCATTGGGATCCTGGCCTTTGCCCAGCTGCCCACCTTCCACCGCCTCACACGTCCCTTCTCAGCAGGCATCATGTTCTTTATTTCCACTCTCTTCGTCCTTCTTGCCATGGCCATCTACACTGGAGTCACTGTCAGCTTCCTGGGCCGGCGCTTTGGTGACTGGCGTTTCTCCTGGTCCTACATTCTGGGATGGGTGTCTCTGCTCATGACCTTCTTTGCAGGAATATTTTACATGTGTGCCTACCGAATGCATGAATGTCGACGCCTGTCTGGGCCTCGCTGA
	Pseudocheirus_occidentalis	ATGTATAGCTTCATGGGCGGGGGCCTCTTCTGTGCCTGGGTGGGGAACATCCTCCTGGTGGTTGCCACAGCTACAGACCATTGGATGCAGTACCGGCTGTCTGGGGCCTTCGCCCACCAGGGCCTGTGGCGTTATTGCCTCAGCAACAAATGTTACCTGCAGACCGAGAGTATCGCATATTGGAATGCAACCCGGGCCTTCATGATCCTGGCTGCCCTCTGCTGCTTTGCGGGTATTGTCATTGGGATCCTGGCCTTTGCCCAGCTGCCCACCTTCCACCGCCTCACACGCCCCTTCTCAGCAGGCATCATGTTCTTTATTTCCACTCTCTTCGTCCTTCTTGCCATGGCCATCTACACTGGAGTCACTGTCAGCTTCCTGGGCCGGCGCTTTGGTGACTGGCGTTTCTCCTGGTCCTACATTCTGGGTTGGGTATCTCTGCTCATGACCTTCTTTGCAGGAATATTTTACATGTGTGCTTACCGAATGCATGAATGTCGCCGCCTGTCTGGGCCTCGTTGA
	Pseudochirops_corinnae	ATGTACAGCTTCATGGGTGGAGGCCTCTTCTGTGCCTGGGTGGGGAACATCCTCCTGGTGGTTGCCACAGCTACAGACCATTGGATGCAGTACCGGCTGTCCGGGGCCTTTGCCCACCAGGGCCTATGGCGCTATTGCCTCAGCAACAAATGTTACCTGCAGACTGAGAGCATCGCATATTGGAATGCAACCCGGGCCTTCATGATCCTGGCTGCCCTCTGCTGCTTCGCGGGTATTGTCATTGGGATCCTAGCCTTTGCCCAGCTGCCCACCTTCCACCGCCTCACACGCCCCTTCTCAGCAGGCATCATGTTCTTTATTTCGACTCTCTTCGTCCTTCTTGCCATGGCCATCTACACTGGAGTCACGGTCAGCTTCCTGGGCCGGCGCTTTGGTGACTGGCGTTTCTCCTGGTCCTACATTCTGGGTTGGGTGTCTCTCCTCATGACCTTCTTTGCAGGAATATTTTACATGTGTGCCTATCGAATGCATGAATGTCGCCGCCTGTCTGGGCCTCGCTGA
	Pseudochirops_cupreus	ATGTACAGCTTCATGGGCGGGGGCCTCTTCTGTGCCTGGGTGGGGAACATCCTCCTGGTGGTTGCCACAGCTACAGACCATTGGATGCAGTACCGGCTGTCCGGGGCCTTTGCCCACCAGGGCCTATGGCGCTATTGCCTCAGCAACAAATGTTACCTGCAGACTGAGAGCATCGCATATTGGAATGCAACCCGGGCCTTCATGATCCTGGCTGCCCTCTGCTGCTTCGCGGGTATTGTCATTGGGATCCTAGCCTTTGCCCAGCTGCCCACCTTCCACCGCCTCACACGCCCCTTCTCAGCAGGCATCATGTTCTTTATTTCGACTCTCTTCGTCCTTCTTGCCATGGCCATCTACACTGGAGTCACCGTCAGCTTCCTGGGCCGGCGCTTTGGTGACTGGCGTTTCTCTTGGTCCTACATTCTGGGTTGGGTGTCTCTCCTCATGACCTTCTTTGCAGGAATATTTTACATGTGTGCCTATCGAATGCATGAATGTCGCCGCCTGTCTGGGCCTCGCTGA
	Strigocuscus_gymnotis	ATGTACAGCTTTATGGGCGGGGGCCTCTTCTGTGCCTGGGTGGGGAACATCCTCCTGGTGGTTGCCACAGCTACAGACCATTGGATGCAGTACCGGCTGTCTGGGGCCTTTGCCCACCAGGGGCTGTGGCGCTACTGCCTCAGTAACAAATGTTACCTGCAGACTGAGAGTATCGCATATTGGAATGCGACTCGGGCCTTCATGATCCTGGCTGCCCTCTGCTGCTTTGCGGGTATCGTCATTGGGATCCTGGCCTTTGCCCAGCTGCCCACCTTCCACCGCCTCACACGGCCCTTCTCAGCAGGCATCATGTTCTTTATTTCCACTCTCTTCGTCCTTCTTGCCATGGCCATCTACACTGGAGTCACCGTCAGCTTTCTGGGCCGGCGCTTTGGTGACTGGCGTTTCTCCTGGTCCTACATTCTGGGTTGGGTGTCTCTGCTCATGACCTTCTTTGCAGGAATATTTTACATGTGTGCCTACCGAATGCATGAATGTCGCCGCCTGTCTGGGCCTCGCTGA
	Trichosurus_vulpecula	ATGTACAGCTTTATGGGCGGGGGCCTCTTCTGTGCCTGGGTGGGGAACATCCTCCTGGTGGTTGCCACGGCTACAGACCATTGGATGCAGTACCGGCTGTCTGGGGCCTTTGCTCACCAGGGGCTGTGGCGTTACTGCCTCAGCAACAAATGTTATCTGCAGACTGAGAGTATCGCATATTGGAATGCGACTCGGGCCTTCATGATCCTGGCTGCCCTCTGCTGCTTTGCGGGTATCGTCATTGGGATCCTGGCCTTTGCCCAGCTGCCCACCTTCCACCGCCTCACACGTCCCTTCTCAGCAGGCATCATGTTCTTTATTTCCACTCTCTTCGTCCTTCTTGCCATGGCCATCTACACTGGAGTCACTGTCAGCTTTCTGGGCCGGCGCTTTGGTGACTGGCGTTTCTCCTGGTCCTACATTCTGGGTTGGGTGTCTCTGCTCATGACCTTCTTTGCAGGAATATTTTACATGTGTGCCTACCGAATGCATGAATGTCGCCGCCTGTCTGGGCCTCGCTGA
	Phascolarctos_cinereus	ATGTACAGCTTCATGGGCGGGGGCCTCTTCTGTGCCTGGGTGGGCAACATCCTCCTCGTGGTTGCCACAGCTACAGACCATTGGATGCAGTACCGGCTGTCTGGGGCTTTCGCCCACCAGGGTCTGTGGCGCTACTGCCTCAGCAACAAATGCTATCTGCAGACTGAGAGCATCGCATATTGGAATGCGACCCGAGCCTTCATGATCCTGGCTGCCCTCTGCTGCTTTGCGGGAATCGTCATTGGGATCTTGGCCTTTGCCCAGCTGCCCACCTTCCACCGCCTCACGCGCCCCTTCTCAGCAGGCATCATGTTCTTTATTTCCACTCTCTTCGTCCTTCTCGCCATGGCCATCTACACTGGAGTCACCGTCAGCTTCCTAGGCCGGCGCTTTGGTGACTGGCGTTTCTCCTGGTCCTACATTCTGGGTTGGGTGTCTCTGCTTATGACCTTCTTTGCAGGAATATTTTACATGTGTGCCTATCGAATGCACGAATGTCGCCGCCTGTCTGGGCCTCGCTGA
	Vombatus_ursinus_	ATGTACAGCTTCATGGGCGGGGGCCTCTTCTGTGCCTGGGTGGGGAACATCCTCCTTGTGGTTGCCACAGCTACAGACCATTGGATGCAGTACCGGCTGTCCGGGGCCTTTGCCCACCAGGGTCTGTGGCGCTATTGCCTCAGCAACAAATGTTACCTGCAGACTGAGAGTATCGCATATTGGAATGCGACCCGGGCCTTCATGATCCTGGCTGCCCTCTGCTGCTTTTCGGGAATCGTCATTGGGATCCTGGCCTTTGCCCAGCTGCCCACCTTCCACCGCCTCACACGCCCCTTCTCAGCAGGCATCATGTTCTTTATTTCCACTCTCTTCGTCCTTCTTGCCATGGCCATCTACACTGGAGTCACTGTCAGCTTCCTAGGCCGGCGCTTTGGTGACTGGCGTTTCTCCTGGTCCTACATTTTGGGTTGGGTGTCTCTGCTTATGACCTTCTTTGCAGGAATATTTTACATGTGTGCCTACCGAATGCATGAATGTCGCCGACTGTCTGGGCCTCGCTGA
	Lagorchestes_hirsutus	ATGTACAGCTTCATGGGTGGGGGCCTCTTCTGTGCCTGGGTGGGGAACATCCTCCTCGTGGTTGCCACTGCTACAGACCATTGGATGCAGTATCGGCTGTCCGGGGCCTTCGCTCATCAGGGGCTGTGGCGCTATTGCCTCAGCAACAAATGTTACCTGCAGACTGAGAGTATTGCATATTGGAATGCGACTCGAGCCTTCATGATACTGGCTGCTCTCTGCTGCTTTGCGGGTATCATCATTGGGATCCTGGCCTTTGCCCAGCTGCCCACCTTCCACCGCCTTACACGCCCCTTCTCAGCAGGCATCATGTTCTTTATTTCCACTCTCTTCGTCCTTCTTGCCATGGCCATTTATACTGGAGTCACTGTCAGCTTCCTGGGCCGGCGTTTTGGTGACTGGCGTTTCTCCTGGTCCTATATCCTGGGTTGGGTGTCTCTGCTCATGACCTTCTTTGCAGGAATATTTTACATGTGTGCCTACCGAATGCATGAATGTCGCCGCCTATCTGGGCCTCGCTGA
	Macropus_giganteus	ATGTACAGCTTCATGGGTGGGGGCCTCTTCTGTGCCTGGGTGGGGAACATCCTCCTCGTGGTTGCCACTGCTACAGACCATTGGATGCAGTATCGGCTGTCCGGGGCCTTCGCTCATCAGGGGCTGTGGCGCTATTGCCTCAGCAACAAATGTTACCTGCAGACTGAGAGTATCGCATATTGGAATGCAACTCGAGCCTTCATGATACTGGCTGCTCTCTGCTGCTTTGCGGGTATCATCATTGGGATCCTGGCCTTTGCCCAGCTGCCCACCTTCCACCGCCTTACACGCCCCTTCTCAGCAGGCATCATGTTCTTTATTTCCACTCTCTTCGTCCTTCTTGCCATGGCCATTTATACTGGAGTCACTGTCAGCTTCCTGGGCCGGCGCTTTGGTGACTGGCGTTTCTCCTGGTCCTATATCCTGGGTTGGGTGTCTCTGCTCATGACCTTCTTTGCAGGAATATTTTACATGTGTGCCTACCGAATGCATGAATGTCGCCGCCTATCTGGGCCTCGCTGA
	Macropus_eugenii	ATGTACAGCTTCATGGGTGGGGGCCTCTTCTGTGCCTGGGTGGGGAACATCCTCCTCGTGGTTGCCACTGCTACAGACCATTGGATGCAGTATCGGCTGTCTGGGGCCTTCGCTCATCAGGGGCTGTGGCGCTATTGCCTCAGCAACAAATGTTACCTGCAGACTGAGAGTATCGCATATTGGAATGCGACTCGAGCCTTCATGATACTGGCTGCTCTCTGCTGCTTTGCGGGTATCATCATTGGGATCCTGGCCTTTGCCCAGCTGCCCACCTTCCACCGCCTTACACGCCCCTTCTCAGCAGGCATCATGTTCTTTATTTCCACTCTCTTCGTCCTTCTTGCCATGGCCATTTATACTGGAGTCACTGTCAGCTTCCTGGGCCGGCGCTTTGGTGACTGGCGTTTTTCCTGGTCCTATATCCTGGGTTGGGTGTCTCTACTCATGACCTTCTTTGCAGGAATATTTTACATGTGTGCCTACCGAATGCATGAATGTCGCCGCCTATCTGGGCCTCGCTGA
	Setonix_brachyurus	ATGTACAGCTTCATGGGTGGGGGCCTCTTCTGTGCCTGGGTGGGGAACATCCTCCTCGTGGTTGCCACTGCTACAGACCATTGGATGCAGTATCGGCTGTCCGGGGCCTTCGCTCATCAGGGGCTGTGGCGCTATTGCCTCAGCAACAAATGTTACCTGCAGACTGAGAGTATCGCATATTGGAATGCGACTCGAGCCTTCATGATACTGGCTGCTCTCTGCTGCTTTGCGGGTATCATCATTGGGATCCTGGCCTTTGCCCAGCTGCCCACCTTCCACCGCCTTACACGCCCCTTCTCAGCAGGCATCATGTTCTTTATTTCCACTCTCTTCGTCCTTCTTGCCATGGCCATTTATACTGGAGTCACTGTCAGCTTCCTGGGCCGGCGCTTTGGTGACTGGCGTTTCTCCTGGTCCTATATCCTGGGTTGGGTGTCTCTGCTCATGACCTTCTTTGCAGGAATATTTTACATGTGTGCCTACCGAATGCATGAATGTCGCCGCCTATCTGGACCTCGCTGA
	Potorous_gilbertii	ATGTACAGCTTCATGGGTGGGGGCCTCTTCTGTGCCTGGGTGGGGAACATCCTCCTCGTGGTTGCCACTGCTACAGACCATTGGATGCAGTATCGGCTGTCCGGGGCCTTCGCCCACCAGGGGTTGTGGCGCTATTGCCTCAGCAACAAATGTTACCTGCAGACTGAGAGTATCGCATATTGGAATGCGACTCGAGCCTTCATGATACTGGCTGCTCTCTGCTGCTTTGCGGGTATCATCATTGGGATCCTGGCCTTTGCCCAGCTGCCCACCTTCCACCGCCTAACACGCCCCTTCTCAGCAGGCATCATGTTCTTTATTTCCACTCTCTTTGTCCTTCTTGCCATGGCCATCTATACTGGAGTCACTGTCAGCTTCCTGGGCCGGCGCTTTGGTGACTGGCGTTTCTCCTGGTCCTATATCCTGGGTTGGGTGTCTCTGCTCATGACCTTCTTTGCAGGAATATTTTACATGTGTGCCTACCGAATGCATGAATGTCGCCGCCTGTCTGGGTCTCGCTGA
	Macropus_fuliginosus	ATGTACAGCTTCATGGGTGGGGGCCTCTTCTGTGCCTGGGTGGGGAACATCCTCCTCGTGGTTGCCACTGCTACAGACCATTGGATGCAGTATCGGCTGTCCGGGGCCTTCGCTCATCAGGGGCTGTGGCGCTATTGCCTCAGCAACAAATGTTACCTGCAGACTGAGAGTATTGCATATTGGAATGCGACTCGAGCCTTCATGATACTGGCTGCTCTCTGCTGCTTTGCGGGTATCATCATTGGGATCCTGGCCTTTGCCCAGCTGCCCACCTTCCACCGCCTTACACGCCCCTTCTCAGCAGGCATCATGTTCTTTATTTCCACTCTCTTCGTCCTTCTTGCCATGGCCATTTATACTGGAGTCACTGTCAGCTTCCTGGGCCGGCGCTTTGGTGACTGGCGTTTCTCCTGGTCCTATATCCTGGGTTGGGTGTCTCTGCTCATGACCTTCTTTGCAGGAATATTTTACATGTGTGCCTACCGAATGCATGAATGTCGCCGCCTATCTGGGCCTCGCTGA
	Macropus_rufus	ATGTACAGCTTCATGGGTGGGGGCCTCTTCTGTGCCTGGGTGGGGAACATCCTCCTCGTGGTTGCCACAGCTACAGACCATTGGATGCAGTATCGGCTGTCTGGGGCCTTCGCTCATCAGGGGCTGTGGCGCTATTGCCTCAGCAACAAATGTTACCTGCAGACTGAGAGTATCGCATATTGGAATGCGACTCGAGCCTTCATGATACTGGCTGCTCTCTGCTGCTTTGCGGGTATCATCATTGGGATCCTGGCCTTTGCCCAGCTGCCCACCTTCCACCGCCTTACACGCCCCTTCTCAGCAGGCATCATGTTCTTTATTTCCACTCTCTTCGTCCTTCTTGCCATGGCCATTTATACTGGAGTCACTGTCAGCTTCCTGGGCCGGCGCTTTGGTGACTGGCGTTTCTCCTGGTCCTATATCCTGGGTTGGGTGTCTCTGCTCATGACCTTCTTTGCAGGAATATTTTACATGTGTGCCTACCGAATGCATGAATGTCGCCGCCTATCTGGGCCTCGCTGA
	Thylacinus_cynocephalus	ATGTTCAGCTTCATGGGCGGGGGTCTCTTCTGTGCCTGGGTGGGGAACATCCTCCTTGTGGTCGCCACCGCCACAGACCATTGGATGCAGTACCGGCTGTCCGGGGCCTTCGCCCACCAGGGACTGTGGCGCTATTGCCTCAGCAACAAATGTTACCTGCAGACTGAGAGTATTGCCTACTGGAACGCAACACGGGCCTTCATGATCCTGGCTGCTCTCTGCTGCTTTGTGGGGATTGTCATTGGGATCCTGGCCTTTGCCCAGCTGCCCACCTTCCACCGACTCACACGCCCCTTCTCGGCGGGCATCATGTTCTTTATCTCCACTCTCTTCGTCCTTCTCGCCATGGCCATCTACACCGGAGTCACCGTCAGCTTCCTGGGCCGCCGCTTCGGTGACTGGCGTTTCTCCTGGTCCTACATTCTGGGTTGGGTGTCTTTGCTCATGACCTTCTTTGCAGGAATATTTTACATGTGTGCCTACCGAATGCATGAATGTCGCCGCCTTTCTGGACCTCGCTGA
	Notoryctes_typhlops_DNA_Zoo	ATGTACAGCTTCATGGGAGGTGGCCTCTTCTGTGCCTGGGTGGGGAACATTCTTCTTGCGGTGGCCACAGCTACAGACCATTGGATGCAGTCCTGGCTGTCTGGTGCCTTTGCCCACCAGGGTCTGTGGTGCTACTGCCTCAGTAACAAATGTTACCTGCAGACCGAGAGTATCGCATATTGGAATGCAACCCGGGCCTTCATGATCCTGGCTGCCCTCTGTTGCTTTTCGGGGATCGTCACTGGGATTTTGGCCTTTGCCCAGCTGCCTACCTTCCACCGACTCACACGCCCCTTCTCAGCAGGCATCACGTTCTTTGTTTCCACTCTCTTTGTCCTTCATGCTATGGCCATCTACACTGGAGTCACCATCAGCTTCCTAGGCCGCCGTTTTGGTGACTGGCGCTTCTCCTGGTCCTACATTCTGGGTTGGGTGTCTCTGCTCATGACCTTCTCTGCAGGAATATTTTACATGTGTGCCTACCGAATGCATGAATGTCATCGGCTGTCTGGGCCTCGCTGA
	Notoryctes_typhlops_NYGC	ATGTACAGCTTCATGGGAGGTGGCCTCTTCTGTGCCTGGGTGGGGAACATTCTTCTTGCGGTGGCCACAGCTACAGACCATTGGATGCAGTCCTGGCTGTCTGGTGCCTTTGCCCACCAGGGTCTGTGGTGCTACTGCCTCAGTAACAAATGTTACCTGCAGACCGAGAGTATCGCATATTGGAACGCAACCCGGGCCTTCATGATCCTGGCTGCCCTCTGTTGCTTTTCGGGGATCGTCACTGGGATTTTGGCCTTTGCCCAGCTGCCTACCTTCCACCGACTCACACGCCCCTTCTCAGCAGGCATCACGTTCTTTGTTTCCACTCTCTTTGTCCTTCATGCTATGGCCATCTACACTGGAGTCACCATCAGCTTCCTAGGCCGCCGTTTTGGTGACTGGCGCTTCTCCTGGTCCTACATTCTGGGTTGGGTGTCTCTGCTCATGACCTTCTTTGCAGGAATATTTTACATGTGTGCCTACCGAATGCATGAATGTCATCGGCTGTCTGGGCCTCACTGA

;
end;
