# Supplementary material for: Three Blind Moles: Molecular Evolutionary Insights on the Tempo and Mode of Convergent Eye Degeneration in Notoryctes typhlops (Southern Marsupial Mole) and Two Chrysochlorids (Golden Moles)
Source: Genes (Basel). 2023 Oct 28;14(11):2018. doi: 10.3390/genes14112018 (PMC10671557; doi:10.3390/genes14112018)
Supplement: Supplementary file 1 [file genes-14-02018-s001.zip › Marsupialia CDS Alignments Nexus/Marsupialia Lens Genes CDS Nexus/MIP CDS both Notoryctes.nex]

#NEXUS
begin taxa;
	dimensions ntax=29;
	taxlabels
	Antechinus_flavipes[&country="Australia:Samford, QLD","Rough Temperature (°C)"=88.99071402145763,Description="NC_067402","Genetic Code"="Standard",Modified=Wed Feb 15 20:06:19 PST 2023,"Annotation Software Version (Genome-Annotation-Data)"="10.0","Assembly Name (Genome-Assembly-Data)"="AdamAnt",Taxonomy="Eukaryota; Metazoa; Chordata; Craniata; Vertebrata; Euteleostomi; Mammalia; Metatheria; Dasyuromorphia; Dasyuridae; Antechinus","Common Name"="yellow-footed antechinus","Genome Coverage (Genome-Assembly-Data)"="100.0x","Filename (Imported From)"="sequence - 2023-02-15T170439.037.gb","Annotation Provider (Genome-Annotation-Data)"="NCBI RefSeq",dev_stage="adult",Created=Fri Nov 11 00:00:00 PST 2022,isolate="AdamAnt","Genome Representation (Genome-Assembly-Data)"="Full","Assembly Date (Genome-Assembly-Data)"="FEB-2020","Annotation Method (Genome-Annotation-Data)"="Best-placed RefSeq; Gnomon","Features Annotated (Genome-Annotation-Data)"="Gene; mRNA; CDS; ncRNA","Assembly Provider (Genome-Assembly-Data)"="Nanjing Normal University","Sequencing Technology (Genome-Assembly-Data)"="PacBio; BGISEQ-500; Hi-C",db_xref="taxon:38775",Organism="Antechinus flavipes","Annotation Version (Genome-Annotation-Data)"="100","Path (Imported From)"="/Users/pannotia/Downloads",Accession="NC_067402.1","% GC"=48.6%,chromosome="5",sex="male","Molecular Weight (kDa)"=835.7734199999871,"# Nucleotide Sequences With Quality"=0,"Annotation Pipeline (Genome-Annotation-Data)"="NCBI eukaryotic genome annotation pipeline",Topology="linear","Assembly Method (Genome-Assembly-Data)"="Canu v. 1.7; HiC-Pro v. 2.8.0_devel; 3D-DNA v. 1.12","Annotation Name (Genome-Annotation-Data)"="Antechinus flavipes Annotation Release 100","Annotation Status (Genome-Annotation-Data)"="Full annotation",tissue_type="testis","Molecule Type"="DNA","Expected Final Version (Genome-Assembly-Data)"="Yes"]
	Antechinus_stuartii[&country="Australia: Lane Cove National Park",collection_date="2019-06-10","Rough Temperature (°C)"=89.02047389855609,Description="JACYGW010033392","Genetic Code"="Standard",Modified=Thu Feb 16 08:22:04 PST 2023,"Assembly Name (Genome-Assembly-Data)"="USYD_AStu_M",Taxonomy="Eukaryota; Metazoa; Chordata; Craniata; Vertebrata; Euteleostomi; Mammalia; Metatheria; Dasyuromorphia; Dasyuridae; Antechinus","Common Name"="brown antechinus","Genome Coverage (Genome-Assembly-Data)"="77.0x","Filename (Imported From)"="sequence - 2023-02-15T193814.538.gb",Created=Tue Jan 19 00:00:00 PST 2021,"Genome Representation (Genome-Assembly-Data)"="Full",isolate="AWGG2019M","Assembly Date (Genome-Assembly-Data)"="05-DEC-2019","Sequencing Technology (Genome-Assembly-Data)"="Illumina NovaSeq",db_xref="taxon:9283",Organism="Antechinus stuartii","Path (Imported From)"="/Users/pannotia/Downloads",Accession="JACYGW010033392.1","% GC"=48.7%,sex="male","Molecular Weight (kDa)"=835.283089999987,"# Nucleotide Sequences With Quality"=0,Topology="linear","Assembly Method (Genome-Assembly-Data)"="Supernova v. 2.1.1",tissue_type="muscle","Molecule Type"="DNA","Expected Final Version (Genome-Assembly-Data)"="Yes"]
	Phascogale_tapoatafa[&"Rough Temperature (°C)"=88.90565968393973,Description="HiC_scaffold_5",Modified=Wed Feb 15 20:06:19 PST 2023,"% GC"=48.4%,"# Nucleotide Sequences With Quality"=0,"Molecular Weight (kDa)"=841.5072099999862,Topology="linear","Molecule Type"="DNA",Created=Wed Feb 15 19:31:02 PST 2023]
	Dasyurus_hallucatus[&"Rough Temperature (°C)"=89.109166040571,Description="HiC_scaffold_5",Modified=Thu Feb 16 09:05:55 PST 2023,"% GC"=48.9%,"# Nucleotide Sequences With Quality"=0,"Molecular Weight (kDa)"=823.1461599999881,Topology="linear","Molecule Type"="DNA",Created=Wed Feb 15 17:45:11 PST 2023]
	Dasyurus_viverrinus[&"Rough Temperature (°C)"=89.12899207248017,Description="HiC_scaffold_5",Modified=Wed Feb 15 20:06:19 PST 2023,"% GC"=49.0%,"# Nucleotide Sequences With Quality"=0,"Molecular Weight (kDa)"=819.2035899999889,Topology="linear","Molecule Type"="DNA",Created=Wed Feb 15 17:45:46 PST 2023]
	Sarcophilus_harrisii[&"Rough Temperature (°C)"=89.09163526752072,Description="NC_045430","Genetic Code"="Standard",Modified=Wed Feb 15 20:06:19 PST 2023,"Annotation Software Version (Genome-Annotation-Data)"="8.3",Taxonomy="Eukaryota; Metazoa; Chordata; Craniata; Vertebrata; Euteleostomi; Mammalia; Metatheria; Dasyuromorphia; Dasyuridae; Sarcophilus","Common Name"="Tasmanian devil","Filename (Imported From)"="sequence - 2023-02-15T173809.474.gb","Annotation Provider (Genome-Annotation-Data)"="NCBI",Created=Tue Dec 31 00:00:00 PST 2019,"Annotation Method (Genome-Annotation-Data)"="Best-placed RefSeq; Gnomon",cell_line="91H","Features Annotated (Genome-Annotation-Data)"="Gene; mRNA; CDS; ncRNA",db_xref="taxon:9305",Organism="Sarcophilus harrisii","Annotation Version (Genome-Annotation-Data)"="103","Path (Imported From)"="/Users/pannotia/Downloads",Accession="NC_045430.1","% GC"=48.9%,chromosome="5","Molecular Weight (kDa)"=820.6495499999885,"# Nucleotide Sequences With Quality"=0,"Annotation Pipeline (Genome-Annotation-Data)"="NCBI eukaryotic genome annotation pipeline",Topology="linear","Annotation Name (Genome-Annotation-Data)"="Sarcophilus harrisii Annotation Release 103","Annotation Status (Genome-Annotation-Data)"="Full annotation","Molecule Type"="DNA"]
	Thylacinus_cynocephalus[&country="Australia: Tasmania","Rough Temperature (°C)"=87.40071428571429,Description="VAHE03000005 (E1,3,4), SRX2376119-SRX2376121 (E2)","Genetic Code"="Standard",Modified=Thu Feb 16 09:16:07 PST 2023,"Assembly Name (Genome-Assembly-Data)"="UniMelb_ThyCyn2.0_hybrid_assembly",Taxonomy="Eukaryota; Metazoa; Chordata; Craniata; Vertebrata; Euteleostomi; Mammalia; Metatheria; Dasyuromorphia; Thylacinidae; Thylacinus","Common Name"="Tasmanian wolf","Genome Coverage (Genome-Assembly-Data)"="50.0x","Filename (Imported From)"="sequence - 2023-02-15T194019.657.gb",dev_stage="Pouch Young",Created=Mon Apr 04 00:00:00 PDT 2022,"Genome Representation (Genome-Assembly-Data)"="Full",isolate="PY-MV-C5757","Assembly Date (Genome-Assembly-Data)"="DEC-2021","Sequencing Technology (Genome-Assembly-Data)"="Illumina HiSeq; Illumina NextSeq",db_xref="taxon:9275",Organism="Thylacinus cynocephalus","Path (Imported From)"="/Users/pannotia/Downloads",Accession="VAHE03000005.1","% GC"=47.0%,chromosome="5",sex="female","Molecular Weight (kDa)"=865.9388699999851,"# Nucleotide Sequences With Quality"=0,Topology="linear","Assembly Method (Genome-Assembly-Data)"="Megahit v. 1.2.9; RagTag v. 2.1.0","Reference-guided Assembly (Genome-Assembly-Data)"="GCF_902635505.1; mSarHar1.11","Molecule Type"="DNA","Expected Final Version (Genome-Assembly-Data)"="Yes",isolation_source="soft tissue of a 108-year-old, alcohol-preserved thylacine pouch young specimen"]
	Myrmecobius_fasciatus[&"Rough Temperature (°C)"=85.85207986688852,Description="HiC_scaffold_5",Modified=Thu Feb 16 08:22:04 PST 2023,"% GC"=49.1%,"# Nucleotide Sequences With Quality"=0,"Molecular Weight (kDa)"=929.5419799999679,Topology="linear","Molecule Type"="DNA",Created=Wed Feb 15 19:30:04 PST 2023]
	Gymnobelideus_leadbeateri[&"Rough Temperature (°C)"=90.11550802139037,Description="HiC_scaffold_8",Modified=Wed Feb 15 20:06:19 PST 2023,"% GC"=51.4%,"# Nucleotide Sequences With Quality"=0,"Molecular Weight (kDa)"=810.1961799999892,Topology="linear","Molecule Type"="DNA",Created=Wed Feb 15 19:27:09 PST 2023]
	Pseudocheirus_occidentalis[&"Rough Temperature (°C)"=90.25781544256121,Description="HiC_scaffold_5",Modified=Wed Feb 15 20:06:19 PST 2023,"% GC"=51.7%,"# Nucleotide Sequences With Quality"=0,"Molecular Weight (kDa)"=821.09408999999,Topology="linear","Molecule Type"="DNA",Created=Wed Feb 15 19:31:50 PST 2023]
	Pseudochirops_corinnae[&"Rough Temperature (°C)"=90.20270473328324,Description="HiC_scaffold_1",Modified=Wed Feb 15 20:06:19 PST 2023,"% GC"=51.6%,"# Nucleotide Sequences With Quality"=0,"Molecular Weight (kDa)"=823.1293999999891,Topology="linear","Molecule Type"="DNA",Created=Wed Feb 15 19:32:12 PST 2023]
	Pseudochirops_cupreus[&"Rough Temperature (°C)"=90.23481537302185,Description="HiC_scaffold_2",Modified=Wed Feb 15 20:06:19 PST 2023,"% GC"=51.7%,"# Nucleotide Sequences With Quality"=0,"Molecular Weight (kDa)"=820.6858099999893,Topology="linear","Molecule Type"="DNA",Created=Wed Feb 15 19:32:35 PST 2023]
	Phascolarctos_cinereus[&country="Australia",collection_date="01-Aug-2015","Rough Temperature (°C)"=89.62119205298012,Description="NW_018343989","Genetic Code"="Standard",Modified=Wed Feb 15 20:06:19 PST 2023,"Annotation Software Version (Genome-Annotation-Data)"="7.4","Assembly Name (Genome-Assembly-Data)"="phaCin_unsw_v4.1",Taxonomy="Eukaryota; Metazoa; Chordata; Craniata; Vertebrata; Euteleostomi; Mammalia; Metatheria; Diprotodontia; Phascolarctidae; Phascolarctos","Common Name"="koala","Genome Coverage (Genome-Assembly-Data)"="57.3x","Filename (Imported From)"="sequence - 2023-02-15T155508.406.gb","Annotation Provider (Genome-Annotation-Data)"="NCBI",dev_stage="adult",Created=Wed May 10 00:00:00 PDT 2017,isolate="Bilbo 61053","Genome Representation (Genome-Assembly-Data)"="Full","Assembly Date (Genome-Assembly-Data)"="12-JAN-2017","Annotation Method (Genome-Annotation-Data)"="Best-placed RefSeq; Gnomon","Features Annotated (Genome-Annotation-Data)"="Gene; mRNA; CDS; ncRNA","Assembly Provider (Genome-Assembly-Data)"="The Earlham Institute","Sequencing Technology (Genome-Assembly-Data)"="PacBio",db_xref="taxon:38626",Organism="Phascolarctos cinereus","Annotation Version (Genome-Annotation-Data)"="Phascolarctos cinereus Annotation Release 100","Path (Imported From)"="/Users/pannotia/Downloads",Accession="NW_018343989.1","% GC"=50.1%,chromosome="Unknown",sex="female","Annotation Pipeline (Genome-Annotation-Data)"="NCBI eukaryotic genome annotation pipeline","Molecular Weight (kDa)"=840.7292599999881,"# Nucleotide Sequences With Quality"=0,Topology="linear","Assembly Method (Genome-Assembly-Data)"="Falcon v. 0.3.0",specimen_voucher="AM:M.47724","Annotation Status (Genome-Annotation-Data)"="Full annotation",tissue_type="spleen","Molecule Type"="DNA","Expected Final Version (Genome-Assembly-Data)"="Yes"]
	Vombatus_ursinus[&"Rough Temperature (°C)"=89.34656084656085,Description="NW_020950547","Genetic Code"="Standard",Modified=Wed Feb 15 20:06:19 PST 2023,"Annotation Software Version (Genome-Annotation-Data)"="8.1",Taxonomy="Eukaryota; Metazoa; Chordata; Craniata; Vertebrata; Euteleostomi; Mammalia; Metatheria; Diprotodontia; Vombatidae; Vombatus","Common Name"="common wombat","Filename (Imported From)"="sequence - 2023-02-15T170220.863.gb","Annotation Provider (Genome-Annotation-Data)"="NCBI",Created=Thu Jan 24 00:00:00 PST 2019,"Annotation Method (Genome-Annotation-Data)"="Best-placed RefSeq; Gnomon","Features Annotated (Genome-Annotation-Data)"="Gene; mRNA; CDS; ncRNA",db_xref="taxon:29139",Organism="Vombatus ursinus","Annotation Version (Genome-Annotation-Data)"="100","Path (Imported From)"="/Users/pannotia/Downloads",Accession="NW_020950547.1","% GC"=49.5%,chromosome="Unknown","Molecular Weight (kDa)"=877.1991299999855,"# Nucleotide Sequences With Quality"=0,"Annotation Pipeline (Genome-Annotation-Data)"="NCBI eukaryotic genome annotation pipeline",Topology="linear","Annotation Name (Genome-Annotation-Data)"="Vombatus ursinus Annotation Release 100","Annotation Status (Genome-Annotation-Data)"="Full annotation","Molecule Type"="DNA"]
	Strigocuscus_gymnotis[&"Rough Temperature (°C)"=89.6266294227188,Description="HiC_scaffold_2",Modified=Wed Feb 15 20:06:19 PST 2023,"% GC"=50.2%,"# Nucleotide Sequences With Quality"=0,"Molecular Weight (kDa)"=830.2984799999892,Topology="linear","Molecule Type"="DNA",Created=Wed Feb 15 19:34:48 PST 2023]
	Trichosurus_vulpecula[&country="New Zealand: Sandymount, Otago Peninsula (Trap 21)",collection_date="17-May-2018","Rough Temperature (°C)"=89.77909604519775,Description="NC_050577","Genetic Code"="Standard",Modified=Wed Feb 15 20:06:19 PST 2023,"Annotation Software Version (Genome-Annotation-Data)"="8.5","Assembly Name (Genome-Assembly-Data)"="mTriVul1.pri",Taxonomy="Eukaryota; Metazoa; Chordata; Craniata; Vertebrata; Euteleostomi; Mammalia; Metatheria; Diprotodontia; Phalangeridae; Trichosurus","Common Name"="common brushtail","Genome Coverage (Genome-Assembly-Data)"="60.73x","Filename (Imported From)"="sequence - 2023-02-15T170329.778.gb","Annotation Provider (Genome-Annotation-Data)"="NCBI",dev_stage="pouch-young",Created=Sun Oct 25 00:00:00 PDT 2020,isolate="mTriVul1","Genome Representation (Genome-Assembly-Data)"="Full","Assembly Date (Genome-Assembly-Data)"="15-JAN-2020","Annotation Method (Genome-Annotation-Data)"="Best-placed RefSeq; Gnomon","Features Annotated (Genome-Annotation-Data)"="Gene; mRNA; CDS; ncRNA","Assembly Provider (Genome-Assembly-Data)"="Vertebrate Genomes Project","Sequencing Technology (Genome-Assembly-Data)"="PacBio Sequel; Illumina NovaSeq; Arima Genomics Hi-C; Bionano Genomics DLS",db_xref="taxon:9337",Organism="Trichosurus vulpecula","Annotation Version (Genome-Annotation-Data)"="100","Path (Imported From)"="/Users/pannotia/Downloads",Accession="NC_050577.1","% GC"=50.5%,chromosome="5",sex="male","Molecular Weight (kDa)"=821.3165699999897,"# Nucleotide Sequences With Quality"=0,"Annotation Pipeline (Genome-Annotation-Data)"="NCBI eukaryotic genome annotation pipeline",Topology="linear","Assembly Method (Genome-Assembly-Data)"="FALCON v. DNANexus 1.9.0; FALCON-Unzip v. DNANexus 1.0.6; purge_haplotigs v. v1.0.3+ 1.Nov.2018; scaff10x v. 4.1.0; Bionano Solve DLS v. 3.2.1; Salsa HiC v. 2.2; Arrow smrtanalysis Pacbio polishing & gap filling v. 6.0.0.47841; longranger align v. 2.2.2; freebayes Illumina polishing v. 1.3.1; gEVAL manual curation v. 2020-01-15; VGP assembly pipeline v. 1.5","Annotation Name (Genome-Annotation-Data)"="Trichosurus vulpecula Annotation Release 100","Diploid (Genome-Assembly-Data)"="Principal pseudohaplotype","Annotation Status (Genome-Annotation-Data)"="Full annotation",tissue_type="muscle (forearm)","Molecule Type"="DNA","Expected Final Version (Genome-Assembly-Data)"="No"]
	Lagorchestes_hirsutus[&"Rough Temperature (°C)"=90.19367278172969,Description="HiC_scaffold_5",Modified=Wed Feb 15 20:06:19 PST 2023,"% GC"=51.6%,"# Nucleotide Sequences With Quality"=0,"Molecular Weight (kDa)"=826.4035799999882,Topology="linear","Molecule Type"="DNA",Created=Wed Feb 15 19:27:30 PST 2023]
	Macropus_eugenii[&"Rough Temperature (°C)"=90.03856452212717,Description="HiC_scaffold_3",Modified=Wed Feb 15 20:06:19 PST 2023,"% GC"=51.2%,"# Nucleotide Sequences With Quality"=0,"Molecular Weight (kDa)"=832.0863699999878,Topology="linear","Molecule Type"="DNA",Created=Wed Feb 15 19:27:57 PST 2023]
	Setonix_brachyurus[&"Rough Temperature (°C)"=90.14274640088593,Description="HiC_scaffold_5",Modified=Wed Feb 15 20:06:19 PST 2023,"% GC"=51.4%,"# Nucleotide Sequences With Quality"=0,"Molecular Weight (kDa)"=838.4004099999872,Topology="linear","Molecule Type"="DNA",Created=Wed Feb 15 19:34:01 PST 2023]
	Macropus_fuliginosus[&"Rough Temperature (°C)"=90.12278481012657,Description="HiC_scaffold_4",Modified=Wed Feb 15 20:06:19 PST 2023,"% GC"=51.4%,"# Nucleotide Sequences With Quality"=0,"Molecular Weight (kDa)"=831.193749999988,Topology="linear","Molecule Type"="DNA",Created=Wed Feb 15 19:28:31 PST 2023]
	Macropus_giganteus[&"Rough Temperature (°C)"=90.28742603550296,Description="HiC_scaffold_3",Modified=Wed Feb 15 20:06:19 PST 2023,"% GC"=51.8%,"# Nucleotide Sequences With Quality"=0,"Molecular Weight (kDa)"=837.0094299999872,Topology="linear","Molecule Type"="DNA",Created=Wed Feb 15 19:29:03 PST 2023]
	Macropus_rufus[&"Rough Temperature (°C)"=90.22772424017789,Description="HiC_scaffold_5",Modified=Wed Feb 15 20:06:19 PST 2023,"% GC"=51.6%,"# Nucleotide Sequences With Quality"=0,"Molecular Weight (kDa)"=835.115219999987,Topology="linear","Molecule Type"="DNA",Created=Wed Feb 15 19:29:33 PST 2023]
	Potorous_gilbertii[&"Rough Temperature (°C)"=90.03558575100992,Description="HiC_scaffold_2478",Modified=Wed Feb 15 20:06:19 PST 2023,"% GC"=51.2%,"# Nucleotide Sequences With Quality"=0,"Molecular Weight (kDa)"=842.6962799999862,Topology="linear","Molecule Type"="DNA",Created=Wed Feb 15 19:31:28 PST 2023]
	Dromiciops_gliroides[&country="Chile: San Martin, comuna de Valdivia, Region delos Rios",collection_date="2014-02-10","Rough Temperature (°C)"=89.91788375558868,Description="NC_057865","Genetic Code"="Standard",Modified=Wed Feb 15 20:06:19 PST 2023,"Annotation Software Version (Genome-Annotation-Data)"="9.0","Assembly Name (Genome-Assembly-Data)"="mDroGli1.pri",Taxonomy="Eukaryota; Metazoa; Chordata; Craniata; Vertebrata; Euteleostomi; Mammalia; Metatheria; Microbiotheria; Microbiotheriidae; Dromiciops","Common Name"="monito del monte","Genome Coverage (Genome-Assembly-Data)"="63.0x","Filename (Imported From)"="sequence - 2023-02-15T173923.089.gb","Annotation Provider (Genome-Annotation-Data)"="NCBI",dev_stage="adult",Created=Tue Sep 28 00:00:00 PDT 2021,isolate="mDroGli1","Genome Representation (Genome-Assembly-Data)"="Full","Assembly Date (Genome-Assembly-Data)"="07-APR-2021","Annotation Method (Genome-Annotation-Data)"="Best-placed RefSeq; Gnomon","Features Annotated (Genome-Annotation-Data)"="Gene; mRNA; CDS; ncRNA","Assembly Provider (Genome-Assembly-Data)"="Vertebrate Genomes Project","Sequencing Technology (Genome-Assembly-Data)"="PacBio Sequel II CLRQ; 10X Genomics linked reads; Bionano Genomics DLS; Arima Genomics v1 Hi-C",db_xref="taxon:33562",Organism="Dromiciops gliroides","Annotation Version (Genome-Annotation-Data)"="100","Path (Imported From)"="/Users/pannotia/Downloads",Accession="NC_057865.1","% GC"=50.8%,chromosome="5",sex="female","Molecular Weight (kDa)"=1037.7473999999775,"# Nucleotide Sequences With Quality"=0,"Annotation Pipeline (Genome-Annotation-Data)"="NCBI eukaryotic genome annotation pipeline",Topology="linear","Assembly Method (Genome-Assembly-Data)"="FALCON kit v. 1.8.1; FALCON unzip v. 1.3.7; purge_dups v. 1.2.3; Scaff10X v. 4.2; Bionano Solve v. 3.5.1_01142020; Salsa Hi-C v. 2.2; GCPP v. 1.9.0-SL-release-8.0.0+1-37-gd7b188d; longranger v. 2.2.2; freebayes v. 1.3.2; gEVAL manual curation v. 2021-04-07; VGP pipeline v. 1.6","Annotation Name (Genome-Annotation-Data)"="Dromiciops gliroides Annotation Release 100","Diploid (Genome-Assembly-Data)"="Principal Pseudohaplotype","Annotation Status (Genome-Annotation-Data)"="Full annotation",tissue_type="kidney, liver","Molecule Type"="DNA","Expected Final Version (Genome-Assembly-Data)"="No"]
	Didelphis_virginiana[&"Rough Temperature (°C)"=93.15775451950523,Description="HiC_scaffold_4",Modified=Wed Feb 15 20:12:01 PST 2023,"% GC"=58.9%,"# Nucleotide Sequences With Quality"=0,"Molecular Weight (kDa)"=649.9097600000034,Topology="linear","Molecule Type"="DNA",Created=Wed Feb 15 17:46:15 PST 2023]
	Gracilinanus_agilis[&country="Brazil: Panga",collection_date="2019-05-19","Rough Temperature (°C)"=91.94721898094127,Description="NC_058134","Genetic Code"="Standard",Modified=Wed Feb 15 20:06:19 PST 2023,"Annotation Software Version (Genome-Annotation-Data)"="9.0","Assembly Name (Genome-Assembly-Data)"="AgileGrace",Taxonomy="Eukaryota; Metazoa; Chordata; Craniata; Vertebrata; Euteleostomi; Mammalia; Metatheria; Didelphimorphia; Didelphidae; Gracilinanus","Common Name"="Agile Gracile Mouse Opossum","Genome Coverage (Genome-Assembly-Data)"="100.0x","Filename (Imported From)"="sequence - 2023-02-15T174032.938.gb","Annotation Provider (Genome-Annotation-Data)"="NCBI",dev_stage="adult",Created=Wed Oct 20 00:00:00 PDT 2021,isolate="LMUSP501","Genome Representation (Genome-Assembly-Data)"="Full","Assembly Date (Genome-Assembly-Data)"="MAR-2020","Annotation Method (Genome-Annotation-Data)"="Best-placed RefSeq; Gnomon","Features Annotated (Genome-Annotation-Data)"="Gene; mRNA; CDS; ncRNA","Assembly Provider (Genome-Assembly-Data)"="Nanjing Normal University","Sequencing Technology (Genome-Assembly-Data)"="stLFR; BGISEQ-500; Hi-C",db_xref="taxon:191870",Organism="Gracilinanus agilis","Annotation Version (Genome-Annotation-Data)"="100","Path (Imported From)"="/Users/pannotia/Downloads",Accession="NC_058134.1","% GC"=55.9%,chromosome="5",sex="male","Molecular Weight (kDa)"=794.453699999991,"# Nucleotide Sequences With Quality"=0,"Annotation Pipeline (Genome-Annotation-Data)"="NCBI eukaryotic genome annotation pipeline",Topology="linear","Assembly Method (Genome-Assembly-Data)"="SOAPnuke v. 1.5; Supernova v. 2.1.1; Gapcloser v. 1.10","Annotation Name (Genome-Annotation-Data)"="Gracilinanus agilis Annotation Release 100","Annotation Status (Genome-Annotation-Data)"="Full annotation",tissue_type="liver","Molecule Type"="DNA","Expected Final Version (Genome-Assembly-Data)"="Yes"]
	Monodelphis_domestica[&country="USA: Davis, California",collection_date="2020-11-01","Rough Temperature (°C)"=93.38501502790896,Description="JAQIHD010000011","Genetic Code"="Standard",Modified=Wed Feb 15 20:12:17 PST 2023,"Assembly Name (Genome-Assembly-Data)"="mMonDom1.pri",Taxonomy="Eukaryota; Metazoa; Chordata; Craniata; Vertebrata; Euteleostomi; Mammalia; Metatheria; Didelphimorphia; Didelphidae; Monodelphis","Common Name"="gray short-tailed opossum","Genome Coverage (Genome-Assembly-Data)"="32.9x","Filename (Imported From)"="sequence - 2023-02-15T200929.059.gb",dev_stage="adult",Created=Tue Jan 17 00:00:00 PST 2023,isolate="mMonDom1","Genome Representation (Genome-Assembly-Data)"="Full","Assembly Date (Genome-Assembly-Data)"="05-MAY-2022","Sequencing Technology (Genome-Assembly-Data)"="PacBio Sequel II HiFi; Bionano Genomics DLS; Arima Hi-C v2",db_xref="taxon:13616",Organism="Monodelphis domestica","Path (Imported From)"="/Users/pannotia/Downloads",Accession="JAQIHD010000011.1","% GC"=59.4%,chromosome="5",sex="male","Molecular Weight (kDa)"=720.0908899999982,"# Nucleotide Sequences With Quality"=0,Topology="linear","Assembly Method (Genome-Assembly-Data)"="HiFiasm v. 0.15.4 + galaxy; purge_dups v. 1.2.5 + galaxy3; Bionano Solve v. 3.6.1. + galaxy2; salsa v. 2.3 + galaxy0","Diploid (Genome-Assembly-Data)"="Principal Haplotype",tissue_type="spleen, liver","Molecule Type"="DNA","Expected Final Version (Genome-Assembly-Data)"="No"]
	Notoryctes_typhlops_DNA_Zoo[&URN="urn:local:.:13a-g8bymvn","Rough Temperature (°C)"=90.50025031289111,Description="","Genetic Code"="Standard",Modified=Mon May 15 10:49:59 PDT 2023,"% GC"=53.7%,"# Nucleotide Sequences With Quality"=0,"Molecular Weight (kDa)"=246.3779999999989,Topology="linear","Molecule Type"="DNA",Created=Fri May 05 14:49:41 PDT 2023]
	Notoryctes_typhlops_NYGC[&"At least Q20"=100.00%,Ambiguities=0,"At least Q30"=100.00%,"Rough Temperature (°C)"=90.55156445556946,"At least Q40"=100.00%,Description="NYGC",Modified=Mon May 15 10:54:20 PDT 2023,Bin="<html><head><3></head><b><font color='#49993F'>High</font></b></html>","% GC"=53.8%,"# Nucleotide Sequences With Quality"=1,"Post-Trim Length"=799,"Molecular Weight (kDa)"=246.40300999999891,Topology="linear","% MQ"=0.0%,Created=Mon May 15 10:47:24 PDT 2023,URN="urn:local:.:uy-g9qjlfh","% LQ"=0.0%,"% HQ"=100.0%,"Molecule Type"="DNA"]
;
end;

begin characters;
	dimensions nchar=800;
	format datatype=dna missing=? gap=-;
	matrix
	Antechinus_flavipes	ATGTGGGAACTTCGCTCAGCCTCCTTCTGGAGGGCCATTTTTGCCGAATTTTTCGCCACCCTCTTTTATGTCTTCTTTGGGCTGGGAGCCTCCCTACGCTGGACCCCCGGCCCCATACACGTCCTACAGGTGGCTGTGGCCTTTGGACTGGCCCTGGCCACGTTGGTGCAGGCAGTAGGCCATGTCAGCGGAGCCCATGTCAACCCAGCCGTCACCTTCGCTTTCCTCGTGGGCTCCCAGATGTCCCTGCTCCGGGCCCTCTGCTACATTGTAGCCCAGTTGCTGGGGGCTGTGGCTGGGGCTGCTGTGCTGTACAGTGTTAC--------CCCCGCAGCTGTCCGTGGGAACCTGGCGCTCAACACGCTACACCCTGGGGTGAGCGTGGGTCAGGCCACTATCGTGGAGATCTTCTTGACCCTTCAGTTTGTGCTCTGCATCTTTGCCACGTTTGATGAGAGGAGGAATGGACGCTTGGGTTCTGTGGCATTAGCTATTGGTGTCTCTCTCACCTTGGGGCATCTATTTGGGATGTATTATACAGGTGCAGGCATGAACCCTGCTCGATCCTTTGCTCCTGCTATCCTCACCAGGAACTTCAGCAACCACTGGGTGTACTGGGTAGGACCGATCATCGGGGGATCTCTAGGTGGCCTCCTCTATGACTTCCTCCTCTTTCCCCGGATCAAGAGTGTGTCAGAGAGACTAACTATCCTCAAGGGTATCAGGCCCAATGACTCTGATGGGCAACCAGAGGTCACTGGGGAGCCTGTTGAGCTAAAGACCCAAGCCCTATAG
	Antechinus_stuartii	ATGTGGGAACTTCGCTCAGCCTCCTTCTGGAGGGCCATTTTTGCCGAATTTTTCGCCACCCTCTTTTATGTCTTCTTTGGGCTGGGAGCCTCCCTACGCTGGACCCCCGGCCCCATACACGTCCTACAGGTGGCTGTGGCCTTTGGACTGGCCCTGGCCACGTTGGTGCAGGCAGTAGGCCATGTCAGCGGAGCCCATGTCAACCCAGCCGTCACCTTCGCTTTCCTCGTGGGCTCCCAGATGTCCCTGCTCCGGGCCCTCTGCTACATTGTAGCCCAGTTGCTGGGGGCTGTGGCTGGGGCTGCTGTGCTGTACAGTGTTAC--------CCCCGCAGCTGTCCGTGGGAACCTGGCGCTCAACACGCTACACCCTGGGGTGAGCGTGGGTCAGGCCACTATCGTGGAGATCTTCTTGACCCTTCAGTTTGTGCTCTGCATCTTTGCCACGTTTGATGAGAGGAGGAATGGACGCTTGGGTTCTGTGGCATTAGCTATTGGTGTCTCTCTCACCTTGGGGCATCTATTTGGGATGTATTATACAGGTGCAGGCATGAACCCTGCTCGATCCTTTGCTCCTGCTATCCTCACCAGGAACTTCAGCAACCACTGGGTGTACTGGGTAGGACCGATCATCGGGGGATCTCTAGGTGGCCTCCTCTATGACTTCCTCCTCTTTCCCCGGATCAAGAGTGTGTCAGAGAGACTAACTATCCTCAAGGGTATCAGGCCCAATGACTCTGATGGGCAACCAGAGGTCACTGGGGAGCCTGTTGAGCTAAAGACCCAAGCCCTATAG
	Phascogale_tapoatafa	ATGTGGGAACTTCGCTCAGCCTCCTTCTGGAGGGCCATTTTTGCTGAATTTTTCGCCACCCTCTTTTATGTCTTCTTTGGGCTGGGAGCCTCCCTACGCTGGACCCCCGGCCCCATACACGTCCTACAGGTGGCTGTGGCCTTTGGACTGGCCCTGGCCACGTTGGTGCAGGCAGTAGGCCATGTCAGCGGAGCCCATGTCAACCCAGCCGTCACCTTCGCTTTCCTCGTGGGCTCCCAGATGTCCCTGCTCCGGGCCCTCTGCTACATTGTAGCCCAGTTGCTGGGGGCTGTGGCTGGGGCTGCTGTGCTGTACAGTGTTAC--------CCCCGCAGCTGTCCGTGGGAACCTGGCACTCAACACGCTACACCCTGGGGTGAGCGTGGGTCAGGCCACTATCGTGGAGATCTTCTTGACCCTTCAGTTTGTGCTCTGCATCTTTGCCACGTTTGATGAAAGGAGGAATGGACGCTTGGGTTCTGTGGCATTAGCTATTGGTGTCTCTCTCACCTTGGGGCATCTATTTGGGATGTATTATACAGGTGCAGGCATGAACCCTGCTCGATCCTTTGCTCCTGCTATCCTCACCAGGAACTTCAGCAACCACTGGGTGTACTGGGTAGGACCGATCATCGGGGGATCTCTAGGTGGCCTCCTCTATGACTTCCTCCTCTTTCCCCGGATCAAGAGTGTGTCAGAGAGACTAACTATCCTCAAGGGTATCAGGCCCAATGACTCTGATGGGCAACCAGAGGTCACTGGGGAGCCTGTTGAGCTAAAGACCCAAGCCCTATAG
	Dasyurus_hallucatus	ATGTGGGAACTTCGCTCAGCCTCCTTCTGGAGGGCCATTTTTGCCGAATTTTTCGCCACCCTCTTTTATGTCTTCTTTGGGCTGGGAGCCTCCCTACGCTGGACCCCCGGCCCTATACACGTCCTACAGGTGGCTGTGGCCTTTGGACTGGCCCTGGCCACGTTGGTGCAGGCAGTAGGCCATGTCAGCGGAGCCCATGTCAACCCAGCCGTCACCTTCGCTTTCCTCGTGGGCTCCCAGATGTCCCTACTCCGGGCCCTCTGCTACATTGTAGCCCAGTTGCTGGGGGCTGTGGCTGGGGCTGCTGTGCTGTACAGTGTCAC--------CCCCGCAGCTGTCCGTGGGAACCTGGCGCTCAACACGCTACACCCTGGGGTGAGCGTGGGTCAGGCCACTATCGTGGAGATCTTCTTGACCCTTCAGTTTGTGCTCTGCATCTTTGCCACGTTTGATGAGAGGAGGAATGGACGCTTGGGTTCTGTGGCATTAGCTATTGGTGTCTCTCTCACCTTGGGGCACCTGTTTGGGATGTATTATACAGGTGCAGGCATGAACCCTGCTCGATCCTTTGCTCCTGCTATCCTCACCAGGAACTTCAGCAACCACTGGGTGTACTGGGTAGGACCGATCATCGGGGGATCTCTAGGTGGCCTCCTCTATGACTTCCTCCTCTTTCCCCGGATCAAGAGTGTGTCTGAGAGACTAACTATCCTCAAGGGTATCAGGCCCAATGACTCTGATGGGCAACCAGAGGTCACTGGGGAGCCTGTTGAGCTAAAGACCCAAGCCCTATAG
	Dasyurus_viverrinus	ATGTGGGAACTTCGCTCAGCCTCCTTCTGGAGGGCCATTTTTGCCGAATTTTTCGCCACCCTCTTTTATGTCTTCTTTGGGCTGGGAGCCTCCCTACGCTGGACCCCCGGCCCTATACACGTCCTACAGGTGGCTGTGGCCTTTGGACTGGCCCTGGCTACGTTGGTGCAGGCAGTAGGCCATGTCAGCGGAGCCCATGTCAATCCAGCCGTCACCTTCGCTTTCCTCGTGGGCTCCCAGATGTCCCTACTGCGGGCCCTCTGCTACATTGTAGCCCAGTTGCTGGGGGCTGTGGCTGGGGCTGCTGTGCTGTACAGTGTCAC--------CCCCACAGCTGTCCGTGGGAACCTGGCGCTCAACACGCTACACCCTGGGGTGAGCGTGGGTCAGGCCACTATCGTGGAGATCTTCTTGACCCTTCAGTTTGTGCTCTGCATCTTTGCCACGTTTGATGAGAGGAGGAATGGACGCTTGGGTTCTGTGGCATTAGCTATTGGTGTCTCTCTCACCTTGGGGCACCTGTTTGGGATGTATTATACAGGTGCAGGCATGAACCCTGCTCGATCCTTTGCTCCTGCTATCCTCACCAGGAACTTCAGCAACCACTGGGTGTACTGGGTAGGACCGATCATCGGGGGATCTCTAGGTGGCCTCCTCTATGACTTCCTCCTCTTTCCCCGGATCAAGAGTGTGTCAGAGAGACTAACTATCCTCAAGGGTATCAGGCCCAATGACTCTGATGGGCAACCAGAGGTCACTGGGGAGCCGGTTGAGCTAAAGACCCAAGCCCTATAG
	Sarcophilus_harrisii	ATGTGGGAACTTCGCTCAGCCTCCTTCTGGAGGGCCATTTTTGCCGAATTTTTCGCCACCCTCTTTTATGTCTTCTTTGGGCTGGGAGCCTCCCTACGCTGGACCCCCGGCCCTATACACGTCCTACAGGTGGCTGTGGCCTTTGGACTGGCCCTGGCCACGTTGGTGCAGGCAGTAGGCCATGTCAGCGGAGCCCATGTCAACCCAGCCGTCACCTTCGCTTTCCTCGTGGGCTCCCAGATGTCCCTACTCCGGGCCCTCTGCTACATTGTAGCCCAGTTGCTGGGGGCTGTGGCTGGGGCTGCTGTGCTGTACAGTGTCAC--------CCCCGCAGCTGTCCGTGGGAACCTGGCGCTCAACACGCTACACCCTGGGGTGAGTGTGGGTCAGGCCACTATCGTGGAGATCTTCCTGACCCTTCAGTTTGTGCTCTGCATCTTTGCCACGTTTGATGAGAGGAGGAATGGACGCTTGGGTTCTGTGGCATTAGCTATTGGTGTCTCTCTCACCTTGGGGCACCTGTTTGGGATGTATTATACAGGTGCAGGCATGAACCCTGCTCGATCCTTTGCTCCTGCTATCCTCACCAGGAACTTCAGCAACCACTGGGTGTACTGGGTAGGACCGATCATCGGGGGATCTCTAGGTGGCCTCCTCTATGACTTCCTCCTCTTTCCCCGGATCAAGAGTGTGTCAGAGAGACTAACTATCCTCAAGGGTATCAGGCCCAATGACTCTGATGGGCAACCAGAGGTCACTGGGGAGCCTGTTGAGCTAAAGACCCAAGCCCTATAG
	Thylacinus_cynocephalus	ATGTGGGAACTTCGCTCAGCCTCCTTCTGGAGGGCCATTTTTGCTGAATTTTTTGCCACCCTCTTTTATGTCTTCTTTGGGCTGGGAGCCTCCCTACGCTGGGCACCTGGCCCTATCCACGTCCTGCAGGTGGCTGTGGCCTTTGGACTAGCCCTGGCCACCTTGGTGCAGGCAGTAGGCCATGTCAGCGGAGCCCATGTCAACCCAGCTGTCACCTTCGCTTTCCTCGTGGGCTCCCAGATGTCCCTGCTCCGGGCCCTCTGCTACATTGTAGCCCAGTTGCTGGGGGCTGTTGCTGGGGCTGCTGTGCTGTATAGTGTTAC--------CCCCCCAGCTGTCCGTGGGAACCTGGCGCTCAACACGCTACACCCTGGGGTGAGTGTGGGTCAGGCCACTATCGTGGAGATCTTCTTGACCCTTCAGTTTGTGCTCTGCATCTTTGCCACGTTTGATGAGAGAAGGAATGGACGCTTGGGTTCTGTGGCATYAGCTATTGGTGTCTCTCTCACCCTGGGGCACCTGTTTGGGATGTATTATACAGGTGCAGGCATGAACCCTGCTCGATCCTTTGCTCCTGCTATCCTCACCAGGAACTTCAGCAACCACTGGGTGTACTGGGTAGGACCGATCATCGGGGGATCTCTAGGTGGCCTCCTCTATGACTTCCTCCTCTTTCCCCGGATCAAGAGTGTGTCAGAGAGACTAACTATCCTCAAGGGTATCAGGCCCAGTGACTCCGATGGGCAACCAGAGGTCACTGGGGAGCCTGTTGAGCTAAAGACCCAAGCCCTATAG
	Myrmecobius_fasciatus	ATGTGGGAACTTCGCTCAGCCTCCTTCTGGAGGGCCATTTTTGCCGAATTTTTTGCCACCCTCTTTTATGTCTTCTTTGGGCTGGGAGCCTCCCTACGCTGGGCACCCGGCCCCATACACGTCCTGCAGGTGGCTGTGGCCTTTGGACTAGCCCTGGCCACCTTGGTGCAGGCAGTAGGCCATGTCAGCGGAGCCCATGTCAACCCAGCTGTCACCTTCGCTTTCCTCGTGGGCTCCCAGATGTCCCTGCTCCGGGCCCTCTGCTACATTGTAGCCCAGTTGCTGGGGGCTGTTGCTGGGGCTGCTGTGCTGTATAGTGTTAC--------CCCCCCAGCTGTCCGTGGGAACCTGGCGCTCAACACGCTACACCCTGGGGTGAGCGTGGGTCAGGCCACTATCGTGGAGATCTTCTTGACCCTTCAGTTTGTGCTCTGCATCTTTGCCACGTTTGATGAGAGGAGGAATGGACGCTTGGGTTCTGTGGCATTAGCTATTGGTGTCTCTCTCACCCTGGGGCACCTGTTTGGGATGTATTATACAGGTGCAGGCATGAACCCTGCTCGATCCTTTGCTCCTGCTATCCTCACCAGGAACTTCAGCAACCACTGGGTGTACTGGGTAGGACCGATCATCGGGGGATCTCTAGGTGGCCTTCTCTATGACTTCCTCCTCTTTCCCCGGATCAAGAGTGTGTCAGAGAGACTAACTATCCTCAAGGGTATCAGGCCCAATGACTCTGATGGGCAACCAGAGGTCACTGGGGAGCCTGTTGAGCTAAAGACCCAAGCCCTATAG
	Gymnobelideus_leadbeateri	ATGTGGGAACTACGGTCAGCCTCCTTCTGGAGGGCCATTTTTGCCGAGTTCTTTGCCACCCTTTTTTACGTCTTCTTTGGGCTGGGGGCCTCACTGCGATGGGCACCCGGGCCTGTACACGTCCTGCAGGTTGCTGTGGCCTTTGGACTAGCCCTGGCCACGCTGGTGCAGGCAGTAGGCCACGTCAGCGGAGCCCACGTCAATCCCGCCGTCACCTTCGCTTTCCTGGTGGGCTCCCAGATGTCCCTGCTCCGGGCCCTCTGCTACATTGTAGCCCAGTTGCTGGGGGCCGTTGCTGGGGCTGCTGTGCTGTATAGTGTAAC--------CCCCCCAGCTGTTCGTGGGAACCTGGCGCTCAACACGCTCCACCCTGGGGTGAGCGTGGGTCAGGCCACTATCGTGGAGATCTTCTTGACCCTTCAGTTTGTGCTCTGCATCTTTGCAACGTTTGATGAGAGGAGGAATGGACGCTTGGGTTCTGTGGCATTAGCTATTGGTGTCTCTCTCACCTTGGGGCACCTGTTTGGGATGTATTATACAGGTGCAGGCATGAACCCTGCTCGATCCTTTGCTCCAGCTATCCTCACCAGGAACTTCAGCAACCACTGGGTGTACTGGGTAGGCCCGCTCATCGGGGGAACTCTAGGTGGCCTCCTCTATGACTTCCTCCTCTTTCCCCGGATCAAGAGTGTCTCAGAGAGACTAACTATCCTCAAGGGTATCAGGTCCAATGACTCTGAGGGGCAACCAGAGGTCACTGGGGAGCCTGTTGAGCTAAAGACCCAAGCCCTATAG
	Pseudocheirus_occidentalis	ATGTGGGAACTCCGCTCAGCCTCCTTCTGGAGGGCCATTTTTGCCGAGTTCTTTGCCACCCTTTTTTATGTCTTCTTTGGACTGGGGGCCTCACTGCGATGGGCACCCGGGCCTGTACACGTCCTGCAGGTGGCTGTGGCCTTTGGACTAGCCCTGGCCACGCTGGTGCAGGCAGTAGGCCACGTCAGCGGAGCCCACGTCAATCCCGCCGTCACCTTCGCATTCCTGGTGGGCTCCCAGATGTCCCTGCTCCGAGCCCTCTGCTACATTGTAGCCCAGTTGCTGGGGGCCGTTGCTGGGGCTGCTGTGCTGTATAGTGTAAC--------CCCCCCAGCTGTGCGTGGGAACCTGGCGCTCAACACGCTCCACCCTGGGGTGAGCGTGGGTCAGGCCACTATCGTGGAGATCTTCTTGACCCTTCAGTTTGTGCTCTGCATCTTTGCCACGTTTGATGAGAGGAGGAATGGACGCTTGGGTTCTGTGGCATTAGCTATTGGTGTCTCTCTCACCTTGGGGCACCTGTTTGGGATGTATTATACAGGTGCAGGCATGAACCCTGCTCGATCCTTTGCTCCAGCTATCCTCACCAGGAACTTCAGCAACCACTGGGTGTACTGGGTAGGCCCGCTCATCGGGGGAACTCTAGGTGGCCTCCTCTATGACTTCCTCCTCTTTCCCCGGATCAAGAGTGTCTCAGAGAGACTAACTATCCTCAAGGGTATCAGGCCCAATGACTCTGAGGGGCAACCAGAGGTCACTGGGGAGCCTGTTGAGCTAAAGACCCAAGCCCTATAG
	Pseudochirops_corinnae	ATGTGGGAACTCCGCTCAGCCTCCTTCTGGAGGGCCATTTTTGCCGAGTTCTTTGCCACCCTTTTTTACGTCTTCTTTGGGCTGGGGGCCTCACTGAGATGGGCACCCGGGCCTATACACGTCCTGCAGGTGGCTGTGGCCTTTGGACTAGCCCTGGCCACGCTGGTGCAGGCAGTAGGCCACGTCAGCGGAGCCCACGTCAATCCCGCCGTCACCTTCGCATTCCTGGTGGGCTCCCAGATGTCCCTGCTCCGGGCCCTCTGCTACATTGTAGCCCAGTTGCTGGGGGCCGTTGCTGGGGCTGCTGTGCTGTATAGTGTAAC--------CCCCCCAGCTGTGCGTGGGAACCTGGCGCTCAACACGCTCCACCCTGGGGTGAGCGTGGGTCAGGCCACTATCGTGGAGATCTTCTTGACCCTTCAGTTTGTGCTCTGCATCTTTGCCACGTTTGATGAGAGGAGGAATGGACGCTTGGGTTCTGTGGCATTAGCTATTGGTGTCTCTCTCACGTTGGGGCACCTGTTTGGGATGTATTATACAGGTGCAGGCATGAACCCTGCTCGATCCTTTGCTCCAGCTATCCTCACCAGGAACTTCAGCAACCACTGGGTATACTGGGTAGGCCCGCTCATCGGGGGAACTCTAGGTGGCCTCCTCTATGACTTCCTCCTCTTTCCTCGGATCAAGAGTGTCTCAGAGAGACTAACTATCCTCAAGGGTATCAGGCCCAATGACTCTGAGGGGCAACCAGAGGTCACTGGGGAGCCTGTTGAGCTAAAGACCCAAGCCCTATAG
	Pseudochirops_cupreus	ATGTGGGAACTCCGCTCAGCCTCCTTTTGGAGGGCCATTTTTGCCGAGTTCTTTGCCACCCTTTTTTACGTCTTCTTTGGGCTGGGGGCCTCACTGCGATGGGCACCCGGGCCTATACACGTCCTGCAGGTGGCTGTGGCCTTTGGACTAGCCCTGGCCACGCTGGTGCAGGCAGTAGGCCACGTCAGCGGAGCCCACGTCAATCCCGCCGTCACCTTCGCATTCCTGGTGGGCTCCCAGATGTCCCTGCTCCGGGCCCTCTGCTACATTGTAGCCCAGTTGCTGGGGGCCGTTGCTGGGGCTGCTGTGCTGTATAGTGTAAC--------CCCCCCAGCTGTGCGTGGGAACCTGGCGCTCAACACGCTCCACCCTGGGGTGAGCGTGGGTCAGGCCACTATCGTGGAGATCTTCTTGACCCTTCAGTTTGTGCTCTGCATCTTTGCCACGTTTGATGAGAGGAGGAATGGACGCTTGGGTTCTGTGGCATTAGCTATTGGTGTCTCTCTCACCTTGGGGCACCTGTTTGGGATGTATTATACAGGTGCAGGCATGAACCCTGCTCGATCCTTTGCTCCAGCTATCCTCACCAGGAACTTCAGCAACCACTGGGTGTACTGGGTAGGCCCGCTCATCGGGGGAACTCTAGGTGGCCTCCTCTATGACTTCCTCCTCTTTCCCCGGATCAAGAGTGTCTCAGAGAGACTAACTATCCTCAAGGGTATCAGGCCCAATGACTCTGAGGGGCAACCAGAGGTCACTGGGGAGCCTGTTGAGCTAAAGACCCAAGCCCTATAG
	Phascolarctos_cinereus	ATGTGGGAACTTCGCTCAGCCTCCTTCTGGAGGGCCATTTTTGCTGAGTTTTTTGCCACCCTTTTTTATGTCTTCTTTGGGCTGGGGGCCTCGCTACGATGGGCGCCCGGCCCTGTACACGTCCTGCAGGTGGCTGTGGCCTTTGGACTAGCCCTGGCCACGTTGGTGCAGGCAGTAGGCCATGTCAGCGGAGCCCATGTCAACCCCGCTGTCACCTTCGCTTTCCTCGTGGGCTCCCAGATGTCCCTGCTCCGCGCCCTCTGCTACATTGTAGCCCAGTTGCTGGGGGCTGTTGCTGGGGCTGCGGTGCTGTATAGTGTTAC--------CCCCGCAGCTGTCCGTGGGAACCTGGCGCTCAACACGCTCCACCCTGGGGTAAGCGTGGGTCAGGCCACTATCGTGGAGATCTTCTTGACCCTTCAGTTTGTGCTCTGCATCTTTGCCACGTTTGATGAGAGAAGGAATGGACGCTTGGGTTCTGTGGCATTAGCTATTGGTGTCTCTCTCACCCTGGGGCACCTGTTTGGGATGTATTATACAGGTGCAGGCATGAACCCTGCTCGATCCTTTGCTCCTGCTATCCTCACCAGGAACTTCAGCAACCACTGGGTGTACTGGGTAGGCCCGATCATCGGGGCAACCCTAGGTGGCCTCCTCTATGACTTCCTCCTCTTTCCCCGGATCAAGAGTGTCTCAGAGAGACTAACTATCCTCAAGGGTATCAGGCCCAATGACTCTGACGGGCAACCAGAGATCACTGGGGAGCCTGTTGAGCTAAAGACCCAAGCCCTATAG
	Vombatus_ursinus	ATGTGGGAACTTCGCTCAGCCTCCTTCTGGAGGGCCATCTTTGCCGAGTTTTTTGCCACCCTTTTTTATGTCTTCTTTGGGCTGGGGGCCTCGCTACGATGGGCACCTGGCCCTGTACACGTCCTGCAGGTGGCTGTGGCCTTTGGACTAGCCCTGGCCACGTTGGCGCAGGCAGTAGGCCATGTCAGCGGAGCCCATGTCAACCCCGCTGTCACCTTCGCTTTCCTCGTGGGCTCCCAGATGTCCCTGCTCCGGGCCCTCTGCTACATTGTAGCCCAGTTGCTGGGGGCCGTTGCTGGGGCTGCTGTGCTGTATAGTGTTAC--------CCCCGCAGCTGTCCGTGGGAACCTGGCGCTTAACACGCTCCACCCTGGGGTGAGCGTGGGTCAGGCCACTATCGTGGAGATCTTCTTGACCCTTCAGTTTGTGCTCTGCATCTTTGCCACGTTTGATGAGAGGAGGAATGGACGCTTGGGTTCTGTGGCATTAGCTATTGGTGGCTCTCTCACCCTGGGGCACCTGTTTGGGATGTATTATACAGGTGCAGGCATGAACCCTGCTCGATCCTTTGCTCCTGCTATCCTCACCAGGAACTTCAGCAACCACTGGGTGTACTGGGTAGGCCCGATCATCGGGGGAACTCTAGGTGGCCTCCTCTATGACTTCCTCCTCTTTCCCCGGATCAAGAGTGTCTCAGAGAGACTAACTATCCTCAAGGGTACCAGGTCTAATGACTCTGAGGGGCAACCAGAGGTCACTGGGGAGCCTGTTGAGCTAAAGACCCAAGCCCTATAG
	Strigocuscus_gymnotis	ATGTGGGAACTTCGCTCAGCCTCCTTCTGGAGGGCCATTTTTGCTGAGTTTTTTGCCACCCTTTTTTATGTCTTCTTTGGGCTGGGGGCCTCGCTACGATGGGCACCTGGCCCCATACACGTCCTGCAGGTGGCTGTGGCCTTTGGACTAGCCCTGGCCACGTTGGTGCAGGCAGTAGGCCATGTCAGCGGAGCTCATGTCAACCCCGCTGTCACCTTCGCTTTCCTCGTGGGCTCCCAGATGTCCCTGCTCCGGGCCCTCTGCTACATTGTAGCCCAGTTGCTGGGGGCCGTTGCTGGGGCTGCTGTGCTGTACAGTGTTAC--------CCCCCCAGCTATCCGTGGGAACCTGGCGCTCAACACGCTCCACCCAGGGGTGAGCGTGGGTCAGGCCACTATCGTGGAGATCTTCTTGACCCTTCAGTTTGTGCTCTGCATCTTTGCCACGTTTGATGAGAGGAGGAATGGACGCTTGGGTTCTGTGGCATTAGCTATTGGTGTCTCTCTCACCTTGGGGCACCTGTTTGGGATGTATTATACAGGTGCAGGCATGAACCCTGCTCGATCCTTTGCTCCAGCTATCCTCACCAGGAACTTCAGCAACCACTGGGTGTACTGGGTAGGCCCGATCATCGGAGGAACTCTAGGTGGCCTCCTCTATGACTTCCTCCTCTTTCCCCGGATCAAGAGTGTCTCAGAGAGACTAACTATCCTCAAGGGTATCAGGCCCAATGACTCTGAGGGGCAACCAGAGGTCACTGGGGAGCCTGTTGAGCTAAAGACCCAAGCCCTATAG
	Trichosurus_vulpecula	ATGTGGGAACTTCGCTCAGCCTCCTTCTGGAGGGCCATTTTTGCTGAGTTTTTTGCCACCCTTTTTTATGTCTTCTTTGGCCTGGGGGCCTCGCTACGATGGGCACCTGGCCCCATACATGTCCTGCAGGTGGCTGTGGCCTTTGGACTAGCCCTGGCCACGTTGGTGCAGGCAGTAGGCCATGTCAGCGGAGCCCATGTCAACCCCGCTGTCACCTTCGCTTTCCTCGTGGGCTCCCAGATGTCCCTGCTCCGGGCCCTCTGCTACATTGTAGCCCAGTTGCTGGGGGCCGTTGCTGGGGCTGCTGTGCTGTATAGTGTTAC--------CCCCCCAGCTATCCGTGGGAACCTGGCGCTCAACACGCTCCACCCTGGGGTGAGCGTGGGTCAGGCCACTATCGTGGAGATCTTCTTGACCCTTCAGTTTGTGCTCTGCATCTTTGCCACGTTTGATGAGAGGAGGAATGGACGCTTGGGTTCAGTGGCATTAGCTATTGGTGTCTCTCTCACCTTGGGGCACCTGTTTGGGATGTATTATACAGGTGCAGGCATGAACCCTGCTCGATCCTTTGCTCCAGCTATCCTCACCAGGAACTTCAGCAACCACTGGGTGTACTGGGTAGGCCCGATCATCGGAGGAACTCTAGGTGGCCTCCTCTATGACTTCCTCCTCTTTCCCCGGATCAAGAGTGTCTCAGAGAGACTAACTATCCTCAAGGGTATCAGGCCCAATGACTCTGAGGGGCAACCAGAGGTCACTGGGGAGCCTGTTGAGCTAAAGACCCAAGCCCTATAG
	Lagorchestes_hirsutus	ATGTGGGAACTTCGTTCAGCCTCCTTCTGGAGGGCCATCTTTGCCGAGTTTTTTGCCACCCTTTTTTATGTCTTCTTTGGGCTGGGGGCCTCCCTGCGATGGGCCCCCGGGCCCGTACACGTCCTGCAGGTGGCCGTGGCCTTTGGGCTAGCCCTGGCCACGCTGGTGCAGGCGGTAGGCCATGTCAGCGGAGCCCACGTCAACCCCGCTGTCACCTTCGCTTTCCTCGTGGGCTCCCAGATGTCCCTGCTCCGGGCCCTCTGCTACATGCTAGCCCAGTTGCTGGGGGCCGTTGCCGGGGCTGCCGTGCTGTATAGTGTTAC--------CCCCGCGGCTGTCCGTGGGAACCTGGCGCTCAACACGCTCCACCCTGGGGTGAGTGTGGGTCAGGCCACTATCGTGGAGATCTTCTTGACCCTCCAGTTTGTGCTCTGCATCTTTGCCACGTTTGATGAGAGGAGGAATGGACGCTTGGGTTCTGTGGCATTAGCTATTGGTGTCTCTCTCACCTTGGGGCACCTGTTTGGGATGTATTATACAGGTGCAGGCATGAACCCTGCGCGATCCTTTGCTCCAGCTATCCTCACCAGGAACTTCACCAACCATTGGGTGTACTGGGTAGGCCCGCTCATCGGGGGAACTCTAGGTGGCCTCCTCTATGACTTCCTCCTCTTTCCCCGGATCAAGAGTGTTTCAGAGAGACTAACTATCCTCAAGGGTATAAGGCCCAATGACTCTGAGGGGCAAGCAGAGGTCACTGGGGAGCCTGTTGAGCTAAAGACCCAAGCCCTATAG
	Macropus_eugenii	ATGTGGGAACTTCGTTCAGCCTCCTTCTGGAGGGCCATCTTTGCCGAGTTTTTTGCCACCCTTTTTTATGTCTTCTTTGGGCTGGGGGCCTCCCTGCGATGGGCCCCCGGGCCCGTACACGTCCTGCAGGTGGCCGTGGCCTTTGGGCTAGCCCTGGCCACGCTGGTGCAGGCGGTAGGCCATGTCAGCGGAGCCCACGTCAACCCCGCTGTCACCTTCGCTTTCCTCGTGGGCTCCCAGATGTCCCTGCTCCGGGCCCTCTGCTACATGCTAGCCCAGTTGCTGGGGGCCGTTGCCGGGGCTGCCGTGCTGTATAGTGTTAC--------CCCCGCGGCTGTCCGTGGGAACCTGGCGCTCAACACGCTCCACCCTGGGGTGAGTGTGGGTCAGGCCACTATCGTGGAGATCTTCTTGACCCTCCAGTTTGTGCTCTGCATCTTTGCCACGTTTGATGAGAGGAGGAATGGACGCTTGGGTTCTGTGGCATTAGCTATTGGTGTCTCTCTCACCTTGGGGCACCTGTTTGGGATGTATTATACAGGTGCAGGCATGAACCCTGCGCGATCCTTTGCTCCAGCTATCCTCACCAGGAACTTCACCAACCATTGGGTGTACTGGGTAGGCCCGCTCATCGGGGGAACTCTAGGTGGCCTCCTCTATGACTTCCTCCTCTTTCCCCGGATCAAGAGTGTTTCAGAGAGACTAACTATCCTCAAGGGTATAAGGCCCAATGACTCTGAGGGGCAAGCAGAGGTCACTGGGGAGCCTGTTGAGCTAAAGACCCAAGCCCTATAG
	Setonix_brachyurus	ATGTGGGAACTTCGTTCAGCCTCCTTCTGGAGGGCCATCTTTGCCGAGTTTTTTGCCACCCTTTTTTATGTCTTCTTTGGGCTGGGGGCCTCCCTGCGATGGGCCCCCGGGCCCGTACACGTCCTGCAGGTGGCCGTGGCCTTTGGGCTAGCCCTGGCCACGCTGGTGCAGGCGGTAGGCCATGTCAGCGGAGCCCACGTCAACCCCGCTGTCACCTTCGCTTTCCTCGTGGGCTCCCAGATGTCCCTGCTCCGGGCCCTCTGCTACATGCTAGCCCAGTTGCTGGGGGCCGTTGCCGGGGCTGCAGTGCTGTATAGTGTTAC--------CCCCGCGGCTGTCCGTGGGAACCTGGCGCTCAACACGCTCCACCCTGGGGTGAGTGTGGGTCAGGCCACTATCGTGGAGATCTTCTTGACCCTCCAGTTTGTGCTCTGCATCTTTGCCACGTTTGATGAGAGGAGGAATGGACGCTTGGGTTCTGTGGCATTAGCTATTGGCGTCTCTCTCACCTTGGGGCACCTGTTTGGGATGTATTATACAGGTGCAGGCATGAACCCTGCGCGATCCTTTGCTCCAGCTATCCTCACCAGGAACTTCACCAACCATTGGGTGTACTGGGTAGGCCCGCTCATCGGGGGAACTCTAGGTGGCCTCCTCTATGACTTCCTCCTCTTTCCCCGGATCAAGAGTGTTTCAGAGAGACTAACTATCCTCAAGGGTATAAGGCCCAATGACTCTGAGGGGCAAGCAGAGGTCACTGGGGAGCCTGTTGAGCTAAAGACCCAAGCCCTATAG
	Macropus_fuliginosus	ATGTGGGAACTTCGTTCAGCCTCCTTCTGGAGGGCCATCTTTGCCGAGTTTTTTGCCACCCTTTTTTATGTCTTCTTTGGGCTGGGGGCCTCCCTGCGATGGGCCCCCGGGCCCGTACACGTCCTGCAGGTGGCCGTGGCCTTCGGGCTAGCCCTGGCCACGCTGGTGCAGGCGGTAGGCCATGTCAGCGGAGCCCACGTCAACCCCGCTGTCACCTTCGCTTTCCTTGTGGGCTCCCAGATGTCCCTGCTCCGGGCCCTCTGCTACATGCTAGCCCAGTTGCTGGGGGCCGTTGCCGGGGCTGCCGTGCTGTATAGTGTTAC--------CCCCGCGGCTGTCCGTGGGAACCTGGCGCTCAACACGCTCCACCCTGGGGTGAGTGTGGGTCAGGCCACTATCGTGGAGATCTTCTTGACCCTCCAGTTTGTGCTCTGCATCTTTGCCACGTTTGATGAGAGGAGGAATGGACGCTTGGGTTCTGTGGCATTAGCTATTGGTGTCTCTCTCACCTTGGGGCACCTGTTTGGGATGTATTATACAGGTGCAGGCATGAACCCTGCGCGATCCTTTGCTCCAGCTATCCTCACCAGGAACTTCACCAACCATTGGGTGTACTGGGTAGGCCCGCTCATCGGGGGAACTCTAGGTGGCCTCCTCTATGACTTCCTCCTCTTTCCCCGGATCAAGAGTGTTTCAGAGAGACTAACTATCCTCAAGGGTATAAGGCCCAATGACTCTGACGGGCAAGCAGAGGTCACTGGGGAGCCTGTTGAGCTAAAGACCCAAGCCCTATAG
	Macropus_giganteus	ATGTGGGAACTTCGTTCAGCCTCCTTCTGGAGGGCCATCTTTGCCGAGTTTTTTGCCACCCTTTTTTATGTCTTCTTTGGGCTGGGGGCCTCCCTGCGATGGGCCCCCGGGCCCGTACACGTCCTGCAGGTGGCCGTGGCCTTCGGGCTAGCCCTGGCCACGCTGGTGCAGGCGGTAGGCCATGTCAGCGGAGCCCACGTCAACCCCGCTGTCACCTTCGCTTTCCTCGTGGGCTCCCAGATGTCCCTGCTCCGGGCCCTCTGCTACATGCTAGCCCAGTTGCTGGGGGCCGTTGCCGGGGCTGCCGTGCTGTATAGTGTTAC--------CCCCGCGGCTGTCCGTGGGAACCTGGCGCTCAACACGCTCCACCCTGGGGTGAGTGTGGGTCAGGCCACTATCGTGGAGATCTTCTTGACCCTCCAGTTTGTGCTCTGCATCTTTGCCACGTTTGATGAGAGGAGGAATGGACGCTTGGGTTCTGTGGCATTAGCTATTGGTGTCTCTCTCACCTTGGGGCACCTGTTTGGGATGTATTATACAGGTGCAGGCATGAACCCTGCGCGATCCTTTGCTCCAGCTATCCTCACCAGGAACTTCACCAACCATTGGGTGTACTGGGTAGGCCCGCTCATCGGGGGAACTCTAGGTGGCCTCCTCTATGACTTCCTCCTCTTTCCCCGGATCAAGAGTGTTTCAGAGAGACTAACTATCCTCAAGGGTATAAGGCCCAATGACTCTGACGGGCAAGCAGAGGTCACTGGGGAGCCTGTTGAGCTAAAGACCCAAGCCCTATAG
	Macropus_rufus	ATGTGGGAACTTCGTTCAGCCTCCTTCTGGAGGGCCATCTTTGCCGAGTTTTTTGCCACCCTTTTTTATGTCTTCTTTGGGCTGGGGGCCTCCCTGCGATGGGCCCCCGGGCCCGTACACGTCCTGCAGGTGGCCGTGGCCTTTGGGCTAGCCCTGGCCACGCTGGTGCAGGCGGTAGGCCATGTCAGCGGAGCCCACGTCAACCCCGCTGTCACCTTCGCTTTCCTCGTGGGCTCCCAGATGTCCCTGCTCCGGGCCCTCTGCTACATGCTAGCCCAGTTGCTGGGGGCCGTTGCCGGGGCTGCCGTGCTGTATAGTGTTAC--------CCCCGCGGCTGTCCGTGGGAACCTGGCGCTCAACACGCTCCACCCTGGGGTGAGTGTGGGTCAGGCCACTGTCGTGGAGATCTTCTTGACCCTCCAGTTTGTGCTCTGCATCTTTGCCACGTTTGATGAGAGGAGGAATGGACGCTTGGGTTCTGTGGCATTAGCTATTGGTGTCTCTCTCACCTTGGGGCACCTGTTTGGGATGTATTATACAGGTGCAGGCATGAACCCTGCGCGATCCTTTGCTCCAGCTATCCTCACCAGGAACTTCACCAACCATTGGGTGTACTGGGTAGGCCCGCTCATCGGGGGAACTCTAGGTGGCCTCCTCTATGACTTCCTCCTCTTTCCCCGGATCAAGAGTGTTTCAGAGAGACTAACTATCCTCAAGGGTATAAGGCCCAATGACTCTGAGGGGCAAGCAGAGGTCACTGGGGAGCCTGTTGAGCTAAAGACCCAAGCCCTATAG
	Potorous_gilbertii	ATGTGGGAACTTCGTTCAGCCTCCTTCTGGAGGGCCATCTTTGCCGAGTTTTTTGCCACCCTTTTTTACGTCTTCTTTGGGCTGGGGGCCTCCCTGCGATGGGCCCCCGGGCCCGTACACGTCCTGCAGGTGGCCGTGGCCTTTGGGCTAGCCCTGGCCACGCTGGTGCAGGCGGTAGGCCATGTCAGCGGAGCCCACGTCAACCCCGCTGTCACCTTCGCTTTCCTCGTGGGCTCCCAGATGTCCCTGCTCCGGGCCCTCTGCTACATGGTAGCCCAGTTACTGGGGGCCGTTGCCGGGGCTGCCGTGCTGTATAGTGTTAC--------CCCCGCGGCTGTCCGTGGGAACCTGGCGCTCAACACGCTCCACCCTGGGGTGAGTGTGGGTCAGGCCACTATCGTGGAGATCTTCTTGACCCTCCAGTTTGTGCTCTGCATCTTTGCCACGTTTGATGAGAGGAGGAATGGACGCTTGGGTTCTGTGGCATTAGCTATTGGTGTCTCTCTCACCTTGGGGCACCTATTTGGGATGTATTATACAGGTGCAGGCATGAACCCTGCTCGATCCTTCGCTCCAGCTATCCTCACCAGGAACTTCACCAATCATTGGGTGTACTGGGTAGGCCCGCTCATCGGGGGAACTCTAGGTGGCCTCCTCTATGACTTCCTCCTCTTTCCCCGGATCAAGAGTGTTTCAGAAAGACTAACTATCCTCAAGGGTATAAGGCCCAATGACTCTGAGGGGCAAGCAGAGGTCACTGGGGAGCCTGTTGAGCTAAAGACCCAAGCCCTATAG
	Dromiciops_gliroides	ATGTGGGAACTCCGCTCGGCCTCCTTTTGGAGGGCCATTTTTGCCGAGTTTTTTGCTACCCTTTTTTATGTCTTCTTTGGGCTGGGGGCCTCGCTACGCTGGTCACCGGGCCCCGTACACGTCCTGCAGGTGGCCGTGGCTTTCGGACTAGCCTTGGCCACATTGGTGCAGGCAGTAGGCCATGTCAGCGGGGCCCACGTCAACCCAGCTGTCACCTTCGCTTTCCTCGTGGGCTCCCAGATGTCCCTGCTACGGGCCCTCTGCTACATTGTAGCCCAGTTGCTGGGGGCCGTTGCCGGGGCTGCAGTGCTGTATAGTGTTAC--------CCCCCCAGCTGTCCGTGGGAACCTGGCGCTCAACACGCTACACCCCGGGGTGAGCGTGGGTCAGGCCACAATCGTGGAGATCTTCTTGACCCTTCAGTTTGTGCTCTGCATCTTTGCCACGTTTGATGAAAGGAGGAATGGACGCTTGGGTTCTGTGGCATTAGCTATTGGTGTCTCTCTCACCCTGGGGCACCTGTTTGGGATGTATTACACGGGTGCAGGCATGAATCCTGCTCGATCCTTTGCTCCTGCTATCCTCACCAGGAACTTCAGCAACCACTGGGTGTACTGGGTAGGCCCGATCATCGGGGGATCTCTGGGTGGCCTCCTCTATGACTTCCTCCTCTTTCCCCGGATCAAGAGTGTCTCGGAGAGACTAACTATCCTCAAGGGGATCAGGCCCAATGACTCTGATGGGCAACCAGAGGTCACTGGGGAGCCTGTTGAGCTAAAGACCCAAGCCCTATAG
	Didelphis_virginiana	ATGTGGGAGCTCCGCTCGGCCTCCTTCTGGAGGGCCATCTTTGCTGAGTTTTTCGCCACCCTCTTCTATGTCTTTTTCGGGCTGGGGGCCTCGTTGCGCTGGGCCCCTGGCCCGGTCCACGTTCTGCAGGTGGCCGTGGCCTTTGGACTAGCCCTGGCCACACTGGTGCAGGCCGTAGGCCACGTCAGCGGAGCCCATGTCAACCCAGCGGTCACCTTCGCCTTCCTCGTGGGCTCGCAAATGTCCCTGCTGCGGGCCCTCTGCTACATGGTAGCGCAGCTGCTGGGGGCCGTGGCTGGGGCCGCTGTGCTCTACAGCGTCAC--------CCCCCCAGCTGTCCGTGGAAACCTGGCGCTCAACACGCTACACCCTGGGGTGAGCGTGGGTCAGGCCACAATCGTGGAGATCTTCTTGACCCTTCAGTTCGTGCTCTGCATCTTTGCCACGTTCGATGAGAGGAGGAACGGACGCTTGGGGTCCGTGGCCTTAGCCATTGGTGTCTCCCTCACCCTGGGGCACCTGTTTGGGATGTATTATACGGGTGCGGGCATGAACCCTGCTCGATCCTTTGCTCCCGCTATCCTCACCAGGAACTTCAGCAACCACTGGGTGTACTGGGTAGGCCCCATCATTGGGGGCACTCTAGGAGGCCTCCTCTATGACTTCCTGCTCTTTCCCCGGATCAAGAGTGTCTCGGAGAGACTGACTATCCTCAAGGGTATCAGGCCCAATGACTCTGAGGGGCAGCCCGAGGTCACTGGGGAGCCTGTGGAGCTAAAGACCCAAGCCCTCTAG
	Gracilinanus_agilis	ATGTGGGAGCTCCGCTCGGCCTCCTTCTGGAGGGCCATCTTTGCCGAGTTTTTCGCCACCCTCTTTTATGTCTTCTTCGGGCTGGGGGCCTCGCTGCGCTGGGCGCCCGGCCCGGTCCACGTCCTGCAGGTGGCCGTGGCCTTTGGACTAGCCCTGGCCACGCTGGTGCAGGCCGTAGGCCATGTCAGCGGAGCCCATGTCAACCCGGCAGTCACCTTCGCCTTCCTCGTGGGCTCCCAGATGTCCCTGCTGCGCGCCCTCTGCTACATGGTAGCGCAGCTGCTGGGGGCCGTAGCTGGGGCTGCTGTGCTGTACAGCGTCAC--------CCCCCCAGCTGTCCGGGGGAACCTGGCACTCAACACGCTACACCCTGGGGTGAGCGTGGGTCAGGCCACTATCGTGGAGATCTTCTTGACCCTTCAGTTTGTGCTCTGCATCTTTGCCACGTTTGATGAGAGGAGGAATGGACGCTTGGGGTCTGTGGCATTAGCTATTGGTGTCTCCCTCACCCTGGGGCACCTGTTTGGGATGTATTATACGGGTGCGGGCATGAACCCTGCTCGATCCTTTGCTCCTGCTATCCTCACCAGGAACTTCAGCAATCACTGGGTGTACTGGGTAGGCCCCATCATTGGGGGAACTCTAGGAGGCCTCCTCTATGACTTCCTGCTCTTTCCCCGGATCAAGAGTGTCTCCGAGAGACTGACTATTCTCAAGGGTATCAGGCCCAATGACTCTGAGGGGCAGCCCGAGGTCACTGGGGAGCCTGTTGAGCTAAAGACCCAAGCCCTCTAG
	Monodelphis_domestica	ATGTGGGAGCTCCGCTCAGCCTCCTTCTGGAGGGCCATCTTTGCTGAGTTTTTCGCCACCCTCTTTTATGTCTTCTTTGGGCTGGGGGCCTCGCTGCGCTGGGCGCCCGGCCCGGTCCACGTCCTGCAGGTGTCCGTGGCCTTCGGACTAGCCCTGGCCACGCTGGTGCAGGCCGTAGGCCATGTCAGCGGAGCCCATGTCAACCCAGCAGTCACCTTCGCCTTCCTGGTGGGCTCCCAGATGTCCCTGCTGCGCGCCCTCTGCTACATGGTAGCGCAGTTGCTGGGGGCCGTAGCCGGGGCCGCCGTGCTGTACAGCGTCAC--------CCCCCCAGCTGTCCGCGGGAACCTGGCGCTCAACACGCTGCACCCCGGGGTGAGCGTGGGTCAGGCCACTATCGTGGAGATCTTCTTGACCCTTCAGTTTGTGCTCTGCATCTTTGCCACGTTTGATGAGAGGAGGAATGGACGCTTGGGGTCCGTGGCATTAGCTATTGGTGTCTCCCTCACCCTGGGCCACCTGTTTGGGATGTATTACACGGGTGCGGGCATGAACCCTGCTCGATCCTTTGCTCCTGCTATCCTCACCAGGAACTTCAGCAACCACTGGGTGTACTGGGTAGGCCCCATCATTGGGGGAACTCTGGGAGGCCTCCTCTATGACTTCCTGCTTTTTCCCCGGATCAAGAGTGTCTCAGAGAGACTGACTATCCTCAAGGGTATCAGGCCCAATGACTCCGAGGGGCAGCCTGAGGTCACTGGGGAGCCTGTGGAGTTAAAGACCCAAGCCCTCTAG
	Notoryctes_typhlops_DNA_Zoo	ATGTGGGAACTTTGCTCAGTCTCCTTCTGGAGGGTCATTTTTGCTGAGTTTTTCGCCACCC-TTTTTATGTCTTCTTTGGGCTGGGGGTCTTACTCCCCTGGGCACCGGGCCCTGTACATGTCCTGCAGGTGGCTGTGGCCTTTGGACTAGCCCTGGCCACATTGGTGCAGGCAGTAGGTCATGTCAGTGGAGCCCATGATAATCCAGCTGTCACCTTTGCTTTCCTCGTGGGCTCCCAGATGTCCCTGCTACGGGCCCTCTGCTATATTCTAGCCCAGTTGCTTGGGGCTGTTGCTGGGGCTGCTGTACTGTATAGTGTTACACCCCCCTCCCCCCAGCGGTCCGTGGGAACCTGGAGCTCAACACGCTACACCTTGGGGTGAGTGTAGGTCAGGCCACTATCGTGGAGATCTTCTTAACCCTTCAGTTTGTGCTCTGCATCTTTGCTACGTTTGATGAAAGGAGGAATGGACACTTGGGTTCTGTGGCATTAGCTATTGGTGTCTCTCTCACCCTGGGGCACCTGTTTGGGATGTATTATACAGGTGCAGGCATGAACCCTGCTTGATCCTTTGCTCCTGCTATCCTCACCAGGAACTTCAGCAACCACTGGGTGTACTGGGTAGGCCCCATCATTGGGGGAACTCTAGGTGGCCTTCTCTATGACTTCCTCCTCTTTCCCCAGATCAAAAGTGTCTCAGAAAGACTAACTATCCTCAAGGGTATCAGGCCCAGTGACTCTGATGAGCAGCCAGAGGTCACTGGGGAGCCAGTTGAGCTAAAGACCCAAGCCCTATAG
	Notoryctes_typhlops_NYGC	ATGTGGGAACTTTGCTCAGTCTCCTTCTGGAGGGTCATTTTTGCTGAGTTTTTCGCCACCC-TTTTTATGTCTTCTTTGGGCTGGGGGTCTTACTCCCCTGGGCACCGGGCCCTGTACATGTCCTGCAGGTGGCTGTGGCCTTTGGACTAGCCCTGGCCACATTGGTGCAGGCAGTAGGTCATGTCAGTGGAGCCCATGATAATCCAGCTGTCACCTTTGCTTTCCTCGTGGGCTCCCAGATGTCCCTGCTACGGGCCCTCTGCTATATTCTAGCCCAGTTGCTGGGGGCTGTTGCTGGGGCTGCTGTACTGTATAGTGTTACACCCCCCTCCCCCCAGCGGTCCGTGGGAACCTGGAGCTCAACATGCTACACCCTGGGGTGAGTGTAGGTCAGGCCACTATCGTGGAGATCTTCTTAACCCTTCAGTTTGTGCTCTGCATCTTTGCTACGTTTGATGAAAGGAGGAATGGACACTTGGGTTCTGTGGCATTAGCTATTGGTGTCTCTCTCACCCTGGGGCACCTGTTTGGGATGTATTATACAGGTGCAGGCATGAACCCTGCTTGATCCTTTGCTCCTGCTATCCTCACCAGGAACTTCAGCAACCACTGGGTGTACTGGGTAGGCCCCATCATTGGGGGAACTCTAGGTGGCCTTCTCTATGACTTCCTCCTCTTTCCCCAGATCAAAAGTGTCTCAGAAAGACTAACTATCCTCAAGGGTATCAGGCCCAGTGACTCTGATGAGCAGCCAGAGGTCACTGGGGAGCCAGTTGAGCTAAAGACCCAAGCCCTATAG

;
end;
