# Supplementary material for: Three Blind Moles: Molecular Evolutionary Insights on the Tempo and Mode of Convergent Eye Degeneration in Notoryctes typhlops (Southern Marsupial Mole) and Two Chrysochlorids (Golden Moles)
Source: Genes (Basel). 2023 Oct 28;14(11):2018. doi: 10.3390/genes14112018 (PMC10671557; doi:10.3390/genes14112018)
Supplement: Supplementary file 1 [file genes-14-02018-s001.zip › Marsupialia CDS Alignments Nexus/Marsupialia Rod Genes CDS Nexus/CNGA1 CDS alignment w_ both Notoryctes.nex]

#NEXUS
begin taxa;
	dimensions ntax=29;
	taxlabels
	Antechinus_flavipes[&country="Australia:Samford, QLD",db_xref="taxon:38775",Organism="Antechinus flavipes",Description="JADWMD010000006","Genetic Code"="Standard",Modified=Wed Jul 06 15:56:37 PDT 2022,Taxonomy="Eukaryota; Metazoa; Chordata; Craniata; Vertebrata; Euteleostomi; Mammalia; Metatheria; Dasyuromorphia; Dasyuridae; Antechinus",Accession="JADWMD010000006.1","Common Name"="yellow-footed antechinus","% GC"=35.2%,sex="male",chromosome="6","# Nucleotide Sequences With Quality"=0,Topology="linear",dev_stage="adult",Created=Tue Dec 29 00:00:00 PST 2020,isolate="AdamAnt",tissue_type="testis","Molecule Type"="DNA"]
	Antechinus_stuartii[&country="Australia: Lane Cove National Park",db_xref="taxon:9283",collection_date="2019-06-10",Organism="Antechinus stuartii",Description="JACYGW010058639","Genetic Code"="Standard",Modified=Wed Jul 06 15:56:37 PDT 2022,Taxonomy="Eukaryota; Metazoa; Chordata; Craniata; Vertebrata; Euteleostomi; Mammalia; Metatheria; Dasyuromorphia; Dasyuridae; Antechinus",Accession="JACYGW010058639.1","Common Name"="brown antechinus","% GC"=35.4%,sex="male","# Nucleotide Sequences With Quality"=0,Topology="linear",Created=Tue Jan 19 00:00:00 PST 2021,isolate="AWGG2019M",tissue_type="muscle","Molecule Type"="DNA"]
	Phascogale_tapoatafa[&Description="HiC_scaffold_6",Modified=Wed Jul 06 15:56:37 PDT 2022,"% GC"=35.7%,"# Nucleotide Sequences With Quality"=0,Topology="linear","Molecule Type"="DNA",Created=Wed Jul 06 10:39:44 PDT 2022]
	Dasyurus_hallucatus[&Description="HiC_scaffold_6",Modified=Wed Jul 06 15:56:37 PDT 2022,"% GC"=35.4%,"# Nucleotide Sequences With Quality"=0,Topology="linear","Molecule Type"="DNA",Created=Wed Jul 06 10:33:11 PDT 2022]
	Sarcophilus_harrisii[&db_xref="taxon:9305",Organism="Sarcophilus harrisii",Description="NC_045431","Genetic Code"="Standard",Modified=Wed Jul 06 17:59:09 PDT 2022,Taxonomy="Eukaryota; Metazoa; Chordata; Craniata; Vertebrata; Euteleostomi; Mammalia; Metatheria; Dasyuromorphia; Dasyuridae; Sarcophilus",Accession="NC_045431.1","Common Name"="Tasmanian devil","% GC"=35.4%,chromosome="6","# Nucleotide Sequences With Quality"=0,Topology="linear",Created=Tue Dec 31 00:00:00 PST 2019,cell_line="91H","Molecule Type"="DNA"]
	Dasyurus_viverrinus[&Description="HiC_scaffold_6",Modified=Wed Jul 06 15:56:37 PDT 2022,"% GC"=35.3%,"# Nucleotide Sequences With Quality"=0,Topology="linear","Molecule Type"="DNA",Created=Wed Jul 06 10:37:06 PDT 2022]
	Myrmecobius_fasciatus[&Description="HiC_scaffold_6",Modified=Wed Jul 06 15:56:37 PDT 2022,"% GC"=35.2%,"# Nucleotide Sequences With Quality"=0,Topology="linear","Molecule Type"="DNA",Created=Wed Jul 06 10:48:08 PDT 2022]
	Thylacinus_cynocephalus[&country="Australia: Tasmania",db_xref="taxon:9275",Organism="Thylacinus cynocephalus",Description="VAHE03000006","Genetic Code"="Standard",Modified=Wed Jul 06 15:56:37 PDT 2022,Taxonomy="Eukaryota; Metazoa; Chordata; Craniata; Vertebrata; Euteleostomi; Mammalia; Metatheria; Dasyuromorphia; Thylacinidae; Thylacinus",Accession="VAHE03000006.1","Common Name"="Tasmanian wolf","% GC"=36.3%,sex="female",chromosome="6","# Nucleotide Sequences With Quality"=0,Topology="linear",dev_stage="Pouch Young",Created=Mon Apr 04 00:00:00 PDT 2022,isolate="PY-MV-C5757","Molecule Type"="DNA",isolation_source="soft tissue of a 108-year-old, alcohol-preserved thylacine pouch young specimen"]
	Dromiciops_gliroides[&country="Chile: San Martin, comuna de Valdivia, Region delos Rios",db_xref="taxon:33562",collection_date="2014-02-10",Organism="Dromiciops gliroides",Description="NC_057866","Genetic Code"="Standard",Modified=Wed Jul 06 17:57:05 PDT 2022,Taxonomy="Eukaryota; Metazoa; Chordata; Craniata; Vertebrata; Euteleostomi; Mammalia; Metatheria; Microbiotheria; Microbiotheriidae; Dromiciops",Accession="NC_057866.1","Common Name"="monito del monte","% GC"=37.3%,sex="female",chromosome="6","# Nucleotide Sequences With Quality"=0,Topology="linear",dev_stage="adult",Created=Tue Sep 28 00:00:00 PDT 2021,isolate="mDroGli1",tissue_type="kidney, liver","Molecule Type"="DNA"]
	Gymnobelideus_leadbeateri[&Description="HiC_scaffold_7",Modified=Wed Jul 06 17:56:28 PDT 2022,"% GC"=37.3%,"# Nucleotide Sequences With Quality"=0,Topology="linear","Molecule Type"="DNA",Created=Wed Jul 06 17:52:20 PDT 2022]
	Pseudochirops_corinnae[&Description="HiC_scaffold_8",Modified=Wed Jul 06 17:56:28 PDT 2022,"% GC"=37.8%,"# Nucleotide Sequences With Quality"=0,Topology="linear","Molecule Type"="DNA",Created=Wed Jul 06 17:50:24 PDT 2022]
	Pseudochirops_cupreus[&Description="HiC_scaffold_4",Modified=Wed Jul 06 15:56:37 PDT 2022,"% GC"=37.8%,"# Nucleotide Sequences With Quality"=0,Topology="linear","Molecule Type"="DNA",Created=Wed Jul 06 15:46:42 PDT 2022]
	Pseudocheirus_occidentalis[&Description="HiC_scaffold_9",Modified=Wed Jul 06 17:56:28 PDT 2022,"% GC"=37.2%,"# Nucleotide Sequences With Quality"=0,Topology="linear","Molecule Type"="DNA",Created=Wed Jul 06 17:51:15 PDT 2022]
	Strigocuscus_gymnotis[&Description="HiC_scaffolds_24227 (E1-3), 244284 (E4-5), 2 (E6-8)",Modified=Wed Jul 06 15:44:50 PDT 2022,"% GC"=38.0%,"# Nucleotide Sequences With Quality"=0,Topology="linear","Molecule Type"="DNA",Created=Wed Jul 06 15:43:50 PDT 2022]
	Trichosurus_vulpecula[&country="New Zealand: Sandymount, Otago Peninsula (Trap 21)",db_xref="taxon:9337",collection_date="17-May-2018",Organism="Trichosurus vulpecula",Description="NC_050578","Genetic Code"="Standard",Modified=Wed Jul 06 17:59:27 PDT 2022,Taxonomy="Eukaryota; Metazoa; Chordata; Craniata; Vertebrata; Euteleostomi; Mammalia; Metatheria; Diprotodontia; Phalangeridae; Trichosurus",Accession="NC_050578.1","Common Name"="common brushtail","% GC"=38.4%,sex="male",chromosome="6","# Nucleotide Sequences With Quality"=0,Topology="linear",dev_stage="pouch-young",Created=Sun Oct 25 00:00:00 PDT 2020,isolate="mTriVul1",tissue_type="muscle (forearm)","Molecule Type"="DNA"]
	Phascolarctos_cinereus[&country="Australia",db_xref="taxon:38626",collection_date="01-Aug-2015",Organism="Phascolarctos cinereus",Description="NW_018343954","Genetic Code"="Standard",Modified=Wed Jul 06 17:58:54 PDT 2022,Taxonomy="Eukaryota; Metazoa; Chordata; Craniata; Vertebrata; Euteleostomi; Mammalia; Metatheria; Diprotodontia; Phascolarctidae; Phascolarctos",Accession="NW_018343954.1","Common Name"="koala","% GC"=37.9%,sex="female",chromosome="Unknown","# Nucleotide Sequences With Quality"=0,Topology="linear",dev_stage="adult",Created=Wed May 10 00:00:00 PDT 2017,specimen_voucher="AM:M.47724",isolate="Bilbo 61053",tissue_type="spleen","Molecule Type"="DNA"]
	Vombatus_ursinus[&db_xref="taxon:29139",Organism="Vombatus ursinus",Description="NW_020954596","Genetic Code"="Standard",Modified=Wed Jul 06 17:56:48 PDT 2022,Taxonomy="Eukaryota; Metazoa; Chordata; Craniata; Vertebrata; Euteleostomi; Mammalia; Metatheria; Diprotodontia; Vombatidae; Vombatus",Accession="NW_020954596.1","Common Name"="common wombat","% GC"=37.0%,chromosome="Unknown","# Nucleotide Sequences With Quality"=0,Topology="linear",Created=Thu Jan 24 00:00:00 PST 2019,"Molecule Type"="DNA"]
	Lagorchestes_hirsutus[&Description="HiC_scaffold_7",Modified=Wed Jul 06 11:53:51 PDT 2022,"% GC"=36.6%,"# Nucleotide Sequences With Quality"=0,Topology="linear","Molecule Type"="DNA",Created=Wed Jul 06 11:13:41 PDT 2022]
	Macropus_eugenii[&Description="HiC_scaffold_6",Modified=Wed Jul 06 11:53:51 PDT 2022,"% GC"=36.5%,"# Nucleotide Sequences With Quality"=0,Topology="linear","Molecule Type"="DNA",Created=Wed Jul 06 11:11:13 PDT 2022]
	Macropus_fuliginosus[&Description="HiC_scaffold_4",Modified=Wed Jul 06 15:56:37 PDT 2022,"% GC"=36.5%,"# Nucleotide Sequences With Quality"=0,Topology="linear","Molecule Type"="DNA",Created=Wed Jul 06 11:01:41 PDT 2022]
	Macropus_giganteus[&Description="HiC_scaffold_3",Modified=Wed Jul 06 11:53:51 PDT 2022,"% GC"=36.5%,"# Nucleotide Sequences With Quality"=0,Topology="linear","Molecule Type"="DNA",Created=Wed Jul 06 11:10:16 PDT 2022]
	Setonix_brachyurus[&Description="HiC_scaffold_8",Modified=Wed Jul 06 11:53:51 PDT 2022,"% GC"=36.6%,"# Nucleotide Sequences With Quality"=0,Topology="linear","Molecule Type"="DNA",Created=Wed Jul 06 11:15:59 PDT 2022]
	Macropus_rufus[&Description="HiC_scaffold_8",Modified=Wed Jul 06 11:53:51 PDT 2022,"% GC"=36.7%,"# Nucleotide Sequences With Quality"=0,Topology="linear","Molecule Type"="DNA",Created=Wed Jul 06 11:12:49 PDT 2022]
	Potorous_gilbertii[&Description="HiC_scaffolds 4 (E1-3), 33724 (E4-5), 16403 (E6-8)",Modified=Wed Jul 06 15:56:37 PDT 2022,"% GC"=35.9%,"# Nucleotide Sequences With Quality"=0,Topology="linear","Molecule Type"="DNA",Created=Wed Jul 06 11:52:37 PDT 2022]
	Didelphis_virginiana[&Description="HiC_scaffolds 5 (E1-2), 10861 (E3-5), 10477 (E6-8)",Modified=Wed Jul 06 12:39:53 PDT 2022,"% GC"=36.3%,"# Nucleotide Sequences With Quality"=0,Topology="linear","Molecule Type"="DNA",Created=Wed Jul 06 12:38:55 PDT 2022]
	Gracilinanus_agilis[&country="Brazil: Panga",db_xref="taxon:191870",collection_date="2019-05-19",Organism="Gracilinanus agilis",Description="NC_058135 Gracilinanus agilis","Genetic Code"="Standard",Modified=Wed Jul 06 17:57:13 PDT 2022,Taxonomy="Eukaryota; Metazoa; Chordata; Craniata; Vertebrata; Euteleostomi; Mammalia; Metatheria; Didelphimorphia; Didelphidae; Gracilinanus",Accession="NC_058135.1","Common Name"="Agile Gracile Mouse Opossum","% GC"=37.3%,sex="male",chromosome="6","# Nucleotide Sequences With Quality"=0,Topology="linear",dev_stage="adult",Created=Wed Oct 20 00:00:00 PDT 2021,isolate="LMUSP501",tissue_type="liver","Molecule Type"="DNA"]
	Monodelphis_domestica[&db_xref="taxon:13616",Organism="Monodelphis domestica",Description="NC_008805","Genetic Code"="Standard",Modified=Wed Jul 06 17:57:49 PDT 2022,Taxonomy="Eukaryota; Metazoa; Chordata; Craniata; Vertebrata; Euteleostomi; Mammalia; Metatheria; Didelphimorphia; Didelphidae; Monodelphis",Accession="NC_008805.1","Common Name"="gray short-tailed opossum","% GC"=37.1%,chromosome="5","# Nucleotide Sequences With Quality"=0,Topology="linear",Created=Wed Apr 27 00:00:00 PDT 2016,pop_variant="pop1","Molecule Type"="DNA"]
	Notoryctes_typhlops_DNA_Zoo[&URN="urn:local:.:1hm-gc66kmo","Rough Temperature (°C)"=84.38199902959728,Description="HiC_scaffold_5 and SRR1761711 (correction to exon 8)","Genetic Code"="Standard",Modified=Wed Nov 16 12:34:02 PST 2022,"% GC"=37.6%,"# Nucleotide Sequences With Quality"=0,"Molecular Weight (kDa)"=640.1927200000019,Topology="linear","Molecule Type"="DNA",Created=Mon Aug 15 15:23:23 PDT 2022]
	Notoryctes_typhlops_NYGC[&URN="urn:local:.:1hl-gc66kmo","Rough Temperature (°C)"=84.36210577389618,Description="NYGC",Modified=Wed Nov 16 12:32:31 PST 2022,"% GC"=37.5%,"# Nucleotide Sequences With Quality"=0,"Molecular Weight (kDa)"=640.207740000002,Topology="linear","Molecule Type"="DNA",Created=Mon Aug 06 12:00:08 PDT 2018]
;
end;

begin characters;
	dimensions nchar=2112;
	format datatype=dna missing=? gap=-;
	matrix
	Antechinus_flavipes	---------ATGAAGAGAAATATAGTCAGCACTCAGCATTCATATGTGAACATCCCCGAGGTGATTGTACAAGACACTGCAGAGGAACTAAGAAGAATAGAAAATGGAGGTTACAGTTCACTCTCTGATGATGATGATGATGATGACAGTGTCTCTGGGATGGAGCATAGAAACCACCAAGATGGGGATATTTTCAGAAATAACTCCGATGAAAAGGAAAGAACATCTTCACAGAGGAGTCAGTACCTTCCTGGTCCCATCGCACTCTTCAACGTTAACAACAGCAGCAATAAAGACCAAGAGGCGAAAGAGGAAGAGGAAAAGAAAAAGAAAAAGAAAAAAGAAAAGAAAGACAAATCTGATGATAAAAAGGAGAAGAAAAAGGATCCAGAAAAGAAAAAGAATAAGGAAAAAAAGAAAGAGAAAGAGAAGAAAA------------AGAAAGAGGAACCGAGTAAAGATAAGAAAGAAGATGAGAAGAAAGAAGTTACAGTTATTGATCCAGCGGGGAACACATATTACAACTGGCTGTTTTGTATAGCTATGCCTGTGATGTACAACTGGACCATGATCATTGCAAGAGCATGTTTTGAGGAACTTCAGTCTGATTACTTAGCATATTGGATTATTTTGGACTACTTCTCAGATATAATCTATATTCTGGACATGATTGTACGAACAAGGACAGGTTACCTGGAACAAGGATTAATTGTGAAAGATCAGTCTAAGCTCCTGAAGAAATATAAGTCACATTTGCAATTTAAACTTGATGTTCTCTCAATGATACCAACTGATCTGCTGTTTTTTAAATTGGGATGGAGCTATCCAGAGATACGATTAAACAGATTACTCAGGATATCACGGATGTTTGAATTCTTCCAACGGACAGAAACAAGAACAAACTATCCAAATATCTTTAGGATTTCTAATCTTTGCATGTATATTGTGATTATCATCCACTGGAATGCATGCGTATACTATTCTATCTCTAAAGCCATTGGATTTGGGAATGATACATGGGTCTATCCTGACATTAATGATCCTGAATTTGGTCGTCTGGCTAGAAAGTATGTTTATAGTCTCTACTGGTCAACACTGACCTTAACCACCATTGGTGAAACTCCACCTCCTGTTTTGGACTCTGAGTATGTCTTCGTGGTGGTTGACTTCTTGATCGGAGTGTTAATTTTCGCTACCATCGTCGGTAATATCGGCTCCATGATTTCTAATATGAATGCAGCCAGAGCAGAATTTCAAGCAAAAATTGATGCTGTGAAACAATATATGCATTTTCGAAATGTGAGCAAAGATATGGAAAAAAGGGTTATCAAGTGGTTTGACTACTTATGGACAAATGAAAAAACAGTAGATGAAAGGGAAGTCTTGAGATATCTACCAGATAAATTAAAGGCAGAGATTGCCATCAACGTTCATCTAGACACATTAAAGAAAGTACGCATTTTTGCTGATTGTGAAGCTGGACTATTGGTGGAACTGGTCTTGAAGTTACAACCTCAAGTCTATAGCCCTGGTGATTACATTTGCAAAAAAGGAGACATTGGACGGGAGATGTACATTATCAAAGAAGGGAAACTGGCTGTGGTAGCAGATGATGGGATCACACAGTTTGTGGTCTTGAGTGACGGTAGTTACTTTGGAGAGATTAGCATCCTCAACATTAAAGGCAGCAAAGCTGGCAACCGAAGAACAGCCAATATTAAAAGTATTGGTTACTCCGATCTCTTCTGTCTATCAAAAGATGATCTCATGGAAGCTCTAACTGAATACCCAGATGCTAAATGTATTCTAGAAGAGAAAGGCAGACAAATCTTAATGAAGGATGGACTGCTGGACATAAATATTGCAAATGCAGGAAGTGATCCTAAGGACCTGGAAGAGAAGGTCACACAAATGGAGGGATCGGTAGACCGTTTGCATACAAGATTTGCCAGGATTCTGGCTGAGTATGAATCGATGCAGGCGAAGTTGAAGCAAAGGCTAACTAAAGTTGAGAAATTCTTGAAACCATTAATTGAAACAGAGTACTCAGATATCGAAGTACTAGAA---------------ACAGAGTCTACACAGGAATGA
	Antechinus_stuartii	---------ATGAAGAGAAATATAGTCAGCACTCAGCATTCATATGTGAACATCCCCGAGGTGATTGTACAAGACACTGCAGAAGAACTAAGAAGAATAGAAAATGGAGGTTACAGTTCACTCTCTGATGATGATGATGATGATGACAGTGTCTCTGGGATGGAGCATAGAAACCACCAAGATGGGGATATTTTCAGAAATAACTCCGATGAAAAGGAAAGAACATCTTCACAGAGGAGTCAGTACCTTCCTGGTCCCATCGCACTCTTCAACGTTAACAACAGCAGCAATAAAGACCAAGAGGCAAAAGAGGAAGAGGAAAAGAAAAAGAAAAAGAAAAAAGAAAAGAAAGACAAATCTGATGATAAAAAGGAGAAGAAAAAGGATCCAGAAAAGAAAAAGAATAAGGAAAAAAAGAAAGAGAAAGAGAAGAAAA------------AGAAAGAGGAACCGAGTAAAGATAAGAAAGAAGATGAGAAGAAAGAAGTTACAGTTATTGATCCAGCGGGGAACACGTATTACAACTGGCTGTTTTGTATAGCTATGCCTGTGATGTACAACTGGACCATGATCATTGCAAGAGCATGTTTTGAGGAACTTCAGTCTGATTACTTAGCATATTGGATTATTTTGGACTACTTCTCAGATGTAATCTATATTCTGGACATGATTGTACGAACAAGGACAGGTTACCTGGAACAAGGATTAATTGTGAAAGATCAGTCTAAGCTCCTGAAGAAATATAAGTCACATTTGCAATTTAAACTTGATGTTCTCTCAATGATACCAACTGATCTGCTGTTTTTTAAATTGGGATGGAGCTATCCAGAGATACGATTAAACAGATTACTCAGGATATCACGGATGTTTGAATTCTTCCAACGGACAGAAACAAGGACAAACTATCCAAATATCTTTAGGATTTCTAATCTTTGCATGTATATTGTGATTATCATCCACTGGAATGCATGCGTATACTATTCTATCTCTAAAGCCATTGGATTTGGGAATGATACATGGGTCTATCCTGACATTAATGACCCTGAATTTGGTCGTCTGGCTAGAAAGTATGTTTATAGTCTCTACTGGTCAACACTGACCTTAACCACCATTGGTGAAACTCCACCTCCTGTTTTGGATTCTGAGTATGTCTTCGTGGTGGTTGACTTCTTGATCGGAGTGTTAATTTTCGCTACCATCGTCGGTAATATCGGCTCCATGATTTCTAATATGAATGCAGCCAGAGCAGAATTTCAAGCAAAAATTGATGCTGTGAAACAATATATGCATTTTCGAAATGTGAGCAAAGATATGGAAAAGAGGGTTATCAAGTGGTTTGACTACTTATGGACAAATGAAAAAACAGTAGATGAAAGGGAAGTCTTGAGATATCTACCAGATAAATTAAAGGCAGAGATTGCCATCAACGTTCATCTAGACACATTAAAGAAAGTACGCATTTTTGCTGATTGTGAAGCTGGACTATTGGTGGAACTGGTCTTGAAGTTACAACCTCAAGTCTATAGCCCTGGTGATTACATTTGCAAAAAAGGAGACATTGGACGGGAGATGTACATTATCAAAGAAGGGAAACTGGCTGTGGTAGCAGATGATGGGATCACACAGTTTGTGGTCTTGAGTGACGGTAGTTACTTTGGAGAGATTAGCATCCTCAACATTAAAGGCAGCAAAGCTGGCAACCGAAGAACAGCCAATATTAAAAGTATTGGTTACTCCGATCTCTTCTGTCTATCAAAAGATGATCTCATGGAAGCTCTAACCGAATACCCAGATGCTAAATGTATTCTAGAAGAGAAAGGCAGACAAATCTTAATGAAGGATGGACTGTTGGACATAAATATTGCAAATGCAGGAAGTGATCCTAAGGACCTGGAAGAGAAGGTCACACAAATGGAGGGATCGGTAGACCGTTTGCATACAAGATTTGCCAGGATTCTGGCTGAGTATGAATCAATGCAGGCGAAGTTGAAGCAAAGGCTAACTAAAGTTGAGAAATTCTTGAAACCATTAATTGAAACAGAGTTCTCAGATATCGACGCACTAGAA---------------ACAGAGTCTACACAGGAATGA
	Phascogale_tapoatafa	---------ATGAAAAGAAATATAGTCAGCACTCAGCATTCATATGTGAACATCCCCGAGGTGATTGTACAAGACACCGCAGAGGAACTAAGAAGGATAGAAAATGGAGGTTACAGTTCGCTCTCTGATGATGATGATGACGATGACAGTGTCTCTGGGATGGAGCATAGAAACCACCAAGATGGGGATATTTTCAGAAATAACTCCGATGAAAAGGAAAGAACATCTTCACAGAGGAGTCAGTACCTTCCTGGTCCCATCGCACTCTTCAACGTTAACAACAGCAGCAATAAAGACCAAGAAGTGAAAGAGGGAGAG------AAAAAGAAAAAGAAAAAAGAAAAGAAAGACAAATCTGATGAGAAAAAGGAGAAGAAAAAGGATCCAGAAAAGAAAAAGAATAAGGAAAAAAAGAAAGAGAAAGAGAAGAAAA------------AGAAAGAGGAACCGAGTAAAGATAAGAAAGAAGATGAGAAGAAAGAAGTTACAGTTATTGATCCAGCGGGGAACACATATTACAACTGGCTGTTTTGTATAGCTATGCCTGTGATGTACAACTGGACTATGATCATTGCAAGAGCATGTTTTGAGGAACTTCAGTCTGATTACTTAGCATATTGGATTATTTTGGACTACTTCTCAGATGTAATCTATATTCTTGACATGATTGTACGAACAAGGACAGGTTACCTGGAACAAGGATTAATTGTGAAAGATCAGTCTAAGCTCCTGAAGAAATATAAGTCACATTTGCAATTTAAACTTGATGTTCTCTCAATGATACCAACTGATCTGCTGTTTTTTAAATTGGGATGGAGCTATCCAGAGATAAGATTAAACAGATTACTCAGGATATCACGTATGTTTGAATTCTTTCAACGGACAGAAACAAGGACAAACTATCCAAATATCTTTCGGATTTCTAATCTTTGCATGTATATTGTGATTATCATCCACTGGAATGCATGCGTATACTATTCTATCTCTAAAGCCATTGGATTTGGGAATGATACATGGGTCTATCCTGACATTAATGACCCTGAATTTGGTCGTCTGGCTAGAAAGTATGTTTACAGTCTCTACTGGTCAACACTGACCTTAACCACCATCGGTGAAACTCCACCTCCTGTTTTGGACTCTGAGTATGTCTTCGTAGTGGTTGACTTCTTGATTGGAGTGTTAATTTTTGCTACCATCGTTGGTAATATCGGCTCCATGATTTCTAATATGAATGCAGCCAGAGCAGAATTTCAAGGAAAAATTGATGCTGTGAAACAGTATATGCATTTTCGAAATGTGAGCAAAGATATGGAAAAGAGGGTTATCAAGTGGTTTGACTACTTATGGACAAATGAAAAAACAGTAGATGAAAGGGAAGTCTTGAGATATCTACCAGATAAACTAAAAGCGGAGATTGCCATCAATGTTCATCTAGACACATTAAAGAAAGTACGCATTTTTGCTGATTGTGAAGCTGGACTATTGGTAGAACTGGTCTTGAAGTTACAGCCTCAAGTCTATAGCCCTGGTGATTACATTTGCAAAAAAGGAGACATTGGACGGGAGATGTACATTATCAAAGAAGGGAAACTGGCTGTGGTAGCAGATGATGGGATCACACAGTTTGTGGTCTTGAGTGACGGTAGTTACTTTGGAGAGATTAGCATCCTCAACATTAAAGGCAGCAAAGCTGGCAACCGAAGAACAGCCAATATTAAAAGTATTGGTTACTCAGATCTCTTCTGTCTATCAAAAGATGATCTCATGGAAGCTCTAACCGAATACCCAGATGCTAAATGTATTCTAGAAGAGAAAGGCAGACAAATCTTAATGAAGGATGGACTGTTGGACATAAATATTGCAAATGCAGGAAGCGATCCTAAGGACCTGGAAGAGAAGGTCACACAAATGGAGGGATCGGTAGACCGTTTGCATACAAGATTTGCCAGGATTCTGGCTGAGTATGAATCAATGCAGGCGAAGTTGAAGCAAAGGCTAACTAAAGTTGAGAAATTCTTGAAACCATTAATTGAAACAGAGTTCTCAGATATCGAAGTACTAGAA---------------ACAGAGTCTACACAGGAATGA
	Dasyurus_hallucatus	---------ATGAAGAGAAATGTAGTCAGCACTCAGCATTCGTATGTGAACATCCCCGAGGTGATTGTACAAGACACCTCAGAGGAACTAAGAAGGATAGAAAATGGAGGTTACAGTTCACTCTCTGATGATGACGATGATGATGACAGTGTCTCTGGGATGGAGCATGGAAACCACCAAGAGGGGGATGTTTTCAGAAATAACTCCAATGAAAAGGAAAGAACATCTTCACAGAGGAGTCAGTACCTTCCTGGTCCCATCGCACTCTTCAACGTTAACAACAGCAGCAATAAAGACCAAGAGGTGAAAGAGGAAGAGGAAAAGAAAAAGAAAAAGAAAAAAGAAAAGAAAGACAAATCCGATGATAAAAAGGAGAAGAAAAAGGATCCAGAAAAGAAAAAGAATAAGGAAAAAAAGAAAGAGAAAGAGAAGAAAA------------AGAAAGAGGAACCGAAAAAAGATAAGAAAGAAGATGAGAAGAAAGAAGTTACAGTTATTGATCCAGCGGGGAACACATATTACAACTGGCTGTTTTGTATAGCTATGCCTGTGATGTACAACTGGACCATGATCATTGCAAGAGCATGTTTTGAGGAACTTCAGTCTGATTACTTAACATATTGGATTATTTTGGACTACTTCTCAGATGTAATCTATATTCTTGACATGATTGTACGAACAAGGACAGGTTACCTGGAACAAGGATTAATTGTGAAAGATCAGTCTAAGCTCTTGAACAAATATAAGTCACATTTGCAATTTAAACTTGATGTTATCTCAGTGATACCAACGGATCTGCTGTTTTTTAAATTGGGATGGAACTATCCAGAGATAAGATTAAACAGATTACTCAGGATATCACGTATGTTTGAATTCTTCCAACGGACTGAAACAAGGACAAACTATCCAAATATCTTTAGGATTTCTAATCTTTGCATGTATATTGTGATTATCATCCACTGGAATGCATGTGTATACTATTCTATCTCTAAAGCCATTGGATTTGGGAATGATACATGGGTCTATCCTGACATTAATGACCCTGAATTTGGTCGTCTGGCTAGAAAGTATGTTTATAGTCTCTACTGGTCAACACTGACCTTAACCACCATTGGTGAAACGCCCCCTCCTGTTTTGGATTCTGAGTATGTCTTCGTGGTGGTTGACTTCTTGATTGGAGTGTTAATTTTTGCTACCATCGTCGGTAATATCGGCTCCATGATTTCTAATATGAATGCAGCCAGAGCAGAATTTCAAGGAAAAATTGATGCTGTGAAACAGTATATGCATTTTCGAAATGTGAGCAAAGATATGGAAAAGAGGGTTATCAAGTGGTTTGACTACTTATGGACAAATGAAAAAACAGTAGATGAAAGGGAAGTCTTGAGATATCTACCAGATAAACTAAAGGCGGAGATTGCCATCAATGTTCACCTAGACACATTAAAGAAAGTACGCATTTTTTCTGATTGTGAAGCTGGACTATTGGTGGAACTGGTCTTGAAGTTACAGCCTCAGGTCTATAGTCCTGGTGATTACATTTGCAAAAAAGGAGACATTGGACGGGAGATGTACATTATCAAAGAAGGGAAACTGGCTGTGGTAGCAGATGATGGGATCACACAGTTTGTGGTCTTGAGTGACGGTAGTTACTTCGGAGAGATTAGCATCCTCAACATTAAAGGCAGCAAAGCTGGCAACCGAAGAACAGCCAATATTAAAAGTATCGGTTATTCAGATCTCTTCTGCCTATCAAAAGATGATCTCATGGAAGCTCTAACTGAATACCCAGATGCTAAATGTATTCTAGAAGAGAAAGGCAGACAAATCTTAATGAAGGACGGACTGTTGGATATAAATATTGCAAATGCAGGAACTGATCCTAAGGACCTGGAAGAGAAGGTCACACAAATAGAGGGATCAGTAGATCGTTTGCATACAAGATTTGCCAGGATTCTGGCTGAGTATGAATCAATGCAGGCGAAGTTGAAGCAAAGGCTAACTAAAGTTGAGAAATTCTTGAAACCAATAATTGAAACAGAGTTTTCAGATATCGAAGCACTAGAA---------------ACAGAGTCTACACAGGAATGA
	Sarcophilus_harrisii	---------ATGAAGAGAAATGTAGTCAGCACTCAGCATTCATATGTGAACATCCCCGAGGTGATTGTACAAGACACCTCAGAGGAACTAAGAAGGATAGAAAATGGAGGTTACAGTTCACTCTCTGATGATGATGATGATGATGACAGTGTCTCTGGGATGGAGCATGGAAACCACCAAGAGGGGGATGTTTTCAGAAATAACTCCAGTGAAAAGGAAAGAACATCTTCACAGAGGAGTCAGTACCTTCCTGGTCCCATTGCACTCTTCAATGTTAACAACAGCAGCAATAAAGACCAAGAGGTGAAAGAGGAAGAGGAAAAGAAAAAGAAAAAGAAAAAAGAAAAGAAAGACAAATCCGATGATAAAAAGGAGAAGAAAAAGGATCCAGAAAAGAAAAAGAATAAGGAAAAAAAGAAAGAGAAAGAGAAGAAAA------------AGAAAGAGGAACCGAAAAAAGATAAGAAAGAAGATGAGAAGAAAGAAGTTACAGTTATTGATCCAGCGGGGAACACATATTACAACTGGCTGTTTTGTATAGCTATGCCTGTGATGTACAACTGGACCATGATCATTGCAAGAGCATGTTTTGAGGAACTTCAGTCTAATTACTTAACATATTGGATTATTTTGGACTACTTCTCAGATGTAATCTATATTCTTGACATGATTGTACGAACAAGGACAGGTTACCTGGAACAAGGATTAATTGTGAAAGATCAGTCTAAGCTCTTGAACAAATATAAGTCACATTTGCAATTTAAACTTGACGTTATCTCAGTGATACCAACTGATCTGCTGTTTTTTAAATTGGGATGGAACTATCCAGAGATAAGATTAAACAGATTACTCAGGATATCACGGATGTTTGAATTCTTCCAAAGGACCGAAACAAGGACAAACTATCCAAATATCTTTAGGATTTCTAATCTTTGCATGTATATTGTGATTATCATCCACTGGAATGCATGTGTATACTATTCTATCTCTAAAGCCATTGGATTTGGGAATGATACATGGGTCTATCCTGACATTAATGACCCTGAATTTGGTCGTCTGGCTAGAAAGTATGTTTATAGTCTCTACTGGTCAACACTGACCTTAACCACCATTGGTGAAACGCCCCCTCCTGTTTTGGACTCTGAGTATGTCTTCGTGGTGGTTGACTTCTTGATTGGAGTGTTAATTTTTGCTACCATCGTCGGTAATATCGGCTCCATGATTTCTAATATGAATGCAGCCAGAGCAGAATTTCAAGGAAAAATTGATGCTGTGAAACAGTATATGCATTTTCGAAATGTGAGCAAAGATATGGAAAAGAGGGTTATCAAGTGGTTTGACTACTTATGGACAAATGAAAAAACAGTAGATGAAAGGGAAGTCTTGAGATATCTACCAGATAAACTAAAGGCGGAGATCGCCATCAATGTTCACCTAGACACATTAAAGAAAGTACGCATTTTTTCCGATTGTGAAGCTGGACTATTGGTGGAACTGGTCTTGAAGTTACAGCCTCAGGTCTATAGTCCTGGTGATTACATTTGCAAAAAAGGAGACATTGGACGGGAGATGTACATTATCAAAGAAGGGAAACTGGCTGTGGTAGCAGATGATGGGATCACACAGTTTGTGGTCTTGAGTGACGGTAGTTACTTCGGAGAGATTAGCATCCTCAACATTAAAGGCAGCAAAGCTGGCAACCGAAGAACAGCCAATATTAAAAGTATCGGTTACTCAGATCTCTTCTGCCTATCAAAAGATGATCTCATGGAAGCTCTAACTGAATACCCAGATGCTAAATGTATTCTAGAAGAGAAAGGCAGACAAATCTTAATGAAGGATGGACTGTTGGATATAAATATTGCAAATGCAGGAAGTGATCCTAAGGACCTGGAAGAGAAGGTCACACAAATAGAGGGATCAGTAGATCGTTTGCATACAAGATTTGCCAGGATTCTGGCTGAGTATGAATCAATGCAAGCGAAGTTGAAGCAAAGGCTAACTAAAGTTGAGAAATTCTTGAAACCAATCATTGAAACAGAGTTCTCAGATATCGAAGCACTAGAA---------------ACAGAGTCTACACAGGAATGA
	Dasyurus_viverrinus	---------ATGAAGAGAAATGTAGTCAGCACTCAGCATTCGTATGTGAACATCCCCGAGGTGATTGTACAAGACACCTCAGAGGAACTAAGAAGGATAGAAAATGGAGGTTACAGTTCACTCTCTGAT------GATGATGATGACAGTGTCTCTGGGATGGAGTATGGAAACCACCAAGAGGGGGATGTTTTCAGAAATAACTCCAATGAAAAGGAAAGAACATCTTCACAGAGGAGTCAGTACCTTCCTGGTCCCATCGCACTCTTCAACGTTAACAACAGCAGCAATAAAGACCAAGAGGTGAAAGAGGAAGAGGAAAAGAAAAAGAAAAAGAAAAAAGAAAAGAAAGACAAATCTGATGATAAAAAGGAGAAGAAAAAGGATCCAGAAAAGAAAAAGACTAAGGAAAAAAAGAAAGAGAAAGAGAAGAAAA------------AGAAAGAGGAACCAAAAAAAGATAAGAAAGAAGATGAGAAGAAAGAAGTTACGGTTATTGATCCAGCGGGGAACACATATTACAACTGGCTGTTTTGTATAGCTATGCCTGTGATGTACAACTGGACCATGATCATTGCAAGAGCATGTTTTGAGGAACTTCAGTCTAATTACTTAGCATATTGGATTATTTTGGACTACTTCTCAGATGTAATCTATATTCTTGACATGATTGTACGAACAAGGACAGGTTACCTGGAACAAGGATTAATTGTGAAAGATCAGTCTAAGCTCTTGAACAAATATAAGTCACATTTGCAATTTAAACTTGACGTTATCTCAGTGATACCAACGGATCTGCTGTTTTTTAAATTGGGATGGAACTATCCAGAGATAAGATTAAACAGATTACTCAGGATATCACGTATGTTTGAATTCTTCCAACGGACAGAAACAAGGACAAACTATCCAAATATCTTTAGGATTTCTAATCTTTGCATGTATATTGTGATTATCATCCACTGGAATGCATGTGTATACTATTCTATCTCTAAAGCCATTGGATTTGGGAATGATACATGGGTCTATCCTGACATTAATGACCCTGAATTTGGTCGTCTGGCTAGAAAGTATGTTTATAGTCTCTACTGGTCAACACTGACCTTAACCACCATTGGTGAAACTCCCCCTCCTGTTTTGGACTCTGAGTATGTCTTCGTGGTGGTTGACTTCTTGATTGGAGTGTTAATTTTTGCTACCATCGTCGGTAATATCGGCTCCATGATTTCTAATATGAATGCAGCCAGAGCAGAATTTCAAGGAAAAATTGATGCTGTGAAACAGTATATGCATTTTCGAAATGTGAGCAAAGATATGGAAAAGCGGGTTATCAAGTGGTTTGACTACTTATGGACAAATGAAAAAACAGTAGATGAAAGGGAAGTCTTGAGATATCTACCAGATAAACTAAAGGCAGAGATTGCCATCAATGTTCACCTAGACACATTAAAGAAAGTACGCATTTTTTCCGATTGTGAAGCTGGACTATTGGTGGAATTGGTCTTGAAGTTACAGCCTCAGGTCTATAGTCCTGGTGATTACATTTGCAAAAAAGGAGACATTGGACGGGAGATGTACATTATCAAAGAAGGGAAACTGGCTGTGGTAGCAGATGATGGGATCACACAGTTTGTGGTCTTGAGTGATGGTAGTTACTTCGGAGAGATTAGCATCCTCAACATTAAAGGCAGCAAAGCTGGCAACCGAAGAACAGCCAATATTAAAAGTATCGGTTACTCAGATCTCTTCTGCCTATCAAAAGATGATCTCATGGAAGCTCTAACTGAATACCCAGATGCTAAATGTATTCTAGAAGAGAAAGGCAGACAAATCTTAATGAAGGATGGACTGTTGGATATAAATATTGCAAATGCAGGAAGTGATCCTAAGGACCTGGAAGAGAAGGTCACACAAATAGAGGGATCAGTAGATCGTTTGCATACAAGATTTGCCAGGATTCTGGCTGAGTATGAATCAATGCAGGCGAAGTTGAAGCAAAGGCTAACTAAAGTTGAGAAATTCTTGAAACCAATAATTGAAACAGAGTTCTCAGATATCGAAGCACTAGAA---------------ACAGAGTCTACACAGGAATGA
	Myrmecobius_fasciatus	---------ATGAAGAGAAATATAGTCAGCACTCAGCATTCATATATGAAC---ACCAAGGTGATTGTACAAGACACCTCAAAGGAACTAAGAAGGATAGAAAATGGAGGTTACAGTTCACTCTCTGAT------GAAGATGATGACAGTGTCTCTGAGATGGAGCATGGAAACCACCAAGGGGGAGATGTTTTCAGAAATAACTCCTATGCAAAGGAAAGAACATCTTCACAGAGGAGTCAGTACCTTCCTGGTCCCATTGCACTCTTCAATGTTAACAACAGCAGCAATAAAGACCAAGAAGTGAAAGAGGAAGAGGAA------AAGAAAAAGAAAAAAGAAAAGAAAAGCAAATCTGGTGATAAAAAGGAGAAGAAAAAGGATCCAGAAAAGAAAAAGAATAAGGAAAAAAAGAAAGAGAAAGAGAAGAAAA------------AGAAAGAGGAACAGAATAAAGATAAGAAAGAAGATGAGAAGAAAGAAGTTATGGTTATTGACCCAGCGGGGAATACATATTACAACTGGCTGCTTTGTATAGCTTTGCCTGTGATGTACAACTGGACCATGCTCATTGCAAGAGCATGTTTTGAGGAACTTCAGTCTGATTACTTGCCATATTGGATTGTTTTGGACTACTTATCAGATATAATCTATCTTCTTGACATGGTTGTACGAACAAGGACGGGTTATCTGGAACAAGGATTATTGGTGAAAGAAGAGACTAAGCTCATGAAGAAATATAAGTCACATTTGCAATTTAAACTTGATTTTCTCTCAATGTTACCAACTGATCTGCTGTTTTTTAAATTGGGATGGAACTATCCAGAGGTAAGATTAAACAGATTACTCAGGGTATCACGTATGTTTGAATTCTTCCAACGGACAGAAACAAGGACAAACTATCCAAATATCTTTAGGATTTCTAATCTTTGCATGTATATTGTGATTATCATCCACTGGAATGCATGTGTATACTATTCTATCTCTAAAGCCATTGGATTTGGAAATGATACATGGGTGTATCCTGACATTAATGACCCTGAATTTGGTCGGCTGGCTAGAAAATATGTTTATAGTCTCTACTGGTCAACACTGACCTTAACCACCATTGGTGAAACTCCACCTCCTGTTTTGGACTCTGAGTATGTCTTTGTGGTGGTTGACTTCTTGATTGGAGTGTTAATTTTTGCTACCATCGTTGGTAATATCGGCTCCATGATTTCCAATATGAATGCAGCCAGAGCAGAATTTCAAGCAAAAATTGATGCTGTGAAACAATATATGCATTTTCGAAATGTGAGCAAAGATATGGAAAAGAGGGTTATCAAGTGGTTTGACTACTTGTGGACAAATGAAAAAACGGTGGATGAAAAGGAAGTCTTAAAATATCTACCAGATAAACTAAAGGCAGAGATTGCCATCAATGTTCACCTAGATACATTAAAGAAGGTACGCATTTTTGCTGATTGTGAAGCTGGACTATTGGTGGAACTTGTCTTGAAGTTACAGCCTCAAGTCTATAGTCCTGGTGATTACATTTGCAAAAAAGGAGACATTGGACGGGAGATGTACATTATCAAAGAAGGGAAACTGGCTGTGGTAGCAGATGATGGGATCAAACAGTTTGTGGTCTTGAGTGATGGGAGTTACTTTGGAGAGATTAGCATTCTCAACATTAAAGGCAGCAGAGCTGGGAACCGAAGAACAGCCAATATTAAAAGTATTGGTTACTCAGATCTCTTCTGTCTATCAAAAGATGATCTCATGGAAGCTCTAACCGAATATCCAGATGCTAAATGCATTCTAGAAGAGAAAGGCAAACAAATCTTAATGAAGGATGGACTGTTGGACTTAAATATTGCAAATGCAGGAAGTGATCCTAAGACTCTAGAAGAGAAGGTCACACAAATAGAGGGATCAATAGACCTTTTGCACACAAGATTTGCCAGGATTCTGGCTGAGTATGAATCAATGCAGGGGAAGTTGAAGCAAAGGCTAACTAAAGTTGAGAAATTCTTGAAACCATTAATTGAAACAGAGTTCTCAGATATTGAAGCACTAGAA---------------ACAAAATCTCCACAGGAATGA
	Thylacinus_cynocephalus	---------ATGAAGAGAAATATAGTCAGCACTCAGCATTCATATGTGAACATCCCCAAGGTGAATGTACAAGACACCTCAAAGGAACTAAGAAGGCTAGAAAATGGAGGTTACAGTTCACTCTCTGAT------GATGATGATGACAGTGTCTCTGGGATGGAGCATGGAAACCACCAAGTGGAGGATGTTTTCAGAAATAACTCCTATGCAAAAGAAAGAACATCTTCACAGAGGAGTCAGTACCTTCCTGGTCCCATTGCCCTCTTCAATGTTAACAACAGCAGCAATAAAGACCAAGAGGTGAAAGAGCAAGAGGAA------AAGAAAAAGAAAAAAGAAAAGAAAGGCAAATCTGGTGATAAAAAGGAAAAGAAAAAGGATCCAGAAAAGAAAAAGAGTAAGGAAAAAGAGAAAGAGAAAGAGAACAAAA------------AGAAAGAGGAACAGAATAAAGATAAGAAAGAAGATGAGAAGAAAGAAATTATGGTTATTGATCCAGCGGGGAACACATATTACAATTGGCTGTTTTGTATAGCTATGCCTGTGATGTACAACTGGACCATGATCATTGCAAGAGCATGTTTTGAGGAACTTCAGTCTGAGTACTTATCGTATTGGATTGCTTTGGACTACTCATCAGATATAATCTATCTTCTTGACATGTTTGTACGAACAAGGACGGGCTACCTGGAACAAGGATTATTGGTGAAAGAAGAGACTAAGCTCATGAAGAAATATAAGTCAAATTTGCAATTTAAATTGGATGTTCTTTCAATGTTACCAACTGATCTGCTGTTTTTAAAATTGGGATGGAACTATCCAGAGATAAGATTAAACAGATTATTCAGGGTAGCACGTATGTTTGAATTTTTCCAACGAACAGAAACAAGGACAAACTATCCAAATATCTTTAGGATTTCTAATCTTTGTATGTATATTGTGATTATCATCCACTGGAACGCATGTGTATACTTTTCTATCTCTAAAGCCATTGGATTTGGGAATGATACATGGGTCTATCCTGACATTAATGACCCTGAGTTTGGTCGTCTGGCTAGAAAGTATGTTTATAGTCTCTACTGGTCAACACTGACCTTAACCACCATTGGTGAAACTCCGCCTCCTGTTTTGGACTCTGAGTATGTCTTCGTGGTGGTTGACTTCTTGATTGGAGTATTAATTTTTGCTACCATCGTTGGTAATATCGGCTCCATGATTTCTAATATGAATGCAGCCAGAGCAGAATTTCAAGCAAAAATTGATGCTGTGAAACAGTATATGCGTTTTCGAAATGTGAGCAAAGATATGGAAAAGAGGGTTATCAAGTGGTTTGACTACTTATGGACAAATGAAAAAACGGTAGATGAAAGGGAAGTCTTGAAATATCTACCAGATAAACTAAGGGCAGAGATCGCCATCAATGTTCACCTGGATACATTAAAGAAGGTACGCATTTTTGCTGATTGTGAAGCTGGATTATTGGTGGAACTGGTCTTGAAGTTACAGCCTCAAGTCTATAGTCCTGGTGATTATATCTGCAAAAAAGGAGACATTGGACGGGAGATGTACATTATCAAAGAAGGGAAACTGGCTGTGGTAGCAGATGATGGGATCACACAGTTTGTGGTCTTGAGTGATGGTAGTTACTTTGGAGAGATTAGCATTCTCAACATTAAAGGCAGCAAAGCTGGGAACCGAAGAACAGCCAATATTAAAAGTATTGGTTACTCAGATCTCTTCTGTCTATCAAAAGATGATCTCATGGAAGCTCTAACCGAATACCCAGATGCTAAATGCATTCTAGAAGAAAAAGGCAGACAAATCTTAATGAAGGATGGACTGTTGGACTTAGATATTGCAAATGCAGGAAGTGATCCTAAGGACCTGGAAGAGAAGGTCACACAAATAGAGGGATCAGTAGACCGTTTGCATACAAGATTTGCCAGGATTCTGGCTGAGTATGAATCAATGCAAGGGAAGTTGAAGCAAAGGCTAACTAAAGTTGAGAAATTCTTGAAACCATTAATTGAAACAGAGTTCTCAGATATTGAAGCATTAGAA---------------ACAGAATCTACACAAGAATGA
	Dromiciops_gliroides	ATGTTAAGCCTAAAGAGAAATGTGGTCAGCACTCAGCACTCCTATGCGAACATCCCCAAGGTGATTGTACAAGACACCGAAAAGCAATTAAGACGGATAGAAAATGGAGGTTGCAGTTCACTCTCTGATGATGATGATGATGATGACAGCGCCTCTACAATGGAGCATGGAAACCACCAAGGTGGGGATGCTTTCAGAAGTAACTCCCATGAAAAGGAAGGAACATCTTCACAGAGGAGTCAGTATTTGCCTGGTGCCATTGCACTCTTCAATGTTAACAACAGCAGCAATAAAGAACAAGAGGTGAAAGAGGAA------------AAGAAAAAGAAAAAAGAAAAGAAAAGTAAATCTAGTGATAAAAAGAAGAAAAAGGATCCAGAGAAGAAAAAGAATAAAGAAAAAGAGAAAGAAAAAGAGAAAGAGAAAA------------AGAAAGAAGATCAGAGTAAAGATAAGAAAG---ATGAGAAGAAAGAAATTATGGTTATTGATCCAGCAGGGAACACATATTACAACTGGCTGTTTTGTATCACTTTGCCTGTGATGTACAACTGGACCATGGTCATTGCAAGAGCATGTTTTGAGGAACTTCAGTCTAATTACTTAGAATATTGGATTATTTTTGATTACTTATCCGATGCAATCTATCTTCTTGACATGTTTGTACGAACGAGAACAGGTTACCTGGAACAAGGATTATTGGTAAGAGACGAGGCTAAACTAATAGATAAATATAAATCACATTTACAATTCAAACTTGATGTTCTCTCAGTGGTACCAACTGATCTGCTATTTTTAAAATTGGGATGGAACTATCCAGAGGTAAGATTAAACAGATTACTGAGGATATCACGTATGTTTGAATTCTTCCAACGGACAGAAACAAGGACAAACTATCCAAACATCTTTAGGATTTCTAACCTCGTCATGTATATTGTGATTATCATCCACTGGAATGCATGTGTATACTATTCTATCTCTAAAGCCATTGGATTTGGGAATGATGCATGGGTCTATCCTGATGTTAATGACCCTGAATTTGGTCGACTGGCTAGAAAGTATGTTTATAGTCTCTACTGGTCAACATTAACCCTAACCACCATTGGTGAAACTCCACCTCCTGTTTTGGACTCTGAGTATGTCTTTGTGGTGGTTGACTTCTTGATTGGAGTGTTAATTTTTGCTACTATCGTTGGTAATATCGGCTCCATGATTTCCAATATGAATGCAGCCAGAGCAGAATTTCAAGCAAGAATCGATGCTATAAAACAGTATATGCATTTTCGAAATGTAAGCAAAGATATGGAAAAGAGGGTTATCAAATGGTTTGACTACCTATGGACAAACAAAAAAACAGTAGATGAAAGGGAAGTCTTGAAATATCTGCCAGATAAACTGAGGGCAGAGATCGCCATCAATGTTCACCTAGACACATTAAAGAAGGTACGCATTTTTGCTGATTGTGAAGCTGGACTATTGGTGGAACTAGTCTTGAAGTTACAGCCTCAAGTCTACAGTCCTGGTGATTACATTTGCAAAAAAGGAGATATTGGGCGGGAGATGTACATTATCAAAGAAGGGAAATTGGCTGTGGTAGCCGATGATGGGATCACACAGTTTGTGGTCTTGAGTGATGGTAGTTACTTTGGGGAGATTAGCATTCTTAACATTAAAGGGAGCAAAGCTGGGAACCGAAGAACAGCCAATATTAAAAGTATCGGATACTCAGATCTCTTCTGCCTATCAAAAGATGATCTCATGGAAGCTTTAACTGAATACCCAGATGCTAAATGCATGCTAGAAGAGAAGGGCAAACAAATCTTGATGAAGGATGGACTATTGGACATAAATATTGCAAATGCAGGAAGTGATCCTAAGGACCTAGAAGAGAAAGTCACACGAATGGAAGGATCAGTAGACCTCTTACAAACAAGGTTTGCCAGGATTCTGGCTGAGTATGAATCAATGCAGCAGAAGTTGAAGCAAAGGCTAACGAAAGTGGAAAAATTCTTGAAACCATTAATTGAAACGGAGTTCTCAGATATTGAAGGGCTAGAAACAGAGAAAGGACCCACAGAATCTACACAGGAATGA
	Gymnobelideus_leadbeateri	---------ATGAAGAGAAATGTGGTCAGCACTCAGCACTCATACGTGAACATCCCCAAGGTGATTGCACAAGACACCGAAAAGGCATTAAGAAGGATAGAAAATGGAGGTTGCAGCTCGCTCTCTGAC------GAAGATGATGACAGTGCCTGTATGATGGAACGTGGAAACCACCAAGGTGGGGATCCTTTCCAAAATAACTCCCATGCAAAGGAAGGAGCACCCACACAGAGGAGTCAGTATCTGCCTGGTGCCATTGCACTCTTCAACGTTAACAACAGCAGCAATAAAGACCAAGGGGCAAAAGAAGAG------------AAGAAAAAGAAAAAAGAAAAGAAAAGCAAATCTAGTGATAAAAAGGAGAAGAAGAAGAATAAGGAAAAAGAGAAAGAAAAAGAAAAAGAAAAAGAAAATGAGAAGAAAA------------AGAAAGAGGATCAGAATAAAGATAAGAAAGAAAATGAGAAGAAAGAAATTACAGTTATTGATCCAGCGGGGAACACATATTACAACTGGCTGTTTTGTATTACTTTGCCTGTGATGTATAACTGGACCATGATCATTGCAAGAGCATGCTTTGAGGAGCTTCAGTCTAATTACTTAGAATACTGGATTGTCTGTGATTACTTATCAGATGCAGTCTATCTTCTCGACATGTTTGTACGAACGAGAACGGGTTACCTGGAACAAGGATTATTGGTGAAAGAAGAGGCTAAACTCATAGAAAAATATAAATCACATTTACAATTTAAACTTGATGTTCTCTCCGTGATACCAACTGATCTGCTCCTTTTACAATTGGGATGGGGCTATCCAGAGGTAAGATTAAACAGATTACTCAGGATATCACGTATGTTTGAATTCTTCCAACGGACAGAAACAAGGACAAACTATCCAAACATCTTCAGAATTTCTAACCTTGTCATGTATATTGTGATTATCATCCACTGGAATGCATGTGTATACTTTTCCATCTCTAAAGCCATTGGATTTGGGAATGATACATGGGTCTATCCTGATATTAATGATCCTGAATTTGGTCGTCTGGCTAGAAAGTATGTTTATAGTCTCTACTGGTCGACATTGACCTTAACCACCATTGGTGAAACTCCACCTCCTGTTTTGGACTCTGAATATGTCTTCGTGGTGGTTGACTTCTTGATTGGAGTGTTAATTTTTGCTACTATCGTTGGTAATATCGGCTCCATGATTTCTAATATGAATGCAGCCAGAGCAGAATTTCAGTCAAGAATTGATGCTATAAAACAGTATATGCATTTTCGAAATGTAAGCAAAGATATGGAAAAGAGGGTTATCAAGTGGTTTGACTACCTATGGACAAACAAAAAAACAGTAGATGAAAGGGAAGTCTTGAAATATCTGCCAGATAAACTAAGGGCAGAGATTGCCATCAGTGTTCACCTAGACACTTTAAAGAAGGTACGCATTTTTGCTGATTGTGAAGCTGGACTATTGGTGGAACTGGTCTTGAAGTTACAGCCTCAAGTCTACAGTCCTGGTGATTACATCTGCAAAAAAGGAGATATTGGACGGGAGATGTACATTATCAAAGAAGGGAAATTAGCTGTGGTAGCTGATGATGGAATCACACAGTTTGTGGTCTTGAGTGATGGTAGTTACTTTGGGGAGATTAGCATTCTTAACATCAAAGGTAGCAAAGCTGGGAACCGAAGAACAGCCAATATTAAAAGTATTGGCTACTCAGATCTCTTCTGTCTGTCAAAAGATGATCTCATGGAAGCTCTAACCGAATATCCAGATGCTAAATGCATGCTAGAAGAGAAAGGCAAACAAATCTTGATGAAGGATGGACTGTTGGACATAAATATTGCAAATGCAGGAAGTGATCCTAAGGACCTAGAAGAGAAGGTCACACGAATGGAGGGATCAGTAGACCTCTTACAAACAAGGTTTGCCAGGATTCTGGCTGAGTATGAATCAATGCAGCAGAAGCTGAAACAAAGGCTAACTAAAGTTGAGAGATTCTTGAAACCACTCATTGAAACTGAGTTCTCAGATATT---GGA---GAAACGGAGAGAGGACCCACAGAGTCTACGCAGGAATGA
	Pseudochirops_corinnae	---------ATGAAGAGAAATGTGGTCAGCACTCAGCACTCATATGTGAACATCCCTAAGGTGATTGCACAACACACCGAAAAGGAAATAAGAAGGATAGAAAACGGAGGTTGCAGTTCATTCTCCGAC------GATGATGATGACAGTGCCTCTATGATGGAGCATGGAAACCACCAAGGTGGGGATAGTTTCCAAAATAACTCCCGTGTAAAGGAAGGAGCATCCTCACAGAGGAGTCAGTACCTGCCTGGTGCCATTGCACTCTTCAACGTTAACAACAGTAGTAATAAAGACCAAGGGGTGAAAGAAGAA------------AAGAAAAAGAAAAAAGAAAAGAAAAGCAAATCTAGTGATAAAAAGGAGAAGAAGAAG---AAGGAAAAAGAGAAAGAGAAAGAAAAAGAAAAGGAGAATGAGAAGAAAA------------AGAAAGAGGATCAGAATAAAGATAAGAAAGAAAATGAGAAGAAAGAAATTATGGTTATTGATCCAGCAGGAAACACATATTACAACTGGCTGTTTTGTATTACTTTGCCTGTGATGTACAACTGGACCATGATCATTGCAAGAGCATGCTTTGAGGAACTTCAGTCTGATTACTTAGAATACTGGATTGTCTGTGATTACTTATCAGATGCAGTCTATCTTCTTGATATGTTTGTACGAACGAGAACAGGTTACCTGGAACAAGGATTATTGGTGAAAGAAGAGACTAAACTCATAGACAAATATAAATCACATTTGCAATTTAAACTTGATGTTCTCTCCGTGGTACCAACTGATCTGCTCCTCTTACAACTGGGATGGAGCTATCCAGAGGTAAGATTAAACAGATTACTCAGGATATCACGTATGTTTGAGTTCTTCCAACGGACGGAAACGAGGACAAACTATCCAAACATCTTCAGGATTTCTAACCTTGTCATGTATATTGTGATTATCATCCACTGGAATGCATGTGTATACTTTTCCATCTCTAAAGCCATTGGATTTGGGAATGATACATGGGTCTATCCTGATGTTAATGACCCTGAATTTGGTCGTCTGGCTAGAAAGTATGTTTATAGTCTCTACTGGTCAACATTGACCTTAACCACCATTGGTGAAACTCCACCTCCTGTTTTGGACTCTGAATATGTCTTTGTGGTGGTTGACTTCTTGATTGGAGTGTTAATTTTCGCTACTATTGTTGGTAATATTGGCTCCATGATTTCTAATATGAATGCAGCCAGAGCAGAATTTCAATCGAGAATTGATGCTATAAAACAGTATATGCATTTTCGAAATGTAAGCAAAGATATGGAAAAGAGGGTTATCAAGTGGTTTGACTACCTATGGACCAACAAAAAAACAGTAGATGAAAGGGAAGTCTTGAAATATCTACCAGATAAACTAAGGGCAGAGATTGCCATCAGTGTTCACCTAGATACTTTAAAGAAGGTACGTATTTTTGCTGATTGTGAAGCTGGACTATTGGTGGAACTGGTCTTGAAGTTACAGCCTCAAGTCTACAGTCCTGGTGATTACATCTGCAAAAAAGGAGATATTGGACGGGAGATGTACATTATCAAAGAAGGGAAATTAGCTGTGGTAGCTGATGATGGGATCACACAGTTTGTGGTCTTGAGTGATGGTAGTTACTTTGGGGAGATTAGCATTCTTAACATTAAAGGTAGCAAAGCTGGGAACCGAAGAACAGCCAATATTAAAAGTATTGGCTACTCAGATCTCTTCTGTCTGTCAAAAGATGATCTCATGGAAGCTTTAACCGAATACCCAGATGCTAAATGCATGCTAGAAGAGAAAGGCAAACAAATCTTGATGAAGGATGGACTGTTGGACATAAATATTGCAAATGCGGGAAGTGATCCTAAGGACCTAGAAGAGAAGGTCACACGAATGGAGGGATCAGTAGACCTCTTACAAACAAGGTTTGCCAGGATTCTGGCTGAGTATGAATCAATGCAGCAGAAGTTGAAGCAAAGGCTAACTAAAGTTGAGAGATTCTTGAAACCACTAATTGAAACTGAGTTCTCAGATATTGAAGGACTAGAAGCAGAGAGAGGACCCACAGAGTCTACACAGGAATGA
	Pseudochirops_cupreus	---------ATGAAGAGAAATGTGGTCAGCACTCAGCACTCATATGTGAACATCCCTAAGGTGATTGCACAACACACCGAAAAGGAAATAAGAAGGATAGAAAACGGAGGTTGCAGTTCATTCTCCGAC------GATGATGATGACAGTGCCTCTATGATGGAGCATGGAAACCACCAAGGTGGGGATACTTTCCAAAATAACTCCCGTGTAAAGGAAGGAGCATCCTCACAGAGGAGTCAGTACCTGCCTGGTGCCATTGCACTCTTCAACGTTAACAACAGTAGTAATAAAGACCAAGGGGTGAAAGAAGAA------------AAGAAAAAGAAAAAAGAAAAGAAAAGCAAATCTAGTGATAAAAAGGAGAAGAAGAAG---AAGGAAAAAGAGAAAGAGAAAGAAAAAGAAAAGGAGAATGAGAAGAAAA------------AGAAAGAGGATCAGAATAAAGATAAGAAAGAAAATGAGAAGAAAGAAATTATGGTTATTGATCCAGCAGGAAACACATATTACAACTGGCTGTTTTGTATTACTTTGCCTGTGATGTACAACTGGACCATGATCATTGCAAGAGCATGCTTTGAGGAACTTCAGTCTGATTACTTAGAATACTGGATTGTCTGTGATTACTTATCAGATGCAGTCTATCTTCTCGATATGTTTGTACGAACGAGAACAGGTTACCTGGAACAAGGATTATTGGTGAAAGAAGAGACTAAACTCATAGACAAATATAAATCACATTTGCAATTTAAACTTGATGTTCTCTCCGTGGTACCAACTGATCTGCTCCTTTTACAATTGGGATGGAGCTATCCAGAGGTAAGATTAAACAGATTACTCAGGATATCACGTATGTTTGAGTTCTTCCAACGGACAGAAACGAGGACAAACTATCCAAACATCTTCAGGATTTCTAACCTTGTCATGTATATTGTGATTATCATCCACTGGAATGCATGTGTATACTTTTCCATCTCTAAAGCCATTGGATTTGGGAATGATACATGGGTCTATCCTGATGTTAATGACCCTGAATTTGGTCGTCTGGCTAGAAAGTATGTTTATAGTCTCTACTGGTCGACATTGACCTTAACCACCATTGGTGAAACTCCACCTCCTGTTTTGGACTCTGAATATGTCTTTGTGGTGGTTGACTTCTTGATTGGAGTGTTAATTTTCGCTACTATTGTTGGTAATATTGGCTCCATGATTTCTAATATGAATGCAGCCAGAGCAGAATTTCAATCGAGAATTGATGCTATAAAACAGTATATGCATTTTCGAAATGTAAGCAAAGATATGGAAAAGAGGGTTATCAAGTGGTTTGACTACCTATGGACCAACAAAAAAACAGTAGATGAAAGGGAAGTCTTGAAATATCTACCAGATAAACTAAGGGCAGAGATTGCCATCAGTGTTCACCTAGACACTTTAAAGAAGGTACGTATTTTTGCTGATTGTGAAGCTGGACTATTGGTGGAACTGGTCTTGAAGTTACAGCCTCAAGTCTACAGTCCTGGTGATTACATCTGCAAAAAAGGAGATATTGGACGGGAGATGTACATTATCAAAGAAGGGAAATTAGCTGTGGTAGCTGATGATGGGATCACACAGTTTGTGGTCTTAAGTGATGGTAGTTACTTTGGGGAGATTAGCATTCTTAACATTAAAGGTAGCAAAGCTGGGAACCGAAGAACAGCCAATATTAAAAGTATTGGCTACTCAGATCTCTTCTGTCTGTCAAAAGATGATCTCATGGAAGCTTTAACCGAATACCCAGATGCTAAATGCATGCTAGAAGAGAAAGGCAAACAAATCTTGATGAAGGATGGACTGTTGGACATAAATATTGCAAATGCAGGAAGTGATCCTAAGGACCTAGAAGAGAAGGTCACACGAATGGAGGGATCAGTAGACCTCTTACAAACAAGGTTTGCCAGGATTCTGGCTGAGTATGAATCAATGCAGCAGAAGTTGAAGCAAAGGCTAACTAAAGTTGAGAGATTCTTGAAACCACTAATTGAAACTGAGTTCTCAGATATTGAAGGACTAGAAGCAGAGAGAGGACCCACAGAGTCTACACAGGAATGA
	Pseudocheirus_occidentalis	---------ATGAAGAGAAATGTGGTCAGCACTCAGCACTCATATGTGAACATCCCTAAGGTGATTGCACAAGACACTGAAAAGCAAATAAGAAGGATAGAAAATGGAGGCTGCAGTTCACTCTCTGATGAT---GATGATGATGACAGTGCCTCTGTGATGGAGCATGGAAACCATCAAGGTGAGGAGACTTTTCAAAATAACTCCCGTGTAAAGGAAGGAGCATCCTCACAGAGGAGTCAGTACCTGCCTGGTGCCATCGCACTCTTCAACGTTAACAACAGCAGCAATAAAGATCAAGGGGTGAAAGAAGAA------------AAGAAAAAGAAAAAAGAAAAGAAAAGCAAATCTAGTGATAAAAAGGAGAAGAAGAAG---AAGGAAAAAGAGAAAGAA------AAAGAAAAGGAGAATGAGAAGAAAA------------AGAAAGAGGATCAGAATAAAGATAAGAAAGAAAATGAGAAGAAAGAAATTATGGTTATTGATCCAGCGGGGAACACATATTACAACTGGCTGTTTTGTATTACTTTGCCTGTGATGTACAACTGGACCATGATCATTGCAAGAGCATGCTTTGAGGAACTTCAGTCTAATTACTTAGAATACTGGATTGTTTGTGATTACTTATCAGATGCAGTCTATCTTCTCGACATGTTTGTACGAACAAGAACAGGTTACCTGGAACAAGGATTATTGGTGAGAGATGAGGCTAAACTCATAGACAAATATAAATCACATTTGCAATTTAAACTTGATGTTCTCTCCGTGGTACCAACTGATCTACTCCTTTTACAATTGGGATGGAGCTATCCAGAGGTAAGATTAAACAGATTACTCAGGATATCACGTATGTTTGAATTCTTCCAACGGACAGAAACGAGGACAAACTATCCAAACATCTTCAGGATTTCTAACCTTGTCATGTATATTGTGATTATCATCCACTGGAATGCATGTGTATACTTTTCCATCTCTAAAGCCATTGGATTTGGGAATGATACATGGGTCTATCCTGATGTTAATGACCCTGAATTTGGTCGTTTGGCTAGAAAGTATGTTTATAGTCTCTACTGGTCGACACTGACCTTAACCACAATTGGCGAAACTCCACCTCCTGTTTTGGACTCTGAATATGTCTTTGTGGTGGTTGACTTCTTGATTGGAGTGTTAATTTTCGCTACTATTGTTGGTAATATTGGCTCCATGATTTCTAATATGAATGCAGCCAGAGCAGAATTTCAATCAAGAATTGATGCTATAAAACAGTATATGCATTTTCGAAATGTAAGCAAAGATATGGAAAAGAGGGTTATCAAGTGGTTTGACTACCTATGGACAAACAAAAAAACAGTAGATGAAAGGGAAGTCTTGAAATATCTACCAGATAAACTAAGGGCGGAGATTGCCATCAGTGTTCACCTAGACACTTTAAAGAAGGTACGTATTTTTGCTGATTGTGAAGCTGGACTATTGGTGGAACTGGTCTTGAAGTTACAGCCTCAAGTCTACAGTCCTGGTGATTACATCTGCAAAAAAGGAGATATTGGACGAGAGATGTACATTATCAAAGAAGGGAAATTAGCTGTGGTAGCTGATGATGGGATCACACAGTTTGTGGTCTTAAGTGATGGTAGTTACTTTGGGGAGATTAGCATTCTTAACATTAAAGGTAGCAAAGCTGGGAACCGGAGAACAGCCAATATTAAAAGTATTGGCTACTCAGATCTCTTCTGTCTGTCAAAAGATGATCTTATGGAAGCTCTAACCGAATACCCAGATGCTAAATGCATGCTAGAAGAGAAAGGCAAACAAATCTTGATGAAGGATGGACTGTTGGACATAAATATTGCAAATGCAGGAAGTGATCCTAAGGACCTAGAAGAGAAGGTCACACGAATGGAGGGATCAGTAGACCTCTTACAAACAAGGTTTGCCAGGATTCTGGCTGAGTATGAATCAATGCAGCAGAAGTTGAAGCAAAGGCTAACTAAAGTTGAGAGATTCTTAAAACCACTCATTGAAACCGAGTTCTCAGATATTGAAGGACTAGAAGCAGAGAGAGGACCCACAGAGTCTACACAGGAATGA
	Strigocuscus_gymnotis	---------ATGAAGAGAAATGTGGTCAGCACTCAGCACTCATATGTGAACATCCCCAAGGTGATCGCACAAGACACAGAAAAGGAAATTAGAAGGATAGAAAATGGAGGTTGCAGTTCTCTCTCTGAT------GATGATGATGACAGTGCCTCTATGATGGAGCGTGGAAACTGCCAAGGTGGGGATGCTTTCCGAAATAACTCCCATGCAGAGGAAGGAACATCCTCACAGAGGAGTCAGTACCTGCCTGGTGCCATTGCACTCTTCAACGTTAACAACAGCAGCAATAAAGACCAAGGGGTGAAAGAGGAA------------AAGAAAAAGAAAAAAGAAAAGAAAAGCAAATCTAGTGATAAAAAGGAGAAGAAAAAGAATAAGGAAAAAGAGAAAGAG------AAAGAAAAAGACAATGAGAAGAAAA------------AGAAAGAAGATCAGAATAAAGATAAGAAAGAAAATGAGAAGAAAGAAATTATGGTTATTGATCCAGCAGGGAACACATATTACAACTGGCTCTTTTGTATTACCTTGCCTGTGATGTACAACTGGACCATGATTATTGCAAGAGCATGCTTTGAGGAACTTCAATCTAATTACTTAGAATATTGGATTGCTTTTGATTACTTATCAGATGCAATCTATCTTCTTGACATGTTTGTACGAACAAGAACAGGTTACCTGGAACAAGGATTATTGGTGAGAGAAGAGGCTAAACTCATAGACAAATATAAATCACATGTGCAATTTAAACTTGACGTTCTCTCAGTGGTACCAACTGATTTGCTGCTTTTACAATTGGGATGGAGCTATCCAGAGGTAAGATTAAACAGATTACTCAGGATATCACGTATGTTTGAATTCTTCCAACGGACAGAAACAAGGACAAACTATCCAAACATCTTTAGGATTTCTAACCTCGTCATGTATATTGTGATTATCATCCACTGGAATGCATGTGTATACTTTTCTATCTCCAAAGCCATTGGATTTGGGAATGATGCATGGGTCTATCCTGATGTTAATGACCCTGAATTTGGTCGTCTGGCTAGAAAGTATGTTTATAGTCTCTATTGGTCGACGTTGACCTTAACCACCATTGGTGAAACTCCGCCTCCTGTTTTGGACTCTGAGTATGTCTTTGTGGTGGTTGACTTCTTGATTGGAGTGTTAATTTTTGCTACTATTGTTGGTAATATCGGCTCCATGATTTCCAACATGAATGCAGCCAGGGCAGAATTTCAAGCAAGAATTGATGCTATAAAACAGTATATGCATTTTCGAAATGTAAGCAAAGATATGGAAAAGAGGGTTATCAAGTGGTTTGACTACCTATGGACAAACAAAAAAACAGTAGATGAAAGGGAAGTCTTGAAATATCTACCAGATAAACTAAGGGCAGAGATTGCCATCAGTGTTCACCTAGACACGTTAAAGAAGGTACGCATTTTTGCTGATTGTGAAGCTGGACTCTTGGTGGAACTGGTCTTGAAGTTACAGCCTCAAGTCTATAGTCCTGGTGATTACATCTGCAAAAAAGGAGATATTGGACGGGAGATGTACATTATCAAAGAAGGAAAACTGGCTGTGGTAGCTGATGATGGGATCACACAGTTTGTGGTTTTGAGTGATGGCAGTTACTTTGGGGAGATTAGCATTCTTAACATTAAAGGTAGTAAGGCTGGGAATCGGAGAACAGCCAATATTAAAAGTATTGGCTACTCAGATCTCTTCTGTCTCTCAAAAGATGATCTCATGGAAGCTCTAACTGAATACCCAGATGCTAAATGCATGCTAGAAGAGAAAGGCAGACAAATCTTGATGAAAGATGGACTGTTGGACATAAATATTGCAAACGCAGGAAGTGATCCTAAAGACCTAGAAGAGAAGGTCACACGAATGGAGGGATCAGTAGACCTCTTACAAACAAGGTTTGCCAGGATTCTGGCTGAGTATGAATCAATGCAGCAGAAGTTGAAGCAAAGGCTAACTAAAGTTGAGAGATTCTTGAAACCATTAATTGAAACTGAGTTCTCAGATATTGCAGGACTAGAAACAGAGAGTGGACCCACAGAATCTACACAGGAATGA
	Trichosurus_vulpecula	---------ATGAAGAGAAATGTGGTCAGCACTCAGCACTCATATGTGAACATCCCCAAGGTGATTGCACAAGACACAGAAAAGGAAATTAGAAGGATAGAAAATGGAGGTTGCAGTTCTCTCTCTGAT------GATGATGATGACAGTGCCTCTATGATGGAGCATGGAAACCGCCAAGGTGGGGATGCTTTCCAAAATAACTCCCATGCAGAGGAAGGAACATCCTCACAGAGGAGTCAGTACCTGCCTGGTGCCATTGCACTCTTCAACGTTAACAACAGTAGCAATAAAGACCAAGGGGTGAAAGAGGAA------------AAGAAAAAGAAAAAAGAAAAGAAAAGCAAATCTAGTGATAAAAAGGAGAAGAAAAAGAATAAGGAAAAAGAGAAAGAGAAAGAAAAAGAAAAAGAGAATGAGAAGAAAA------------AGAAAGAGGATCAAAATAAAGATAAGAAAGAAAATGAGAAGAAAGAAATTATGGTTATTGATCCAGCGGGGAACACATATTACAACTGGCTGTTTTGTATTACTTTGCCTGTGATGTACAACTGGACCATGATTATTGCAAGAGCATGCTTTGAAGAACTTCAGTCTAAGTACTTAGAATATTGGATTGCTTTTGATTACTTATCAGATGCAATCTATCTTCTTGACATGTTTGTACGAACAAGAACAGGTTACCTGGAACAAGGATTATTGGTGAGAGAAGAGGCTAAACTCATAGACAAATATAAATCACATTTGCAATTTAAACTTGACGTTCTCTCAGTGGTACCAACTGATTTGCTGCTTTTACAGTTGGGATGGAGCTATCCAGAGGTAAGATTAAACAGATTACTCAGGATATCACGTATGTTTGAATTCTTCCAACGGACAGAAACAAGGACAAACTATCCAAACATCTTTAGGATTTCTAACCTCGTCATGTATATTGTGATTATCATCCACTGGAATGCATGTGTATACTTTTCTATCTCTAAAGCCATTGGATTTGGGAACGATACATGGGTCTATCCTGATGTTAATGACCCTGAATTTGGTCGTCTGGCTAGAAAGTATGTTTATAGTCTCTACTGGTCGACGTTGACCTTAACCACCATTGGTGAAACTCCACCTCCTGTTTTGGACTCTGAGTATGTCTTTGTGGTGGTTGACTTCTTGATTGGAGTGTTAATTTTTGCTACTATCGTCGGTAATATTGGCTCCATGATTTCCAATATGAATGCAGCCAGAGCAGAATTTCAAGCAAGAATTGATGCTATAAAACAGTATATGCATTTTCGAAATGTAAGCAAAGATATGGAAAAGAGGGTTATCAAGTGGTTTGACTACCTATGGACAAACAAAAAAACAGTAGATGAAAGGGAAGTCTTGAAATATCTACCAGATAAACTAAGGGCAGAGATTGCCATCAGTGTTCACCTAGACACGTTAAAGAAGGTACGCATTTTTGCTGACTGTGAAGCTGGACTCTTGGTAGAACTGGTCTTGAAGTTACAGCCTCAAGTCTACAGTCCTGGTGATTACATCTGCAAAAAAGGAGATATTGGACGGGAGATGTACATTATCAAAGAAGGAAAACTGGCTGTGGTAGCTGATGATGGGATCACACAGTTCGTGGTTTTGAGTGATGGCAGTTACTTTGGGGAGATTAGCATTCTCAACATTAAAGGTAGTAAAGCTGGGAACCGACGAACAGCCAATATTAAAAGTATTGGCTACTCAGATCTCTTCTGTCTCTCAAAAGATGATCTCATGGAAGCTCTAACTGAATACCCAGATGCTAAATGCATGCTAGAAGAGAAAGGCAAACAAATCTTGATGAAGGATGGACTGCTGGACATAAATATTGCAAATGCAGGAAGTGATCCTAAGGACCTAGAAGAGAAGGTCACACGAATGGAGGGATCAGTAGACCTCTTACAAACAAGGTTTGCCAGGATTCTGGCTGAGTATGAATCAATGCAGCAGAAGTTGAAGCAAAGGCTAACTAAAGTTGAGAGATTCTTGAAACCATTAATTGAAACTGAGTTCTCAGATATTGCAGGACTAGAAACAGAGCGTGGACCCACAGAATCCACACAGGAATGA
	Phascolarctos_cinereus	---------ATGAAAAGAAATGTGGTCAGCACTCAGCACTCATATGTGAACATCCCCAAGGTGACTGCACAAGACACTGAAAAGGAAATAAGAAGAATAGAAAATGGTGGTTGCAGTTCGTTCTCTGATGAT---GATGATGATGACAGTGCCTCTATGATGGAGCGTGGAAACCATCAACGTGGGGATGCTTTCCGAAATAACTCCCATGCAAAGGAAGGAACATCCTCCCAGAGGAGTCAGTACCTGCCTGGTGCCATTGCTCTCTTCAACGTTAACAACAGCAGCAATAAAGACCAAGAGGTGAAAGAGGAA------------AAGAAAAAGAAAAAAGAAAAGAAAAGCAAATCTAGTGATAAAAAGGAGAAGAAAAAGAATAAAGAAAAAGAGAAAGAG------AAAGAAAAAGAGAAAGAGAAGAAAA------------AGAAAGAGGATCAGAATAAAGATAAGAAAGAAAATGAGAAGAAAGAAATTACAGTTATTGATCCAGCAGGAAATACATATTACAACTGGCTGTTTTGTATTACTTTGCCTGTGATGTACAACTGGACCATGATCATTGCAAGAGCATGCTTTGAGGAACTTCAGTCTGATTATTTAGAATATTGGATTTTTTTTGATTACTTATCAGATGCAATCTATCTTCTTGACATGTTTGTCCGAACAAGAACAGGTTACCTGGAACAAGGATTGTTGGTGAGAGATGAAGCTAAACTCATAGAAAAATATAAGTCACATTTGCAATTTAAACTTGATGTTATCTCAGTGGTACCAACTGATCTGCTGCTTTTAAAATTGGGATGGAGCTATCCAGAGGTAAGATTAAACAGATTACTCAGGATATCACGTATGTTTGAATTCTTCCAACGGACAGAAACAAGGACAAACTACCCAAACATCTTTAGGATTTCTAACCTTGTCATGTATATTGTGATTATCATCCACTGGAATGCATGTGTATACTTTTCTATCTCTAAAGCCGTTGGATTTGGGAATGATACATGGGTCTATCCTGATGTTAATGACCCTGAATTTGGTCGTCTGGCTAGAAAGTATGTTTATAGTCTCTACTGGTCGACATTGACCTTAACCACCATTGGGGAAACTCCACCTCCTGTTTTGGATTCTGAGTATGTCTTTGTTGTGGTTGACTTCTTGATTGGAGTGTTAATTTTTGCTACTATCGTTGGTAATATCGGCTCCATGATTTCCAATATGAATGCAGCCAGAGCAGAATTTCAAGCAAGAATCGATGCTATAAAACAGTATATGCATTTTCGAAATGTAAGCAAAGATATGGAAAAGAGGGTTATCAAGTGGTTTGATTACCTATGGACAAACAAAAAAACAGTGGATGAAAGGGAAGTCTTGAAATATCTACCAGATAAACTAAGGGCAGAGATTGCCATCAGCGTTCACCTAGACACATTAAAGAAGGTACGCATTTTTGCTGATTGTGAAGCTGGACTATTGGTGGAATTGGTCTTGAAGTTACAGCCTCAAGTCTACAGTCCTGGTGATTACATCTGCAAAAAAGGAGATATTGGACGGGAGATGTACATTATCAAAGAAGGGAAATTGGCTGTGGTAGCTGATGATGGAATCACACAGTTTGTGGTGCTGAGTGATGGTAGTTACTTTGGGGAGATTAGCATTCTTAACATTAAAGGTAGCAAAGCTGGGAACCGAAGAACAGCCAATATTAAAAGTATTGGCTACTCAGATCTCTTCTGTCTATCAAAAGATGATCTCATGGAAGCTTTAACCGAATACCCAGATGCTAAATGCATGCTAGAAGAGAAAGGCAAACAAATCTTGATGAAGGATGGACTGTTGGACATAAATATTGCAAATGCAGGAAGTGATCCTAAGGACCTAGAAGAGAAGGTCACACGAATGGAGGGATCAGTAGACCTCTTACAAACAAGGTTTGCCAGGATTCTGGCTGAGTATGAATCAATGCAGCAGAAATTGAAGCAAAGGCTAACTAAAGTTGAGAGATTCTTGAAACCATTAACCGAAACTGAGTTCTCAGATGTTGAAGGACTAGAAGCAGAGAGAGGACCCACAGACACTACCCAGGAATGA
	Vombatus_ursinus	---------ATGAAGAGAAATGTGGTCAGCACTCAGCACTCATATGTGAACATCCCCAAGGTGATTGCACAAGACACTGAAAAGGAAATAAGAAGAATAGAAAATGGTGGTTGCAGTTCGTTCTCTGATGAT---GATGATGATGACAGTGCCTCTATGATGGAGCATGGAAACCACCAAGGTGGGGATGCTTTCCGAAATAACTCCCATGCAAAGGAAGGAACATCCTCCCAGAGGAGTCAGTACCTGCCTGGTGCCATTGCCCTCTTCAATGTTAACAACAGCAGCAACAAAGACCAAGAGGTGAAAGAGGAA------------AAGAAAAAGAAAAAAGAAAAGAAAAGCAAATCTAGTGATAAAAAGG---AGAAAAAGAATAAAGAAAAAGAGAAAGAG------AAAGAAAAAAAGAAACAGAAGAAAA------------AGAAAGAGGATGAGAATAAAGATAAGAAAGAAAATGAGAAGAAAGAAATTACGGTTATTGATCCAGCGGGAAATACATATTACAACTGGCTGTTTTGTATTACTTTGCCTGTGATGTACAACTGGACCATGGTCATTGCAAGAGCATGCTTTGAGGAACTTCAGTCTGATTACTTAGAATATTGGATTATTTTCGATTACTTATCAGATGCAATCTATCTTCTTGACATGTTTGTCCGAACAAGAACAGGTTACCTGGAACAAGGATTATTGGTGAAAGACGAGGCTAAACTCATAGAAAAGTATAAATCACATTTGCAATTTAAACTTGATGTTATCTCAGTGGTACCAACTGATCTGCTGCTTTTAAAATTGGGATGGAGCTATCCAGAGGTAAGATTAAACAGATTACTCAGGATATCACGTATGTTTGAATTCTTCCAACGGACAGAAACAAGGACAAACTACCCAAACATCTTTAGAATTTCTAACCTTGTCATGTATATTGTGATTATTATCCACTGGAATGCATGTGTATACTTTTCTATCTCTAAAGCCATTGGATTTGGGAATGATACATGGGTCTATCCTGATGTTAATGACCCTGAATTTGGTCGTCTGGCTAGAAAGTATGTTTATAGTCTCTACTGGTCGACATTGACTTTAACCACCATTGGTGAAACTCCACCTCCTGTTTTGGACTCTGAGTATATCTTTGTGGTGGTTGATTTCTTGATTGGAGTGTTAATTTTTGCTACTATCGTTGGTAATATCGGCTCCATGATTTCCAATATGAATGCAGCCAGAGCAGAATTTCAAGCAAGAATTGATGCTATAAAACAGTATATGCATTTTCGAAATGTAAGCAAAGAAATGGAAAAGAGGGTTATCAAGTGGTTTGACTACCTATGGACAAACAAAAAGACAGTAGATGAAAGGGAAGTCTTGAAATATCTACCAGATAAACTAAGGGCAGAGATTGCCATCAGTGTTCACCTAGACACATTAAAGAAGGTACGCATTTTTGCTGATTGTGAAGCTGGACTATTGGTGGAATTGGTCTTGAAGTTACAGCCTCAAGTCTACAGTCCTGGTGATTACATCTGCAAAAAAGGAGATATTGGTCGGGAAATGTACATTATCAAAGAAGGGAAATTGGCTGTAGTAGCTGATGATGGGATCACACAGTTTGTGGTCTTGAGTGATGGTAGTTACTTTGGGGAGATTAGCATTCTTAACATTAAAGGTAGCAAAGCTGGGAACCGAAGAACAGCCAATATTAAAAGTATTGGCTACTCAGATCTCTTCTGTCTATCAAAAGATGATCTCATGGAAGCTTTAACCGAATACCCAGATGCTAAATGTATGCTAGAAGAGAAAGGCAAACAAATCTTGATGAAGGATGGACTGTTGGACATAAATATTGCAAATGCAGGAAGTGATCCTAAGGACCTGGAAGAGAAGGTCACACGAATGGAGGGATCAGTAGACCTCTTACAAACAAGGTTTGCCAGGATTCTGGCTGAGTATGAATCAATGCAGCAGAAATTGAAGCAAAGGCTAACTAAAGTTGAGAGATTCTTAAAACCATTAACTGAAACTGAGTTCTCAGATATTGAAGGACTAGAAGCAGAGAAAGGACCCACAGAGACTACACAGGAATGA
	Lagorchestes_hirsutus	---------ATGAAGAGGAATGTGGTCAGCACTCAGCACTCATATGTGAACATCCCCAAGGTGATTGCTAAAGACACCGAAAAGGAAATAAGAAGGATAGAAAATGGAGGTTGCAGTTCGCTCTCTGAC------GATGATGAT---------------ATGGAGCATGGAAACCACCACGCTGGGGATGCTTTCCGAAATAACTCCCATGCAAAGGAAGGAATATCCTCACAGAGGAGTCAGTACCTCCCTGGTGCCATTGCACTCTTCAACATTAACAACAGCAGCAATAAAGACCAAGGGGTGAAAGAGGAA------------AAGAAAAAGAAAAAAGAAAAGAAAAGCAAATCTAGTGATAAAAAGGAGAAGAAAAAGAATAAGGAAAAAGAGAAAGAA------AAAGAAAAAGAGAATGAGAAGAAAA------------AGAAAGATGATCAAAATAAAGATAAGAAAGAAAATGAGAAGAAGGAAATTATGGTTATTGATCCAGCAGGAAACACATATTACAACTGGCTGTTTTGTATTACTTTGCCTGTGATGTACAACTGGACCATGATCATTGCAAGAGCATGCTTTGAGGAACTTCAGTCTAATTACTTAGAATATTGGATTGTTTGTGATTACTTATCGGATGCAATCTATCTTCTTGATATGTTTGTACGAACGAGAACAGGTTACCTGGAACAAGGATTATTGGTGAAAGAAGAGGCTAAACTCATAGACAAATATAAATCACATTTGCAATTTAAACTTGATGTTCTCTCAATGGTACCAACTGATCTGCTGCTTTTACAATTGGGATGGAACTATCCAGAAGTAAGATTAAACAGATTACTCAGGATATCACGTATGTTTGAATTCTTCCAACGGACAGAAACGAGGACAAACTATCCAAACATCTTTAGGATTTCTAACCTTGTCATGTATATTGTGATTATCATCCACTGGAATGCATGTGTATACTTTTCCATTTCTAAAGCCGTTGGATTTGGGAATGATACATGGGTCTATCCTGATGTTAATGACCCTGAATTTGGTCGTCTGGCTAGAAAGTATGTTTACAGTCTCTACTGGTCGACATTGACCTTAACCACCATTGGTGAAACTCCACCTCCTGTTTTGGACTCTGAGTATGTCTTTGTGGTGGTTGACTTCTTGATTGGAGTGTTAATTTTTGCCACTATCGTTGGTAATATCGGCTCCATGATTTCCAATATGAATGCAGCCAGAGCAGAGTTTCAAGCAAGAATTGATGCTATAAAACAGTATATGCATTTTCGAAATGTAAGCAAAGATATGGAAAAGAGGGTTATCAAGTGGTTTGACTACTTATGGACAAACAAAAAAACAGTAGATGAAAGGGAAGTCTTGAAATATCTACCAGATAAACTAAGGGCAGAGATTGCCATCAGTGTTCACCTAGACACATTAAAGAAGGTACGTATTTTTGCTGATTGTGAAGCTGGACTATTGGTGGAACTGGTGCTAAAGTTACAGCCTCAGGTCTACAGTCCTGGTGATTACATCTGCAAAAAAGGAGATATTGGACGGGAGATGTACATTATCAAAGAAGGGAAACTGGCTGTGGTAGCTGATGATGGGATCACACAATTTGTGGTCCTGAGTGATGGTAGTTACTTTGGGGAGATTAGCATTCTTAACATTAAAGGCAGCAAAGCTGGGAACCGAAGAACAGCCAATATTAAAAGTATTGGCTACTCAGATCTCTTCTGTCTTTCAAAAGACGATCTCATGGAAGCTCTGACCGAATACCCAGATGCTAAATGCATGCTAGAAGAGAAAGGCAAACAAATCTTGATGAAGGATGGACTGTTGGACTTAAATATTGCAAATGCAGGAAGTGATCCTAAGGACCTAGAAGAGAAGGTGACACGAATGGAGGGATCGGTAGATCTCTTACAAACAAGGTTCGCCAGGATTCTGGCTGAGTATGAATCGATGCAGCAGAAGTTGAAGCAAAGGCTAACTAAAGTTGAGAGATTCTTGAAACCATTAATTGAAACTGAGTTCTCAGATATTGAAGGACTAGAAACAGAGAGTGCACCCACAGAGTCTACACAGGAATGA
	Macropus_eugenii	---------ATGAAGAGGAATGTGGTCAGCACTCAGCACTCATATGTGAACATCCCCAAGGTGATTGCTCAAGACACCGAAAAGGAAATAAGAAGGATAGAAAATGGAGGTTGCAGTTCGCTCTCTGAC------AATGATGATGACAGTGCCTCTATCATGGAGCATGGAAACCTCCACGGTGGGGATGCTTTCCGAAATAACTCCCATGCAAAGGAAGGAATATCCTCACAGAGGAGTCAGTACCTCTCTGGTGCCATTGCACTCTTCAACATTAACAACAGCAGCAATAAAGACCAAGGGGTGAAAGAGGAA------------AAGAAAAAGAAAAAAGAAAAGAAAAACAAATCTAGTGATAAAAAGGAGAAGAAAAAGAATAAGGAAAAAGAGAAAGAA------AAAGAAAAAGAGAATGAGAAGAAAA------------AGAAAGATGATCAAAATAAAGATAAGAAAGAAAATGAGAAGAAGGAAATTATGGTTATTGATCCAGCGGGAAACACATATTACAACTGGCTGTTTTGTATTACTTTGCCTGTGATGTACAACTGGACCATGATCATTGCAAGAGCATGCTTTGAGGAACTTCAGTCGAATTACTTAGAATATTGGATTGTTTGTGATTACTTATCGGATGCAATCTATCTTCTTGATATGTTTGTACGAACGAGAACAGGTTACCTGGAACAAGGATTATTGGTGAAAGAAGAGGCTAAACTCATAGACAAATATAAATCACATTTGCAATTTAAACTTGATGTTCTCTCAATGGTACCAACTGATCTGCTGCTTTTACAATTGGGATGGAACTATCCAGAGGTAAGATTAAACCGATTACTCAGGATATCACGTATGTTTGAATTCTTCCAACGGACAGAAACGAGGACAAACTATCCAAACATCTTTAGGATTTCTAACCTTGTCATGTATATTGTGATTATCATCCACTGGAATGCATGTGTATACTTTTCCATTTCTAAGGCCGTTGGATTTGGGAATGATACATGGGTCTATCCTGATGTTAATGACCCTGAATTTGGTCGTCTGGCTAGAAAGTATGTTTACAGTCTCTACTGGTCGACTTTGACCTTAACAACCATTGGTGAAACTCCACCTCCTGTTTTGGACTCTGAGTATGTCTTTGTGGTGGTTGACTTCTTGATTGGAGTGTTAATTTTTGCTACTATCGTCGGTAATATCGGCTCCATGATTTCCAATATGAATGCAGCCAGAGCAGAGTTTCAAGCAAGAATTGATGCTATAAAACAGTATATGCATTTTCGAAATGTAAGCAAAGATATGGAAAAGAGGGTTATCAAGTGGTTTGACTACTTATGGACAAACAAAAAAACAGTAGATGAAAGGGAAGTCTTGAAATATCTACCAGATAAACTAAGGGCAGAGATTGCCATCAGTGTTCACCTAGACACATTAAAGAAGGTACGTATTTTTGCTGATTGTGAAGCTGGACTATTGGTGGAACTGGTGCTAAAGTTACAGCCTCAGGTCTACAGTCCTGGTGATTACATCTGCAAAAAAGGAGATATTGGACGGGAGATGTACATTATCAAAGAAGGGAAACTGGCTGTGGTAGCTGATGATGGGATCACACAATTTGTGGTCTTGAGTGATGGTAGTTACTTTGGGGAGATTAGCATTCTTAACATTAAAGGTAGCAAAGCTGGGAACCGAAGAACAGCCAATATTAAAAGTATTGGCTACTCAGATCTCTTCTGTCTTTCAAAAGATGATCTCATGGAAGCTCTGACTGAATACCCAGATGCTAAATGCATGCTAGAAGAGAAAGGCAAACAAATCTTGATGAAGGATGGACTGTTGGACTTAAATATTGCAAATGCAGGAAGTGATCCTAAGGACCTAGAAGAGAAGGTGACACGAATGGAGGGATCCGTAGATCTCTTACAAACAAGGTTTGCCAGGATTCTGGCTGAGTATGAATCGATGCAGCAGAAGTTGAAGCAAAGGCTAACTAAAGTTGAGAGATTCTTGAAACCATTAATTGAAACTGAGTTCTCAGATATTGAAGCACTAGAAACAGAGAGTGCACCCACAGAGTCTACACAGGAATGA
	Macropus_fuliginosus	---------ATGAAGAGGAATGTGGTCAGCACTCAGCACTCATATGTGAACATCCCC------------------ACCGAAAAGGAAATAAGAAGGATAGAAAATGGAGGTTGCAGTTCGCTCTCTGAC------GATGATGATGACAGTGCCTCTATCATGGAGCATGGAAACCACCACGGTGGGGATGCTTTCCGAAATAACTCCCATGCAAAGGAAGGAATATCCTCACAGAGGAGTCAGTACCTCCCTGGTGCCATTGCACTCTTCAACATTAACAACAGCAGCAATAAAGACCAAGTGGTGAAAGAGGAA------------AAGAAAAAGAAAAAAGAAAAGAAAAGCAAATCTAGTGATAAAAAGGAGAAGAAAAAGAATAAGGAAAAAGAGAAAGAA------AAAGAAAAAGAGAATGAGAAGAAAA------------AGAAAGACGATCAAAATAAAGATAAGAAAGAAAATGAGAAGAAGGAAATTATGGTTATTGATCCAGCGGGAAACACATATTACAACTGGCTGTTTTGTATTACTTTGCCTGTGATGTACAACTGGACCATGATCATTGCAAGAGCATGCTTTGAGGAACTTCAGTCTAATTACTTAGAATATTGGATTGTTTGTGATTACTTATCGGATGCAATCTATCTTCTTGATATGTTTGTACGAACGAGAACAGGTTACCTGGAACAAGGATTATTGGTGAAAGAAGAGGCTAAACTCATAGACAAATATAAATCACATTTGCAATTTAAACTTGATGTTCTCTCAATGGTACCAACTGATCTGCTGCTTTTACAATTGGGATGGAACTATCCAGAGGTAAGATTAAACAGATTACTCAGGATATCACGTATGTTTGAATTCTTCCAACGGACAGAAACGAGGACAAACTATCCAAACATCTTTAGGATTTCTAACCTTGTCATGTATATTGTGATTATCATCCACTGGAATGCATGTGTATACTTTTCCATTTCTAAAGCCGTTGGATTTGGGAATGATACATGGGTCTATCCTGATGTTAATGACCCTGAATTTGGTCGTCTGGCTAGAAAGTATGTTTACAGTCTCTACTGGTCGACATTGACCTTAACCACCATTGGTGAAACTCCACCTCCTGTTTTGGACTCTGAGTATGTCTTTGTGGTGGTTGACTTCTTGATTGGAGTGTTAATTTTTGCTACTATCGTCGGTAATATCGGCTCCATGATTTCCAATATGAATGCAGCCAGAGCAGAGTTTCAAGCAAGAATTGATGCTATAAAACAGTATATGCATTTTCGAAATGTAAGCAAAGATATGGAAAAGAGGGTTATCAAGTGGTTTGACTACTTATGGACAAACAAAAAAACAGTAGATGAAAGGGAAGTCTTGAAATATCTACCAGATAAACTAAGGGCAGAGATTGCCATCAGTGTTCACCTAGACACATTAAAGAAGGTACGTATTTTTGCTGATTGTGAAGCTGGACTATTGGTGGAACTGGTGCTAAAGTTACAGCCTCAGGTCTACAGTCCTGGTGATTACATCTGCAAAAAAGGAGATATTGGACGGGAGATGTACATTATCAAAGAAGGGAAACTGGCTGTGGTAGCTGATGATGGGATCACACAATTTGTGGTCTTGAGTGATGGTAGTTACTTTGGGGAGATTAGCATTCTTAACATTAAAGGTAGCAAAGCTGGGAACCGAAGAACAGCCAATATCAAAAGTATTGGCTACTCAGATCTCTTCTGTCTTTCAAAAGATGATCTCATGGAAGCTCTGACCGAATACCCAGATGCTAAATGCATGCTAGAAGAGAAAGGCAAACAAATCTTGATGAAGGATGGACTGTTGGACTTAAATATTGCAAATGCAGGAAGTGATCCTAAGGACCTAGAAGAGAAGGTGACACGAATGGAGGGATCGGTAGATCTCTTACAAACAAGGTTTGCCAGGATTCTGGCTGAGTATGAATCGATGCAGCAGAAGTTGAAGCAAAGGCTAACTAAAGTTGAAAGATTCTTGAAACCATTAATTGAAACTGAGTTCTCAGATATTGAAGGACTAGAAACAGAGAGTGCACCCACAGAGTCTACACAGGAATGA
	Macropus_giganteus	---------ATGAAGAGGAATGTGGTCAGCACTCAGCACTCATATGTGAACATCCCC------------------ACCGAAAAGGAAATAAGAAGGATAGAAAATGGAGGTTGCAGTTCGCTCTCTGAC------GATGATGATGACAGTGCCTCTATCATGGAGCATGGAAACCACCACGGTGGGGATGCTTTCCGAAATAACTCCCATGCAAAGGAAGGAATATCCTCACAGAGGAGTCAGTACCTCCCTGGTGCCATTGCACTCTTCAACATTAACAACAGCAGCAATAAAGACCAAGGGGTGAAAGAGGAA------------AAGAAAAAGAAAAAAGAAAAGAAAAGCAAATCTAGTGATAAAAAGGAGAAGAAAAAGAATAAGGAAAAAGAGAAAGAA------AAAGAAAAAGAGAATGAGAAGAAAA------------AGAAAGACGATCAAAATAAAGATAAGAAAGAAAATGAGAAGAAGGAAATTATGGTTATTGATCCAGCGGGAAACACATATTACAACTGGCTGTTTTGTATTACTTTGCCTGTGATGTACAACTGGACCATGATCATTGCAAGAGCATGCTTTGAGGAACTTCAGTCTAATTACTTAGAATATTGGATTGTTTGTGATTACTTATCGGATGCAATCTATCTTCTTGATATGTTTGTACGAACGAGAACAGGTTACCTGGAACAAGGATTATTGGTGAAAGAAGAGGCTAAACTCATAGACAAATATAAATCACATTTGCAATTTAAACTTGATGTTCTCTCAATGGTACCAACTGATCTGCTGCTTTTACAATTGGGATGGAACTATCCAGAGGTAAGATTAAACAGATTACTCAGGATATCACGTATGTTTGAATTCTTCCAACGGACAGAAACGAGGACAAACTATCCAAACATCTTTAGGATTTCTAACCTTGTCATGTATATTGTGATTATCATCCACTGGAATGCATGTGTATACTTTTCCATTTCTAAAGCCGTTGGATTTGGGAATGATACATGGGTCTATCCTGATGTTAATGACCCTGAATTTGGTCGTCTGGCTAGAAAGTATGTTTACAGTCTCTACTGGTCGACATTGACCTTAACCACCATTGGTGAAACTCCACCTCCTGTTTTGGACTCTGAGTATGTCTTTGTGGTGGTGGACTTCTTGATTGGAGTGTTAATTTTTGCTACTATCGTCGGTAATATCGGCTCCATGATTTCCAATATGAATGCAGCCAGAGCAGAGTTTCAAGCAAGAATTGATGCTATAAAACAGTATATGCATTTTCGAAATGTAAGCAAAGATATGGAAAAGAGGGTTATCAAGTGGTTTGACTACTTATGGACAAACAAAAAAACAGTAGATGAAAGGGAAGTCTTGAAATATCTACCAGATAAACTAAGGGCAGAGATTGCCATCAGTGTTCACCTAGACACATTAAAGAAGGTACGTATTTTTGCTGATTGTGAAGCTGGACTATTGGTGGAACTGGTGCTAAAGTTACAGCCTCAGGTCTACAGTCCTGGTGATTACATCTGCAAAAAAGGAGATATTGGACGGGAGATGTACATTATCAAAGAAGGGAAACTGGCTGTGGTAGCTGATGATGGGATCACACAATTTGTGGTCTTGAGTGATGGTAGTTACTTTGGGGAGATTAGCATTCTTAACATTAAAGGTAGCAAAGCTGGGAACCGAAGAACAGCCAATATTAAAAGTATTGGCTACTCAGATCTCTTCTGTCTTTCAAAAGATGATCTCATGGAAGCTCTGACCGAATACCCAGATGCTAAATGCATGCTAGAAGAGAAAGGCAAACAAATCTTGATGAAGGATGGACTGTTGGACTTAAATATTGCAAATGCAGGAAGTGATCCTAAGGACCTAGAAGAGAAGGTGACACGAATGGAGGGATCGGTAGATCTCTTACAAACAAGGTTTGCCAGGATTCTGGCTGAGTATGAATCGATGCAGCAGAAGTTGAAGCAAAGGCTAACTAAAGTTGAAAGATTCTTGAAACCATTAATTGAAACTGAGTTCTCAGATATTGAAGGACTAGAAACAGAGAGTGCACCCACAGAGTCTACACAGGAATGA
	Setonix_brachyurus	---------ATGAAGAGGAATGTGGTCAGCACTCAGCACTCATATGTGAACATCCCCAAGGTGATTGCTCAAGACACCGAAAAGGAAATAAGAAGGATAGAAAATGGAGGTTGCAGTTCGCTCTCTGAC------GATGATGATGACAGTGCCTCTATCATGGAGCATGGAAACCTCCACGGTGGGGATGTTTTCCGAAATAATTCCCATGCAAAGGAAGGAATATCCTCACAGAGGAGTCAGTACCTCCCTGGTGCCATTGCACTCTTCAACATTAACAACAGCAGCAATAAAGACCAAGGGGTGAAAGAGGAA------------AAGAAAAAGAAAAAAGAAAAGAAAAGCAAATCTAGTGATAAAAAGGAGAAGAAAAAGAATAAGGAAAAAGAGAAAGAA------AAAGAAAAAGAGAATGCGAAGAAAA------------AGAAAGACGATCAAAATAAAGATAAGAAAGAAAATGAGAAGAAGGAAATTATGGTTATTGATCCAGCGGGAAACACATATTACAACTGGCTGTTTTGTATTACTTTGCCTGTGATGTACAACTGGACCATGATCATTGCAAGAGCATGCTTTGAGGAACTTCAGTCTAATTACTTAGAATATTGGATTGTTTGTGATTACTTATCGGATGCAATCTATCTTCTTGATATGTTTGTACGAACGAGAACAGGTTACCTGGAACAAGGATTATTGGTGAAAGAAGAGGCTAAACTCATAGACAAATATAAATCACATTTGCAATTTAAACTTGATGTTCTCTCAATGGTACCAACTGATCTGCTGCTTTTACAACTGGGATGGAACTATCCAGAGGTAAGATTAAACAGATTACTCAGGATATCACGTATGTTTGAATTCTTCCAACGGACAGAAACGAGGACAAACTATCCAAACATCTTTAGGATTTCTAACCTTGTCATGTATATTGTGATTATCATCCACTGGAATGCATGTGTATACTTTTCCATTTCTAAAGCCGTTGGATTTGGGAATGATACATGGGTCTATCCTGATGTTAATGACCCTGAATTTGGTCGTCTGGCTAGAAAGTATGTTTACAGTCTCTACTGGTCGACACTGACCTTAACCACCATTGGTGAAACTCCACCTCCTGTTTTGGACTCTGAGTATGTCTTTGTGGTGGTTGACTTCTTGATTGGAGTGTTAATTTTTGCTACTATCGTTGGTAATATTGGCTCCATGATTTCCAATATGAATGCAGCCAGAGCAGAGTTTCAAGCAAGAATTGATGCTATAAAACAGTATATGCATTTTCGAAATGTAAGCAAAGATATGGAAAAGAGGGTTATCAAGTGGTTTGACTACTTATGGACAAACAAAAAAACAGTAGATGAAAGGGAAGTCTTGAAATATCTACCAGATAAACTAAGGGCAGAGATTGCCATCAGTGTTCACCTAGACACATTAAAGAAGGTACGTATTTTTGCTGATTGTGAAGCTGGACTATTGGTGGAACTGGTGCTAAAGTTACAGCCTCAGGTCTACAGTCCTGGTGATTACATCTGCAAAAAAGGAGATATTGGACGGGAGATGTACATTATCAAAGAAGGGAAACTGGCTGTGGTAGCTGATGATGGGATCACACAATTTGTGGTCTTGAGTGATGGTAGTTACTTTGGGGAGATTAGCATTCTTAACATTAAAGGTAGCAAAGCTGGGAACCGAAGAACAGCCAATATTAAAAGTATTGGCTACTCAGATCTCTTCTGTCTTTCAAAAGATGATCTCATGGAAGCTCTGACCGAATACCCAGATGCTAAATGCATGCTAGAAGAGAAAGGCAAACAAATCTTGATGAAGGATGGACTGTTGGACTTAAATATTGCAAATGCAGGAAGTGACCCTAAGGACCTAGAAGAGAAGGTGACACGAATGGAGGGATCGGTAGATCTCTTACAAACAAGGTTCGCCAGGATTCTGGCTGAGTATGAATCGATGCAGCAGAAGTTGAAGCAAAGGCTAACTAAAGTTGAGAGATTCTTGAAACCATTAATTGAAACTGAGTTCTCAGATATTGAAGGACTAGAAACAGAGAGTGCACCCACAGAGTCTACACAGGAATGA
	Macropus_rufus	---------ATGAAGAGGAATGTGGTCAGCACTCAGCACTCATATGTGAACATCCCC------------------ACCGAAAAGGAAATAAGAAGGATAGAAAATGGAGGTTGCAGTTCGCTCTCTGAC------GATGATGATGACAGTGCCTCTATCATGGAGCATGGAAACCTCCACGGTGGGGATGCTTTCCGAAATAACTCCCATGCAAAGGAAGGAATATCCTCACAGAGGAGTCAGTACCTCCCTGGCGCCATTGCACTCTTCAACATTAACAACAGCAGCAATAAAGACCAAGGGGTGAAAGAGGAA------------AAGAAAAAGAAAAAAGAAAAGAAAAGCAAATCTAGTGATAAAAAGGAGAAGAAAAAGAATAAGGAAAAAGAGAAAGAA------AAAGAAAAAGAGAATGAGAAGAAAA------------AGAAAGACGATCAAAATAAAGATAAGAAAGAAAATGAGAAGAAGGAAATTATGGTTATTGATCCAGCGGGAAACACATATTACAACTGGCTGTTTTGTATTACTTTGCCTGTGATGTACAACTGGACCATGATCATTGCAAGAGCATGCTTTGAGGAACTTCAGTCTAATTACTTAGAATATTGGATTGTTTGTGATTACTTATCGGATGCAATCTATCTTCTTGATATGTTTGTACGAACGAGAACAGGTTACCTGGAACAAGGATTATTGGTGAAAGAAGAGGCTAAACTCATAGACAAATATAAATCACATTTGCAATTTAAACTTGATGTTCTCTCAATGGTACCAACTGATCTGCTGCTTGTACAACTGGGATGGAACTATCCAGAGGTAAGATTAAACAGATTACTCAGGATATCACGTATGTTTGAATTCTTCCAACGGACAGAAACGAGGACAAACTATCCAAACATCTTTAGGATTTCTAACCTTGTCATGTATATTGTGATTATCATCCACTGGAATGCATGTGTATACTTTTCCATTTCTAAAGCCGTTGGATTTGGGAATGATACATGGGTCTATCCTGATGTTAATGACCCTGAATTTGGTCGTCTGGCTAGAAAGTATGTTTACAGTCTCTACTGGTCGACACTGACCTTAACCACCATTGGTGAAACTCCACCTCCTGTTTTGGACTCTGAGTATGTCTTTGTGGTGGTTGACTTCTTGATTGGAGTGTTAATTTTTGCCACTATCGTTGGTAATATCGGCTCCATGATTTCCAATATGAATGCAGCCAGAGCAGAGTTTCAAGCAAGAATTGATGCTATAAAACAGTATATGCATTTTCGAAATGTAAGCAAAGATATGGAAAAGAGGGTTATCAAGTGGTTTGACTACTTATGGACAAACAAAAAAACGGTAGATGAAAGGGAAGTCTTGAAATATCTACCAGATAAACTAAGGGCAGAGATTGCCATCAGTGTTCACCTAGACACATTAAAGAAGGTACGTATTTTTGCTGATTGTGAAGCTGGACTATTGGTGGAACTGGTGCTAAAGTTACAGCCTCAGGTCTACAGTCCTGGTGATTACATCTGCAAAAAAGGTGATATTGGACGGGAGATGTACATTATCAAAGAAGGGAAACTGGCTGTGGTAGCTGATGATGGGATCACACAATTTGTGGTCTTGAGTGATGGTAGTTACTTTGGGGAGATTAGCATTCTTAACATTAAAGGTAGCAAAGCTGGGAACCGAAGAACAGCCAATATTAAAAGTATTGGCTACTCAGATCTTTTCTGTCTTTCAAAAGATGATCTCATGGAAGCTCTGACCGAATACCCAGATGCTAAATGCATGCTAGAAGAGAAAGGCAAACAAATCTTGATGAAGGATGGACTGTTGGACTTAAATATTGCAAATGCAGGAAGTGACCCTAAGGACCTAGAAGAGAAGGTGACACGAATGGAGGGATCGGTAGATCTCTTACAAACAAGGTTCGCCAGGATTCTGGCTGAGTATGAATCAATGCAGCAGAAGTTGAAGCAAAGGCTAACTAAAGTTGAGAGATTCTTGAAACCATTAATTGAAACTGAGTTCTCAGATATTGAAGGACTAGAAACAGAGAGTGCACCCACAGAGTCTACACAGGAATGA
	Potorous_gilbertii	---------ATGAAGAGGAATGTGGTCAGCACTCAGCACTCATATGTGAACATCCCCAAAGTAATTGCTCAAGACACCGAAAAGGAAATAAGAAGGATAGAAAATGGAGGTTGCAGTTCACTCTCTGAT------GATGATGACGACAGTGCCTCTATGATGGAGCGTGGAAACCACCAAGGTGGGGATGCTTTCCGAAATAACTCCCATGCAAAGGAAGGAATATCCTCACAAAGGAGTCAGTACCTCCCTGGTGCCATTGCACTCTTCAACATTAACAACAGCAGCAATAAAGACCAAGGGGTGAAAGAGGAA------------AAGAAAAAGAAAAAAGAGAAGAAAACCAAATCTAGTGATAAAA---AGAAGAAAAAGAATAAGGAAAAAGAGAAAGAA------AAAGAAAAAGAGAATGAGAAGAAAA------------AGAAAGATGATCAAAATAAAGATAAGAAAGAAAATGAGAAGAAGGAAATTATGGTTATTGATCCAGCGGGAAACACATATTACAACTGGCTGTTTTGTATTACTTTGCCTGTGATGTACAACTGGACCATGATCATTGCAAGAGCATGCTTTGAAGAACTTCAGTCTAATTACTTAGAATATTGGATTGTTTGTGATTACTTATCAGATGCAATCTATCTTCTTGATATGTTTGTACGAACGAGAACAGGTTACCTGGAACAAGGATTATTGGTGAAAGAAGAGTCTAAACTCATAGACAAATATAAATCACATTTGCAATTTAAACTTGATGTTCTCTCAATGGTACCAACTGATCTGCTGCTTTTACAATTGGGATGGAACTATCCAGAGGTAAGATTAAACAGATTACTCAGGATATCACGTATGTTTGAATTCTTCCAACGGACAGAAACGAGGACAAACTATCCAAACATCTTTAGGATTTCTAACCTTGTCATGTATATTGTCATTATCATCCACTGGAATGCATGTGTATACTTTTCTATTTCTAAAGCCGTTGGATTTGGGAATGATACATGGGTCTACCCTGATGTTAATGACCCTGAATTTGGTCGTCTGGCTAGAAAGTATGTTTACAGTCTCTACTGGTCGACATTGACCTTAACCACCATTGGTGAAACTCCACCTCCTGTTTTGGACTCTGAGTATGTCTTTGTGGTGGTTGACTTCTTGATCGGAGTGTTAATTTTTGCTACTATCGTTGGTAATATTGGCTCCATGATTTCCAATATGAATGCAGCCAGAGCAGAGTTTCAAGCAAGAATTGATGCTATAAAACAGTATATGCATTTTCGAAATGTAAGCAAAGATATGGAAAAGAGGGTTATCAAGTGGTTTGACTACCTATGGACAAACAAAAAAACAGTAGATGAAAGGGAAGTCTTGAAATATCTACCAGATAAACTAAGGGCAGAGATTGCCATCAGTGTTCACCTAGACACATTAAAAAAGGTACGTATTTTTGCTGATTGTGAAGCTGGACTATTGGTGGAACTGGTCTTAAAGTTACAGCCTCAGGTCTATAGTCCTGGTGATTACATCTGCAAAAAAGGAGATATTGGACGGGAGATGTACATTATCAAAGAAGGGAAACTGGCTGTGGTAGCTGATGATGGGATCACACAATTTGTGGTCTTGAGTGATGGTAGTTACTTTGGGGAGATTAGCATTCTTAACATTAAAGGTAGCAAAGCTGGGAACCGAAGAACAGCCAATATTAAAAGTATTGGCTACTCAGATCTCTTCTGTCTTTCAAAAGATGATCTCATGGAAGCTCTAACCGAATACCCAGATGCTAAATGCATGCTAGAAGAGAAAGGCAAACAAATCTTGATGAAGGATGGACTGTTGGACTTAAATATTGCAAATGCAGGAAGTGATCCTAAGGACCTAGAAGAGAAGGTGACACGAATGGAGGGATCAGTAGACCTCTTACAAACCAGGTTCGCCAGGATTTTGGCTGAGTATGAATCGATGCAGCAGAAGCTGAAGCAAAGGCTAACTAAAGTTGAGAGATTCTTGAAACCATTAATTGAAACTGAGTTCTCAGATATTGAAGGACTAGACACAGAGAGAGCACCCACAGAGTCTACACAGGAATGA
	Didelphis_virginiana	---------ATGAAGAGAAATGTGATCAGCACTCAGCACTCATATGTGAACATCCCCAAGGTGGTGCCACAAAATACAGAAAAGCAAATAAGAAGGATAGAAAATGGAGGTTTCAGTTCGCTCTCTGAC------GATGATGATGACAGTGCCTCTGTGATGAAACATGGAAACCACCAAGGTGGCGATTCTTTCAGAACTAACTCACATGCAAAGGAAGGAGCATCCTCACAGAGGAGTCAATACTTGCCTGGTACCATTGCACTCTTTAATGTTAACAACAGCAGCAATAAAGACCAAGAGGTGAAAGAGGAA------------AAGAAAAAGAAAAAAGAAAAGAAAGGCAAATCCAGTGATAAAAAGGAAAAGAAAAAGGATACAGAAAAGAAAAAGAATAAGGAGAAAGAAAAAGAGAAAGAGGAGAAAGAGAAAGAGAAAAAGAAAGAAGACCAAAGTAAAGATAAGAAAGCAGATGAGAAGAATGAAATAGCGGTTATTGATCCAGCGGGGAACACATATTACAACTGGCTGTTTTGTATCACTTTGCCTGTGATGTACAACTGGACCATGGTCATTGCAAGAGCATGTTTTGAGGAACTTCAGTCGACTTACTTAGAATATTGGATTATTTTTGATTACTTATCAGACGCAGTCTATCTTCTTGACATGTTTGTACGAACGAGAACAGGTTACCTGGAACAAGGATTATTAGTGAGAGACAAGCTTAAACTCATAGAGAAATATAAATCACATTTGCAATTTAAACTTGATGTTCTCTCAGTGGTACCAACTGATCTGCTGCTTTTACAGTTGGGATGGAGCTATCCAGAGGTCAGATTAAACAGATTACTCAGGATATCACGGATGTTTGAATTCTTCCAACGGACGGAAACGAGGACAAACTATCCCAATATCTTCAGGATTTCTAACCTTGTCATGTACATTGTGATTATCATTCACTGGAATGCATGTGTCTACTACTCCATCTCTAAAGCCATTGGATTTGGGAACGACACGTGGGTCTATCCTGATGTCAATGACCCTGAATTTGGTCGTCTGGCTAGAAAGTATGTTTATAGCCTCTACTGGTCCACGCTGACCTTAACCACCATTGGTGAAACCCCACCTCCTGTTTTGGACTCTGAATATGTCTTCGTAGTGGTTGACTTCTTGATTGGAGTTTTAATTTTCGCTACGATTGTCGGTAACATCGGCTCCATGATTTCTAACATGAATGCAGCCAGAGCAGAATTTCAAGCAAGAATCGATGCTATAAAGCAGTATATGCATTTTCGAAATGTAAGCAAAGATATGGAAAAGAGGGTTATCAAGTGGTTTGACTACTTGTGGACAAACAAAAAAACAGTAGATGAAAGAGAAGTCTTGAAATATTTACCAGACAAACTAAGGGCAGAGATTGCTATCAGTGTTCACCTGGACACATTAAAGAAGGTACGCATTTTCGCTGACTGTGAAGCTGGACTATTGGTGGAACTGGTCTTGAAGTTACAGCCTCAAGTTTACAGTCCTGGGGATTACATTTGCAAGAAGGGCGATATTGGACGGGAGATGTACATTATCAAAGAGGGGAAACTAGCTGTGGTCGCTGATGATGGGATCACACAGTTTGTGGTCTTGAGTGACGGCAGTTACTTTGGGGAGATTAGCATCCTTAACATTAAAGGTAGCAAAGCGGGGAACCGAAGAACGGCCAATATTAAAAGCATTGGCTATTCAGATCTCTTCTGTCTATCGAAAGATGATCTCATGGAAGCTCTAACTGAATACCCAGATGCTAAATGCATGCTAGAAGAAAAAGGCAGACAAATCTTGATGAAGGATGGACTCTTGGACATAAATATTGCCAATTTAGGAAGTGATCCCAAGGACCTAGAAGAGAAGGTCACACGAATGGAGGGATCAGTAGACCTCTTACAGACAAGGTTTGCCAGGATTCTGGCTGAGTATGAGTCCATGCAGAAAAAGTTGAAGCAAAGACTAACTAAAGTTGAGAACTTCTTGAAACCATTAACTGAATTTGAGTTTTCAGATATCGAAGGAGTAGAACTAGAGAAAGAACCCACAGAGTCAACACAGAAATGA
	Gracilinanus_agilis	---------ATGAAGAGAAATGTGATCAGCACTCAGCACTCATATGTGAACATCCCCAAGGTGGTTCCACAAAATACAGAAAAGCAAATAAGAAGGATAGAAAATGGAGGTTTCAGTTCACTCTCTGAC------GATGATGATGACAGTGCCTCTGTGATGAAACATGGAAACCACCAAGGTGGCGATTCTTTCAGAACTAACTCACATGCAAAGGAAGGGACATCCTCACAGAGGAGTCAATACTTGCCTGGTGCCATTGCACTCTTTAATGTTAACAACAGCAGCAATAAAGACCAAGAGGTGAAAGAGGAA------------AAGAAAAAGAAAAAAGAAAAGAAAGGCAAATCCAGTGAGAAAAAGGAAAAGAAAAAGGATACAGAAAAGAAAAAGAATAAAGAGAAAGAGAAGGAGA---AGGAGAAGGAGAAAGAGAAAGAGAAAAAAGACCAAAGTAAAGATAAGAAAGCAGATGAAAGTAAAGAAATTAAAGTTATTGATCCAGCGGGGAACACATATTACAACTGGCTGTTTTGTATCACTTTGCCTGTGATGTACAACTGGACCATGATCATTGCAAGAGCATGTTTTGAGGAACTTCAGTCTACTTACTTAGAATATTGGATTATTTTTGATTACATATCAGATGCAGTCTATCTCCTTGACATGTTTGTACGAACGAGAACAGGTTATCTGGAACAAGGATTATTAGTGAAAGACAAACTTAAACTCATAGAGAAATATAAATCACATTTGCAATTTAAACTTGATGTTCTCTCAGTGGTACCAACTGATCTGCTGCTTTTACAGTTGGGATGGAGCTATCCAGAGGTCAGATTAAACAGATTACTCAGGATATCACGAATGTTTGAATTCTTCCAACGGACTGAAACAAGGACAAATTATCCAAACATCTTTAGGATTTCTAACCTTGTCATGTATATTGTGATCATCATTCATTGGAATGCATGCGTATACTATTCCATCTCTAAAGCCATTGGATTTGGGAACGATACATGGGTCTATCCTGATGTTAATGACCCTGAATTTGGTCGTCTGGCTAGAAAGTATGTTTATAGCCTCTACTGGTCAACACTGACCTTAACCACCATTGGTGAAACTCCACCTCCTGTTTTGGACTCTGAGTATATCTTCGTGGTGGTTGACTTCTTGATTGGAGTTTTAATTTTTGCTACTATCGTTGGTAATATCGGCTCCATGATTTCTAATATGAATGCAGCCAGAGCAGAATTTCAAGCAAGAATTGATGCTATAAAACAGTATATGCATTTTCGAAATGTAAGCAAAGATATGGAAAAGAGGGTCATCAAGTGGTTTGACTACCTATGGACAAACAAAAAAACGGTAGATGAAAGGGAAGTCTTGAAATATTTACCAGACAAGCTGAGGGCAGAGATTGCTATCAGTGTTCACCTGGACACATTAAAGAAGGTACGCATTTTTGCTGACTGTGAAGCTGGACTATTGGTGGAATTGGTCTTGAAGTTACAGCCTCAAGTTTACAGTCCTGGGGATTACATTTGCAAAAAAGGCGATATTGGACGGGAGATGTACATTATCAAAGAGGGGAAATTAGCCGTGGTAGCTGATGATGGGATCACGCAGTTTGTGGTCTTGAGTGATGGTAGTTACTTTGGGGAGATTAGCATCCTTAACATTAAAGGTAGCAAAGCCGGGAACCGAAGAACAGCCAATATTAAAAGTATTGGCTATTCGGATCTCTTCTGTCTATCGAAAGATGATCTCATGGAAGCTCTAACTGAATACCCAGATGCTAAATGCATGCTAGAAGAAAAAGGCAGACAAATCTTGATGAAGGATGGACTGTTGGACATAAATATTGCAAATTTAGGAAGTGATCCTAAGGACCTAGAAGAGAAGGTCACACGAATGGAGGGATCAGTAGACCTCTTACAGACAAGGTTTGCCAGGATTCTGGCTGAGTATGAGTCCATGCAGAAAAAGTTGAAGCAAAGGCTAACTAAAGTTGAGAATTTCTTGAAACCATTAACTGAAATTGAGTTTTCAGATGTCGAAGGAGTAGAACTAGAGAAAGAACCCACAGAGTCAAGACAGGAATGA
	Monodelphis_domestica	---------ATGAAGAGAAATGTGATCAGCACTCAGCACTCATATATGAACATCCCCAAGGTGGTTCCACAAAATACTGAAAAGCAAATAAGAAGGATAGAAAATGGAGGTTTCAGTTCGCTCTCTGAC------GATGATGATGACAGTGCCTCTGTGACGAAACATGGAAACCACCAAGGAGGCGATTCCTTCAGAACTAACTCCCATGCAAAGGAAGGAGCATCCTCACAGAGGAGTCAATACTTGCCAGGTGCCATTGCACTCTTTAATGTTAACAACTGCAGCAATAAAGACCAAGAGGTGAAAGAGGAA------------AAGAAGAAAAAAAAAGAAAAGAAAGGCAAATCCAGTGATAAAAAGGAAAAGAAAAAGGATACAGAAAAGAAAAAGAATAAGGAGAAAGAAAAAGAGAAAAAGGAGAAAGAGAAAGAGA---AGAAAGAGGACCAAAGTAAAGATAAGAAAGCAGATGAGAAAAAAGAAATTTTGGTTATTGATCCAGCGGGGAGTACATATTACAACTGGCTGTTTTGTATCGCTTTGCCTGTGATGTACAACTGGACCATGATCATTGCAAGAGCATGTTTTGAGGAACTTCAGACTACTTACTTAGAATATTGGATTATTTTGGATTACTTATCAGATGCAATCTATCTTCTTGACATGTTTGTACGAACAAGAACAGGTTACCTGGAACAAGGATTGTTAGTGAAAGACAAACTTAAACTCATAGAGAAATATAAATCACATTTGCAATTTAAACTTGATGTTCTCTCAGTGGTACCAACTGATCTGCTGCTTTTACAGTTGGGATGGAACTATCCAGAGGTCAGATTAAACAGATTACTCAGGGTATCACGAATGTTTGAATTCTTCCAACGGACTGAAACGAGGACAAACTATCCAAACATCTTTAGGATTTCTAACCTTGTCATGTATATTGTGATTATCATTCACTGGAATGCATGCATATACTATTCCATCTCTAAAGTCATTGGATTTGGGAATGATACATGGGTCTATCCTGATACTAATGACCCTGAATTTGGTCGTCTGGCTAGAAAGTATGTTTATAGCCTCTACTGGTCAACACTGACCTTAACCACCATTGGTGAAACTCCACCTCCTGTTTTGGACTCTGAGTATGTCTTCGTGGTGATTGACTTCTTGATTGGAGTTTTAATTTTTGCTACTATCGTTGGTAATATCGGCTCCATGATTTCTAATATGAATGCAGCCAGAGCAGAATTTCAAGCAAGAATTGATGCAGTAAAACAATATATGCATTTTCGAAATGTAAGCAAAGATATGGAAAGGAGGGTTATCAAGTGGTTTGACTACCTATGGACAAACAAAAAAACAGTAGATGAAAAGGAAGTTTTGAAATATTTACCAGACAAACTAAGGGCAGAGATTGCTATCAGTGTTCACTTGGACACATTAAAGAAGGTACGCATTTTTGCTGACTGTGAAGCTGGACTATTGGTGGAACTGGTCTTGAAGTTACAGCCTCAAGTTTACAGTCCTGGGGATTACATTTGCAAAAAAGGCGATATTGGACGGGAGATGTACATTATCAAAGAGGGGAAATTAGCTGTAGTAGCTGATGATGGGATCACACAGTTTGTGGTCTTGAGTGATGGTAGTTACTTTGGGGAGATCAGCATCCTTAACATTAAAGGTAGCAAAGCCGGTAACCGAAGAACAGCCAATATTAGAAGTATTGGCTATTCAGATCTTTTCTGTCTATCAAAAGATGATCTCATGGAAGCTCTAACTGAATATCCAGATGCTAAATGCATGCTAGAAGAAAAAGGCAAACAAATCTTGATGAAGGATGGACTATTGGACCTAAATATTGCAAATTTAGGAAGTGATCCTAAGGACTTAGAAGAGAAGGTCACACAAATGGAAGGATCAGTAGACCTCTTACAGACAAGATTTGCCAGGATTCTTGCCGAGTATGAGTCAATGCAGAAAAAGTTGAAGCAAAGGCTAACTAAAGTTGAGAAATTCTTGAAACCATTAATTGAAACTGAGTTTTCAGATATCGAAGGAGTAGAAACAGAGAGAGAACCCACAGAGTCAACACAGGAATGA
	Notoryctes_typhlops_DNA_Zoo	---------ATGAAGAGAAATGTGGTCAGCACTCAGCACTCATATGTGAACATCCCTAGAGTGATTGCACAAGACACTGAAAAGGAAATAAGAAAGATAGAAAATGGAGGTTGCAGTTCCCTCTCTGATGATGATGATGATGATGACAATGCCTCTATGATGGAACATGGAAACCACCAAGGTGAGGATGCTTTCAGAAATAACTCCCATTCAAAGGAAGGAACATCCTCACAAAGAAGTCAGTACCTGCCTGGT------GCACTTTTCAATGTTAACAACAGCAGTAATAAAGACCAAGAGGGGAAAGAGGAA------------AAGAAAAAGAAAAAAGAAAAGAAAGACAAATCTAGTGATAAAAAGGAGAAGAAAAAGGATCCAGAGAAGAAA------------AAGAAAAAGGAAAAAAAGAAGAAAA------------AGAAAGATGATAAGAATAAAGATAAGAAAGAAGATGAGAAGAAAGAAATTATGGTTATTGATCCAGCAGGGAACACATATTACAACTGGCTATTTTGTGTCACTTTGCCTGTGATGTACAACTGGACCATGCTCATTGCAAGAGCATGTTTTGAGGAACTTCAGTCTGATTACTTAGCACATTGGATTGTTTTTGATTACCTATCAGATATAATCTATCTTCTTGACATGTTTGTAAGAACAAGAACAGGTTACCTGGAACAAGGATTATTGGTGAAAGACAAGGCTAAACTCATTGAGAAATATAAATCTAATTTGCAATTTAAACTTGATGTTCTTTCAATGGTACCCACTGATCTGTTGCTTTTTAAATTGGGCTGGAACTATCCAGAAGTAAGATTAAACAGATTACTCAGGCTATCACGTATGTTTGAATTCTTTCAACGCACAGAAACAAGGACAAACTATCCAAACATCTTTAGGATTTCTAACCTAGTCATGTATATTGTGATTATCATCCACTGGAATGCATGTGTATATTATTCTGTCTCTAAAGCTGTGGGATTTGGTAATGATACATGGGTCTATCCTGATATTAATGATCCTGAATTTGGTCGTCTGGCTCGAAAGTATGTTTATAGTCTCTACTGGTCAACATTGACTTTAACCACCATTGGTGAAGCTCCGCCTCCTGTTTTGGACTCTGAGTATGTCTTTGTGGTGGTTGACTTCTTGATTGGTGTGTTAATTTTTGCTACTATCGTTGGTAATATCGGCTCCGTTATTTCCAATATGAATGCAGCCAGAGCAGAATTTCAAGCAAAAATTGATGCTATAAAGCAGTATATGCATTTCCGAAATGTAAGCAAAGATACGGAAAAGAGGGTTATCAAGTGGTTTGACTACCTATGGACAAACAAAAAAACAGTAGATGAAAAGGAAGTCTTGAAATATCTACCAGATAAACTAAGGGCAGAGATTGCCATCAATGTTCACCTAGACACATTAAAGAAGGTACGCATCTTTGCTGATTGTGAAGCTGGACTATTGGTGGAACTGGTCTTGAAGTTACAGCCTCAAGTCTACAGTCCTGGTGATTACATTTGCAAAAAAGGAGATATTGGACGGGAGATGTATATTATCAAAGAGGGGAAATTGGCTGTGGTAGCTGATGATGGGATCACACAGTTTGTGGTCTTGAGTGATGGTAGTTACTTTGGAGAGATTAGCATTCTTAACATTAAAGGTAGCAAAGCTGGGAACCGAAGAACAGCCAATATTAAAAGTATTGGCTATTCAGATCTCTTCTGTCTATCAAAAGATGATCTTATGGAAGCTCTTACAGAATATCCAGATGCTAAATGCATGCTAGAAGAGAAAGGCAAACAAATCTTGATGAAGGATGGACTGTTAGACCTAAATATTGCAAATGCAGGAAGTGATCCTAAGGACCTAGAAGAGAAGGTCACACAAATGGAGAGATCAGTAGAGCTCTTACAAACTAGGTTTGCCAGGATTCTGGCTGAATATGAATCAATGCAGTGTAAGTTGAAGCAAAGGCTAACTAAAGTTGAGAGATTCTTGAAACCATTAATTGAAACTGAGTTCTCAGGTATCAATGGGTTAGAAACAAAGAGAGGATCTACAGAGTCTACACAGGAATGA
	Notoryctes_typhlops_NYGC	---------ATGAAGAGAAATGTGGTCAGCACTCAGCACTCATATGTGAACATCCCTAGAGTGATTGCACAAGACACTGAAAAGGAAATAAGAAAGATAGAAAATGGAGGTTGCAGTTCCCTCTCTGATGATGATGATGATGATGACAATGCCTCTATGATGGAACATGGAAACCACCAAGGTGAGGATGCTTTCAGAAATAACTCCCATTCAAAGGAAGGAACATCCTCACAAAGAAGTCAGTACCTGCCTGGT------GCACTTTTCAATGTTAACAACAGCAGTAATAAAGACCAAGAGGGGAAAGAGGAA------------AAGAAAAAGAAAAAAGAAAAGAAAGACAAATCTAGTGATAAAAAGGAGAAGAAAAAGGATCCAGAGAAGAAA------------AAGAAAAAGGAAAAAAAGAAGAAAA------------AGAAAGATGATAAGAATAAAGATAAGAAAGAAGATGAGAAGAAAGAAATTATGGTTATTGATCCAGCAGGGAACACATATTACAACTGGCTATTTTGTGTCACTTTGCCTGTGATGTACAACTGGACCATGCTCATTGCAAGAGCATGTTTTGAGGAACTTCAGTCTGATTACTTAGCACATTGGATTGTTTTTGATTACCTATCAGATATAATCTATCTTCTTGACATGTTTGTAAGAACAAGAACAGGTTACCTGGAACAAGGATTATTGGTGAAAGACAAGGCTAAACTCATTGAGAAATATAAATCTAATTTGCAATTTAAACTTGATGTTCTTTCAATGGTACCCACTGATCTGTTGCTTTTTAAATTGGGCTGGAACTATCCAGAAGTAAGATTAAACAGATTACTCAGGCTATCACGTATGTTTGAATTCTTTCAACGCACAGAAACAAGGACAAACTATCCAAACATCTTTAGGATTTCTAACCTAGTCATGTATATTGTGATTATCATCCACTGGAATGCATGTGTATATTATTCTGTCTCTAAAGCTGTGGGATTTGGTAATGATACATGGGTCTATCCTGATATTAATGATCCTGAATTTGGTCGTCTGGCTCGAAAGTATGTTTATAGTCTCTACTGGTCAACATTGACTTTAACCACCATTGGTGAAGCTCCGCCTCCTGTTTTGGACTCTGAGTATGTCTTTGTGGTGGTTGACTTCTTGATTGGTGTGTTAATTTTTGCTACTATCGTTGGTAATATCGGCTCCGTTATTTCCAATATGAATGCAGCCAGAGCAGAATTTCAAGCAAAAATTGATGCTATAAAGCAGTATATGCATTTCCGAAATGTAAGCAAAGATATGGAAAAGAGGGTTATCAAGTGGTTTGACTACCTATGGACAAACAAAAAAACAGTAGATGAAAAGGAAGTCTTGAAATATCTACCAGATAAACTAAGGGCAGAGATTGCCATCAATGTTCACCTAGACACATTAAAGAAGGTACGCATCTTTGCTGATTGTGAAGCTGGACTATTGGTGGAACTGGTCTTGAAGTTACAGCCTCAAGTCTACAGTCCTGGTGATTACATTTGCAAAAAAGGAGATATTGGACGGGAGATGTATATTATCAAAGAGGGGAAATTGGCTGTGGTAGCTGATGATGGGATCACACAGTTTGTGGTCTTGAGTGATGGTAGTTACTTTGGAGAGATTAGCATTCTTAACATTAAAGGTAGCAAAGCTGGGAACCGAAGAACAGCCAATATTAAAAGTATTGGCTATTCAGATCTCTTCTGTCTATCAAAAGATGATCTTATGGAAGCTCTTACAGAATATCCAGATGCTAAATGCATGCTAGAAGAGAAAGGCAAACAAATCTTGATGAAGGATGGACTGTTAGACCTAAATATTGCAAATGCAGGAAGTGATCCTAAGGACCTAGAAGAGAAGGTCACACAAATGGAGAGATCAGTAGAGCTCTTACAAACTAGGTTTGCCAGGATTCTGGCTGAATATGAATCAATGCAGTGTAAGTTGAAGCAAAGGCTAACTAAAGTTGAGAGATTCTTGAAACCATTAATTGAAACTGAGTTCTCAGGTATCAATGGGTTAGAAACAAAGAGAGGATCTACAGAGTCTACACAGGAATGA

;
end;
