# Supplementary material for: Three Blind Moles: Molecular Evolutionary Insights on the Tempo and Mode of Convergent Eye Degeneration in Notoryctes typhlops (Southern Marsupial Mole) and Two Chrysochlorids (Golden Moles)
Source: Genes (Basel). 2023 Oct 28;14(11):2018. doi: 10.3390/genes14112018 (PMC10671557; doi:10.3390/genes14112018)
Supplement: Supplementary file 1 [file genes-14-02018-s001.zip › Marsupialia CDS Alignments Nexus/Marsupialia Rod Genes CDS Nexus/CNGB1 CDS alignment w_ both Notoryctes.nex]

#NEXUS
begin taxa;
	dimensions ntax=29;
	taxlabels
	Notoryctes_typhlops_NYGC[&URN="urn:local:.:1im-gc66kn9","Rough Temperature (°C)"=88.98763796909492,Description="NYGC",Modified=Sun Dec 11 14:27:09 PST 2022,"% GC"=48.6%,"# Nucleotide Sequences With Quality"=0,"Molecular Weight (kDa)"=840.496259999989,Topology="linear","Molecule Type"="DNA",Created=Sun Jul 29 10:56:45 PDT 2018]
	Notoryctes_typhlops_DNA_Zoo[&URN="urn:local:.:1il-gc66kn9","Rough Temperature (°C)"=88.9804008908686,Description="HiC_scaffold_3","Genetic Code"="Standard",Modified=Sun Dec 11 14:27:09 PST 2022,"% GC"=48.6%,"# Nucleotide Sequences With Quality"=0,"Molecular Weight (kDa)"=833.0709499999892,Topology="linear","Molecule Type"="DNA",Created=Mon Aug 15 15:57:23 PDT 2022]
	Sarcophilus_harrisii[&Description="NC_045427"]
	Dasyurus_hallucatus[&Description="HiC_scaffold_2"]
	Dasyurus_viverrinus[&Description="HiC_scaffold_2"]
	Antechinus_flavipes[&Description="JADWMD010000002"]
	Antechinus_stuartii[&Description="JACYGW010051219 (E1-2), JACYGW010051217 (E3), JACYGW010051216 (E4-18)"]
	Phascogale_tapoatafa[&Description="HiC_scaffold_2"]
	Myrmecobius_fasciatus[&Description="HiC_scaffolds 2 (E1-6, 8-18), 221166 (E7)"]
	Thylacinus_cynocephalus[&Description="VAHE03000002"]
	Macropus_fuliginosus[&Description="HiC_scaffold 1"]
	Macropus_giganteus[&Description="HiC_scaffold_1"]
	Macropus_eugenii[&Description="HiC_scaffolds 30723 (E1-2), 109718 (E3), 16647 (E4-8), 50434 (E9-10), 1 (E10-18)"]
	Lagorchestes_hirsutus[&Description="HiC_scaffold_2"]
	Macropus_rufus[&Description="HiC_scaffold_1"]
	Setonix_brachyurus[&Description="HiC_scaffolds 1 (E1-2, 4-18), 1032127 (E3)"]
	Potorous_gilbertii[&Description="HiC_scaffolds 1 (E1-2, 15-18), 1128021 (E3), 221771 (E4), 717789 (E5), 169830 (E6), 56369 (E7-8), 40512 (E9-10), 15845 (E11-14)"]
	Gymnobelideus_leadbeateri[&Description="HiC_scaffold_4"]
	Pseudocheirus_occidentalis[&Description="HiC_scaffolds 3 (E1-2, 4-18), 8670 (E3)"]
	Pseudochirops_corinnae[&Description="HiC_scaffold_1"]
	Pseudochirops_cupreus[&Description="HiC_scaffold_2"]
	Strigocuscus_gymnotis[&Description="HiC_scaffolds 4 (E1-16), 36523 (E17-18)"]
	Trichosurus_vulpecula[&Description=" 400242141"]
	Phascolarctos_cinereus[&Description="NW_018344098"]
	Vombatus_ursinus[&Description="NW_020952293"]
	Dromiciops_gliroides[&Description="NC_057862"]
	Didelphis_virginiana[&Description="HiC_scaffolds 2 (E1-2, 5-18), 28930 (E3-4)",Modified=Tue Jul 05 20:58:03 PDT 2022,"% GC"=40.2%,"# Nucleotide Sequences With Quality"=0,Topology="linear","Molecule Type"="DNA",Created=Mon Jul 04 21:03:18 PDT 2022]
	Gracilinanus_agilis[&country="Brazil: Panga",db_xref="taxon:191870",collection_date="2019-05-19",Organism="Gracilinanus agilis",Description="NC_058131","Genetic Code"="Standard",Modified=Tue Jul 05 20:58:03 PDT 2022,Taxonomy="Eukaryota; Metazoa; Chordata; Craniata; Vertebrata; Euteleostomi; Mammalia; Metatheria; Didelphimorphia; Didelphidae; Gracilinanus",Accession="NC_058131.1","Common Name"="Agile Gracile Mouse Opossum","% GC"=41.2%,sex="male",chromosome="2","# Nucleotide Sequences With Quality"=0,Topology="linear",dev_stage="adult",Created=Wed Oct 20 00:00:00 PDT 2021,isolate="LMUSP501",tissue_type="liver","Molecule Type"="DNA"]
	Monodelphis_domestica[&URN="urn:local:.:1ik-gc66kn9","Rough Temperature (°C)"=89.02937663307203,Description="NC_008801 (E1-10, 12-18), SRR15046087-SRR15046095 (E11)","Genetic Code"="Standard",Modified=Sun Dec 11 14:20:17 PST 2022,"% GC"=48.7%,"# Nucleotide Sequences With Quality"=0,"Molecular Weight (kDa)"=828.5240099999886,Topology="linear","Molecule Type"="DNA",Created=Tue Jul 05 21:02:18 PDT 2022]
;
end;

begin characters;
	dimensions nchar=3018;
	format datatype=dna missing=? gap=-;
	matrix
	Notoryctes_typhlops_NYGC	ATGTCTAAGCAAAACCGAGATGTGGAGTTAGATCGTCTGGTCCAAGACAAGCCGCTTAGCCACAAGACCCCCCATGCTGCTTCCCAAAACATAGCCGAGCATCTCCCTAATGTGCCCACCTACCGGTACCCCACCACCCGCATTCCTGTCCTCATCAACAGGAGGACTGGGGTGTCGAAGCCCACTTTCGTGAAGGAGGCAAAGAGCTCAGTCCGCCGTTTAGTGCCTGCCACAAGAGAACACCCAGCTGTGAAAGTTGAAGATGCTGATGCTGAGAGCGAGCTCCTCCAGGTGGAGGAAAAGCCCCCAAGCCCAGTGTTGTTGCCACCATCCCCAGCCAAATCAGAAACCCTCATGGTGCCTGGCCAGGCTCAGGGAACCACCAGGAAGAAGCTGCCGTCACCCGATGATAATGAGGAGGAGCTCAAGGCCCTGTCTCCAGCACAGTCTCCTGTTCCAGCTTGGTCTGGCCCATCCAGTCCCCAGGGACAAGATGCTGCTGATCGAGCTGAGTCTACAGCCAGCCAGAATAGCGCGATCATCAATGATAGGCTCCAGGAGCTGGTGAAACTCTTTAAGGAAAGGACTGAGAAAGTGAAAGAGAAGCTCATTGATCCTGATGTCACCTCTGATGAGGAAAGCCCCAAACCATCCCCTTCCAAGAAAGCCCCAGAACCAACAGCAGATCCCAAAGCAGCAGAGGCTGAAAAGGCTGAAGAGGAAGAACATTATTGTGAGATGTTGTGTTGCAAGTTCAAACGCCGCCCATTGAAAACATACAAGTTTCCCAAAAGCATCGACCCCCTCACCAACCTCATGTATATCCTGTGGCTCTTCTTCGTGGTCCTGGCCTGGAACTGGAATTGCTGGCTGATTCCGGTCCGATGGGCTTTTCCATACCAGACCCCGGAAAACATCCACCTCTGGCTAATGATGGACTATCTGTGTGACTTCATCTATTTTTTAGACATCACCGTGTTTCAGATACGCTTGCAGTTTGTCAGAGGAGGAGACATCATTACAGACAAAAAGGAGATGCGGAACAATTATCTAAAGTCTCGCCGTTTTAAGATGGATGTGATTTGTCTCCTGCCCCTTGACTTTCTCTATTTGAAAGTTGGTGTGAATTCCCTCTTACGATTTCCACGCTGTTTAAAGTACATGGCTTTCTTCGAGTTTAATAGTCGGCTTGAAGCCATTCTCAGCAAGGCATATGTTTACAGAGTCATAAGGACCACAGCCTATTTGCTCTTTAGTTTACATGTGAATTCATGTCTGTATTACTGGGCATCTGCCTACCAAGGAATTGGCTCTACTCACTGGGTTTATGATGGAGTGGGGAACAGTTACATTCGATGTTATTACTGG---------GCTGTCAAGACCTTGATCACCATTGGGGGACTGCCTGACCCTGAGACCCTCTTTGAAATCGTTTTCCAACTCCTGAACTACTTTACCGGGGTCTTCGCTTTCTCTGTCATGATAGGAYAGATGAGAGATGTCGTTGGGGCAGCCACTGCGGGACAAACATATTATAGGAGCTGTATGGACAGTACTGTCAAGTACATGAATTTCTACAAAATCCCAAGATCGGTTCAGAATCGTGTTAAGACTTGGTATGAATATACATGGCATTCACAAGGCATGCTGGATGAATCGGAGTTGATGGTGCAGCTTCCGGACCAGATGAGGCTGGATCTTGCTATTGATGTCAACTATGACATTGTCAGCAAGGTGGCTCTTTTTCAGGGCTGTGACAGGCAAATGATTTTTGATATGCTGAAGAGACTAAGGTCTGTTGTTTACCTGCCCAATGATTACGTGTGCAAGAAGGGGGAAATTGGAAGAGAAATGTACATTATCCAAGCTGGACAGGTCCAGGTACTAGGTGGACCAGATGGCAAGTCCATTCTTGTGACTCTGAAAGCAGGATCTGTGTTTGGAGAAATAAGCTTGTTGGCTATTGGTGGCGGAAATCGTCGAACAGCAAATGTTGTGGCTCATGGGTTTACCAACCTTTTCATTTTGGATAAGAAGGACTTGAATGAAATTTTGGTTCACTACCCAGAGTCTCAAAAGTTGCTTCGGAAGAAAGCCAGGAGGATGCTGAGAAATAACAACAAGCCCAAGGAACAGAAAAGCGTGCTCATTCTTCCTCCAAGGGCTGGAACTCCTAAACTCTTCTCAGCTGCTCTAGCTGCTGCAGGAAAACTGGGAAGGAAAAGAGGAGCCAAAGGAGGGCAACTTGCCCATTTACGAGCAAGGCTGAAAGAACTGGCTGTATTAGAAGCAGCCGCAAAACAACTGCAAGAGCAGGAGCAGCAGGCCAAGAGTTCTGCT------------GCCTCAGCAGCCCCAGATAAACCAGGATCAGCAGCTCCAGATAAGCCAGGATCGGCA---GCCCCAGATAAACCAGGA------------------------------------------------------------------------------------------------------------------------------------------------------------------------------------------------TCGGCAGCTCCAATTAAGCCAGGGTCGGCAGCTCCAATTAAGCCAGGATCAGCAGCTCCAGATAAACCAGGATCG------------------------GCAGCTCCAGATAAACCAGGATCGGCAGCTCCAGATAAA------------------------------------------------------ACAGCTGCTCCAGACCCACCAGATGCCCATCCTCCATCTTCATCCTCCCCTAAGAAACCAGAGGGAGGAGATGATGGAGAAGTTGTGTCTGAATCTGCAGATCATTGTGTCAGGATTCGCATAAGC---CCTGCCCCAGAGAGTGATGAACAGATTCTCTCTGTAGAAATTCCAGAAAAGAAGGATGAT---GAGTAA
	Notoryctes_typhlops_DNA_Zoo	ATGTCTAAGCAAAACCGAGATGTGGAGTTAGATCGTCTGGTCCAAGACAAGCCGCTTAGCCACAAGACCCCCCATGCTGCTTCCCAAAACATAGCCGAGCATCTCCCTAATGTGCCCACCTACCGGTACCCCACCACCCGCATTCCTGTCCTCATCAACAGGAGGACTGGGGTGTCGAAGCCCACTTTCGTGAAGGAGGCAAAGAGCTCAGTCCGCCGTTTAGTGCCTGCCACAAGAGAACACCCAGCTGTGAAAGTTGAAGATGCTGATGCTGAGAGCGAGCTCCTCCAGGTGGAGGAAAAGCCCCCAAGCCCAGTGTTGTTGCCACCATCCCCAGCCAAATCAGAAACCCTCATGGTGCCTGGCCAGGCTCAGGGAACCACCAGGAAGAAGCTGCCGTCACCCGATGATAATGAGGAGGAGCTCAAGGCCCTGTCTCCAGCACAGTCTCCTGTTCCAGCTTGGTCTGGCCCATCCAGTCCCCAGGGACAAGATGCTGCTGATCGAGCTGAGTCTACAGCCAGCCAGAATAGCGCGATCATCAATGATAGGCTCCAGGAGCTGGTGAAACTCTTTAAGGAAAGGACTGAGAAAGTGAAAGAGAAGCTCATTGATCCTGATGTCACCTCTGATGAGGAAAGCCCCAAACCATCCCCTTCCAAGAAAGCCCCAGAACCAACAGCAGATCCCAAAGCAGCAGAGGCTGAAAAGGCTGAAGAGGAAGAACATTATTGTGAGATGTTGTGTTGCAAGTTCAAACGCCGCCCATTGAAAACATACAAGTTTCCCAAAAGCATCGACCCCCTCACCAACCTCATGTATATCCTGTGGCTCTTCTTCGTGGTCCTGGCCTGGAACTGGAATTGCTGGCTGATTCCGGTCCGATGGGCTTTTCCATACCAGACCCCGGAAAACATCCACCTCTGGCTAATGATGGACTATCTGTGTGACTTCATCTATTTTTTAGACATCACCGTGTTTCAGATACGCTTGCAGTTTGTCAGAGGAGGAGACATCATTACAGACAAAAAGGAGATGCGGAACAATTATCTAAAGTCTCGCCGTTTTAAGATGGATGTGATTTGTCTCCTGCCCCTTGACTTTCTCTATTTGAAAGTTGGTGTGAATTCCCTCTTACGATTTCCACGCTGTTTAAAGTACATGGCTTTCTTCGAGTTTAATAGTCGGCTTGAAGCCATTCTCAGCAAGGCATATGTTTACAGAGTCATAAGGACCACAGCCTATTTGCTCTTTAGTTTACATGTGAATTCATGTCTGTATTACTGGGCATCTGCCTACCAAGGAATTGGCTCTACTCACTGGGTTTATGATGGAGTGGGGAACAGTTACATTCGATGTTATTACTGG---------GCTGTCAAGACCTTGATCACCATTGGGGGACTGCCTGACCCTGAGACCCTCTTTGAAATCGTTTTCCAACTCCTGAACTACTTTACCGGGGTCTTCGCTTTCTCTGTCATGATAGGACAGATGAGAGATGTCGTTGGGGCAGCCACTGCGGGACAAACATATTATAGGAGCTGTATGGACAGTACTGTCAAGTACATGAATTTCTACAAAATCCCAAGATCGGTTCAGAATCGTGTTAAGACTTGGTATGAATATACATGGCATTCACAAGGCATGCTGGATGAATCGGAGTTGATGGTGCAGCTTCCGGACCAGATGAGGCTGGATCTTGCTATTGATGTCAACTATGACATTGTCAGCAAGGTGGCTCTTTTTCAGGGCTGTGACAGGCAAATGATTTTTGATATGCTGAAGAGACTAAGGTCTGTTGTTTACCTGCCCAATGATTACGTGTGCAAGAAGGGGGAAATTGGAAGAGAAATGTACATTATCCAAGCTGGACAGGTCCAGGTACTAGGTGGACCAGATGGCAAGTCCATTCTTGTGACTCTGAAAGCAGGATCTGTGTTTGGAGAAATAAGCTTGTTGGCTATTGGTGGCGGAAATCGTCGAACAGCAAATGTTGTGGCTCATGGGTTTACCAACCTTTTCATTTTGGATAAGAAGGACTTGAATGAAATTTTGGTTCACTACCCAGAGTCTCAAAAGTTGCTTCGGAAGAAAGCCAGGAGGATGCTGAGAAATAACAACAAGCCCAAGGAACAGAAAAGCGTGCTCATTCTTCCTCCAAGGGCTGGAACTCCTAAACTCTTCTCAGCTGCTCTAGCTGCTGCAGGAAAACTGGGAAGGAAAAGAGGAGCCAAAGGAGGGCAACTTGCCCATTTACGAGCAAGGCTGAAAGAACTGGCTGTATTAGAAGCAGCCGCAAAACAACTGCAAGAGCAGGAGCAGCAGGCCAAGAGTTCTGCT------------GCCTCAGCAGCCCCAGATAAACCAGGATCAGCAGCTCCAGATAAGCCAGGATCGGCA---GCCCCAGATAAACCAGGA------------------------------------------------------------------------------------------------------------------------------------------------------------------------------------------------TCGGCAGCTCCAATTAAGCCAGGGTCGGCAGCTCCAATTAAGCCAGGATCAGCAGCTCCAGATAAACCAGGATCG------------------------GCAGCTCCAGATAAA------------------------------------------------------------------------------ACAGCTGCTCCAGACCCACCAGATGCCCATCCTCCATCTTCATCCTCCCCTAAGAAACCAGAGGGAGGAGATGATGGAGAAGTTGTGTCTGAATCTGCAGATCATTGTGTCAGGATTCGCATAAGC---CCTGCCCCAGAGAGTGATGAACAGATTCTCTCTGTAGAAATTCCAGAAAAGAAGGATGAT---GAGTAA
	Sarcophilus_harrisii	ATGTCTAATCAAAGCCGAGATGTGGAGTTAGATCGCCTGGTCCAAGACAAGCCGCTTAGCCACAGGACCCCCCATGCTGCTTCCCAAAACATAGCCGAGCATCTCCCCAATGTGCCGAGCTACCGGTACCCCACCACCCGCATCCCTGTCCTTGTCAACAGGAGGACGGGGGTGTCGAAGCCCAGTTTCGTGAAGGAGGCAAAGCGCTCAGTCCGCCGCTTAGTGCCTGCCACAAGAGAACACCCAGCTGTGAAAGTTGAAGATGCTGACACCGAGAGTGAGCCCCTCCAGGTGGAGGAAAAGTCCCCAAGCCCAGTGTTGCCACCACCATCCCCAGCCAAATCAGAAACCCTCACGGTGCCTGGCGGAGCTCCGGGAACCATCAGGAAGAGGCTGCCATCACAGGATGAGGAGGTGGAAGAGCTCAAGGCCCTGTCTCCAGCACAATCTCCAGTTGTTGCCTGGTCTGGCCCATCCAGTCCCCAAGGAAACGATGCTGATGAACGTGCTGAGTCCACAGCCAGCCAGAATAGTGCGGTCATCAATGACCGACTCCAGGAGCTGGTGAAACTCTTTAAGGAACGGACTGAGAAAGTAAAAGAGAAACTTATTGATCCGGATGTCACTTCAGATGAGGAAAGCCCTAAACCATCCCCAGCCAAGAAAGCCCCAGAACCAGCGCCAGAAACCAAAGCTGCTGAGGTTGAAAAGACTGGAGAGGAGGAACATTACTGTGAGATGTTGTGCTGCAAGTTCAAACGCCGCCCATTGAAGATGTACCGGTTTCCCCAAAGCATTGATCCCCTCACCAACCTGATGTATATTCTTTGGCTCTTCTTTGTGGTCTTGGCCTGGAACTGGAATTGCTGGCTCATTCCTGTCCGCTGGGCTTTTCCTTACCAGACCTCGGAAAACATCCACCTCTGGCTAATGATGGATTATCTGTGTGACCTCATCTACTTGTTAGATATCACCGTGTTTCAGATTCGCCTGCAGTTTGTCAAAGGAGGAGACATCATTACAGACAAAAAGGAGATGCGGAATAACTACTTAAAGTCTCGTCGTTTTAAGATGGATATGATTTGTCTCCTGCCCCTTGACTTGCTCTATTTGAAAGTTGGTGTGAATTCTCTCTTACGATTGCCACGTTGCTTAAAGTACATGGCTTTCTTTGAGTTTAATAACCGGCTGGAAGCTATCCTCAGCAAGGCTTATGTTTACAGAGTCATAAGAACCACAGCCTATCTGCTCTATAGTTTACATGTGAATTCATGTCTGTATTATTGGGCATCAGCCTACCAAGGAATTGGCTCTACTCATTGGGTTTATGATGGAGTGGGAAACAGTTACATTCGCTGTTATTATTGG---------GCTGTCAAGACCCTGATCACCATCGGGGGACTGCCTGACCCTCAGACTCTCTTTGAAATTGTTTTCCAGCTACTGAACTACTTCACGGGGGTCTTTGCTTTCTCGGTGATGATAGGACAGATGAGAGATGTAGTTGGAGCAGCAACTGCAGGACAAACATATTACAGGAGCTGCATGGATAGTACTGTCAAGTACATGAATTTCTATAAAATCCCAAGATCGGTTCAGAATCGTGTTAAGACTTGGTATGAATATACATGGCATTCTCAAGGCATGCTGGATGAATCTGAGTTGATGGTACAGCTCCCAGATAAGATGCGGCTGGATCTTGCCATTGATGTCAACTATGACATTGTCAGCAAGGTGGCTCTTTTTCAGGGCTGTGACAGGCAAATGATTTTTGATATGCTAAAGAGGCTAAGATCTGTTGTTTACCTGCCCAATGACTATGTGTGCAAGAAGGGGGAAATTGGAAGAGAAATGTACATTATCCAAGCTGGACAGGTCCAGGTACTAGGTGGGCCAGATGGCAAATCCGTTCTTGTGACTCTGAAAGCAGGATCTGTATTTGGAGAAATAAGCTTGTTGGCTGTTGGTGGAGGAAATCGCCGCACAGCGAATGTAGTGGCTCATGGGTTCACCAACCTTTTCATTTTGGATAAGAAGGACTTGAATGAAATTTTGGTTCACTATCCAGAGTCTCAGAAGTTGCTTCGGAAGAAAGCCAGGAGGATGCTAAGAAATAACAACAAACCCAAAGAACAGAAAAGCATACTCATCCTTCCTCCGAGGGCTGGGACTCCTAAACTTTTCTCAGCTGCTTTAGCAGCAGCAGGAAAGATGGGAGCGAAGGGAGCAGCGAAAGGTGGGAAACTTGCCCATTTACGAGCAAGGTTGAAAGAACTGGCTGCATTAGAAGCAGCTGCGAAGCAACAGCAAGAGATGGAG---CAGGCCAAGAGTTCTGCT------------GCCTCAGCAGCTCCAGATAAGACCGAGTCAGCAGCTGCAGATAAACCAGAATCGGTA---GCTACAGATAAACCAGAATCGGTAGCTACAGATAAACCAGAATCAGTAGCTACGGATAAACCAACG------------------------------------------------------------------------------------------------------------------------------------------------TCGGCAGCTCCACACGAACCAGAATCGGCAGCTCCA------------------------------------------------------------------------CACCAACCAGAATCAGCAGCTCCAGATAAATCCCAGTTGGCAGCTCCAGAACCATCA---------------GCTGGACCAGAGCCAGCGGCTCCAGACCCACCGGATGCCCATCCTCCATCTTCCTCCTCCCCCAAGAAATCAGAGGGAGGAGATGATGGAGAAATTGTGTCTGAATCTCCTGACCACTCTGTCAGGATTCGAATAAGC---ACCGCCCCGGAGAGTGATGAACAGATTCTCTCTGTAGAAATCCCAGAAAAGAAGGATGAC---AAGTGA
	Dasyurus_hallucatus	ATGTCTAAGCAAAGCCGAGATGTGGAGTTAGATCGCCTGGTCCAAGACAAGCCGCTTAGCCACAGGACCCCCCATGCTGCTTCCCAAAACATAGCCGAGCATCTCCCCAATGTGCCGAGCTACCGGTACCCCACCACCCGCATCCCTGTCCTTGTCAACAGGAGGACGGGGGTGTCGAAGCCCAGTTTCGTGAAGGAGGCAAAGCGCTCAGTCCGCCGCTTAGTGCCTGCCACAAGAGAACACCCAGCTGTGAAAGTTGAAGATGCTGACGCCGAGAGTGAGCCCCTCCAGGTGGAGGAAAAGTCCCCAAGCCCAGTGTTGCCACCACCATCCCCAGCCAAATCAGAAACCCTCACGGTGCCTGGCGGAGCTCCAGGAACCATCAGGAAGAGGCTGCCATCACAGGATGAGGAGGTGGAAGAGCTCAAGGCCCTGTCTCCAGCACAATCTCCAGTTGTTGCCTGGTCCGGCCCATCCAGTCCCCAAGGAAACGATGCTGATGAACGTGCTGAGTCCACAGCCAGCCAGAATAGTGCGGTCATCAATGACCGACTCCAGGAGCTGGTGAAACTCTTTAAGGAACGGACTGAGAAAGTAAAAGAGAAACTTATTGATCCGGATGTCACTTCAGATGAGGAAAGCCCTAAACCATCCCCAGCCAAGAAAGCCCCAGAACCAGCGCCAGAAACCAAAGCTGCTGAGGCTGAAAAGACTGGAGAGGAGGAACATTACTGTGAAATGTTGTGCTGCAAGTTCAAACGCCGCCCATTGAAGATGTACCGGTTTCCCCAAAGCATTGATCCCCTCACCAACCTGATGTATATTCTTTGGCTCTTCTTTGTGGTCTTGGCCTGGAACTGGAATTGCTGGCTCATTCCTGTCCGCTGGGCTTTTCCTTACCAGACCTCGGAAAACATCCACCTCTGGCTAATGATGGATTATCTGTGTGACCTCATCTACTTGTTAGATATCACCGTGTTTCAGATTCGCCTGCAGTTTGTCAAAGGAGGAGACATCATTACAGACAAAAAGGAGATGCGGAATAATTACTTAAAGTCTCGTCGTTTTAAGATGGATATGATTTGTCTCCTGCCCCTTGACTTGCTCTATTTGAAAGTTGGTGTGAATTCTCTCTTACGATTGCCACGTTGCTTAAAGTACATGGCTTTCTTTGAGTTTAATAACCGGCTGGAAGCTATCCTCAGCAAGGCTTATGTTTACAGAGTCATAAGAACCACAGCCTATCTGCTCTATAGTTTACATGTGAATTCATGTCTGTATTATTGGGCATCAGCCTACCAAGGAATTGGCTCTACTCATTGGGTTTATGATGGAGTGGGAAACAGTTACATTCGCTGTTATTATTGG---------GCTGTCAAGACCCTGATCACCATCGGGGGACTACCTGACCCTCAGACTCTCTTTGAAATCGTTTTCCAGCTACTGAACTACTTCACGGGGGTCTTTGCTTTCTCGGTGATGATAGGACAGATGAGAGATGTAGTTGGAGCAGCAACTGCAGGACAAACATATTACAGGAGCTGCATGGATAGTACTGTCAAGTACATGAATTTCTATAAAATCCCAAGATCGGTTCAGAATCGTGTTAAGACCTGGTATGAATATACATGGCATTCTCAAGGCATGCTGGATGAATCTGAGTTGATGGTACAGCTCCCAGATAAGATGCGGCTGGATCTTGCCATTGATGTCAACTATGACATTGTCAGCAAGGTGGCTCTTTTTCAGGGCTGTGACAGGCAAATGATTTTTGATATGCTAAAGAGGCTAAGATCTGTTGTTTACCTGCCCAATGACTATGTGTGCAAGAAGGGGGAAATTGGAAGAGAAATGTACATTATCCAAGCTGGACAGGTCCAGGTACTAGGTGGGCCAGATGGCAAATCCGTTCTTGTGACTCTGAAAGCAGGATCTGTATTTGGAGAAATAAGCTTGTTGGCTGTTGGTGGAGGAAATCGTCGCACAGCGAATGTAGTGGCTCATGGGTTCACCAACCTTTTCATTTTGGATAAGAAGGATTTGAATGAAATTTTGGTTCACTATCCAGAGTCTCAGAAGTTGCTTCGGAAGAAAGCCAGGAGGATGCTAAGAAATAACAACAAACCCAAAGAACAGAAAAGCATACTCATCCTTCCTCCGAGGGCTGGGACTCCTAAACTTTTCTCAGCTGCTTTAGCAGCAGCAGGAAAGATGGGAGCGAAGGGAGCAGCGAAAGGTGGGAAACTTGCCCATTTACGAGCAAGGCTGAAAGAACTGGCTGCATTAGAAGCAGCTGCGAAGCAACAGCAAGAGATGGAG---CAGGCCAAGAGTTCTGCT------------GCTTCAGCAGCTCCAGATAAGCCCGAGTCAGCAGCTGCAGATAAACCAGAATCAGTA---GCTACGGATAAACCAACG------------------------------------------------------------------------------------------------------------------------------------------------------------------------------------------------TCGGCAGCTCCACACGAACCAGAATCGGCAGCTCCA------------------------------------------------------------------------CACCAACCAGAATCAGCAGCTCCAGATAAACCCCAGTTGGCAGCTCCAGAACCATCA---------------GCTGGACCAGAGCCAGTGGCTCCAGACCCACCGGATGCCCATTCTCCATCTTCCTCCTCCCCCAAGAAATCAGAGGGAGGAGATGATGGAGAAATTGTGTCTGAATCTCCTGACCACTCTGTCAGGATTCGAATAAGC---ACCGCCCCGGAGAGTGATGAACAGATTCTCTCTGTAGAAATCCCAGAAAAGAAGGATGAC---AAGTGA
	Dasyurus_viverrinus	ATGTCTAAGCAAAGCCGAGATGTGGAGTTAGATCGCCTGGTCCAAGACAAGCCGCTTAGCCACAGGACCCCCCATGCTGCTTCCCAAAACATAGCCGAGCATCTCCCCAATGTGCCGAGCTACCGGTACCCCACCACCCGCATCCCTGTCCTTGTCAACAGGAGGACGGGGGTGTCGAAGCCCAGTTTCGTGAAGGAGACAAAGCGCTCAGTCCGCCGCTTAGTGCCTGCCACAAGAGAACACCCAGCTGTGAAAGTTGAAGATGCTGATGCCGAGAGTGAGCCCCTCCAGGTGGAGGAAAAGTCCCCAAGCCCAGTGTTGCCACCACCATCCCCAGCCAAATCAGAAACCCTCACGGTGCCTGGCGGAGCTCCGGGAACCATCAGGAAGAGGCTGCCATCACAGGATGAGGAGGTGGAGGAGCTCAAGGCCCTGTCTCCAGCACAATCTCCAGTTGTTGCCTGGTCCGGCCCATCCAGTCCCCAAGGAAACGATGCTGATGAACGTGCTGAGTCCACAGCCAGCCAGAATAGTGCGGTCATCAATGACCGACTCCAGGAGCTGGTGAAACTCTTTAAGGAACGGACTGAGAAAGTAAAAGAGAAACTTATTGATCCGGATGTCACTTCAGATGAGGAAAGCCCTAAACCATCCCCAGCCAAGAAAGCCCCAGAACCAGCGCCAGAAACCAAAGCTGCTGAGGTTGAAAAGACTGGAGAGGAGGAACATTACTGTGAGATGTTGTGCTGCAAGTTCAAACGCCGCCCATTGAAGATGTACCGGTTTCCCCAAAGCATTGATCCCCTCACCAACCTGATGTATATTCTTTGGCTCTTCTTCGTGGTCTTGGCCTGGAACTGGAATTGCTGGCTCATTCCTGTCCGCTGGGCTTTTCCTTACCAGACCTCGGAAAACATCCACCTCTGGCTAATGATGGATTATCTGTGTGACCTCATCTACTTGTTAGATATCACTGTGTTTCAGATTCGCCTGCAGTTTGTCAAAGGAGGAGACATCATTACAGACAAAAAGGAGATGCGGAATAATTACTTAAAGTCTCGTCGTTTTAAGATGGATATGATTTGTCTCCTGCCCCTTGACTTGCTCTATTTGAAAGTTGGTGTGAATTCTCTCTTACGATTGCCACGTTGCTTAAAGTACATGGCTTTCTTTGAGTTTAATAACCGGCTGGAAGCTATCCTCAGCAAGGCTTATGTTTACAGAGTCATAAGAACCACAGCCTATCTGCTCTATAGTTTACATGTGAATTCATGTCTGTATTATTGGGCATCAGCCTACCAAGGAATTGGCTCTACTCATTGGGTTTATGATGGAGTGGGAAACAGTTATATTCGCTGTTATTATTGG---------GCTGTCAAGACCCTGATCACCATCGGGGGACTGCCTGACCCTCAGACTCTCTTTGAAATTGTTTTCCAGCTACTGAACTACTTCACGGGGGTCTTTGCTTTCTCAGTGATGATAGGACAGATGAGAGATGTAGTTGGAGCAGCAACTGCAGGACAAACATATTACAGGAGCTGCATGGATAGTACTGTCAAGTACATGAATTTCTATAAAATCCCAAGATCGGTTCAGAATCGTGTTAAGACCTGGTATGAATATACATGGCATTCTCAAGGCATGCTGGATGAATCTGAGTTGATGGTACAGCTCCCAGATAAGATGCGGCTGGATCTTGCCATTGATGTCAACTATGACATTGTCAGCAAGGTGGCTCTTTTTCAGGGCTGTGACAGGCAAATGATTTTTGATATGCTAAAGAGGCTAAGATCTGTTGTTTACCTGCCCAATGACTATGTGTGCAAGAAGGGAGAAATTGGAAGAGAAATGTACATTATCCAAGCTGGACAGGTCCAGGTACTAGGTGGGCCAGATGGCAAATCCGTTCTTGTGACTCTGAAAGCAGGATCTGTATTTGGAGAAATAAGCTTGTTGGCTGTTGGTGGAGGAAATCGTCGCACAGCGAATGTAGTGGCTCATGGGTTCACCAACCTTTTCATTTTGGATAAGAAGGACTTGAATGAAATTTTGGTTCACTATCCAGAGTCTCAGAAGTTGCTTCGGAAGAAAGCCAGGAGGATGCTAAGAAATAACAACAAACCCAAAGAACAGAAAAGCATACTCATCCTTCCTCCGAGGGCTGGGACTCCTAAACTTTTCTCAGCTGCTTTAGCAGCAGCAGGAAAGATGGGAGCGAAGGGAGCAGCGAAAGGTGGGAAACTTGCCCATTTACGAGCAAGGCTGAAAGAACTGGCTGCATTAGAAGCAGCTGCGAAGCAACAGCAAGAGATGGAG---CAGGCCAAGAGTTCTGCT------------GCCTCAGCAGCTCCAGATAAGCCCGAGTCAGCAGCTGCAGATAAACCAGAATCAGTA---GCTACGGATAAACCAACG------------------------------------------------------------------------------------------------------------------------------------------------------------------------------------------------TCGGCAGCTCCACATGAACCAGAATCAGCAGCTCCA------------------------------------------------------------------------CACGAACCAGAATTAGCAGCTCCAGATAAACCCCAGTTGGCAGCTCCAGAACCATCA---------------GCTGGACCAGAGCCAGTGGCTCCAGACCCACCAGATGCCCATCCTCCATCTTCCTCCTCCCCCAAGAAATCAGAGGGAGGAGATGATGGAGAAATTGTGTCTGAATCTCCTGACCACTCTGTCAGGATTCGAATAAGC---ACCGCCCCGGAGAGTGATGAACAGATTCTCTCTGTAGAAATCCCAGAAAAGAAGGATGAC---AAGTGA
	Antechinus_flavipes	ATGTCTAAGCAAAGCCGAGATGTGGAGTTAGATCGCCTGGTCCAAGACAAGCCGCTTAGCCACAGAACCCCCCATGCCGCTTCCCAAAACATAGCCGAGCATCTCCCCAATGTGCCGAGCTACCGGTACCCCACCACCCGCATCCCTGTCCTCGTCAACAGGAGGACGGGGGTGTCGAAGCCCAGTTTCGTGAAGGAGGCAAAGCGCTCAGTCCGCCGCTTAGTGCCTGCCACAAGAGAACACCCAGCTGTGAAAGTTGAAGATGCTGATGCTGAGAGTGAGCCCCTCCAGGTGGAGGAAAAGTCCCCAAGCCCAGTGTTGCCGCCACCATCCCCAGCCAAATCAGAAACCCTCACGGTGCCTGGCGGAGCTCCGGGAACTACCAGGAAGAGGCTGCCATCACAGGATGAGGAGGTGGAGGAGCTCAAGGCCCTGTCTCCAGCACAATCTCCGGTTGTTGCCTGGTCCGGCCCATCCAGTCCCCAGGGAAACGATGGTGGTGAACGTGCTGAGTCCACAGCCAGCCAGAATAGTGCGGTCATCAATGACCGGCTCCAGGAGCTGGTGAAACTCTTTAAGGAACGGACTGAGAAAGTAAAAGAGAAGCTTATTGATCCAGATGTCACTTCAGATGAGGAAAGCCCTAAACCATCCCCAGCCAAGAAAGCCCCAGAACCAGCGCCAGAAACCAAAGCTGCTGAGGCTGAAAAGACTGGAGAGGAGGAACATTACTGTGAGATGTTGTGCTGCAAGTTCAAACGCCGCCCATTGAAGATGTACCAGTTTCCCCAAAGCATTGATCCCCTCACCAACCTGATGTATATTCTTTGGCTCTTCTTCGTGGTCTTGGCCTGGAACTGGAATTGCTGGCTCATTCCTGTCCGCTGGGCTTTTCCTTACCAAACCCCAGAAAACATCCACCTCTGGCTAATGATGGATTATCTGTGTGACCTCATCTACTTGTTAGATATCACCGTGTTTCAGGTTCGCCTGCAGTTCGTCAAAGGAGGAGACATCATTACAGACAAAAAGGAGATGCGGAACAATTACTTAAAGTCTCGTCGTTTTAGGATGGATATGATTTGTCTCCTGCCCCTTGACTTGCTCTATTTGAAAGTTGGTGTGAATTCCCTTTTACGGTTGCCACGTTGCTTAAAGTACATGGCTTTCTTTGAGTTTAATAATCGGCTGGAAGCTATCCTCAGCAAGGCTTATGTTTACAGAGTCATAAGAACCACAGCCTATCTGCTCTATAGTTTACATGTGAATTCATGTCTGTATTATTGGGCGTCAGCCTACCAAGGAATTGGCTCTACTCATTGGGTTTATGATGGAGTGGGAAACAGTTACATTCGCTGTTATTATTGG---------GCTGTCAAGACCCTGATCACCATCGGGGGACTGCCTGACCCTCAGACTCTCTTTGAAATCGTTTTCCAGCTGCTGAACTATTTCACGGGAGTCTTTGCTTTCTCGGTGATGATAGGACAGATGAGAGATGTAGTTGGAGCAGCAACTGCAGGACAAACATATTACAGGAGCTGCATGGATAGTACTGTCAAGTACATGAATTTCTATAAAATCCCAAGATCGGTTCAGAATCGTGTTAAGACCTGGTATGAATATACGTGGCATTCTCAAGGCATGCTGGATGAATCTGAGTTGATGGTGCAGCTCCCAGATAAGATGCGACTGGATCTTGCCATTGATGTCAACTATGACATTGTCAGCAAGGTGGCTCTTTTTCAGGGCTGTGACAGGCAAATGATTTTTGATATGCTAAAGAGGCTAAGGTCTGTTGTTTACCTGCCCAATGACTATGTGTGCAAGAAGGGAGAAATTGGAAGAGAAATGTACATTATCCAAGCTGGACAAGTCCAGGTACTAGGCGGGCCAGATGGCAAATCTGTTCTTGTGACTCTGAAAGCAGGATCTGTATTTGGAGAAATAAGCTTGTTGGCTGTTGGTGGAGGAAATCGTCGCACAGCGAATGTAGTGGCTCATGGGTTCACCAACCTTTTCATTTTGGATAAGAAGGATTTGAATGAAATTTTGGTTCACTATCCAGAGTCTCAGAAGTTGCTTCGGAAGAAAGCCAGGAGGATGCTAAGAAATAACAACAAACCCAAGGAACAGAAAAGCATACTCATCCTTCCTCCGAGGGCTGGGACTCCTAAACTTTTCTCAGCTGCTCTAGCAGCAGCAGGAAAGATGGGAGCGAAAGGAGCAGCGAGAGGTGGGAAACTGGCCCATTTACGAGCAAGGCTGAAAGAACTGGCTGCATTAGAAGCAGCTGCGAAGCAACAGCAAGAGATGGAG---CAGGCCAAGAGTTCTGCT------------GCCTCAGCAGCTCCAGATAAGCCCGAGTCAGCAGCTGCAGATAAACCAGAATCGGTA---GCTGCAGATAAACCAGAA------------------------------------------------------------------------------------------------------------------------------------------------------------------------------------------------TCGGTAGCTACGGATAAACCAACATCTGCAGCTCCA------------------------------------------------------------------------CACGAACCAGAATCAGCAGCTCCTGATAAATCCCAGTTGGCAGTTCCAGAACCATCAGCTGGACCAGAGCCAGCTGGACCAGAGCCAGCCGCTCCAGACCCACCAGATGCCCATCCTCCATCTTCCTCCTCCCCCAAGAAATCAGAGGGAGGAGATGATGGAGAAATTGTGTCTGAATCTCCTGATCACTCTGTCAGGATTCGAATAAGC---ACTGCCCCGGAGAGTGATGAACAGATTCTCTCTGTAGAAATTCCAGAAAAGAAGGATGAC---AAGTGA
	Antechinus_stuartii	ATGTCTAAGCAAAGCCGAGATGTGGAGTTAGATCGCCTGGTCCAAGACAAGCCGCTTAGCCACAGGACCCCCCATGCCGCTTCCCAAAACATAGCCGAGCATCTCCCCAATGTGCCGAGCTACCGGTACCCCACCACCCGCATCCCTGTCCTCGTCAACAGGAGGACAGGGGTGTCGAAGCCCAGTTTCGTGAAGGAGGCAAAGCGCTCAGTCCGCCGCTTAGTGCCTGCCACAAGAGAACACCCAGCTGTGAAAGTTGAAGATGCTGATGCTGAGAGTGAGCCCCTCCAGGTGGAGGAAAAGTCCCCAAGCCCAGTGTTGCCGCCACCATCCCCAGCCAAATCAGAAACCCTCACGGTGCCTGGTGGAGCTCCGGGAACTACCAGGAAGAGGCTGCCATCACAGGATGAGGAGGTGGAGGAGCTCAAGGCCCTGTCTCCAGCACAATCTCCAGTTGTTGCCTGGTCCGGCCCATCCAGTCCCCAGGGAAACGATGGTGGTGAACGTGCTGAGTCCACAGCCAGCCAGAATAGTGCGGTCATCAATGACCGGCTCCAGGAGCTGGTGAAACTCTTTAAGGAACGGACTGAGAAAGTAAAAGAGAAGCTTATTGATCCAGATGTCACTTCAGATGAGGAAAGCCCTAAACCATCCCCAGCCAAGAAAGCCCCAGAACCAGCGCCAGAAACCAAAGCTGCTGAGGCTGAAAAGACTGGAGAGGAGGAACATTACTGTGAGATGTTGTGCTGCAAGTTCAAACGCCGCCCATTGAAGATGTACCAGTTTCCCCAAAGCATTGATCCCCTCACCAACCTGATGTATATTCTTTGGCTCTTCTTCGTGGTCTTGGCCTGGAACTGGAATTGCTGGCTCATTCCTGTCCGCTGGGCTTTTCCTTACCAAACGTCAGAAAACATCCACCTCTGGCTAATGATGGATTATCTGTGTGACCTCATCTACTTGTTAGATATCACCGTGTTTCAGGTTCGCCTGCAGTTCGTCAAAGGAGGAGACATCATTACAGACAAAAAGGAGATGCGGAACAATTACTTAAAGTCTCGTCGTTTTAGGATGGATATGATTTGTCTCCTGCCCCTTGACTTGCTCTATTTGAAAGTTGGTGTGAATTCCCTCTTACGGTTGCCACGTTGCTTAAAGTACATGGCTTTCTTTGAGTTTAATAACCGGCTGGAAGCTATCCTCAGCAAGGCTTATGTTTACAGAGTCATAAGAACCACAGCCTATCTGCTCTATAGTTTACATGTGAATTCATGTCTGTATTATTGGGCGTCAGCCTACCAAGGAATTGGCTCTACTCATTGGGTTTATGATGGAGTGGGAAACAGTTACATTCGCTGTTATTATTGG---------GCTGTCAAGACCCTGATCACCATCGGGGGACTGCCTGACCCTCAGACTCTCTTTGAAATCGTTTTCCAGCTGCTGAACTATTTCACGGGAGTCTTTGCTTTCTCGGTGATGATAGGACAGATGAGAGATGTAGTTGGAGCAGCAACTGCAGGACAAACATATTACAGGAGCTGCATGGATAGTACTGTCAAGTACATGAATTTCTATAAAATCCCAAGATCGGTTCAGAATCGTGTTAAGACCTGGTATGAATATACGTGGCATTCTCAAGGCATGCTGGATGAATCTGAGTTGATGGTGCAGCTCCCAGATAAGATGCGACTAGATCTTGCCATTGATGTCAACTATGACATTGTCAGCAAGGTGGCTCTTTTTCAGGGCTGTGACAGGCAAATGATTTTTGATATGCTAAAGAGGCTAAGGTCTGTTGTTTACCTGCCCAATGACTATGTGTGCAAGAAGGGAGAAATTGGAAGAGAAATGTACATTATCCAAGCTGGACAGGTCCAGGTACTAGGCGGGCCAGATGGCAAATCTGTTCTTGTGACTCTGAAAGCAGGATCTGTATTTGGAGAAATAAGCTTGTTGGCTGTTGGTGGAGGAAATCGTCGCACAGCGAATGTAGTGGCTCATGGGTTCACCAACCTTTTCATTTTGGATAAGAAGGATTTGAATGAAATTTTGGTTCACTATCCAGAGTCTCAGAAGTTGCTTCGGAAGAAAGCTAGGAGGATGCTAAGAAATAACAACAAACCCAAGGAACAGAAAAGCATACTCATCCTTCCTCCGAGGGCTGGGACTCCTAAACTTTTCTCAGCTGCTCTAGCAGCAGCAGGAAAGATGGGAGCGAAAGGAGCAGCGAGAGGTGGGAAACTGGCCCATTTACGGGCAAGGTTGAAAGAACTGGCTGCATTAGAAGCAGCTGCGAAGCAACAGCAAGAGATGGAG---CAGGCCAAGAGTTCTGCT------------GCCTCAGCAGCTCCAGATAAGCCCGAGTCAGCAGCTGCAGATAAACCAGAATCGGTA---GCTGCAGATAAACCAGAA------------------------------------------------------------------------------------------------------------------------------------------------------------------------------------------------TCGGTAGCTACGGATAAACCAACATCGGCAGCTCCA------------------------------------------------------------------------CACGAACCAGAATCAGCAGCTCCTGATAAATCCCAGTTGGCAGCTCCAGAACCATCAGCTGGACCAGAGCCAGCTGGACCAGAGCCAGCCGCTCCAGACCCACCAGATGCCCATCCTCCATCTTCCTCCTCCCCCAAGAAATCAGAGGGAGGAGATGATGGAGAAATTGTATCTGAATCTCCTGATCACTCTGTCAGGATTCGAATAAGC---ACTGCCCCGGAGAGTGATGAACAGATTCTCTCTGTAGAAATTCCAGAAAAGAAGGATGAC---AAGTGA
	Phascogale_tapoatafa	ATGTCTAAGCAAAGCCGAGATGTGGAGTTAGATCGCCTGGTCCAAGACAAGCCGCTTAGCCACAGGACCCCCCATGCCGCTTCCCAAAACATAGCCGAGCATCTCCCCAATGTGCCGAGCTACCGGCACCCCACCACCCGCATCCCTGTCCTCGTCAACAGGAGGACGGGGGTGTCGAAGCCCAGTTTCGTGAAGGAGGCAAAGCGCTCAGTCCGCCGCTTAGTGCCTGCCACAAGAGAACACCCAGCTGTGAAAGTTGAAGATGCTGATGCCGAGAGTGAGCCCCTCCAGGTGGAGGAAAAGTCCCCAAGCCCAGTGTTGCCGCCACCATCCCCAGCCAAATCAGAAACCCTCACAGTGCCTGGCGGAGCTCCGGGAACCACCAGGAAGAGGCTGCCATCACAGGATGAGGAGGTGGAGGAGCTCAAGGCCCTGTCTCCAGCACAATCTCCAGTTGTTGCCTGGTCTGGCCCATCCAGTCCCCAGGGAAACGATGGTGATGAACGTGCGGAGTCCACAGCCAGCCAGAATAGTGCGGTCATCAATGACCGGCTCCAGGAGCTGGTGAAACTCTTTAAGGAACGGACTGAGAAAGTAAAAGAGAAGCTTATTGATCCAGATGTCACTTCGGATGAGGAAAGCCCTAAACCATCCCCAGCCAAGAAAGCCCCAGAACCAGCGCCAGAAACCAAAGCTGCTGAGGCTGAAAAGACTGGAGAGGAGGAACATTACTGTGAGATGTTGTGCTGCAAGTTCAAACGCCGCCCATTGAAGATGTACCATTTTCCCCAAAGCATTGATCCCCTCACCAACCTGATGTATATTCTTTGGCTCTTCTTCGTGGTCTTGGCCTGGAACTGGAATTGCTGGCTCATTCCTGTCCGCTGGGCTTTTCCTTACCAAACCTCAGAAAACATCCACCTCTGGCTAATGATGGATTATCTGTGTGACCTCATCTACTTGTTAGATATCACCGTGTTTCAGGTTCGCCTGCAGTTCGTCAAAGGAGGAGACATCATTACAGACAAAAAAGAGATGCGGAACAATTACTTAAAGTCTCGTCGTTTTAAGATGGATATGATTTGTCTCCTGCCCCTTGACTTGCTCTATTTGAAAGTTGGTGTGAATTCCCTCTTACGGTTGCCACGTTGCTTAAAGTACATGGCTTTCTTTGAGTTTAATAACCGGCTGGAAGCTATCCTCAGCAAGGCTTATGTTTACAGAGTCATAAGAACCACAGCCTATCTGCTCTATAGTTTACATGTGAATTCATGTCTGTATTATTGGGCGTCAGCCTACCAAGGAATTGGCTCTACTCATTGGGTTTATGATGGAGTGGGAAACAGTTACATTCGCTGTTATTATTGG---------GCTGTCAAGACCCTGATCACCATTGGGGGACTGCCTGACCCTCAGACTCTCTTTGAAATAGTTTTCCAGCTGCTGAACTACTTCACGGGGGTCTTTGCTTTCTCGGTGATGATAGGACAGATGAGAGATGTAGTTGGAGCAGCAACTGCAGGACAAACATATTACAGGAGCTGCATGGATAGTACTGTCAAGTACATGAATTTCTATAAAATCCCAAGATCGGTTCAGAATCGTGTTAAGACCTGGTATGAATATACATGGCATTCTCAAGGCATGCTGGATGAATCTGAGTTGATGGTGCAGCTCCCAGATAAGATGCGGCTGGATCTTGCCATTGATGTCAACTATGACATTGTCAGCAAGGTGGCTCTTTTTCAGGGCTGTGACAGGCAAATGATTTTTGATATGCTAAAGAGGCTAAGGTCTGTTGTTTACCTGCCCAATGACTATGTGTGCAAGAAGGGAGAAATTGGAAGAGAAATGTACATTATCCAAGCTGGACAGGTCCAGGTACTAGGCGGGCCAGATGGCAAATCTGTTCTTGTGACTCTGAAAGCAGGATCTGTATTTGGAGAAATAAGCTTGCTGGCTGTTGGTGGAGGAAATCGTCGCACAGCGAATGTAGTGGCTCATGGGTTCACCAACCTTTTCATTTTGGATAAGAAGGATTTGAATGAAATTTTGGTTCACTATCCAGAGTCTCAGAAGTTGCTTCGGAAGAAAGCCAGGAGGATGCTAAGAAATAACAACAAACCCAAAGAACAGAAAAGCATACTCATCCTTCCTCCGAGGGCTGGGACTCCTAAACTTTTCTCAGCTGCTTTAGCAGCAGCAGGAAAGATGGGAGCGAAAGGAGCAGCGAGAGGTGGGAAACTTGCCCATTTACGAGCAAGGCTGAAAGAACTGGCTGCATTAGAAGCAGCTGCAAAGCAACAGCAAGAGATGGAG---CAGGCCAAGAGTTCTGCT------------GCCTCAGCAGCTCCAGATAAGCCCGAGTCAGCAGCTGCAGATAAACCAGAATCGGTA---GCCGCAGATAAACCAGAA------------------------------------------------------------------------------------------------------------------------------------------------------------------------------------------------TCGGTAGCTACGGATAAACCAACATCAGCAGCTCCA------------------------------------------------------------------------CACGAACCAGAATCAGCAGCTCCTGATAAACCCCAGTTGGCAGCTCCAGAACCATCA---------------GCTGAACCAGAGCCAGCCGCTCCAGACCCACCAGATGCCCATCCTCCATCTTCCTCCTCCCCCAAGAAATCAGAGGGAGGAGATGATGGAGAAATTGTGTCTGAATCTCCTGATCACTCTGTCAGGATTCGAATAAGC---ACTGCCCCGGAGAGTGATGAACAGATTCTCTCTGTAGAAATTCCAGAAAAGAAGGATGAC---AAGTGA
	Myrmecobius_fasciatus	ATGTCTAAGCAAAGCCGAGACGTGGAGTTAGATCGCCTGGTCCAAGACAAGCCGCTTAGCCACAGGACCCCCCATGCTGCTTCCCAAAGCATAGCTGAGCATCTCCCTAATGTGCCGAGCTACCGGTACCCCACCACCCGCATCCCTGTCCTTGTCCACAGGAGGACTGGGGCGTCGAAGCCTGCTTTCGTGAAGGAAGCAAAGAGCTCAGTCCGCCGTTTAGTGCCTGCCACAAGAGAACACCCAGCTGTGAAAGTTGAAGATGCTGATGCCGAGAGTGAGCCTCTCCAGGTGGAGGAAAAGTCCCCAAGCCCAGTGTTGCCGCCACCATCCCCAGCCAAATCAGAAACCCTCATGGTGCCTGGTGGAGCTCCAGGAACCACCAGGAAGAAGCTGCCATCACAGGATGAGGAGGTGGAGGAGTTCAAGGCCCTGTCTCCAGCACAATCTCCAGTTGTTGCTTGGTCTGGCCCATCCAGTCCCCAGGGAAATGATGGTGGTGAGCGGGCTGAGTCCACAGCCAGCCAGAATAGTGCGGTCATCAATGACAGGCTCCAGGAGCTGGTGAAACTCTTTAAGGAACGGACTGAGAAAGTAAAAGAGAGACTTATTGATCCAGATGTCACTTCAGATGAGGAAAGCCCTAAACCATCCCCAGCCAAGAAAGCCCCAGAACCAGCGCCAGATCCCAAAGCAGCTGAGGCTGAAAAAGCTGGAGAAGAGGAGCATTACTGTGAGATGTTGTGCTGCAAGTTCAAACGCCGCCCATTGAAGACGTACCAGTTTCCCCAAAGCATTGACCCCCTAACCAACCTGATGTATATTCTTTGGCTCTTCTTCGTGGTCTTGGCCTGGAACTGGAATTGCTGGCTCATTCCTGTTCGATGGGCTTTTCCGTACCAGACCTCGGAAAACCTGCACCTCTGGCTAATGATGGATTATCTGTGTGACCTCATCTACTTGTTAGACATCACTGTGTTCCAGATACGCCTGCAGTTTGTCAAAGGAGGAGACATCATTACAGACAAAAAGGAGATGCGGAAAAATTACCTAAAGTCTCGCCGTTTTAAGATGGATATGATTTGTCTCCTGCCCCTTGACTTCCTCTATTTGAAAGTTGGTGTGAATTCCCTCTTACGGTTGCCACGTTGCTTAAAGTACATGGCTTTCTTTGAGTTTAATAACCGGCTTGAAGCTATCCTCAGCAAGGCTTATGTTTACAGAGTCATAAGAACCACAGCCTATCTGCTCTATAGTTTACATGTGAATTCATGTCTGTATTATTGGGCATCAGCCTACCAAGGAATTGGCTCTACTCATTGGGTTTATGATGGAGTGGGAAACAGTTACATTCGCTGTTATTATTGG---------GCTGTCAAGACCCTGATCACCATCGGGGGGCTGCCTGACCCTCAGACTCTCTTTGAAATCGTTTTCCAGCTCCTGAACTACTTCACAGGGGTCTTTGCTTTCTCAGTGATGATAGGACAGATGAGAGATGTAGTTGGAGCAGCAACTGCAGGACAAACATATTATAGGAGCTGCATGGATAGTACTGTCAAGTACATGAATTTCTACAAAATCCCACGATCGGTTCAGAATCGTGTTAAGACCTGGTATGAATATACGTGGCAGTCTCAAGGCATGCTGGATGAATCTGAGTTGATGGTACAGCTTCCAGATAAGATGCGGCTGGATCTTGCCATTGATGTCAACTATGACATCGTCAGCAAAGTGGCCCTTTTTCAGGGCTGTGACAGGCAAATGATTTTTGATATGCTAAAGAGGCTAAGGTCTGTTGTTTACCTGCCTAATGACTATGTGTGCAAGAAGGGGGAAATTGGAAGAGAAATGTACATTATCCAAGCTGGACAGGTCCAGGTACTAGGTGGGCCAGATGGCAAATCCATTCTTGTGACTCTGAAAGCAGGATCTGTATTTGGAGAAATAAGTTTGTTGGCTATTGGTGGAGGAAATCGACGCACAGCAAATGTAGTGGCTCACGGGTTCACGAACCTTTTCATTTTGGATAAGAAGGACTTGAATGAAATTTTGGTTCACTATCCAGAGTCTCAGAAGTTGCTTCGGAAGAAAGCCAGGAGGATGCTGAGAAATAACAACAAACCCAAAGAACAGAAAAGCGTGCTCATTCTTCCTCCGAGGGCTGGAACTCCTAAACTTTTCTCAGCTGCTTTAGCAGCAGCAGGAAAGATGGGAGGAAAGGGAGCAGCGAAAGGTGGGAAACTTGCCCATTTACGAGCAAGGCTGAAAGAACTGGCTGCATTAGAAGCAGCTGCGAAGCAACAGCAAGAGCTGGAG---CAGGCCAAGAGTTCTGCT------------GCCTCAGCAGCCCCAGATAAACCTGAGTCAGCAGCTGCAGATAAATCAGAATCGGTA---GCTGCGGATAAACCGAAA------------------------------------------------------------------------------------------------------------------------------------------------------------------------------------------------TCGGCAGCTGCAGATAAACTGAAATCGGCAGTTCCA------------------------------------------------------------------------CACAAACCAGAATCAGCAGCTCCAGATAAACCCCAGTTGGCAGCTCCAGAACCATCA---------------GCTGGACCAGAGCCAGCTGCGCCAGACCCACCAGATGCCCACCCTCCATCTTCATCCTCCCCCAAGAAATCAGAGAGAGGAGATGATGGAGAAATTGTGTCTGAATCTCCTGATCACTCTGTCAGGATTCAAATAAGC---ACTGCCCCGGAGAGTGATGAACAGATTCTCTCTGTAGACATTCCAGAAAAGAAGGATGAC---AAGTGA
	Thylacinus_cynocephalus	ATGTCTAAGCAAAGCCGAGATGTGGAGTTAGATCGCCTGGTCCAAGACAAGCCGCTTAGCCACAGGACCCCCCATGCTGCTTCCCAAAACATAGCCGAGCATCTCCCTAATGTGCCGAGCTACCGATACCCCACCACCCGCATCCCTGTCCTTGTCAACAGGAGGACTGGGGTGTCCAAGCCCAGTTTCGTGAAGGAGGCAAAGAGCTCAGTCCACCGTTTAGTGCCTGCCACAAGAGAACACCCAGCTGTGAAAGTTGAAGATGCCGACGCCGAGAGTGAGCCCCTCCAGGTGGAGGAAAAGTCCCCAAGCCCAGTGTTGCCGCCACCATCCCCAGCCAAATCAGAAACCCTCATGGTACCTGGCGGAGCTCCAGGAACCACCAGAAAGAAGCTGCCATCACAGGATGAGGAGGTAGAGGAGCTCAAGGCCCTGTCTCCAGCACAATCTCCAGTCGTTGCCTGGTCCGGCCCGTCCAGTCCCCAGGGAAATGATGGTGGTGAACGTGCTGAGTCCACAGCCAGCCAGAATAGTGCGGTCATCAATGAGCGACTCCAGGAACTGGTGAAACTCTTTAAGGAACGGACTGAGAAAGTAAAAGAGAAACTTATTGATCCGGATGTCACTTCAGATGAGGAAAGTCCTAAACCATCCCCAGCTAAGAAAGCCCCAGAACCAGCACCAGATCCCAAAGCAGCTGAGGCTGCAAAGCCTGGAGAGGAGGAACATTATTGTGACATGTTGTGCTGCAAGTTCAAACGTCGTCCATTGAAGATGTACCGGTTTCCCTCAAGCATTGACCCCCTCACTAACCTGATGTATATCCTTTGGCTCTTCTTCGTGGTCTTGGCCTGGAACTGGAATTGCTGGCTAATTCCTGTCCGATGGGCTTTTCCGTACCAGACCTCGGAAAACATCCACCTCTGGCTAATGATGGATTATCTGTGTGACCTCATCTACTTGTTAGATATCACCATGTTTCAGATGCGCCTGCAGTTTGTCAAAGGAGGAGACATCATTACAGACAAAAAGGAGATGCGGAACAATTACCTAAAGTCTCGCCGTTTTAAGATGGATATGATTTGTCTCCTGCCCCTTGACTTGCTCTATTTGAAAGTTGGTGTGAATTCTCTCTTACGGTTGCCACGCTGCCTAAAGTACATGGTTTTCTTTGAGTTTAACAACCGGCTTGAAGCTATCCTCAGCAAGGCTTATGTTTACAGAGTCATAAGAACCACAGCCTATCTGCTCTATAGTTTACATGTGAATTCATGTCTGTATTATTGGGCATCGGCCTACCAAGGAATTGGCTCTACTCATTGGGTTTATGATGGAGTGGGAAACAGTTACATTCGCTGTTATTATTGG---------GCTGTCAAGACCCTGATCACCATTGGGGGACTGCCTGACCCTCAGACTCTCTTTGAAATCGTTTTCCAGCTCCTGAACTACTTCACGGGGGTCTTTGCTTTCTCCGTAATGATAGGACAGATGAGAGATGTAGTTGGAGCAGCAACTGCAGGACAAACATATTACAGGAGCTGCATGGATAATACTGTCAAGTACATGAATTTCTACAAAATCCCAAGATCGGTTCAGAATCGTGTTAAGACCTGGTATGAATATACATGGCATTCTCAAGGCATGCTGGATGAATCTGAGTTGATGGTGCAGCTTCCAGATAAGATGCGACTGGATCTTGCCATTGATGTCAACTATGACATTGTCAGCAAAGTGGCTCTTTTTCAGGGCTGTGACAGACAAATGATTTTTGATATGCTAAAGAGGCTAAAGTCTGTTGTTTACCTGCCCAATGACTATGTGTGCAAGAAGGGGGAAATTGGAAGAGAAATGTACATTATCCAAGCTGGACAGGTCCAGGTATTAGGTGGGCCAGATGGCAAATCGGTTCTTGTGACTCTGAAAGCAGGATCTGTATTTGGAGAAATAAGCTTGTTGGCTGTTGGTGGAGGAAATCGTCGCACAGCGAATGTAGTGGCTCATGGATTCGCCAACCTTTTCATTTTGGATAAGAAGGACTTGAATGAAATTTTGGTTCACTATCCAGAGTCTCAGAAGTTGCTTCGGAAGAAAGCCAGGAGGATGCTAAGAAATAACAACAAACCCAAAGAACAGAAAAGCGTGCTGATTCTTCCTCCGAGGGCTGGGACTCCTAAACTTTTCTCAGCTGCTTTAGCAGCAGCAGGAAAGATGGGAGCGAAGGGAGCAGCGAAAGGTGGGAAACTTGCCCATTTACGAGCAAGGCTGAAAGAATTGGCTGCATTAGAAGCAGCTGCGAAGCAACAGCAAGAGCTGGAG---CAGGCCAAGAGTTCTGCT------------GCCTCAGCAGCCCCAGATAAACCTGAGTCAGCAGCTGCAGATAAACCAGAATCGGCA---GCTGTGGATGAACCAGAA------------------------------------------------------------------------------------------------------------------------------------------------------------------------------------------------TTGGCAGCTGCAGATGAACCAAAATTGGCAGCTGCA------------------------------------------------GTTGAACCAGAATTGGCAGCTGTGGATGAACCAGAATCGGCAGCTGCGGATGAACCAGAATCGGCAGCTGCAGAACTATCA---------------GCTGGGTCAGAGCCAGCTGTTCCAGACCCACCTGATGCCCATCCTCCATCTTTATCCTCCCCCGAGAAATCAGAGGGAGGAGATGATGGAGAAATTGTGTCTGAATCTCCTGATCACTCTGTCAGGATTCGAATAAGC---ACTGCCCCGGAGAGTGATGAACAGATTCTCTCTGTAGAAATTCCAGAAAAGAAGGATGAT---GAGTGA
	Macropus_fuliginosus	ATGTCTAAGCAAAGACGAGATGTGGAGTTAGATCGCCTGGTCCAAGACAAGCCGCTTAGCCACAGGAACCCTCATGCTGCTGCCCAAAACATAGCTGAGCATCTCCCCAATGTGCCAAGCTACCGATACCCCACCACCCGCATCCCTGTCCTCATCAACAGGAGGACTGGGATGTCGAAGCCCAGTTTCGTGAAGGAGGCAAAGAGCTCAGTCCGCCGCTTAGTGCCTGCCACAAGAGAACACCCAGCTGTGAAAGTTGAAGATGCTGACGCTGAGAGCAAACCCCTCCAGGAGGAGGAAAAGCCCCCAAGCCCAGTGTTGCCACCAGCATCGCCAGCCAAATCAGAAACCCTCACAGTGCCTGGTCAGGCTCTGGGAACCACCAGGAAGAAGCTGCCATCACAGGATGAGGAGGTGGAGGAGCTCAAGGCCCTGTCTCCAGCTCAGTCTCCGGTCGTTGCCTGGTCTGGCCCGTCCAGTCCCCAGGGACAAGATGCTGCTGAGCGAGCTGAGTCCACAGCCAGCCAGAACAGTGCGATCATCAACGACCGGCTCCAGGAGCTGGTGAAACTCTTCAAGGAACGGACGGAGAAAGTGAAAGAGAAACTCATCGATCCCGATGTCACCTCGGATGAAGAAAGCCCTAAACCATCCCCAGCCAAGAAAGCCCCAGAACCAACACCAGATCCCAAAGCAGCTGAGGCTGAAAAGGCTGGAGAGGAGGAACATTACTGCGAGATGTTGTGTTGCAAGTTCAAACGCCGCCCATTGAAAATGTACCGGTTTCCCCAAAGCATTGACCCCCTCACCAACCTGATGTATATCCTTTGGCTGTTCTTTGTGGTCATGGCTTGGAACTGGAATTGCTGGCTAATTCCAGTCCGTTGGGCCTTTCCATACGAGACTCCGGAAAACATCCACCTCTGGCTAATGATGGACTATCTGTGTGACCTCATCTATTTCTTAGACATCACTGTGTTTCAGATGCGCCTGCAGTTTGTCAAAGGAGGAGACATCATTACGGACAAAAAGGAGATGAGGAACAACTACCTAAAGTCTCAACGTTTTAAGATGGATATGATTTCTCTACTGCCCCTTGACTTGCTCTATTTGAAAGTTGGTGTGAATTCCCTCTTACGGTTGCCACGCTGCTTAAAGTACATGGCTTTCTTTGAGTTCAATAACCGGCTTGAATCTATCCTTAGCAAGGCATATGTTTACAGAGTCATAAGAACCACAGCCTATTTGCTCTATAGTTTACACTTGAATTCATGTCTGTATTATTGGGCATCAGCCTACCAAGGACTTGGCTCTACTCACTGGGTTTATGATGGTGTGGGAAACAGTTACATCCGATGTTATTACTTC---------GCTGTCAAGACCCTGATCACCATCGGGGGCCTGCCCGACCCCAAGACTCTCTTTGAAATCGTTTTCCAGCTCCTGAACTACTTCACGGGAGTCTTTGCTTTCTCTGTGATGATAGGACAGATGAGAGATGTTGTTGGGGCAGCAACTGCAGGGCAAACATATTACCGGAGCTGCATGGACAGTACCGTCAAGTACATGAATTTCTACAAAATCCCAAGATCAGTTCAGAATCGTGTTAAGACCTGGTATGAATATACATGGCATTCTCAAGGCATGCTGGATGAATCTGAGTTGATGGTGCAGCTTCCAGACAAGATGAGGCTGGATCTTGCTATCGATGTCAACTATGACATTGTCAGTAAAGTGGCTCTTTTTCAGGGCTGTGACAGGCAAATGATCTTCGATATGCTGAAGAGGCTGAAGTCTGTTGTTTACCTGCCCAATGACTATGTGTGCAAGAAGGGGGAAATAGGAAGAGAAATGTACATTATCCAAGCTGGACAGGTCCAAGTACTAGGTGGGCCAGATGGCAAATCCGTTCTTGTGACTCTGAGAGCAGGATCTGTATTTGGAGAAATAAGCTTGTTGGCTGTTGGCGGAGGAAATCGTCGCACAGCCAATGTAGTGGCTCATGGATTTACCAACCTTTTCATTTTGGATAAGAAGGACTTGAATGAAATTTTGGTTCACTACCCAGAATCTCAGAAGTTGCTTCGGAAGAAAGCCAGGAGGATGCTGAAAAATAACAACAAACCCAAAGAATCGAAAAGCGTGCTCATTCTTCCTCCAAGGGCCGGGACTCCTAAACTCTTTTCAGCTGCTTTAGCCATAGCAGGAAAGATGGGAGGAAAGGGAGCAGCGAGAGGAGGGAAACTTGCCCATTTAAGAGCAAGACTGAAAGAACTGGCTGCGCTAGAAGCAGCTGCCAAGCACCAACAAGAGCTGGAG---CAGGCCAAGAGTTCTGCT------------GCCTCAGCAGCTCCAGATAAACCTGAGTCAGCAGCTCCAGAGAAACCAGAATCAGCA---GCTCCAGAGAAACCAGAATCAGCAGCTCCAGAGAAACCGGAA------------------------------------------------------------------------------------------------------------------------------------------------------------------------TCAGCAGCTCCAGAGAAACCAGAATCAGCAGCTCCAGAGAAACCAGAATCGGCAGCTCCAGAGGAACCAGAATCAGCAGCCCCAGGCGAACCAGAGTCGGCAGCTCCAGACAGACCAGAGTTGGTAGCTCCAGATGGATCAGAGTCAGCAGCTCCAGAACCACCA---------------ACTGTATCAGACCCAGCTGCTTCAGATTCACTAGATGTCCATCCTCCATCTTCATCCTCCCCCAAGAAGTCAGAGGAAGAAGGTGATGAGGAAGTTGTATCTGAATTTACAGATCACTCTGTCAGGATTCGCATGAGC---CCGACCCTGGAGAGTGATGAACAGATTCTTTCTGTAGAAATTCCAGAAAAGAAGGATGAC---AAGTGA
	Macropus_giganteus	ATGTCTAAGCAAAGACGAGATGTGGAGTTAGATCGCCTGGTCCAAGACAAGCCGCTTAGCCACAGGAACCCTCATGCTGCTGCCCAAAACATAGCTGAGCATCTCCCCAATGTGCCAAGCTACCGATACCCCACCACCCGCATCCCTGTCCTCATCAACAGGAGGACTGGGATGTCGAAGCCCAGTTTCGTGAAGGAGGCAAAGAGCTCAGTCCGCCGCTTAGTGCCTGCCACAAGAGAACACCCAGCTGTGAAAGTTGAAGATGCTGACGCTGAGAGCAAACCCCTCCAGGAGGAGGAAAAGCCCCCAAGCCCAGTGTTGCCACCAGCATCGCCAGCCAAATCAGAAACCCTCACAGTGCCTGGTCAGGCTCTGGGAACCACCAGGAAGAAGCTGCCATCACAGGATGAGGAGGTGGAGGAGCTCAAGGCCCTGTCTCCAGCTCAGTCTCCGGTCGTTGCCTGGTCCGGCCCGTCCAGTCCCCAGGGACAAGATGCTGCTGAGCGAGCTGAGTCCACAGCCAGCCAGAACAGTGCGATCATCAACGACCGGCTCCAGGAGCTAGTGAAACTCTTCAAGGAACGGACGGAGAAAGTGAAAGAGAAACTCATCGATCCCGATGTCACCTCGGATGAAGAAAGCCCTAAACCATCCCCAGCCAAGAAAGCCCCAGAACCAACACCAGATCCCAAAGCAGCTGAGGCTGAAAAGGCTGGAGAGGAGGAACATTACTGCGAGATGTTGTGTTGCAAGTTCAAACGCCGCCCATTGAAAATGTACCGGTTTCCCCAAAGCATTGACCCCCTCACCAACCTGATGTATATCCTTTGGCTGTTCTTTGTGGTCATGGCTTGGAACTGGAATTGCTGGCTAATTCCAGTCCGCTGGGCCTTTCCATACGAGACTCCGGAAAACATCCACCTCTGGCTAATGATGGACTATCTGTGTGACCTCATCTATTTCTTAGACATCACTGTGTTTCAGATGCGCCTGCAGTTTGTCAAAGGAGGAGACATCATTACGGACAAAAAGGAGATGAGGAACAACTACCTAAAGTCTCAACGTTTTAAGATGGATATGATTTCTCTACTGCCCCTTGACTTGCTCTATTTGAAAGTTGGTGTGAATTCCCTCTTACGGTTGCCACGCTGCTTAAAGTACCTGGCTTTCTTTGAGTTCAATAACCGGCTTGAATCTATCCTTAGCAAGGCATATGTTTACAGAGTCATAAGAACCACAGCCTATTTGCTCTATAGTTTACACTTGAATTCATGTCTGTATTATTGGGCATCAGCCTACCAAGGACTTGGCTCTACTCACTGGGTTTATGATGGTGTGGGAAACAGTTACATCCGATGTTATTACTTC---------GCTGTCAAGACCCTGATCACCATCGGGGGCCTGCCCGACCCCAAGACTCTCTTTGAAATCGTTTTCCAGCTCCTGAACTACTTCACGGGAGTCTTTGCTTTCTCTGTGATGATAGGACAGATGAGAGATGTTGTTGGGGCAGCAACTGCAGGGCAAACATATTACCGGAGCTGCATGGACAGTACCGTCAAGTACATGAATTTCTACAAAATCCCAAGATCAGTTCAGAATCGTGTTAAGACCTGGTATGAATATACATGGCATTCTCAAGGCATGCTGGATGAATCTGAGTTGATGGTGCAGCTTCCAGACAAGATGAGGCTGGATCTTGCTATCGATGTCAACTATGACATTGTCAGTAAAGTGGCTCTTTTTCAGGGCTGTGACAGGCAAATGATCTTCGATATGCTGAAGAGGCTGAAGTCTGTTGTTTACCTGCCCAATGACTATGTGTGCAAGAAGGGGGAAATAGGAAGAGAAATGTACATTATCCAAGCTGGACAGGTCCAAGTACTAGGTGGGCCAGATGGCAAATCCGTTCTTGTGACTCTGAGAGCAGGATCTGTATTTGGAGAAATAAGCTTGTTGGCTGTTGGCGGAGGAAATCGTCGCACAGCCAATGTAGTGGCTCATGGATTTACCAACCTTTTCATTTTGGATAAGAAGGACTTGAATGAAATTTTGGTTCACTACCCAGAATCTCAGAAGTTGCTTCGGAAGAAAGCCAGGAGGATGCTGAAAAATAACAACAAACCCAAAGAATCGAAAAGCGTGCTCATTCTTCCTCCAAGGGCCGGGACTCCTAAACTCTTTTCAGCTGCTTTAGCCATAGCAGGAAAGATGGGAGGAAAGGGAGCAGCGAGAGGAGGGAAACTTGCCCATTTAAGAGCAAGACTGAAAGAACTGGCTGCGCTAGAAGCAGCTGCCAAGCACCAACAAGAGCTGGAG---CAGGCCAAGAGTTCTGCT------------GCCTCAGCAGCTCCAGATAAACCTGAGTCAGCAGCTCCAGAGAAACCAGAATCAGCA---GCTCCAGAGAAACCAGAATCAGCAGCTCCAGAGAAACCAGAA------------------------------------------------------------------------------------------------------------------------------------------------------------------------TCAGCAGCTCCAGAGAAACCAGAATCGGCAGCTCCAGAGAAACCAGAATCGGCAGCTCCAGAGGAACCAGAATCAGCAGCCCCAGGCGAACCAGAGTCGGCAGCTCCAGACAGACCAGATTTGGTAGCTCCAGATGGATCAGAGTCAGCAGCTCCAGAACCACCA---------------ACTGGATCAGACCCAGCTGCTTCAGATTCACTAGATGTCCATCCTCCATCTTCATCCTCCCCCAAGAAGTCAGAGGAAGAAGGTGATGAGGAAGTTGTATCTGAATTTACAGATCACTCTGTCAGGATTCGCATGAGC---CCGACCCTGGAGAGTGATGAACAGATTCTTTCTGTAGAAATTCCAGAAAAGAAGGATGAC---AAGTGA
	Macropus_eugenii	ATGTCTAAGCAAAGACGAGATGTGGAGTTAGATCGCCTGGTCCAAGACAAGCCGCTTAGCCACAGGAACCCCCATGCTGCTGCCCAAAACATAGCTGAGCATCTCCCCAATGTGCCGAGCTACCGATACCCCACCACCCGCATCCCTGTCCTCATCAACAGGAGGACTGGGATGTCGAAGCCCAGTTTCGTGAAGGAGGCAAAGAGCTCAGTCCGCCGCTTAGTGCCTGCCACAAGAGAACACCCAGCTGTGAAAGTTGAAGATGCTGACGCTGAGAGCAAACCCCTCCAGGAGGAGGAAAAGCCCCCAAGCCCAGTGTTGCCACCAGCATCACCAGCCAAATCAGAAACCCTCACAGTGCCTGGTCAGGCTCTGGGAACCACCAGGAAGAAGCTGCCATCACAGGATGAGGAGGTGGAGGAGCTCAAGGCCCTGTCTCCAGCTCAGTCTCCGGTCGTTGCCTGGTCTGGCCCGTCCAGTCCCCAGGGACAAGATGCTGCTGAGCGAGCTGAGTCCACAGCCAGCCAGAACAGTGCGATCATCAACGACCGTCTCCAGGAGCTGGTGAAACTCTTCAAGGAACGGACGGAGAAAGTGAAAGAGAAACTCATCGATCCCGATGTCACCTCGGATGAAGAAAGCCCTAAACCATCCCCAGCCAAGAAAGCCCCAGAACCAACACCAGATCCCAAAGCAGCTGAGGCTGAAAAGGCTGGAGAGGAGGAACATTACTGCGAGATGTTGTGTTGCAAGTTCAAACGCCGCCCATTGAAAATGTACCGGTTTCCCCAAAGCATTGACCCCCTCACCAATCTGATGTATATCCTTTGGCTGTTCTTTGTGGTCATGGCTTGGAACTGGAATTGCTGGCTAATTCCAGTCCGCTGGGCCTTTCCATACGAGACTCCGGAAAACATCCACCTCTGGCTAATGATGGACTATCTGTGTGACCTCATCTATTTCTTAGACATCACTGTGTTTCAGATGCGCCTGCAGTTTGTCAAAGGAGGAGACATCATTACAGACAAGAAGGAGATGAGGAACAACTACCTAAAGTCTCAACGTTTTAAGATGGATATGATTTCTCTACTGCCCCTTGACTTGCTCTATTTGAAAGTTGGTGTGAATTCCCTCTTACGGTTGCCACGCTGCTTAAAGTACATGGCTTTCTTTGAGTTCAATAACCGGCTTGAATCTATCCTTAGCAAGGCATATGTTTACAGAGTTATAAGAACCACAGCCTATTTGCTCTATAGTTTACACTTGAATTCATGTCTGTATTACTGGGCATCAGCCTACCAAGGACTTGGCTCTACTCACTGGGTTTATGATGGTGTGGGAAACAGTTACATCCGATGTTATTACTTC---------GCTGTCAAGACCCTGATCACCATTGGGGGCCTGCCCGACCCCAAGACTCTCTTTGAAATCGTTTTCCAGCTCCTGAACTACTTCACGGGAGTCTTTGCTTTCTCTGTGATGATAGGACAGATGAGAGATGTTGTTGGGGCAGCAACAGCAGGGCAAACATATTACCGGAGCTGCATGGACAGTACCGTCAAGTACATGAATTTCTACAAAATCCCAAGATCAGTTCAGAATCGTGTTAAGACCTGGTATGAATATACATGGCATTCTCAAGGCATGCTGGATGAATCTGAGTTGATGGTGCAGCTTCCAGACAAGATGCGGCTGGATCTTGCTATTGATGTCAACTATGACATTGTCAGTAAAGTGGCTCTTTTTCAGGGCTGTGACAGGCAAATGATTTTCGATATGCTGAAGAGGCTGAAGTCTGTTGTTTACCTGCCCAATGACTATGTGTGCAAGAAGGGGGAAATAGGAAGAGAAATGTACATTATCCAAGCTGGACAGGTCCAGGTACTAGGTGGGCCAGATGGCAAATCCGTTCTTGTGACTCTGAGAGCAGGATCTGTATTTGGAGAAATAAGCTTGTTGGCTGTTGGCGGAGGAAATCGTCGCACAGCCAATGTAGTGGCTCATGGATTTACCAACCTTTTCATTTTGGATAAGAAGGACTTGAATGAAATTTTGGTTCACTACCCAGAATCTCAGAAGTTGCTTCGGAAGAAAGCCAGGAGGATGCTGAAAAATAACAACAAACCCAAAGAATCGAAAAGCGTGCTCATTCTTCCTCCAAGGGCCGGGACTCCTAAACTCTTTTCAGCTGCTTTAGCCGTAGCAGGAAAGATGGGAGGAAAGGGAGCGGCGAGAGGAGGGAAACTTGCCCATTTAAGAGCAAGACTGAAAGAACTGGCTGCGCTAGAAGCAGCTGCCAAGCACCAACAAGAGCTGGAG---CAGGCCAAGAGTTCTGCT------------GCCTCAGCAGCTCCAGATAAACCTGAGTCAGCAGCTCCAGAGAAACCAGAATCAGCA---GCTCCAGAGAAACCAGAA------------------------------------------------------------------------------------------------------------------------------------------------------------------------------------------------TCGGCAGCTCCAGAGAAACCAGAATCGGCAGCTCCAGAGAAACCAGAATCGGTAGCTCCAGAGGAACCAGAATCAGCAGCCCCAGGCGAACCAGAGTCGGCAGCTCCAGACAAACCAGAGTTGGTAGCTCCAGATGGATCAGAGTCAGCAGCTCCAGAACCACCA---------------ACTGGATCAGACCCAGCTGCTTCAGATTCACTAGAGGTCCATCCTCCATCTTCATCCTCCCCCAGGAAGTCAGAGGAAGAAGGTGATGAGGAAGTTGTATCTGAATTTACAGATCACTCTATCAGGATTCGCATGAGC---CCAACCCCGGAGAGTGATGAACAGATTCTTTCTGTAGAAATTCCAGAAAAGAAGGATGAC---AAGTGA
	Lagorchestes_hirsutus	ATGTCTAAGCAAAGACGAGATGTGGAGTTAGATCGCCTGGTCCAAGACAAGCCGCTTAGCCACAGGAACCCCCATGCTGCTGCCCAAAACATAGCTGAGCATCTCCCCAATGTGCCAAGCTACCGATACCCCACCACCCGCATCCCTGTCCTCATCAACAGGAGGACTGGGATGTCGAAGCCCACTTTCGTGAAGGAGGCAAAGAGTTCAGTCCGCCGCTTAGTGCCTGCCACAAGAGAGCACCCAGCTGTGAAAGTTGAAGATGCTGACGCTGAGAGCAAACCCCTCCAGGAGGAGGAAAAGCCCCCAAGCCCAGTGTTGCCACCAGCATCGCCAGCCAAATCAGAAACCCTCACAGTGCCTGGTCAGGCTCTGGGAACCACCAGGAAGAAGCTGCCATCACAGGATGAGGAGGTGGAGGAGCTCAAGGCCCTGTCTCCAGCTCAGTCTCCAGTCGTTGCCTGGTCTGGCCCTTCCAGTCCCCAGGGACAAGATGCTGCTGAGCGAGCTGAGTCCACAGCCAGCCAGAACAGTGCGATCATCAACGACCGGCTCCAGGAGCTGGTGAAACTCTTCAAGGAACGGACGGAGAAAGTGAAAGAGAAACTCATCGATCCCGATGTCACCTCGGATGAAGAAAGCCCTAAACCATCCCCAGCCAAGAAAGCCCCAGAACCAACACCAGATCCCAAAGCAGCTGAGGCTGAAAAGGCTGGAGAGGAGGAACATTACTGCGAGATGTTGTGTTGCAAGTTCAAACGCCGCCCATTGAAAATGTACCGGTTTCCCCAAAGCATTGACCCCCTCACCAACCTGATGTATATCCTTTGGCTGTTCTTTGTGGTCATGGCTTGGAACTGGAATTGCTGGCTAATTCCAGTCCGCTGGGCCTTTCCATATGAGACTCCGGAAAACATCCACCTCTGGCTAATGATGGACTATCTGTGTGACCTCATCTATTTCTTAGACATCACTGTGTTTCAGATTCGCCTGCAGTTTGTCAAAGGAGGAGACATCATTACAGACAAGAAGGAGATGAGGAACAACTACCTAAAGTCTCAACGTTTTAAGATGGATATGATTTCTCTACTGCCCCTTGACTTGCTCTATTTGAAAGTTGGTGTGAATTCCCTCTTACGGTTGCCACGCTGCTTAAAGTACATGGCTTTCTTTGAGTTCAATAACCGGCTTGAATCTATCCTTAGCAAGGCATATGTTTACAGAGTTATAAGAACCACAGCCTATTTGCTCTATAGTTTACACTTGAATTCATGTCTGTATTATTGGGCATCAGCCTACCAAGGACTTGGCTCTACTCACTGGGTTTATGATGGTGTGGGAAACAGTTACATCCGATGTTATTACTTC---------GCTGTCAAGACCTTGATCACCATCGGGGGCCTGCCCGACCCCAAGACTCTCTTCGAAATCATTTTCCAGCTCCTGAACTACTTCACGGGAGTCTTTGCTTTCTCTGTGATGATAGGACAGATGAGAGATGTTGTTGGGGCAGCAACTGCAGGGCAAACATATTACCGGAGCTGCATGGACAGTACCGTCAAGTACATGAATTTCTACAAAATCCCAAGATCAGTTCAGAATCGGGTTAAGACCTGGTATGAATATACATGGCATTCTCAAGGCATGCTGGATGAATCTGAGTTGATGGTGCAGCTTCCAGACAAGATGCGGCTGGATCTTGCTATCGACGTCAACTATGACATTGTCAGTAAAGTGGCTCTTTTTCAGGGCTGTGACAGGCAAATGATTTTCGATATGCTGAAGAGGCTGAAGTCTGTTGTTTACCTGCCCAATGACTACGTGTGCAAGAAGGGGGAAATAGGAAGAGAAATGTACATTATCCAAGCTGGACAGGTCCAGGTACTAGGTGGGCCAGATGGCAAATCCGTTCTTGTGACTCTGAGAGCAGGATCTGTATTTGGAGAAATAAGCTTGTTGGCTGTTGGCGGAGGAAATCGTCGCACAGCCAATGTAGTGGCTCATGGATTTACCAACCTTTTCATTTTGGATAAGAAAGACTTGAATGAAATTTTGGTTCACTATCCAGAATCTCAGAAGTTGCTTCGGAAGAAAGCCAGGAGGATGCTGAAAAGTAACAACAAACCCAAAGAATCGAAAAGCGTGCTCATTCTTCCTCCAAGGGCCGGGACTCCTAAACTCTTTTCAGCTGCTTTAGCTGTAGCAGGAAAGATGGGAGGAAAGGGAGCGGCGAGAGGAGGGAAACTTGCCCATTTAAGAGCAAGACTGAAAGAACTGGCTGCGCTAGAAGCAGCTGCCAAGCACCAACAAGAGCTGGAG---CAGGCCAAGAGTTCTGCT------------GCCTCAGCAGCTCCAGATAAACCTGAGTCAGCAGTTCCAGAGAAACCAGAATCAGCA---GCTCCAGAGAAACCAGAA------------------------------------------------------------------------------------------------------------------------------------------------------------------------------------------------TCGGCAGCTCCAGAGAAACCAGAATCGGCAGCTCCAGAGAAACCAGAATCGGCAGCTCCAGAGGAACCAGAATCAGCAGCCCCAGGAGAACCAGAGTCGGCAGCTCCAGACAAACCAGAGTTGGTAGCTCCAGATGGGTCAGAGTCAGCAGCTCCAGAACCACCA---------------ACTGGATCAGACCCAGCTGCTGCAGATTCACTAGATGTCCATCCTCCATCTTCATCCTCCCCCAAGAAGTCAGAGGAAGAAGGTGATGAGGAAGTTGTATCTGAATTTACAGATCACTCTGTCAGGATTCGCATGAGC---CCGACCCTGGAGAGTGATGAACAGATTCTTTCTGTAGAAATTCCAGAAAAGAAGGATGAC---AAGTGA
	Macropus_rufus	ATGTCTAAGCAAAGACGAGATGTGGAGTTAGATCGCCTGGTCCAAGACAAGCCGCTTAGCCACAGGAACCCCCATGCTGCTGCCCAAAACATAGCTGAGCATCTCCCCAATGTGCCAAGCTACCGATACCCCACCACCCGCATCCCTGTCCTCATCAACAGGAGGACTGGGATGTCGAAGCCCAGTTTCGTGAAGGAGGCAAAGAGCTCAGTCCGCCACTTAGTGCCTGCCACAAGAGAACACCCAGCTGTGAAAGTTGAAGATGCTGATGCTGAGAGCAAACCCCTCCAGGAGGAGGAAAAGCCCCCAACCCCAGTGTTGCCACCAGCATCGCCAGCCAAATCAGAAACCCTCACAGTGCCTGGTCAGGCTCTGGGAACCACCAGGAAGAAGCTGCCATCACAGGATGAGGAGGTGGAGGAGCTCAAGGCCCTGTCTCCAGCTCAGTCTCCTGTCGTTGCCTGGTCCGGCCCGTCCAGTCCCCAGGGACAAGATGCTGCTGAGCGAGCTGAGTCCACAGCCAGCCAGAACAGTGCGATCATCAATGACCGGCTCCAGGAGCTGGTGAAACTCTTCAAGGAACGGACGGAGAAAGTGAAAGAGAAACTCATCGATCCCGATGTCACCTCGGATGAAGAAAGCCCTAAACCATCCCCAGCCAAGAAAGCCCCAGAACCAACACCAGATCCCAAAGCAGCTGAGGCTGAAAAGGCTGGAGAGGAGGAACATTACTGCGAGATGTTGTGTTGCAAGTTCAAACGCCGCCCATTGAAAATGTATCGGTTTCCCCAAAGCATTGACCCCCTCACCAACCTGATGTATATCCTTTGGCTGTTCTTTGTGGTCATGGCTTGGAACTGGAATTGCTGGCTAATTCCAGTCCGCTGGGCCTTTCCATACGAGACTCCAGAAAACATCCACCTCTGGCTAATGATGGACTATCTGTGTGACCTCATCTATTTCTTAGACATCACTGTGTTTCAGATGCGCCTGCAGTTTGTCAAAGGAGGAGACATCATTACAGACAAAAAGGAGATGAGGAACAACTACCTAAAGTCTCAACGTTTTAAGATGGATATGATTTCTCTACTGCCCCTTGACTTGCTCTATTTGAAAGTTGGTGTGAATTCCCTCTTAAGGTTGCCACGCTGCTTAAAGTACATGGCTTTCTTTGAGTTCAATAACCGGCTTGAATCTATCCTTAGCAAGGCATATGTTTACAGAGTCATAAGAACCACAGCCTATTTGCTCTATAGTTTACACTTGAATTCATGTCTGTATTATTGGGCATCAGCCTACCAAGGACTTGGCTCTACTCATTGGGTTTATGATGGTGTGGGAAACAGTTACATCCGATGTTATTACTTC---------GCTGTCAAGACCCTGATCACCATCGGGGGCCTGCCCGACCCCAAGACTCTCTTTGAAATCGTTTTCCAGCTCCTGAACTACTTCACGGGAGTCTTTGCTTTCTCTGTGATGATAGGACAGATGAGAGATGTTGTTGGGGCAGCAACTGCAGGGCAAACATATTACCGGAGCTGCATGGACAGTACCGTCAAGTACATGAATTTCTACAAAATCCCAAGATCAGTTCAGAATCGTGTTAAGACCTGGTATGAATATACATGGCATTCTCAAGGCATGCTGGATGAATCTGAGTTGATGGTGCAGCTTCCAGACAAGATGCGGCTGGATCTTGCTATCGATGTCAACTATGACATTGTCAGTAAAGTGGCTCTTTTTCAGGGCTGTGACAGGCAAATGATCTTCGATATGCTGAAGAGGCTGAAGTCTGTTGTTTACCTGCCCAATGACTATGTGTGCAAGAAGGGGGAAATAGGAAGAGAAATGTACATTATCCAAGCTGGACAGGTCCAGGTACTAGGTGGGCCAGATGGCAAATCCGTTCTTGTGACTCTGAGAGCAGGATCTGTATTTGGAGAAATAAGCTTGTTGGCTGTTGGCGGAGGAAATCGTCGCACAGCCAATGTAGTGGCTCATGGATTTACCAACCTTTTCATTTTGGATAAGAAGGACTTGAATGAAATTTTGGTTCACTACCCAGAATCTCAGAAGTTGCTTCGGAAGAAAGCCAGGAGGATGCTGAAAAATAACAACAAACCCAAAGAATCGAAAAGCGTGCTCATTCTTCCTCCAAGGGCCGGGACTCCTAAACTCTTTTCAGCTGCTTTAGCCGTAGCAGGAAAGATGGGAGGAAAGGGAGCGGCGAGAGGAGGGAAACTTGCCCATTTAAGAGCAAGACTGAAAGAACTGGCTGCGCTAGAAGCAGCTGCCAAGCACCAACAAGAGCTGGAG---CAGGCCAAGAGTTCTGCT------------GCCTCAGCAGCTCCAGATAAACCTGAGTCACCAGCTCCAGAGAAACCTGAGTCAGCA---GCTCCAGAGAAACCAGAATCGGCAGCTCCAGAGAAACCAGAATCGGCAGCTCCAGGCGAACCAGAG------------------------------------------------------------------------------------------------------------------------------------------------TCGGCAGCTCCAGAGAAACCAGAATCGGCAGCTCCAGAGAAACCAGAATCGGCAGCTCCAGAGAAACCAGAATCAGCAGCCCCAGGCAAACCAGAGTCGGCAGCTCCAGACAAACCAGAGTTGGTAGCTCCAGATGGATCAGAGTCAGCAGCTCCAGAACCACCA---------------ACTGGATCAGACCCAGCTGCTTCAGATTCACTAGATGTCCATCCTCCATCTTCATCCTCCCCCAGGAAGTCAGAGGAAGAAGGTGATGAGGAAGTTGTATCTGAATTTACAGATCACTCTATCAGGATTCGCATGAGC---CCGACCCTGGAGAGCGATGAACAGATTCTTTCTGTAGAAATTCCAGAAAAGAAGGATGAC---AAGTGA
	Setonix_brachyurus	ATGTCTAAGCAAAGACGAGATGTGGAGTTAGATCGCCTGGTCCAAGACAAGCCGCTTAGCCACAGGAACCCCCATGCTGCTGCCCAAAACATAGCTGAGCATCTCCCCAATGTGCCGAGCTACCGATACCCCACCACCCGCATCCCTGTCCTCATCAACAGGAGGACTGGGATGTCGAAGCCCAGTTTCGTGAAGGAGGCAAAGAGCTCAGTCCGCCGCTTAGTGCCTGCCACAAGAGAACACCCAGCTGTGAAAGTTGAAGATGCTGACGCTGAGAGCAAACCCCTCCAGGAGGAGGAAAAGCCCCCAAGCCCAGTGTTGCCACCAGCATCGCCAGCCAAATCAGAAACCCTCACAGTGCCTGGTCAGGCTCTGGGAACCACCAGGAAGAAGCTGCCATCACAGGATGAGGAGGTGGAGGAGCTCAAAGCCCTGTCTCCAGCTCAGTCTCCGGTCGTTGCCTGGTCCGGCCCGTCCAGTCCCCAGGGACAAGATGCTGCTGAGCGAGCTGAGTCCACAGCCAGCCAGAACAGTGCGATCATCAACGACCGGCTCCAGGAGCTGGTGAAACTCTTCAAGGAACGGACAGAGAAAGTGAAAGAGAAACTCATCGATCCCGATGTCACCTCGGATGAAGAAAGCCCTAAACCATCCCCAGCCAAGAAAGCCCCAGAACCAACACCAGATCCCAAAGCAGCTGAGGCCGAAAAGGCTGGAGAGGAGGAACATTACTGCGAGATGTTGTGTTGCAAGTTCAAACGCCGCCCATTGAAAATGTACAGGTTTCCCCAAAGCATTGACCCCCTTACCAACCTGATGTATATCCTTTGGCTGTTCTTTGTGGTCATGGCTTGGAACTGGAATTGCTGGCTAATTCCAGTCCGCTGGGCCTTTCCATATGAGACTCCAGAAAACATCCACCTCTGGCTAATAATGGACTATCTGTGTGACCTCATCTATTTCTTAGACATCACTGTGTTTCAGATGCGCCTGCAGTTTGTCAAAGGAGGAGACATCATTACAGACAAAAAGGAGATGAGGAACAACTACCTAAAGTCTCAACGTTTTAAGATGGATATGATTTCTCTACTGCCCCTTGACTTGCTCTATTTGAAAGTTGGTGTGAATTCCCTCTTACGGTTGCCACGCTGCTTAAAGTACATGGCTTTCTTTGAGTTCAATAACCGGCTTGAATCTATCCTTAGCAAGGCATATGTTTACAGAGTCATAAGAACCACAGCCTATTTGCTCTATAGTTTACACTTGAATTCATGTCTGTATTATTGGGCATCAGCCTACCAAGGACTTGGCTCTACTCATTGGGTTTATGATGGTGTGGGAAACAGTTACATCCGATGTTATTACTTC---------GCTGTCAAGACCCTGATCACCATCGGGGGCCTGCCCGACCCCAAGACTCTCTTTGAAATCGTTTTCCAGCTCCTGAACTACTTCACGGGAGTCTTTGCTTTCTCTGTGATGATAGGACAGATGAGAGATGTTGTTGGGGCAGCAACTGCAGGGCAAACATATTACCGGAGCTGCATGGACAGTACCGTCAAGTACATGAATTTCTACAAAATCCCAAGATCAGTTCAGAATCGTGTTAAGACCTGGTATGAATATACATGGCATTCTCAAGGCATGCTGGATGAATCTGAGTTGATGGTGCAGCTTCCAGACAAGATGCGGCTGGATCTTGCTATCGATGTCAACTATGACATTGTCAGTAAAGTGGCTCTTTTTCAGGGCTGTGACAGGCAAATGATTTTCGATATGCTGAAGAGGCTGAAGTCTGTTGTTTACCTGCCCAATGACTATGTGTGCAAGAAGGGGGAAATAGGAAGAGAAATGTACATTATCCAAGCTGGACAGGTCCAGGTACTAGGTGGGCCAGATGGCAAATCCGTTCTTGTGACTCTGAGAGCAGGATCTGTATTTGGAGAAATAAGCTTGTTGGCTGTTGGCGGAGGAAATCGTCGCACAGCCAATGTAGTGGCTCATGGATTTACCAACCTTTTCATTTTGGATAAGAAGGACTTGAATGAAATTTTGGTTCACTACCCAGAATCTCAGAAGTTGCTTCGGAAGAAAGCCAGGAGAATGCTGAAAAATAACAACAGACCCAAAGAATCGAAAAGCGTGCTCATTCTTCCTCCAAGGGCCGGGACTCCTAAACTCTTTTCAGCTGCTTTAGCCGTAGCAGGAAAGATGGGAGGAAAGGGAGCGGCGAGAGGAGGGAAACTTGCCCATTTAAGAGCAAGACTGAAAGAACTGGCTGCGCTAGAAGCAGCTGCCAAGCACCAACAAGAGCTGGAG---CAGGCCAAGAGTTCTGCT------------GCCTCAGCAGCTCCAGATAAACCTGAGTCAGCAGCTCCAGAGAAACCAGAATCAGCA---GCTCCAGAGAAACCAGAATCAGCAGCTCCAGAGAAACCAGAATCGGCAGCTCCAGAGAAACCAGAATCAGCAGCTCCAGAGAAACCAGAA------------------------------------------------------------------------------------------------------------------------TCAGCAGCTCCAGAGAAACCAGAATCAGCAGCTCCAGAGAAACCAGAATCGGCAGCTCCAGAGGAACCAGAATCAGCAGCCCCAGGCGAACCTGAGTCGGCAGCTCCAGACAAACCAGAGTTGGTAGCTCCAGATGGATCAGAGTCAGCAGCTCCAGAACCACCA---------------ACTGGATCAGACCCAGCTGCTTTAGATTCACTAGATGTCCATCCTCCATCTTCATCCTCCCCCAAGAAGTCAGAGGAAGAAGGTGATGAGGAAGTTGTATCTGAATTTACAGATCACTCTGTCAGGATTAGCATGAGC---CCGACCCCGGAGAGTGATGAACAGATTCTTTCTGTAGAAATTCCAGAAAAGAAGGATGAC---AAGTGA
	Potorous_gilbertii	ATGTCTAAGCAAAGACAAGATGTGGAGTTAGATCGCCTGGTCCAAGACAAGCCGCTTAGCCACAGGAACCCCCATGCTGCTGCCCAAAACATAGCTGAACATCTCCCCAATGTGCCGAGCTACAGATACCCCACCACCCGCATCCCTGTCCTCATCAACAGGAGGACTGGGATGTCGAAGCCCAGTTTCGTGAAGGAGGCAAAGAGCTCAGTCCGCCGCTTAGTGCCTGCCACAAGAGATCACCCAGCTGTGAAAGTTGAAGATGCTGACGCTGAGAGCAAACCCCTCCAGGAGGAGGAAAAGCCCCCAAGTCCAGTGTTACCACCAGCATCGCCAGCTAAATCAGAAACCCTCACTGTGCCTGGTCAGGCTCTGGGA---ACCAGGAAGAAACTGCCATCATACGATGAGGAGGTGGAGGAGCTCAAGGCCCTGTCTCCAGCTCAGTCTCCGGTCGTTGCCTGGTCCGGCCCATCCAGTCCCCAGGGACAAGATGCTGCTGAGCGAGCTGAGTCCACAGCCAGCCAGAACAGTGCGATCATCAATGACCGGCTCCAGGAGCTGGTGAAGCTCTTCAAGGAACGGACAGAGAAAGTGAAAGAGAAACTCATCGATCCCGATGTCACCTCGGATGAAGAAAGCCCTAAACCATCCCCAGCCAAGAAAGCCCCAGAACCAACACCAGATCCCAAAGCAGCTGAGGCTGAAAAGGCTGGAGAGGAGGAACATTACTGTGAGATGTTGTGTTGCAAGTTCAAACGCCGCCCATTGAAAATGTACCGGTTTCCCCAAAGCATTGATCCCCTCACCAACCTAATGTATATCCTTTGGCTGTTCTTTGTGGTCATGGCTTGGAACTGGAATTGCTGGCTAATTCCAGTCCGCTGGGCCTTTCCCTACGAGACTCCGGAAAACATCCACCTCTGGCTAATGATGGACTACCTGTGTGACCTCATCTATTTCTTAGACATCACCGTGTTTCAGATTCGCCTGCAGTTTGTCAAAGGAGGAGACATCATTACAGACAAAAAGGAGATGAGGAACAACTACCTAAAGTCTCAACGTTTTAAGATGGATGTGATTTCTCTACTGCCCCTTGACTTGCTCTATTTGAAAGTTGGTGTGAATTCCCTTTTACGGTTGCCACGATGCTTAAAGTACATGGCTTTCTTTGAGTTCAATAACCGGCTTGAATCTATCCTTAGCAAGGCATATGTTTACAGAGTCATAAGAACCACAGCCTATTTGCTCTATAGTTTACACTTGAACTCATGTCTGTATTATTGGGCATCAGCCTACCAAGGACTTGGCTCTACTCACTGGGTTTATGATGGTGTGGGAAACAGTTACATCAGATGTTATTACTTC---------GCTGTCAAGACTCTGATCACCATCGGGGGCCTGCCCGACCCCAAGACTCTCTTTGAAATCGTTTTCCAGCTCCTGAACTACTTCACGGGAGTCTTTGCTTTCTCTGTGATGATAGGACAGATGAGAGATGTTGTTGGAGCAGCAACTGCAGGGCAAACATATTACCGGAGCTGCATGGACAGTACTGTCAAGTACATGAATTTTTACAAAATCCCAAGATCAGTTCAGAATCGTGTTAAGACCTGGTATGAATATACATGGCATTCTCAAGGCATGCTGGATGAATCTGAGTTGATGGTGCAGCTTCCAGACAAGATGCGGCTGGATCTTGCTATCGATGTCAACTATGACATTGTCAGCAAAGTGGCTCTTTTTCAGGGCTGTGACAGGCAAATGATTTTCGATATGCTGAAGAGGCTGAAGTCTGTTGTTTACCTGCCCAATGACTATGTGTGCAAGAAGGGGGAAATAGGAAGAGAAATGTACATTATCCAAGCTGGACAGGTCCAGGTACTAGGTGGGCCAGATGGCAAATCCGTTCTTGTGACTCTGAGAGCAGGATCTGTATTTGGAGAAATAAGCTTGTTGGCTGTTGGTGGAGGAAATCGTCGCACAGCCAATGTAGTGGCTCATGGATTTACCAACCTTTTCATTTTGGATAAGAAGGACTTGAATGAAATTTTGGTTCACTACCCAGAATCTCAGAAGTTGCTTCGAAAGAAAGCCAGGAGGATGCTGAAAAATAATAACAAACCCAAAGAATCGAAAAGCGTGCTCATTCTTCCTCCAAGGGCCGGGACTCCTAAACTCTTTTCAGCGGCTTTAGCCATAGCTGGAAAGATGGGAGGAAAGGGAGGGGCAAGAGGAGGGAAACTTGCCCATTTAAGAGCAAGACTGAAAGAACTGGCTGCGCTAGAAGCAGCTGCCAAGCACCAACAAGAGCTGGAA---CAGGCCAAGAGTTCTACT------------GCCTCAGCAGCTCCAGAGAAACCAGAATCGGCAGCTCCAGGGAAACCAGAGTCGGCA---GCTCCAGAGAAACCAGAA------------------------------------------------------------------------------------------------------------------------------------------------------------------------------------------------TCGGCAGCTCCAGGGAAACCAGAATCGGCAGCTCCAGGGAAACCAGAATCGGCAGCTCCA------------------------------------------------GAGAAACCAGAATCGGCAGCCCCAGGAGAACCAGAGTCAGCAGCTCTAGAACCATCA---------------ACTGAACCAGAGCCAACTGCTGCAGATTCACTAGATGCCCATCCTCCATCTTCATCCTCCCCCAAGAAGTCAGAGGGAGAAGGTGATGGGGAAGTTGTATCTGAATTTACAGATCACTCTGTCAGGATTCGCATGAGC---CCGACCCCGGAGAGTGATGAACAGATTCTTTCTGTAGAAATTCCAGAAAAGAAGGAAGAC---GAGTGA
	Gymnobelideus_leadbeateri	ATGTCTAAGCAAAGCCGAGATGTGGAGTTAGATCGCCTGGTCCAAGACAAGCCACTTAGCCACAGGATCCCCCATGCTGCTGCCCAAAACATAGCTGAGCATCTCCCCAATGTGCCGAGCTACCGATACCCCACCACCCGCATCCCTGTCCTTGTCAACAGGAGGACTGGGGTGTCCAAGCCCAGTTTCGTGAAGGAGGCAAAGAGCTCAGTCCGTCGCTTAGTGCCGGCCACAAGAGAACACCCGGGTGTGAAAGTCGAGGATGCTGATGCTGAGAGCAAGCCCCTCCAGGTGGAGGAGAAGCCCCCAAGCCCAGTGCTGCCACCAGCATCCCCAGCCAAATCAGAGACCCTCACAGTGCCTGGCCAGGCTCTGGGAACCACCAGGAAGAAGCTGCCATCACAAGATGAGGAGGTGGAGGAACTCAAGGCCCTGTCTCCAGCTCAGTCGCCCATCGTTGCCTGGTCAGGCCCAAGCAGTCCCCAGGGCCAAGATGCTGCTGAGAGAGCTGAGTCCACAGCCAGCCAGAACAGTGCGGTCATCAATGACCGGCTCCAGGAGCTGGTGAAACTCTTCAAGGAACGGACTGAGAAAGTGAAAGAGAAACTCATCGATCCTGATGTCACCTCGGATGAAGAAAGCCCTAAACCATCCCCTGCCAAGAAAGCCCCAGAACCAACACCAGATCCCAAAGCAGCCGAGGCTGAAAAGGCTGGAGAGGAGGAACATTACTGTGACATGTTGTGTTGCAAGTTCAAACGCCGTCCATTGAAAATGTACCGATTTCCCCAAAGCATTGACCCCCTCACCAACTTGATGTATATCCTTTGGCTGTTCTTTGTGGTCATGGCCTGGAACTGGAATTGCTGGCTGATTCCAGTCCGCTGGGCTTTTCCATACGAGACTCCAGAAAACATCCACCTCTGGCTAATGATGGACTATCTGTGTGACCTCATCTACTTGTTAGACATCATCGTGTTTCAGATACGCCTGCAGTTTGTCAAAGGAGGAGACATCATTACAGACAAAAAGGAGATGCGGAACAACTACCTAAAGTCTCAACGTTTTAAGATGGATGTTATTTCTCTAATACCCCTTGACTTGCTCTATTTGAAAGTTGGTGTAAATTCCCTCTTGCGGTTGCCACGCTGCTTAAAGTACATGGCTTTCTTTGAGTTCAATAACCGGCTCGAATCTATCCTCAGCAAGGCGTATGTTTACAGGGTCATAAGAACCACAGCCTATTTGCTCTATAGTTTACACTTGAATTCATGTCTGTATTACTGGGCATCGGCCTACCAAGGAATTGGCTCTACTCACTGGGTTTATGATGGCGTGGGAAACAGTTATATCCGATGTTATTACTTT---------GCTGTCAAGACCCTGATCACCATCGGGGGCCTGCCTGACCCTAGGACTCTCTTTGAAATCATCTTCCAGCTCCTGAACTACTTCACGGGGGTCTTTGCTTTCTCTGTGATGATAGGACAGATGAGAGATGTCGTTGGAGCAGCAACAGCAGGACAAACATATTACCGGAGTTGCATGGACAGTACTGTCAAGTACATGAATTTCTACAAAATCCCAAGATCAGTTCAGAATCGTGTTAAGACCTGGTATGAATATACATGGCATTCTCAAGGCATGCTGGATGAATCTGAGTTGATGGTGCAGCTTCCGGACAAGATGAGGCTGGATCTCGCTATTGATGTCAACTATGACATTGTCAGCAAGGTGGCCCTTTTTCAGGGCTGTGATAGGCAGATGATTTTCGATATGCTGAAGAGGCTAAAGTCTGTCGTTTACCTGCCCAATGACTATGTGTGCAAGAAGGGGGAAATTGGAAGAGAAATGTACATTATCCAAGCTGGACAGGTCCAGGTACTAGGCGGACCAGATGGCAAATCCGTTCTTGTGACTCTGAAAGCAGGATCTGTATTTGGAGAAATAAGCTTGTTGGCTGTTGGCGGGGGAAATCGTCGCACAGCAAACGTAGTGGCTCATGGATTTACCAACCTTTTCATTTTGGATAAGAAGGACTTGAATGAAATCTTGGTTCACTACCCAGAGTCTCAGAAGTTGCTTCGGAAGAAAGCCAGGAGGATGCTAAAAAATAACAACAAGCCCAAAGAACCGAAAAGCGTGCTCATTCTTCCTCCGAGAGCCGGGACTCCCAAACTCTTCTCAGCTGCTTTAGCCGTAGCAGGAAAGATGGGAGGGAAGGGAGCGGCGAGAGGAGGGAAACTCGCCCATCTACGAGCAAGACTGAAAGAACTCGCAGCGCTAGAAGCAGCCGCCAAGCAGCAGGAAGAGCTGGAG---CAGGCCAAGAGTTCTGCT------------GCCTCAGCAGCCCCAGATAAACCTGAATCAGCAGCTACAGAGAAACCAGAATCAGCA---ACCACAGAAAAACCAGAA------------------------------------------------------------------------------------------------------------------------------------------------------------------------------------------------CCAGCAGTTCTA------------------------------------------------------------------------------------------------GATGAACCAGGATCAGCAGCTCCAGATGGACCAGAATCGGCAGCTCCAGAACCATCA---------------GCTGGACCAGAACCAGCTGCTGCAGATCCACCAGATGCCCATCCTCCATCTTCATCCTCCCCTAAGAAGTCAGA---AGGAGAGGATGGGGAAGTCGTGTCGGAAAGTATGGATCATTCTGTCAGGATTCGCATGAGCCCTCCTGCCCCAGAGAGTGATGAACAAATTCTTTCTGTAGAAATTCCAGAAAAGAAGGATGAC---AAGTGA
	Pseudocheirus_occidentalis	ATGTCTAAGCAAAGCCGAGATGTGGAGTTAGATCGCCTGGTCCAAGACAAGCCGCTTAGCCGCAGGACCCCCCATGCTGCTGCCCAAAACATAGCTGAGCATCTCCCCAATGTGCCGAGCTACCGATACCCCACCACACGCATCCCTGTCCTTGTCAACAGGAGGACTGGGGTGTCAAAGCCCAGTTTCGTGAAGGAGGCAAAGAGCTCAGTCCGTCGCTTAGTGCCGGCCACAAGAGAACACCCAGCTGTGAAAGTTGAAGATACTGATGCTGAGAGCAAGTCCCTCCAGGTGGAGGAGAAGCCCCCAAGCCCAGTGCTGCCACCAGCATCCCCAGCCAAGTCAGAGACCCTCACAGTGCCTGGCCAGGCTCTGGGAACCACCAGGAAGAAGCTGCCATCACAAGATGAGGAGGCGGAGGAGCTCGAGGCCCCGTCTCCAGTTCAGTCTCCTGTTGTTGCCTGGTCAGGCCCGGCCAGTCCCCAGGGCCGAGATGCTACTGAGCGAGCTGAGTCCACAGCCAGTCAGAACAGTGCAGTCATCAATGACCGGCTCCAGGAGCTGGTGAAACTCTTCAAGGAACGGACTGAGAAAGTTAAAGAGAAACTCATTGATCCTGATGTCACCTCAGATGAAGAAAGCCCTAAACCATCCCCTGCCAAGAAAGCCCCAGAATCAACACCAGATCCCAAAGCAGCCGAGGCTGAAAAAGCTGGAGAGGAGGAACATTACTGTGATATGTTGTGTTGCAAGTTCAAACGCCGCCCATTGAAAATGTACCAATTTCCTCAAAGCATTGACCCCCTCACCAACCTGATGTATATCCTTTGGCTGTTCTTTGTGGTCATGGCCTGGAACTGGAATTGCTGGCTAATTCCAGTCCGCTGGGCTTTTCCATATGAGACTCCAGAAAACATCCACCTCTGGCTAATGATGGACTATCTGTGTGACTTCATCTACTTGTTAGACATCACCGTGTTTCAGATACGCCTGCAGTTTGTCAAAGGAGGAGACATCATTACAGACAAAAAGGAGATGCGGAACAACTACCTAAAGTCTCAACGTTTTAAGATGGATATGATTTCTCTAATACCCCTTGACTTGCTCTATTTGAAAGTTGGCGTGAATTCCCTCTTACGGTTGCCACGCTGCTTAAAGTACATGGCTTTCTTTGAGTTCAATAACCGGCTTGAATCCATCCTCAGCAAGGCGTATGTTTACAGAGTCATAAGAACCACAGCCTATTTGCTCTACAGTTTACATTTAAATTCATGTCTGTATTACTGGGCATCGGCCTACCAAGGAATCGGCTCCACTCACTGGGTTTATGATGGAGTGGGAAACAGTTACATTCGATGTTATTACTTC---------GCTGTCAAGACCCTGATCACCATCGGGGGCCTGCCTGACCCCAGGACTCTTTTTGAAATCGTATTCCAGCTCCTGAACTACTTCACAGGGGTCTTTGCTTTCTCTGTGATGATAGGACAGATGAGAGATGTTGTTGGAGCAGCAACTGCAGGACAAACATATTACCGGAGTTGCATGGACAGTACTGTCAAGTACATGAATTTCTATAAAATCCCAAGATCAGTTCAGAATCGTGTTAAGACCTGGTATGAATATACATGGCATTCTCAAGGCATGCTGGATGAATCTGAGTTGATGGTGCAGCTTCCAGACAAGATGAGGCTGGATCTCGCTATTGATGTTAACTATGACATTGTCAGCAAGGTGGCCCTTTTTCAGGGCTGTGACAGGCAGATGATTTTTGATATGCTGAAGAGGCTAAAGTCTGTCGTTTACCTGCCCAATGACTACGTGTGCAAGAAGGGGGAAATTGGAAGAGAAATGTACATTATCCAAGCTGGACAGGTCCAGGTACTAGGTGGACCAGATGGCAAATCTGTTCTTGTGACTCTGAAAGCAGGATCTGTATTTGGAGAAATAAGCTTGTTGGCTGTTGGTGGGGGAAATCGTCGCACAGCAAATGTAGTGGCTCATGGATTTACCAACCTTTTCATTTTGGATAAGAAGGACTTGAATGAAATTTTGGTTCACTACCCAGAGTCTCAGAAGTTGCTTCGGAAGAAAGCCAGGAGGATGCTGAAAAATAATAACAAGCCCAAAGAATCGAAAAGCGTGCTCATTCTTCCTCCGAGGGCCGGGACTCCGAAACTCTTCTCGGCTGCTTTAGCAGTAGCAGGAAAGATGGGAGGGAAGGGTGCGGCGAGAGGAGGGAAACTTGCCCATCTACGAGCAAGACTGAAAGAACTCGCGGCGTTAGAGGCAGCCGCGAAACAGCAGCAGGAGCTGGAG---CAGGCCAAGAGTTCTGCT------------GCCTCAGCAGCCCCAGATAAACCTGAATCAGCAGCTCCAGAAAAACCAGAATCAGCA---GCTCTAGATGAACCAGGATCGGCTGCTCTGGATGAACCAGGATCGGCTGCTCTGGATGAACCAGGA------------------------------------------------------------------------------------------------------------------------------------------------TTGGCTGCTCCAGATGGATCAGAATTGGTAGCTCCAGAAAAACCAGAATCGACAGCTCCAGATGAACCAGAATCAGCAGCTCTAGATGAACCAGAATCGGCTGCTCTGGATGAACCAGGACTGGCTGCTCCAGATGGATCAGAATCAGCAGCTCCAGAACCATCA---------------GCTGGACCAGAACCAGCTGCTGCAGGTCCTCCAGATGCCCATGCTCCATCTTCATCCTCCCCCAAGAAGTCAGA---AGGAGATGATGGGGAAGTTGTGTCGGAATTTACAGATCACTCTGTCAGGATTCGCATGAGC---CCTACCCCAGAGAGTGATGAACAGATTCTTTCTGTAGAAATTCCAGAAAAGAAGGATGAG---AAGTGA
	Pseudochirops_corinnae	ATGTCTAAGCAAAGCCGAGATGTGGAGTTAGATCGCCTGGTCCAAGACAAGCCGCTTAGCCACAGGACCCCCCATGCTGCTGCCCAAAACATAGCTGAGCATCTCCCCAATGTGCCGAGCTACCGATACCCTACCACTCGCATCCCTGTCCTTGTCAACAGGAGGACTGGGGTGTCGAAGCCCAGTTTCGTGAAGGAGGCAAAGAGCTCAGTCCGTCGCTTAGTGCCAGCCACAAAAGAACACCCAGCTGTGAAAGTTGAGGATGCTGACGCTGAGAGCAAGCCCCTCCAGGTGGAGGAAAAGCCCCCAAGCCCAGTGCTGCCACTAGCATCCCCAGCCAAGTCAGAGACCCTCACAGTGCCTGGCCAGGCTCTGGGAACCACCAGGAAGAAGCTGCCATCACAGGATGAGGAGGTGGAGGAGCTCAAAGCCCTGTCTCCAGCTCAGTCTCCTGTTGTCGCCTGGTCGGGCCCTTCCAGTCCCCAGGGCCAAGATGATGCTGAGCGAGCTGAGTCCACAGCCAGCCAGAACAGTTCGATCATCAATGACCGGCTCCAGGAGCTGGTGAAACTCTTCAAGGAACGGACCGAGAAAGTGAAAGAGAAACTCATCGATCCTGATGTCACCTCGGATGAAGAAAGCCCTAAACCATCCCCTGCCAAGAAAGCCCCAGAACCAACACCAGATCCCAAAGCAGCCGAGGCTGAAAAAGCTGGAGAGGAGGAACATTACTGTGACATGTTGTGTTGCAAGTTCAAACGCCGTCCATTGAAAATGTACCGATTTCCCCAAAGCATTGACCCCCTCACCAACCTGATGTATATCCTTTGGCTGTTCTTCGTGGTCATGGCCTGGAACTGGAATTGCTGGCTAATTCCAGTCCGTTGGGCTTTTCCATACGAGACTCCAGAAAACATCCACCTCTGGCTAATGATGGACTATCTGTGTGACCTCATCTACTTTTTAGACATCACCGTGTTTCAGATACGCCTGCAGTTTGTCAAAGGAGGAGACATCATTACAGACAGAAAGGAGATGCGGAACAACTACTTAAAGTCTCAGCGTTTTAAGATGGATGTGATTTCTCTAATACCACTTGACTTGCTCTATTTGAAAGTTGGTGTGAATTCCCTCTTAAGGTTGCCACGCTGCTTAAAGTACATGGCTTTCTTCGAGTTCAATAACCGGCTTGAATCTATCCTCAGCAAGGCATATATTTACAGAGTCATAAGAACCACAGCCTATTTGCTCTATAGCTTGCATTTGAATTCATGTCTGTATTACTGGGCATCAGCCTACCAAGGAATTGGCTCTACTCACTGGGTTTATGATGGAGTGGGGAACAGTTACATTCGATGTTATTACTTC---------GCTGTCAAGACCCTGATCACCATCGGGGGCCTGCCCGATCCCAGGACTCTCTTTGAAATCATCTTCCAACTCCTGAACTACTTCACGGGGGTCTTTGCTTTCTCTGTGATGATAGGACAGATGAGAGATGTTGTTGGAGCAGCAACTGCAGGGCAAACATATTACCGGAGTTGCATGGACAGTACTGTCAAGTACATGAATTTCTACAAAATTCCAAGATCGGTTCAGAATCGTGTTAAGACCTGGTATGAATATACATGGCATTCTCAAGGCATGCTGGATGAATCGGAGTTGATGGTGCAGCTTCCAGACAAGATGAGGCTGGATCTTGCTATTGATGTCAACTATGACATTGTCAGCAAGGTGGCCCTTTTTCAGGGCTGTGACAGGCAGATGATTTTTGATATGCTGAAGAGGCTAAAGTCTGTCGTTTACCTGCCCAATGACTATGTGTGTAAGAAGGGGGAAATTGGAAGAGAAATGTACATTATCCAGGCTGGACAGGTCCAGGTACTAGGTGGACCAGATGGCAAATCTGTTCTTGTGACTCTGAAAGCAGGATCTGTATTTGGAGAAATAAGCTTGTTGGCTGTTGGCGGGGGAAATCGTCGCACAGCAAACGTAGTGGCTCATGGATTTACCAACCTTTTCATTTTGGATAAGAAGGACTTGAATGAAATTTTGGTTCACTACCCAGAGTCTCAGAAGTTGCTTCGGAAGAAAGCCAGGAGGATGCTTAAAAATAACAACAAGCCTAAAGAACCGAAAAGCGTGCTCATTCTTCCTCCGAGGGCCGGGACTCCGAAACTCTTCTCGGCTGCTTTGGCCGTGGCAGGAAAGATGGGAGGGAAGGGAGCGGGGAGAGGAGGGAAGCTTGCCCATCTACGAGCAAGACTGAAAGAACTCGCGGCGCTAGAAGCAGCCGCCAAGCAGCAGCAGGAGCTGGAG---CAGGCCAAGAGTTCTGCCCCAGATAAACCTGAACCAGCAGCTCCAGAGAAACCAGAATCAGCAGCTCCAGAGAAACCAGAACCGGCA---GCTCCAGAGAAACCAGAA------------------------------------------------------------------------------------------------------------------------------------------------------------------------------------------------------------------------------------------------TCGACAGCTCTGGATGAACCAGGATCAGCTGCTCTGGATGAACCAGAATCTGCTGCTCCAGATGGACCAGAATCGGCTGCTCCAGATGGACCAGAATCAGCAGCTCCAGAACCATCA---------------GCTGGACCAGAACCAGCTGCTGCAGATCCACCAGATGCCCATCCTCCATCTTCATCCTCCCCCAAGAAGTCAGA---AGGAGATGAGGGGGAAGTTGTGTCAGAATTTGTGGATCACTCTGTCAGGATTCGCATGAGC---CCTACCCCAGAGAGTGATGAACAGATTCTTTCTGTAGAAATTCCAGAAAAGAAGGATGAC---AAGTGA
	Pseudochirops_cupreus	ATGTCTAAGCAAAGCCGAGATGTGGAGTTAGATCGCCTGGTCCAAGACAAGCCGCTTAGCCACAGGACCCCCCATGCTGCTGCCCAAAACATAGCTGAGCATCTCCCCAATGTGCCGAGCTACCGATACCCCACCACTCGCATCCCTGTCCTTGTCAACAGGAGGACTGGGGTGTCGAAGCCCAGTTTCGTGAAGGAGGCAAAGAGCTCAGTCCGTCGCTTAGTGCCAGCCACAAGAGAACACCCAGCTGTGAAAGTCGAGGATGCTGACGCTGAGAGCAAGGCCCTCCAGGTGGAGGAAAAGCCGCCAAGCCCAGTGCTGCCACCAGCATCCCCAGCCAAGTCAGAGACCCTCACAGTGCCTGGCCAGGCTCTGGGAACCACCAGGAAGAAGCTGCCATCACAGGATGAGGAGGTGGAGGAGCTCAAAGCCCTGTCTCCAGCTCAGTCTCCTGTTGTAGCCTGGTCGGGCCCTTCCAGTCCCCAGGGCCAAGATGATGCTGAGCGAGCTGAGTCCACAGCCAGCCAGAACAGTGCAATCATCAATGACCGGCTCCAGGAGCTGGTGAAACTCTTCAAGGAACGGACCGAGAAAGTGAAAGAGAAACTCATCGATCCTGATGTCACCTCGGATGAAGAAAGCCCTAAACCATCCCCTGCCAAGAAAGCCCCAGAACCAACACCAGATCCCAAAGCAGCCGAGGCTGAAAAAGCTGGAGAGGAGGAACATTACTGTGACATGTTGTGTTGCAAGTTCAAACGCCGTCCATTGAAAATGTACCGATTTCCCCAAAGCATTGACCCCCTCACCAACCTGATGTATATCCTTTGGCTGTTCTTTGTGGTCATGGCCTGGAACTGGAATTGCTGGCTAATTCCAGTCCGCTGGGCTTTTCCATACGAGACTCCAGAAAACATCCACCTCTGGCTAATGATGGACTATCTGTGTGACCTCATCTACTTTTTAGACATCACCGTGTTTCAGATGCGCCTACAGTTTGTCAAAGGAGGAGACATCATTACAGACAGAAAGGAGATGCGGAACAACTACTTAAAGTCTCAGCGTTTTAAGATGGATGTGATTTCTCTAATACCCCTTGACTTGCTATATTTGAAAGTTGGTGTGAATTCCCTCTTACGGTTGCCACGATGCTTAAAGTACATGGCTTTCTTCGAGTTCAATAACCGGCTTGAATCTATCCTCAGCAAGGCATATATTTACAGAGTCATAAGAACCACAGCCTATTTGCTCTATAGCTTGCATTTGAATTCATGTCTTTATTACTGGGCATCAGCCTACCAAGGAATTGGCTCTACGCACTGGGTTTATGATGGAGTGGGGAACAGTTACATTCGATGTTATTACTTC---------GCTGTCAAGACCCTGATCACCATCGGGGGCCTGCCCGATCCCAGGACTCTCTTTGAAATCATCTTCCAGCTCCTGAACTACTTCACGGGGGTCTTTGCTTTCTCTGTGATGATAGGACAGATGAGAGATGTTGTTGGAGCAGCAACTGCAGGGCAAACATATTACCGGAGTTGCATGGACAGCACTGTCAAGTACATGAATTTCTACAAAATCCCAAGATCGGTTCAGAATCGTGTTAAGACCTGGTATGAATATACATGGCATTCTCAAGGCATGCTGGATGAATCGGAGTTGATGGTGCAGCTTCCAGACAAGATGAGGCTGGATCTTGCTATTGACGTCAACTATGACATTGTCAGCAAGGTGGCCCTTTTTCAGGGCTGTGACAGACAGATGATTTTTGATATGCTGAAGAGGCTAAAGTCTGTCGTTTATCTGCCCAATGACTACGTGTGTAAGAAGGGGGAAATTGGAAGAGAAATGTACATTATCCAAGCTGGACAGGTCCAGGTACTAGGTGGACCAGATGGCAAATCTGTTCTTGTGACTCTGAAAGCAGGATCTGTATTTGGAGAAATAAGCTTGTTGGCTGTTGGCGGGGGAAATCGTCGCACAGCAAATGTAGTGGCTCATGGATTTACCAACCTTTTCATTTTGGATAAGAAGGACTTGAATGAAATTTTGGTTCACTACCCAGAGTCTCAGAAGTTGCTTCGGAAGAAAGCCAGGAGGATGCTTAAAAATAACAACAAGCCCAAAGAACCGAAAAGCGTGCTCATTCTTCCTCCGAGGGCCGGGACTCCGAAACTCTTCTCGGCTGCTTTGGCCGTGGCAGGAAAGATGGGAGGGAAGGGAGCGGCGAGAGGAGGGAAGCTTGCCCATCTACGAGCAAGACTGAAAGAACTCGCGGCGCTAGAAGCAGCCGCCAAGCAGCAGCAGGAGCTGGAG---CAGGCCAAGAGTTCTGCC------------ACCTCAGCAGCCCCAGATAAACCTGAACCAGCAGCTCCAGAGAAACCAGAATCAGCA---GCTCCAGAGAAACCAGAATCGGCAGCTCCAGAGAAGCCAGAACCGGCAGCTCCAGAGAAACCAGAATCAACAGCTCCGGATGAACCAGAATCAGCTGCTCTGGATGAACCAGAA------------------------------------------------------------------------------------------------CCTGCTGCTCCAGATGGACCAGAATCGGCTGCTCCAGATGGACCAGAATCGGCTGCTCCAGATGGACCAGAACCTGCTGCTCCAGATGGACCAGAATCGGCTGCTCCAGATGGACCAGAATCAGCTGCTCCAGATGGACCAGAATCAGCAGCTCCAGAACCATCC---------------GCTGGACCAGAACCAGCTGCTGCAGATCCATCAGATGCCCATCCTCCATCTTCATCCTCCCCCAAGAAGTCAGA---AGGAGATGAGGGGGAAGTTGTGTCGGAATTTACAGGTCACTCTGTCAGGGTTCGCATGAGC---CCTGCCCCAGAGAGTGATGAACAGATTCTTTCTGTAGAAATCCCAGAAAAGAAGGATGAC---AAGTGA
	Strigocuscus_gymnotis	ATGTCTAAGCAAAACCGAGATGTGGAGTTAGACCGCCTGGTCCAAGACAAGCCGCTTAGCCACAGGACCCCCCATGCTGCTTCCCAAAACATAGCTGAGCATCTCCCCAATGTGCCGAGCTACCGATACCCCACCACCCGCATCCCTGTCCTCGTCAGCAGGAGGACCGGGGTGTCGAAGCCCAGCTTCGTGAAGGAGGCGAAGAGCTCAGTCCGCCGCTTAGTGGCTGCCACAAGAGAGCACCCAGCTGTGAAAGTCGAAGATGCTGATGCTGAGAGTGAGCCCCTCCAGGTGGAGGAAAAGCCCCCAAGCCCAGTGTTGCCACCAGCATCTCCAGCCAAATCAGAAACCCTCACAGTGCCTGGCCAGGCTCTGGGAACCACCAGGAAGAAGCTGCCATCACAGGATGAGGAGGTGGAGGAGCTCAAGGCCCTGTCTCCAGCTCAGTCGCCCGTCGTCGCCTGGTCCGGCCCGTCCAGTCCCCAGGGACAAGATGCTGCTGAGCGAGCTGAGTCCACAGCCAGCCAGAATAGTGCAATCATTAATGATCGGCTCCAGGAGCTGGTGAAACTCTTCAAGGAACGGACTGAGAAAGTGAAAGAGAAACTCATCGATCCTGATGTCACCTCAGATGAAGAAAGCCCTAAACCATCCCCTGCCAAGAAAGCCCCAGAACCAACACCAGATCCCAAAGCAGCCGCGGCTGAAAAGGCTGGAGAGGAGGAACATTACTGTGAGATGTTGTGTTGCAAGTTCAAACGCCGCCCATTGAAAATGTACCGGTTTCCCCAAAGCATTGACCCCCTCACCAACCTGATGTATATCCTTTGGCTGTTTTTTGTGGTCATGGCCTGGAACTGGAATTGCTGGCTAATTCCCGTCCGCTGGGCTTTTCCATATGAGACTCCAGAAAATATCCACCTCTGGCTATTGATGGACTATCTATGTGACTTCATCTATTTGTTAGACATCACCGTGTTTCAGATGCGCCTGCAGTTTGTCAAAGGAGGAGACATCATTACAGACAAAAAGGAGATGCGGAACAACTACCTAAAGTCTCAACGTTTTAAGATGGATATGATTTCCCTCCTGCCCCTTGACTTGCTCTATTTGAAAGTTGGTGTGAATTCCCTCTTACGATTGCCACGCTGCTTAAAGTACATGGCTTTCTTTGAATTCAATAACCGGCTTGAATCTATCCTCAGCAAGGCATATGTTTACAGAGTCATAAGAACCACAGCCTATTTGCTCTATAGTTTACATTTGAATTCATGTCTGTATTATTGGGCATCAGCCTACCAAGGAATTGGCTCTACTCACTGGGTTTATGATGGAGTGGGAAACAGTTACATTCGATGTTATTACTTC---------GCTGTCAAGACCCTGATCACCATTGGGGGTCTGCCCGATCCCAGGACTCTCTTTGAAATCATTTTCCAGCTTCTGAACTACTTCACGGGGGTCTTCGCTTTCTCCGTGATGATAGGACAGATGAGAGATGTTGTTGGAGCAGCAACTGCAGGGCAAACATATTACCGGAGCTGCATGGACAGTACCGTCAAGTACATGAATTTCTACAAAATCCCAAGATCAGTTCAGAATCGTGTTAAGACCTGGTATGAATATACATGGCATTCTCAAGGCATGCTGGATGAATCTGAATTGATGGTGCAGCTTCCGGACAAGATGCGGCTAGATCTTGCTATCGACGTCAACTATGACATTGTCAGCAAGGTGGCTCTTTTTCAGGGCTGTGACAGGCAAATGATTTTCGATATGCTGAAGAGGCTGAAGTCCGTAGTTTACCTGCCCAATGACTATGTGTGCAAGAAGGGGGAAATTGGAAGAGAAATGTACATTATCCAAGCCGGACAGGTCCAGGTACTAGGCGGGCCAGATGGCAAAGCAGTTCTTGTGACTTTGAGAGCAGGATCTGTATTTGGAGAAATAAGCTTGCTGGCTGTTGGTGGGGGAAATCGTCGCACAGCAAATGTAGTGGCTCATGGATTTACCAACCTTTTCATTTTGGATAAGAAGGACTTGAATGAAATTTTGGTTCACTACCCAGAGTCTCAGAAGTTGCTTCGAAAGAAAGCCAGGCGAATGCTAAGGAATAACAACAAGCCCAAAGAATCGAAAAGCGTGCTCATTCTTCCTCCGAGGGCAGGGACTCCTAAACTCTTCTCAGCTGCTTTAGCTGTAGCAGGAAAGATGGGAGGAAAGGGAGCAGCAAGAGGAGGTAAACTTGCCCATCTACGAGCAAGACTGAAAGAACTGGCTGCCCTGGAAGCAGCCGCCAAGCTGCAGCAAGAGCTGGAG---CAGGCCAAGAGTTCTGCT------------GCCACAGCAGCTCCAGATAAACCTGAGTCAGCAGCTCCAGACCAACCAGAATCAGCA---GCTCCAGACCAACCAGAATCGGCAGCTCCAGACCAACCAGAATCAGCAGCTCCAGACCAGCCAGAATCAGCAGCTCCAGACCGACCAGAATCAGCAGCTCCAGATGGACCAGAGTCAGCAGCTCCAGATGGACCAGAGTCAGCAGCTCCAGACGGACCAGAGTCAGCAGCTCCAGACCGACCAGAGTCAGCAGCTCCAGATGGACCAGAGTCAGCAGCTCCAGATGGACCAGAGTCGGCAGCTCCAGATGGACCAGAGTCGGCAGCTCCAGATGGACCAGGGTCGGCAGCTCCAGATGGACCAGGGTCGGCAGCTCCAGATGGACCAGGGTCGGCAGCTCCAGATGGACCAGAATCAGTAGCTCCAGAACCATCA---------------GCTGAACCAGAACCAGCTGCTGCAGATCCCCCAGATGCCCATCCTCCATCTTCTTCCTCCCCTAAGAAGTCAGAGAGAGGAGATGACAGGGAAGTTGTGTCTGAATTCACCGATCACTCTGTCAGAATTCTCATGAGC---CCTACCCCAGAGAGTGACGAACAGATTCTTTCTGTAGAAGTTCCAGAAAAGAAGGACGAC---AAGTGA
	Trichosurus_vulpecula	ATGTCTAAGCAAAGCCGAGATGTGGAGTTAGACCGCCTGGTCCAAGACAAGCCACTTAGCCACAGGACCCCCCATGCTGCTTCCCAAAACATAGCTGAGCATCTCCCCAATGTGCCGAGCTACCGATACCCCACCACCCGTATCCCTGTCCTCGTCAACAGGAGGACCGGGGTGTCGAAGCCCAGCTTCGTGAAGGAGGCAAAGAGCTCAGTCCGTCGCTTAGTGGCTGCCACAAGAGAACACCCAGCTGTGAAAGTCGAAGATGCTGATGCTGAGAGCGAGCCCCTCCAGGTGGAGGAAAAGCCCCCAAGCCCAGTGTTGCCACCAGCATCTCCAGCCAAATCAGAAACCCTCACAGTGCCTGGCCAGGCTCTGGGGACCACCAGGAAGAAGCTGCCATCACAAGATGAGGAGGTGGAGGAGCTCAAGGCCCTGTCTCCAGCTCAGTCGCCTGTCGTCGCCTGGTCTGGCCCGTCCAGTCCTCAGGGTCAAGATGCTGCTGAGCGAGCTGAGTCCACCGCCAGTCAGAATAGCGCGATCATTAACGATCGGCTCCAGGAGCTGGTGAAACTCTTCAAGGAACGCACCGAGAAAGTGAAAGAGAAACTCATTGATCCCGACGTCACCTCGGATGAAGAAAGCCCTAAACCATCCCCTGCCAAGAAAGCCCCAGAACCAACACCAGATCCCAAAGCAGCCGAGGCTGAAAAGTCTGGAGAGGAGGAACATTACTGTGAGATGTTGTGTTGCAAGTTCAAACGCCGCCCATTGAAAATGTACAGGTTTCCCCAAAGCATTGACCCCCTAACCAACCTGATGTATATCCTTTGGCTGTTTTTTGTGGTCATGGCCTGGAACTGGAATTGCTGGCTAATTCCAGTCCGCTGGGCTTTTCCATACGAGACTCCAGAAAATATCCACCTCTGGCTATTGATGGACTATCTATGTGACCTCATCTATTTGTTAGACATCACCGTGTTTCAGATGCGCCTGCAGTTTGTCAAAGGAGGAGATATCATTACAGACAAAAAGGAGATGCGGAACAACTACCTAAAGTCTCAACGTTTTAAGATGGATATGATTTCCCTCCTGCCCCTTGACTTGCTCTATTTGAAAGTTGGTGTGAATTCCCTCTTACGGTTGCCACGCTGCTTAAAGTACATGGCTTTCTTTGAATTCAATAACCGGCTTGAATCTATCCTCAGCAAGGCATATGTTTACAGAGTCATAAGGACCACAGCCTATTTGCTCTATAGTTTGCATTTGAATTCATGTCTGTATTATTGGGCATCAGCCTACCAAGGAATTGGCTCTACTCACTGGGTTTACGATGGAGTGGGAAACAGTTACATTCGATGTTATTACTTC---------GCTGTTAAGACCCTGATCACCATCGGGGGTCTGCCCGATCCCAGGACTCTGTTTGAAATCATCTTCCAGCTCCTGAACTACTTCACGGGGGTCTTCGCTTTCTCCGTGATGATAGGACAGATGAGAGATGTCGTTGGAGCAGCAACTGCAGGGCAAACCTATTACCGGAGCTGCATGGACAGTACCGTCAAGTACATGAATTTCTACAAAATCCCAAGATCAGTTCAGAATCGTGTTAAGACCTGGTATGAATATACATGGCATTCTCAAGGCATGCTGGATGAATCTGAATTGATGGTGCAGCTTCCGGACAAGATGCGGCTAGATCTCGCTATCGACGTCAACTACGACATTGTCAGCAAGGTGGCTCTTTTTCAGGGCTGTGACAGGCAAATGATTTTCGATATGCTGAAGAGGCTGAAGTCCGTAGTTTACCTGCCCAATGACTACGTGTGCAAAAAGGGAGAAATTGGAAGAGAAATGTACATTATCCAAGCTGGACAGGTCCAGGTACTGGGCGGGCCAGATGGCAAAGCCGTCCTTGTGACTCTGAGAGCAGGATCTGTATTTGGAGAAATAAGCTTGTTGGCTGTTGGTGGGGGAAATCGTCGCACAGCAAATGTAGTGGCTCATGGATTTACCAACCTTTTCATTTTGGATAAGAAGGACTTGAATGAAATTTTGGTTCACTACCCAGAGTCTCAGAAGTTACTTCGAAAGAAAGCCAGGCGAATGCTAAGGAATAACAACAAGCCCAAAGAATCGAAAAGCGTGCTTATTCTTCCTCCGAGGGCAGGGACTCCTAAACTCTTCTCAGCTGCTTTAGCCGTAGCGGGAAAGATGGGAGGGAAGGGAGCGGCAAAAGGAGGTAAACTTGCCCATCTACGAGCAAGACTGAAAGAACTGGCTGCCATGGAAGCAGCTGCCAAGCGACAGCAAGAGCTGGAG---CAGGCCAAGAGTTCTGCT------------GCCTCAGCAGCCCCAGACCAACCAGAATCGGCAGCTCCAGACGGACCAGAGTCG---------------------------------------------------------------------------------------------------------------------------------------------------------------------------------------------------------------------------------------------------------------------------GCAGCTCCAGACGGACCAGAGTCGGCAGCTCCAGACGGACCAGAGTCGGCAGCTCCAGACGGACCAGAGTCGGCAGCTCCAGACGGACCAGAATCAGCAGCTCCAGAACCATCA---------------GCTGAACCAGAGCCAGCTGCTGCAGATCCCCCAGATGCCCATCCTCCGTCTTCTTCCTCCCCCAAGAAGTCAGAGGGAGGAGATGACAGGGAAGTTGTGTCTGAATTCACCGATCACTCTGTCAGAATTCGCATGAGC---CCTACGCCAGAGAGTGACGAACAGATTCTTTCTGTAGAAGTTCCAGAAAAGAAGGAGGAC---AAGTGA
	Phascolarctos_cinereus	ATGTCTAAGCAAAGCCGAGATGTGGAGTTAGATCACCTGGTCCAGGACAAGCCGCTTAGCCACAGGACCCCCCATGCTGCTTCCCGAAACATAGCTGAGCATCTCCCCAATGTGCCAAGCTACCGATACCCCACCACCCGCATCCCAGTCCTTGTCAACAGGAGGACTGGGGTGTCGAAGCCCAGTTTCGTGAAGGAGGCAAAGAGTTCAGTCCGCCGCTTAGTGCCTGCCACAAGAGAACACCCAGCTGTGAAAGTTGAAGATGCTGACTCTGAGACCAATCCCCTCCAGGTGGAGGAAAAGTCCCCAAGCCCAGTGTTGCCACCCACATCCCCAGCCCAATCAGAAACCCTCATGGTGCCTGGCCAGGCCCTGGGAGCCACCAGGAAGAAGCTGCCATCGCAGGATGAGGAGGTGGAGGAGCTCAACGCCTTGTCTCCAGTGCAGTCACCAGTCGTCGCCTGGTCTGGCCCACCCAGCCCCCAGGGACAAGAAGCTGCTGAACGCGCTGAGTCTACAGCCAGTCACAACAGTGCGGTCATCAATGACCGGCTCCAGGAGCTGGTGAAACTCTTCAAGGAACGGACTGAGAAAGTGAAAGAGAAACTCATCGATCCCGATGTCACCTCGGATGAGGAAAGCCCTAAGCCATCCCCTGCCAAGAAAGCCCCAGAGCCAGCACCAGAATCCAAAGCAGCTGAGGCTGAAAAGGCTGGAGAGGAGGAACATTACTGTGAGATGTTGTGTTGCAAGTTCAAACGCCGCCCATTGAAAATGTACCGGTTTCCCCAAAGCATTGACCCCCTCACCAACCTGATGTATATCCTCTGGCTCTTCTTTGTGGTCATGGCATGGAACTGGAATTGCTGGCTAATTCCGGTGCGCTGGGCTTTTCCATACGAGACCCCAGAAAACATCCACCTCTGGCTAACGATGGACTATCTGTGTGACCTCATCTATCTGTTAGACATCACCGTATTTCAGATGCGCCTGCAGTTTGTCAAAGGAGGAGACATCATTACAGACAAAAAGGAGATGCGGAACCACTACATAAAGTCTCAGCGTTTTAAGATGGATATGATTTCTCTCCTGCCCCTTGACTTGCTCTATTTGAAAGTTGGTGTGAATTCTCTCTTACGGTTGCCACGCTGCTTAAAGTACATGGCTTTCTTTGAGTTCAATAACCGGCTTGAATCTATCCTCAGCAAGGCATATGTTTACAGAGTCATAAGAACCACAGCCTATTTGCTCTATAGTTTACATTTGAATTCATGTCTGTATTATTGGGCATCAGCCTACCAAGGAATTGGCTCTACTCACTGGGTTTATGATGGAGTGGGAAACAGTTACATTCGATGTTATTACTTC---------GCTGTCAAGACCTTGATCACCATCGGGGGCCTGCCCGACCCCAGGACTCTCTTTGAAATCGTTTTCCAGCTCCTGAACTACTTCACGGGTGTCTTTGCTTTCTCTGTGATGATAGGACAGATGAGAGATGTTGTTGGAGCTGCTACTGCAGGGCAAACCTACTACCGGAGCTGCATGGACAGTACCGTCAAGTACATGAATTTCTACAAAATCCCAAGATCAGTTCAGAATCGTGTTAAGACCTGGTATGAATATACATGGCACTCTCAAGGCATGCTGGATGAATCTGAGTTGATGGTACAGCTTCCAGATAAGATGCGGCTGGATCTTGCTATTGATGTCAACTATGACATTGTCAGCAAGGTGGCTCTTTTTCAGGGCTGTGATAGGCAAATGATTTTCGATATGCTGAAGAGGCTGAAGTCCGTTGTTTACCTGCCCAATGACTATGTGTGCAAGAAGGGGGAAATTGGAAGAGAAATGTACATTATCCAAGCTGGACAGGTCCAGGTACTAGGCGGGCCAGATGGCAAATCCGTTCTTGTGACTCTGAGAGCAGGATCTGTATTTGGAGAAATAAGCTTGTTGGCTGTTGGCGGGGGAAATCGTCGCACAGCAAATGTAGTGGCTCATGGGTTTACCAACCTTTTCATTTTGGATAAGAAGGACTTGAATGAAATTTTGGTTCACTACCCAGAGTCTCAGAAGTTGCTTCGGAAGAAAGCCAGGAGGATGTTAAGAAATAACAACAAGCCCAAAGAACAGAAAAGCGTGCTCATTCTTCCTCCGAGGGCCGGGACTCCTAAACTCTTCTCAGCTGCTTTAGCCGTAGCAGGAAAGATGGGAGGGAAGGGAGCAGGAAAAGGAGGGAAACTTGCCCATTTACGAGCAAGACTGAAAGAACTGGCGGCGTTAGAAGCAGCTGCGAAGCAACAGCAGGAGTTGGAG---CAGGCGAAGAGTTCTGCT------------GCCTCAGCAGCCCCAGAAAAACCAGAACCGGCAGCTCCAGAGAAACCAGAACCT---------CTAGAGAAACCAGAA------------------------------------------------------------------------------------------------------------------------------------------------------------------------------------------------CCGGCAGCTCCA------------------------------------------------------------------------------------------------GAGGAACCAGAACTGGCAGCTCCAGAGAAAGTAGAATCGGCAGGTCCAGAACCACCA---------------GCTGGACCAGAGCCAGCTGCTGCAGACCCACCTGAAGCCCATCCTCCATCCTCATCCTCCCCCAAGAAGTCAGAAGGAGGAGACCATGGGGAAGTTGTGTTTGAATTTAAGGATCACTCTGTCAGGATTCGCATGAGC---CCTACCCCAGAGAGTGATGAACAGATTCTTTCTGTAGAAATTCCAGAAAAG---GATGAC---AAGTGA
	Vombatus_ursinus	ATGTCTAAGCAAAGCCGAGATGCGGAGTTAGATCGCCTGGTCCAAGACAAGCCGCTTAGCCACAGGACCCCCCATGCTGCTTCCCAAAACCTAGCTGAGCATCTCCCCAATGTGCCGAGCTACCGATACCCCAACACCCGCATCCCAGTCCTCGTCAACAGGAGGACTTCAGTGTCGAAGCCCAGTTTCGTGAAGGAGGCAAAGAGCTCGGTCCGCCGCTTAGTGCCTGCCACAAGAGAACACCCAGCTGTGAAAGTTGAAGATGCTGACGCTGACAGCAATCCCCCCCAGGTGGAGGAAAAGCCCCCAAGCCCAGTGTTGCCACCAGCATCCCCAGCCAAATCAGAAACCCTCACGGTGCCTGGCCAGGCTCTGGGAACCACCAGGAAGAAGCTGCCATCACAGGATGAGGAGGTGGAGGAGCTCAAGGCCTTGTCTCCGGCGCAGTCGCCCGTCGTCACCTGGTCTGGCCCATCCAGTCCCCAGGGACAGGATGCTGCTGAACGCGCTGAGTCTACAGCCAGCCAGAATAGTGCAGTCATCAATGACCGGCTCCAGGAGCTGGTGAAACTCTTCAAGGAACGGACTGAGAAAGTGAAAGAGAAACTCATCGATCCTGATGTCACTTCGGATGAGGAAAGCCCTAAACCATCCCCTGCCAAGAAAGCCCCAGAACCAGCACCAGAATCCAAAGCAGCCGAGGCTGAAAAGGCTGGAGAGGAGGACCATTACTGTGAGATGTTGTGTTGCAAGTTCAAACGCCGCCCATTGAAAATGTACCGGTTTCCCCAAAGCATTGACCCCCTCACCAACCTGATGTATATCCTTTGGCTCTTCTTTGTGGTCATGGCATGGAACTGGAATTGCTGGCTAATTCCAGTCCGCTGGGCTTTTCCATATGAGACCCCAGAAAACATCCATCTCTGGCTAATGATGGACTATCTGTGTGACCTCATCTACTTGCTAGACATCACTGTGTTTCAGATGCGCCTGCAGTTTGTCAAAGGAGGAGACATCATTACAGACAAAAAGGAGATGCGGAACAACTACGTGAAGTCTCAGCGTTTTAAGATGGATGTGATTTCTCTCCTGCCCCTTGATTTGCTCTATTTGAAAGTTGGTGTGAATTCCCTCTTACGGTTGCCACGCTGTTTAAAGTACATGGCTTTCTTTGAGTTCAATAACCGACTTGAATCTATCCTCAGCAAGGCATATGTTTACAGAGTTATAAGAACCACAGCCTATTTGCTCTATAGTTTACATTTGAATTCGTGTCTGTATTATTGGGCATCAGCCTACCAAGGAATTGGCTCTACTCACTGGGTTTATGATGGAGTGGGAAACAGTTACATTCGATGTTATTACTTNNNNNNNNNNGCTGTCAAGACCCTGATCACGATCGGGGGCCTGCCTGACCCCAGGACTCTCTTTGAAATCATTTTCCAGCTCCTGAACTACTTCACGGGCGTCTTTGCTTTCTCCGTGATGATAGGACAGATGAGAGACGTCGTTGGAGCTGCCACTGCAGGGCAAAACTACTACCGGAGCTGCATGGACAGTACCGTCAAGTACATGAATTTCTACAAAATCCCAAGATCGGTTCAGAATCGTGTTAAGACCTGGTATGAATATACATGGCACTCTCAAGGCATGCTGGATGAATCTGAGTTGATGGTACAACTTCCAGACAAGATGCGGCTGGATCTCGCTATTGATGTCAACTACGACATTGTCAGCAAGGTGGCTCTTTTTCAGGGCTGTGATAGGCAAATGATTTTTGACATGCTGAAGAGGCTGAAGTCCGTTGTTTACCTGCCCAATGACTATGTATGCAAGAAGGGGGAAATTGGAAGAGAAATGTACATTATCCAAGCTGGACAGGTCCAGGTACTAGGTGGGCCAGATGGCAAATCTGTTCTTGTGACTCTGAGAGCAGGATCTGTATTTGGAGAAATAAGCTTGTTGGCTGTTGGCGGGGGAAATCGTCGCACAGCAAATGTAGTGGCTCATGGGTTTACCAACCTTTTCATTTTGGATAAGAAGGACTTGAATGAAATTTTGGTTCACTACCCAGAGTCTCAGAAGTTGCTTCGGAAGAAAGCCAGGAGGATGCTAAGAAATAACAACAAGCCCAAAGAACAGAAAAGTGTGCTCATTCTTCCTCCGAGGGCCGGGACTCCTAAACTCTTCTCAGCTGCTTTAGCCATAGCGGGAAAGATGGGAGGGAAGGGAGCAGCCAGAGGAGGGAAACTTGCCCATTTACGAGCAAGACTGAAAGAACTGGCAGCGTTAGAAGCAGCCGCGAAGAAACAGCAAGAACTGGAA---GAGGCCAAGAGTTCTGCT------------GCCTCAGCAGCCCCAGAGAAACCAGAACCGGCAGCCCCAGAGAAACCAGAACCNNNNNNNNNNCCAGAGAAACCAGAA------------------------------------------------------------------------------------------------------------------------------------------------------------------------------------------------CCGGCAGCCCCAGAGAAACCAGAACCGGCAGCTCCA------------------------------------------------------------------------GAGAAACCAGAATTGGCAGCTCCAGAGAAAGTAGAATCAGCAGGT---------------------------GCAGAACCAGAGCCAGCTGCTACAGACCCACCAGAAGCCCATCCTCCATCCTCATCCTCCCCCAAGAAGTCAGAAGGAGGAGTGGACGGGGAAGTTGTGTCTGAATTTATGGATCACTCTGTCAGGATTCGCATGAGC---CCTACCCCAGAGAGTGATGAACAGATTCTTTCTGTAGAAATTCCAGAAAAG---GATGAC---AAGTGA
	Dromiciops_gliroides	ATGTCTAAGCAAAGTCGAGATGTGGAGTTAGATCGCCTGGTCCAAGACAAGCCGCTTAGCCACAGGACCCCCCATGCTGCTTCCCAAAACATAGCCGAGCATCTCCCTAATGTGCCGAGCTACCGGTACCCCACCACCCGCATCCCTGTCCTCGTCAACAGGAGGACAGGGGTGTCGAAGCCCAGTTTCGTGAAGGAGGCAAAGAGCTCAGTTCGCCGCTTAGTGCCTGCCACGAGAGAACACCCAGCTGTGAAAGTTGAAGATGCTGACGCCGAGAGCCGGCCCCTCCAGATGGAGGAAAAGCCCCCAAGCCCGGTGTTGCTGGCGCCATCCCCAGCCAAATCAGAAACCCTCATGGTGCCTGGCCAGGTTTTGGGAACCACCAGGAAGAAGCTGCCATCACAGGATGAGGAGGTGGAGGAACTCAAGGCTCTGTCTCCGGCACAGTCTCCAGTTGTTGCCTGGTCCGGCCCATCCAGTCCCCAGGGGCAAGAGGCTGCTGAACGTGCTGAGTCCACAGCCAGCCAGAATAGTGCGATCATTAATGATCGACTCCAGGAGCTGGTGAAACTATTCAAGGAACGGACTGAGAAAGTGAAAGAGAAACTCATCGATCCTGATGTTACCTCAGATGAAGAAAGCCCAAAGCCATCCCCTGCCAAGAAAGCCCCAGAACCGACACCAGCTCCCAAAGCAGCTGAGGCTGAAAAAGCTGGAGAGGAGGAACATTACTGCGAGATGTTGTGTTGCAAGTTCAAACGCCGCCCTTTGAAAATGTACCGGTTTCCCCAAAGCATTGACCCCCTCACCAACCTGATGTATATTCTTTGGCTTTTCTTCGTGGTCATGGCCTGGAACTGGAATTGCTGGCTGATTCCTGTCCGATGGGCTTTTCCGTACGAGACCCCAGAAAACATACACCTTTGGCTAATGATGGATTATCTCTGTGACTTCATCTATTTCTTAGACATCACCGTGTTTCAGATACGCCTGCAGTTTGTCAAAGGAGGAGACATTATTACAGACAAAAAGGAGATGCGGAACAACTACCTGAAGTCTCACCGTTTTAAGATGGATATGCTTTGTCTCCTGCCCCTGGACCTGCTCTATTTGAAAGTTGGTGTGAATTCCCTCTTACGATTGCCCCGCTGCTTAAAGTACATGGCTTTCTTTGAGTTTAATAACCGGCTTGAAGCTATCCTCAGCAAGGCATATGTTTACAGAGTTATAAGAACCACAGCCTATTTGCTTTATAGTTTACATTTGAATTCATGTCTGTATTATTGGGCATCAGCCTACCAAGGACTTGGCTCTACTCACTGGGTATATGATGGAGTGGGAAACAGTTACATTCGATGCTATTACTTT---------GCTGTGAAGACCCTGATTACCATCGGGGGACTGCCCGACCCTCAGACTCTCTTTGAAATCATTTTCCAGCTTCTGAACTACTTCACGGGGGTCTTTGCTTTCTCTGTGATGATTGGACAGATGAGAGATGTTGTTGGAGCAGCAACTGCAGGACAAACGTATTACAGGAGCTGCATGGACAGTACTGTCAAGTACATGAATTTCTACAAAATCCCCAGATCGGTTCAGAATCGTGTTAAGACCTGGTACGAATATACATGGCATTCTCAAGGCATGCTGGATGAATCTGAGCTGATGGTGCAGCTTCCGGACAAGATGCGACTGGATCTCGCTATTGATGTCAACTATGACATTGTCAGCAAGGTGGCTCTTTTTCAGGGCTGTGACAGACAAATGATTTTTGACATGCTGAAGAGGCTAAGGTCTGTGGTTTACCTGCCCAATGACTATGTATGCAAGAAGGGAGAAATTGGAAGAGAAATGTACATTATCCAAGCTGGACAGGTCCAGGTTTTAGGTGGACCAGATGGCAAAGCTGTTCTCGTGACTCTGAAAGCAGGATCTGTATTTGGAGAAATAAGCTTGTTGGCTGTTGGTGGAGGAAATCGTCGCACAGCAAACGTAGTGGCTCATGGGTTTACTAACCTTTTCATTCTGGATAAGAAGGACTTGAATGAAATTTTGGTTCACTACCCAGAGTCTCAGAAGTTGCTTCGGAAGAAAGCCAGGAGGATGCTAAGAAATAACAACAAGCCCAAAGAACAGAAAAGCGTGCTCATCCTTCCCCCAAGAGCTGGGACTCCCAAACTCTTCTCAGCTGCTTTAGCTGTGGCTGGAAAGATGGGAGGGAAGGGAGCGGCGAGAGGCGGCAAACTTGCCCATTTGCGAGCAAGGCTGAAAGAATTGGCTGCCTTAGAAGCAGCTGCGAAGCAGCAGCAAGAACTGGAG---GAGGCCAAGACTTCTGCT------------GCTCCAGCAGCCCCAGATCAACCAGAATCAGCG---------------------------------------------------------------------------------------------------------------------------------------------------------------------------------------------------------------------------------------------------------------------------------------------------------------------------------------------------------------------------GCTCCAGATCAAGTAGAGCCGGCAGCTCCAGAACCAGCA---------------GCTGGACCAGAGACAGTTGCTCCAGACCCACCAGATGCCCAGCCTCCATCTTCATCCTCCCCCAAAAAGTCAGAGGGAGGAGATGATGGGGAAGTTGTGTCTGAATCTACGGATCACTCTGTCCGGATTCGCATGAGC---CCTGCCCCGGAGAGTGATGAACAGATTCTCTCTGTAGAAATTCCAGAAAAGAAGGATGATGACAAGTGA
	Didelphis_virginiana	ATGTCTAAGCAAAACCGAGATGTGGAGTTAGATCGCCTGGTCCAAGACAAGCCGCTTAGCCACAGGACCCCCAATGCTGCTTCCCAAAACATAGCCGAGCAGCTCCCTAATGTGCCGAGCTACCGATACCCCACCACCCGCATTCCTGTCCTCATCACCAGGAGGACAGGGGTGTCGAAGCCCAGTTTCGTGAAGGAGGCAAAGAGCTCAGTCCGCCGCTTAGTGCCTGCCACAAGAGAACACCCAGCTGTGAAAGTTGAAGATGCTGATGCTGAAAGTGTGCCCCTCCAGGTGGAAGAAAAGCCCCCAAGTCCAGTGTTGCTGCCACCCTCCCCAGCCAAATCAGAAACCCTCACAGTTCCTGGCCAGGCTTCAGCAACTACCAGGAAGAAGCTGCCCTCCCAGGATGATGAGGTGGAAGAGCTCAAGGCCCTGTCTCCAGCACAGTCACCCATGGTGGCCTGGTCTGGTCCATCCAGTCCTCAGGAACAAGATGCTGCTGACCGCGCTGAGTCCACAGCTAGCCAAAATAGCGCTGTCATCAATGACCGACTCCAGGAGTTGGTGAAACTCTTCAAGGAACGCACAGAAAAAGTGAAAGAGAAACTCATCGATCCTGATGTCACCTCAGATGAGGAAAGCCCCAAACCATCCCCTGCCAAGAAAGCCCCAGAACCAACACCAGATCCCAAAGCAGCAGAAGCTCAAACAGCTAAAGAGGAAGAACATTACTGTGAGATGTTGTGTTGCAAGTTCAAACGCCGCCCATTGAAATTGTACCATTTCCCTCAAAGCATTGACCCTCTTACCAATCTGATGTATATCCTTTGGCTTTTCTTCGTGGTCCTGGCCTGGAATTGGAATTGCTGGCTGATTCCAGTCCGATGGGCTTTTCCTTATGAGACCCCTGACAATATCCATCTCTGGCTAATGATGGACTATCTGTGTGACTTCATCTATTTGTTAGACATCACTCTGTTTCAGGTTCGCCTGCAGTTTGTCAAAGGAGGAGACATTATTACAGACAAAAAGGAAATGCGGAACAACTACCTAAAGTCTCAGCGTTTTAAGATGGATGTGATTTGTCTCCTGCCCCTTGACTTGCTCTATTTGAAAGTTGGTGTGAATTCCCTCTTACGGTTGCCACGTTGCTTAAAGTACATGGCTTTCTTCGAGTTTAATAACCGGCTTGAATCCATTCTCAGCAAGGCGTATGTTTACAGAGTCATAAGAACCACAGCCTATTTGCTGTATAGTTTACATTTGAATTCATGTCTGTATTACTGGGCATCAGCCTACCAAGGAATTGGTTCAACTCACTGGGTTTATGATGGAGTGGGAAACAGTTACATTCGATGTTACTACTGG---------GCTGTCAAGACCCTGATCACCATTGGGGGACTGCCTGACCCTAGGACTCTCTTTGAAATCGTATTCCAGCTCCTGAACTACTTCACAGGGGTCTTCGCTTTCTCCGTTATGATAGGGCAGATGAGAGATGTAGTTGGGGCAGCAACCGCAGGACAAACATATTACAGGAGTTGCATGGATAGTACCGTCAAGTACATGAATTTCTACAAAATCCCAAGATCAGTTCAGAATCGTGTGAAGACCTGGTATGAATATACATGGCATTCTCAAGGCATGCTGGATGAGTCTGAGTTAATGGTGCAACTTCCGGACAAGATGCGACTGGATCTTGCTATTGATGTCAACTATGATATTGTCAGCAAGGTGGCTCTTTTTCAGGGCTGTGACAGACAAATGATTTTTGATATGTTGAAGAGGCTAAGGTCCGTTGTTTACCTGCCCAACGACTATGTGTGCAAGAAGGGGGAAATTGGAAGAGAAATGTACATTATCCAAGCAGGACAGGTCCAGGTACTAGGTGGGCCAGATGGCAAAGCTGTTCTTGTGACTCTGAAAGCTGGATCTGTATTTGGAGAAATAAGCCTGTTGGCTGTTGGTGGGGGAAATCGTCGGACAGCAAATGTGGTAGCTCATGGGTTTACCAATCTTTTCATTTTGGATAAGAAGGACTTGAATGAAATTTTGGTTCACTACCCAGAGTCTCAGAAGTTGCTTCGTAAGAAAGCCAGGAGGATGCTAAGAAATAACAACAAGCCCAAAGAACAGAAGAGTGTGCTCATTCTTCCTCCAAAGGCTGGCACACCTAAGCTCTTCAATGCGGCTTTAGCTGCAGCAGGAAAGATGGGAGGAAAGGGAGGAGCAAGAGGGGGGAAACTTGCCCATTTACGAGCAAGGCTGAAAGAACTGGCTGCATTAGAAGCAGCTGCGAAGCAACAGCAAGAGCTGGAA---CAGGCCAAGAGTTCTGCT------------GTTTCAGCAGCCTCAGATAAACCAGAGTCAGCAGCTCCAGATAAAGCAGAATCTGTG---GCTCCGGATAAAGCAGCATCTGTGGCTCCAGATAAAGCAGAA------------------------------------------------------------------------------------------------------------------------------------------------------------------------TCTGTGGCTCCGGATAAAGCAGAATCTGTGGCTCCAGATACATCAGAATCAGCGGCTCCAGATAAATCAGAATCAGCGGCTCCAGATAAATCAGAATCAGCGGCTCCAGATAAATCAGAATCAGCAGCTCCAGATAAATCAGAATCAGCAGCTCCAGAACCATCA---------------GTTGGACCAGAATCAGCTGCTCCAGACCCACCAGATGCCCATCCTCCATCTTCATCCTCTCCCAAGAAGTCAGAGGGAGAAGGTGATGGGGAAATTGTGGCTGAGTCTAAAGATCACTCTGTCAGAATCCGCATAAGC---CCTGAACCAGGGAGTGATGAACAAATTCTTTCAGTAGAAATTCCAGAAAAGAAGGATGAT---GAATGA
	Gracilinanus_agilis	ATGTCTAAGCAAAACCGAGATGTGGAGTTAGATCGCCTGGTCCAAGACAAGCCGCTTAGCCACAGGACCCCCAATGCTGCTTCCCAAAACATAGCCGAGCATCTCCCTAATGTGCCGAGCTACCGATACCCCACCACCCGCATCCCTGTCCTCATCACCAGGAGGACGGGGGTGTCGAAGCCCAGCTTCGTGAAGGAGGCAAAGAGCTCAGTCCGCCGCTTAGTGCCTGCCACAAGAGAACATCCAGCTGTGAAAGTTGAAGATGCTGATGCTGAGAGCGTGCCCCTCCAGGTGGAAGAAAAGCCCCCCAGTCCAGTGTTGTTGCCACCCTCCCCAGCCAAATCAGAAACCCTCACAGTTCCTGGCCAGGCTTCAGCAACCACCAGGAAGAAGCTGCCCTCCCAGGATGATGAGGTGGAAGAGCTCAAGGCCCTGTCTCCGGCACAGTCACCCGTGGTGGCCTGGTCGGGTCCATCCAGTCCTCAGGGACAAGATGCTGCTGACCGCGCTGAGTCCACAGCTAGCCAGAATAGCGCCATCATCAATGACCGGCTCCAGGAACTGGTGAAACTCTTCAAGGAACGCACAGAAAAAGTGAAAGAGAAACTCATCGATCCTGATGTCACCTCAGATGAGGAAAGCCCCAAACCATCCCCTGCCAAGAAAGCCCCAGAACCAACACCAGATCCCAAAGCAGCGGAGGCTGAAACAGCTAAAGAGGAAGAACATTACTGTGAGATGCTGTGTTGCAAGTTCAAACGCCGCCCGTTGAAATTGTACCGGTTCCCCCAAAGCATTGACCCCCTCACCAATCTGATGTATATCCTTTGGCTTTTCTTCGTGGTCCTGGCCTGGAATTGGAATTGCTGGCTGATTCCAGTCCGATGGGCTTTTCCATATGAGACTCCCGACAATATCCATCTCTGGCTAATGATGGACTATCTGTGTGACTTCATCTACTTCTTAGATATCACCGTGTTTCAAATGCGCCTGCAGTTTGTCAAAGGAGGCGATATTATTACAGACAAAAAGGAAATGCGGAACAACTACCTAAAGTCTCAGCGTTTTAAGATGGATATGATTTGTCTCCTGCCCCTTGATTTACTCTATTTGAAAGTTGGTGTGAATTCCCTCTTACGGCTGCCACGTTGCTTAAAGTACATGGCTTTCTTCGAGTTTAATAACCGGCTTGAATCCATTCTCAGCAAGGCATATGTTTACAGAGTCATAAGAACCACAGCCTATTTGCTCTATAGTTTACATTTGAATTCATGTCTGTATTACTGGGCATCAGACTACCAAGGAATTGGGTCCACTCACTGGGTTTATGATGGAGTGGGAAACAGCTACATTCGATGTTACTACTGG---------GCTGTCAAGACCCTGATCACCATTGGGGGACTGCCTGACCCTAGGACTCTCTTTGAAATTGTATTCCAGCTCCTGAACTACTTCACAGGGGTCTTTGCTTTCTCCGTTATGATAGGGCAGATGAGAGATGTAGTTGGGGCAGCAACTGCAGGACAAACATATTACAGGAGTTGCATGGATAGTACCGTCAAGTACATGAATTTCTACAAAATCCCGAGATCAGTTCAGAATCGTGTGAAGACTTGGTATGAATATACATGGCATTCTCAAGGCATGCTGGATGAGTCTGAATTAATGGTGCAGCTTCCAGACAAGATGCGGCTGGATCTTGCTATTGATGTCAACTATGATATTGTCAGCAAGGTGGCTCTTTTTCAGGGCTGTGACAGGCAAATGATTTTTGATATGTTGAAGAGGCTAAGGTCTGTCGTTTACTTGCCCAACGACTACGTGTGCAAGAAGGGGGAAATTGGAAGAGAAATGTACATTATCCAAGCAGGACAGGTCCAGGTACTAGGTGGGCCAGATGGCAAAGCTGTTCTCGTGACTCTGAAAGCTGGATCTGTATTTGGAGAAATAAGCTTGTTGGCTGTTGGTGGGGGAAATCGTCGGACAGCAAATGTGGTAGCTCATGGGTTTACCAATCTTTTCATTTTGGATAAGAAGGACTTGAATGAAATTTTGGTTCACTACCCAGAGTCTCAGAAGTTGCTTCGGAAGAAAGCCAGGAGGATGCTAAGAAATAACAACAAGCCCAAAGAACAGAAGAGTGTGCTCATTCTTCCTCCAAAGGCTGGCACTCCTAAGCTCTTCAATGCAGCTTTAGCTGCAGCAGGAAAGCTGGGAGGGAAGGGGGGAGCAAGAGGCGGGAAACTTGCCCATTTACGAGCAAGGCTGAAAGAATTGGCTGCATTAGAAGCAGCTGCGAAGCAACAGCAAGAGCTGGAA---CAGGCCAAGAGTTCTGCT------------GCTTCAGCAGCCCCAGATAAACCAGAGTCAGCAGCTCCAGATAAAGCCGAATCCGTG---GCTCCAGATAAAGCAGAACCGGCAGCTCCGGATAAAGCAGAA------------------------------------------------------------------------------------------------------------------------------------------------------------------------ACCGTGGCTCCAGACAAAGCA------------------------------------------------------------------------------------------------GAATCAGCAGCTCCAGACAAAGCAGAATCGGCAGCTCCGGAACCATCA---------------GTCGGACCAGTGTCAGCTGCTCCAGACCCACCAGATGCCCATCCTCCATCTTCATCCTCCCCCAAGAAGTCAGAGGGAGAAGGTGATGGGGAAGTCGTGGCTGAGTCTAAAGATCACTCTGTCAGAATCCGTATAAGT---CCTGACCCAGGGAGTGATGAACAAATTCTCTCTGTAGAAATTCCAGAAAAGAAGGATGAT---GAATGA
	Monodelphis_domestica	ATGTCTAAGCAAAACCGAGATGTGGAGTTAGATCGCCTGGTCCAAGACAAGCCGCTTAGCCACAGGAACCCCAATGCTGCTTCCCAAAACATAGCCGAGCATCTCCCTAATGTGCCGAGCTACCGATACCCCACCACCCGCATCCCTGTCCTCATCAACAGGAGGACGGGGGTGTCGAAGCCCAGTTTCGTGAAGGAGGCAAAGAGCTCAGTCCGCCGCTTAGTGCCTGCCACAAGAGAACACCCAGCTGTGAAAGTTGAAGATGCTGATGCTGAGAGTGTGCCCCTCCAGGTGGAAGAAAAGCCCCCAAGTCCAGTGTTGCTGCCACCCTCCCCAGCCAAATCAGAAACCCTCACAGTTCCTGGCCAGGCTTCAGCAACCACCAGGAAGAAGCTGCCCTCCCAGGATGATGAGGTGGAAGAGCTCAAGGCCCTGTCGCCAGCACAGTCACCCGTGGTGGCCTGGTCTGCTCCATCCAGTCCTCAGGGACAAGAGGCTGCTGACCGCGCTGAGTCCACAGCTAGCCAGAATAGTGCCGTCATCAATGACCGTCTCCAGGAGCTGGTGAAGCTCTTCAAGGAACGCACAGAGAAAGTGAAAGAGAAACTCATCGATCCTGATGTCACCTCAGATGAGGAAAGCCCCAAACCATCCCCTGCCAAGAAAGCCCCAGAACCAACACCAGATCCCAAAGCAGCCGAGGCTGAAACAGCTAAAGAGGAAGAACATTACTGTGAGATGTTGTGTTGCAAATTCAAACGCCGCCCATTGAAAATGTACCGGTTCCCCCAAAGCATCGACCCCCTCACCAATCTGATGTATATCCTTTGGCTTTTCTTCGTGGTCCTGGCCTGGAATTGGAATTGCTGGCTGATTCCAGTCCGATGGGCTTTTCCATATGAGACCCCTGACAATATCCATCTCTGGCTAATGATGGACTATCTGTGTGACTTGATCTATTTCTTAGATATCACCGTGTTTCAGATTCGCCTGCAGTTTGTCAAAGGAGGAGACATTATTACAGACAAGAAGGAAATGAGGAACAACTACCTAAAGTCTCGCCGATTTAAGATGGATCTGATTTGTCTCCTGCCCCTTGACTTGCTCTATTTGAAAGTTGGTGTGAATTCCCTCTTACGGTTGCCACGTTGCTTAAAGTACATGGCTTTCTTCGAGTTTAATAACCGGCTTGAATCCATTCTCAGCAAGGCATATGTTTACAGAGTCATAAGAACCACAGCCTACTTGCTCTATAGTTTACATGTGAATTCATGTCTGTATTACTGGGCATCAGACTACCAAGGAATTGGTTCCACTCACTGGGTTTATGATGGAATAGGAAACAGTTACATTCGATGTTACTACTGG---------GCTGTCAAGACCCTGATCACCATTGGGGGACTGCCTGACCCTCAGACTCTCTTTGAAATCGTATTCCAGCTCCTGAACTACTTCACAGGGGTCTTCGCTTTCTCCGTTATGATAGGGCAGATGAGAGATGTAGTTGGGGCAGCAACTGCAGGACAAACATATTACAGGAGTTGCATGGATAGTACTGTCAAGTACATGAATTTCTACAAAATCCCGAGATCGGTTCAGAATCGTGTGAAGACCTGGTATGAATATACATGGCATTCTCAAGGCATGCTGGATGAGTCTGAATTAATGGTGCAGCTTCCAGACAAGATGCGGCTGGATCTTGCTATCGATGTCAACTATGATATTGTCAGCAAAGTGGCTCTTTTTCAGGGCTGTGACAGGCAAATGATTTTTGATATGTTGAAGAGGCTAAGGTCTGTTGTTTACTTGCCCAACGATTATGTATGCAAGAAGGGGGAAATTGGAAGAGAAATGTACATTATCCAAGCAGGACAGGTCCAGGTACTAGGTGGGCCAGATGGCAAAGCTGTTCTCGTGACTCTGAAAGCTGGATCTGTATTTGGAGAGATAAGCTTGTTGGCTGTTGGTGGGGGAAATCGCCGGACAGCAAATGTGGTAGCTCATGGGTTTACCAATCTTTTCATTTTGGATAAGAAGGACTTGAATGAAATTTTGGTTCACTACCCAGAGTCTCAGAAGTTGCTTCGGAAGAAAGCCAGGAGGATGCTAAGAAATAACAACAAGCCCAAAGAACAGAAGAGTGTGCTCATTCTTCCTCCAAAGGCTGGCACTCCTAAGCTCTTCAATGCAGCTTTAGCTGCAGCAGGAAAGATG---GGCAAGGGAGGAGCAAAAGGCGGGAAACTTGCCCATTTGCGAGCAAGACTGAAAGAATTGGCTGCATTAGAAGCAGCTGCAAAGCAACAGCAAGAGCTGGAA---CAGGCCAAGACTTCTGCT------------GCTTCAGCAGCCCCAGATAAACCAGAGTCAGCAGCCCCAGATAAACCAGAGTCGGCA---GCTCCAGATAAAGCAGAATCGGCAGCTCCGGATAAAGCAGAA------------------------------------------------------------------------------------------------------------------------------------------------------------------------TCTGTGGCTCCGGATAAAGCA------------------------------------------------------------------------------------------------------------------------GAACCAGCAGCTCCAGAACCATCA---------------GTTGGACCAGAGTCAACTGCTCCAGACCCACCAGATGCCCATCCCCCATCTTCATCCTCCCCCAAGAAGTCAGAGGGAGAAGGTGATGGGGAAATTGTGGCTGAGTCTAAAGATCACTCTGTCAGAATCCGTATAAGC---CCTGACCCAGGGAGTGATGAACAAATTCTCTCTGTAGAAGTTCCAGAAAAGAAGGATGAT---GAGTGA

;
end;
