# Supplementary material for: Three Blind Moles: Molecular Evolutionary Insights on the Tempo and Mode of Convergent Eye Degeneration in Notoryctes typhlops (Southern Marsupial Mole) and Two Chrysochlorids (Golden Moles)
Source: Genes (Basel). 2023 Oct 28;14(11):2018. doi: 10.3390/genes14112018 (PMC10671557; doi:10.3390/genes14112018)
Supplement: Supplementary file 1 [file genes-14-02018-s001.zip › Marsupialia CDS Alignments Nexus/Marsupialia Rod Genes CDS Nexus/GNAT1 CDS alignment w_both Notyoryctes.nex]

#NEXUS
begin taxa;
	dimensions ntax=29;
	taxlabels
	Didelphis_virginiana[&Description="HiC_scaffold_6",Modified=Sat Jul 09 07:38:09 PDT 2022,"% GC"=46.0%,"# Nucleotide Sequences With Quality"=0,Topology="linear","Molecule Type"="DNA",Created=Thu Jul 07 22:15:57 PDT 2022]
	Gracilinanus_agilis[&"Rough Temperature (°C)"=88.38871909158442,Description="NC_058130 (E1), NW_025374847 (E2-7), NW_025378761 (E8)",Modified=Sat Jul 09 07:38:09 PDT 2022,"% GC"=47.2%,"# Nucleotide Sequences With Quality"=0,"Molecular Weight (kDa)"=2904.5700700000593,Topology="linear","Molecule Type"="DNA",Created=Wed Jul 06 22:16:20 PDT 2022]
	Monodelphis_domestica[&"Rough Temperature (°C)"=88.84610645389355,db_xref="taxon:13616",Organism="Monodelphis domestica",Description="NC_008806","Genetic Code"="Standard",Modified=Sat Jul 09 07:38:09 PDT 2022,Taxonomy="Eukaryota; Metazoa; Chordata; Craniata; Vertebrata; Euteleostomi; Mammalia; Metatheria; Didelphimorphia; Didelphidae; Monodelphis",Accession="NC_008806.1","Common Name"="gray short-tailed opossum","% GC"=47.8%,chromosome="6","# Nucleotide Sequences With Quality"=0,"Molecular Weight (kDa)"=3051.254500000092,Topology="linear",Created=Wed Apr 27 00:00:00 PDT 2016,pop_variant="pop1","Molecule Type"="DNA"]
	Dromiciops_gliroides[&country="Chile: San Martin, comuna de Valdivia, Region delos Rios",collection_date="2014-02-10","Rough Temperature (°C)"=89.80509761388286,db_xref="taxon:33562",Organism="Dromiciops gliroides",Description="NC_057861","Genetic Code"="Standard",Modified=Sat Jul 09 07:38:09 PDT 2022,Accession="NC_057861.1",Taxonomy="Eukaryota; Metazoa; Chordata; Craniata; Vertebrata; Euteleostomi; Mammalia; Metatheria; Microbiotheria; Microbiotheriidae; Dromiciops","% GC"=50.2%,"Common Name"="monito del monte",chromosome="1",sex="female","Molecular Weight (kDa)"=2840.1275300000307,"# Nucleotide Sequences With Quality"=0,Topology="linear",dev_stage="adult",Created=Tue Sep 28 00:00:00 PDT 2021,isolate="mDroGli1",tissue_type="kidney, liver","Molecule Type"="DNA"]
	Gymnobelideus_leadbeateri[&"Rough Temperature (°C)"=89.5116395793499,Description="HiC_scaffold_6",Modified=Thu Jul 07 22:01:18 PDT 2022,"% GC"=49.5%,"# Nucleotide Sequences With Quality"=0,"Molecular Weight (kDa)"=2576.182949999952,Topology="linear","Molecule Type"="DNA",Created=Thu Jul 07 21:54:26 PDT 2022]
	Pseudocheirus_occidentalis[&"Rough Temperature (°C)"=89.6571043843585,Description="HiC_scaffold_7",Modified=Thu Jul 07 22:01:18 PDT 2022,"% GC"=49.8%,"# Nucleotide Sequences With Quality"=0,"Molecular Weight (kDa)"=2859.8685600000317,Topology="linear","Molecule Type"="DNA",Created=Thu Jul 07 21:51:50 PDT 2022]
	Pseudochirops_corinnae[&"Rough Temperature (°C)"=89.38455758663227,Description="HiC_scaffold_6",Modified=Thu Jul 07 22:01:18 PDT 2022,"% GC"=49.2%,"# Nucleotide Sequences With Quality"=0,"Molecular Weight (kDa)"=2748.2811399999955,Topology="linear","Molecule Type"="DNA",Created=Thu Jul 07 21:53:36 PDT 2022]
	Pseudochirops_cupreus[&"Rough Temperature (°C)"=89.43365951295452,Description="HiC_scaffold_4",Modified=Thu Jul 07 22:01:18 PDT 2022,"% GC"=49.3%,"# Nucleotide Sequences With Quality"=0,"Molecular Weight (kDa)"=2771.4390500000013,Topology="linear","Molecule Type"="DNA",Created=Thu Jul 07 21:46:36 PDT 2022]
	Phascolarctos_cinereus[&country="Australia",collection_date="01-Aug-2015","Rough Temperature (°C)"=89.6578925491011,db_xref="taxon:38626",Organism="Phascolarctos cinereus",Description="NW_018344027","Genetic Code"="Standard",Modified=Thu Jul 07 22:01:18 PDT 2022,Accession="NW_018344027.1",Taxonomy="Eukaryota; Metazoa; Chordata; Craniata; Vertebrata; Euteleostomi; Mammalia; Metatheria; Diprotodontia; Phascolarctidae; Phascolarctos","% GC"=49.8%,"Common Name"="koala",chromosome="Unknown",sex="female","Molecular Weight (kDa)"=2964.9818000000705,"# Nucleotide Sequences With Quality"=0,Topology="linear",dev_stage="adult",Created=Wed May 10 00:00:00 PDT 2017,specimen_voucher="AM:M.47724",isolate="Bilbo 61053",tissue_type="spleen","Molecule Type"="DNA"]
	Vombatus_ursinus[&"Rough Temperature (°C)"=89.48107287449393,db_xref="taxon:29139",Organism="Vombatus ursinus",Description="NW_020954598","Genetic Code"="Standard",Modified=Sat Jul 09 07:38:09 PDT 2022,Taxonomy="Eukaryota; Metazoa; Chordata; Craniata; Vertebrata; Euteleostomi; Mammalia; Metatheria; Diprotodontia; Vombatidae; Vombatus",Accession="NW_020954598.1","Common Name"="common wombat","% GC"=49.4%,chromosome="Unknown","# Nucleotide Sequences With Quality"=0,"Molecular Weight (kDa)"=3043.3983100000955,Topology="linear",Created=Thu Jan 24 00:00:00 PST 2019,"Molecule Type"="DNA"]
	Strigocuscus_gymnotis[&"Rough Temperature (°C)"=90.29791745550926,Description="HiC_scaffolds 3 (E1), 208676 (E3), 15565 (E4-8) and SRR8616883 (E2)",Modified=Sat Jul 09 07:38:09 PDT 2022,"% GC"=53.0%,"# Nucleotide Sequences With Quality"=0,"Molecular Weight (kDa)"=1625.62568999989,Topology="linear","Molecule Type"="DNA",Created=Thu Jul 07 21:42:08 PDT 2022]
	Trichosurus_vulpecula[&country="New Zealand: Sandymount, Otago Peninsula (Trap 21)",collection_date="17-May-2018","Rough Temperature (°C)"=89.81377910702841,db_xref="taxon:9337",Organism="Trichosurus vulpecula",Description="NC_050581","Genetic Code"="Standard",Modified=Sat Jul 09 07:38:09 PDT 2022,Accession="NC_050581.1",Taxonomy="Eukaryota; Metazoa; Chordata; Craniata; Vertebrata; Euteleostomi; Mammalia; Metatheria; Diprotodontia; Phalangeridae; Trichosurus","% GC"=50.2%,"Common Name"="common brushtail",chromosome="9",sex="male","Molecular Weight (kDa)"=2881.564850000039,"# Nucleotide Sequences With Quality"=0,Topology="linear",dev_stage="pouch-young",Created=Sun Oct 25 00:00:00 PDT 2020,isolate="mTriVul1",tissue_type="muscle (forearm)","Molecule Type"="DNA"]
	Lagorchestes_hirsutus[&"Rough Temperature (°C)"=89.58164454516024,Description="HiC_scaffold_9",Modified=Fri Jul 08 07:56:29 PDT 2022,"% GC"=49.6%,"# Nucleotide Sequences With Quality"=0,"Molecular Weight (kDa)"=2855.8152600000335,Topology="linear","Molecule Type"="DNA",Created=Thu Jul 07 22:05:48 PDT 2022]
	Macropus_eugenii[&"Rough Temperature (°C)"=89.39435588108573,Description="HiC_scaffold_1",Modified=Fri Jul 08 07:56:29 PDT 2022,"% GC"=49.2%,"# Nucleotide Sequences With Quality"=0,"Molecular Weight (kDa)"=2861.4154800000333,Topology="linear","Molecule Type"="DNA",Created=Thu Jul 07 22:04:48 PDT 2022]
	Macropus_rufus[&"Rough Temperature (°C)"=89.38200972447325,Description="HiC_scaffold_1",Modified=Fri Jul 08 07:56:29 PDT 2022,"% GC"=49.2%,"# Nucleotide Sequences With Quality"=0,"Molecular Weight (kDa)"=2852.6128300000305,Topology="linear","Molecule Type"="DNA",Created=Thu Jul 07 22:03:49 PDT 2022]
	Macropus_fuliginosus[&"Rough Temperature (°C)"=89.38583599574014,Description="HiC_scaffold_6",Modified=Fri Jul 08 07:56:29 PDT 2022,"% GC"=49.2%,"# Nucleotide Sequences With Quality"=0,"Molecular Weight (kDa)"=2893.474090000044,Topology="linear","Molecule Type"="DNA",Created=Thu Jul 07 21:55:32 PDT 2022]
	Macropus_giganteus[&"Rough Temperature (°C)"=89.40417779677315,Description="HiC_scaffold_6",Modified=Fri Jul 08 07:56:29 PDT 2022,"% GC"=49.2%,"# Nucleotide Sequences With Quality"=0,"Molecular Weight (kDa)"=2884.0119200000395,Topology="linear","Molecule Type"="DNA",Created=Thu Jul 07 22:02:54 PDT 2022]
	Setonix_brachyurus[&"Rough Temperature (°C)"=89.52941498086386,Description="HiC_scaffold_10",Modified=Fri Jul 08 07:56:29 PDT 2022,"% GC"=49.5%,"# Nucleotide Sequences With Quality"=0,"Molecular Weight (kDa)"=2819.0317100000193,Topology="linear","Molecule Type"="DNA",Created=Thu Jul 07 22:07:01 PDT 2022]
	Potorous_gilbertii[&"Rough Temperature (°C)"=89.68223433242507,Description="HiC_scaffold_1",Modified=Fri Jul 08 07:56:29 PDT 2022,"% GC"=49.9%,"# Nucleotide Sequences With Quality"=0,"Molecular Weight (kDa)"=2827.251570000017,Topology="linear","Molecule Type"="DNA",Created=Thu Jul 07 22:08:33 PDT 2022]
	Notoryctes_typhlops_DNA_Zoo[&URN="urn:local:.:1l2-gc66kpb","Rough Temperature (°C)"=88.92962962962963,Description="HiC_scaffold_9","Genetic Code"="Standard",Modified=Wed Nov 16 12:09:55 PST 2022,"% GC"=49.4%,"# Nucleotide Sequences With Quality"=0,"Molecular Weight (kDa)"=325.84915000000115,Topology="linear","Molecule Type"="DNA",Created=Mon Aug 15 15:49:49 PDT 2022]
	Notoryctes_typhlops_NYGC[&URN="urn:local:.:1l1-gc66kpb",Description="NYGC",Modified=Wed Nov 16 12:09:48 PST 2022,"% GC"=49.5%,"# Nucleotide Sequences With Quality"=0,Topology="linear","Molecule Type"="DNA",Created=Sat Jul 28 11:29:50 PDT 2018]
	Antechinus_flavipes[&country="Australia:Samford, QLD","Rough Temperature (°C)"=88.63443061413435,db_xref="taxon:38775",Organism="Antechinus flavipes",Description="JADWMD010000001","Genetic Code"="Standard",Modified=Sat Jul 09 07:38:09 PDT 2022,Taxonomy="Eukaryota; Metazoa; Chordata; Craniata; Vertebrata; Euteleostomi; Mammalia; Metatheria; Dasyuromorphia; Dasyuridae; Antechinus",Accession="JADWMD010000001.1","Common Name"="yellow-footed antechinus","% GC"=47.3%,sex="male",chromosome="1","# Nucleotide Sequences With Quality"=0,"Molecular Weight (kDa)"=2994.9457300000645,Topology="linear",dev_stage="adult",Created=Tue Dec 29 00:00:00 PST 2020,isolate="AdamAnt",tissue_type="testis","Molecule Type"="DNA"]
	Antechinus_stuartii[&"Rough Temperature (°C)"=88.22233337079915,Description="JACYGW010000192 (E1-7), JACYGW010000191 (E8)",Modified=Sat Jul 09 07:38:09 PDT 2022,"% GC"=46.6%,"# Nucleotide Sequences With Quality"=0,"Molecular Weight (kDa)"=2747.668479999989,Topology="linear","Molecule Type"="DNA",Created=Fri Jul 08 22:47:15 PDT 2022]
	Phascogale_tapoatafa[&"Rough Temperature (°C)"=88.56280112629055,Description="HiC_scaffold_1",Modified=Sat Jul 09 07:38:09 PDT 2022,"% GC"=47.1%,"# Nucleotide Sequences With Quality"=0,"Molecular Weight (kDa)"=2955.181300000054,Topology="linear","Molecule Type"="DNA",Created=Wed Jul 06 22:28:45 PDT 2022]
	Dasyurus_hallucatus[&"Rough Temperature (°C)"=88.46087001128552,Description="HiC_scaffold_1",Modified=Sat Jul 09 07:38:09 PDT 2022,"% GC"=46.9%,"# Nucleotide Sequences With Quality"=0,"Molecular Weight (kDa)"=3002.64231000006,Topology="linear","Molecule Type"="DNA",Created=Wed Jul 06 22:26:51 PDT 2022]
	Dasyurus_viverrinus[&"Rough Temperature (°C)"=88.53637350705755,Description="HiC_scaffold_1",Modified=Sat Jul 09 07:38:09 PDT 2022,"% GC"=47.1%,"# Nucleotide Sequences With Quality"=0,"Molecular Weight (kDa)"=2841.5440500000254,Topology="linear","Molecule Type"="DNA",Created=Wed Jul 06 22:27:35 PDT 2022]
	Sarcophilus_harrisii[&"Rough Temperature (°C)"=88.34569837012585,db_xref="taxon:9305",Organism="Sarcophilus harrisii",Description="NC_045426","Genetic Code"="Standard",Modified=Sat Jul 09 07:38:09 PDT 2022,Taxonomy="Eukaryota; Metazoa; Chordata; Craniata; Vertebrata; Euteleostomi; Mammalia; Metatheria; Dasyuromorphia; Dasyuridae; Sarcophilus",Accession="NC_045426.1","Common Name"="Tasmanian devil","% GC"=46.6%,chromosome="1","# Nucleotide Sequences With Quality"=0,"Molecular Weight (kDa)"=2989.2321000000643,Topology="linear",Created=Tue Dec 31 00:00:00 PST 2019,cell_line="91H","Molecule Type"="DNA"]
	Myrmecobius_fasciatus[&"Rough Temperature (°C)"=87.93107241063244,Description="HiC_scaffolds 1 (E1-4), 138245 (E5), 161658 (E6-7), 174941 (E8)",Modified=Sat Jul 09 07:38:09 PDT 2022,"% GC"=46.4%,"# Nucleotide Sequences With Quality"=0,"Molecular Weight (kDa)"=2687.4312699999796,Topology="linear","Molecule Type"="DNA",Created=Fri Jul 08 08:06:31 PDT 2022]
	Thylacinus_cynocephalus[&"Rough Temperature (°C)"=87.55015772870662,Description="VAHE03000001 (E1-7), VAHE03036403 (E8)",Modified=Sat Jul 09 07:38:09 PDT 2022,"% GC"=46.1%,"# Nucleotide Sequences With Quality"=0,"Molecular Weight (kDa)"=2934.5741300000554,Topology="linear","Molecule Type"="DNA",Created=Fri Jul 08 07:19:48 PDT 2022]
;
end;

begin characters;
	dimensions nchar=1053;
	format datatype=dna missing=? gap=-;
	matrix
	Didelphis_virginiana	ATGGGGGCTGGAGCCAGTGCTGAGGAGAAACACTCAAGAGAATTGGAAAAGAAGCTGAAAGAAGATGCTGAGAAAGATGCCAGGACAGTGAAGCTGCTTCTGCTAGGGGCTGGAGAGTCTGGAAAAAGCACCATCGTGAAGCAGATGAAAATTATCCATCAAGACGGTTACTCCCTAGAGGAGTGCCTGGAGTTTATTGCTATCATTTATGGCAACACCCTGCAATCCATCCTGGCCATTGTCCGGGCCATGACAACTCTCAACATCCAGTATGGAGACTCAGCCAGACAAGATGATGCAAGAAAGCTGATGCATATGGCAGACACCATCGAGGAAGGCACAATGCCCAAGGAAATGTCTGACATCATTCAGCGTCTGTGGAAGGACTCAGGCATCCAGGCCTGCTTTGACAGAGCCTCTGAATACCAGCTCAATGACTCCGCAGGATATTACCTCTCAGACCTGGAGCGGCTGGTGACCCCTGGCTACGTGCCCACTGAACAGGATGTGCTGAGATCTCGAGTTAAGACAACAGGCATCATCGAGACCCAGTTCTCCTTCAAGGATCTCAACTTCAGAATGTTTGATGTGGGTGGTCAGCGCTCAGAGAGGAAGAAATGGATCCATTGCTTTGAAGGTGTCACCTGCATCATCTTCATTGCTGCTCTCAGCGCCTACGACATGGTGCTGGTGGAAGATGATGAAGTGAACCGGATGCACGAGAGTCTCCATCTATTCAACAGCATCTGTAACCATCGTTACTTTGCCACAACCTCCATCGTCTTGTTCCTTAACAAAAAGGACGTTTTCACTGAGAAGATTAAGAAGGCCCACCTCAGCATCTGCTTCCCTGACTACGATGGCCCCAACACCTACGAGGACGCCGGGAACTACATTAAAGTACAGTTTCTGGAGCTGAACATGAGGCGGGACGTGAAGGAGATCTATTCGCACATGACTTGTGCTACAGATACCCAGAACGTCAAGTTCGTGTTCGATGCCGTCACCGACATCATCATCAAGGAGAACCTGAAGGACTGCGGCCTCTTCTGA
	Gracilinanus_agilis	ATGGGGGCTGGAGCCAGTGCTGAGGAGAAACACTCAAGAGAATTGGAAAAGAAGCTGAAAGAAGATGCTGAGAAAGATGCCAGGACAGTGAAGCTGCTTCTGCTAGGGGCTGGAGAGTCTGGAAAAAGCACCATCGTTAAGCAGATGAAAATTATCCATCAAGACGGTTACTCCCTAGAGGAGTGCCTGGAGTTTATTGCTATCATTTATGGCAATACCCTGCAATCCATCCTGGCCATTGTCCGGGCCATGACAACTCTCAACATCCAGTATGGAGACTCAGCCAGACAAGATGATGCAAGGAAGTTGATGCACATGGCAGACACCATTGAGGAAGGCACAATGCCCAAGGAAATGTCTGACATCATTCAGCGTCTGTGGAAGGACTCAGGCATCCAGGCCTGCTTTGACAGAGCCTCTGAATACCAGCTCAATGACTCTGCAGGATATTACCTCTCAGACCTGGAGCGGCTGGTGACCCCTGGCTATGTGCCCACTGAACAGGACGTGCTGAGGTCTCGAGTTAAGACAACAGGCATCATTGAGACCCAGTTCTCCTTCAAGGATCTCAACTTCAGAATGTTTGACGTGGGTGGTCAGCGCTCAGAGAGGAAGAAATGGATCCATTGCTTTGAAGGCGTCACCTGCATCATCTTTATTGCCGCTCTCAGCGCCTATGACATGGTGCTGGTGGAAGATGATGAAGTGAACCGGATGCACGAGAGTCTCCATCTATTCAACAGCATCTGTAACCATCGTTACTTTGCCACAACCTCCATTGTCTTGTTCCTTAACAAAAAGGACGTTTTCACTGAGAAGATTAAGAAGGCCCATCTCAGCATCTGCTTCCCTGACTATGATGGCCCCAACACCTACGAGGACGCCGGCAACTACATTAAACTACAGTTTCTGGAGCTGAACATGCGGCGGGACGTGAAGGAGATCTATTCGCACATGACTTGTGCTACAGATACCCAGAACGTCAAGTTCGTCTTCGACGCCGTCACCGACATCATCATCAAGGAGAACCTGAAGGACTGCGGCCTCTTCTGA
	Monodelphis_domestica	ATGGGGGCTGGAGCCAGTGCTGAGGAGAAACACTCAAGAGAACTGGAAAAGAAGCTGAAAGAAGATGCTGAGAAAGATGCCAGGACAGTGAAGCTGCTTCTGCTAGGGGCTGGAGAGTCTGGGAAAAGCACCATTGTTAAGCAGATGAAAATTATCCATCAAGATGGTTACTCCCTAGAGGAGTGCCTGGAGTTTATTGCTATTATTTATGGCAACACCCTGCAATCCATCCTGGCCATTGTCCGGGCCATGACAACTCTCAACATCCAGTATGGAGACTCAGCCAGACAAGATGATGCAAGGAAGCTGATGCACATGGCAGACACCATTGAGGAAGGCACAATGCCCAAGGAAATGTCTGACATCATTCAGCGTCTGTGGAAGGACTCGGGCATCCAGGCCTGCTTTGACAGAGCCTCTGAATACCAGCTCAATGACTCCGCAGGATATTACCTCTCAGACCTGGAGCGGCTGGTGACCCCTGGCTATGTGCCCACTGAACAGGACGTGCTGAGATCTCGAGTTAAGACCACAGGCATCATTGAGACCCAATTCTCCTTCAAGGATCTCAACTTCAGAATGTTTGACGTGGGTGGTCAGCGCTCAGAGAGGAAGAAATGGATCCATTGTTTTGAAGGCGTCACCTGCATCATCTTCATTGCTGCTCTCAGCGCCTACGACATGGTGCTGGTGGAAGATGATGAAGTGAACCGGATGCACGAGAGTCTCCATCTATTCAACAGCATCTGTAATCATCGTTACTTTGCCACAACCTCCATTGTCTTGTTCCTTAACAAAAAGGACGTTTTCACTGAGAAGATTAAGAAAGCCCCTCTCAACATCTGCTTCCCTGACTATGATGGCCCCAACACCTACGACGACGCGGGGAACTACATCAAACTACAGTTTCTGGAGCTGAACATGCGGCGGGACGTGAAGGAGATCTATTCGCACATGACTTGTGCTACAGATACCCAGAACGTCAAGTTCGTCTTCGACGCCGTCACCGACATCATCATCAAGGAGAACCTGAAGGACTGCGGCCTCTTCTGA
	Dromiciops_gliroides	ATGGGGGCTGGAGCCAGTGCTGAGGAGAAACACTCAAGGGAGCTGGAAAAGAAGCTCAAGGAAGATGCAGAGAAAGATGCCAGGACCGTGAAGCTGCTTCTGCTGGGGGCTGGTGAGTCCGGAAAAAGCACCATCGTTAAGCAGATGAAAATTATCCATCAAGACGGTTACTCCCTGGAGGAGTGCCTGGAGTTCATTGCCATCATCTATGGCAACACCCTGCAATCCATTCTGGCCATTGTCCGGGCCATGACAACCCTCAACATCCAGTATGGAGACTCAGCCAGACAAGATGATGCAAGGAAGCTGATGCATATGGCAGACACCATCGAGGAGGGAACAATGCCCAAGGAGATGTCAGACATCATTCAACGACTGTGGAAGGACTCGGGAATTCAGGCCTGCTTTGACCGAGCCTCTGAATACCAGCTCAACGACTCAGCAGGATACTACCTCTCAGACCTGGAGCGGCTGGTGACCCCTGGCTATGTGCCCACGGAGCAGGACGTGCTGAGGTCCCGAGTCAAGACAACAGGCATCATTGAGACCCAATTCTCCTTCAAGGACCTCAACTTCAGAATGTTTGACGTGGGAGGCCAGCGCTCAGAGAGGAAAAAATGGATACACTGCTTCGAAGGTGTCACCTGCATCATCTTCATTGCGGCTCTCAGCGCCTACGACATGGTGTTGGTAGAAGATGATGAAGTGAACCGAATGCACGAAAGTCTCCACCTGTTCAACAGCATCTGTAACCATCGTTACTTTGCCACAACCTCCATCGTCTTGTTCCTTAACAAAAAGGATGTTTTCACCGAGAAGATTAAGAAGGCCCATCTCAGCATCTGCTTCCCTGATTATGACGGTCCCAACACCTACGAGGATGCGGGCAACTACATTAAGCTACAGTTCCTGGAGCTGAACATGCGGCGGGACGTCAAGGAGATTTACTCGCACATGACTTGCGCCACAGATACCCAGAACGTCAAGTTCGTATTCGACGCGGTCACCGACATCATCATCAAGGAGAACTTGAAGGACTGCGGCCTCTTCTGA
	Gymnobelideus_leadbeateri	ATGGGGGCTGGAGCCAGTGCCGAGGAGAAACACTCAAGGGAATTAGAGAAGAAATTGAAGGAAGATGCTGAGAAAGATGCCAGGACAGTAAAGCTGCTTCTGCTGGGGGCTGGTGAATCTGGAAAAAGCACCATCGTTAAGCAGATGAAAATTATCCATCAAGACGGTTACTCCCTGGAGGAGTGCCTGGAGTTCATTGCCATCATTTATGGCAACACCCTGCAGTCCATTCTGGCCATTGTCCGGGCCATGACAACCCTCAACATCCAGTACGGAGACTCAGCCAGACAAGATGATGCAAGGAAGCTAATGCATATGGCGGACACCATTGAGGAGGGCACAATGCCCAAGGAGATGTCCGACATCATTCAACGGCTGTGGAAGGACTCAGGCATCCAGGCCTGCTTTGACCGAGCCTCTGAATACCAGCTCAATGACTCTGCAGGATACTACCTCTCAGACCTGGAGCGTCTGGTGACCCCTGGCTACGTGCCCACGGAGCAGGACGTGCTGAGGTCCCGAGTCAAGACAACAGGCATCATTGAGACCCAATTCTCCTTCAAGGACCTCCACTTCAGAATGTTTGACGTGGGTGGCCAGCGCTCAGAGAGGAAAAAATGGATACACTGCTTCGAAGGTGTTACCTGCATCATCTTCATTGCGGCTCTCAGCGCCTATGACATGGTGTTGGTGGAAGATGATGAAGTGAACCGGATGCATGAGAGTCTCCACCTGTTCAACAGCATCTGTAACCATCGTTACTTTGCCACGACATCCATTGTCTTGTTCCTTAACAAAAAGGACGTTTTCACCGAGAAGATTAAGAAGGCCCATCTCAGCATCTGCTTCCCTGACTATGATGGCCCCAACACCTACGAGGATGCAGGGAACTACATTAAGGTCCAGTTCCTGGAGCTGAACATGCGGCGGGACGTGAAGGAGATTTACTCGCACATGACTTGCGCCACAGATACCCAGAACGTCAAGTTCGTATTCGATGCGGTCACCGACATCATCATCAAGGAGAACTTGAAGGACTGCGGCCTCTTCTGA
	Pseudocheirus_occidentalis	ATGGGGGCTGGAGCCAGTGCTGAGGAGAAACACTCAAGGGAATTAGAAAAAAAGCTGAAGGAGGACGCCGAGAAAGATGCCAGGACTGTGAAGCTGCTTCTGCTGGGGGCCGGTGAATCTGGGAAAAGCACCATCGTTAAGCAGATGAAAATTATCCATCAAGATGGTTACTCCCTGGAGGAGTGCCTGGAGTTCATTGCGATTATTTACGGCAACACTCTGCAGTCCATTCTGGCCATTGTCCGGGCCATGACAACCCTCAACATCCAGTATGGAGACTCAGCCAGACAAGACGATGCAAGGAAGCTAATGCACATGGCGGACACTATTGAGGAGGGTACAATGCCCAAGGAGATGTCTGACATCATTCAGCGGCTGTGGAAGGACTCGGGCATCCAGGCCTGCTTTGACAGAGCCTCTGAATACCAGCTCAATGACTCTGCAGGATACTACCTCTCAGACCTGGAGCGTCTGGTGACCCCTGGTTATGTGCCCACGGAGCAGGACGTGCTGAGGTCCCGAGTCAAGACAACAGGTATCATTGAGACCCAGTTCTCCTTCAAGGACCTCAATTTCAGAATGTTTGACGTGGGGGGCCAGCGCTCAGAGAGGAAAAAATGGATCCACTGCTTCGAAGGCGTTACCTGCATCATCTTTATTGCGGCTCTTAGCGCCTATGACATGGTGCTGGTGGAAGATGATGAAGTGAACCGGATGCACGAGAGTCTCCACCTGTTCAACAGCATCTGTAACCACCGTTACTTTGCCACAACATCCATTGTCTTGTTCCTTAACAAAAAGGACGTTTTCACCGAGAAGATTAAGAAGGCCCATCTCAGCATCTGCTTCCCTGACTATGATGGCCCCAACACCTACGAGGATGCCGGGAACTACATTAAGGTCCAGTTCTTGGAGCTGAATATGAGGCGGGACGTGAAGGAGATTTACTCACACATGACTTGCGCCACAGATACCCAGAACGTCAAGTTTGTATTCGACGCAGTCACCGACATCATTATCAAGGAAAATTTGAAGGACTGCGGCCTCTTCTGA
	Pseudochirops_corinnae	ATGGGGGCTGGAGCCAGTGCTGAGGAGAAACACTCAAGAGAATTAGAAAAAAAACTGAAGGAAGATGCTGAGAAAGATGCCAGGACTGTGAAGCTGCTTCTGCTGGGGGCCGGTGAATCTGGAAAAAGCACCATCGTTAAGCAGATGAAAATTATCCATCAAGACGGTTACTCCCTGGAGGAGTGCCTGGAGTTCATTGCGATTATTTACGGCAACACCCTGCAGTCCATTCTGGCCATTGTCCGGGCCATGACAACCCTCAACATCCAGTACGGAGACTCAGCCAGACAAGACGATGCAAGGAAGCTAATGCATATGGCGGACACTATTGAGGAGGGCACAATGCCCAAGGAGATGTCTGACATCATTCAGCGGCTGTGGAAGGACTCAGGCATCCAGGCCTGCTTTGACCGAGCCTCTGAATACCAGCTCAATGACTCTGCAGGATACTACCTCTCAGACCTGGAGCGTCTGGTGACCCCTGGCTATGTGCCCACTGAGCAGGACGTGCTGAGGTCCCGAGTCAAGACAACAGGCATCATTGAGACCCAATTCTCCTTCAAGGACCTCAACTTCAGAATGTTTGACGTGGGGGGCCAGCGCTCAGAGAGGAAAAAATGGATACATTGCTTTGAAGGTGTTACCTGCATCATCTTCATTGCGGCTCTCAGCGCCTACGACATGGTGCTGGTGGAAGATGATGAAGTGAACCGGATGCACGAGAGTCTCCACCTGTTCAACAGCATCTGTAACCATCGTTACTTTGCCACAACATCCATTGTCTTGTTCCTTAACAAAAAAGACGTTTTCACCGAGAAGATTAAGAAGGCCCATCTCAGCATCTGCTTCCCTGACTATGATGGCCCCAACACATACGAGGATGCCGGGAACTACATTAAGGTCCAGTTCTTGGAGCTGAATATGAGGCGGGACGTGAAGGAGATTTACTCGCACATGACTTGCGCCACAGATACCCAGAACGTCAAGTTTGTATTCGATGCAGTCACCGACATCATCATCAAGGAGAATTTGAAGGACTGCGGCCTCTTCTGA
	Pseudochirops_cupreus	ATGGGGGCTGGAGCCAGTGCTGAGGAGAAACACTCAAGAGAATTAGAAAAAAAACTGAAGGAAGATGCCGAGAAAGATGCCAGGACTGTGAAGCTGCTTCTGCTGGGGGCCGGCGAATCTGGAAAAAGCACCATCGTTAAGCAGATGAAAATTATCCATCAAGACGGTTACTCCCTGGAGGAGTGCCTGGAGTTCATTGCGATTATTTACGGCAACACCCTGCAGTCCATTCTGGCCATTGTCCGGGCCATGACAACCCTCAACATCCAGTACGGAGACTCAGCCAGACAAGACGATGCAAGGAAGCTAATGCATATGGCCGACACTATTGAGGAGGGCACAATGCCCAAGGAGATGTCTGACATCATTCAGCGGCTGTGGAAGGACTCAGGCATCCAGGCCTGCTTTGACCGAGCCTCTGAATACCAGCTCAACGACTCTGCAGGATACTACCTCTCAGACCTGGAGCGTCTGGTGACCCCTGGCTATGTGCCCACCGAGCAGGATGTGCTGAGGTCCCGAGTCAAGACAACAGGCATCATTGAGACCCAATTCTCCTTCAAGGACCTCAACTTCAGAATGTTTGACGTGGGGGGCCAGCGCTCAGAGAGGAAAAAATGGATACACTGCTTCGAAGGTGTTACCTGCATCATCTTCATTGCGGCTCTTAGCGCCTACGACATGGTGCTGGTGGAAGATGATGAAGTGAACCGGATGCACGAGAGTCTCCACCTGTTCAACAGCATCTGTAACCATCGTTACTTTGCCACAACATCCATTGTCTTGTTCCTTAACAAAAAAGACGTTTTCACCGAGAAGATTAAGAAGGCCCATCTCAGCATCTGCTTCCCTGACTATGATGGCCCCAACACATACGAGGATGCCGGGAACTATATTAAGGTTCAGTTCCTGGAGCTGAATATGAGGCGGGACGTGAAGGAGATTTACTCGCACATGACTTGCGCCACAGATACCCAGAACGTCAAGTTTGTATTCGACGCAGTCACCGACATCATCATCAAGGAGAATTTGAAGGACTGCGGCCTCTTCTGA
	Phascolarctos_cinereus	ATGGGGGCCGGAGCCAGTGCTGAGGAGAAACACTCAAGGGAACTGGAAAAGAAACTGAAAGAAGATGCAGAGAAAGATGCCAGGACAGTGAAGCTGCTTCTGCTGGGGGCTGGTGAATCTGGAAAAAGCACCATCGTTAAGCAGATGAAAATTATCCATCAAGACGGTTACTCCCTGGAGGAGTGCCTGGAGTTTATTGCCATCATTTACGGCAACACCCTGCAGTCTATTCTGGCCATTGTCCGGGCCATGACAACCCTCAACATCCAGTATGGAGACTCAGCCAGACAAGATGATGCCAGGAAGCTAATGCATATGGCGGACACCATTGAGGAGGGCACAATGCCCAAGGAGATGTCCGACATCATTCAACGGCTGTGGAAGGACTCAGGCATCCAGGCCTGCTTTGACAGAGCCTCTGAATACCAGCTCAATGACTCTGCAGGATACTACCTCTCAGACCTGGAGCGGCTGGTGACCCCTGGCTATGTGCCCACGGAGCAGGATGTACTGAGGTCCCGAGTCAAGACAACAGGCATCATTGAGACCCAATTCTCCTTCAAGGACCTCAACTTCAGAATGTTTGACGTGGGAGGCCAGCGTTCAGAGAGGAAAAAATGGATACACTGCTTCGAAGGCGTCACCTGCATCATCTTCATTGCGGCTCTCAGCGCCTACGACATGGTGCTGGTGGAAGATGATGAAGTGAACCGGATGCACGAGAGTCTCCACCTGTTCAACAGCATCTGTAACCATCGGTACTTTGCCACAACATCCATTGTCTTGTTCCTTAACAAAAAGGACGTTTTCACAGAGAAGATTAAGAAGGCTCATCTCAGCATTTGCTTCCCTGACTATGATGGCCCCAACACCTACGAGGATGCGGGGAACTACATTAAGGTACAGTTCCTGGAGCTGAACATGCGGCGAGACGTGAAGGAGATTTACTCGCACATGACGTGCGCCACAGATACCCAGAACGTCAAGTTCGTCTTCGACGCGGTCACCGACATCATCATCAAGGAGAACTTGAAGGACTGCGGCCTCTTTTAA
	Vombatus_ursinus	ATGGGGGCTGGAGCCAGTGCTGAGGCGAAGCACTCAAGGGAACTGGAAAAGAAACTGAAGGAAGATGCAGAGAAAGATGCCAGGACAGTGAAGCTGCTTCTGCTGGGGGCTGGTGAATCTGGAAAAAGCACCATCGTTAAACAGATGAAAATTATCCATCAAGACGGTTACTCCCTGGAGGAGTGCCTGGAGTTTATTGCCATCATTTATGGCAACACGCTGCAGTCTATTCTGGCCATTGTCCGGGCTATGACAACCCTCAACATCCAGTACGGAGACTCAGCCAGACAAGATGATGCAAGGAAGCTAATGCATATGGCAGACACCATTGAGGAGGGCACAATGCCCAAGGAGATGTCTGACATCATTCAACGGCTGTGGAAGGACTCCGGCATCCAGGCCTGCTTTGACAGAGCCTCTGAATACCAGCTCAACGACTCTGCAGGATACTACCTCTCAGACCTGGAGCGGCTGGTGACCCCTGGTTATGTGCCCACGGAGCAGGACGTACTGAGGTCCCGAGTCAAGACAACAGGCATCATTGAGACCCAATTCTCCTTCAAGGACCTCAACTTCAGAATGTTTGACGTGGGAGGCCAACGTTCCGAGAGGAAAAAATGGATACACTGCTTCGAAGGCGTCACCTGCATCATCTTCATTGCGGCTCTCAGTGCCTACGACATGGTGCTGGTGGAAGATGATGAAGTGAACCGGATGCATGAGAGTCTTCACCTGTTCAACAGCATCTGTAACCATCGGTACTTTGCCACAACATCCATTGTCTTGTTCCTTAACAAAAAGGACGTTTTCACCGAGAAGATTAAGAAGGCTCATCTCAGCATCTGCTTCCCTGACTATGATGGCCCCAACACCTACGAGGATGCGGGGAACTACATTAAGGTACAGTTTCTGGAGCTGAACATGCGGCGAGACGTGAAGGAGATTTACTCGCACATGACGTGCGCCACAGATACCCAGAACGTCAAGTTCGTCTTCGACGCGGTCACCGACATCATCATCAAAGAGAACTTGAAGGACTGCGGCCTCTTCTGA
	Strigocuscus_gymnotis	ATGGGGGCTGGAGCCAGTGCTGAGGAGAAACACTCAAGGGAATTGGAAAAGAAACTGAAGGAAGATGCTGAGAAGGATGCCAGGACAGTGAAGCTGCTTCTGCTGGGTGCTGGTGAATCTGGAAAAAGCACCATTGTTAAGCAGATGAAAATTATCCATCAAGATGGTTACTCCCTGGAGGAGTGCCTGGAGTTTATCGCCATCATTTATGGCAACACCCTGCAGTCCATTCTGGCCATCGTCCGGGCCATGACAACCCTCAACATCCAGTACGGAGACTCGGCCAGACAAGATGATGCAAGGAAGCTAATGCATATGGCGGACACCATCGAGGAGGGCACGATGCCCAAGGAGATGTCCGACATCATTCAACGGCTGTGGAAGGACTCAGGCATCCAGGCCTGCTTTGACCGAGCCTCCGAATACCAGCTCAATGACTCTGCAGGATACTACCTCTCAGACCTGGAGCGTCTGGTGACACCTGGCTATGTGCCTACGGAGCAGGATGTGCTAAGGTCCCGAGTCAAGACAACAGGCATCATTGAGACCCAATTCTCCTTCAAGGATCTCAACTTCAGAATGTTTGATGTGGGAGGCCAACGCTCAGAGAGGAAAAAATGGATACACTGCTTCGAAGGTGTCACCTGCATCATCTTCATTGCGGCTCTCAGCGCCTATGACATGGTGCTGGTGGAAGATGACGAAGTGAACCGGATGCATGAGAGTCTCCACCTGTTCAACAGCATCTGTAACCATCGTTACTTTGCCACAACATCCATCGTCTTGTTCCTTAACAAAAAGGACGTTTTCACTGAGAAGATTAAGAAGGCCCACCTCAGCATCTGTTTCCCTGACTATGATGGCCCTAACACCTACGAGGATGCAGGGAACTACATTAAGGTACAGTTCCTGGAGCTAAACATGCGGCGGGACGTGAAGGAGATTTACTCGCACATGACTTGTGCCACAGATACCCAGAACGTCAAGTTCGTATTCGACGCGGTCACTGACATCATCATTAAAGAGAACCTGAAGGACTGCGGCCTCTTCTGA
	Trichosurus_vulpecula	ATGGGGGCTGGAGCCAGTGCTGAGGAGAAACACTCAAGGGAATTGGAAAAGAAACTGAAGGAAGATGCTGAGAAGGATGCCAGGACAGTGAAGCTGCTTCTGCTGGGTGCTGGTGAATCGGGAAAAAGCACCATCGTGAAGCAGATGAAAATTATCCATCAAGATGGTTACTCCCTGGAGGAGTGCCTGGAGTTTATCGCTATCATTTATGGCAACACCCTGCAGTCCATTCTGGCCATTGTCCGGGCCATGACAACCCTCAACATCCAGTATGGAGACTCGGCCAGACAAGATGATGCAAGGAAGCTAATGCATATGGCCGACACCATTGAGGAGGGCACAATGCCCAAGGAGATGTCCGACATCATTCAACGGCTGTGGAAGGACTCAGGCATCCAGGCCTGCTTTGACCGAGCCTCTGAATACCAGCTCAATGACTCTGCAGGATACTACCTCTCAGACCTGGAGCGTCTGGTGACACCTGGCTATGTGCCCACGGAGCAGGATGTGCTAAGGTCCCGAGTCAAGACAACAGGCATCATTGAGACCCAATTCTCCTTCAAGGACCTCAACTTCAGAATGTTTGACGTGGGAGGCCAACGCTCAGAGAGGAAAAAATGGATACACTGCTTCGAAGGTGTCACCTGCATCATCTTCATTGCGGCTCTCAGCGCCTATGATATGGTGCTGGTGGAAGATGACGAAGTGAACCGGATGCATGAGAGTCTCCACCTGTTCAACAGCATCTGTAACCACCGTTACTTTGCCACAACATCCATTGTCTTGTTCCTTAACAAAAAGGATGTTTTCACTGAGAAGATTAAGAAGGCCCACCTCAGCATCTGCTTCCCTGACTATGATGGCCCCAACACCTACGAAGACGCAGGGAACTACATTAAGGTACAGTTCCTGGAGCTGAACATGCGGCGGGACGTGAAGGAGATTTACTCGCACATGACTTGCGCCACAGATACCCAGAACGTCAAGTTCGTATTCGACGCGGTCACTGACATCATCATTAAGGAGAACCTGAAGGACTGCGGCCTCTTCTGA
	Lagorchestes_hirsutus	ATGGGGGCTGGAGCCAGCGCTGAGGAGAAACACTCAAGGGAATTGGAAAAGAAACTAAAGGAAGATGCCGAGAAAGATGCCAGGACAGTGAAGCTGCTTCTACTGGGAGCTGGTGAATCTGGAAAAAGCACCATCGTGAAGCAGATGAAAATTATCCATCAGGACGGTTACTCCCTGGAGGAGTGCCTGGAGTTTATTGCCATCATTTATGGGAACACCCTGCAGTCCATTCTGGCCATTGTCCGGGCCATGACAACCCTCAACATCCAGTATGGAGACTCAGCCAGACAAGATGATGCAAGGAAGCTAATGCATATGGCGGACACCATTGAGGAGGGCACGATGCCCAAGGAGATGTCTGACATCATTCAACGGCTGTGGAAGGACTCAGGCATCCAGGCCTGCTTTGACAGAGCCTCTGAATACCAGCTCAATGACTCTGCAGGATACTACCTCTCAGACCTGGAGCGTCTGGTGACCCCTGGCTATGTGCCCACGGAGCAGGATGTGCTGAGATCCCGAGTCAAGACAACAGGTATCATTGAGACCCAATTCTCCTTCAAGGACCTCAACTTCAGAATGTTTGATGTGGGGGGCCAACGTTCAGAGAGGAAAAAATGGATACACTGCTTCGAAGGCGTCACCTGCATCATCTTCATTGCGGCTCTCAGTGCCTATGACATGGTGTTGGTGGAAGATGATGAAGTGAACCGGATGCACGAGAGTCTCCACCTGTTCAACAGCATCTGTAATCATCGTTATTTTGCCACAACATCCATCGTCTTGTTCCTTAACAAAAAGGATGTTTTCACCGAGAAGATTAAGAAGGCTCATCTCAGCATCTGCTTCCCTGACTATGATGGCCCCAACACCTACGAGGATGCCGGCAACTACATTAAGGTTCAGTTCCTGGAGCTGAACATGCGGCGGGACGTGAAGGAGATTTACTCGCACATGACTTGCGCCACAGATACCCAGAACGTCAAGTTCGTGTTCGACGCGGTCACCGACATCATCATCAAGGAGAACCTGAAGGACTGCGGCCTCTTCTGA
	Macropus_eugenii	ATGGGGGCTGGAGCCAGCGCTGAGGAGAAACACTCAAGGGAATTGGAAAAGAAACTAAAGGAAGATGCCGAGAAAGATGCCAGGACAGTGAAGTTGCTTCTACTGGGAGCTGGTGAATCTGGAAAAAGCACCATCGTGAAGCAGATGAAAATTATCCATCAGGACGGTTACTCCCTGGAGGAGTGCCTGGAGTTTATTGCCATCATTTATGGGAACACCCTGCAGTCCATTCTGGCCATTGTCCGGGCCATGACAACCCTCAACATCCAGTATGGAGACTCAGCCAGACAAGATGATGCAAGGAAGCTAATGCATATGGCGGACACCATTGAGGAGGGCACAATGCCCAAGGAGATGTCTGACATCATTCAACGGCTGTGGAAGGACTCAGGCATCCAGGCCTGCTTTGACAGAGCCTCTGAATACCAGCTCAATGACTCTGCAGGATACTACCTCTCAGACCTGGAGCGTCTGGTGACCCCTGGCTATGTGCCCACGGAGCAGGATGTGCTGAGATCCCGAGTCAAGACAACAGGTATCATTGAGACCCAATTCTCCTTCAAGGACCTCAACTTCAGAATGTTTGACGTGGGGGGCCAACGTTCAGAGAGGAAAAAATGGATACACTGCTTCGAAGGCGTCACCTGCATCATCTTCATTGCGGCTCTCAGTGCCTATGACATGGTGTTGGTGGAAGATGATGAAGTGAACCGGATGCACGAGAGTCTCCACCTGTTCAACAGCATCTGTAACCATCGTTATTTTGCCACAACATCCATTGTCTTGTTCCTTAACAAAAAGGATGTTTTCACCGAGAAGATTAAGAAGGCTCATCTCAGCATCTGCTTCCCTGACTATGATGGCCCCAACACCTACGAGGATGCCGGGAACTACATTAAGGTTCAGTTCCTGGAGCTGAACATGCGGCGGGACGTGAAGGAGATTTACTCGCACATGACTTGCGCCACAGATACCCAGAACGTCAAGTTCGTATTCGACGCGGTCACCGACATCATTATCAAGGAGAACCTGAAGGACTGCGGCCTCTTCTGA
	Macropus_rufus	ATGGGGGCTGGAGCCAGCGCTGAGGAGAAACACTCAAGGGAATTGGAAAAGAAACTAAAGGAAGATGCCGAGAAAGATGCCAGGACAGTGAAGTTGCTTCTACTGGGAGCTGGTGAATCTGGAAAAAGCACCATCGTGAAGCAGATGAAAATTATCCATCAGGATGGTTACTCCCTGGAGGAGTGCCTGGAGTTTATTGCCATCATTTATGGGAACACCCTGCAGTCCATTCTGGCCATTGTCCGGGCCATGACAACCCTCAACATCCAGTATGGAGACTCAGCCAGACAAGATGATGCAAGGAAGCTAATGCATATGGCGGACACCATTGAGGAGGGCACAATGCCCAAGGAGATGTCTGACATCATTCAACGGCTGTGGAAGGACTCAGGCATCCAGGCCTGCTTTGACAGAGCCTCTGAATACCAGCTCAATGACTCTGCAGGATACTACCTCTCAGACCTGGAGCGTCTGGTGACCCCTGGCTATGTGCCCACGGAGCAGGATGTGCTGAGATCCCGAGTCAAGACAACAGGTATCATTGAGACCCAATTCTCCTTCAAGGACCTCAACTTCAGAATGTTTGACGTGGGGGGCCAACGTTCAGAGAGGAAAAAATGGATACACTGCTTCGAAGGCGTCACCTGCATCATCTTCATTGCGGCTCTCAGTGCCTATGACATGGTGTTGGTGGAAGATGATGAAGTGAACCGGATGCACGAGAGTCTCCACCTGTTCAACAGCATCTGTAACCATCGTTATTTTGCCACAACATCCATTGTCTTGTTCCTTAACAAAAAGGATGTTTTCACCGAGAAGATTAAGAAGGCTCATCTCAGCATCTGCTTCCCTGACTATGATGGCCCCAACACCTACGAGGATGCCGGGAACTACATTAAGGTTCAGTTCCTGGAGCTGAACATGCGGCGGGACGTGAAGGAGATTTACTCGCACATGACTTGCGCCACAGATACCCAGAACGTCAAGTTCGTATTCGACGCGGTCACCGACATCATTATCAAGGAGAACCTGAAGGACTGCGGCCTCTTCTGA
	Macropus_fuliginosus	ATGGGTGCTGGAGCCAGTGCTGAGGAGAAACACTCAAGGGAATTGGAAAAGAAACTAAAGGAAGATGCCGAGAAAGATGCCAGGACAGTGAAGTTGCTTCTACTGGGAGCTGGTGAATCTGGAAAAAGCACCATTGTGAAGCAGATGAAAATTATCCATCAGGACGGTTACTCCCTGGAGGAGTGCCTGGAGTTTATTGCCATCATTTATGGGAACACCCTGCAGTCCATTCTGGCCATTGTCCGGGCCATGACAACCCTCAACATCCAGTATGGAGACTCAGCCAGACAAGATGATGCAAGGAAGCTAATGCATATGGCGGACACCATTGAGGAGGGCACAATGCCCAAGGAGATGTCCGACATCATTCAACGGCTGTGGAAGGACTCAGGCATCCAGGCCTGCTTTGACAGAGCCTCCGAATACCAGCTCAATGACTCTGCAGGATACTACCTCTCAGACCTGGAGCGTCTGGTGACCCCTGGCTATGTGCCCACGGAGCAGGATGTGCTGAGATCCCGAGTCAAGACAACAGGTATCATTGAGACCCAATTCTCCTTCAAGGACCTCAACTTCAGAATGTTTGACGTGGGGGGCCAACGTTCAGAGAGGAAAAAATGGATACACTGCTTCGAAGGCGTCACCTGCATCATCTTCATTGCGGCTCTCAGTGCCTATGACATGGTGTTGGTGGAAGATGATGAAGTGAACCGGATGCACGAGAGCCTCCACCTGTTCAACAGCATCTGTAACCATCGTTATTTTGCCACAACATCCATTGTCTTGTTCCTTAACAAAAAGGATGTTTTCACCGAGAAGATTAAGAAGGCTCATCTCAGCATCTGCTTCCCTGACTATGATGGCCCCAACACCTACGAGGATGCCGGGAACTACATTAAGGTTCAGTTCCTGGAGCTGAACATGCGGCGGGACGTGAAGGAGATTTACTCGCACATGACTTGCGCCACAGATACCCAGAACGTCAAGTTCGTATTCGACGCGGTCACCGACATCATTATCAAGGAGAACCTGAAGGACTGCGGCCTCTTCTGA
	Macropus_giganteus	ATGGGTGCTGGAGCCAGCGCTGAGGAGAAACACTCAAGGGAATTGGAAAAGAAACTAAAGGAAGATGCCGAGAAAGATGCCAGGACAGTGAAGTTGCTTCTACTGGGAGCTGGTGAATCTGGAAAAAGCACCATTGTGAAGCAGATGAAAATTATCCATCAGGACGGTTACTCCCTGGAGGAGTGCCTGGAGTTTATTGCCATCATTTATGGGAACACCCTGCAGTCCATTCTGGCCATTGTCCGGGCCATGACAACCCTCAACATCCAGTATGGAGACTCAGCCAGACAAGATGATGCAAGGAAGCTAATGCATATGGCGGACACCATTGAGGAGGGCACAATGCCCAAGGAGATGTCCGACATCATTCAACGGCTGTGGAAGGACTCAGGCATCCAGGCCTGCTTTGACAGAGCCTCCGAATACCAGCTCAATGACTCTGCAGGATACTACCTCTCAGACCTGGAGCGTCTGGTGACCCCTGGCTATGTGCCCACGGAGCAGGATGTGCTGAGATCCCGAGTCAAGACAACAGGTATCATTGAGACCCAATTCTCCTTCAAGGACCTCAACTTCAGAATGTTTGACGTGGGGGGCCAACGTTCAGAGAGGAAAAAATGGATACACTGCTTCGAAGGCGTCACCTGCATCATCTTCATTGCGGCTCTCAGTGCCTATGACATGGTGTTGGTGGAAGATGATGAAGTGAACCGGATGCACGAGAGTCTCCACCTGTTCAACAGCATCTGTAACCATCGTTATTTTGCCACAACATCCATTGTCTTGTTCCTTAACAAAAAGGATGTTTTCACCGAGAAGATTAAGAAGGCTCATCTCAGCATCTGCTTCCCTGACTATGATGGCCCCAACACCTACGAGGATGCCGGGAACTACATTAAGGTTCAGTTCCTGGAGCTGAACATGCGGCGGGACGTGAAGGAGATTTACTCGCACATGACTTGCGCCACAGATACCCAGAACGTCAAGTTCGTATTCGACGCGGTCACCGACATCATTATCAAGGAGAACCTGAAGGACTGCGGCCTCTTCTGA
	Setonix_brachyurus	ATGGGGGCTGGAGCCAGCGCTGAGGAGAAACACTCAAGGGAATTGGAAAAGAAACTAAAGGAAGATGCTGAGAAAGATGCCAGGACAGTGAAGTTGCTTCTACTGGGAGCTGGTGAATCTGGAAAAAGCACCATCGTGAAGCAGATGAAAATTATCCATCAGGACGGTTACTCCCTGGAGGAGTGCCTGGAGTTTATTGCCATCATTTATGGGAACACCCTGCAGTCCATTCTGGCCATTGTCCGGGCCATGACAACCCTCAACATCCAGTATGGAGACTCAGCCAGACAAGATGATGCAAGGAAGCTAATGCATATGGCGGACACCATTGAGGAGGGCACAATGCCCAAGGAGATGTCCGACATCATTCAACGGCTGTGGAAGGACTCAGGCATCCAGGCCTGCTTTGACAGAGCCTCTGAATACCAGCTCAATGACTCTGCAGGATACTACCTCTCAGACCTGGAGCGTCTGGTGACCCCTGGCTACGTGCCCACGGAGCAGGATGTGCTGAGATCCCGAGTCAAGACAACAGGTATTATTGAGACCCAATTCTCCTTCAAGGACCTCAACTTCAGAATGTTTGACGTGGGGGGCCAACGTTCAGAGAGGAAAAAATGGATACACTGCTTCGAAGGCGTCACCTGCATCATCTTCATTGCAGCTCTCAGTGCCTATGACATGGTGTTGGTGGAAGATGATGAAGTGAACCGGATGCACGAGAGTCTCCACCTGTTCAACAGCATCTGTAACCATCGTTATTTTGCCACAACATCCATTGTCTTGTTCCTTAACAAAAAGGATGTTTTCACCGAGAAGATTAAGAAGGCTCATCTCAGCATCTGCTTCCCTGACTATGATGGCCCCAACACCTACGAGGATGCCGGGAACTACATTAAGGTTCAGTTCCTGGAGCTGAACATGCGGCGGGACGTGAAGGAGATTTACTCGCACATGACTTGCGCCACAGATACCCAGAACGTCAAGTTCGTATTCGACGCGGTCACCGATATCATTATCAAGGAGAACCTGAAGGACTGCGGCCTCTTCTGA
	Potorous_gilbertii	ATGGGGGCTGGAGCAAGCGCTGAGGAGAAACACTCAAGGGAATTGGAAAAGAAACTAAAAGAAGATGCCGAGAAAGATGCCAGGACAGTGAAGCTGCTTCTGCTGGGAGCTGGTGAATCTGGAAAAAGCACCATCGTGAAGCAGATGAAAATTATCCATCAGGACGGTTACTCCCTGGAGGAGTGCCTGGAGTTTATTGCTATCATTTATGGCAACACCCTACAGTCCATTCTGGCCATTGTCCGGGCCATGACAACCCTCAACATCCAATACGGAGACTCAGCCAGACAAGATGATGCAAGGAAGCTAATGCATATGGCGGACACCATTGAGGAGGGCACAATGCCCAAGGAGATGTCCGACATCATTCAACGGCTGTGGAAGGACTCAGGCATCCAGGCCTGCTTTGACAGAGCCTCTGAATACCAGCTCAATGACTCTGCAGGATACTACCTCTCAGACCTGGAGCGTCTGGTGACCCCTGGCTATGTGCCCACGGAGCAGGATGTGCTGAGATCCCGAGTCAAGACAACAGGTATCATTGAGACCCAATTCTCCTTCAAGGACCTCAACTTCAGAATGTTTGACGTGGGGGGCCAACGCTCAGAGAGGAAAAAATGGATACACTGCTTCGAAGGCGTCACCTGCATCATCTTCATTGCGGCTCTCAGCGCCTATGACATGGTGTTGGTGGAAGATGATGAAGTGAACCGGATGCACGAGAGCCTCCACCTGTTCAACAGCATCTGTAACCATCGTTATTTTGCCACAACATCCATTGTCTTGTTCCTTAACAAGAAGGATGTTTTCACCGAGAAGATTAAGAAGGCTCATCTGAGCATCTGCTTCCCTGACTATGACGGCCCCAACACCTACGAGGATGCCGGGAACTACATTAAGGTTCAGTTCCTGGAGCTGAACATGCGGCGGGACGTGAAGGAGATCTACTCGCACATGACTTGCGCCACAGACACCCAGAACGTCAAGTTCGTATTCGACGCGGTCACCGACATCATCATCAAGGAGAACCTGAAGGACTGCGGCCTCTTCTGA
	Notoryctes_typhlops_DNA_Zoo	ATGGGGGCAGGAGCCAGTGCTGAGGAGAAGCATTCGAGGGAACTGGAAAAGAAGCTGAAGGAAGATGCCGAGAAAGATGCCAGGACGGTGAAGCTACTTCTGCTGGGGGCTGGTGAATCTGGAAAAAGCACCATCGTTAAGCAGATGAAAATTATCCATCAAGATGGTTACTCCCTGGAAGAGTGTCTGGAGTTTATTTCCATCATTTATGGCAACACCCTGCAGTCCATTCTGGCCATTGTCCGGGCCATGACAACCCTCAACATTCAGTATGGAGACTCAGCCAGACAAGATGATGCAAGGAAGCTAATGCATATGGCGGACACCATTGAGGAGGGCACCATGCCCAAGGAGATGTCTGACATCATTCAACGACTGTGGAAGGACTCAGGCATCCAAGTCTGCTTTGACCGAGCTTCTGAGTATCAGCTCAATGACTCTGCAGGATACTACCTCTCAGACTTGGAGCGGCTAGTGACCCCTGGCTATGTGCCTACGGAGCAGGATGTGCTGAGGTCCCGAGTCAAAACAACAGGTATCATTGAGATCCAGTTCTCCTTCAAGGACCTCAACTTCAGAATGTTTGATGTGGGAGGCCAACGCGCAGAGAGAAAAAAATGGATCCACTGCTTCGAAGGAGTCACTTGCATCATCTTTATCGCAGCTCTCAGTGCCTATGACATGGTGTTAGTGGAAGATGATGAAGTGAACCGGATGCACGAGAGTCTCCACCTGTTCAACAGCATCTGTAACCATCGCTACTTTGCCACAACCTCCATTGTCTTGTTCCTTAACAAAAAGGATGTTTTCACCGAAAAGATTAAGAAGGCCCCTCTCAACATCTGCTTCCCTGACTATGATGGCCCCAACACCTACGATGATGCCGGGAACTACATTAAGCTACAATTCCTGGAGCTGAACATGCGGCGGGACGTGAAGGAGATTTATTCGCACATGACGTGCGCCACAGATACCCAGAACGTCAAGTTCGTCTTCGACGCGGTCACCGACATCATTATCAAGGAGAACTTGAAGGACTGTGGCCTCTTCTGA
	Notoryctes_typhlops_NYGC	ATGGGGGCAGGAGCCAGTGCTGAGGAGAAGCATTCGAGGGAACTGGAAAAGAAGCTGAAGGAAGATGCCGAGAAAGATGCCAGGACGGTGAAGCTACTTCTGCTGGGGGCTGGTGAATCTGGAAAAAGCACCATCGTTAAGCAGATGAAAATTATCCATCAAGATGGTTACTCCCTGGAAGAGTGTCTGGAGTTTATTTCCATCATTTATGGCAACACCCTGCAGTCCATTCTGGCCATTGTCCGGGCCATGACAACCCTCAACATTCAGTATGGAGACTCAGCCAGACAAGATGATGCAAGGAAGCTAATGCATATGGCGGACACCATTGAGGAGGGCACCATGCCCAAGGAGATGTCTGACATCATTCAACGACTGTGGAAGGACTCAGGCATCCAAGTCTGCTTTGACCGAGCTTCTGAGTATCAGCTCAATGACTCTGCAGGATACTACCTCTCAGACTTGGAGCGGCTAGTGACCCCTGGCTATGTGCCTACGGAGCAGGATGTGCTGAGGTCCCGAGTCAAAACAACAGGTATCATTGAGACCCAGTTCTCCTTCAAGGACCTCAACTTCAGAATGTTTGATGTGGGAGGCCAACGCGCAGAGAGAAAAAAATGGATCCACTGCTTCGAAGGAGTCACTTGCATCATCTTTATCGCAGCTCTCAGTGCCTATGACATGGTGTTAGTGGAAGATGATGAAGTGAACCGGATGCACGAGAGTCTCCACCTGTTCAACAGCATCTGTAACCATCGCTACTTTGCCACAACCTCCATTGTCTTGTTCCTTAACAAAAAGGATGTTTTCACCGAAAAGATTAAGAAGGCCCCTCTCAACATCTGCTTCCCTGACTATGATGGCCCCAACACCTACGATGATGCCGGGAACTACATTAAGCTACAATTCCTGGAGCTGAACATGCGGCGGGACGTGAAGGAGATTTATTCGCACATGACGTGCGCCACAGATACCCAGAACGTCAAGTTCGTCTTCGACGCGGTCACCGACATCATTATCAAGGAGAACTTGAAGGACTGTGGCCTCTTCTGA
	Antechinus_flavipes	ATGGGGGCTGGAGCCAGTGCTGAGGAGAAACATTCAAGGGAATTGGAAAAGAAACTGAAGGAAGATGCTGAGAAAGATGCTAGGACAGTGAAGCTGCTTCTGCTGGGTGCTGGTGAATCTGGAAAAAGCACCATCGTTAAGCAGATGAAAATTATCCATCAAGATGGTTACTCCCTGGAGGAGTGCCTAGAGTTTATTGCCATCATTTATGGCAACACCCTACAATCCATTCTAGCCATTGTCCGAGCCATGACAACCCTCAACATCCAGTACGGAGACTCAGCCAGACAAGATGATGCAAGGAAGCTAATGCATATGGCAGACACTATCGAGGAGGGCACAATGCCCAAAGAGATGTCCGACATCATTCAACGACTGTGGAAGGACTCGGGCATCCAAGCCTGCTTTGACCGAGCCTCTGAATACCAGCTAAACGACTCTGCGGGATACTACCTCTCAGACCTGGAGCGGCTGGTGACCCCTGGCTACGTGCCCACAGAGCAGGACGTGCTGAGGTCCCGAGTCAAGACAACAGGTATCATTGAGACCCAGTTCTCCTTCAAGGACCTCCACTTCAGAATGTTTGATGTGGGAGGCCAACGCTCAGAGAGGAAAAAATGGATCCACTGCTTCGAAGGTGTCACCTGCATCATCTTCATTGCGGCTCTCAGCGCCTACGACATGGTGTTGGTGGAAGATGATGAAGTGAACCGGATGCACGAGAGTCTCCACCTGTTCAACAGCATCTGTAACCACCGTTACTTTGCCACGACCTCCATTGTCTTGTTCCTTAACAAGAAGGACGTCTTCACAGAGAAGATTAAGAAGGCCCCCCTCAACATCTGCTTTCCTGACTATGACGGCCCCAACACCTACGACGATGCGGGGAACTACATTAAGATACAGTTCCTGGAGCTGAACATGCGGCGGGACGTGAAGGAGATCTACTCGCACATGACGTGCGCCACAGATACCCAGAACGTCAAGTTCGTCTTCGATGCGGTCACCGACATTATCATCAAGGAGAACCTGAAGGACTGCGGCCTCTTCTGA
	Antechinus_stuartii	ATGGGGGCTGGAGCCAGTGCTGAGGAGAAACATTCAAGGGAATTGGAAAAGAAACTGAAGGAAGATGCTGAGAAAGATGCTAGGACAGTGAAGCTGCTTCTGCTGGGTGCTGGTGAATCTGGAAAAAGCACCATCGTTAAGCAGATGAAAATTATCCATCAAGATGGTTACTCCCTGGAGGAGTGCCTAGAGTTTATTGCCATCATTTATGGCAACACCCTACAATCCATTCTAGCCATTGTCCGAGCCATGACAACCCTCAACATCCAGTACGGAGACTCAGCCAGACAAGATGATGCAAGGAAGCTAATGCATATGGCAGACACTATCGAGGAGGGCACAATGCCCAAAGAGATGTCCGACATCATTCAACGACTGTGGAAGGACTCGGGCATCCAAGCCTGCTTTGACCGAGCCTCTGAATACCAGCTAAACGACTCTGCGGGATACTACCTCTCAGACCTGGAGCGGCTGGTGACCCCTGGCTACGTGCCCACAGAGCAGGACGTGCTGAGGTCCCGAGTCAAGACAACAGGTATCATTGAGACCCAGTTCTCCTTCAAGGACCTCCACTTCAGAATGTTTGATGTGGGAGGCCAACGCTCAGAGAGGAAAAAATGGATCCACTGCTTCGAAGGTGTCACCTGCATCATCTTCATTGCGGCTCTCAGCGCCTACGACATGGTGTTGGTGGAAGATGATGAAGTGAACCGGATGCACGAGAGTCTCCACCTGTTCAACAGCATCTGTAACCACCGTTACTTTGCCACGACCTCCATTGTCTTGTTCCTTAACAAGAAGGACGTCTTCACAGAGAAGATTAAGAAGGCCCCCCTCAACATCTGCTTTCCTGACTATGACGGCCCCAACACCTACGACGATGCGGGGAACTACATTAAGCTACAGTTCCTGGAGCTGAACATGCGGCGGGACGTGAAGGAGATCTACTCGCACATGACGTGCGCCACAGATACCCAGAACGTCAAGTTCGTCTTCGATGCGGTCACCGACATTATCATCAAGGAGAACCTGAAGGACTGCGGCCTCTTCTGA
	Phascogale_tapoatafa	ATGGGGGCTGGAGCCAGTGCTGAAGAGAAACATTCAAGGGAATTGGAAAAGAAACTGAAGGAAGATGCTGAGAAAGATGCTAGGACAGTGAAGCTGCTTCTGCTGGGTGCTGGTGAATCTGGAAAAAGCACCATCGTTAAGCAGATGAAAATTATCCATCAAGATGGTTACTCCCTGGAGGAGTGCCTAGAGTTTATTGCCATCATTTATGGCAACACCCTACAGTCCATTCTAGCCATTGTCCGAGCCATGACAACCCTCAACATCCAGTATGGAGACTCAGCCAGACAAGATGATGCAAGGAAGCTAATGCATATGGCAGACACTATCGAGGAGGGCACAATGCCCAAGGAGATGTCCGACATCATTCAACGACTGTGGAAGGACTCGGGCATCCAAGCCTGCTTTGACCGAGCCTCTGAATACCAGCTAAACGACTCTGCAGGATACTACCTCTCAGACCTGGAGCGGCTGGTGACCCCTGGCTACGTGCCCACAGAGCAGGACGTGCTGAGGTCTCGAGTCAAGACAACAGGTATCATTGAGACCCAGTTCTCCTTCAAGGACCTCCACTTCAGAATGTTTGATGTGGGAGGCCAACGCTCAGAGAGGAAAAAATGGATCCACTGCTTCGAAGGTGTCACCTGCATCATCTTCATTGCGGCTCTCAGCGCCTATGACATGGTGTTGGTGGAAGATGATGAAGTGAACCGGATGCACGAGAGTCTCCACCTGTTCAACAGCATCTGTAACCACCGTTACTTTGCCACGACCTCCATTGTCTTGTTCCTTAACAAAAAGGACGTTTTCACAGAGAAGATTAAGAAGGCCCCCCTCAACATCTGCTTTCCTGACTATGACGGCCCCAACACCTACGACGATGCGGGGAACTACATTAAGCTACAGTTCCTGGAGCTGAACATGCGGCGGGACGTGAAGGAGATCTACTCGCACATGACATGCGCCACAGATACCCAGAACGTCAAGTTCGTCTTCGATGCGGTCACCGACATCATCATCAAGGAGAACCTGAAGGACTGCGGCCTCTTCTGA
	Dasyurus_hallucatus	ATGGGGGCTGGAGCCAGTGCTGAGGAGAAACATTCAAGGGAATTGGAAAAGAAACTGAAGGAAGATGCTGAGAAAGATGCTCGGACAGTGAAGCTGCTTCTGCTGGGGGCTGGTGAATCTGGAAAAAGCACCATCGTTAAGCAGATGAAAATTATCCATCAAGATGGTTACTCTCTGGAGGAGTGCCTAGAGTTTATTGCCATCATTTATGGCAACACCCTACAGTCCATTCTGGCCATCGTCCGAGCCATGACAACCCTCAACATCCAGTACGGAGACTCAGCCAGACAAGATGATGCAAGGAAGCTGATGCATATGGCAGACACTATCGAGGAGGGCACAATGCCCAAGGAGATGTCCGACATCATTCAACGACTGTGGAAGGACTCGGGCATCCAAGCCTGCTTTGACCGAGCCTCTGAATACCAGCTAAATGACTCTGCGGGATACTACCTCTCAGACCTGGAGCGGCTGGTGACCCCTGGTTACGTGCCCACAGAGCAGGATGTGCTGAGGTCCCGAGTCAAGACAACAGGTATCATTGAGACCCAGTTCTCCTTCAAGGACCTCCACTTCAGAATGTTTGATGTGGGTGGCCAACGCTCAGAGAGGAAAAAATGGATCCACTGCTTCGAAGGTGTCACCTGCATCATCTTCATTGCGGCTCTCAGCGCCTATGACATGGTGTTGGTGGAAGATGATGAAGTGAACCGGATGCACGAGAGTCTCCACCTGTTCAACAGCATCTGTAATCACCGTTACTTTGCCACGACCTCCATTGTCTTGTTCCTTAACAAAAAGGACGTTTTCACAGAGAAGATTAAGAAGGCCCCCCTCAACATCTGCTTTCCTGACTATGACGGCCCCAACACCTATGACGATGCAGGGAACTACATTAAGCTACAGTTCCTGGAGCTGAACATGCGGCGGGATGTGAAGGAGATCTACTCGCACATGACGTGCGCCACAGATACCCAGAACGTCAAGTTTGTCTTCGATGCGGTCACCGACATCATCATCAAGGAGAACCTGAAGGACTGCGGTCTCTTCTGA
	Dasyurus_viverrinus	ATGGGGGCTGGAGCCAGTGCTGAGGAGAAACATTCAAGGGAATTGGAAAAGAAACTGAAGGAAGATGCTGAGAAAGATGCTCGGACAGTGAAGCTGCTTCTGCTGGGGGCTGGTGAATCTGGAAAAAGCACCATCGTTAAGCAGATGAAAATTATCCATCAAGATGGTTACTCCCTGGAGGAGTGCCTAGAGTTTATTGCCATCATTTATGGCAACACCCTACAGTCCATTCTGGCCATTGTCCGAGCCATGACAACCCTCAACATCCAGTACGGAGACTCAGCCAGACAAGATGATGCAAGGAAGCTAATGCATATGGCAGACACTATCGAGGAGGGCACAATGCCCAAGGAGATGTCCGACATCATTCAACGACTGTGGAAGGACTCAGGCATCCAAGCCTGCTTTGACCGAGCCTCTGAATACCAGCTAAATGACTCTGCGGGATACTACCTCTCAGACCTGGAGCGGCTGGTGACCCCTGGTTACGTGCCCACAGAGCAGGATGTGCTGAGGTCTCGAGTCAAGACAACAGGTATCATTGAGACCCAGTTCTCCTTCAAGGACCTCCACTTCAGAATGTTTGATGTGGGTGGCCAACGCTCAGAGAGGAAAAAATGGATCCACTGCTTCGAAGGTGTCACCTGCATCATCTTCATTGCGGCTCTCAGCGCCTATGACATGGTGTTGGTGGAAGATGATGAAGTGAACCGGATGCACGAGAGTCTCCACCTGTTCAACAGCATCTGTAACCACCGTTACTTTGCCACGACCTCCATTGTCTTGTTCCTTAACAAAAAGGACGTTTTCACAGAGAAGATTAAGAAGGCCCCCCTCAACATCTGCTTTCCTGACTATGACGGCCCCAACACCTACGACGATGCAGGGAACTACATTAAGCTACAGTTCCTGGAGCTGAACATGCGGCGGGATGTGAAGGAGATCTACTCGCACATGACATGCGCCACAGATACCCAGAACGTCAAGTTTGTCTTCGATGCGGTCACCGACATCATCATCAAGGAGAACCTGAAGGACTGCGGTCTCTTCTGA
	Sarcophilus_harrisii	ATGGGGGCTGGAGCCAGTGCTGAGGAGAAACATTCAAGGGAATTGGAAAAGAAACTGAAGGAAGATGCTGAGAAAGATGCTCGGACAGTGAAGCTGCTTCTGCTGGGGGCTGGTGAATCTGGAAAAAGCACCATCGTTAAGCAGATGAAAATTATCCATCAAGATGGTTACTCCCTGGAGGAGTGCCTAGAGTTTATTGCCATCATTTATGGCAACACCCTACAGTCCATTCTGGCCATTGTCCGAGCCATGACAACCCTCAACATCCAGTACGGAGACTCAGCCAGACAAGATGATGCAAGGAAGCTAATGCATATGGCAGACACTATCGAGGAGGGCACAATGCCCAAGGAGATGTCCGACATCATTCAACGACTGTGGAAGGACTCGGGCATCCAAGCCTGCTTTGACCGAGCCTCTGAATACCAGCTAAATGACTCTGCGGGATACTACCTCTCAGACCTGGAGCGGCTGGTGACCCCTGGTTACGTGCCCACAGAGCAGGACGTGCTGAGGTCCCGAGTCAAGACAACAGGTATCATTGAGACCCAGTTCTCCTTCAAGGACCTCCACTTCAGAATGTTTGATGTGGGTGGCCAACGCTCAGAGAGGAAAAAATGGATCCACTGCTTCGAAGGTGTCACCTGCATCATCTTCATTGCGGCTCTCAGCGCCTATGACATGGTGTTGGTGGAAGATGATGAAGTGAACCGGATGCACGAGAGTCTCCACCTGTTCAACAGCATCTGTAACCACCGTTACTTTGCCACGACCTCCATTGTCTTGTTCCTTAACAAAAAGGACGTTTTCACAGAGAAGATTAAGAAGGCCCCCCTCAACATCTGCTTTCCTGACTATGACGGCCCCAACACCTACGACGATGCAGGGAACTACATTAAGATACAGTTCCTGGAGCTGAACATGCGGCGGGATGTGAAGGAGATCTACTCGCACATGACGTGCGCCACAGATACCCAGAACGTCAAATTTGTCTTCGATGCCGTCACTGACATCATCATCAAGGAGAACCTGAAGGACTGCGGTCTCTTCTGA
	Myrmecobius_fasciatus	ATGGGGGCTGGAGCCAGTGCCGAGGAGAAACATTCAAGGGAATTGGAAAAGAAACTGAAGGAAGATGCTGAGAGAGATGCTAGGACAGTGAAGCTGCTTCTGCTGGGGGCTGGTGAATCTGGAAAAAGCACCATCGTTAAGCAGATGAAAATTATCCATCAAGACGGTTACTCCTTGGAGGAGTGCCTAGAGTTTATTGCCATCATTTATGGCAACACCCTACAGTCCATTCTAGCCATTGTCCGAGCCATGACAACCCTCAACATCCAGTACGGAGACTCAGCCAGACAAGATGATGCAAGGAAGCTAATGCATATGGCAGACACTATCGAAGAGGGCACAATGCCCAAGGAGATGTCCGACATCATTCAACGACTGTGGAAGGACTCGGGCATCCAAGCTTGCTTTGAACGAGCCTCTGAATACCAGCTAAACGACTCTGCAGGATACTACCTCTCAGACCTGGAGCGGTTGGTGACCCCTGGCTACGTGCCCACGGAGCAGGATGTGCTGAGATCCCGAGTTAAGACAACAGGTATCATTGAGACCCAGTTCTCCTTCAAGGACCTCCACTTCAGAATGTTTGATGTGGGAGGTCAACGCTCAGAGAGGAAAAAATGGATCCACTGCTTCGAAGGTGTCACTTGCATCATCTTCATTGCGGCTCTCAGTGCCTATGACATGGTGTTGGTGGAAGATGATGAAGTGAACCGGATGCACGAGAGTCTCCACCTGTTCAACAGCATCTGTAATCACCGTTACTTTGCCACGACCTCCATTGTCTTGTTCCTTAACAAAAAGGACGTTTTCACAGACAAGATTAAGAAGGCCCCCCTCAACATCTGCTTTCCTGACTATGATGGCCCCAACACCTACGACGATGCGGGAAACTACATTAAGCTACAGTTCCTGGAGCTGAACATGCGGCGGGACGTGAAGGAGATCTACTCGCACATGACGTGCGCCACAGATACCCAGAACGTCAAGTTCGTTTTCGATGCGGTCACCGACATCATCATCAAGGAGAACCTGAAGGACTGCGGCCTCTTCTGA
	Thylacinus_cynocephalus	ATGGGGGCTGGAGCCAGTGCTGAGGAGAAACATTCAAGGGAATTGGAAAAGAAACTGAAGGAAGATGCTGAGAAAGATGCTAGGACAGTGAAGCTGCTTCTGCTGGGGGCTGGTGAATCTGGAAAAAGCACCATCGTTAAGCAGATGAAAATTATCCATCAAGATGGTTACTCCCTGGAGGAGTGCCTAGAGTTTATTGCCATCATTTATGGCAACACCCTACAGTCCATTCTAGCCATTGTCCGAGCCATGACAACCCTCAACATCCAGTACGGAGACTCAGCCAGACAAGATGATGCCAGGAAGCTAATGCATATGGCAGACACTATCGAGGAGGGCACAATGCCTAAGGAGATGTCCGACATCATTCAACGACTGTGGAAGGATTCGGGCATCCAAGCCTGCTTTGATCGAGCCTCTGAATACCAGCTAAACGACTCTGCAGGATACTACCTCTCAGACCTGGAGCGATTGGTGACCCCTGGCTACGTGCCCACAGAGCAGGATGTGCTGAGGTCCCGAGTCAAGACAACAGGTATCATTGAGACCCAGTTCTCCTTCAAGGACCTCCACTTCAGAATGTTTGATGTGGGAGGCCAACGCTCAGAGAGGAAAAAATGGATACACTGCTTCGAAGGTGTCACCTGCATCATATTCATTGCGGCTCTCAGTGCCTATGACATGGTGTTGGTGGAAGATGATGAAGTGAACCGGATGCACGAGAGTCTCCACCTGTTCAACAGCATCTGTAATCACCGTTACTTTGCCACGACCTCCATTGTCTTGTTCCTTAACAAAAAGGACGTTTTCACAGAAAAGATTAAGAAGGCCCCGCTCAACATCTGCTTTCCTGACTATGATGGCCCCAACACCTACGACGATGCGGGGAACTACATTAAGATACAGTTCCTGGAGCTGAACATGCGGCGGGATGTGAAGGAGATCTACTCGCACATGACGTGCGCCACAGATACCCAGAACGTCAAGTTCGTCTTCGATGCGGTCACCGACATCATCATCAAGGAGAACCTGAAGGACTGCGGCCTCTTCTGA

;
end;
