# Supplementary material for: Three Blind Moles: Molecular Evolutionary Insights on the Tempo and Mode of Convergent Eye Degeneration in Notoryctes typhlops (Southern Marsupial Mole) and Two Chrysochlorids (Golden Moles)
Source: Genes (Basel). 2023 Oct 28;14(11):2018. doi: 10.3390/genes14112018 (PMC10671557; doi:10.3390/genes14112018)
Supplement: Supplementary file 1 [file genes-14-02018-s001.zip › Marsupialia CDS Alignments Nexus/Marsupialia Rod Genes CDS Nexus/GNB1 CDS alignment w_both Notoryctes.nex]

#NEXUS
begin taxa;
	dimensions ntax=29;
	taxlabels
	Antechinus_stuartii_[&country="Australia: Lane Cove National Park",db_xref="taxon:9283",collection_date="2019-06-10",Organism="Antechinus stuartii",Description="JACYGW010058126","Genetic Code"="Standard",Modified=Sat Jul 16 14:50:40 PDT 2022,Taxonomy="Eukaryota; Metazoa; Chordata; Craniata; Vertebrata; Euteleostomi; Mammalia; Metatheria; Dasyuromorphia; Dasyuridae; Antechinus",Accession="JACYGW010058126.1","Common Name"="brown antechinus","% GC"=38.7%,sex="male","# Nucleotide Sequences With Quality"=0,Topology="linear",Created=Tue Jan 19 00:00:00 PST 2021,isolate="AWGG2019M",tissue_type="muscle","Molecule Type"="DNA"]
	Sarcophilus_harrisii[&db_xref="taxon:9305",Organism="Sarcophilus harrisii",Description="NC_045428","Genetic Code"="Standard",Modified=Fri Jul 15 21:37:38 PDT 2022,Taxonomy="Eukaryota; Metazoa; Chordata; Craniata; Vertebrata; Euteleostomi; Mammalia; Metatheria; Dasyuromorphia; Dasyuridae; Sarcophilus",Accession="NC_045428.1","Common Name"="Tasmanian devil","% GC"=39.0%,chromosome="3","# Nucleotide Sequences With Quality"=0,Topology="linear",Created=Tue Dec 31 00:00:00 PST 2019,cell_line="91H","Molecule Type"="DNA"]
	Antechinus_flavipes[&country="Australia:Samford, QLD",db_xref="taxon:38775",Organism="Antechinus flavipes",Description="JADWMD010000003","Genetic Code"="Standard",Modified=Sat Jul 16 14:50:50 PDT 2022,Taxonomy="Eukaryota; Metazoa; Chordata; Craniata; Vertebrata; Euteleostomi; Mammalia; Metatheria; Dasyuromorphia; Dasyuridae; Antechinus",Accession="JADWMD010000003.1","Common Name"="yellow-footed antechinus","% GC"=38.7%,sex="male",chromosome="3","# Nucleotide Sequences With Quality"=0,Topology="linear",dev_stage="adult",Created=Tue Dec 29 00:00:00 PST 2020,isolate="AdamAnt",tissue_type="testis","Molecule Type"="DNA"]
	Phascogale_tapoatafa[&Description="HiC_scaffold_3",Modified=Fri Jul 15 21:23:20 PDT 2022,"% GC"=38.6%,"# Nucleotide Sequences With Quality"=0,Topology="linear","Molecule Type"="DNA",Created=Fri Jul 15 20:51:19 PDT 2022]
	Dasyurus_hallucatus[&Description="HiC_scaffold_3",Modified=Fri Jul 15 21:23:20 PDT 2022,"% GC"=38.8%,"# Nucleotide Sequences With Quality"=0,Topology="linear","Molecule Type"="DNA",Created=Fri Jul 15 20:49:04 PDT 2022]
	Dasyurus_viverrinus[&Description="HiC_scaffold_3",Modified=Fri Jul 15 21:23:20 PDT 2022,"% GC"=38.7%,"# Nucleotide Sequences With Quality"=0,Topology="linear","Molecule Type"="DNA",Created=Fri Jul 15 20:50:09 PDT 2022]
	Thylacinus_cynocephalus[&country="Australia: Tasmania",db_xref="taxon:9275",Organism="Thylacinus cynocephalus",Description="VAHE03000003","Genetic Code"="Standard",Modified=Fri Jul 15 21:23:20 PDT 2022,Taxonomy="Eukaryota; Metazoa; Chordata; Craniata; Vertebrata; Euteleostomi; Mammalia; Metatheria; Dasyuromorphia; Thylacinidae; Thylacinus",Accession="VAHE03000003.1","Common Name"="Tasmanian wolf","% GC"=38.3%,sex="female",chromosome="3","# Nucleotide Sequences With Quality"=0,Topology="linear",dev_stage="Pouch Young",Created=Mon Apr 04 00:00:00 PDT 2022,isolate="PY-MV-C5757","Molecule Type"="DNA",isolation_source="soft tissue of a 108-year-old, alcohol-preserved thylacine pouch young specimen"]
	Myrmecobius_fasciatus[&Description="HiC_scaffold_3",Modified=Fri Jul 15 21:23:20 PDT 2022,"% GC"=38.9%,"# Nucleotide Sequences With Quality"=0,Topology="linear","Molecule Type"="DNA",Created=Fri Jul 15 20:47:33 PDT 2022]
	Notoryctes_typhlops_DNA_Zoo[&URN="urn:local:.:1mf-gc66kpp","Rough Temperature (°C)"=89.26480938416421,Description="DNA Zoo SRA (E1-3), HiC_scaffold 1 (E4-9)","Genetic Code"="Standard",Modified=Wed Nov 16 12:06:13 PST 2022,"% GC"=50.2%,"# Nucleotide Sequences With Quality"=0,"Molecular Weight (kDa)"=316.2256900000011,Topology="linear","Molecule Type"="DNA",Created=Mon Aug 15 15:54:33 PDT 2022]
	Notoryctes_typhlops_NYGC[&URN="urn:local:.:1me-gc66kpp",Description="NYGC",Modified=Wed Nov 16 12:06:02 PST 2022,"% GC"=50.2%,"# Nucleotide Sequences With Quality"=0,Topology="linear","Molecule Type"="DNA",Created=Sun Jul 29 08:58:02 PDT 2018]
	Macropus_fuliginosus[&Description="HiC_scaffold_5",Modified=Fri Jul 15 20:45:41 PDT 2022,"% GC"=41.1%,"# Nucleotide Sequences With Quality"=0,Topology="linear","Molecule Type"="DNA",Created=Fri Jul 15 20:40:14 PDT 2022]
	Lagorchestes_hirsutus[&Description="HiC_scaffold_4",Modified=Sat Jul 16 14:42:43 PDT 2022,"% GC"=40.9%,"# Nucleotide Sequences With Quality"=0,Topology="linear","Molecule Type"="DNA",Created=Fri Jul 15 21:29:54 PDT 2022]
	Macropus_eugenii[&Description="HiC_scaffold_5",Modified=Sat Jul 16 14:42:43 PDT 2022,"% GC"=41.0%,"# Nucleotide Sequences With Quality"=0,Topology="linear","Molecule Type"="DNA",Created=Fri Jul 15 21:28:50 PDT 2022]
	Macropus_giganteus[&Description="HiC_scaffold_5",Modified=Sat Jul 16 14:42:43 PDT 2022,"% GC"=41.2%,"# Nucleotide Sequences With Quality"=0,Topology="linear","Molecule Type"="DNA",Created=Fri Jul 15 21:26:37 PDT 2022]
	Setonix_brachyurus[&Description="HiC_scaffold_3",Modified=Sat Jul 16 14:42:43 PDT 2022,"% GC"=41.1%,"# Nucleotide Sequences With Quality"=0,Topology="linear","Molecule Type"="DNA",Created=Fri Jul 15 21:31:06 PDT 2022]
	Macropus_rufus[&Description="HiC_scaffold_3",Modified=Sat Jul 16 14:42:43 PDT 2022,"% GC"=40.9%,"# Nucleotide Sequences With Quality"=0,Topology="linear","Molecule Type"="DNA",Created=Fri Jul 15 21:27:37 PDT 2022]
	Potorous_gilbertii[&Description="HiC_scaffold_3",Modified=Sat Jul 16 14:42:43 PDT 2022,"% GC"=40.8%,"# Nucleotide Sequences With Quality"=0,Topology="linear","Molecule Type"="DNA",Created=Fri Jul 15 21:32:28 PDT 2022]
	Pseudochirops_cupreus[&Description="HiC_scaffold_3",Modified=Fri Jul 15 21:42:49 PDT 2022,"% GC"=41.9%,"# Nucleotide Sequences With Quality"=0,Topology="linear","Molecule Type"="DNA",Created=Fri Jul 15 20:38:02 PDT 2022]
	Gymnobelideus_leadbeateri[&Description="HiC_scaffold_9",Modified=Fri Jul 15 21:42:49 PDT 2022,"% GC"=41.4%,"# Nucleotide Sequences With Quality"=0,Topology="linear","Molecule Type"="DNA",Created=Fri Jul 15 21:37:04 PDT 2022]
	Pseudocheirus_occidentalis[&Description="HiC_scaffold_4",Modified=Fri Jul 15 21:42:49 PDT 2022,"% GC"=42.0%,"# Nucleotide Sequences With Quality"=0,Topology="linear","Molecule Type"="DNA",Created=Fri Jul 15 21:35:19 PDT 2022]
	Pseudochirops_corinnae[&Description="HiC_scaffold_4",Modified=Fri Jul 15 21:42:49 PDT 2022,"% GC"=41.8%,"# Nucleotide Sequences With Quality"=0,Topology="linear","Molecule Type"="DNA",Created=Fri Jul 15 21:34:03 PDT 2022]
	Strigocuscus_gymnotis[&Description="HiC_scaffold_1",Modified=Fri Jul 15 21:42:50 PDT 2022,"% GC"=41.9%,"# Nucleotide Sequences With Quality"=0,Topology="linear","Molecule Type"="DNA",Created=Fri Jul 15 20:34:50 PDT 2022]
	Trichosurus_vulpecula[&country="New Zealand: Sandymount, Otago Peninsula (Trap 21)",db_xref="taxon:9337",collection_date="17-May-2018",Organism="Trichosurus vulpecula",Description="NC_050574","Genetic Code"="Standard",Modified=Sat Jul 16 14:52:46 PDT 2022,Taxonomy="Eukaryota; Metazoa; Chordata; Craniata; Vertebrata; Euteleostomi; Mammalia; Metatheria; Diprotodontia; Phalangeridae; Trichosurus",Accession="NC_050574.1","Common Name"="common brushtail","% GC"=42.0%,sex="male",chromosome="2","# Nucleotide Sequences With Quality"=0,Topology="linear",dev_stage="pouch-young",Created=Sun Oct 25 00:00:00 PDT 2020,isolate="mTriVul1",tissue_type="muscle (forearm)","Molecule Type"="DNA"]
	Phascolarctos_cinereus[&country="Australia",db_xref="taxon:38626",collection_date="01-Aug-2015",Organism="Phascolarctos cinereus",Description="NW_018343960","Genetic Code"="Standard",Modified=Fri Jul 15 21:37:38 PDT 2022,Taxonomy="Eukaryota; Metazoa; Chordata; Craniata; Vertebrata; Euteleostomi; Mammalia; Metatheria; Diprotodontia; Phascolarctidae; Phascolarctos",Accession="NW_018343960.1","Common Name"="koala","% GC"=41.8%,sex="female",chromosome="Unknown","# Nucleotide Sequences With Quality"=0,Topology="linear",dev_stage="adult",Created=Wed May 10 00:00:00 PDT 2017,specimen_voucher="AM:M.47724",isolate="Bilbo 61053",tissue_type="spleen","Molecule Type"="DNA"]
	Vombatus_ursinus[&db_xref="taxon:29139",Organism="Vombatus ursinus",Description="NW_020950600","Genetic Code"="Standard",Modified=Sat Jul 16 14:52:46 PDT 2022,Taxonomy="Eukaryota; Metazoa; Chordata; Craniata; Vertebrata; Euteleostomi; Mammalia; Metatheria; Diprotodontia; Vombatidae; Vombatus",Accession="NW_020950600.1","Common Name"="common wombat","% GC"=41.8%,chromosome="Unknown","# Nucleotide Sequences With Quality"=0,Topology="linear",Created=Thu Jan 24 00:00:00 PST 2019,"Molecule Type"="DNA"]
	Dromiciops_gliroides[&country="Chile: San Martin, comuna de Valdivia, Region delos Rios",db_xref="taxon:33562",collection_date="2014-02-10",Organism="Dromiciops gliroides",Description="NC_057863","Genetic Code"="Standard",Modified=Fri Jul 15 21:37:38 PDT 2022,Taxonomy="Eukaryota; Metazoa; Chordata; Craniata; Vertebrata; Euteleostomi; Mammalia; Metatheria; Microbiotheria; Microbiotheriidae; Dromiciops",Accession="NC_057863.1","Common Name"="monito del monte","% GC"=42.9%,sex="female",chromosome="3","# Nucleotide Sequences With Quality"=0,Topology="linear",dev_stage="adult",Created=Tue Sep 28 00:00:00 PDT 2021,isolate="mDroGli1",tissue_type="kidney, liver","Molecule Type"="DNA"]
	Didelphis_virginiana[&Description="HiC_scaffold_3",Modified=Sat Jul 16 14:55:54 PDT 2022,"% GC"=38.5%,"# Nucleotide Sequences With Quality"=0,Topology="linear","Molecule Type"="DNA",Created=Fri Jul 15 15:59:00 PDT 2022]
	Gracilinanus_agilis[&country="Brazil: Panga",db_xref="taxon:191870",collection_date="2019-05-19",Organism="Gracilinanus agilis",Description="NC_058132","Genetic Code"="Standard",Modified=Fri Jul 15 21:37:38 PDT 2022,Taxonomy="Eukaryota; Metazoa; Chordata; Craniata; Vertebrata; Euteleostomi; Mammalia; Metatheria; Didelphimorphia; Didelphidae; Gracilinanus",Accession="NC_058132.1","Common Name"="Agile Gracile Mouse Opossum","% GC"=39.4%,sex="male",chromosome="3","# Nucleotide Sequences With Quality"=0,Topology="linear",dev_stage="adult",Created=Wed Oct 20 00:00:00 PDT 2021,isolate="LMUSP501",tissue_type="liver","Molecule Type"="DNA"]
	Monodelphis_domestica[&db_xref="taxon:13616",Organism="Monodelphis domestica",Description="NC_008802","Genetic Code"="Standard",Modified=Fri Jul 15 21:37:38 PDT 2022,Taxonomy="Eukaryota; Metazoa; Chordata; Craniata; Vertebrata; Euteleostomi; Mammalia; Metatheria; Didelphimorphia; Didelphidae; Monodelphis",Accession="NC_008802.1","Common Name"="gray short-tailed opossum","% GC"=39.2%,chromosome="2","# Nucleotide Sequences With Quality"=0,Topology="linear",Created=Wed Apr 27 00:00:00 PDT 2016,pop_variant="pop1","Molecule Type"="DNA"]
;
end;

begin characters;
	dimensions nchar=1023;
	format datatype=dna missing=? gap=-;
	matrix
	Antechinus_stuartii_	ATGAGTGAGCTTGACCAGTTACGGCAGGAGGCCGAACAACTGAAAAACCAAATTAGAGATGCTAGAAAAGCATGTGCAGATGCAACTTTGTCTCAGATCACAGCCAACATTGATCCAGTGGGTCGAATCCAAATGCGCACTAGAAGAACACTGAGGGGACATTTGGCTAAAATTTATGCAATGCATTGGGGCACTGATTCCAGGCTTCTAGTTAGTGCCTCCCAAGATGGCAAACTCATCATTTGGGACAGCTACACCACAAACAAGGTCCACGCCATTCCTCTGCGCTCATCTTGGGTCATGACCTGTGCGTATGCACCTTCTGGCAACTACGTAGCCTGTGGTGGGCTTGACAACATCTGCTCCATTTACAATCTGAAAACTCGTGAGGGAAACGTGCGTGTGAGTCGTGAGCTGGCTGGACACACAGGTTACTTGTCATGCTGCCGCTTCCTGGATGATAATCAAATTGTCACCAGCTCTGGAGACACCACTTGTGCTTTGTGGGACATAGAGACTGGCCAACAGACAACCACCTTCACTGGGCATACTGGGGACGTCATGAGTCTTTCTCTTGCCCCTGACACCAGATTATTTGTTTCTGGGGCTTGTGATGCTTCAGCTAAACTGTGGGACGTTCGAGAAGGAATGTGTCGGCAAACTTTCACCGGCCACGAATCTGACATCAACGCCATTTGTTTCTTTCCAAATGGCAATGCATTTGCCACAGGTTCGGATGATGCTACCTGCCGGCTCTTCGACCTCCGAGCCGACCAGGAGCTGATGGTGTATTCCCATGACAACATCATCTGTGGGATCACCTCTGTGTCCTTCTCCAAGAGCGGCCGCCTCCTGCTGGCTGGATATGATGACTTCAATTGCAACGTCTGGGATGCACTCAAGGCAGACAGAGCAGGTGTTTTGGCTGGGCACGATAATCGTGTCAGCTGCCTGGGGGTTACCGATGATGGCATGGCGGTGGCGACGGGATCCTGGGATAGTTTCCTCAAGATATGGAACTAA
	Sarcophilus_harrisii	ATGAGTGAGCTTGACCAGTTACGGCAGGAGGCCGAACAACTGAAAAACCAAATTAGAGATGCTAGAAAAGCATGTGCAGATGCAACTTTGTCTCAGATCACAGCCAACATTGATCCAGTGGGTCGAATCCAAATGCGCACTAGAAGAACACTGAGGGGACATTTGGCTAAAATTTATGCAATGCATTGGGGCACTGATTCCAGGCTTCTAGTTAGTGCCTCCCAAGATGGCAAACTCATCATTTGGGACAGCTACACCACAAACAAGGTCCATGCCATTCCTCTGCGCTCATCTTGGGTCATGACCTGTGCGTATGCACCTTCTGGCAACTACGTAGCCTGTGGTGGGCTTGACAACATCTGCTCCATTTACAATCTGAAAACTCGTGAGGGAAACGTGCGTGTGAGTCGTGAGCTGGCTGGACACACAGGTTACTTGTCATGCTGCCGCTTCCTGGATGATAATCAAATTGTCACCAGCTCTGGAGACACCACTTGTGCTTTGTGGGACATAGAGACTGGCCAACAGACAACCACCTTCACTGGGCACACTGGGGACGTCATGAGTCTTTCTCTTGCCCCTGACACCAGATTATTTGTTTCTGGGGCTTGTGATGCTTCAGCTAAACTGTGGGACGTTCGAGAAGGAATGTGTCGGCAAACTTTCACCGGCCACGAGTCTGACATCAACGCCATTTGTTTCTTTCCAAATGGCAATGCGTTTGCCACAGGTTCAGATGATGCTACCTGCCGGCTCTTCGACCTCCGAGCCGACCAGGAGCTGATGGTGTATTCCCATGACAACATCATCTGTGGGATCACCTCTGTGTCCTTCTCCAAGAGCGGCCGCCTCCTGCTGGCTGGGTATGATGACTTCAACTGCAACGTCTGGGATGCACTCAAGGCAGACAGAGCAGGTGTTTTGGCTGGGCATGATAATCGTGTCAGCTGCCTGGGGGTGACCGATGATGGCATGGCGGTGGCGACGGGATCCTGGGATAGTTTCCTCAAGATATGGAACTAA
	Antechinus_flavipes	ATGAGTGAGCTTGACCAGTTACGGCAGGAGGCCGAACAACTGAAAAACCAAATTAGAGATGCTAGAAAAGCATGTGCAGATGCAACTTTGTCTCAGATCACAGCCAACATTGATCCAGTGGGTCGAATCCAAATGCGCACTAGAAGAACACTGAGGGGACATTTGGCTAAAATTTATGCAATGCATTGGGGCACTGATTCCAGGCTTCTAGTTAGTGCCTCCCAAGATGGCAAACTCATCATTTGGGACAGCTACACCACAAACAAGGTCCACGCCATTCCTCTGCGCTCATCTTGGGTCATGACCTGTGCATATGCACCTTCTGGCAACTACGTAGCCTGTGGTGGGCTTGACAACATCTGCTCCATTTACAATCTGAAAACTCGTGAGGGAAACGTGCGTGTGAGTCGTGAGCTGGCTGGACACACAGGTTACTTGTCATGCTGCCGCTTCCTGGATGATAATCAAATTGTCACCAGCTCTGGAGACACCACTTGTGCTTTGTGGGACATAGAGACTGGCCAACAGACAACCACCTTCACTGGGCATACTGGGGACGTCATGAGTCTTTCTCTTGCCCCTGACACCAGATTATTTGTTTCTGGGGCTTGTGATGCTTCAGCTAAACTGTGGGACGTTCGAGAAGGAATGTGTCGGCAAACTTTCACCGGCCACGAATCTGACATCAACGCCATTTGTTTCTTTCCAAATGGCAATGCGTTTGCCACAGGTTCGGATGATGCTACCTGCCGGCTCTTCGACCTCCGAGCCGACCAGGAGCTGATGGTGTATTCCCATGACAACATCATCTGTGGGATCACCTCTGTGTCCTTCTCCAAGAGCGGCCGCCTCCTGCTGGCTGGATATGATGACTTCAATTGCAACGTCTGGGATGCACTCAAGGCAGACAGAGCAGGTGTTTTGGCTGGGCACGATAATCGTGTCAGCTGCCTGGGAGTTACCGATGATGGCATGGCGGTGGCGACGGGATCCTGGGATAGTTTCCTCAAGATATGGAACTAA
	Phascogale_tapoatafa	ATGAGTGAGCTTGACCAGTTACGGCAGGAGGCCGAACAACTGAAAAACCAAATTAGAGATGCTAGAAAAGCATGTGCAGATGCAACTTTGTCTCAGATCACAGCCAACATTGATCCAGTGGGTCGAATCCAAATGCGCACTAGAAGAACACTGAGGGGACATTTGGCTAAAATTTATGCAATGCATTGGGGCACTGATTCCAGGCTTCTAGTTAGTGCCTCCCAAGATGGCAAACTCATCATTTGGGACAGCTACACCACAAACAAGGTCCACGCCATTCCTCTGCGCTCATCTTGGGTCATGACCTGTGCGTATGCACCTTCTGGCAACTACGTAGCCTGTGGTGGGCTTGACAACATCTGCTCCATTTACAATCTGAAAACTCGTGAGGGAAACGTGCGTGTGAGTCGTGAGCTGGCTGGACACACAGGTTACTTGTCATGCTGCCGCTTCCTGGATGATAATCAAATTGTCACCAGCTCTGGAGACACCACTTGTGCTTTGTGGGACATAGAGACTGGCCAACAGACAACCACCTTCACTGGGCATACTGGGGACGTCATGAGTCTTTCTCTTGCCCCTGACACCAGATTATTTGTTTCTGGGGCTTGTGATGCTTCAGCTAAACTGTGGGATGTTCGAGAAGGAATGTGTCGGCAAACTTTCACCGGCCACGAATCTGACATCAACGCCATTTGTTTCTTTCCAAACGGCAATGCGTTCGCCACAGGTTCGGATGATGCTACCTGCCGGCTCTTCGACCTCCGAGCCGACCAGGAGCTGATGGTGTATTCCCATGACAACATCATCTGTGGGATCACCTCTGTGTCCTTCTCCAAGAGCGGCCGCCTCCTGCTGGCTGGATATGATGACTTCAATTGCAACGTCTGGGATGCACTCAAGGCAGACAGAGCAGGTGTTTTGGCTGGGCATGATAATCGTGTCAGCTGCCTGGGGGTTACCGATGATGGCATGGCGGTGGCAACGGGATCCTGGGATAGTTTCCTCAAGATATGGAACTAA
	Dasyurus_hallucatus	ATGAGTGAGCTTGACCAGTTACGGCAGGAGGCCGAACAACTGAAAAACCAAATTAGAGATGCTAGAAAAGCATGTGCAGATGCAACTTTGTCTCAGATCACAGCCAACATTGATCCAGTGGGTCGAATCCAAATGCGCACTAGAAGAACACTGAGGGGACATTTGGCTAAAATTTATGCAATGCATTGGGGCACTGATTCCAGGCTTCTAGTTAGTGCCTCCCAAGATGGCAAACTCATCATTTGGGATAGCTACACCACAAACAAGGTCCATGCCATTCCTCTGCGCTCATCTTGGGTCATGACCTGTGCGTATGCACCTTCTGGCAACTACGTAGCCTGTGGTGGGCTTGACAACATCTGCTCCATTTACAATCTGAAAACTCGTGAGGGAAACGTGCGTGTGAGTCGTGAGCTGGCTGGACACACAGGTTACTTGTCATGCTGCCGCTTCCTGGATGATAATCAAATTGTCACCAGCTCTGGAGACACCACTTGTGCTTTGTGGGACATAGAGACTGGCCAACAGACAACCACCTTCACTGGACACACTGGGGACGTCATGAGTCTTTCTCTTGCCCCTGACACCAGATTATTTGTTTCTGGGGCTTGTGATGCTTCAGCTAAACTGTGGGACGTTCGAGAAGGAATGTGTCGGCAAACTTTCACCGGCCACGAGTCTGACATCAACGCCATTTGTTTCTTTCCAAATGGCAATGCGTTTGCCACAGGTTCAGATGATGCTACCTGCCGGCTCTTCGACCTCCGAGCCGACCAGGAGCTGATGGTGTATTCCCATGACAACATCATCTGTGGGATCACCTCTGTGTCCTTCTCCAAGAGCGGCCGCCTCCTGCTGGCTGGATATGATGACTTCAACTGCAACGTCTGGGATGCACTCAAGGCAGACAGAGCAGGTGTTTTGGCTGGGCATGATAATCGTGTCAGCTGCCTGGGGGTGACCGATGATGGCATGGCGGTGGCAACGGGATCCTGGGATAGTTTCCTCAAGATATGGAACTAA
	Dasyurus_viverrinus	ATGAGTGAGCTTGACCAGTTACGGCAGGAGGCCGAACAACTGAAAAACCAAATTAGAGATGCTAGAAAAGCATGTGCAGATGCAACTTTGTCTCAGATCACAGCCAACATTGATCCAGTGGGTCGAATCCAAATGCGCACTAGAAGAACACTGAGGGGACATTTGGCTAAAATTTATGCAATGCATTGGGGCACTGATTCCAGGCTTCTAGTTAGTGCCTCCCAAGATGGCAAACTCATCATTTGGGACAGCTACACCACAAACAAGGTCCATGCCATTCCTCTGCGCTCATCTTGGGTCATGACCTGTGCGTATGCACCTTCTGGCAACTACGTAGCCTGTGGTGGGCTTGACAACATCTGCTCCATTTACAATCTGAAAACTCGTGAGGGAAACGTGCGTGTGAGTCGTGAGCTGGCTGGACACACAGGTTACTTGTCATGCTGCCGCTTTCTGGATGATAATCAAATTGTCACCAGCTCTGGAGACACCACTTGTGCTTTGTGGGACATAGAGACTGGCCAACAGACAACCACCTTCACTGGGCACACTGGGGACGTCATGAGTCTTTCTCTTGCCCCTGACACCAGATTATTTGTTTCTGGGGCTTGTGATGCTTCAGCTAAACTGTGGGACGTTCGAGAAGGAATGTGTCGGCAAACTTTCACCGGCCACGAGTCTGACATCAATGCCATTTGTTTCTTTCCAAATGGCAATGCGTTTGCCACAGGTTCAGATGATGCTACCTGCCGGCTCTTTGACCTCCGAGCCGACCAGGAACTGATGGTGTATTCCCATGACAACATCATCTGTGGGATCACCTCTGTGTCCTTCTCCAAGAGCGGCCGCCTCCTGCTGGCTGGATATGATGATTTCAACTGCAACGTCTGGGATGCACTCAAGGCAGACAGAGCAGGTGTTTTGGCTGGGCATGATAATCGTGTCAGCTGCCTGGGGGTGACCGATGATGGCATGGCGGTGGCGACGGGATCCTGGGATAGTTTCCTCAAGATATGGAACTAA
	Thylacinus_cynocephalus	ATGAGTGAGCTTGACCAGTTACGGCAGGAGGCCGAACAACTGAAAAACCAAATTAGAGATGCTAGAAAAGCATGTGCAGATGCAACTTTGTCTCAGATCACAGCCAACATTGATCCAGTGGGTCGAATCCAAATGCGCACTAGAAGAACACTGAGGGGGCATTTGGCTAAAATTTATGCAATGCATTGGGGCACTGATTCCAGGCTTTTAGTTAGTGCCTCCCAAGATGGCAAACTCATCATTTGGGATAGCTACACCACAAACAAGGTCCACGCCATTCCTCTGCGCTCATCTTGGGTCATGACTTGTGCATATGCACCTTCTGGCAACTACGTAGCCTGTGGTGGGCTTGACAACATCTGCTCCATTTACAATCTGAAAACTCGTGAGGGAAACGTGCGTGTGAGTCGTGAGCTGGCTGGACACACAGGTTACTTGTCATGCTGCCGCTTCCTGGATGATAATCAAATTGTCACCAGCTCTGGAGACACCACTTGTGCTTTGTGGGACATAGAGACTGGCCAACAGACAACCACCTTCACTGGGCACACTGGGGACGTCATGAGTCTTTCTCTTGCCCCTGACACCAGATTATTTGTTTCTGGGGCTTGTGATGCTTCAGCCAAACTGTGGGACGTTCGAGAAGGAATGTGTCGGCAAACCTTCACCGGCCACGAATCTGACATCAACGCCATCTGTTTCTTTCCAAATGGCAACGCGTTTGCCACAGGTTCGGATGATGCTACCTGCCGGCTTTTTGACCTCCGAGCCGATCAGGAGCTGATGGTGTATTCCCATGACAACATCATCTGTGGGATCACCTCTGTGTCCTTCTCCAAGAGCGGCCGCCTCCTGCTGGCTGGATACGATGACTTCAATTGCAATGTCTGGGATGCACTCAAAGCAGACAGAGCAGGTGTTTTGGCTGGGCATGATAATCGTGTCAGCTGCCTGGGGGTGACCGATGATGGCATGGCGGTGGCAACGGGATCCTGGGATAGTTTCCTCAAGATATGGAACTAA
	Myrmecobius_fasciatus	ATGAGTGAGCTTGACCAGTTACGGCAGGAGGCCGAACAACTGAAAAACCAAATTAGAGATGCTAGAAAAGCATGTGCAGATGCAACTTTGTCTCAGATCACAGCCAACATTGATCCAGTGGGTCGAATCCAAATGCGCACTAGAAGAACACTGAGGGGGCATTTGGCTAAAATTTATGCAATGCATTGGGGCACTGATTCCAGGCTTCTAGTTAGTGCCTCCCAAGATGGCAAACTCATCATTTGGGATAGCTACACCACAAACAAGGTCCACGCCATTCCTCTGCGCTCATCTTGGGTCATGACCTGTGCGTATGCACCTTCTGGCAACTACGTAGCCTGTGGTGGTCTTGACAACATCTGCTCCATTTACAATCTGAAAACTCGTGAGGGAAACGTGCGTGTGAGTCGTGAGCTGGCTGGACACACAGGTTACTTGTCATGCTGCCGCTTCCTGGATGATAATCAAATTGTCACCAGCTCTGGAGACACCACTTGTGCTTTGTGGGACATAGAGACTGGCCAACAGACAACCACCTTCACTGGGCACACTGGGGACGTCATGAGTCTTTCTCTTGCCCCTGACACCAGATTATTTGTTTCTGGGGCTTGTGATGCTTCAGCCAAACTGTGGGATGTTCGAGAAGGAATGTGTCGGCAAACTTTCACCGGCCACGAATCTGACATCAACGCCATCTGTTTCTTCCCAAATGGCAATGCGTTTGCCACAGGTTCGGATGATGCTACCTGCCGGCTCTTCGACCTCCGAGCCGACCAGGAGCTGATGGTGTATTCCCATGACAACATCATCTGTGGGATCACCTCTGTGTCCTTCTCTAAGAGTGGCCGCCTCCTGCTGGCTGGATATGATGACTTCAATTGCAACGTCTGGGATGCACTCAAAGCAGACAGAGCAGGTGTTTTGGCTGGGCATGATAATCGTGTCAGCTGCCTGGGGGTGACCGATGATGGCATGGCGGTGGCAACGGGATCCTGGGATAGTTTCCTCAAGATATGGAACTAA
	Notoryctes_typhlops_DNA_Zoo	ATGAGTGAGCTTGACCAGTTACGGCAGGAGGCCGAACAACTGAAAAACCAAATTAGAGATGCTAGAAAAGCATGTGCAGATGCAACTTTGTCTCAGATCACAGCCAACATTGATCCAGTGGGTCGAATCCAAATGCGCACTAGGAGAACACTGAGGGGACACTTGGCTAAAATTTATGCAATGCACTGGGGCACTGATTCCAGGCTTCTAGTTAGTGCCTCCCAAGATGGCAAACTCATCATTTGGGATAGCTACACCACAAACAAGGTCCATGCCATTCCTCTGCGCTCATCTTGGGTCATGACCTGTGCATATGCACCTTCTGGCAACTATGTGGCCTGTGGTGGGCTTGATAACATCTGCTCCATTTACAATCTGAAAACTCGTGAGGGAAACGTGCGTGTGAGTCGTGAGCTGGCTGGACACACAGGTTACTTGTCATGCTGCCGCTTCCTGGATGATAATCAAATTGTCACCAGCTCTGGAGACACCACTTGTGCTTTGTGGGACATAGAAACTGGCCAACAGACAACCACCTTCACTGGGCACACTGGGGATGTCATGAGTCTTTCTCTTGCCCCTGACACCAGATTATTTGTTTCTGGGGCTTGTGACGCTTCAGCCAAACTGTGGGATGTTCGAGAAGGAATGTGTCGGCAAACTTTCACCGGCCACGAATCTGACATCAATGCCATCTGTTTCTTTCCAAATGGCAATGCATTTGCCACGGGTTCAGATGATGCCACCTGTAGGCTCTTTGACCTCCGAGCTGACCAGGAGCTGATGGTGTATTCCCATGACAACATCATCTGTGGGATCACCTCCGTGTCCTTCTCTAAGAGTGGCCGCCTTCTACTAGCTGGATACGATGACTTCAACTGCAATGTCTGGGATGCCCTCAAAGCAGACCGAGCAGGTGTTTTGGCTGGGCATGACAATCGTGTCAGCTGCCTGGGGGTGACCGACGACGGCATGGCGGTGGCAACGGGATCCTGGGATAGTTTCCTCAAGATTTGGAACTAA
	Notoryctes_typhlops_NYGC	ATGAGTGAGCTTGACCAGTTACGGCAGGAGGCCGAACAACTGAAAAACCAAATTAGAGATGCTAGAAAAGCATGTGCAGATGCAACTTTGTCTCAGATCACAGCCAACATTGATCCAGTGGGTCGAATCCAAATGCGCACTAGGAGAACACTGAGGGGACACTTGGCTAAAATTTATGCAATGCACTGGGGCACTGATTCCAGGCTTCTAGTTAGTGCCTCCCAAGATGGCAAACTCATCATTTGGGATAGCTACACCACAAACAAGGTCCATGCCATTCCTCTGCGCTCATCTTGGGTCATGACCTGTGCATATGCACCTTCTGGCAACTATGTGGCCTGTGGTGGGCTTGATAACATCTGCTCCATTTACAATCTGAAAACTCGTGAGGGAAACGTGCGTGTGAGTCGTGAGCTGGCTGGACACACAGGTTACTTGTCATGCTGCCGCTTCCTGGATGATAATCAAATTGTCACCAGCTCTGGAGACACCACTTGTGCTTTGTGGGACATAGAAACTGGCCAACAGACAACCACCTTCACTGGGCACACTGGGGATGTCATGAGTCTTTCTCTTGCCCCTGACACCAGATTATTTGTTTCTGGGGCTTGTGACGCTTCAGCCAAACTGTGGGATGTTCGAGAAGGAATGTGTCGGCAAACTTTCACCGGCCACGAATCTGACATCAATGCCATCTGTTTCTTTCCAAATGGCAATGCATTTGCCACGGGTTCAGATGATGCCACCTGTAGGCTCTTTGACCTCCGAGCTGACCAGGAGCTGATGGTGTATTCCCATGACAACATCATCTGTGGGATCACCTCCGTGTCCTTCTCTAAGAGTGGCCGCCTTCTACTAGCTGGATACGATGACTTCAACTGCAATGTCTGGGATGCCCTCAAAGCAGACCGAGCAGGTGTTTTGGCTGGGCATGACAATCGTGTCAGCTGCCTGGGGGTGACCGACGACGGCATGGCGGTGGCAACGGGATCCTGGGATAGTTTCCTCAAGATTTGGAACTAA
	Macropus_fuliginosus	ATGAGTGAGCTTGACCAGTTACGGCAGGAGGCCGAACAACTGAAAAACCAAATTAGAGATGCTAGAAAAGCATGTGCAGATGCAACTTTGTCTCAGATCACAGCCAACATTGATCCAGTGGGTCGGATCCAAATGCGCACCAGAAGAACGCTGAGGGGGCACTTGGCTAAAATTTATGCAATGCATTGGGGCACTGATTCCAGGCTTCTAGTTAGTGCCTCCCAAGATGGCAAACTCATCATTTGGGATAGCTACACCACAAACAAGGTCCATGCCATTCCTCTGCGTTCATCTTGGGTCATGACCTGTGCATATGCACCTTCTGGCAACTACGTGGCGTGTGGTGGGCTTGACAACATCTGCTCCATTTACAATCTGAAAACTCGCGAGGGAAATGTGCGCGTGAGTCGAGAGCTGGCTGGACACACAGGTTACTTGTCATGCTGCCGCTTCCTGGATGATAATCAAATTGTCACCAGCTCTGGAGACACCACTTGTGCTTTGTGGGACATAGAAACTGGTCAACAGACGACCACCTTCACTGGGCACACTGGGGATGTCATGAGTCTTTCTCTTGCCCCTGACACCAGATTATTTGTTTCTGGGGCTTGCGATGCTTCAGCCAAACTGTGGGACGTTCGAGAAGGAATGTGTCGGCAAACTTTCACCGGCCACGAATCTGACATCAATGCCATTTGTTTCTTCCCAAACGGCAATGCATTTGCCACAGGTTCAGATGATGCCACCTGTAGGCTCTTTGACCTCCGAGCTGACCAGGAGTTGATGGTGTATTCCCATGACAACATCATCTGTGGGATCACGTCAGTGTCCTTCTCCAAGAGTGGCCGCCTCCTGCTGGCTGGGTATGATGACTTCAACTGCAACGTCTGGGATGCACTCAAAGCCGACAGAGCAGGTGTTTTGGCTGGGCATGATAATCGTGTCAGCTGCCTGGGGGTGACCGATGATGGCATGGCGGTGGCCACGGGATCCTGGGATAGTTTCCTGAAGATATGGAACTAA
	Lagorchestes_hirsutus	ATGAGTGAGCTTGACCAGTTACGGCAGGAGGCCGAACAACTGAAAAACCAAATTAGAGATGCTAGAAAAGCATGTGCAGATGCAACTTTGTCTCAGATCACAGCCAACATTGATCCAGTGGGTCGGATCCAAATGCGCACCAGAAGAACGCTGAGGGGGCACTTGGCTAAAATTTATGCAATGCATTGGGGCACTGATTCCAGGCTTCTAGTTAGTGCCTCCCAAGATGGCAAACTCATCATTTGGGATAGCTACACCACAAACAAGGTCCATGCCATTCCTCTGCGTTCATCTTGGGTCATGACCTGTGCATATGCACCTTCTGGCAACTACGTGGCATGTGGTGGGCTTGACAACATCTGCTCCATTTACAATCTGAAAACTCGCGAGGGAAATGTGCGTGTGAGTCGAGAGCTGGCTGGACACACAGGTTACTTGTCATGCTGCCGCTTCCTGGATGATAATCAAATTGTCACCAGCTCTGGAGACACCACTTGTGCTTTGTGGGACATAGAAACTGGTCAACAGACAACCACCTTCACTGGGCACACTGGGGATGTCATGAGTCTTTCTCTTGCCCCTGACACCAGATTATTTGTTTCTGGGGCTTGTGATGCTTCAGCCAAACTGTGGGACGTTCGAGAAGGAATGTGTCGGCAAACTTTCACCGGCCACGAATCTGACATCAATGCCATTTGTTTCTTTCCAAATGGCAATGCATTTGCCACAGGTTCAGATGATGCCACCTGTAGGCTCTTTGACCTCCGAGCTGACCAGGAGTTGATGGTGTATTCCCATGACAACATCATCTGTGGGATCACGTCAGTGTCCTTCTCCAAGAGCGGCCGCCTCCTGCTGGCTGGGTATGATGACTTCAACTGCAACGTCTGGGATGCACTCAAAGCCGACAGAGCAGGTGTTTTGGCTGGGCATGATAATCGTGTCAGCTGCCTGGGGGTGACCGATGATGGCATGGCGGTGGCCACGGGATCCTGGGATAGTTTCCTCAAGATATGGAACTAA
	Macropus_eugenii	ATGAGTGAGCTTGACCAGTTACGGCAGGAGGCCGAACAACTGAAAAACCAAATTAGAGATGCTAGAAAAGCATGTGCAGATGCAACTTTGTCTCAGATCACAGCCAACATTGATCCAGTGGGTCGGATCCAAATGCGCACCAGAAGAACGCTGAGGGGGCACTTGGCTAAAATTTATGCAATGCATTGGGGCACTGATTCCAGGCTTCTAGTTAGTGCCTCCCAAGATGGCAAACTCATCATTTGGGATAGCTACACCACAAACAAGGTCCATGCCATTCCTCTGCGTTCATCTTGGGTCATGACCTGTGCATATGCACCTTCTGGCAACTACGTGGCATGTGGTGGGCTTGACAACATCTGCTCCATTTACAATCTGAAAACTCGCGAGGGAAATGTGCGCGTGAGTCGAGAGCTGGCTGGACACACAGGTTACTTGTCATGCTGCCGCTTCCTGGATGATAATCAAATTGTCACCAGCTCTGGAGACACCACTTGTGCTTTGTGGGACATAGAAACTGGTCAACAGACAACCACCTTCACTGGGCACACTGGGGATGTCATGAGTCTTTCTCTTGCCCCTGACACCAGATTATTTGTTTCTGGGGCTTGTGATGCTTCAGCCAAACTGTGGGACGTTCGAGAAGGAATGTGTCGGCAGACTTTCACCGGCCATGAATCTGACATCAATGCCATTTGTTTCTTCCCAAATGGCAATGCATTTGCCACAGGTTCAGATGATGCCACCTGTAGGCTCTTTGACCTCCGAGCTGACCAGGAGTTGATGGTGTATTCCCATGACAACATCATCTGTGGGATCACGTCAGTGTCCTTCTCCAAGAGCGGCCGCCTCCTGCTGGCTGGGTATGATGACTTCAACTGCAACGTCTGGGACGCACTCAAAGCCGACAGAGCAGGTGTTTTGGCTGGGCATGATAATCGTGTCAGCTGCCTGGGGGTGACCGATGATGGCATGGCGGTAGCCACGGGATCCTGGGATAGTTTCCTCAAGATATGGAACTAA
	Macropus_giganteus	ATGAGTGAGCTTGACCAGTTACGGCAGGAGGCCGAACAACTGAAAAACCAAATTAGAGATGCTAGAAAAGCATGTGCAGATGCAACTTTGTCTCAGATCACAGCCAACATTGATCCAGTGGGTCGGATCCAAATGCGCACCAGAAGAACGCTGAGGGGGCACTTGGCTAAAATTTATGCAATGCATTGGGGCACTGATTCCAGGCTTCTAGTTAGTGCCTCCCAAGATGGCAAACTCATCATTTGGGATAGCTACACCACAAACAAGGTCCATGCCATTCCTCTGCGTTCATCTTGGGTCATGACCTGTGCATATGCACCTTCTGGCAACTACGTGGCGTGTGGTGGGCTTGACAACATCTGCTCCATTTACAATCTGAAAACTCGCGAGGGAAATGTGCGCGTGAGTCGAGAGCTGGCTGGACACACAGGTTACTTGTCATGCTGCCGCTTCCTGGATGATAATCAAATTGTCACCAGCTCTGGAGACACCACTTGTGCTTTGTGGGACATAGAAACTGGTCAACAGACGACCACCTTCACTGGGCACACTGGGGATGTCATGAGTCTTTCTCTTGCCCCTGACACCAGATTATTTGTTTCTGGGGCTTGCGATGCTTCAGCCAAACTGTGGGACGTTCGAGAAGGAATGTGTCGGCAAACTTTCACCGGCCACGAATCTGACATCAATGCCATTTGTTTCTTCCCAAACGGCAATGCATTTGCCACAGGTTCAGATGATGCCACCTGTAGGCTCTTTGACCTCCGAGCTGACCAGGAGTTGATGGTGTATTCCCATGACAACATCATCTGTGGGATCACGTCAGTGTCCTTCTCCAAGAGTGGCCGCCTCCTGCTGGCTGGGTATGATGACTTCAACTGCAACGTCTGGGATGCACTCAAAGCCGACAGAGCAGGTGTTTTGGCTGGGCATGATAATCGTGTCAGCTGCCTGGGGGTGACCGATGATGGCATGGCGGTGGCCACGGGATCCTGGGATAGTTTCCTCAAGATATGGAACTAA
	Setonix_brachyurus	ATGAGTGAGCTTGACCAGTTACGGCAGGAGGCCGAACAACTGAAAAACCAAATTAGAGATGCTAGAAAAGCATGTGCAGATGCAACTTTGTCTCAGATCACAGCCAACATTGATCCAGTGGGTCGGATCCAAATGCGCACCAGAAGAACGCTGAGGGGGCACTTGGCTAAAATTTATGCAATGCATTGGGGCACTGATTCCAGGCTTCTAGTTAGTGCCTCCCAAGATGGCAAACTCATCATTTGGGATAGCTACACCACAAACAAGGTCCATGCCATTCCTCTGCGTTCATCTTGGGTCATGACCTGTGCATATGCACCTTCTGGCAACTACGTGGCGTGTGGTGGGCTTGACAACATCTGCTCCATTTACAATCTGAAAACTCGCGAGGGAAATGTGCGCGTGAGTCGAGAGCTGGCTGGACACACAGGTTACTTGTCATGCTGCCGCTTCCTGGATGATAATCAAATTGTCACCAGCTCTGGAGACACCACTTGTGCTTTGTGGGACATAGAAACTGGCCAACAGACAACCACCTTCACCGGGCACACTGGGGACGTCATGAGTCTTTCTCTGGCCCCTGACACCAGATTGTTTGTCTCTGGGGCTTGTGACGCTTCAGCCAAACTGTGGGACGTTCGAGAAGGGATGTGTCGGCAAACTTTCACCGGCCACGAGTCTGACATCAATGCCATTTGTTTCTTTCCAAATGGCAATGCATTTGCCACAGGTTCAGATGATGCCACCTGTAGGCTCTTTGACCTCCGAGCTGACCAGGAGTTGATGGTGTATTCCCATGACAACATCATCTGTGGGATCACGTCGGTGTCCTTCTCCAAGAGCGGCCGCCTCCTGCTGGCTGGGTATGATGACTTCAACTGCAACGTCTGGGATGCACTCAAAGCCGACAGAGCAGGTGTTTTGGCTGGGCATGATAATCGTGTCAGCTGCCTGGGGGTGACCGATGATGGCATGGCGGTGGCCACGGGATCCTGGGATAGTTTCCTCAAGATATGGAACTAA
	Macropus_rufus	ATGAGTGAGCTTGACCAGTTACGGCAGGAGGCCGAACAACTGAAAAACCAAATTAGAGATGCTAGAAAAGCATGTGCAGATGCAACTTTGTCTCAGATCACAGCCAACATTGATCCAGTGGGTCGGATCCAAATGCGCACCAGAAGAACGCTGAGGGGGCACTTGGCTAAAATTTATGCAATGCATTGGGGCACTGATTCCAGGCTTCTAGTTAGTGCCTCCCAAGATGGCAAACTCATCATTTGGGATAGCTACACCACAAACAAGGTCCATGCCATTCCTCTGCGTTCATCTTGGGTCATGACCTGTGCATATGCACCTTCTGGCAACTACGTGGCGTGTGGTGGGCTTGACAACATCTGCTCCATTTACAATCTGAAAACTCGCGAGGGAAATGTGCGTGTGAGTCGAGAGCTGGCTGGACACACAGGTTACTTGTCATGCTGCCGCTTCCTGGATGATAATCAAATTGTCACCAGCTCTGGAGACACCACTTGTGCTTTGTGGGACATAGAAACTGGTCAACAGACAACCACCTTCACTGGGCACACTGGGGATGTCATGAGTCTTTCTCTTGCCCCTGACACCAGATTATTTGTTTCTGGGGCTTGCGATGCTTCAGCCAAACTGTGGGACGTTCGAGAAGGAATGTGTCGGCAAACTTTCACCGGCCACGAATCTGACATCAATGCCATTTGTTTCTTCCCAAACGGCAATGCATTTGCCACAGGTTCAGATGATGCCACCTGTAGGCTCTTTGACCTCCGAGCTGACCAGGAGTTGATGGTGTATTCCCATGACAACATCATCTGTGGGATCACGTCAGTGTCCTTCTCCAAGAGTGGCCGCCTCCTGCTGGCTGGGTATGATGACTTCAACTGCAACGTCTGGGATGCACTCAAAGCCGACAGAGCAGGTGTTTTGGCTGGGCATGATAATCGTGTCAGCTGCCTGGGGGTGACCGATGATGGCATGGCGGTGGCCACGGGATCCTGGGATAGTTTCCTCAAGATATGGAACTAA
	Potorous_gilbertii	ATGAGTGAGCTTGACCAGTTACGGCAGGAGGCCGAACAACTGAAAAACCAAATTAGAGATGCTAGAAAAGCATGTGCAGATGCAACTTTGTCTCAGATCACAGCCAACATTGATCCAGTGGGTCGGATCCAAATGCGCACCAGAAGAACGCTGAGGGGGCACTTGGCTAAAATTTATGCAATGCATTGGGGCACTGATTCCAGGCTCCTAGTTAGTGCCTCCCAAGATGGCAAACTCATCATTTGGGATAGCTACACCACAAACAAGGTCCATGCCATTCCTCTGCGTTCATCTTGGGTCATGACCTGTGCATATGCACCGTCTGGCAACTACGTGGCCTGTGGTGGGCTTGACAACATCTGCTCCATTTACAATCTGAAAACTCGTGAGGGAAATGTGCGCGTGAGTCGAGAGCTGGCTGGACACACAGGTTACTTGTCATGCTGCCGCTTCCTGGATGATAACCAAATTGTTACCAGCTCTGGAGACACCACTTGTGCTTTGTGGGACATAGAAACTGGTCAACAGACAACCACCTTCACTGGGCACACTGGGGATGTCATGAGTCTTTCTCTTGCCCCTGACACCAGATTGTTTGTTTCTGGGGCTTGTGATGCTTCAGCTAAACTGTGGGACGTTCGAGAAGGAATGTGTCGGCAAACTTTCACCGGCCACGAATCTGACATCAATGCCATTTGTTTCTTTCCAAATGGCAATGCATTTGCCACAGGTTCAGATGATGCCACCTGTAGGCTCTTTGACCTCCGAGCTGACCAGGAGTTGATGGTGTATTCCCATGACAACATCATCTGTGGGATCACGTCAGTGTCCTTCTCCAAGAGCGGCCGCCTTCTGCTGGCTGGATACGATGACTTCAACTGCAACGTCTGGGATGCACTCAAAGCCGACAGAGCAGGTGTTTTGGCTGGACATGATAATCGTGTCAGCTGCCTGGGGGTGACCGATGATGGCATGGCGGTGGCCACAGGATCCTGGGATAGTTTCCTCAAGATATGGAACTAA
	Pseudochirops_cupreus	ATGAGTGAGCTTGACCAGTTACGGCAGGAGGCCGAGCAACTGAAAAACCAAATTAGAGATGCTAGAAAAGCTTGTGCAGATGCAACTTTGTCTCAGATCACAGCCAACATTGATCCAGTGGGTCGGATCCAAATGCGCACCAGAAGAACGCTGAGGGGGCACTTGGCTAAAATTTATGCAATGCATTGGGGCACTGATTCCAGGCTTCTAGTCAGTGCCTCCCAAGACGGCAAACTCATCATTTGGGATAGCTACACCACAAACAAGGTCCATGCCATTCCTCTGCGTTCATCTTGGGTCATGACCTGTGCATATGCACCTTCTGGCAACTACGTGGCCTGTGGTGGACTGGACAACATCTGCTCCATTTACAATCTGAAAACCCGTGAGGGAAACGTGCGTGTGAGTCGTGAGCTGGCTGGACACACAGGTTACTTGTCATGCTGCCGCTTCCTGGATGATAATCAAATTGTCACCAGCTCTGGAGACACCACTTGTGCTTTGTGGGACATAGAAACTGGCCAACAGACAACCACCTTCACTGGGCACACTGGGGATGTCATGAGTCTTTCTCTTGCCCCTGACACCAGATTATTTGTTTCTGGAGCTTGTGACGCTTCAGCCAAACTGTGGGACGTTCGAGAAGGAATGTGTCGGCAGACTTTCACCGGCCACGAATCTGACATCAACGCCATCTGTTTCTTTCCAAATGGCAATGCATTTGCCACAGGTTCAGATGATGCCACCTGTAGGCTCTTTGACCTCCGAGCTGACCAGGAGCTGATGGTGTATTCCCACGACAATATCATCTGCGGGATCACATCGGTGTCCTTCTCCAAGAGTGGCCGCCTCCTGCTGGCTGGATATGATGACTTCAATTGCAACGTCTGGGATGCGCTCAAAGCAGACAGAGCAGGTGTTTTGGCTGGGCATGATAATCGCGTCAGCTGCCTGGGGGTGACCGATGATGGCATGGCGGTGGCCACGGGATCCTGGGATAGTTTCCTCAAGATATGGAACTAA
	Gymnobelideus_leadbeateri	ATGAGTGAACTTGACCAGTTACGGCAGGAGGCCGAACAACTGAAAAACCAAATTAGAGATGCTAGAAAAGCTTGTGCAGACGCAACTTTGTCCCAGATCACAGCCAACATTGATCCAGTGGGTCGGATCCAAATGCGCACCAGAAGAACACTGAGGGGGCACTTGGCTAAAATTTATGCAATGCATTGGGGCACTGATTCCAGGCTTCTAGTTAGTGCCTCCCAAGATGGCAAGCTCATCATTTGGGACAGCTACACCACAAACAAGGTCCATGCCATTCCTCTGCGTTCATCTTGGGTCATGACCTGTGCATATGCACCTTCTGGCAACTATGTGGCCTGTGGTGGGCTTGACAACATCTGCTCCATTTACAATCTGAAAACTCGTGAGGGAAATGTTCGTGTGAGTCGTGAGCTGGCTGGACACACAGGTTACTTGTCATGCTGCCGCTTCCTGGATGATAATCAAATTGTCACCAGCTCTGGAGACACCACTTGTGCTTTGTGGGACATAGAAACTGGCCAACAGACAACTACCTTCACTGGGCACACTGGGGATGTCATGAGTCTTTCTCTTGCCCCTGACACCAGATTATTTGTTTCTGGAGCTTGTGATGCTTCAGCCAAACTGTGGGACGTTCGAGAAGGAATGTGTCGGCAGACTTTCACCGGCCATGAATCTGACATCAACGCCATCTGTTTCTTTCCAAATGGCAATGCATTTGCCACAGGTTCAGATGATGCCACCTGTAGGCTCTTTGACCTCCGAGCTGACCAGGAGCTGATGGTGTATTCTCACGACAACATCATCTGCGGGATCACGTCTGTGTCCTTCTCCAAGAGCGGCCGCCTCCTGCTGGCTGGATACGATGACTTCAATTGCAATGTCTGGGATGCACTCAAAGCAGACAGAGCAGGTGTTTTGGCTGGGCACGATAATCGCGTCAGCTGCCTGGGGGTGACTGATGATGGCATGGCGGTGGCCACGGGATCCTGGGATAGTTTCCTCAAGATATGGAACTAA
	Pseudocheirus_occidentalis	ATGAGTGAGCTTGACCAGTTACGGCAGGAGGCCGAGCAACTGAAAAACCAAATTAGAGATGCTAGAAAAGCTTGTGCAGATGCAACTCTGTCTCAGATCACAGCCAACATTGATCCAGTGGGTCGGATCCAAATGCGCACCAGAAGAACGCTGAGGGGGCACTTGGCTAAAATTTATGCCATGCATTGGGGCACTGATTCCAGGCTTCTAGTTAGTGCCTCCCAAGATGGCAAACTCATCATTTGGGATAGCTACACCACAAACAAGGTCCACGCCATTCCTCTGCGTTCATCTTGGGTCATGACCTGTGCATATGCACCTTCTGGCAACTACGTGGCCTGTGGTGGACTTGACAACATCTGCTCCATTTACAATCTGAAAACTCGTGAGGGAAATGTGCGTGTGAGTCGTGAGCTGGCTGGACACACAGGTTACTTGTCATGCTGCCGCTTCCTGGATGATAATCAAATTGTCACCAGCTCTGGAGACACCACTTGTGCTTTGTGGGACATAGAAACTGGCCAACAGACGACCACCTTCACTGGGCACACTGGGGACGTCATGAGTCTTTCTCTTGCCCCTGACACCAGATTATTTGTTTCTGGAGCTTGTGACGCTTCAGCCAAACTGTGGGACGTTCGAGAAGGAATGTGTCGGCAGACTTTCACCGGCCACGAATCTGACATCAACGCCATCTGTTTCTTTCCAAATGGCAATGCGTTTGCCACAGGTTCAGATGATGCCACCTGTAGGCTCTTTGACCTCCGAGCTGACCAGGAGCTGATGGTGTATTCCCATGACAACATCATCTGCGGGATCACATCGGTGTCCTTCTCCAAGAGCGGCCGCCTCCTGCTGGCTGGATATGATGACTTCAATTGCAACGTCTGGGATGCCCTCAAAGCAGACAGAGCAGGTGTTTTGGCCGGGCATGATAACCGTGTCAGCTGCCTGGGGGTGACCGATGATGGCATGGCCGTGGCCACAGGATCCTGGGATAGTTTCCTCAAGATATGGAACTAA
	Pseudochirops_corinnae	ATGAGTGAGCTTGACCAGTTACGGCAGGAGGCCGAGCAACTGAAAAATCAAATTAGAGATGCTAGAAAAGCTTGTGCAGATGCAACTTTGTCTCAGATCACAGCCAACATTGATCCAGTGGGTCGGATCCAAATGCGCACCAGAAGAACGCTGAGGGGGCACCTGGCTAAAATTTATGCAATGCATTGGGGCACTGATTCCAGGCTTCTAGTTAGTGCCTCCCAAGACGGCAAACTCATCATTTGGGATAGCTACACCACAAACAAGGTCCATGCCATTCCTCTGCGTTCATCTTGGGTCATGACCTGTGCATATGCACCTTCTGGCAACTACGTGGCCTGTGGTGGACTGGACAACATCTGCTCCATTTACAATCTGAAAACCCGTGAGGGAAACGTGCGTGTGAGTCGTGAGCTGGCTGGACACACAGGTTACTTGTCATGCTGCCGCTTCCTGGATGATAATCAAATTGTCACCAGCTCTGGAGATACCACTTGTGCTTTGTGGGACATAGAAACTGGCCAACAGACAACCACCTTCACTGGGCACACTGGGGATGTCATGAGTCTTTCTCTTGCCCCTGACACCAGATTATTTGTTTCTGGAGCTTGTGACGCTTCAGCCAAACTGTGGGACGTTCGAGAAGGAATGTGTCGGCAGACTTTCACCGGCCACGAATCTGACATCAACGCCATCTGTTTCTTTCCAAATGGCAATGCATTTGCCACAGGTTCAGATGATGCCACCTGTAGGCTCTTTGACCTCCGAGCTGACCAGGAGCTGATGGTGTATTCCCATGACAACATCATCTGCGGGATCACATCGGTGTCCTTCTCCAAGAGTGGCCGCCTCCTGCTGGCTGGATATGATGACTTCAATTGCAACGTCTGGGATGCGCTCAAAGCAGACAGAGCAGGTGTTTTGGCTGGGCATGATAATCGCGTCAGCTGCCTGGGGGTGACCGATGATGGCATGGCGGTGGCCACGGGATCCTGGGATAGTTTCCTCAAGATATGGAACTAA
	Strigocuscus_gymnotis	ATGAGTGAGCTTGACCAGTTACGGCAGGAGGCCGAACAACTCAAAAACCAAATTAGAGATGCTAGAAAAGCATGTGCAGATGCAACTTTGTCTCAGATCACAGCCAACATTGATCCAGTGGGTCGGATCCAAATGCGCACCAGAAGAACGCTGAGGGGGCACTTGGCTAAAATTTACGCGATGCATTGGGGCACTGATTCCAGGCTTCTAGTTAGTGCCTCCCAAGATGGCAAACTCATCATTTGGGATAGCTACACCACAAACAAGGTCCATGCCATTCCTCTGCGTTCATCTTGGGTCATGACCTGTGCATATGCACCTTCTGGCAACTACGTGGCCTGTGGTGGGCTTGACAACATCTGCTCCATTTACAATCTGAAAACCCGTGAGGGAAACGTGCGCGTTAGTCGCGAGCTGGCTGGACACACAGGTTACTTGTCATGCTGCCGCTTCCTGGATGATAATCAAATTGTCACCAGCTCTGGAGACACCACTTGTGCTTTGTGGGACATAGAAACTGGCCAACAGACAACCACCTTCACTGGGCACACTGGGGATGTCATGAGTCTTTCTCTTGCCCCTGACACCAGATTATTTGTTTCTGGGGCTTGTGATGCTTCAGCCAAACTGTGGGACGTTCGAGAAGGAATGTGTCGGCAAACTTTCACTGGCCATGAATCTGACATCAACGCCATCTGTTTCTTTCCAAATGGCAATGCATTTGCCACAGGTTCAGATGATGCCACTTGTAGGCTCTTTGACCTCCGAGCTGACCAGGAGCTGATGGTGTATTCCCATGACAATATCATCTGTGGGATCACGTCGGTGTCCTTCTCCAAGAGCGGCCGCCTCCTGCTGGCTGGATACGATGACTTCAATTGCAATGTCTGGGACGCACTCAAAGCCGACAGAGCAGGTGTTTTGGCTGGACATGATAATCGTGTCAGCTGCCTGGGGGTGACTGATGATGGCATGGCAGTGGCCACAGGATCCTGGGATAGTTTCCTCAAGATATGGAACTAA
	Trichosurus_vulpecula	ATGAGTGAGCTTGACCAGTTACGGCAGGAGGCCGAACAACTGAAAAACCAAATTAGAGATGCTAGAAAAGCATGTGCAGATGCAACTTTGTCTCAGATCACAGCCAACATTGATCCAGTGGGTCGGATCCAAATGCGCACCAGAAGAACGCTGAGGGGGCACTTGGCTAAAATTTATGCAATGCATTGGGGCACTGATTCCAGGCTTCTAGTTAGTGCCTCCCAAGATGGCAAACTCATCATTTGGGATAGCTACACCACAAACAAGGTCCATGCCATTCCTCTGCGTTCATCTTGGGTCATGACCTGCGCATATGCACCTTCTGGCAACTACGTGGCCTGTGGTGGGCTTGACAACATCTGCTCCATTTACAATCTGAAAACCCGTGAGGGAAACGTGCGCGTTAGTCGTGAGCTGGCTGGACACACAGGTTACTTGTCATGCTGCCGCTTCCTGGATGATAATCAAATTGTCACCAGCTCTGGAGACACCACTTGTGCTTTGTGGGACATAGAAACTGGCCAACAGACAACCACCTTCACTGGGCACACTGGGGATGTCATGAGTCTTTCTCTTGCCCCTGACACCAGATTATTTGTTTCTGGGGCTTGTGACGCTTCAGCCAAACTGTGGGACGTTCGAGAAGGAATGTGTCGGCAAACTTTCACCGGCCACGAGTCTGACATCAACGCCATCTGTTTCTTTCCAAATGGCAATGCATTTGCCACAGGTTCAGATGATGCCACCTGTAGGCTCTTTGACCTCCGAGCTGACCAGGAGCTGATGGTGTATTCCCATGACAACATCATCTGTGGGATCACGTCGGTGTCCTTCTCCAAGAGTGGCCGCCTCCTGCTGGCTGGATACGATGACTTCAATTGCAATGTCTGGGACGCACTCAAAGCCGACAGAGCAGGTGTTTTGGCTGGACATGATAATCGTGTCAGCTGCCTGGGGGTGACCGATGATGGCATGGCAGTGGCCACAGGATCCTGGGATAGTTTCCTCAAGATATGGAACTAA
	Phascolarctos_cinereus	ATGAGTGAGCTTGACCAGTTACGGCAGGAGGCCGAACAACTGAAAAACCAAATTAGAGATGCTAGAAAAGCATGTGCAGATGCAACTTTGTCTCAGATCACAGCCAACATTGATCCAGTGGGTCGGATCCAAATGCGCACCAGAAGAACGCTGAGGGGGCACTTGGCTAAAATTTATGCAATGCATTGGGGCACTGATTCCAGGCTTCTAGTCAGTGCCTCCCAAGACGGCAAGCTCATCATTTGGGATAGCTACACCACAAACAAGGTCCACGCCATTCCTCTGCGCTCATCTTGGGTCATGACCTGTGCGTATGCCCCTTCTGGCAACTATGTGGCCTGTGGCGGGCTCGACAACATCTGCTCAATCTACAATCTGAAAACTCGTGAGGGGAACGTGCGCGTGAGTCGTGAGCTGGCTGGACACACAGGTTACTTGTCATGCTGCCGCTTCCTGGATGATAATCAAATTGTCACCAGCTCTGGAGACACCACTTGTGCTTTGTGGGACATAGAAACTGGCCAACAGACAACCACCTTCACTGGGCACACCGGGGATGTCATGAGTCTTTCTCTTGCCCCTGACACCAGATTATTTGTTTCTGGGGCTTGTGATGCTTCAGCCAAACTGTGGGACGTTCGAGAAGGAATGTGTCGGCAAACTTTCACCGGCCACGAATCTGACATCAATGCCATCTGTTTCTTTCCAAATGGCAATGCATTTGCCACAGGTTCAGATGATGCCACCTGTAGGCTCTTTGACCTCCGAGCTGACCAGGAGCTGATGGTATATTCCCATGACAACATCATCTGTGGAATCACCTCGGTGTCCTTCTCCAAGAGCGGCCGCCTCCTGCTGGCTGGATATGATGACTTCAATTGCAATGTCTGGGATGCGCTCAAAGCAGACAGAGCAGGTGTTTTGGCTGGGCATGATAATCGCGTCAGCTGCCTGGGGGTGACCGATGATGGCATGGCGGTGGCCACAGGATCCTGGGATAGTTTCCTCAAGATATGGAACTAA
	Vombatus_ursinus	ATGAGTGAACTTGACCAGTTACGGCAGGAGGCCGAACAACTGAAAAACCAAATTAGAGATGCTAGAAAAGCATGTGCAGATGCGACTTTGTCTCAGATCACAGCCAACATTGATCCAGTGGGTCGGATCCAAATGCGCACCAGAAGAACGCTGAGGGGGCACTTGGCTAAAATTTATGCAATGCATTGGGGCACTGATTCCAGGCTTCTAGTCAGTGCCTCCCAAGATGGCAAGCTCATCATTTGGGATAGCTACACCACAAATAAGGTCCATGCCATTCCTCTGCGTTCATCTTGGGTCATGACCTGTGCATATGCACCTTCTGGCAACTACGTGGCCTGTGGTGGGCTTGACAACATCTGCTCCATTTACAATCTGAAAACTCGTGAGGGAAATGTGCGCGTGAGTCGTGAGCTGGCTGGGCACACAGGTTACTTGTCATGCTGCCGCTTCCTGGATGATAATCAAATTGTCACCAGCTCTGGAGACACCACTTGTGCTTTGTGGGACATAGAAACTGGCCAACAGACAACCACCTTCACTGGGCACACCGGGGATGTCATGAGTCTTTCTCTTGCCCCTGACACCAGATTATTTGTTTCTGGAGCTTGTGATGCTTCAGCCAAACTGTGGGACGTTCGAGAAGGAATGTGTCGGCAAACTTTCACCGGCCACGAATCTGACATCAACGCCATCTGTTTCTTTCCAAATGGCAATGCATTTGCCACAGGTTCAGATGATGCCACCTGTAGGCTCTTTGACCTCCGAGCTGACCAGGAGCTGATGGTGTATTCCCATGACAACATCATCTGTGGGATCACCTCGGTATCCTTCTCCAAGAGCGGCCGCCTCCTGCTGGCTGGATATGATGACTTCAATTGCAATGTCTGGGATGCACTTAAAGCAGACAGAGCAGGTGTTTTGGCTGGGCATGATAATCGCGTCAGCTGCCTGGGGGTGACCGATGATGGCATGGCGGTGGCCACAGGATCCTGGGATAGTTTCCTCAAGATATGGAACTAA
	Dromiciops_gliroides	ATGAGTGAGCTTGACCAGTTACGGCAGGAGGCCGAACAACTGAAAAACCAAATTAGAGATGCTAGAAAAGCGTGTGCAGATGCAACTTTGTCTCAGATCACAGCCAACATCGATCCAGTGGGTCGAATCCAAATGCGCACTAGAAGAACACTGAGGGGGCACTTGGCTAAAATTTATGCAATGCATTGGGGCACTGATTCCAGGCTTCTAGTTAGTGCCTCCCAAGATGGCAAACTCATCATTTGGGATAGCTACACCACAAACAAGGTCCATGCCATTCCTCTGCGCTCATCTTGGGTCATGACCTGTGCATATGCACCTTCTGGCAACTACGTGGCCTGTGGTGGGCTTGACAACATCTGCTCCATTTACAATTTGAAAACTCGTGAGGGAAACGTGCGCGTGAGTCGTGAGCTGGCTGGACACACAGGTTACTTGTCATGCTGCCGCTTCCTGGATGATAATCAGATTGTCACCAGCTCTGGAGACACCACTTGTGCTTTGTGGGACATAGAGACTGGCCAACAGACAACCACCTTCACCGGGCACACTGGCGACGTCATGAGTCTTTCTCTGGCCCCCGACACCAGGTTGTTTGTTTCTGGGGCTTGTGATGCTTCAGCCAAACTGTGGGACGTGCGAGAAGGAATGTGTCGGCAAACTTTTACCGGCCACGAGTCTGACATCAACGCCATCTGTTTCTTTCCAAATGGCAATGCATTTGCCACAGGTTCGGATGATGCCACCTGTAGGCTCTTTGACCTCCGAGCTGACCAGGAGCTGATGGTGTATTCCCATGACAACATCATCTGTGGGATCACCTCTGTGTCCTTCTCCAAGAGCGGCCGCCTCCTGCTGGCTGGATATGATGACTTCAATTGCAACGTCTGGGACGCACTCAAAGCCGACAGAGCAGGTGTTTTGGCTGGGCATGATAATCGTGTCAGCTGCCTGGGGGTGACCGATGATGGCATGGCGGTGGCCACGGGATCCTGGGATAGTTTCCTCAAGATATGGAACTAA
	Didelphis_virginiana	ATGAGCGAGCTTGACCAGTTACGGCAGGAGGCCGAACAACTGAAAAACCAAATTAGAGATGCTAGAAAAGCATGTGCAGATGCAACTTTATCTCAGATCACAGCCAACATTGATCCTGTGGGTCGAATCCAAATGCGTACTAGAAGAACACTGAGGGGGCATTTGGCTAAAATTTATGCAATGCATTGGGGCACTGATTCCAGGCTTCTAGTTAGTGCCTCCCAAGATGGCAAACTCATCATTTGGGATAGCTACACCACAAACAAGGTTCATGCCATTCCTCTGCGCTCATCTTGGGTCATGACCTGTGCATATGCACCTTCTGGCAACTATGTGGCCTGCGGTGGACTTGACAACATCTGCTCCATTTACAATCTGAAAACTCGTGAAGGAAATGTGCGTGTTAGTCGTGAGCTGGCTGGACACACAGGTTACTTGTCATGCTGCCGCTTCCTGGATGATAATCAAATTGTCACCAGCTCTGGAGACACCACTTGTGCTTTGTGGGACATAGAAACTGGCCAACAGACAACCACCTTCACTGGCCACACTGGGGACGTCATGAGTCTTTCTCTTGCCCCTGACACCAGATTATTTGTTTCTGGGGCTTGTGATGCTTCAGCCAAACTGTGGGACGTTCGAGAAGGAATGTGCCGGCAAACTTTCACCGGCCATGAATCTGACATCAATGCCATCTGTTTCTTTCCAAATGGCAATGCGTTTGCCACAGGTTCAGATGATGCCACCTGTAGGCTCTTTGACCTCCGAGCTGACCAGGAGCTGATGGTGTATTCCCATGACAACATCATCTGTGGGATCACCTCCGTGTCCTTCTCCAAGAGTGGACGCCTCCTCCTGGCTGGATACGATGATTTCAACTGCAATGTCTGGGATGCTCTCAAAGCAGATAGAGCAGGTGTTTTGGCCGGGCACGATAATCGAGTCAGCTGCCTCGGGGTGACCGATGATGGCATGGCAGTGGCAACGGGATCCTGGGATAGTTTCCTCAAGATATGGAACTAA
	Gracilinanus_agilis	ATGAGTGAGCTTGACCAGTTACGGCAGGAGGCCGAACAACTGAAAAACCAAATTAGAGATGCTAGAAAAGCATGTGCAGATGCAACTTTATCTCAGATCACAGCCAACATTGATCCTGTGGGTCGAATCCAAATGCGTACTAGAAGAACACTGAGGGGGCATTTGGCTAAAATTTATGCAATGCATTGGGGCACTGATTCCAGGCTTCTAGTTAGTGCCTCCCAAGATGGCAAACTCATCATTTGGGATAGCTACACCACAAACAAGGTTCACGCCATTCCTCTGCGCTCATCTTGGGTCATGACCTGTGCATATGCACCTTCTGGCAACTATGTGGCCTGTGGTGGGCTTGACAACATCTGCTCCATTTACAATCTGAAAACTCGTGAAGGAAATGTGCGTGTTAGTCGTGAGCTGGCTGGACACACAGGTTACTTGTCATGCTGCCGCTTCCTGGATGATAATCAAATTGTCACCAGCTCTGGAGACACCACTTGTGCTTTGTGGGACATAGAAACTGGCCAACAGACAACCACCTTCACTGGGCACACTGGGGACGTCATGAGTCTTTCTCTTGCCCCTGACACCAGATTATTTGTTTCTGGGGCTTGTGATGCTTCAGCCAAACTGTGGGACGTTCGAGAAGGAATGTGCCGGCAAACTTTCACCGGCCACGAATCTGACATCAATGCCATCTGTTTCTTTCCAAATGGCAATGCATTTGCCACAGGTTCAGATGATGCTACCTGTAGGCTCTTTGACCTCCGAGCTGACCAGGAGCTGATGGTGTATTCCCATGACAACATCATCTGTGGGATCACCTCCGTGTCCTTCTCTAAGAGTGGACGCCTCCTCCTGGCTGGATACGATGACTTCAACTGCAATGTCTGGGATGCTCTCAAAGCAGACAGAGCAGGTGTTTTGGCCGGGCACGATAATCGAGTCAGCTGCCTCGGGGTGACCGATGATGGCATGGCAGTGGCAACGGGATCCTGGGATAGTTTCCTCAAGATATGGAACTAA
	Monodelphis_domestica	ATGAGTGAGCTTGACCAGTTACGGCAGGAGGCCGAACAACTGAAAAACCAAATTAGAGATGCTAGAAAAGCATGTGCAGATGCAACTTTATCTCAGATCACAGCCAACATTGATCCTGTGGGTCGAATCCAAATGCGTACTAGAAGAACACTGAGGGGGCATTTGGCTAAAATTTATGCAATGCATTGGGGCACTGATTCCAGGCTTCTAGTTAGTGCCTCCCAAGATGGCAAACTCATCATTTGGGATAGCTACACCACAAACAAGGTTCATGCCATTCCTCTGCGCTCATCTTGGGTCATGACCTGTGCATATGCACCTTCTGGCAACTATGTGGCCTGTGGTGGGCTTGACAACATCTGCTCCATTTACAATCTGAAAACTCGTGAAGGAAATGTGCGTGTTAGTCGTGAGCTGGCTGGACACACAGGTTACTTGTCATGCTGCCGCTTCCTGGATGATAATCAAATTGTCACCAGCTCTGGAGACACCACTTGTGCTTTGTGGGACATAGAAACTGGCCAACAGACAACCACCTTCACTGGGCACACTGGGGACGTCATGAGTCTTTCTCTTGCCCCTGACACCAGATTATTTGTTTCTGGGGCTTGTGATGCTTCAGCCAAACTGTGGGACGTTCGAGAAGGAATGTGCCGACAAACTTTCACAGGCCATGAATCTGACATCAATGCCATCTGTTTCTTTCCAAATGGCAATGCGTTTGCCACAGGTTCAGATGATGCCACCTGTAGGCTCTTTGACCTCCGAGCTGACCAGGAGCTAATGGTGTATTCCCATGACAACATCATCTGTGGGATCACCTCCGTGTCCTTCTCCAAGAGTGGGCGCCTCCTCCTGGCTGGATACGACGACTTCAATTGCAATGTCTGGGATGCTCTCAAAGCAGACAGAGCAGGTGTTTTGGCCGGACACGATAATCGAGTCAGCTGCCTCGGGGTGACCGATGATGGCATGGCAGTGGCAACGGGATCCTGGGATAGTTTCCTCAAGATATGGAACTAA

;
end;
