# Supplementary material for: Three Blind Moles: Molecular Evolutionary Insights on the Tempo and Mode of Convergent Eye Degeneration in Notoryctes typhlops (Southern Marsupial Mole) and Two Chrysochlorids (Golden Moles)
Source: Genes (Basel). 2023 Oct 28;14(11):2018. doi: 10.3390/genes14112018 (PMC10671557; doi:10.3390/genes14112018)
Supplement: Supplementary file 1 [file genes-14-02018-s001.zip › Marsupialia CDS Alignments Nexus/Marsupialia Rod Genes CDS Nexus/GNGT1 CDS alignment w_both Notoryctes.nex]

#NEXUS
begin taxa;
	dimensions ntax=29;
	taxlabels
	Antechinus_flavipes[&country="Australia:Samford, QLD","Rough Temperature (°C)"=95.85060034305317,db_xref="taxon:38775",Organism="Antechinus flavipes",Description="JADWMD010000001","Genetic Code"="Standard",Modified=Fri Jul 15 12:47:30 PDT 2022,Taxonomy="Eukaryota; Metazoa; Chordata; Craniata; Vertebrata; Euteleostomi; Mammalia; Metatheria; Dasyuromorphia; Dasyuridae; Antechinus",Accession="JADWMD010000001.1","Common Name"="yellow-footed antechinus","% GC"=65.4%,sex="male",chromosome="1","# Nucleotide Sequences With Quality"=0,"Molecular Weight (kDa)"=719.2708200000026,Topology="linear",dev_stage="adult",Created=Tue Dec 29 00:00:00 PST 2020,isolate="AdamAnt",tissue_type="testis","Molecule Type"="DNA"]
	Antechinus_stuartii_[&country="Australia: Lane Cove National Park","Rough Temperature (°C)"=95.88898119807608,db_xref="taxon:9283",collection_date="2019-06-10",Organism="Antechinus stuartii",Description="JACYGW010051456","Genetic Code"="Standard",Modified=Fri Jul 15 12:09:24 PDT 2022,Taxonomy="Eukaryota; Metazoa; Chordata; Craniata; Vertebrata; Euteleostomi; Mammalia; Metatheria; Dasyuromorphia; Dasyuridae; Antechinus",Accession="JACYGW010051456.1","Common Name"="brown antechinus","% GC"=65.5%,sex="male","# Nucleotide Sequences With Quality"=0,"Molecular Weight (kDa)"=705.9062700000022,Topology="linear",Created=Tue Jan 19 00:00:00 PST 2021,isolate="AWGG2019M",tissue_type="muscle","Molecule Type"="DNA"]
	Phascogale_tapoatafa[&"Rough Temperature (°C)"=95.07432377876462,Description="HiC_scaffold_1",Modified=Fri Jul 15 12:09:24 PDT 2022,"% GC"=63.5%,"# Nucleotide Sequences With Quality"=0,"Molecular Weight (kDa)"=764.7465600000027,Topology="linear","Molecule Type"="DNA",Created=Fri Jul 15 09:26:35 PDT 2022]
	Dasyurus_hallucatus[&"Rough Temperature (°C)"=95.66768802228412,Description="HiC_scaffold_1",Modified=Fri Jul 15 12:09:24 PDT 2022,"% GC"=64.9%,"# Nucleotide Sequences With Quality"=0,"Molecular Weight (kDa)"=777.4405600000038,Topology="linear","Molecule Type"="DNA",Created=Fri Jul 15 09:15:14 PDT 2022]
	Dasyurus_viverrinus[&"Rough Temperature (°C)"=95.48395461912479,Description="HiC_scaffold_14856",Modified=Fri Jul 15 09:23:34 PDT 2022,"% GC"=64.5%,"# Nucleotide Sequences With Quality"=0,"Molecular Weight (kDa)"=763.1294500000026,Topology="linear","Molecule Type"="DNA",Created=Fri Jul 15 09:16:41 PDT 2022]
	Sarcophilus_harrisii[&"Rough Temperature (°C)"=95.55805119735756,db_xref="taxon:9305",Organism="Sarcophilus harrisii",Description="NC_045426","Genetic Code"="Standard",Modified=Fri Jul 15 12:40:16 PDT 2022,Taxonomy="Eukaryota; Metazoa; Chordata; Craniata; Vertebrata; Euteleostomi; Mammalia; Metatheria; Dasyuromorphia; Dasyuridae; Sarcophilus",Accession="NC_045426.1","Common Name"="Tasmanian devil","% GC"=64.7%,chromosome="1","# Nucleotide Sequences With Quality"=0,"Molecular Weight (kDa)"=749.2605000000028,Topology="linear",Created=Tue Dec 31 00:00:00 PST 2019,cell_line="91H","Molecule Type"="DNA"]
	Myrmecobius_fasciatus[&"Rough Temperature (°C)"=94.22410119840212,Description="HiC_scaffold_1",Modified=Fri Jul 15 12:40:16 PDT 2022,"% GC"=61.3%,"# Nucleotide Sequences With Quality"=0,"Molecular Weight (kDa)"=929.5024699999956,Topology="linear","Molecule Type"="DNA",Created=Fri Jul 15 12:35:58 PDT 2022]
	Thylacinus_cynocephalus[&"Rough Temperature (°C)"=93.8610465116279,Description="VAHE03065546 (E1), SRR5055303-SRR5055304 (E2 partial)",Modified=Fri Jul 15 12:47:31 PDT 2022,"% GC"=67.1%,"# Nucleotide Sequences With Quality"=0,"Molecular Weight (kDa)"=214.2802999999996,Topology="linear","Molecule Type"="DNA",Created=Fri Jul 15 12:14:49 PDT 2022]
	Gymnobelideus_leadbeateri[&"Rough Temperature (°C)"=90.75984721445873,Description="HiC_scaffold_6",Modified=Fri Jul 15 12:09:24 PDT 2022,"% GC"=52.6%,"# Nucleotide Sequences With Quality"=0,"Molecular Weight (kDa)"=1655.8292799998947,Topology="linear","Molecule Type"="DNA",Created=Fri Jul 15 11:17:08 PDT 2022]
	Pseudocheirus_occidentalis[&"Rough Temperature (°C)"=91.00649394920742,Description="HiC_scaffold_7",Modified=Fri Jul 15 12:09:24 PDT 2022,"% GC"=53.2%,"# Nucleotide Sequences With Quality"=0,"Molecular Weight (kDa)"=1809.4531499998745,Topology="linear","Molecule Type"="DNA",Created=Fri Jul 15 11:15:26 PDT 2022]
	Pseudochirops_corinnae[&"Rough Temperature (°C)"=91.44857243567148,Description="HiC_scaffold_6",Modified=Fri Jul 15 12:09:24 PDT 2022,"% GC"=54.3%,"# Nucleotide Sequences With Quality"=0,"Molecular Weight (kDa)"=1749.7059399998825,Topology="linear","Molecule Type"="DNA",Created=Fri Jul 15 11:14:37 PDT 2022]
	Pseudochirops_cupreus[&"Rough Temperature (°C)"=91.42700854700854,Description="HiC_scaffold_4",Modified=Fri Jul 15 12:09:24 PDT 2022,"% GC"=54.2%,"# Nucleotide Sequences With Quality"=0,"Molecular Weight (kDa)"=1803.6597599998759,Topology="linear","Molecule Type"="DNA",Created=Fri Jul 15 09:42:56 PDT 2022]
	Lagorchestes_hirsutus[&"Rough Temperature (°C)"=90.94239612747076,Description="HiC_scaffold_6",Modified=Fri Jul 15 12:09:24 PDT 2022,"% GC"=53.1%,"# Nucleotide Sequences With Quality"=0,"Molecular Weight (kDa)"=1530.8031799999123,Topology="linear","Molecule Type"="DNA",Created=Fri Jul 15 12:05:12 PDT 2022]
	Macropus_eugenii[&"Rough Temperature (°C)"=90.87438444030623,Description="HiC_scaffold_3",Modified=Fri Jul 15 12:09:24 PDT 2022,"% GC"=52.9%,"# Nucleotide Sequences With Quality"=0,"Molecular Weight (kDa)"=1492.273399999918,Topology="linear","Molecule Type"="DNA",Created=Fri Jul 15 12:04:14 PDT 2022]
	Setonix_brachyurus[&"Rough Temperature (°C)"=90.87234726688102,Description="HiC_scaffold_7",Modified=Fri Jul 15 12:09:24 PDT 2022,"% GC"=52.9%,"# Nucleotide Sequences With Quality"=0,"Molecular Weight (kDa)"=1536.2798499999117,Topology="linear","Molecule Type"="DNA",Created=Fri Jul 15 12:06:07 PDT 2022]
	Macropus_fuliginosus[&"Rough Temperature (°C)"=90.95159301130523,Description="HiC_scaffold_1",Modified=Fri Jul 15 12:09:24 PDT 2022,"% GC"=53.1%,"# Nucleotide Sequences With Quality"=0,"Molecular Weight (kDa)"=1501.465139999917,Topology="linear","Molecule Type"="DNA",Created=Fri Jul 15 11:53:36 PDT 2022]
	Macropus_giganteus[&"Rough Temperature (°C)"=91.01347287136761,Description="HiC_scaffold_1",Modified=Fri Jul 15 12:09:24 PDT 2022,"% GC"=53.3%,"# Nucleotide Sequences With Quality"=0,"Molecular Weight (kDa)"=1518.973409999914,Topology="linear","Molecule Type"="DNA",Created=Fri Jul 15 12:01:05 PDT 2022]
	Macropus_rufus[&"Rough Temperature (°C)"=90.9018499899457,Description="HiC_scaffold_7",Modified=Fri Jul 15 12:09:24 PDT 2022,"% GC"=53.0%,"# Nucleotide Sequences With Quality"=0,"Molecular Weight (kDa)"=1535.2781299999122,Topology="linear","Molecule Type"="DNA",Created=Fri Jul 15 12:02:33 PDT 2022]
	Potorous_gilbertii[&"Rough Temperature (°C)"=90.53749465583583,Description="HiC_scaffold_4",Modified=Fri Jul 15 12:09:24 PDT 2022,"% GC"=52.1%,"# Nucleotide Sequences With Quality"=0,"Molecular Weight (kDa)"=1444.2497399999256,Topology="linear","Molecule Type"="DNA",Created=Fri Jul 15 12:07:30 PDT 2022]
	Phascolarctos_cinereus[&country="Australia",collection_date="01-Aug-2015","Rough Temperature (°C)"=91.54681285058642,db_xref="taxon:38626",Organism="Phascolarctos cinereus",Description="NW_018344298","Genetic Code"="Standard",Modified=Sat Jul 09 12:36:29 PDT 2022,Accession="NW_018344298.1",Taxonomy="Eukaryota; Metazoa; Chordata; Craniata; Vertebrata; Euteleostomi; Mammalia; Metatheria; Diprotodontia; Phascolarctidae; Phascolarctos","% GC"=54.5%,"Common Name"="koala",chromosome="Unknown",sex="female","Molecular Weight (kDa)"=1812.318129999874,"# Nucleotide Sequences With Quality"=0,Topology="linear",dev_stage="adult",Created=Wed May 10 00:00:00 PDT 2017,specimen_voucher="AM:M.47724",isolate="Bilbo 61053",tissue_type="spleen","Molecule Type"="DNA"]
	Vombatus_ursinus[&"Rough Temperature (°C)"=91.36717909300538,db_xref="taxon:29139",Organism="Vombatus ursinus",Description="NW_020954595","Genetic Code"="Standard",Modified=Fri Jul 15 09:29:39 PDT 2022,Taxonomy="Eukaryota; Metazoa; Chordata; Craniata; Vertebrata; Euteleostomi; Mammalia; Metatheria; Diprotodontia; Vombatidae; Vombatus",Accession="NW_020954595.1","Common Name"="common wombat","% GC"=54.1%,chromosome="Unknown","# Nucleotide Sequences With Quality"=0,"Molecular Weight (kDa)"=2003.9921699998429,Topology="linear",Created=Thu Jan 24 00:00:00 PST 2019,"Molecule Type"="DNA"]
	Strigocuscus_gymnotis[&"Rough Temperature (°C)"=91.3272952853598,Description="HiC_scaffold_3",Modified=Fri Jul 15 09:23:34 PDT 2022,"% GC"=54.1%,"# Nucleotide Sequences With Quality"=0,"Molecular Weight (kDa)"=1493.1915199999185,Topology="linear","Molecule Type"="DNA",Created=Fri Jul 15 09:22:05 PDT 2022]
	Trichosurus_vulpecula[&country="New Zealand: Sandymount, Otago Peninsula (Trap 21)",collection_date="17-May-2018","Rough Temperature (°C)"=91.26672144617912,db_xref="taxon:9337",Organism="Trichosurus vulpecula",Description="NC_050581","Genetic Code"="Standard",Modified=Fri Jul 15 12:09:24 PDT 2022,Accession="NC_050581.1",Taxonomy="Eukaryota; Metazoa; Chordata; Craniata; Vertebrata; Euteleostomi; Mammalia; Metatheria; Diprotodontia; Phalangeridae; Trichosurus","% GC"=53.9%,"Common Name"="common brushtail",chromosome="9",sex="male","Molecular Weight (kDa)"=1502.4755599999182,"# Nucleotide Sequences With Quality"=0,Topology="linear",dev_stage="pouch-young",Created=Sun Oct 25 00:00:00 PDT 2020,isolate="mTriVul1",tissue_type="muscle (forearm)","Molecule Type"="DNA"]
	Dromiciops_gliroides[&country="Chile: San Martin, comuna de Valdivia, Region delos Rios",collection_date="2014-02-10","Rough Temperature (°C)"=91.51876567987958,db_xref="taxon:33562",Organism="Dromiciops gliroides",Description="NC_057861","Genetic Code"="Standard",Modified=Sat Jul 09 12:48:56 PDT 2022,Accession="NC_057861.1",Taxonomy="Eukaryota; Metazoa; Chordata; Craniata; Vertebrata; Euteleostomi; Mammalia; Metatheria; Microbiotheria; Microbiotheriidae; Dromiciops","% GC"=54.5%,"Common Name"="monito del monte",chromosome="1",sex="female","Molecular Weight (kDa)"=1846.8397499998664,"# Nucleotide Sequences With Quality"=0,Topology="linear",dev_stage="adult",Created=Tue Sep 28 00:00:00 PDT 2021,isolate="mDroGli1",tissue_type="kidney, liver","Molecule Type"="DNA"]
	Didelphis_virginiana[&"Rough Temperature (°C)"=92.22971734148204,Description="SRR8616958 (E1), HiC_scaffold_71324 (E2)",Modified=Fri Jul 15 12:47:31 PDT 2022,"% GC"=57.6%,"# Nucleotide Sequences With Quality"=0,"Molecular Weight (kDa)"=806.424169999995,Topology="linear","Molecule Type"="DNA",Created=Fri Jul 15 12:45:25 PDT 2022]
	Gracilinanus_agilis[&country="Brazil: Panga",collection_date="2019-05-19","Rough Temperature (°C)"=93.98936567164179,db_xref="taxon:191870",Organism="Gracilinanus agilis",Description="NC_058130","Genetic Code"="Standard",Modified=Fri Jul 15 12:09:24 PDT 2022,Accession="NC_058130.1",Taxonomy="Eukaryota; Metazoa; Chordata; Craniata; Vertebrata; Euteleostomi; Mammalia; Metatheria; Didelphimorphia; Didelphidae; Gracilinanus","% GC"=60.6%,"Common Name"="Agile Gracile Mouse Opossum",chromosome="1",sex="male","Molecular Weight (kDa)"=1322.8814299999449,"# Nucleotide Sequences With Quality"=0,Topology="linear",dev_stage="adult",Created=Wed Oct 20 00:00:00 PDT 2021,isolate="LMUSP501",tissue_type="liver","Molecule Type"="DNA"]
	Monodelphis_domestica[&"Rough Temperature (°C)"=91.15046728971961,Description="SRR15046087-SRR15046095",Modified=Fri Jul 15 12:35:18 PDT 2022,"% GC"=60.6%,"# Nucleotide Sequences With Quality"=0,"Molecular Weight (kDa)"=200.0856199999989,Topology="linear","Molecule Type"="DNA",Created=Fri Jul 15 12:35:00 PDT 2022]
	Notoryctes_typhlops_DNA_Zoo[&URN="urn:local:.:1n6-gc66kqm","Rough Temperature (°C)"=87.00222222222223,Description="HiC_scaffold_9","Genetic Code"="Standard",Modified=Wed Nov 16 12:02:21 PST 2022,"% GC"=50.2%,"# Nucleotide Sequences With Quality"=0,"Molecular Weight (kDa)"=70.26960999999986,Topology="linear","Molecule Type"="DNA",Created=Mon Aug 15 20:39:20 PDT 2022]
	Notoryctes_typhlops_NYGC[&"At least Q20"=100.00%,Ambiguities=0,"At least Q30"=100.00%,"Rough Temperature (°C)"=87.00222222222223,"At least Q40"=100.00%,Description="NYGC",Modified=Wed Nov 16 12:02:06 PST 2022,Bin="<html><head><1></head><b><font color='#C13D26'>Low</font></b></html>","% GC"=50.2%,"# Nucleotide Sequences With Quality"=1,"Post-Trim Length"=225,"Molecular Weight (kDa)"=70.26960999999986,Topology="linear","% MQ"=0.0%,Created=Wed Nov 16 12:00:41 PST 2022,URN="urn:local:.:1n7-gc66kqm","% LQ"=0.0%,"% HQ"=100.0%,"Failed Binning Fields"="Post-Trim Length","Molecule Type"="DNA"]
;
end;

begin characters;
	dimensions nchar=225;
	format datatype=dna missing=? gap=-;
	matrix
	Antechinus_flavipes	ATGCCGGTGATCAATATCGAAGACCTGACGGAGAAGGACAAGCTGAAGATGGAGGTGGAGCAGCTGAAGAAGGAGCTGACGCTGGAGAGGCAGGTGGTCTCCAAATCCTGTGAAGAAGTGAGGGACTACATCGAGGAGAGGTCTGGGGAGGACCCTCTTGTGAAGGGAATCCCAGAGGACAAGAACCCCTTCAAGGAGATCAAGGGGGGCTGCGTCATCTCCTGA
	Antechinus_stuartii_	ATGCCGGTGATCAATATCGAAGACCTGACGGAGAAGGACAAGCTGAAGATGGAGGTGGAGCAGCTGAAGAAGGAGCTGACGCTGGAGAGGCAGGTGGTCTCCAAATCCTGTGAAGAAGTGAGGGACTACATCGAGGAGAGGTCTGGGGAGGACCCTCTTGTGAAGGGAATCCCAGAGGACAAGAACCCCTTCAAGGAGATCAAGGGGGGCTGCGTCATCTCCTGA
	Phascogale_tapoatafa	ATGCCGGTGATCAATATCGAAGACCTGACCGAGAAGGACAAGCTGAAGATGGAGGTGGAGCAGCTGAAGAAGGAGCTGACGCTGGAGAGGCAGGTGGTCTCGAAATCCTGTGAAGAAGTGAGGGACTACATCGAGGAGAGGTCTGGGGAGGACCCTCTTGTGAAGGGAATCCCAGAGGACAAGAACCCCTTCAAGGAGATCAAGGGGGGCTGCGTCATCTCCTGA
	Dasyurus_hallucatus	ATGCCAGTGATCAATATCGAAGACCTGACGGAGAAGGACAAGCTGAAGATGGAGGTGGAGCAGCTGAAGAAAGAGCTGACGCTGGAGAGGCAGGTGGTCTCGAAATCCTGTGAAGAAGTGAGGGACTACATCGAGGAGAGGTCGGGGGAGGACCCTCTTGTGAAGGGGATCCCGGAGGACAAGAACCCCTTCAAGGAGATCAAGGGGGGCTGCGTCATCTCCTGA
	Dasyurus_viverrinus	ATGCCGGTGATCAATATCGAAGACCTGACGGAGAAGGACAAGCTGAAGATGGAGGTGGAGCAGCTGAAGAAAGAGCTGACGCTGGAGAGGCAGGTGGTCTCGAAATCCTGTGAAGAAGTGAGGGACTACATCGAGGAGAGGTCAGGGGAGGACCCTCTTGTGAAGGGGATCCCGGAGGACAAGAACCCCTTCAAGGAGATCAAGGGGGGCTGCGTCATCTCCTGA
	Sarcophilus_harrisii	ATGCCGGTGATCAATATCGAAGACCTGACGGAGAAGGACAAGCTGAAGATGGAGGTGGAGCAGCTGAAGAAAGAGCTGACGCTGGAGAGGCAGGTGGTCTCGAAATCCTGTGAAGAAGTGAGGGACTACATCGAGGAGAGGTCGGGGGAGGACCCTCTTGTGAAGGGGATCCCGGAGGACAAGAACCCCTTCAAGGAGATCAAGGGGGGCTGCGTCATCTCCTGA
	Myrmecobius_fasciatus	ATGCCCGTGATCAATATTGAAGACCTTACAGAGAAGGACAAGCTGAAGATGGAGGTGGATCAGCTGAAGAAAGAACTGGCACTGGAAAGGAAAGTGGTCTCAAAATGCTGTGAGGAAGTGAGGGACTACATCGAGGAGAGGTCCGGGGAGGACCCCCTTGTGAAGGGCATCCCGGAGGACAAGAACCCCTTCAAGGAGATCAAGGGGGGCTGCATCCTTTCCTGA
	Thylacinus_cynocephalus	ATGCCGGTGATCAACATTGAAGACCTGACAGAGAAGGACAAGCTGAAGATGGAGGTGGATCAGCTGAAGAAGGAGTTGGTGCTGGAAAGGAAGGTGGTCTCCAAGTGCTGTGAAGAGGTGAGGGACTACATCGAGGAGCGGTCCGGGGAGGACCCTCT-------------------------------------------------------------------
	Gymnobelideus_leadbeateri	ATGCCAGTGATCAATATTGAAGATCTGACAGAGAAGGACAAGTTGAAAATGGAAGTGGACCAGCTGAAGAAAGAGGTGACACTGGAGAGGATGGTGGTTTCAAAATGTTGTGAAGAAGTGAGAGACTACATCGAGGAGAGGTCTGGTGAGGACCCCCTTGTGAAGGGGATCCCTGAGGACAAGAACCCCTTCAAGGAGCTTAAGGGAGGCTGCATCATCTCCTGA
	Pseudocheirus_occidentalis	ATGCCAGTGATCAATATTGAAGATCTGACAGAGAAGGACAAGCTGAAAATGGAAGTGGACCAGCTGAAGAAAGAGGTGACGCTGGAGAGGATGGTGGTTTCAAAATGTTGTGAAGAAGTAAGAGACTACATTGAGGAGAGGTCTGGTGAGGACCCCCTTGTGAAGGGGATCCCCGAGGACAAGAATCCCTTCAAGGAGCTCAAGGGAGGCTGCATCATCTCCTGA
	Pseudochirops_corinnae	ATGCCAGTGATCAATATCGAAGATCTGACAGAGAAGGACAAGCTGAAAATGGAAGTGGACCAGCTGAAGAAAGAGGTGACACTGGAGAGGATGGTGGTTTCTAAATGTTGTGAAGAAGTGAGAGACTACATCGAGGAGAGGTCTGGTGAGGACCCCCTTGTGAAGGGAATCCCCGAGGACAAGAACCCCTTCAAGGAGCTCAAGGGAGGCTGCATCATCTCCTGA
	Pseudochirops_cupreus	ATGCCAGTGATCAATATCGAAGATCTGACAGAGAAGGACAAGCTGAAAATGGAAGTGGACCAGCTGAAGAAAGAGGTGACGCTGGAGAGGATGGTGGTTTCGAAATGTTGTGAAGAAGTGAGAGACTACATCGAGGAGAGGTCTGGTGAGGACCCTCTTGTGAAGGGGATCCCTGAGGACAAGAACCCCTTCAAGGAGCTCAAGGGAGGCTGCATCATCTCCTGA
	Lagorchestes_hirsutus	ATGCCAGTGATCAATATCGAAGACCTGACAGAGAAGGACAAGCTGAAGATGGAGGTGGACCAGCTGAAGAAAGAGGTGACGCTAGAAAGGATGGTGGTTTCAAAATGTTGTGAAGAGGTGAGAGACTACATTGAGGAGAGGTCTGGAGAGGACCCCCTTGTGAAGGGAATCCCCGAGGACAAAAACCCCTTCAAGGAACTCAAGGGAGGCTGCATCATTTCCTGA
	Macropus_eugenii	ATGCCAGTGATCAATATCGAAGACCTGACAGAGAAGGACAAGCTGAAGATGGAAGTGGACCAGCTGAAGAAAGAGGTGACGCTAGAAAGGATGGTGGTTTCAAAATGTTGTGAAGAGGTGAGAGACTACATCGAGGAGAGGTCTGGAGAGGACCCCCTTGTGAAGGGAATCCCCGAGGACAAAAACCCCTTCAAGGAACTCAAGGGAGGCTGCATCATTTCCTGA
	Setonix_brachyurus	ATGCCAGTGATCAATATCGAAGACCTGACAGAGAAGGACAAACTGAAGATGGAAGTGGACCAGCTGAAGAAAGAGGTGACGCTAGAAAGGATGGTGGTTTCAAAATGTTGTGAAGAGGTGAGAGACTACATTGAGGAGAGGTCTGGAGAGGACCCCCTTGTGAAGGGAATCCCCGAGGACAAAAACCCCTTCAAGGAACTCAAGGGAGGCTGCATCATTTCCTGA
	Macropus_fuliginosus	ATGCCAGTGATCAATATCGAAGACCTGACAGAGAAGGACAAGCTGAAGATGGAAGTGGACCAGCTGAAGAAAGAGGTGACGCTAGAAAGGATGGTGGTTTCCAAATGTTGTGAAGAGGTGAGAGACTACATCGAGGAGAGGTCTGGAGAGGACCCCCTTGTGAAGGGAATCCCCGAGGACAAAAACCCCTTCAAGGAACTCAAGGGAGGCTGCATCATTTCCTGA
	Macropus_giganteus	ATGCCAGTGATCAATATCGAAGACCTGACAGAGAAGGACAAGCTGAAGATGGAAGTGGACCAGCTGAAGAAAGAGGTGACGCTAGAAAGGATGGTGGTTTCCAAATGTTGTGAAGAGGTGAGAGACTACATCGAGGAGAGGTCTGGAGAGGACCCCCTTGTGAAGGGAATCCCCGAGGACAAAAACCCCTTCAAGGAACTCAAGGGAGGCTGCATCATTTCCTGA
	Macropus_rufus	ATGCCAGTGATCAATATCGAAGACCTGACAGAGAAGGACAAGCTGAAGATGGAAGTGGACCAGCTGAAGAAAGAGGTGACGCTAGAAAGGATGGTGGTTTCAAAATGCTGTGAAGAGGTGAGAGACTACATCGAGGAGAGGTCTGGAGAGGACCCCCTTGTGAAGGGAATCCCCGAGGACAAAAACCCCTTCAAGGAACTCAAGGGAGGCTGCATCATTTCCTGA
	Potorous_gilbertii	ATGCCAGTCATCAATATCGAAGACCTGACGGAGAAGGACAAGCTGAAGATGGAAGTGGACCAGCTGAAGAAAGAGGTGACTCTGGAAAGGATGGTGGTTTCAAAATGTTGTGAAGAGGTGAGAGACTACATCGAGGAGAGGTCTGGAGAGGATCCCCTTGTGAAGGGAATCCCCGAGGACAAAAACCCCTTCAAGGAACTCAAGGGAGGCTGCATCATTTCCTGA
	Phascolarctos_cinereus	ATGCCAGTGATCAATATCGAAGACCTGACGGAGAAGGACAAGCTGAAGATGGAAGTGGACCAGCTGAAGAAAGAGGTCACGCTGGAAAGGATGGTGGTTTCAAAATGTTGTGAAGAAGTGAGGGACTACATCGAGGAGAGGTCTGGTGAGGACCCCCTTGTGAAGGGGATCCCCGAGGACAAGAACCCCTTCAAGGAGCTCAAAGGAGGCTGCACCATTTCCTGA
	Vombatus_ursinus	ATGCCAGTGATAAATATTGAAGACCTGACAGAGAAGGACAAGCTGAAGATGGAAGTAGACCAGCTGAAGAAAGAGGTGACACTGGAAAGGATGGTGGTTTCAAAATGTTGTGAAGACGTGAAGGACTACATTGAGGAAAGGTCTGGTGAGGACCCTCTTGTGAAGGGGATCCCTGAGGACAAGAACCCCTTCAAGGAGCTCAAGGGAGGCTGCACCATTTCCTGA
	Strigocuscus_gymnotis	ATGCCAGTGATCAATATCGAAGATCTGACGGAGAAGGATAAGCTCAAGATGGAAGTGGATCAGCTGAAGAAAGAGGTGACACTGGAAAGGATGGTGGTTTCAAAATGTTGTGAAGAAGTGAGAGACTACATCGAGGAGCGGTCTGGTGAGGACCCTCTTGTGAAGGGGATCCCTGAGGACAAGAACCCCTTCAAGGAGCTCAAGGGAGGCTGCATCATTTCCTGA
	Trichosurus_vulpecula	ATGCCAGTAATCAATATCGAAGATCTGACGGAGAAGGATAAGCTCAAGATGGAAGTGGATCAGCTGAAGAAAGAGGTGACGCTGGAAAGGATGGTGGTTTCAAAATGTTGTGAAGAAGTGAGAGACTACATCGAGGAGCGGTCTGGTGAGGACCCTCTTGTGAAGGGGATCCCTGAGGACAAGAACCCCTTCAAGGAGCTCAAGGGAGGCTGTATCATTTCCTGA
	Dromiciops_gliroides	ATGCCAGTGATCAATATCGAAGACCTGACGGAGAAGGACAAGCTGAAGATGGAAGTGGACCAGCTGAAGAAAGAGGTGACGCTGGAGAGGATGGTGGTTTCAAAATGTTGTGAAGAAGTGAGGGACTACATCGAAGAGAGGTCTGGTGAGGACCCTCTTGTGAAGGGAATCCCAGAGGACAAGAACCCCTTCAAGGAGCTCAAGGGAGGCTGCATCATTTCCTGA
	Didelphis_virginiana	ATGCCGGTCATCAACATCGAGGACCTGACTGAGAAGGACAAGCTCAAGATGGAGGTGGACCAGCTGAAGAAGGAGGTGACCCTGGAGAGGATGGTGGTTTCCAAATGCTGTGAAGAAGTGAGGGACTACATAGAGGAGAGGTCTGGCGAGGACCCCCTTGTGAAGGGAGTCCCGGAGGACAAGAACCCCTTCAAGGAGCTCAAGGGCGGCTGTATCATTTCCTGA
	Gracilinanus_agilis	ATGCCGGTCATCAACATCGAGGACCTGACCGAGAAGGACAAGCTCAAGATGGAGGTGGACCAGCTGAAGAAGGAGGTGACCCTGGAAAGGATGGTGGTCTCAAAATGCTGTGAAGAAGTGAGGGACTACATCGAGGAGAGGTCCGGCGAGGACCCCCTTGTGAAGGGAGTCCCGGAGGACAAGAACCCCTTCAAGGAGCTCAAGGGCGGCTGCGTCATTTCCTGA
	Monodelphis_domestica	ATGCCCGTCATCAACATCGAGGACCTGACGGAGAAGGACAAGCTCAAGATGGAGGTGGACCAGCTGAAGAAGGAGGTGACCCTGGAGAGGGTGGTGGTCTCAAAATGTTGTGAAGAAGTAAGGGACTACATAGAGGAGAGGTCTGGGGAGGACCCCCTTGTGAAGGGGATCCCGGAGGACAAGAACCCCTTCAAGGAGCTCAAGGGCGGCTGCGTCATTTCCTGA
	Notoryctes_typhlops_DNA_Zoo	ATGCCAGTGACCAATATCGAAGACCTGACAGAGAAGGACAGGCTAAAGATAGAAGTGGACCAGCTCAAGAAAGAGGTGACGTTGGAAAGGGTGGTGGTTTCGAAGTGTTGTGAAGAAGTGAAGGACTACATTGAAGAAAGGTCTGATGAGGACCCCCTTGTGAAGGGAATCCCCGAGGACACAAACCCCTTCAAGGAGCTCAGGGGAGGCTGTGCCATTTGCTGA
	Notoryctes_typhlops_NYGC	ATGCCAGTGACCAATATCGAAGACCTGACAGAGAAGGACAGGCTAAAGATAGAAGTGGACCAGCTCAAGAAAGAGGTGACGTTGGAAAGGGTGGTGGTTTCGAAGTGTTGTGAAGAAGTGAAGGACTACATTGAAGAAAGGTCTGATGAGGACCCCCTTGTGAAGGGAATCCCCGAGGACACAAACCCCTTCAAGGAGCTCAGGGGAGGCTGTGCCATTTGCTGA

;
end;
