# Supplementary material for: Three Blind Moles: Molecular Evolutionary Insights on the Tempo and Mode of Convergent Eye Degeneration in Notoryctes typhlops (Southern Marsupial Mole) and Two Chrysochlorids (Golden Moles)
Source: Genes (Basel). 2023 Oct 28;14(11):2018. doi: 10.3390/genes14112018 (PMC10671557; doi:10.3390/genes14112018)
Supplement: Supplementary file 1 [file genes-14-02018-s001.zip › Marsupialia CDS Alignments Nexus/Marsupialia Rod Genes CDS Nexus/GRK1 CDS alignment w_both Notoryctes.nex]

#NEXUS
begin taxa;
	dimensions ntax=29;
	taxlabels
	Lagorchestes_hirsutus[&Description="HiC_scaffold_1",Modified=Sun Dec 11 10:22:06 PST 2022,"% GC"=40.7%,"# Nucleotide Sequences With Quality"=0,Topology="linear","Molecule Type"="DNA",Created=Sun Dec 11 10:11:37 PST 2022]
	Macropus_eugenii[&Description="HiC_scaffold_6",Modified=Sun Dec 11 10:22:06 PST 2022,"% GC"=40.7%,"# Nucleotide Sequences With Quality"=0,Topology="linear","Molecule Type"="DNA",Created=Sun Dec 11 10:00:55 PST 2022]
	Macropus_fuliginosus[&Description="HiC_scaffold_6",Modified=Sun Dec 11 10:29:50 PST 2022,"% GC"=40.8%,"# Nucleotide Sequences With Quality"=0,Topology="linear","Molecule Type"="DNA",Created=Sun Dec 11 10:20:25 PST 2022]
	Macropus_giganteus[&Description="HiC_scaffold_6",Modified=Sun Dec 11 10:22:06 PST 2022,"% GC"=40.6%,"# Nucleotide Sequences With Quality"=0,Topology="linear","Molecule Type"="DNA",Created=Sun Dec 11 09:56:45 PST 2022]
	Macropus_rufus[&Description="HiC_scaffold_6",Modified=Sun Dec 11 10:22:06 PST 2022,"% GC"=40.5%,"# Nucleotide Sequences With Quality"=0,Topology="linear","Molecule Type"="DNA",Created=Sun Dec 11 10:10:38 PST 2022]
	Setonix_brachyurus[&Description="HiC_scaffold_6",Modified=Sun Dec 11 10:22:06 PST 2022,"% GC"=40.8%,"# Nucleotide Sequences With Quality"=0,Topology="linear","Molecule Type"="DNA",Created=Sun Dec 11 10:13:37 PST 2022]
	Potorous_gilbertii[&Description="HiC_scaffold_3",Modified=Sun Dec 11 10:22:06 PST 2022,"% GC"=40.8%,"# Nucleotide Sequences With Quality"=0,Topology="linear","Molecule Type"="DNA",Created=Sun Dec 11 10:12:36 PST 2022]
	Phascolarctos_cinereus[&country="Australia",collection_date="01-Aug-2015",Description="NW_018344110","Genetic Code"="Standard",Modified=Sun Dec 11 10:29:50 PST 2022,"Annotation Software Version (Genome-Annotation-Data)"="7.4","Assembly Name (Genome-Assembly-Data)"="phaCin_unsw_v4.1",Taxonomy="Eukaryota; Metazoa; Chordata; Craniata; Vertebrata; Euteleostomi; Mammalia; Metatheria; Diprotodontia; Phascolarctidae; Phascolarctos","Common Name"="koala","Genome Coverage (Genome-Assembly-Data)"="57.3x","Filename (Imported From)"="sequence (43).gb","Annotation Provider (Genome-Annotation-Data)"="NCBI",dev_stage="adult",Created=Wed May 10 00:00:00 PDT 2017,isolate="Bilbo 61053","Genome Representation (Genome-Assembly-Data)"="Full","Assembly Date (Genome-Assembly-Data)"="12-JAN-2017","Annotation Method (Genome-Annotation-Data)"="Best-placed RefSeq; Gnomon","Features Annotated (Genome-Annotation-Data)"="Gene; mRNA; CDS; ncRNA","Assembly Provider (Genome-Assembly-Data)"="The Earlham Institute","Sequencing Technology (Genome-Assembly-Data)"="PacBio",db_xref="taxon:38626",Organism="Phascolarctos cinereus","Annotation Version (Genome-Annotation-Data)"="Phascolarctos cinereus Annotation Release 100","Path (Imported From)"="/Users/pannotia/Downloads",Accession="NW_018344110.1","% GC"=40.3%,chromosome="Unknown",sex="female","Annotation Pipeline (Genome-Annotation-Data)"="NCBI eukaryotic genome annotation pipeline","# Nucleotide Sequences With Quality"=0,Topology="linear","Assembly Method (Genome-Assembly-Data)"="Falcon v. 0.3.0",specimen_voucher="AM:M.47724","Annotation Status (Genome-Annotation-Data)"="Full annotation",tissue_type="spleen","Molecule Type"="DNA","Expected Final Version (Genome-Assembly-Data)"="Yes"]
	Vombatus_ursinus[&db_xref="taxon:29139",Organism="Vombatus ursinus",Description="NW_020954559","Annotation Version (Genome-Annotation-Data)"="100","Genetic Code"="Standard",Modified=Sun Dec 11 10:29:50 PST 2022,"Annotation Software Version (Genome-Annotation-Data)"="8.1","Path (Imported From)"="/Users/pannotia/Downloads",Accession="NW_020954559.1",Taxonomy="Eukaryota; Metazoa; Chordata; Craniata; Vertebrata; Euteleostomi; Mammalia; Metatheria; Diprotodontia; Vombatidae; Vombatus","% GC"=39.9%,"Common Name"="common wombat",chromosome="Unknown","# Nucleotide Sequences With Quality"=0,"Annotation Pipeline (Genome-Annotation-Data)"="NCBI eukaryotic genome annotation pipeline",Topology="linear","Filename (Imported From)"="sequence (50).gb","Annotation Provider (Genome-Annotation-Data)"="NCBI","Annotation Name (Genome-Annotation-Data)"="Vombatus ursinus Annotation Release 100",Created=Thu Jan 24 00:00:00 PST 2019,"Annotation Method (Genome-Annotation-Data)"="Best-placed RefSeq; Gnomon","Annotation Status (Genome-Annotation-Data)"="Full annotation","Features Annotated (Genome-Annotation-Data)"="Gene; mRNA; CDS; ncRNA","Molecule Type"="DNA"]
	Gymnobelideus_leadbeateri[&Description="HiC_scaffold_10",Modified=Sun Dec 11 10:29:50 PST 2022,"% GC"=41.8%,"# Nucleotide Sequences With Quality"=0,Topology="linear","Molecule Type"="DNA",Created=Fri Dec 09 09:45:17 PST 2022]
	Pseudochirops_cupreus[&Description="HiC_scaffold_1",Modified=Sun Dec 11 10:29:50 PST 2022,"% GC"=41.4%,"# Nucleotide Sequences With Quality"=0,Topology="linear","Molecule Type"="DNA",Created=Fri Dec 09 09:28:39 PST 2022]
	Pseudochirops_corinnae[&Description="HiC_scaffold_7",Modified=Sun Dec 11 10:29:50 PST 2022,"% GC"=40.6%,"# Nucleotide Sequences With Quality"=0,Topology="linear","Molecule Type"="DNA",Created=Fri Dec 09 09:38:05 PST 2022]
	Pseudocheirus_occidentalis[&Description="HiC_scaffold_8",Modified=Sun Dec 11 10:29:50 PST 2022,"% GC"=41.8%,"# Nucleotide Sequences With Quality"=0,Topology="linear","Molecule Type"="DNA",Created=Sun Dec 11 09:50:06 PST 2022]
	Strigocuscus_gymnotis[&Description="HiC_scaffold_5 (E1), HiC_scaffold_553543 (E2), HiC_scaffold_41900 (E3-4), HiC_scaffold_42550 (E5-7), HiC_scaffold_89707 (E7)",Modified=Sun Dec 11 10:29:50 PST 2022,"% GC"=41.9%,"# Nucleotide Sequences With Quality"=0,Topology="linear","Molecule Type"="DNA",Created=Thu Dec 08 12:09:17 PST 2022]
	Trichosurus_vulpecula[&country="New Zealand: Sandymount, Otago Peninsula (Trap 21)",collection_date="17-May-2018",Description="NC_050576 ","Genetic Code"="Standard",Modified=Sun Dec 11 10:29:50 PST 2022,"Annotation Software Version (Genome-Annotation-Data)"="8.5","Assembly Name (Genome-Assembly-Data)"="mTriVul1.pri",Taxonomy="Eukaryota; Metazoa; Chordata; Craniata; Vertebrata; Euteleostomi; Mammalia; Metatheria; Diprotodontia; Phalangeridae; Trichosurus","Common Name"="common brushtail","Genome Coverage (Genome-Assembly-Data)"="60.73x","Filename (Imported From)"="sequence (44).gb","Annotation Provider (Genome-Annotation-Data)"="NCBI",dev_stage="pouch-young",Created=Sun Oct 25 00:00:00 PDT 2020,isolate="mTriVul1","Genome Representation (Genome-Assembly-Data)"="Full","Assembly Date (Genome-Assembly-Data)"="15-JAN-2020","Annotation Method (Genome-Annotation-Data)"="Best-placed RefSeq; Gnomon","Features Annotated (Genome-Annotation-Data)"="Gene; mRNA; CDS; ncRNA","Assembly Provider (Genome-Assembly-Data)"="Vertebrate Genomes Project","Sequencing Technology (Genome-Assembly-Data)"="PacBio Sequel; Illumina NovaSeq; Arima Genomics Hi-C; Bionano Genomics DLS",db_xref="taxon:9337",Organism="Trichosurus vulpecula","Annotation Version (Genome-Annotation-Data)"="100","Path (Imported From)"="/Users/pannotia/Downloads",Accession="NC_050576.1","% GC"=41.0%,chromosome="4",sex="male","# Nucleotide Sequences With Quality"=0,"Annotation Pipeline (Genome-Annotation-Data)"="NCBI eukaryotic genome annotation pipeline",Topology="linear","Assembly Method (Genome-Assembly-Data)"="FALCON v. DNANexus 1.9.0; FALCON-Unzip v. DNANexus 1.0.6; purge_haplotigs v. v1.0.3+ 1.Nov.2018; scaff10x v. 4.1.0; Bionano Solve DLS v. 3.2.1; Salsa HiC v. 2.2; Arrow smrtanalysis Pacbio polishing & gap filling v. 6.0.0.47841; longranger align v. 2.2.2; freebayes Illumina polishing v. 1.3.1; gEVAL manual curation v. 2020-01-15; VGP assembly pipeline v. 1.5","Annotation Name (Genome-Annotation-Data)"="Trichosurus vulpecula Annotation Release 100","Diploid (Genome-Assembly-Data)"="Principal pseudohaplotype","Annotation Status (Genome-Annotation-Data)"="Full annotation",tissue_type="muscle (forearm)","Molecule Type"="DNA","Expected Final Version (Genome-Assembly-Data)"="No"]
	Sarcophilus_harrisii[&Description="NC_045428","Genetic Code"="Standard",Modified=Sun Dec 11 10:31:49 PST 2022,"Annotation Software Version (Genome-Annotation-Data)"="8.3",Taxonomy="Eukaryota; Metazoa; Chordata; Craniata; Vertebrata; Euteleostomi; Mammalia; Metatheria; Dasyuromorphia; Dasyuridae; Sarcophilus","Common Name"="Tasmanian devil","Filename (Imported From)"="sequence (46).gb","Annotation Provider (Genome-Annotation-Data)"="NCBI",Created=Tue Dec 31 00:00:00 PST 2019,"Annotation Method (Genome-Annotation-Data)"="Best-placed RefSeq; Gnomon",cell_line="91H","Features Annotated (Genome-Annotation-Data)"="Gene; mRNA; CDS; ncRNA",db_xref="taxon:9305",Organism="Sarcophilus harrisii","Annotation Version (Genome-Annotation-Data)"="103","Path (Imported From)"="/Users/pannotia/Downloads",Accession="NC_045428.1","% GC"=36.6%,chromosome="3","# Nucleotide Sequences With Quality"=0,"Annotation Pipeline (Genome-Annotation-Data)"="NCBI eukaryotic genome annotation pipeline",Topology="linear","Annotation Name (Genome-Annotation-Data)"="Sarcophilus harrisii Annotation Release 103","Annotation Status (Genome-Annotation-Data)"="Full annotation","Molecule Type"="DNA"]
	Antechinus_flavipes[&country="Australia:Samford, QLD",Description="NC_067400","Genetic Code"="Standard",Modified=Sun Dec 11 10:31:49 PST 2022,"Annotation Software Version (Genome-Annotation-Data)"="10.0","Assembly Name (Genome-Assembly-Data)"="AdamAnt",Taxonomy="Eukaryota; Metazoa; Chordata; Craniata; Vertebrata; Euteleostomi; Mammalia; Metatheria; Dasyuromorphia; Dasyuridae; Antechinus","Common Name"="yellow-footed antechinus","Genome Coverage (Genome-Assembly-Data)"="100.0x","Filename (Imported From)"="sequence (47).gb","Annotation Provider (Genome-Annotation-Data)"="NCBI RefSeq",dev_stage="adult",Created=Fri Nov 11 00:00:00 PST 2022,isolate="AdamAnt","Genome Representation (Genome-Assembly-Data)"="Full","Assembly Date (Genome-Assembly-Data)"="FEB-2020","Annotation Method (Genome-Annotation-Data)"="Best-placed RefSeq; Gnomon","Features Annotated (Genome-Annotation-Data)"="Gene; mRNA; CDS; ncRNA","Assembly Provider (Genome-Assembly-Data)"="Nanjing Normal University","Sequencing Technology (Genome-Assembly-Data)"="PacBio; BGISEQ-500; Hi-C",db_xref="taxon:38775",Organism="Antechinus flavipes","Annotation Version (Genome-Annotation-Data)"="100","Path (Imported From)"="/Users/pannotia/Downloads",Accession="NC_067400.1","% GC"=36.2%,chromosome="3",sex="male","# Nucleotide Sequences With Quality"=0,"Annotation Pipeline (Genome-Annotation-Data)"="NCBI eukaryotic genome annotation pipeline",Topology="linear","Assembly Method (Genome-Assembly-Data)"="Canu v. 1.7; HiC-Pro v. 2.8.0_devel; 3D-DNA v. 1.12","Annotation Name (Genome-Annotation-Data)"="Antechinus flavipes Annotation Release 100","Annotation Status (Genome-Annotation-Data)"="Full annotation",tissue_type="testis","Molecule Type"="DNA","Expected Final Version (Genome-Assembly-Data)"="Yes"]
	Antechinus_stuartii[&country="Australia: Lane Cove National Park",collection_date="2019-06-10",Description="JACYGW010029958","Genetic Code"="Standard",Modified=Sun Dec 11 10:31:49 PST 2022,"Assembly Name (Genome-Assembly-Data)"="USYD_AStu_M",Taxonomy="Eukaryota; Metazoa; Chordata; Craniata; Vertebrata; Euteleostomi; Mammalia; Metatheria; Dasyuromorphia; Dasyuridae; Antechinus","Common Name"="brown antechinus","Genome Coverage (Genome-Assembly-Data)"="77.0x","Filename (Imported From)"="sequence (53).gb",Created=Tue Jan 19 00:00:00 PST 2021,"Genome Representation (Genome-Assembly-Data)"="Full",isolate="AWGG2019M","Assembly Date (Genome-Assembly-Data)"="05-DEC-2019","Sequencing Technology (Genome-Assembly-Data)"="Illumina NovaSeq",db_xref="taxon:9283",Organism="Antechinus stuartii","Path (Imported From)"="/Users/pannotia/Downloads",Accession="JACYGW010029958.1","% GC"=36.3%,sex="male","# Nucleotide Sequences With Quality"=0,Topology="linear","Assembly Method (Genome-Assembly-Data)"="Supernova v. 2.1.1",tissue_type="muscle","Molecule Type"="DNA","Expected Final Version (Genome-Assembly-Data)"="Yes"]
	Phascogale_tapoatafa[&Description="HiC_scaffold_3",Modified=Sun Dec 11 10:31:49 PST 2022,"% GC"=36.5%,"# Nucleotide Sequences With Quality"=0,Topology="linear","Molecule Type"="DNA",Created=Fri Dec 09 09:02:46 PST 2022]
	Dasyurus_hallucatus[&Description="HiC_scaffold_3",Modified=Sun Dec 11 10:31:49 PST 2022,"% GC"=36.6%,"# Nucleotide Sequences With Quality"=0,Topology="linear","Molecule Type"="DNA",Created=Fri Dec 09 08:57:58 PST 2022]
	Dasyurus_viverrinus[&Description="HiC_scaffold_3",Modified=Sun Dec 11 10:31:49 PST 2022,"% GC"=36.4%,"# Nucleotide Sequences With Quality"=0,Topology="linear","Molecule Type"="DNA",Created=Fri Dec 09 08:59:09 PST 2022]
	Myrmecobius_fasciatus[&Description="HiC_scaffold_3",Modified=Sun Dec 11 10:31:49 PST 2022,"% GC"=37.1%,"# Nucleotide Sequences With Quality"=0,Topology="linear","Molecule Type"="DNA",Created=Fri Dec 09 09:00:03 PST 2022]
	Thylacinus_cynocephalus[&country="Australia: Tasmania",Description="VAHE03000003","Genetic Code"="Standard",Modified=Sun Dec 11 10:31:49 PST 2022,"Assembly Name (Genome-Assembly-Data)"="UniMelb_ThyCyn2.0_hybrid_assembly",Taxonomy="Eukaryota; Metazoa; Chordata; Craniata; Vertebrata; Euteleostomi; Mammalia; Metatheria; Dasyuromorphia; Thylacinidae; Thylacinus","Common Name"="Tasmanian wolf","Genome Coverage (Genome-Assembly-Data)"="50.0x","Filename (Imported From)"="sequence (52).gb",dev_stage="Pouch Young",Created=Mon Apr 04 00:00:00 PDT 2022,"Genome Representation (Genome-Assembly-Data)"="Full",isolate="PY-MV-C5757","Assembly Date (Genome-Assembly-Data)"="DEC-2021","Sequencing Technology (Genome-Assembly-Data)"="Illumina HiSeq; Illumina NextSeq",db_xref="taxon:9275",Organism="Thylacinus cynocephalus","Path (Imported From)"="/Users/pannotia/Downloads",Accession="VAHE03000003.1","% GC"=37.4%,chromosome="3",sex="female","# Nucleotide Sequences With Quality"=0,Topology="linear","Assembly Method (Genome-Assembly-Data)"="Megahit v. 1.2.9; RagTag v. 2.1.0","Reference-guided Assembly (Genome-Assembly-Data)"="GCF_902635505.1; mSarHar1.11","Molecule Type"="DNA","Expected Final Version (Genome-Assembly-Data)"="Yes",isolation_source="soft tissue of a 108-year-old, alcohol-preserved thylacine pouch young specimen"]
	Gracilinanus_agilis[&country="Brazil: Panga",collection_date="2019-05-19",Description="NC_058132","Genetic Code"="Standard",Modified=Sun Dec 11 10:33:32 PST 2022,"Annotation Software Version (Genome-Annotation-Data)"="9.0","Assembly Name (Genome-Assembly-Data)"="AgileGrace",Taxonomy="Eukaryota; Metazoa; Chordata; Craniata; Vertebrata; Euteleostomi; Mammalia; Metatheria; Didelphimorphia; Didelphidae; Gracilinanus","Common Name"="Agile Gracile Mouse Opossum","Genome Coverage (Genome-Assembly-Data)"="100.0x","Filename (Imported From)"="sequence (49).gb","Annotation Provider (Genome-Annotation-Data)"="NCBI",dev_stage="adult",Created=Wed Oct 20 00:00:00 PDT 2021,isolate="LMUSP501","Genome Representation (Genome-Assembly-Data)"="Full","Assembly Date (Genome-Assembly-Data)"="MAR-2020","Annotation Method (Genome-Annotation-Data)"="Best-placed RefSeq; Gnomon","Features Annotated (Genome-Annotation-Data)"="Gene; mRNA; CDS; ncRNA","Assembly Provider (Genome-Assembly-Data)"="Nanjing Normal University","Sequencing Technology (Genome-Assembly-Data)"="stLFR; BGISEQ-500; Hi-C",db_xref="taxon:191870",Organism="Gracilinanus agilis","Annotation Version (Genome-Annotation-Data)"="100","Path (Imported From)"="/Users/pannotia/Downloads",Accession="NC_058132.1","% GC"=40.1%,chromosome="3",sex="male","# Nucleotide Sequences With Quality"=0,"Annotation Pipeline (Genome-Annotation-Data)"="NCBI eukaryotic genome annotation pipeline",Topology="linear","Assembly Method (Genome-Assembly-Data)"="SOAPnuke v. 1.5; Supernova v. 2.1.1; Gapcloser v. 1.10","Annotation Name (Genome-Annotation-Data)"="Gracilinanus agilis Annotation Release 100","Annotation Status (Genome-Annotation-Data)"="Full annotation",tissue_type="liver","Molecule Type"="DNA","Expected Final Version (Genome-Assembly-Data)"="Yes"]
	Didelphis_virginiana[&Description="HiC_scaffold_9",Modified=Sun Dec 11 10:33:32 PST 2022,"% GC"=40.2%,"# Nucleotide Sequences With Quality"=0,Topology="linear","Molecule Type"="DNA",Created=Fri Dec 09 09:11:44 PST 2022]
	Monodelphis_domestica[&db_xref="taxon:13616",Organism="Monodelphis domestica",Description="NC_008807","Annotation Version (Genome-Annotation-Data)"="Monodelphis domestica Annotation Release 103","Genetic Code"="Standard",Modified=Sun Dec 11 10:33:32 PST 2022,"Annotation Software Version (Genome-Annotation-Data)"="7.0","Path (Imported From)"="/Users/pannotia/Downloads",Accession="NC_008807.1",Taxonomy="Eukaryota; Metazoa; Chordata; Craniata; Vertebrata; Euteleostomi; Mammalia; Metatheria; Didelphimorphia; Didelphidae; Monodelphis","% GC"=41.5%,"Common Name"="gray short-tailed opossum",chromosome="7","Annotation Pipeline (Genome-Annotation-Data)"="NCBI eukaryotic genome annotation pipeline","# Nucleotide Sequences With Quality"=0,Topology="linear","Filename (Imported From)"="sequence (48).gb","Annotation Provider (Genome-Annotation-Data)"="NCBI",Created=Wed Apr 27 00:00:00 PDT 2016,pop_variant="pop1","Annotation Method (Genome-Annotation-Data)"="Best-placed RefSeq; Gnomon","Annotation Status (Genome-Annotation-Data)"="Full annotation","Features Annotated (Genome-Annotation-Data)"="Gene; mRNA; CDS; ncRNA","Molecule Type"="DNA"]
	Dromiciops_gliroides[&country="Chile: San Martin, comuna de Valdivia, Region delos Rios",collection_date="2014-02-10",Description="NC_057863","Genetic Code"="Standard",Modified=Sun Dec 11 10:33:32 PST 2022,"Annotation Software Version (Genome-Annotation-Data)"="9.0","Assembly Name (Genome-Assembly-Data)"="mDroGli1.pri",Taxonomy="Eukaryota; Metazoa; Chordata; Craniata; Vertebrata; Euteleostomi; Mammalia; Metatheria; Microbiotheria; Microbiotheriidae; Dromiciops","Common Name"="monito del monte","Genome Coverage (Genome-Assembly-Data)"="63.0x","Filename (Imported From)"="sequence (45).gb","Annotation Provider (Genome-Annotation-Data)"="NCBI",dev_stage="adult",Created=Tue Sep 28 00:00:00 PDT 2021,isolate="mDroGli1","Genome Representation (Genome-Assembly-Data)"="Full","Assembly Date (Genome-Assembly-Data)"="07-APR-2021","Annotation Method (Genome-Annotation-Data)"="Best-placed RefSeq; Gnomon","Features Annotated (Genome-Annotation-Data)"="Gene; mRNA; CDS; ncRNA","Assembly Provider (Genome-Assembly-Data)"="Vertebrate Genomes Project","Sequencing Technology (Genome-Assembly-Data)"="PacBio Sequel II CLRQ; 10X Genomics linked reads; Bionano Genomics DLS; Arima Genomics v1 Hi-C",db_xref="taxon:33562",Organism="Dromiciops gliroides","Annotation Version (Genome-Annotation-Data)"="100","Path (Imported From)"="/Users/pannotia/Downloads",Accession="NC_057863.1","% GC"=41.6%,chromosome="3",sex="female","# Nucleotide Sequences With Quality"=0,"Annotation Pipeline (Genome-Annotation-Data)"="NCBI eukaryotic genome annotation pipeline",Topology="linear","Assembly Method (Genome-Assembly-Data)"="FALCON kit v. 1.8.1; FALCON unzip v. 1.3.7; purge_dups v. 1.2.3; Scaff10X v. 4.2; Bionano Solve v. 3.5.1_01142020; Salsa Hi-C v. 2.2; GCPP v. 1.9.0-SL-release-8.0.0+1-37-gd7b188d; longranger v. 2.2.2; freebayes v. 1.3.2; gEVAL manual curation v. 2021-04-07; VGP pipeline v. 1.6","Annotation Name (Genome-Annotation-Data)"="Dromiciops gliroides Annotation Release 100","Diploid (Genome-Assembly-Data)"="Principal Pseudohaplotype","Annotation Status (Genome-Annotation-Data)"="Full annotation",tissue_type="kidney, liver","Molecule Type"="DNA","Expected Final Version (Genome-Assembly-Data)"="No"]
	Notoryctes_typhlops_DNA_Zoo[&URN="urn:local:.:s5f-fmw1ujb","Rough Temperature (°C)"=87.19575971731449,Description="HiC_scaffold_1",Modified=Thu Jun 15 06:54:21 PDT 2023,"% GC"=44.6%,"# Nucleotide Sequences With Quality"=0,"Molecular Weight (kDa)"=526.4560200000101,Topology="linear","Molecule Type"="DNA",Created=Tue Dec 06 12:24:08 PST 2022]
	Notoryctes_typhlops_NYGC[&"At least Q20"=100.00%,Ambiguities=0,"At least Q30"=100.00%,"Rough Temperature (°C)"=87.19575971731449,"At least Q40"=100.00%,Description="Illumina",Modified=Thu Jun 15 06:53:59 PDT 2023,Bin="<html><head><3></head><b><font color='#49993F'>High</font></b></html>","% GC"=44.6%,"# Nucleotide Sequences With Quality"=1,"Post-Trim Length"=1698,"Molecular Weight (kDa)"=526.41599000001,Topology="linear","% MQ"=0.0%,Created=Thu Jun 15 06:53:35 PDT 2023,URN="urn:local:.:3o-ge5625f","% LQ"=0.0%,"% HQ"=100.0%,"Molecule Type"="DNA"]
;
end;

begin characters;
	dimensions nchar=1698;
	format datatype=dna missing=? gap=-;
	matrix
	Lagorchestes_hirsutus	ATGGATTTTGGATCATTGGAGACTGTTGTGGCCAACTCTGCCTTCATAGCTGCCCGGGCCAGTATCGATGCAAGTGGTAGTTCGCATCTATCCCGGGACAAGAAGTACCTTTCAAAGCTCAAACTGCCTCCTCTCTCCAAATGCGAATCCCTACGGGACACTCTTAACTTAGAATTTGAAAACATTTGCTCTGAGCAACCTATTGGCAAGCGCCTGTTCCAACAGTTCCTAAAGAATGATGAACGGTATGTCCCTGCAGTCGAGTTATGGAGGGACATTGAAGACTATGACACCGCCGACGATGATTTTCGCCTTCAGAAAGCCCAGGGCATCCTTGCTGACTACCTGGACCCCAAGGCCAAGCTTTTCTGCAGTTTCCTGGAGGAAGGGATGGTTGAGAAAGTCAAGGAGAAACACTCAAGCATCCCCAATGGACTCTTCCAACCTCTTCTTCAAGTAGCTCTGCACTACCTGAGTGAAGTTCCCTTCCAAGAGTACATGGAGAGCTTATATTTCTTGAGATTCCTGCAGTGGAAGTGGCTGGAAGTTCAGCCCATCGGGGAAGACTGGTTTTTGGACTTCAGGGTCCTGGGGAAAGGGGGTTTTGGGGAGGTGTCAGGTTGCCAGATGAAAGCCACAGGCAAGATGTACGCCTGTAAAAAACTGAATAAGAAGAGGCTGAAGAAAAGAAAAGGGTATCAAGGTGCTATGGTAGAGAAGAGGATCCTAGCAAAGGTCCATAGCAGGTTTATAGTCTCTTTGGCCTACGCATTTGAAACCAAAACTGATCTCTGTTTGGTGATGACAATCATGAATGGAGGAGACTTAAGGTATCACATCTACAATGTCAATGAGGAGAATCCTGGTTTTGAGGAAGCAAGAGCCATCTTTTACACTGCTCAGATCATCTGTGGCATGGAACACCTCCACCAGAAGAGAATTGTGTATAGGGATCTCAAACCAGAGAACGTCCTGTTGGATAATGATGGGAATGTCCGGATTTCTGATCTTGGCCTTGCTGTGGAATTGAAGGAAGGACAGACAAAGACAAAGGGTTACGCGGGCACCCCGGGTTTCATGGCACCAGAATTGCTTCAAAGTGAGGAATATGATTTCTCCGTGGACTACTTTGCCTTGGGGGTTACATTATATGAGATGCTTGCAGCCAGAGGGCCCTTTCGAGCCAGAGGAGAAAAGGTTGAAAATAAAGAGCTCAAACAGAGAATTATTTCTGAGCCTGTGAAGTACACAGAGAAATTCAGCAAGGCCAGCAAGGACTTCTGTGAAGCCCTTCTTGAAAAAGATCCAGCGAAGCGCCTTGGATTCAAAAATGGCAGCTGTGATGAGCTTCGAGTCAACGTCCTCTTCAAGGATATTAACTGGAGGCAGCTAGAAGCTGGTATGCTGATGCCTCCTTTTATCCCTGACTCTAGAACCGTCTATGCAAAGAATATCCAGGATGTTGGTGCTTTTTCCACTGTTAAAGGGATTGTCTTTGACAAAGCAGATACTGAATTCTTTCAGGAATTTGCAACTGGAAATTGTCCCATACCCTGGCAGGAAGAGATGATTGAAACGGGTATTTTTGGGGACCTGAATGTGTGGCGAGCTGATGGCCAGATGCCCGATGACATGAAGGGGATAGCTGTGGAACAGCCATCCTCATCATCCAAGTCAGGAATGTGTCTGATCTCCTAG
	Macropus_eugenii	ATGGATTTTGGATCATTGGAGACCGTTGTGGCCAACTCTGCCTTCATAGCTGCCCGGGCCAGTATCGATGCAAGTGGTAGTTCGCATCTATCCCGGGACAAGAAGTACCTTTCAAAGCTCAAACTGCCTCCTCTCTCCAAATGTGAATCCCTACGGGACACTCTTAACTTAGAATTTGAAAACATTTGCTCTGAGCAACCTATTGGCAAGCGCCTGTTCCAACAGTTCCTAAAGAATGATGAACGGTATGTCCCTGCAGTCGAGTTATGGAGGGACATTGAAGACTATGACACCGCTGACGATGATTTTCGCCTTCAGAAAGCCCAGGGCATCCTTGCTGACTACCTGGACCCTAAGGCCAAGCTTTTCTGCAGTTTCCTGGAGGAAGGGATGGTTGAGAAAGTCAAGGAGAAACACTCAAGCATCCCCAATGGACTCTTCCAACCTCTTCTTGAAGTAGCTCTGCACTACCTGAGTGAGGTTCCCTTCCAAGAGTACATGGAGAGCTTATATTTCTTGAGATTCCTGCAGTGGAAGTGGCTGGAAGCTCAGCCCATCGGGGAAGACTGGTTTTTGGACTTCAGGGTCCTGGGGAAAGGGGGTTTTGGGGAGGTGTCAGGTTGCCAGATGAAAGCCACAGGCAAGATGTACGCCTGTAAAAAACTGAATAAGAAGAGGCTGAAGAAAAGAAAAGGGTATCAAGGTGCTATGGTAGAGAAGAGGATCCTAGCAAAGGTCCATAGCAGGTTTATAGTCTCTTTGGCCTACGCATTTGAAACCAAAACTGACCTCTGTTTGGTGATGACAATCATGAATGGAGGAGACTTAAGGTATCACATCTACAATGTCAATGAGGAGAATCCTGGTTTTGAGGAAGCAAGAGCCATCTTTTACACTGCTCAGATCATCTGTGGCATGGAGCACCTCCACCAGAACAGAATTGTGTATAGGGATCTCAAACCAGAGAACGTCCTGTTGGATAATGATGGGAATGTCCGGATTTCTGATCTTGGCCTTGCTGTGGAATTGAAGGAAGGACAGACAAAGACAAAGGGTTACGCGGGCACCCCGGGTTTCATGGCACCAGAATTGCTTCAAAGTGAGGAATATGATTTCTCCGTGGACTACTTTGCCTTGGGGGTTACATTATATGAGATGCTTGCAGCCAGAGGGCCCTTTCGAGCCAGAGGAGAAAAGGTTGAAAATAAAGAGCTCAAGCAGAGAATTATTTCTGAGCCTGTGAAGTACACAGAGAAATTCAGCAAGGCCAGCAAGGACTTCTGTGAAGCCCTTCTTGAAAAAGATCCAGCGAAGCGCCTTGGATTCAAAAATGGCAGCTGTGACGAGCTTCGAGTCAACGTCCTCTTCAAGGATATTAACTGGAGGCAGCTAGAAGCTGGTATGCTGATGCCTCCTTTTATCCCTGACTCTAGAACCGTCTATGCAAAGAATATCCAGGATGTTGGTGCTTTTTCCACTGTTAAAGGGATTGTCTTTGACAAAGCAGATACTGAATTCTTTCAGGAATTTGCAACTGGAAATTGTCCCATACCCTGGCAGGAAGAGATGATTGAAATGGGTATTTTTGGGGACCTGAATGTGTGGCGAGCTGATGGCCAGATGCCCGATGACATGAAGGGGATAGCTGTGGAACAGCCATCCTCATCATCCAAGTCAGGAATGTGTCTGATCTCCTAG
	Macropus_fuliginosus	ATGGATTTTGGATCATTGGAGACCGTTGTGGCCAACTCTGCCTTCATAGCTGCCCGGGCCAGTATCGATGCAAGTGGTAGTTCGCATCTATCCCGGGACAAGAAGTACCTTTCAAAGCTCAAACTGCCTCCTCTCTCCAAATGTGAATCCCTACGGGACACTCTTAACTTAGAATTTGAAAACATTTGCTCTGAGCAACCTATTGGCAAGCGCCTGTTCCAACAGTTCCTAAAGAATGATGAACGGTATGTCCCTGCAGTCGAGTTATGGAGGGATATTGAAGACTATGACACCGCCGACGATGATTTTCGCCTTCAGAAAGCCCAGGGCATCCTTGCTGACTACCTGGACCCTAAGGCCAAGCTTTTCTGCAGTTTCCTGGAGGAAGGGATGGTAGAGAAAGTCAAGGAGAAACACTCAAGCATCCCCAATGGACTCTTCCAACCACTTCTTCAAGTAGCTCTGCACTACCTGAGTGAGGTTCCCTTCCAAGAGTACATGGAGAGCTTATATTTCTTGAGATTCCTGCAGTGGAAGTGGCTGGAAGCTCAGCCCATCGGGGAAGACTGGTTTTTGGACTTCAGGGTCCTGGGGAAAGGGGGTTTTGGGGAGGTGTCAGGTTGCCAGATGAAAGCCACAGGCAAGATGTACGCCTGTAAAAAACTGAATAAGAAGAGGCTGAAGAAAAGAAAAGGGTATCAAGGTGCTATGGTAGAGAAGAGGATCCTAGCAAAGGTCCATAGCAGGTTTATAGTCTCTTTGGCCTACGCATTTGAAACCAAAACTGACCTCTGTTTGGTGATGACAATCATGAATGGAGGAGACTTAAGGTATCACATCTACAATGTCAATGAGGAGAATCCTGGTTTTGAGGAAACAAGAGCCGTCTTTTACACTGCTCAGATCATCTGTGGCATGGAACACCTCCACCAGAACAGAATTGTGTATAGGGATCTCAAACCAGAGAACGTCCTGTTGGATAATGATGGGAATGTCCGGATTTCTGATCTTGGCCTTGCTGTGGAATTGAAGGAAGGACAGACAAAGACAAAGGGTTACGCGGGCACCCCGGGTTTCATGGCACCAGAATTGCTTCAAAGTGAGGAATATGATTTCTCCGTGGACTACTTTGCCTTGGGGGTTACATTATATGAGATGCTTGCAGCCAGAGGGCCCTTTCGAGCCAGAGGAGAAAAGGTTGAAAATAAAGAGCTCAAACAGAGAATTATTTCTGAGCCTGTGAAGTACACAGAGAAATTCAGCAAGGCCAGCAAGGACTTCTGTGAAGCCCTTCTTGAAAAAGATCCAGTGAAGCGCCTTGGATTCAAAAATGGCAGCTGTGACGAGCTTCGAGTCAACGTCCTCTTCAAGGATATTAACTGGAGGCAGCTAGAAGCTGGTATGCTGATGCCTCCTTTTATCCCTGACTCTAGAACCGTCTATGCAAAGAATATCCAGGATGTTGGTGCTTTTTCCACTGTTAAAGGGATTGTCTTTGACAAAGCAGATACTGAATTCTTTCAGGAATTTGCAACTGGAAATTGTCCCATACCCTGGCAGGAAGAGATGATTGAAATGGGTATTTTTGGGGACCTGAATGTGTGGCGTGCTGATGGCCAGATGCCCGATGACATGAAGGGGATAGCTGTGGAACAGCCATCCTCATCATCCAAGTCAGGAATGTGTCTGATCTCCTAG
	Macropus_giganteus	ATGGATTTTGGATCATTGGAGACCGTTGTGGCCAACTCTGCCTTCATAGCTGCCCGGGCCAGTATCGATGCAAGTGGTAGTTCGCATCTATCCCGGGACAAGAAGTACCTTTCAAAGCTCAAACTGCCTCCTCTCTCCAAATGTGAATCCCTACGGGACACTCTTAACTTAGAATTTGAAAACATTTGCTCTGAGCAACCTATTGGCAAGCGTCTGTTCCAACAGTTCCTAAAGAATGATGAACGGTATGTCCCTGCAGTCGAGTTATGGAGGGACATTGAAGACTATGACACCGCCGACGATGATTTTCGCCTTCAGAAAGCCCAGGGCATCCTTGCTGACTACCTGGACCCTAAGGCCAAGCTTTTCTGCAGTTTCCTGGAGGAAGGGATGGTAGAGAAAGTCAAGGAGAAACACTCAAGCATCCCCAATGGACTCTTCCAACCACTTCTTCAAGTAGCTCTGCACTACCTGAGTGAGGTTCCCTTCCAAGAGTACATGGAGAGCTTATATTTCTTGAGATTCCTGCAGTGGAAGTGGCTGGAAGCTCAGCCCATCGGGGAAGACTGGTTTTTGGACTTCAGGGTCCTGGGGAAAGGGGGTTTTGGGGAGGTGTCAGGTTGCCAGATGAAAGCCACAGGCAAGATGTACGCCTGTAAAAAACTGAATAAGAAGAGGCTGAAGAAAAGAAAAGGGTATCAAGGTGCTATGGTAGAGAAGAGGATCCTAGCAAAGGTCCATAGCAGGTTTATAGTCTCTTTGGCCTATGCATTTGAAACCAAAACTGACCTCTGTTTGGTGATGACAATCATGAATGGAGGAGACTTAAGGTATCACATCTACAATGTCAATGAGGAGAATCCTGGTTTTGAGGAAGCAAGAGCCGTCTTTTACACTGCTCAGATCATCTGTGGCATGGAACACCTCCACCAGAACAGAATTGTATATAGGGATCTCAAACCAGAGAACGTCCTGTTGGATAATGATGGGAATGTCCGGATTTCTGATCTTGGCCTTGCTGTGGAATTGAAGGAAGGACAGACAAAGACAAAGGGTTACGCGGGCACCCCGGGTTTCATGGCGCCAGAATTGCTTCAAAGTGAGGAATATGATTTCTCCGTGGACTACTTTGCCTTGGGGGTTACATTATATGAGATGCTTGCAGCCAGAGGGCCCTTTCGAGCCAGAGGAGAAAAGGTTGAAAATAAAGAGCTCAAACAGAGAATTATTTCTGAGCCTGTGAAGTACACAGAGAAATTCAGCAAGGCCAGCAAGGACTTCTGTGAAGCCCTTCTTGAAAAAGATCCAGCAAAGCGCCTTGGATTCAAAAATGGCAGCTGTGACGAGCTTCGAGTCAACGTCCTCTTCAAGGATATTAACTGGAGGCAGCTAGAAGCTGGTATGCTGATGCCTCCTTTTATCCCTGACTCTAGAACCGTCTATGCAAAGAATATCCAGGATGTTGGTGCTTTTTCCACTGTTAAAGGGATTGTCTTTGACAAAGCAGATACTGAATTCTTTCAGGAATTTGCAACTGGAAATTGTCCCATACCCTGGCAGGAAGAGATGATTGAAATGGGTATTTTTGGGGACCTGAATGTGTGGCGTGCTGATGGCCAGATGCCCGATGACATGAAGGGGATAGCTGTGGAACAGCCATCCTCATCATCCAAGTCAGGAATGTGTCTGATCTCCTAG
	Macropus_rufus	ATGGATTTTGGATCATTGGAGACCGTTGTGGCCAACTCTGCCTTCATAGCTGCCCGGGCCAGTATCGATGCAAGTGGTAGTTCGCATCTATCCCGGGACAAGAAGTACCTTTCAAAGCTCAAACTTCCTCCTCTCTCCAAATGCGAATCCCTAAGGGACACTCTTAACTTAGAATTTGAAAACATTTGCTCTGAGCAACCTATTGGCAAGCGCCTGTTCCAGCAGTTCCTAAAGAATGATGAACGGTATGTCCCTGCAGTCGAGTTATGGAGGGATATTGAAGACTATGACACCGCCGACGATGATTTTCGCCTTCAGAAAGCCCAGGGCATCCTTGCTGACTACCTGGACCCCAAGGCCAAGCTTTTCTGCAGTTTCCTGGAGGAAGGGATGGTAGAGAAAGTCAAGGAGAAACACTCAAGCATCCCCAATGGACTCTTCCAACCACTTCTTCAAGTAGCTCTGCACTACCTGAGTGAGGTTCCCTTCCAAGAGTACATGGAGAGCTTATATTTCTTGAGATTCCTGCAGTGGAAGTGGCTGGAAGCTCAGCCCATCGGGGAAGACTGGTTTTTGGACTTCAGGGTCCTGGGGAAAGGGGGTTTTGGGGAGGTGTCAGGTTGCCAGATGAAAGCTACAGGCAAGATGTACGCCTGTAAAAAACTGAATAAGAAGAGGCTGAAGAAAAGAAAAGGGTATCAAGGTGCTATGGTAGAGAAGAGGATCCTAGCAAAGGTCCATAGCAGGTTTATAGTCTCTTTGGCCTACGCATTTGAAACCAAAACTGACCTCTGTTTGGTGATGACAATCATGAATGGAGGAGACTTAAGGTATCACATCTACAATGTCAATGAGGAGAATCCTGGTTTTGAGGAAGCAAGAGCCGTCTTTTACACTGCTCAGATCATCTGTGGCATGGAACACCTCCACCAGAACAGAATTGTGTATAGGGATCTCAAACCAGAGAATGTCCTGTTGGATAATGATGGAAATGTCCGGATTTCTGATCTTGGCCTTGCTGTGGAATTGAAGGAAGGACAGACAAAGACAAAGGGTTACGCGGGCACCCCAGGTTTCATGGCCCCAGAATTGCTTCAAAGTGAGGAATATGATTTCTCCGTGGACTACTTTGCCTTGGGGGTTACATTATATGAGATGCTTGCAGCCAGAGGGCCCTTTCGAGCCAGAGGAGAAAAGGTTGAAAATAAAGAGCTCAAACAGAGAATTATTTCTGAGCCTGTGAAGTACACAGAGAAATTCAGCAAGGCCAGCAAGGACTTCTGTGAAGCCCTTCTTGAAAAAGATCCAGCGAAGCGCCTTGGATTCAAAAATGGCAGCTGTGACGAGCTTCGAGTCAACGTCCTCTTCAAGGATATTAACTGGAGGCAGCTAGAAGCTGGTATGCTGATGCCTCCTTTTATCCCTGACTCTAGAACCGTCTATGCAAAGAATATCCAGGATGTTGGTGCTTTTTCCACTGTTAAAGGGATTGTCTTTGACAAAGCAGATACTGAATTCTTTCAGGAATTTGCAACTGGAAATTGTCCCATACCCTGGCAGGAAGAGATGATTGAAATGGGTATTTTTGGGGACCTGAATGTGTGGCGTGCTGATGGCCAGATGCCCGATGACATGAAGGGGATAGCTGTGGAACAGCCATCCTCATCATCCAAGTCAGGAATGTGTCTGATTTCCTAG
	Setonix_brachyurus	ATGGATTTTGGATCATTGGAGACCGTTGTGGCCAACTCTGCCTTCATAGCTGCCCGGGCCAGTATCGATGCAAGTGGTAGTTCGAATCTATCCCGGGACAAGAAGTACCTTTCAAAGCTCAAACTGCCACCTCTCTCCAAATGCGAATCCCTACGGGACACTCTTAACTTAGAATTTGAAAACATTTGCTCTGAGCAACCTATTGGCAAGCGCCTGTTCCAGCAGTTCCTAAAGAATGATGAACGGTATGTCCCTGCAGTCGAGTTATGGAGGGACATTGAAGACTATGACACCGCCGACGATGATTTTCGCCTTCAGAAAGCCCAGGGCATCCTTGCTGACTACCTGGACCCCAAGGCCAAGCTTTTCTGCAGTTTCCTGGAGGAAGGGATGGTTGAGAAAGTCAAGGAGAAACACTCAAGCATCCCCAATGGACTCTTCCAACCTCTTCTTCAAGTAGCTCTGCGCTACCTGAGTGAGGTTCCCTTCCAAGAGTACATGGAGAGCTTATATTTCTTGAGATTCCTGCAGTGGAAGTGGCTGGAAGCTCAGCCCATCGGGGAAGACTGGTTTTTGGACTTCAGGGTCCTGGGGAAAGGGGGTTTTGGGGAGGTGTCAGGTTGCCAGATGAAAGCCACAGGCAAGATGTACGCCTGTAAAAAACTGAATAAGAAGAGGCTGAAGAAAAGAAAAGGGTATCAAGGTGCTATGGTAGAGAAGAGGATCCTAGCAAAGGTCCATAGCAGGTTTATAGTCTCTTTGGCCTACGCATTTGAAACCAAAACTGACCTCTGTTTGGTGATGACAATCATGAATGGAGGAGACTTAAGGTATCACATCTACAATGTCAATGAGGAGAATCCTGGTTTTGAGGAAGCAAGAGCCATCTTTTACACTGCTCAGATCATCTGTGGCATGGAACACCTCCACCAGAAGAGAATTGTGTACAGGGATCTCAAACCCGAGAACGTTCTGTTGGATGATGATGGGAATGTCCGGATTTCTGATCTTGGCCTTGCTGTGGAATTGAAGGAAGGACAGACAAAGACAAAGGGTTACGCGGGCACCCCGGGTTTCATGGCGCCAGAATTGCTTCAAAGTGAGGAATATGATTTCTCCGTGGACTACTTTGCCTTGGGGGTTACATTATATGAGATGCTTGCAGCCAGAGGGCCCTTTCGAGCCAGAGGAGAAAAGGTTGAAAATAAAGAGCTCAAACAGAGAATTATTTCTGAGCCTGTGAAGTACACAGAGAAATTCAGCAAGGCCAGCAAGGACTTCTGTGAAGCCCTTCTTGAAAAAGATCCAGCGAAGCGCCTTGGATTCAAAAATGGCAGCTGTGACGAGCTTCGAGTCAACATCCTCTTCAAGGATATTAACTGGAGGCAGCTAGAAGCTGGTATGCTGATGCCTCCTTTTATCCCTGACTCTAGAACCGTCTATGCAAAGAATATCCAGGATGTTGGTGCTTTTTCCACTGTTAAAGGGATTGTCTTTGACAAAGCAGATACTGAATTCTTTCAGGAATTTGCAACTGGAAATTGTCCCATACCCTGGCAGGAAGAGATGATTGAAATGGGTATTTTTGGGGACCTGAATGTGTGGCGTGCTGATGGCCAGATGCCCGATGACATGAAGGGGATAGCTGTGGAACAGCCATCCTCATCATCCAAGTCAGGAATGTGTCTGATCTCCTAG
	Potorous_gilbertii	ATGGATTTTGGATCGTTGGAGACCGTTGTGGCCAACTCTGCCTTCATAGCTGCCCGGGCCAGTATCGATGCAAGTGGTAGTTCGCATTTATCCCGGGACAAGAAGTACCTTTCAAAGCTCAAACTGCCTCCTCTCTCCAAATGCGAATCCCTACGGGACACTCTTAACTTAGAATTTGAAAACATTTGCTCTGAGCAACCTATTGGCAAGCGCCTGTTCCAGCAGTTCCTAAAGAATGATGAACGGTATGTCCCTGCAGTCGAGTTATGGAGGGACATCGAAGACTATGACACTGCCGATGATGATTTTCGCCTTCAGAAAGCCCAGGGCATCCTCACTGACTACCTGGACCCCAAGGCCAAGCTTTTCTGCAGTTTCCTGGAGGAAGGAATGGTTGAGAAAGTCAAGGAGAAACACTCAAGCATCCCCAATGGACTCTTCCAACCTGTTCTTCAAGTAGCTCTGCATTACCTGAGTGAGGTTCCCTTCCAAGAGTACATGGAGAGCTTATATTTCTTGAGATTCCTGCAGTGGAAGTGGCTGGAAGCTCAGCCCATCGGGGAAGACTGGTTTTTGGACTTCAGGGTCCTGGGAAAAGGGGGTTTTGGGGAGGTGTCAGGTTGCCAGATGAAAGCCACAGGCAAGATGTACGCCTGTAAAAAACTGAATAAGAAGAGGCTGAAGAAAAGAAAAGGGTATCAAGGTGCTATGGTAGAGAAGAGGATCCTAGCAAAGGTCCATAGCAGGTTTATAGTCTCTTTGGCCTACGCATTTGAAACCAAAACTGACCTCTGTTTGGTGATGACGATCATGAATGGAGGAGATTTAAGGTATCACATCTACAATGTCAATGAGGAGAATCCTGGATTTGAGGAAGCAAGAGCCATTTTTTACATTGCTCAGATCATCTGTGGCATGGAACACCTCCACCAGAAGAGAATTGTGTATAGGGATCTCAAACCAGAGAATGTCCTGTTGGATAATGATGGGAATGTCCGGATTTCTGATCTTGGCCTTGCTGTGGAATTGAAGGAAGGACAGACAAAGACAAAGGGTTATGCGGGCACCCCAGGTTTCATGGCGCCAGAATTACTTCAAAGTGAGGAATATGATTTCTCCGTGGATTACTTCGCCTTGGGGGTTACATTGTATGAGATGATCGCAGCCAGAGGGCCCTTTCGAGCCAGAGGAGAAAAGGTTGAAAATAAGGAGCTCAAACAGAGAATTATTTCTGAGCCTGTGAAGTACACAGAGAAATTCAGCAAGGCCAGCAAGGACTTCTGTGAAGCCCTTCTTGAAAAAGACCCAGCGAAGCGCCTTGGGTTCAAAAATGGCAGCTGTGATGAGCTTCGAGTCAACGCCCTCTTCAAGGATATTAACTGGAGGCAGCTAGAAGCTGGTATGTTGATACCTCCTTTTATCCCTGACTCTAGAACTGTCTATGCAAAGAATATCCAGGATGTTGGTGCCTTTTCCACTGTTAAAGGGATTGTCTTTGACAAAGCAGATACTGAATTCTTTCAGGAATTTGCAACTGGAAATTGTCCCATACCCTGGCAGGAAGAGATGATTGAAATGGGTATTTTTGGGGACCTGAATGTGTGGCGTGCTGACGGCCAGATGCCTGATGACATGAAGGGGATAGCTGTGGAAGAGCCATCCTCATCATCCAAGTCAGGAATGTGTCTGATCTCCTAG
	Phascolarctos_cinereus	ATGGATTTTGGATCACTGGAGACCGTTGTGGCCAATTCTGCCTTCATAGCTGCCCGAGGCAGTTTTGATGCAAGTGGTAGTTCCCATTTATCCCGGGACAAGAAGTACCTTTCGAAGCTCAAACTGCCTCCTCTCTCCAAATGTGAATCCCTACGGGACACTCTTAGCTTAGAATTTGAAAACATTTGCTCTGAGCAGCCTATTGGCAAGCGCCTCTTTCAGCAGTTCCTAAAAAATGATGAGCGGCATGTCCCTGCAGTCGAATTATGGAGGGACATCGAGGACTATGACACAGCTGATGATGATTTTCGCCTTCAGAAAGCCCAGGCCATCCTTGCTGACTACCTGGACCCCAAGGCCAAGTTTTTCTGCAGCTTCCTGGAGGAGGGGATGGTTGAGAGGGTCAAGGAGAAACACTCAAGCATCCCCAATGGACTCTTCCAACCTCTTCTTGAGGCAACCCTGCACTACCTGAGTGAGGCTCCCTTCCAAGAGTACCTGGAGAGCTTGTATTTCTTGAGATTCCTGCAGTGGAAGTGGCTGGAAGCCCAGCCCATCGGGGAAGACTGGTTTTTGGACTTCAGGGTCCTGGGAAAAGGGGGTTTTGGGGAGGTGTCAGGTTGCCAGATGAAAGCCACAGGCAAGATGTACGCCTGTAAAAAACTGAATAAGAAGAGGCTGAAGAAAAGAAAAGGGTACCAAGGTGCTATGGTAGAGAAGAGGATCCTAGCAAAGGTCCATAGCAGGTTTATAGTTTCTTTGGCCTATGCATTTGAAACCAAAACTGACCTGTGTTTGGTGATGACGATCATGAATGGGGGAGATTTAAGGTATCACATTTACAATGTCAATGAGGAGAATCCTGGTTTTGAGGAAGCAAGAGCCGTCTTTTACATTGCCCAGATCATCTGTGGCATGGAACACCTTCACCAGAAGAGAATTGTGTATAGGGATCTCAAACCAGAGAACGTCCTGTTAGATAATGATGGGAATGTCCGGATTTCTGATCTTGGCCTTGCTGTGGAACTGAAGGAAGGACAGACAAAGACAAAAGGTTATGCAGGCACCCCAGGTTTCATGGCGCCAGAATTACTTCGGAGTGAGGAATATGATTTCTCCGTGGACTACTTTGCCTTGGGGGTTACATTATATGAGATGATTGCAGCCAGAGGACCCTTTCGAGCCAGAGGAGAAAAGGTTGAAAATAAAGAGCTCAAACAGAGAATTATTTCTGAGCCTGTAAAGTACACGGAGAAATTCAGCAAGGCCAGCAAGGACTTCTGTGAAGCCCTTCTTGAAAAAGATCCAGGGAAGCGTGTTGGATTCAAAAATGGCAACTGTGATGAGCTCCGAGTCAATGTCCTCTTCAAGGATATCAATTGGAGGCAGCTTGAAGCTGGTATGCTGATACCTCCTTTTATCCCTGACTCCAGAACTGTCTATGCAAAGAACATCCAGGATGTTGGTGCCTTTTCCACTGTTAAAGGAATTGTTTTTGACAAAACAGATACTGAGTTCTTTCAGGAATTTGCAACTGGAAATTGTCCCATACCTTGGCAGGAAGAGATGATTGAAATGGGTATTTTTGGGGACCTGAATGTGTGGCGTGCTGATGGCCAGATGCCTGATGACATGAAGGGGATAGCTGTGGAAGAGCCATCCACATCAGCCAAGTCAGGAATGTGTCTAATCTCCTAG
	Vombatus_ursinus	ATGGATTTTGGATCATTGGAGACCGTTGTGGCCAATTCTGCCTTCATAGCTGCCCGGGGCAGTTTCGATGCAAGTGGTAGTTCCCATTTATCCCGGGACAAGAAGTACCTTTCGAAGCTCAAACTACCTCCTCTCTCCAAATGTGAATCCCTACGGGACACTCTTAACTTAGAATTTGAAAACATTTGCTCTGAGCAGCCTATTGGCAAGCGCCTCTTTCAGCAGTTCCTAAAAAATGATGAGCGATATGTCCCTGCTGTCGAGTTATGGAGGGACATCGAGGACTACGATACGGCGGATAATGATTTTCGCCTTCAAAAAGCCCAGGCCATCCTTGCCGACTACCTGGACCCCAAGGCCAAGCTTTTCTGCAGCTTCCTGGAGGAGGGGATGGTTGAGAAGGTCAAGGAGAAACACTCAAGCATCCCCAATGGACTCTTCCGACCTCTTCTTCAGGCAACCCTGTGCTACCTGAGTGAGGCTCCCTTCCAAGAGTACCTGGAGAGCTTGTATTTCTTGAGATTCCTGCAGTGGAAGTGGCTGGAAGCCCAGCCCATCGGGGAAGACTGGTTTTTGGACTTCAGGGTCCTGGGAAAAGGGGGTTTTGGGGAGGTGTCAGGTTGCCAGATGAAAGCCACAGGCAAGATGTACGCCTGTAAAAAACTGAATAAGAAGAGGCTGAAGAAAAGAAAAGGGTATCAAGGCGCTATGGTAGAGAAGAGGATCCTAGCGAAGGTCCATAGCAGGTTTATAGTTTCTTTGGCCTATGCATTTGAAACCAAAACTGACCTCTGTTTGGTGATGACAATAATGAATGGAGGAGACTTAAGGTATCACATTTACAATGTCGATGAGGAGAATCCTGGTTTTGAGGAAGCAAGAGCCGTCTTTTACATTGCCCAGATCATCTGTGGCATGGAACACCTCCACCAGAAGAGAATTGTGTATAGGGATCTCAAACCAGAGAATGTCCTGTTGGATAATGACGGGAACGTCCGGATTTCTGATCTTGGCCTTGCTGTGGAACTGAAGGAAGGACAGACAAAGACAAAAGGTTATGCGGGCACCCCAGGTTTCATGGCGCCAGAATTACTTCGGAGTGAGGAATATGATTTCTCCGTGGACTACTTTGCCTTGGGGGTTACATTATACGAGATGATTGCAGCCAGAGGACCCTTTCGAGCCAGAGGAGAAAAGGTTGAAAATAAAGAGCTCAAACAGAGAATTATTTCTGAGTCTGTAAAGTACACAGAGAAATTCAGCAAGGCCAGCAAGGACTTCTGTGAAGCCCTTCTTGAAAAAGATCCAGGGAAGCGTGCTGGATTCAAAAATGGCAACTGTGATGAGCTCCGAGTCAATGTCCTCTTCAAGGATATCAACTGGAGGCAGCTAGAAGCTGGTATGCTGATACCTCCTTTTATCCCTGACTCTAGAACTGTCTATGCAAAGAACATCCAGGATGTTGGTGCCTTTTCCACTGTTAAAGGGATTGTCTTTGACAGAACAGATACTGAGTTCTTTCAGGAATTTGCAACTGGAAATTGTCCCATACCCTGGCAGGAAGAGATGATTGAAATGGGTATTTTTGGGGACCTGAATGTGTGGCGTGCTGATGGCCAGATGCCCGATGACATGAAAGGGATAGCTGTGGAAGAGCCATCCTCATCAGCCAAGTCAGGAATGTGTCTGATCTCCTAG
	Gymnobelideus_leadbeateri	ATGGATTTTGGCTCCTTGGAGACCGTAGTGGCCAACTCTGCCTTTATAGCTGCCCGGGGCAGTTTCGACGCCAGTGGGAGTTCCCATTTATCCCGGGACAAGAAGTACCTTTCCAAGCTCAAACTGCCTCCCCTCTCCAAATGTGAGTCCCTGCGGGACACTCTTAACTTAGAGTTTGAAAACATTTGCTCGGAGCAGCCAATCGGCAAGCGCCTCTTTCAACAATTCCTCAAGAATGATGAGCGCTTCGTCCCTGCGGTCGAGCTGTGGAGGGACATTGAGGACTACGACACCGCGGACGACGATTTCCGCCTCCAGAAAGCCCAGGGCATCCTTGCGGACTACCTGGAGCCCCAGGCCAAGCTTTTCTGCAGCTTCCTGGAGGAGGGGACGGTGGAGAAAGTCAAGGAGAAACACTCAAGCATCCCCAACGGACTCTTCCAGCCTCTCCTTGAGGCAGCCCTGCGGCACCTGAGCGCGGCTCCCTTCCAGGAGTATCTGGACAGCCTGTACTTCTTGAGATTCCTGCAGTGGAAGTGGCTGGAAGCCCAGCCCATCGGGGAAGACTGGTTTTTGGACTTCAGGGTCCTGGGAAAAGGGGGATTTGGGGAGGTGTCAGGTTGCCAGATGAAAGCCACAGGCAAGATGTATGCCTGCAAAAAACTGAACAAGAAGAGGCTGAAGAAAAGGAAAGGGTACCAAGGCGCTATGGTAGAGAAGAGGATCCTAGCAAAGGTCCATAGCAGGTTTATAGTCTCTTTGGCCTACGCATTTGAAACCAAAACTGACCTCTGTTTGGTGATGACGATCATGAATGGAGGTGACTTAAGGTATCACATCTACAACGTCAACGAGGAGAATCCTGGTTTTGAGGAAGCAAGGGCCGTCTTTTACATTGCCCAGATCATCTGTGGCATGGAGCACCTCCACCAGAAGAGAATTGTGTATAGGGATCTCAAGCCAGAGAACGTCCTGCTGGACAATGATGGGAATGTCCGGATTTCTGATCTTGGCCTTGCTGTGGAACTAAAGGAAGGACAGACAAAGACAAAGGGTTATGCGGGCACCCCAGGTTTCATGGCACCAGAATTACTTCGGAGTGAGGAATATGATTTCTCTGTGGACTACTTTGCCTTGGGGGTTACATTATATGAAATGATTGCAGCCAGAGGACCCTTTCGAGCCAGAGGAGAAAAGATTGAAAATAAAGAACTCAAACAGAGAATTATTTCTGAACCTGTGAAGTACACGGAGAAATTCAGCAAGGCCAGCAAGGACTTCTGTGAAGCCCTTCTTGAGAAAGACCCAGGGAAGCGCCTTGGGTTCAAAAATGGCAACTGTGATGAACTCCGAGTCAACATCCTCTTCAAGGATATCAACTGGAGGCAGCTAGAAGCTGGTATGCTGATACCTCCTTTTATCCCAGACTCTAGAACTGTCTATGCAAAGAATATCCAGGATGTTGGTGCCTTTTCCACTGTTAAAGGGATTGTCTTTGACAAAGCAGATACTGAGTTCTTTCAGGAATTTGCAACTGGAAATTGTCCCATACCCTGGCAGGAAGAGATGATTGAAATGGGTATTTTTGGGGACCTGAACGTGTGGCGTGCTGATGGCGAGATGCCTGATGACATGAAGGGGATAGCTGTGGAAGAGCCATCCCAAGCATCCAAGTCAGGAATGTGTCTGATCTCCTAG
	Pseudochirops_cupreus	ATGGATTTTGGATCCTTGGAGACAGTTGTGGCCAACTCTGCCTTCATAGCTGCCCGGGGCAGTTTCGATGCCAGTGGGAGTTCCCATTTATCCCGGGACAAGAAGTACTTTTCCAAGCTCAAACTGCCTCCTCTCTCCAAATGTGAATCCCTACGGGACACTCTTAACTTAGAATTTGAAAACATTTGCTCCGAGCAACCTATTGGCAAGCGCCTCTTTCAACAATTTCTAAAGAATGATGAGCGGTTTGTACCGGCGGTCGAGTTATGGAGGGATATTGAGGACTACGACACTGCCGACGACGATTTTCGCCTTCAGAAAGCCCAGGGCATCCTTGCTGACTACTTGGACCCCAAGGCCAAGCTTTTCTGCAGCTTTCTGGAGGAGGGGATGGTTGAGAAAGTCAAGGAGAAACACTCGAGCCTCCCCAATGGACTCTTCCAGCCTCTTCTTGAGGCAGCCCTGCGTTACCTGAGCGAGGCTCCCTTCCAAGAGTATCTGGAGAGCTTGTATTTTTTGAGATTCCTACAGTGGAAGTGGCTGGAAGCCCAGCCCATCGGGGAAGATTGGTTTTTGGACTTCAGGGTCCTGGGAAAAGGGGGTTTTGGGGAGGTGTCAGGTTGCCAGATGAGAGCCACAGGCAAGATGTACGCCTGTAAAAAACTGAATAAGAAGAGGCTGAAGAAAAGGAAAGGGTATCAAGGTGCTATGGTAGAGAAGAGGATCCTAGCAAAGGTCCATAGCAGGTTTATAGTCTCTTTGGCCTACGCATTTGAAACCAAAACTGACCTCTGTTTGGTGATGACGATCATGAATGGAGGAGACTTAAGGTATCACATCTACAACGTCAACGAGGAGAATCCCGGTTTTGAGGAAGCAAGAGCCATCTTTTACATTGCCCAAATCATCTGTGGCATGGAACACCTCCATCAGAAGAGAATTGTGTATAGGGATCTCAAACCAGAGAACGTCTTACTGGATAATGATGGGAATGTCCGGATTTCTGATCTTGGCCTTGCAGTGGAACTAAAGGAAGGACAGACAAAGACAAAGGGTTATGCTGGCACCCCAGGTTTCATGGCGCCAGAATTACTTCGGAGTGAGGAATATGATTTCTCTGTGGACTACTTTGCCTTGGGGGTTACATTGTATGAGATGATTGCAGCCAGAGGACCCTTTCGAGCCAGAGGAGAAAAGGTTGAAAATAAAGAGCTCAAACAGAGAATTATTTCTGAGCCTGTGAAGTACACAGAGAAATTCAGCAAATCCATCAAGGACTTCTGTGAAGCCCTTCTTGAGAAAGACCCAGGGAAGCGCATTGGATTCAAAAACGGCAACTGTGATGAGCTCCGAGTCAACATCCTCTTCAAGGATATTAACTGGAGGCAGCTAGAAGCTGGTATGCTGATACCTCCTTTTATCCCTGACTCTAGAACTGTCTATGCAAAGAATATCCAGGATGTTGGTGCCTTTTCCACTGTTAAAGGGATTGTCTTCGACAAAGCAGATACTGAGTTCTTTCAGGAATTTGCAACTGGAAATTGTCCCATACCCTGGCAGGAAGAGATGATTGAAATGGGTATTTTTGGGGACCTGAATGTGTGGCGTGCTGATGGCCAGATGCCAGATGACATGAAGGGGATAGCCGTTGAAGAGCCATCCTCAGCATCCAAGTCAGGAATGTGTCTGATCTCCTAG
	Pseudochirops_corinnae	ATGGATTTTGGATCCTTGGAGACAGTTGTGGCCAACTCTGCCTTCATAGCTGCCCGGGGCAGTTTCGATGCCAGTGGGAGTTCCCATTTATCCCGGGACAAGAAGTACTTTTCAAAGCTCAAACTGCCTCCTCTCTCCAAATGTGAGTCCCTACGGGACACTCTTAACTTAGAATTTGAAAACATTTGCTCCGAGCAACCTATTGGCAAGCGCCTCTTTCAACAGTTTCTAAAGAATGATGAGCGGTTTGTCCCGGCGGTCGAGTTATGGAGGGATATTGAGGACTACGACACTGCCGACGACGATTTTCGCCTTCAGAAAGCCCAGGGCATCCTTGCTGACTACCTGGACCCCAAGGCCAAGCTTTTCTGCAGCTTTCTGGAGGAGGGGATGGTTGAGAAAGTCAAGGAGAAACACTCGAGCATCCCCAATGGACTCTTCCAGCCTCTTCTTGAGGCAGCCCTGCGTTACCTGAGCGAGGCTCCCTTCCAAGAGTATCTGGAGAGCTTGTATTTTTTGAGATTCCTACAGTGGAAGTGGCTGGAAGCCCAGCCCATCGGGGAAGATTGGTTTTTGGACTTCAGGGTCCTGGGAAAAGGGGGTTTTGGGGAGGTGTCAGGTTGCCAGATGAGAGCCACAGGCAAGATGTACGCCTGTAAAAAACTGAATAAGAAGAGGCTGAAGAAAAGGAAAGGGTATCAAGGTGCTATGGTAGAGAAGAGGATCCTAGCAAAGGTCCATAGCAGGTTTATAGTCTCTTTGGCCTACGCATTTGAAACCAAAACTGACCTCTGTTTGGTGATGACGATCATGAATGGAGGAGACTTAAGGTATCACATCTACAACGTCAACGAGGAGAATCCCGGTTTTGAGGAAGCAAGAGCCATCTTTTATATTGCCCAGATCATCTGTGGCATGGAACACCTCCATCAGAAGAGAATTGTGTATAGGGATCTCAAACCAGAGAACGTCTTACTGGATAATGAGGGGAATGTCCGGATTTCTGATCTTGGCCTTGCAGTGGAACTAAAGGAAGGACAGACAAAGACAAAGGGTTATGCTGGCACCCCAGGTTTCATGGCGCCAGAATTACTTCGGAGTGAGGAATATGATTTCTCCGTGGACTACTTTGCCTTGGGGGTTACATTGTATGAGATGATTGCAGCCAGAGGACCCTTTCGAGCCAGAGGAGAAAAGGTTGAAAATAAAGAGCTCAAACAGAGAATTATTTCTGAGCCTGTGAAGTACACAGAGAAATTCAGCAAATCCATCAAGGACTTCTGTGAAGCCCTTCTTGAGAAAGACCCAGGCAAGCGCATTGGATTCAAAAACGGCAACTGTGATGAGCTCCGAGTCAACATCCTCTTCAAGGATATTAACTGGAGGCAGCTAGAAGCTGGTATGCTGATACCTCCTTTTATCCCTGACTCTAGAACTGTCTATGCGAAGAATATCCAGGATGTTGGTGCCTTTTCCACTGTTAAAGGGATTGTCTTTGACAAAGCAGATACTGAGTTCTTTCAGGAATTTGCAACTGGAAATTGTCCCATACCTTGGCAGGAAGAGATGATTGAAATGGGTATTTTTGGGGACCTGAATGTGTGGCGTGCTGATGGCCAGATGCCCGATGATATGAAGGGGATAGCCGTGGAAGAGCCATCCTCAGCATCCAAGTCAGGAATGTGTCTGATCTCCTAG
	Pseudocheirus_occidentalis	ATGGATTTTGGATCCTTGGAGACCGTTGTGGCGAACTCTGCCTTCATAGCAGCCCGGGGCAGTTTCGATGCCAGCGGGAGTTCCCATTTATCCCGGGACAAGAAGTACCTTTCCAAGCTCAAACTGCCTCCTCTCTCCAAATGTGAATCCCTACGGGACACCCTTAACTTAGAATTTGAAAACATTTGCTCCGAGCAACCTATTGGCAAGCGCCTCTTTCAACAGTTTCTAAAGAATGATGAGCGGTTTGTGCCGGCGGTCGAGTTATGGAGGGATATTGAGGACTACGACACGGCCGATGATGATTTTCGCCTTCAGAAAGCCCAGGGCATCCTTGCCGACTACCTGGACCCCAAGGCCAAGCTTTTCTGCAGCTTCCTGGAGGAGGGGATGGTTGAGAAAGTCAAGGAGAAACACTCGAGCATCCCCAATGGACTCTTTCAGCCTCTTCTTGAGGCAGCCCTGCGTTTCCTGAGCGAGGCTCCCTTCCAAGAGTATCTGGAGAGCTTGTATTTTTTGAGATTCCTACAGTGGAAGTGGCTGGAAGCCCAACCCATCGGGGAAGACTGGTTTTTGGACTTCAGGGTCCTGGGAAAAGGGGGTTTTGGGGAGGTGTCAGGTTGCCAGATGAAAGCCACAGGCAAGATGTATGCCTGTAAAAAACTGAACAAGAAGAGGCTGAAGAAAAGGAAAGGGTATCAAGGCGCCATGGTGGAGAAGAGGATCCTAGCAAAGGTCCACAGCAGGTTTATAGTCTCTTTGGCCTACGCATTTGAAACCAAAACTGACCTCTGTTTGGTGATGACCATCATGAATGGAGGAGACTTAAGGTATCACATTTACAACGTCAACGAGGAGAATCCTGGTTTTGAGGAAGCAAGAGCTGTCTTTTACATTGCTCAGATCATCTGTGGCATGGAACACCTCCACCAGAAGAGAATTGTGTACAGGGATCTCAAACCAGAGAACGTCCTACTGGATAATGATGGGAATGTCCGGATTTCTGATCTTGGCCTTGCAGTGGAGCTAAAGGAAGGACAGACAAAGACAAAGGGTTACGCGGGCACTCCAGGTTTCATGGCGCCAGAATTACTTCGTAGTGAGGAATACGATTTCTCCGTGGACTACTTTGCCTTGGGGGTTACATTATATGAGATGATTGCAGCCAGAGGACCCTTTCGAGCCAGAGGAGAAAAGGTTGAAAATAAGGAGCTCAAACAGAGAATTATTTCTGAGCCTGTGAAGTACACAGAGAAATTCAGCAAGGCCAGCAAGGACTTCTGTGAAGCCCTTCTTGAGAAAGACCCAGGGAAGCGTCTTGGATTCAAAAATGGCAATTGTGATGAGCTCCGAGTCAACATCCTCTTCAAGGATATCAACTGGAGGCAGCTAGAAGCTGGTATGCTGATACCTCCTTTTATCCCTGACTCTAGAACTGTCTATGCAAAGAATATCCAGGATGTTGGTGCCTTTTCCACTGTTAAAGGGATTGTCTTTGACAAAGCAGATACTGAGTTCTTTCAGGAATTTGCAACTGGAAATTGTCCCATACCCTGGCAGGAAGAGATGATCGAAATGGGTATTTTTGGGGACCTGAATGTGTGGCGTGCTGATGGCCAGATGCCGGATGACATGAAGGGGATAGCTGTGGAAGAGCCATCCTCAGCATCCAAGTCAGGAATGTGTCTGATCTCTTAG
	Strigocuscus_gymnotis	ATGGATTTTGGATCGCTGGAGACCGTTGTGGCCAACTCTGCCTTCATAGCTGCCCGGGGCAGTTTTGATGCCAGTGGTAGTTCCCATCTGTCCCGGGACAAGAAGTACCTTTCGAAGCTCAAACTGCCTCCTCTCTCCAAATGTGAATCCCTACGGGACACTCTTAACCTGGAATTTGAAAACATTTGCTCTGAGCAGCCTATCGGCAAGCGCCTCTTTCAGCAGTTTCTAAAGAATGACGAGCGGCATGTCCCCGCAGTTGAGTTATGGAGGGACATCGAGGACTATGACACTGCCGACGATGATTTTCGCCTTCAGAAAGCCCAGGGCATCCTTGCTGACTACCTGGACCCCAAGGCCAAACTTTTCTGCAGCTTCCTGGAGGAGGGGATGGTTGAGAAAGTCAAGGCGAAGCACTCAAGCATCCCCAATGGACTCTTCCAGCCTCTTCTTCAGGCAGCCCTCTGCTACCTGAGTGAGGCTCCCTTCCAAGAGTACTTGGAGAGCTTGTATTTCTTGAGATTCCTGCAGTGGAAGTGGCTGGAAGCCCAGCCCATCGGGGAAGACTGGTTTTTGGACTTCAGGGTCCTGGGAAAAGGGGGTTTTGGGGAGGTGTCAGGTTGCCAGATGAAAGCCACAGGCAAGATGTACGCCTGTAAAAAACTGAATAAGAAGAGGCTGAAGAAACGAAAAGGGTATCAAGGTGCTATGGTAGAGAAGAGGATCCTAGCAAAGGTCCATAGCAGGTTTATAGTCTCTTTGGCCTACGCATTTGAAACCAAAACTGACCTCTGTTTGGTGATGACGATCATGAATGGAGGAGACTTAAGGTATCACATCTACAACGTCAATGAGGAGAATCCTGGTTTTGAGGAGCCAAGAGCCATCTTTTACATCGCCCAGATCATCTGTGGCATGGAACACCTCCACCAGAAGAGAATTGTGTATAGGGATCTCAAACCAGAGAACGTCCTGTTGGATAATGATGGGAATGTCCGGATTTCTGATCTTGGCCTTGCTGTGGAACTGAAGGAAGGACAGACAAAGACAAAGGGTTACGCAGGCACCCCAGGTTTTATGGCACCAGAACTACTCCGGAGTGAGGAATATGATTTCTCCGTGGACTACTTTGCCTTGGGGGTTACATTATATGAGATGATTGCAGCCAGAGGACCCTTTCGAGCCAGAGGAGAAAAGGTTGAAAATAAAGAGCTCAAACAGAGAATTATTTCTGAGCCTGTGAAGTACACAGAGAAATTCACCAAAGCCAGCAAGGACTTCTGTGAAGCCCTTCTTGAAAAAGATCCAGGGAAGCGCCTCGGATTCAAAAATGGGAACTGCGATGAACTCCGAGTCAACGTCCTCTTCAAGGATATTAACTGGAGGCAACTAGAAGCTGGTATGCTGATACCTCCTTTTATCCCTGACTCTAGAACTGTCTATGCAAAGAACATCCAGGATGTTGGTGCCTTTTCCACTGTTAAAGGGATTGTCTTTGACAAAGCAGATACTGAGTTCTTTCAGGAATTTGCAACTGGAAATTGTCCCATACCCTGGCAGGAAGAGATGATTGAAATGGGTATTTTTGGGGACCTGAACGTGTGGCGTGCTGATGGCCAGATGCCCGATGACATGAAGGGGATAGCTGTGGAAGAGCCATCCTCATCATCCAAGTCAGGAATGTGTCTGATCTCCTAG
	Trichosurus_vulpecula	ATGGATTTTGGATCGCTGGAGACCGTTGTGGCCAACTCTGCCTTCATAGCTGCCCGGGGCAGTTTTGATGCCAGTGGTAGTTCCCATCTGTCCCGGGACAAGAAGTACTTTTCGAAGCTCAAACTGCCTCCTCTCTCCAAATGTGAATCCCTACGCGATACTCTTAACTTAGAATTTGAAAACATTTGCTCTGAACAGCCTATCGGCAAGCGCCTCTTCCAGCAGTTTCTAAAGAATGACGAGCGGCATGTCCCCGCAGTTGAGTTATGGAGGGACATCGAGGACTATGACACTGCCGACGATGATTTTCGCCTTCAGAAAGCCCAGGGCATCCTTGCTGACTACCTGGACCCCAAGGCCAAGCTTTTCTGCAGCTTCCTGGAGGAGGCGACGGTTGAAAAAGTCAAGGAGAAGCACTCAAGCATCCCCAATGGACTCTTCCAGCCTCTTCTTCAGGCAGCCCTTTGCTACCTGAGTGAGGTTCCCTTCCGAGAGTACTTGGAGAGCTTGTATTTCTTGAGATTCCTGCAGTGGAAGTGGCTGGAAGCCCAGCCCATCGGGGAAGACTGGTTTTTGGACTTCAGGGTCCTGGGAAAAGGGGGTTTTGGGGAGGTGTCAGGTTGCCAGATGAAAGCCACAGGCAAGATGTACGCCTGTAAAAAACTGAATAAGAAGAGGCTGAAGAAACGAAAAGGGTATCAAGGCGCTATGGTAGAGAAGAGGATCCTAGCAAAGGTCCATAGCAGGTTTATAGTGTCTTTGGCCTATGCATTTGAAACCAAAACTGACCTCTGTTTGGTGATGACGATCATGAATGGAGGAGACTTAAGGTACCACATCTACAACGTCAATGAGGAGAATCCCGGTTTTGAGGAGCCAAGAGCCGTGTTTTACATTGCCCAGATCATCTGTGGCATGGAACACCTCCACCAGAAGAGGATTGTGTATAGGGATCTCAAACCAGAGAACGTCCTGTTGGATAACGACGGGAATGTACGGATTTCTGATCTCGGCCTTGCTGTGGAACTGAAGGAAGGACAGACAAAGACAAAGGGTTACGCGGGCACCCCAGGTTTTATGGCACCAGAACTACTCCGGAGTGAGGAATATGATTTCTCCGTGGACTACTTTGCCTTGGGGGTTACATTATATGAGATGATTGCAGCCAGAGGACCCTTTCGAGCCAGAGGAGAAAAGGTTGAAAATAAAGAGCTCAAACAGAGAATTATTTCTGAGCCTGTGAAGTACACGGAGAAATTCACCAAAGCCAGCAAGGACTTCTGTGAAGCCCTACTTGAAAAAGATCCAGGGAAGCGCCTCGGATTCAAAAATGGCAGCTGCGATGAACTCCGAGTCAACGTCCTCTTCAAGGATATTAACTGGAGGCAACTAGAAGCTGGTATGCTGATACCTCCTTTTATCCCTGACTCTAGAACTGTCTATGCAAAGAACATCCAGGATGTTGGTGCCTTTTCCACTGTTAAAGGGATTATCTTTGACAAAGCAGATACTGAGTTCTTTCAGGAATTTGCAACTGGAAATTGTCCCATACCCTGGCAGGAAGAGATGATTGAAATGGGTATTTTTGGGGACCTGAATGTGTGGCGTGCTGATGGCCAGATGCCCGATGACATGAAGGGGATAGCTGTGGAAGAGCCATCCTCATCAGCCAAGTCAGGAATGTGTCTGATCTCCTAG
	Sarcophilus_harrisii	ATGGATTTTGGATCTTTGGAGACTGTTGTGGCCAATTCTGCCTTCATAGCTGCCCGGGGCAGCTTCGATGCAAGTGGTAGTTCCCACTTAGCCCGGGACAAGAAATACTTTTCAAAGCTCAAACTTCCTCCTCTCTCCAAATGTGAATCCCTACGGAACACTCTTAACTTAGACTTTGAAAACATTTGCTCTGAGCAGCCTATTGGCAAGCGCCTCTTTCAGCAGTTCCTAAAGAATGAGGAGCAACATGTCCCCGCGGTGGAGTTATGGAGAGACATTGAAGATTACGACACTGCTGATAATGATTTTCGCCTTCAGAAAGCCCAGGCCATCCTTGCTGGCTACCTGGACCCCAACGCCAAGCTTTTCTGCAGCTTCCTAGAAGAGGGGATGATTGAGAAGGTCAAGGAGAAACACTCAAGCATCCCCAATGGACTATTCCAGCCTCTTCTTCAAGCAACCCTGGGCTACCTGAGCGAAGCTCCCTTCCGAGAGTACTTGGAGAGTTTGTATTTCATGAGATTCCTGCAGTGGAAATGGCTGGAAGCCCAGCCCATCGGGGAAGACTGGTTTTTGGACTTCAGGGTCTTGGGAAAAGGGGGTTTTGGGGAGGTTTCAGGTTGCCAGATGAAAGCCTCAGGCAAGATGTACGCCTGTAAAAAACTGAATAAGAAGAGGCTGAAGAAAAGAAAAGGGTATCAAGGTGCAATTGTAGAGAAGAGAATTCTAAGCAAGGTCCATAGCAGATTTATAGTCTCTTTGGCCTATGCATTTGAAACCAAAACTGACCTCTGTTTGGTGATGACAATCATGAATGGAGGAGACTTAAGGTATCACATCTACAATGTTAATGAGGAGAATCCTGGTTTTGAGGAAGCAAGAGCCATCTTTTACATTGCTCAGATCATCTGTGGCATGGAACATCTCCATCAGAAGAGGATTGTGTATCGGGATCTCAAACCAGAGAATGTCCTATTGGATAATGATGGCAATGTCCGTATTTCTGATCTTGGCCTTGCTGTGGAACTGAAGGAAGGAGAGACAAAGACAAAAGGTTATGCAGGCACCCCAGGTTTCATGGCGCCAGAATTGCTTCAGAGTGAGGAATACGATTTCTCTGTGGACTACTTTGCCTTGGGGGTTACATTATATGAGATGATTGCAGCCAGGGGACCTTTTCGAGCCAGAGGAGAAAAGATTGAAAACAAAGAGCTCAAACAAAGAATTATTTCTGATCCTGTGACATACTCGGAGAAATTTAGCAAGGCTAGCAAGGACTTCTGTGAAGGTCTTCTTGAAAAAAATCCAGAGAAACGCCTTGGATTCAAAAATGGCAACTGTGATGAGCTCCGAGCCAATGTCCTCTTCAAGGACATTAATTGGAGGCAGCTAGAAGCTGGTACATTGGAACCTCCTTTTATTCCTGACTCTAGAACTGTCTATGCAAAAAACATTCAGGATGTTGGTGCCTTTTCCACTGTTAAAGGGATTGTCTTTGATAAAACAGATACAGAGTTCTTTCAGGAATTTGCAACTGGAAATTGTCCCATACCCTGGCAGGAAGAGATGATTGAAATGGGAATTTTTGGGGACCTGAATGTGTGGCGTGCTGATGGCCAGATGCCTGATGACATGAAGGGGACAGCTGTGGAAGAGCCATCCTCATCATCTAAGTCAGGAATGTGTTTGATCTCCTAG
	Antechinus_flavipes	ATGGATTTTGGCTCTTTGGAGACTGTTGTGGCCAATTCTGCCTTCATAGCTGCCCGGGGCAGCATCGATGCAAGTGGTAGTTCCCACTTATCCCGGGACAAGAAATACTTTTCCAAGCTCAAACTTCCTCCTCTCTCCAAATGTGAATCCCTACGGAACACTCTTAACTTAGACTTTGAAAACATTTGCTCTGAGCAGCCTATCGGCAAGCGCCTCTTTCAGCAGTTCCTAAAGAATGAGGAGCGGCTTGTCCCCGCGGTTGAGTTATGGAGAGACATTGAAGACTACGACACTGCTGATGATGATTTTCGCCTTCAGAAAGCCCAGGCCATCCTTGCTGGCTATCTGGACCCCCAGGCCAAACTTTTCTGCAGCTTCCTGGAAGAGGGGATGATTGAGAAGGTCAAGGAGAAACACTCAAGCATCCCTAATGGACTATTCCAGCCTCTTCTTCAAGCCACCCTGGGCTACCTGAGCGAGGCTCCCTTCCGAGAGTACTTGGAGAGTTTGTATTTCATGAGATTTCTGCAGTGGAAATGGCTGGAAGCCCAGCCCATCGGGGAAGACTGGTTTTTGGACTTCAGGGTCTTGGGAAAAGGGGGTTTTGGGGAGGTTTCAGGTTGCCAGATGAAAGCCACAGGCAAGATGTACGCCTGTAAAAAACTGAATAAGAAGAGGCTGAAGAAACGAAAAGGGTATCAAGGTGCAATTGTAGAGAAGAGAATTCTAACCAAGGTCCATAGCAGATTTATAGTCTCTTTGGCCTATGCATTTGAAACCAAAACTGACCTCTGTTTGGTGATGACAATCATGAATGGAGGAGACTTAAGGTATCACATCTACAATGTTAATGAGGAGAATCCTGGTTTTGAGGAAGCAAGAGCCGTCTTTTACATTGCTCAGATCATCTGTGGCATGGAACATCTCCATCAGAAGAGGATTGTGTATCGGGATCTCAAACCAGAGAATGTCCTATTGGATAATGATGGCAATGTCCGTATTTCTGATCTTGGCCTTGCTGTGGAACTGAAGGAAGGAGAGACAAAGACAAAAGGTTATGCAGGCACCCCAGGTTTCATGGCGCCAGAATTGCTTCAGAGTGAGGAATACGATTTCTCTGTGGACTACTTTGCCTTGGGGGTTACATTATATGAGATGATTGCAGCCAGGGGACCTTTTCGAGCCAGAGGAGAAAAGATCGAAAACAAAGAACTCAAACAAAGAATTATTTCTGATCCTGTGACATACTCGGAGAAATTTAGCAAGGCTAGTAAGGACTTCTGTGAAGGCCTTCTTGAAAAAAGTCCAGCGAAGCGCCTTGGATTCAAAAATGGCAACTGTGATGAACTCCGAGCCAATGTCCTCTTCAAGGACATTAACTGGAGGCAGCTAGAAGCTGGTACTTTGGAACCTCCTTTTATTCCTGACTCTAGAACTGTCTATGCAAAGAACATCCAGGATGTTGGTGCCTTTTCTACTGTTAAAGGGATTGTCTTTGATAAAGCAGATACGGAGTTCTTTCAGGAATTTGCAACTGGAAATTGTCCCATACCCTGGCAGGAAGAGATGATTGAAATGGGAATTTTTGGGGACCTGAATGTGTGGCGTGCTGATGGCCAGATGCCTGATGACATGAAGGGGATAGCTGTAGAAGAGCCATCCTCATCATCTAAGTCAGGAATGTGTCTGGTTTCCTAA
	Antechinus_stuartii	ATGGATTTTGGCTCTTTGGAGACTGTTGTGGCCAATTCTGCCTTCATAGCTGCCCGGGGCAGCATCGATGCAAGTGGTAGTTCCCACTTATCCCGGGACAAGAAATACTTTTCCAAGCTCAAACTTCCTCCTCTCTCCAAATGTGAATCCCTACGGAACACTCTTAACTTAGACTTTGAAAACATTTGCTCTGAGCAGCCTATCGGCAAGCGCCTCTTTCAGCAGTTCCTAAAGAATGAGGAGCGGCTTGTCCCCGCAGTTGAGTTATGGAGAGACATTGAAGACTACGACACTGCTGATGATGATTTTCGCCTTCAGAAAGCCCAGGCCATCCTTGCTGGCTATCTGGACCCCCAGGCCAAGCTTTTCTGCAGCTTCCTGGAAGAGGGGATGATTGAGAAGGTCAAGGAGAAACACTCAAGCATCCCTAATGGACTATTCCAGCCTCTTCTTCAAGCCACCCTGGGCTACCTGAGCGAGGCTCCCTTCCGAGAGTACTTGGAGAGTTTGTATTTCATGAGATTTCTGCAGTGGAAATGGCTGGAAGCCCAGCCCATCGGGGAAGACTGGTTTTTGGACTTCAGGGTCTTGGGAAAAGGGGGTTTTGGGGAGGTTTCAGGTTGCCAGATGAAAGCCACAGGCAAGATGTACGCCTGTAAAAAACTGAATAAGAAGAGGCTGAAGAAACGAAAAGGGTATCAAGGTGCAATTGTAGAGAAGAGAATTCTAACCAAGGTCCATAGCAGATTTATAGTCTCTTTGGCCTATGCATTTGAAACCAAAACTGACCTCTGTTTGGTGATGACAATCATGAATGGAGGAGACTTAAGGTATCACATCTACAATGTTAATGAGGAGAATCCTGGTTTTGAGGAAGCAAGAGCCGTCTTTTACATTGCTCAGATCATCTGTGGCATGGAACATCTCCATCAGAAGAGGATTGTGTATCGGGATCTCAAACCAGAGAATGTCCTATTGGATAATGATGGCAATGTCCGTATTTCTGATCTTGGCCTTGCTGTGGAACTGAAGGAAGGAGAGACAAAGACAAAAGGTTATGCAGGCACCCCAGGTTTCATGGCGCCAGAATTGCTTCAGAGTGAGGAATACGATTTCTCTGTGGACTACTTTGCCTTGGGGGTTACATTATATGAGATGATTGCAGCCAGGGGACCTTTTCGAGCCAGAGGAGAAAAGATCGAAAACAAAGAACTCAAACAAAGAATTATTTCTGATCCTGTGACATACTCGGAGAAATTTAGCAAGGCTAGTAAGGACTTCTGTGAAGGCCTTCTTGAAAAAAGTCCAGCGAAGCGCCTTGGATTCAAAAATGGCAACTGTGATGAGCTCCGAGCCAATGTCCTCTTCAAGGACATTAACTGGAGGCAGCTAGAAGCTGGTACTTTGGAACCTCCTTTTATTCCTGACTCTAGAACTGTCTATGCAAAGAACATCCAGGATGTTGGTGCCTTTTCTACTGTTAAAGGGATTGTCTTTGATAAAGCAGATACGGAGTTCTTTCAGGAATTTGCAACTGGAAATTGTCCCATACCCTGGCAGGAAGAGATGATTGAAATGGGAATTTTTGGGGACCTGAATGTATGGCGTGCTGATGGCCAGATGCCTGATGACATGAAGGGGATAGCTGTAGAAGAGCCATCCTCATCATCTAAGTCAGGAATGTGTCTGGTTTCCTAA
	Phascogale_tapoatafa	ATGGATTTTGGCTCTTTGGAGACTGTTGTGGCCAATTCTGCCTTCATAGCTGCCCGGGGCAGCATCGATGCAAGTGGTAGTTCCCACTTATCCCGGGACAAGAAATACTTTTCAAAGCTCAAACTTCCTCCTCTCTCCAAATGTGAATCCCTTCGGAACACTCTTAACTTAGACTTTGAAAACATTTGCTCTGAGCAGCCTATCGGCAAGCGCCTCTTTCAGCAGTTCCTAAAGAATGAGGAGCGTCTTGTCCCCGCGGTTGAGTTATGGAGAGACATTGAAGACTACGACACTGCTGATGACGATTTTCGCCTTCAGAAAGCCCAGGCCATCCTTGCTGGCTATCTGGACCCCCAGGCCAAGCTTTTCTGCAGCTTCCTGGAAGAGGGGATGATTGAGAAGGTCAAGGAGAAACATTCAAGCATCCCTAATGGACTATTCCAGCCTCTTCTTCAAGCCACCCTGGGCTACCTGAGCGAGGCTCCCTTCCGAGAGTACTTGGAGAGTTTGTATTTCATGAGATTCCTGCAGTGGAAATGGCTGGAAGCCCAGCCCATCGGGGAAGACTGGTTTTTGGACTTCAGGGTCTTGGGAAAAGGGGGTTTTGGGGAGGTTTCAGGTTGCCAGATGAAAGCCACAGGCAAGATGTACGCCTGTAAAAAACTGAATAAGAAGAGGCTGAAGAAACGAAAAGGGTATCAAGGTGCAATTGTAGAGAAGAGAATTCTAACCAAGGTCCATAGCAGATTTATAGTCTCTTTGGCCTATGCATTTGAAACCAAAACTGACCTCTGTTTGGTGATGACAATCATGAATGGAGGAGACTTAAGGTATCACATCTACAATGTTAATGAGGAGAATCCTGGTTTTGAGGAAGCAAGAGCCGTCTTTTACATTGCTCAGATCATCTGTGGCATGGAACATCTCCATCAGAAGAGGATTGTGTATCGGGATCTCAAACCAGAGAATGTCCTATTGGATAATGATGGCAATGTCCGTATTTCTGATCTTGGCCTTGCTGTGGAACTGAAGGAAGGAGAGACAAAGACAAAAGGTTATGCAGGAACTCCAGGTTTCATGGCGCCAGAATTGCTTCAAAGTGAGGAATACGATTTCTCTGTGGACTACTTTGCCTTGGGGGTTACATTATATGAGATGATTGCAGCCAGGGGACCTTTTCGAGCCAGAGGAGAAAAGATTGAAAACAAAGAACTCAAACAAAGAATTATTTCTGATCCTGTGACATACTCGGAGAAATTTAGCAAGGCTAGCAAGGACTTCTGTGAAGGCCTTCTTGAAAAAAGTCCAGAGAAGCGCCTTGGATTCAAAAATGGCAACTGTGATGAGCTCCGAGCCAATGTCCTCTTCAAGGACATTAACTGGAGGCAGCTAGAAGCTGGTACTTTGGAACCTCCTTTTATTCCTGACTCTAGAACTGTCTATGCAAAGAACATCCAGGATGTTGGTGCCTTTTCTACTGTTAAAGGGATTGTCTTTGATAAAGCAGATACGGAGTTCTTTCAGGAATTTGCAACTGGAAATTGTCCCATACCCTGGCAGGAAGAGATGATTGAAATGGGAATTTTTGGGGACCTGAATGTGTGGCGTGCTGATGGCCAGATGCCTGATGACATGAAGGGGATAGCTGTAGAAGAGCCATCCTCATCATCTAAGTCAGGAATGTGTCTGGTTTCCTAA
	Dasyurus_hallucatus	ATGGATTTTGGATCTTTGGAGACTGTTGTGGCCAATTCTGCCTTCATAGCTGCCCGGGGCAGCTTCGATGCAAGTGGTAGTTCCCACTTAGCCCGGGACAAGAAATACTTTTCAAAGCTCAAACTTCCTCCTCTCTCCAAATGTGAATCCCTACGGAACACTCTTAACTTAGACTTTGAAAACATTTGCTCTGAGCAGCCTATTGGCAAGCGCCTCTTTCAGCAGTTCCTAAAGAATGAGGAGCAACATGTCCCCGCGGTGGAGTTATGGAGAGACATTGAAGACTACGACACTGCTGATAATGATTTTCGCCTTCAGAAAGCCCAGGCCATCCTTGCTGGCTACCTGGACCCCAACGCCAAGCTTTTCTGCAGCTTCCTAGAAGAGGGGATGATTGAGAAGGTCAAGGAGAAACACTCAAGCATCCCCAATGGACTATTCCAGCCTCTTCTTCAAGCAACCCTGGGCTACCTGAGTGAAGCTCCCTTCCGAGAGTACTTGGAGAGTTTGTATTTCATGAGATTCCTACAGTGGAAATGGCTGGAAGCCCAGCCCATCGGGGAAGACTGGTTTTTGGACTTCAGGGTCTTGGGAAAAGGGGGTTTTGGGGAGGTTTCAGGTTGCCAGATGAAAGCCTCAGGCAAGATGTACGCCTGTAAAAAACTGAATAAGAAGAGGCTGAAGAAAAGAAAAGGGTATCAAGGTGCAATTGTAGAGAAGAGAATTCTAAGCAAGGTCCATAGCAGATTTATAGTCTCTTTGGCCTATGCATTTGAAACCAAAACTGACCTCTGTTTGGTGATGACAATCATGAATGGAGGAGACTTAAGGTATCACATCTACAATGTTAATGAGGAGAATCCTGGTTTTGAGGAAGCAAGAGCCGTCTTTTACATTGCTCAGATTATCTGTGGCATGGAACATCTCCATCAGAAGAGGATTGTGTATCGGGATCTCAAACCAGAGAATGTCCTATTGGATAATGATGGCAATGTCCGTATTTCTGATCTTGGCCTTGCTGTGGAACTGAAGGAAGGAGAGACAAAGACAAAAGGTTATGCAGGCACCCCAGGTTTCATGGCGCCAGAATTGCTTCAGAGTGAGGAATACGATTTCTCTGTGGACTACTTTGCCTTGGGGGTTACATTATATGAGATGATTGCAGCCAGGGGACCTTTTCGAGCCAGAGGAGAAAAGATTGAAAACAAAGAGCTCAAACAAAGAATTATTTCTGATCCTGTGACATACTCGGAGAAATTTAGCAAGGCTAGCAAGGACTTCTGTGAAGGTCTTCTTGAAAAAAATCCAGAGAAGCGCCTTGGATTCAAAAATGGCAACTGTGATGAGCTCCGAGCCAATGTCCTCTTCAAGGACATTAATTGGAGGCAGCTAGAAGCTGGTACATTGGAACCTCCTTTTATTCCTGACTCTAGAACTGTCTATGCAAAAAACATTCAGGATGTTGGTGCCTTTTCCACTGTTAAAGGGATTGTCTTTGATAAAACAGATACAGAGTTCTTTCAGGAATTTGCAACTGGAAATTGTCCCATACCCTGGCAGGAAGAGATGATTGAAATGGGAATTTTTGGGGACCTGAATGTGTGGCGTGCTGATGGCCAGATGCCTGATGACATGAAGGGGACAGCTGTGGAAGAGCCATCCTCATCATCTAAGTCAGGAATGTGTCTGATCTCCTAG
	Dasyurus_viverrinus	ATGGATTTTGGATCTTTGGAGACTGTTGTGGCCAATTCTGCCTTCATAGCTGCCCGGGGCAGCTTCGATGCAAGTGGTAGTTCCCACTTAGCCCGGGACAAGAAATACTTTTCAAAGCTCAAACTTCCTCCTCTCTCCAAATGTGAATCCCTACGGAACACTCTTAACTTAGACTTTGAAAACATTTGCTCTGAGCAGCCTATTGGCAAGCGCCTCTTTCAGCAGTTCCTAAAGAATGAGGAGCAACATGTCCCCGCGGTGGAGTTATGGAGAGACATTGAAGACTATGACACTGCTGATAATGATTTTCGCCTTCAGAAAGCCCAGGCCATCCTTGCTGGCTACCTGGACCCCAACGCCAAGCTTTTCTGCAGCTTCCTAGAAGAGGGGATGATTGAGAAAGTCAAGGAGAAACACTCAAGCATCCCCAATGGACTATTCCAGCCTCTTCTTCAAGCAACCCTGGGCTACCTGAGCGAGGCTCCCTTCCGAGAGTACTTGGAGAGTTTGTATTTCATGAGATTCCTGCAGTGGAAATGGCTGGAAGCCCAGCCCATTGGGGAAGACTGGTTTTTGGACTTCAGGGTCTTGGGAAAAGGGGGTTTTGGGGAGGTTTCAGGTTGCCAGATGAAAGCCTCAGGCAAGATGTACGCCTGTAAAAAACTGAATAAGAAGAGGCTGAAGAAAAGAAAAGGGTATCAAGGTGCAATTGTAGAGAAGAGAATTCTAAGCAAGGTCCATAGCAGATTTATAGTCTCTTTGGCCTATGCATTTGAAACCAAAACTGACCTCTGTTTGGTGATGACAATCATGAATGGAGGAGACTTAAGGTATCACATCTACAATGTTAATGAGGAGAATCCTGGTTTTGAGGAACCAAGAGCCGTCTTTTACATTGCTCAGATCATCTGTGGCATGGAACATCTCCATCAGAAGAGGATTGTGTATCGGGATCTCAAACCAGAGAATGTCCTATTGGATAATGATGGCAATGTCCGTATTTCTGATCTTGGCCTTGCTGTGGAACTGAAGGAAGGAGAGACAAAGACAAAAGGTTATGCAGGCACCCCAGGTTTCATGGCGCCAGAATTGCTTCAGAGTGAGGAATACGATTTCTCTGTGGACTACTTTGCCTTGGGGGTTACATTATATGAGATGATTGCAGCCAGGGGACCTTTTCGAGCCAGAGGAGAAAAGATCGAAAACAAAGAGCTCAAACAAAGAATTATTTCTGATCCTGTGACATACTCGGAGAAATTTAGCAAGGCTAGCAAGGACTTCTGTGAAGGTCTTCTTGAAAAAAATCCAGAGAAGCGCTTTGGATTCAAAAATGGCAACTGTGATGAGCTCCGAGCCAATGTCCTCTTCAAGGACATTAATTGGAGGCAGCTAGAAGCTGGTACATTGGAACCTCCTTTTATTCCTGACTCTAGAACTGTCTATGCAAAAAACATTCAGGATGTTGGTGCCTTTTCCACTGTTAAAGGGATTGTCTTTGATAAAACAGATACGGAGTTCTTTCAGGAATTTGCAACTGGAAATTGTCCCATACCCTGGCAGGAAGAGATGATTGAAATGGGAATTTTTGGGGACCTGAATGTGTGGCGTGCTGATGGCCAGATGCCTGATGACATGAAGGGGACAGCTGTGGAAGAACCATCCTCATCATCTAAGTCAGGAATGTGTCTGATCTCCTAG
	Myrmecobius_fasciatus	ATGGATTTTGGATCTTTGGAGACTGTTGTGGCCAATTCTGCCTTCATAGCTGCCCGAGGCAGCATCGATGCCAGTGGTCGTTCCCATTTATCTCGGGACAAGAAATACTTTTCGAAGCTCAAACTTCCTCCTCTCTCCAAATGTGAATCCCTACGGGATACTCTTAACTTAGACTTTGAAAACATTTGCTCTGAGCAGCCTATTGGCAAGCGCCTCTTTCAGCAGTTCCTAAAGAATGATGAGCGTCATGTCCCCGCCGTGGAGTTATGGAGAGACATTGAAGACTACGACACTGCTGATGATGATTTTCGCCTTCAGAAAGCCCAGGCCATCCTTGCTGGCTACCTGGACCCCAAGGCCAAGTTTTTCTGCAGCTTCCTGGAGGAGGGGATGATTGCGAAGATCAAGGAGAAACACTCAAGCATCCCCAATGGACTATTCCAGCCTCTTCTTCAAGCAACCCTGGGCTACCTGAGTGAGGCTCCCTTCCAGGAGTACTTGGAGAGCTTGTATTTCTTGAGATTCCTGCAGTGGAAATGGCTGGAAGCCCAACCCATCGGGGAAGACTGGTTTTTGGACTTCCGGGTCTTGGGAAAAGGGGGTTTTGGGGAAGTTTCGGGTTGCCAGATGAAAGCCACAGGCAAGATGTATGCCTGTAAAAAACTGAATAAGAAGAGGCTGAAGAAAAGAAAAGGGTATCAAGGTGCAATAGTAGAGAAGAGAATTCTGACGAAGGTCCATAGCAGATTTATAGTCTCTTTGGCCTATGCATTTGAAACCAAAACTGACCTCTGTTTGGTGATGACAATCATGAATGGAGGAGACTTAAGGTATCACATCTATAATGTCAATGAAGAGAATCCTGGTTTTGAGGAAGCAAGAGCCATCTTTTACATTGCCCAGATCATCTGTGGCATGGAACATCTCCACCAGAAGAGGATTGTGTATCGGGATCTCAAACCAGAGAATGTCTTATTGGATGATGATGGCAATGTCCGTATTTCTGATCTTGGCCTTGCTGTGGAACTGAAGGAAGGACAGACAAAGACAAAGGGTTATGCGGGCACCCCAGGTTTCATGGCACCAGAATTGCTTCAGAGTGAGGAATACGATTTCTCTGTGGACTACTTTGCCTTGGGAGTTACATTATATGAGATGATTGCAGCCAGGGGACCTTTTCGAGCCAGAGGAGAAAAGATTGAAAATAAAGAGCTCAAACAGAGAATTATTTCTGATCCTGTGACATACTCAGAGAAATTTAGCAAGGCTAGCAAGGACTTCTGTGAAGGCCTTCTTGAAAAAGATCCAGAGAAACGCCTGGGATTCAAAAATGGCAACTGTGATGAGCTTTGAGCCAATGTTCTCTTCAAGGACATTAACTGGAGGCAGCTAGAAGCTGGTATGTTGGTACCTCCTTTTATTCCTGACTCTAGAACTGTCTATGCAAAGAACATCCAAGATGTTGGTGCCTTTTCCACTGTTAAAGGGATTGCCTTTGACAAAACAGATACAGAGTTCTTTCAGGAATTTGCAACTGGAAATTGTCCCATACCTTGGCAGGAAGAGATGATTGAAATGGGAATTTTTGGGGACCTGAATGTGTGGTGTGCTGATGGCCAGATGCCTGAGGACATGAAGGGAATAGCCGTGAAAGAGCCATCCTCATCATCTAAGTCAGGAATGTGTCTGATCTCCTAA
	Thylacinus_cynocephalus	ATGGATTTTGGATCTTTGGAGACTGTGGTGGCCAATTCTGCCTTCATAGCTGCCCGGGGCAGCATCGATGCAACTGGTAGTTCCCATTTATCTCGGGACAAGAAATACTTTTCAAAGCTCAAACTTCCTCCTCTCTCCAAATGTGAATCCCTACGGAACACGCTTAACTTAGACTTTGAAAACATTTGCTCTGAGCAGCCTATTGGCAAGCGCCTCTTTCAGCAGTTCCTAAAGAATGATGAGCAGCGTGTCCCTGCGGTGGAGTTATGGAGAGACATTGAAGACTATGACACTGCTGATGATGATTTTCGCCTTCAGAAAGCCCAGGCCATCCTTGCTGGCTACCTGGACCCTAAGGCCAAGCTTTTCTGCAGCTTCCTGGAAGAGGGGATGATTGAGAAGGTCAAGGAGAAACACTCAAGTATCCCCAATGGACTATTCCAGCCTCTTCTTCAAGCAACCCTGGGTTACCTGAGTGAGGCTCCTTTCCAAGAATACTTGGAGAGCTTGTATTTCTTGAGATTCCTGCAGTGGAAATGGCTGGAAGCTCAGCCCATCGGAGAAGACTGGTTTTTGGATTTCAGGGTCTTGGGAAAAGGGGGTTTTGGGGAGGTTTCAGGTTGCCAGATGAAAGCCACAGGCAAGATGTATGCCTGTAAAAAACTTAATAAGAAGAGGCTGAAGAAAAGAAAAGGGTATCAAGGCGCAATGGTAGAGAAGAAAATTCTAGCAAAAGTCCATAGCAGATTTATAGTCTCTTTGGCCTATGCATTTGAAACCAAAACTGACCTCTGTTTGGTGATGACAATCATGAATGGAGGAGACTTAAGGTATCACATCTATAATGTCAATGAGGAGAATCCTGGTTTTGAAGAAGCAAGAGCCATCTTTTACATTGCCCAGATCATCTGTGGCATGGAACATCTCCACCAGAAGAGGATTGTGTATCGGGATCTCAAACCAGAGAATGTCCTATTGGATAATGATGGCAATGTCCGTATTTCTGATCTTGGCCTTGCTGTGGAACTGAAGGAAGGACAGACAAAGACAAAGGGTTATGCGGGCACCCCAGGTTTCATGGCACCAGAATTGCTTCAGAGTGAGGAATACGATTTCTCCGTGGACTACTTTGCCTTGGGGGTTACATTATATGAGATGATTGCAGCCAGGGGACCTTTTCGAGCCAGAGGAGAAAAGATTGAAAATAAAGAGCTCAAACAGAGAATTATTTCTGATCCTGTGACATACTCGGAGAAATTTAGCAAGGCTAGCAAGGACTTCTGTGAAGGCCTTCTTGAAAAAGATCCAGAGAAGCGCCTTGGATTCAAAAATGGCAACTGTGATGAGCTCCGAGCCAATGTCCTCTTCAAGGACATTAACTGGAGGCAACTAGAAGCTGGTATGCTGATACCTCCTTTTATTCCTGACTCTAGAACTGTCTATGCAAAGAACATCCAAGATGTTGGTGCCTTTTCCACTGTTAAAGGGATTGTCTTTGACAAAACAGATACAGAGTTCTTTCAGGAATTTGCAACTGGAAATTGTCCCATACCCTGGCAAGAAGAGATGATTGAAATGGGTATTTTTGGGGACCTGAATGTGTGGCGCGCTGATGGTCAGATGCCTGATGACATGAAGGGAAAAGCTGTGGAAGAGCCATCCTCGTCATCTAAGTCAGGAATGTGTCTGATCTCCTAG
	Gracilinanus_agilis	ATGGATTTTGGGTCCCTGGAGACCGTTGTGGCCAATTCTGCCTTCATAGCTGCTCGGGGCAGTTTCGATGCAAGTGGTAGCTCCCATTTATCTCGCGACAAGAAGTACCTTTCGAAGCTCAAACTGCCTCCTCTCTCCAAATGTGAATCCCTACGGGACACCCTTAACTTAGACTTCGTAAACATTTGCTCCGAACAGCCCATCGGCAAGCGCCTCTTCCAGCAGTTCCTAAAGAGCGTGGAGCAGCACGTCCCCGCCGTTGAGTTATGGCGGGATATCGAGGACTACGACACTGCTGATGATGACTTTCGCCTTCAGAAAGCCCAGGCCATCCTTGCCGACTACCTGGATCCCAAGGCCAAGCTTTTCTGCAGCTTCCTGGAGGAGGGCATGGTCGAGAAGGTCAAGGAGAAGCACGCAAGCATCCCCAATGGACTCTTCCAGCCTCTGCTTCAGACGACTCTGGACCATCTGAGTGAGGCACCCTTCAAAGAGTACTTGGAGAGCTTGTATTTCTTGAGGTTCCTGCAGTGGAAGTGGCTAGAAGCCCAGCCTATTGGGGAAGACTGGTTTTTGGACTTCAGGGTCCTGGGAAAGGGGGGTTTTGGGGAGGTGTCCGGTTGCCAGATGAAAGCCACAGGCAGGATGTACGCCTGTAAAAAACTGAATAAGAAGAGACTGAAGAAAAGGAAAGGGTACCAAGGCGCTATGGTAGAGAAGAGAATCCTAGCGAAGGTCCATAGCAGATTTATAGTCTCTTTGGCTTATGCATTTGAAACCAAAACTGACCTCTGTTTGGTGATGACCATCATGAATGGAGGAGACTTAAGGTATCATATCTACAACGTCAATGAGGAGAATCCTGGTTTTGAGGAACCAAGAGCCGTCTTTTACATTGCCCAGATCATCTGTGGCATGGAGCACCTCCACCAGAACAGGATTGTGTACAGGGATCTCAAGCCAGAGAATGTCCTGTTGGATAATGATGGCAACGTCCGGATTTCTGATCTTGGCCTTGCAGTGGAACTGAAGGAAGGACAGACAAAGACAAAGGGTTATGCGGGCACCCCAGGTTTCATGGCGCCAGAATTACTTCGGAGTGAGGAATATGATTTCTCTGTGGACTACTTTGCTTTGGGGGTTACATTATATGAGATGATTGCAGCCAGAGGACCCTTTAGAGCCAGAGGAGAAAAGGTTGAAAATAAAGAACTCAAACAGAGAATTATTTCTGAGCCTGTGAAGTACACAGAGAAATTCAGCAAGGCCAGCAAGGACTTCTGTGAAGCCCTCCTTGAAAAAGACCCAGAGAAGCGTCTTGGATTCAAAAATGGGAACTGTGATGAACTCCGAGTCAACGTCCTCTTCAAGGACATTAACTGGAGGCAGCTAGAAGCTGGTATGCTGATACCTCCTTTTATCCCTGACTCTCGAACTGTCTATGCAAAGAACATCCAGGATGTTGGTGCCTTTTCCACTGTTAAAGGGATTGTATTTGACAAAACAGATACTGAGTTCTTTCAGGAATTTGCAACTGGAAACTGTCCCATTCCTTGGCAGGAAGAGATGATTGAAATGGGCATTTTTGGGGACCTGAATGTGTGGCGTGCTGATGGCCAGATGCCTGATGACATGAAGGGCATAGCTGTGGAAGAGCCACCCGCGGCATCCAAGTCAGGAATGTGTCTGATCTCCTAG
	Didelphis_virginiana	ATGGATTTTGGGTCACTGGAGACCGTTGTGGCCAATTCTGCCTTCATAGCTGCTCGGGGCAGTTTCGATGCAAGTGGTAGCTCCCATTTATCTCGGGACAAGAAGTACCTTTCAAAGCTCAAACTGCCTCCTCTCTCCAAATGCGAATCCCTCCGGGACTCTCTTAACTTAGACTTTGAAAACATTTGTTCCGAACAGCCCATCGGTAAGCGCCTCTTTCAGCAGTTCCTGAAGAGCGTGGAGCAGCATGTCCCCGCAGTTGAGCTATGGAGGGATATCGAGGACTATGACACTGCCGATGATGACTTTCGCCTTCAGAAGGCCCAGGCCATCCTTGCTGACTACCTGGATCCCAAGGCCAAGCTTTTCTGCAGCTTCCTGGAGGAGGGGATGGTTGAGAAGGTCAAGGAGAAGCACGCAAGCATCCCCAATGGACTCTTTCAGCCTCTTCTTCAGATAACTCTGGACCATCTGAGGGAGGCACCCTTCAAAGAGTACTTGGAGAGCTTGTATTTCTTGAGATTCCTGCAGTGGAAGTGGCTAGAAGCCCAGCCTATTGGGGAAGACTGGTTTTTGGACTTCAGGGTCCTGGGAAAGGGGGGTTTCGGGGAGGTGTCGGGTTGCCAGATGAAAGCCACAGGCAGGATGTATGCCTGTAAAAAACTGAATAAGAAGAGACTGAAGAAAAGGAAAGGGTACCAAGGTGCTATGGTAGAGAAGAGAATCCTAGCGAAGGTCCATAGCAGATTTATAGTCTCTTTGGCTTATTCATTTGAAACCAAAACTGACCTCTGTTTGGTGATGACCATCATGAATGGAGGAGACTTAAGGTATCACATCTACAACGTCAATGAGGAGAATCCTGGTTTTGAGGAACCAAGAGCGGTCTTTTACATTGCTCAGATCATCTGTGGCATGGAGCACCTCCACCAGAAAAAGATTGTGTACAGGGATCTCAAGCCAGAGAATGTCCTGTTGGATAACGATGGCAACGTACGGATTTCTGATCTTGGCCTTGCAGTGGAACTGAAGGAAGGACAGACAAAGACAAAGGGTTATGCAGGCACCCCAGGTTTCATGGCGCCAGAATTACTTCGGAGTGAGGAATATGATTTCTCCGTGGACTACTTTGCTTTGGGGGTTACATTATATGAGATGATTGCCGCCAGAGGACCCTTTCGAGCCAGAGGAGAAAAGGTTGAAAATAAAGAACTCAAACAGAGAATTATTTCTGAGCCTGTGAAGTACACAGAGAAATTCAGCAAGGCCAGCAAGGACTTCTGTGAAGCCCTGCTTGAAAAAGACCCAGAGAAGCGTCTTGGATTCAAAAATGGGAACTGTGATGAACTCCGAGTCAATGTCCTCTTCAAGGACATTAATTGGAGGCAGCTAGAAGCTGGTATGCTGATACCTCCTTTTATCCCTGACTCTCGAACTGTCTATGCAAAGAACATCCAGGATGTTGGTGCCTTTTCCACTGTTAAAGGGATTGTATTTGACAAAACAGATACTGAATTCTTTCAGGAATTTGCAACTGGAAACTGTCCCATTCCTTGGCAGGAAGAGATGATTGAAATGGGCATTTTTGGGGACCTGAATGTGTGGCGTGCTGATGGCCAGATGCCCGATGACATGAAGGGCATAGCTGTGGAAGAGCCACCCTCAGCATCCAAGTCAGGAATGTGTCTGATCTCCTAG
	Monodelphis_domestica	ATGGATTTTGGGTCTCTGGAGACGGTTGTGGCCAATTCTGCCTTCATCGCTGCTCGGGGCAGTTTCGACGCCAGTGGTAGCTCCCATTTATCTCGGGACAAGAAGTACTTTTCAAAGCTCAAACTGCCTCCTCTCTCCAAATGTGAATCCCTACGGGACACCCTTAACTTAGACTTTGAAAACATTTGCTCCGAACAGCCTATTGGCAAGCGCCTCTTTCAGCAGTTCCTAAAGAGTATCGAGCAGCATGTCCCCGCGGTTGAGCTATGGAGGGACATCGAGGACTATGACACGGCTGACAATGACTTCCGTCTTCAGAAAGCCCAGGCCATCCTTGCTAACTACCTGGATCCCAAGGCCAAGCTTTTCTGCAGCTTCCTGGAGGACGGGATGGTTGAGAAGGTCAAGGAGAAGCACTCAAGCATCCCCAATGGACTCTTCCAGCCTCTTCTTCAGACAACTCTGGAGCATCTGAGTGGGGCACCCTTCAAAGAGTACTTGGAGAGCTTGCATTTCTTGAGATTCCTGCAGTGGAAGTGGCTGGAAGCCCAGCCTATTGGGGAAGACTGGTTTTTGGACTTCAGGGTCCTGGGAAAGGGGGGTTTTGGGGAGGTGTCGGGTTGCCAGATGAAAGCCACAGGCAAGATGTATGCCTGCAAAAAACTGAATAAGAAGAGACTGAAGAAAAGAAAAGGGTACCAAGGTGCTATGGTAGAGAAGAAAATCCTTGAGAAGGTCCATAGCAGATTTATAGTCTCTTTGGCTTATGCATTTGAAACCAAAACTGACCTCTGTTTGGTGATGACCATCATGAATGGAGGAGACTTAAGGTATCACATCTACAACGTCAATGAGGAGAATCCTGGTTTTGAGGAACCACGAGCCGTCTTTTACATTGCCCAGATCGTCTGTGGCATGGAGCACCTCCACCAGAAAAGGATTGTGTACAGGGATCTCAAGCCAGAGAATGTCCTGTTGGATAATGATGGCAACGTCCGGATTTCTGATCTTGGCCTTGCAGTGGAACTGAAGGAAGGACAGACAAAGACAAAGGGTTATGCGGGCACTCCAGGTTTCATGGCGCCAGAATTACTTCGGAGTGAGGAATATGATTTCTCCGTGGACTACTTTGCTTTGGGGGTTACATTATATGAGATGATTGCAGCCACAGGACCCTTTCGAGCCAGAGGAGAAAAGATTGAAAATAAAGAACTCAAACAGAGAATTATTTCCGAGCCTGTGAAGTACACAGAGAAATTCAGCAAGGCCAGCAAGGACTTCTGTGAAGCCCTCCTTGAAAAAGACCCAGAGAAGCGTCTTGGATTCAAAAATGGGAACTGTGATGAACTCCGAGTCAACGTCCTCTTCAAGGACGTTAACTGGAGGCAGCTAGAAGCTGGTATGCTGATACCTCCTTTTATCCCTGACTCTCGAACTGTCTATGCAAAGAACATCCAGGATGTTGGTGCCTTTTCCACTGTTAAAGGGATTGTATTTGACAAAGCAGATACTGAGTTCTTTCAGGAATTTGCAACTGGAAACTGTCCCATTCCTTGGCAGGAGGAGATGATTGAAATGGGCATTTTTGGGGACCTGAACGTGTGGCGTGCTGATGGCCAGATGCCCGATGACATGAAGGGCATAGCTGTGGAAGAGTCACCCGGGGCATCCAAGTCAGGAATGTGTCTGATCTCCTAG
	Dromiciops_gliroides	ATGGATTTTGGATCATTGGAGACTGTTGTGGCCAATTCTGCCTTCATAGCTGCCCGGGGCAGTTTCGATGCAAGTGGTGGCTCCCATTTATCCCGGGACAAGAAGTACCTTTCGAAGCTCAAACTGCCCCCTCTCTCCAAATGCGAATCCCTACGGGACACTCTTAACTTAGACTTTGAAAACATTTGCTCAGAGCAGCCTATCGGCAAACGCCTCTTTCAGCAGTTCCTCAAGAATGATGAGCGGCACGTCCCCGCAGTCGAGTTGTGGCGGGACATCGAGGACTATGACACTGCCGACGATGACTTCCGCCTTCAGAAGGCCCTGGCCATCCTTGCTGACTACCTGGACCCCAAGGCCAAGCTCTTCTGCAGCTTCTTGGAGGAGAGGATGGTGGAGAAGGTCAAGGAGAAGCACTCAGGCATCCCCAATGGACTCTTCCAGCCTCTTCTTCAGGCAACCCTGGGCTACCTGAGTCAGGCTCCCTTCCAGGAGTACTTGGAGAGCTTGTATTTCTTGAGATTCCTGCAGTGGAAGTGGCTGGAAGCCCAGCCCATCGGGGAAGACTGGTTTTTGGACTTCAGGGTCCTGGGAAAAGGGGGTTTTGGGGAGGTGTCGGGTTGCCAGATGAAAGCCACAGGCAAGATGTACGCCTGTAAAAAACTGAATAAGAAGAGGCTGAAGAAAAGAAAAGGGTACCAAGGCGCTATGGTAGAGAAGAGGATCCTAGCGAAAGTCCATAGCAGGTTTATAGTCTCTTTGGCCTATGCATTTGAAACCAAAACTGACCTCTGTTTAGTGATGACAATCATGAATGGAGGAGACTTAAGGTATCACATCTACAACGTCAACGAGGAGAATCCTGGTTTTGAAGAAGCAAGAGCCGTCTTTTACATTGCCCAGATCATCTGCGGGATGGAGCACCTCCACCAGAAGAGGATTGTGTATAGGGATCTCAAACCAGAGAATGTCCTGTTGGATAATGATGGCAACGTCCGGATTTCTGATCTTGGCCTTGCTGTGGAATTGAAGGAAGGACAGACAAAGACAAAGGGTTATGCGGGCACTCCAGGTTTCATGGCACCAGAATTACTTCGGAGTGAGGAATATGATTTCTCCGTGGACTACTTTGCCTTGGGGGTTACATTATATGAGATGATTGCAGCCAGAGGACCCTTTCGCGCCAGAGGAGAAAAGGTTGAAAATAAAGAACTCAAACAGAGAATTATTTCTGAGCCTGTGAAGTATACGGAGAAATTCAGCAAGGCCAGCAAGGACTTCTGTGAAGCCCTCCTTGAAAAAGATCCAGAGAAGCGCCTTGGATTCAAAAATGGCAACTGTGATGAGCTCCGAGCCAATGTTCTCTTCAAGGACATTAGCTGGAGGCAGCTAGAAGCTGGTATGCTGATACCTCCTTTCATCCCCGACTCTAGAACTGTCTATGCAAAGAACATCCAGGATGTTGGTGCCTTTTCCACTGTTAAAGGGATTGTCTTTGACAAAACAGATACTGAGTTCTTTCAGGAATTTGCAACTGGAAATTGTCCCATACCCTGGCAGGAAGAGATGATTGAAATGGGTATTTTTGGGGACTTGAATGTGTGGCGTGCTGATGGCCAGATGCCCGATGACATGAAGGGGATCGCTGTGGAAGAGCCATCCTCAACATCCAAGTCAGGAATGTGTCTGATCTCCTAG
	Notoryctes_typhlops_DNA_Zoo	ATGAATTTTGGATCACTAGAGACTGTTGTGGCCAATTCTGCCTTCATAGCTGCCCGGGGCAGTATCGATGCAAGTGGTAGTTACAATTTATCCCGGGACAAGAAGTACTTTTCAAAGCTTAAATTGCCTCCTCTCTCTAAATGTGAATCCCTACGGGACACTCTTAACTTAGACTTTGAAAACATTTTCTCTGAGCAGCCTATTGGCAAGCTCCTATTTCAGCAGTTCCTAAAGAATGATGAGTGGCATATTCCAGCAGTGGAATTATGGAGAGACATCGAAGACTATGACACTGCTGACGATGATTTTCGCCTTCAGAAAGCCCAGACCATCCTTGCTGACTACCTGGACCCTAAGGCTAAGCTTTTCTGCAGCTTCCTGAAGGAAGGGATGGTTGAGAAGGTCAAGGAAAAGCACGAAAGCATCCCCAATGGAGTCTTCCAACCTCTTCTTCAAGCAACCCTGGGCTACCTGAGTGAGGCTCCCTTCCAAGAGTACTTGGACAGCTTATATTTCTTAAGATTCCTGCAGTGGAAGTGGCTGGAAGCCCAGCCCATTGGTGAAGACTGGTTTTTGGACTTCAGGATCCTGGGAAAAGGGGGTTTTGGGGAAGTATCTGGTTGCCAGATGAAAGCCACAGGCAAGATGTATGCTTGTAAAAAACTGAATAAGAAGAGGCTGAAGAAAACAAAAGGGTATCAAGGTGTGATGGTAGAGAAGAGGATCCTAGAGAAGGTCCATAGCAAGTTTATAGTCTCTTTGGCCTATACATTTGAAACCCAAACTGACCTCTGTTTGGTGATGACTATCATGAATGGAGGAGACTTAAGATACCACATCTACAATGTCAATGAGGAGAATCCTGGTTTTGAGGAAACAAGAGCCATCTTTTATATTGCCCAGATCATTTGTGGCGTGGAACACCTCCACCAGAAGAGGATTGTGTATAGAGATCTCAAACCAGAGAATGTCCTGTTGGATAATGATGGCAATGTCCGGATTTCTGATTTTGGCCTTGCTGTGGAACTGAAAGAAGGACAGACAAAGACAAAGGGTTACGCGGGCACTCCAGGTTTCATGGCTCCAGAATTACTTCGGAGTGAGGAATATGATTTCTCTGTGGACTACTTTGCCTTGGGAGTTACATTATATGAGATGATCGCAGCCAGAGGACCCTTTCGAGCCAGAGGAGAAAAGGTTGAAAATAAAGAGCTCAAACAAAGAATTCTTTCTGAGCCTGTGAACTACATGGAGAAATTCAGCAAGGCCAGCAAGGACTTCTGTGAAGCCCTTCTTGAAAAAGATCCAGAGAAGCGTCTTGGATTCAAAAATGACAATTGTGATGAGCTCAGAGCGACTGTCCTCTTCAAGGACATTAACTGGATGCAGCTAGAAGCTGGTATGCTGATACCTCCTTTTATTCCTGACTCTAGAACTGTCTATGCAAAGAACATCCAGGATGTTGGTGCCTTTTCCACTGTTAAAGGGATTGTTTTTGACAAAGCAGATACTGAGTTCTTTCAGGAGTTTGCAACTGGAAATTGCCCCATACCCTGGCAAGAAGAGATGGTTGAAATGGGTATTTTTGGGGACCTGAATGTGTGGCATTCTGATGGCAAGATGCCTGATGACATGAAAGGGATAGCTGTAGAAGAGGCATCCTCATCATCCAAGTCAGGAATGTGCCTGATCTCCTAG
	Notoryctes_typhlops_NYGC	ATGAATTTTGGATCACTAGAGACTGTTGTGGCCAATTCTGCCTTCATAGCTGCCCGGGGCAGTATCGATGCAAGTGGTAGTTACAATTTATCCCGGGACAAGAAGTACTTTTCAAAGCTTAAATTGCCTCCTCTCTCTAAATGTGAATCCCTACGGGACACTCTTAACTTAGACTTTGAAAACATTTTCTCTGAGCAGCCTATTGGCAAGCTCCTATTTCAGCAGTTCCTAAAGAATGATGAGTGGCATATTCCAGCAGTGGAATTATGGAGAGACATCGAAGACTATGACACTGCTGACGATGATTTTCGCCTTCAGAAAGCCCAGACCATCCTTGCTGACTACCTGGACCCTAAGGCTAAGCTTTTCTGCAGCTTCCTGAAGGAAGGGATGGTTGAGAAGGTCAAGGAAAAGCACGAAAGCATCCCCAATGGAGTCTTCCAACCTCTTCTTCAAGCAACCCTGGGCTACCTGAGTGAGGCTCCCTTCCAAGAGTACTTGGACAGCTTATATTTCTTAAGATTCCTGCAGTGGAAGTGGCTGGAAGCCCAGCCCATTGGTGAAGACTGGTTTTTGGACTTCAGGATCCTGGGAAAAGGGGGTTTTGGGGAAGTATCTGGTTGCCAGATGAAAGCCACAGGCAAGATGTATGCTTGTAAAAAACTGAATAAGAAGAGGCTGAAGAAAACAAAAGGGTATCAAGGTGTGATGGTAGAGAAGAGGATCCTAGAGAAGGTCCATAGCAAGTTTATAGTCTCTTTGGCCTATACATTTGAAACCCAAACTGACCTCTGTTTGGTGATGACTATCATGAATGGAGGAGACTTAAGATACCACATCTACAATGTCAATGAGGAGAATCCTGGTTTTGAGGAAACAAGAGCCATCTTTTATATTGCCCAGATCATTTGTGGCGTGGAACACCTCCACCAGAAGAGGATTGTGTATAGAGATCTCAAACCAGAGAATGTCCTGTTGGATAATGATGGCAATGTCCGGATTTCTGATTTTGGCCTTGCTGTGGAACTGAAAGAAGGACAGACAAAGACAAAGGGTTACGCGGGCACTCCAGGTTTCATGGCTCCAGAATTACTTCGGAGTGAGGAATATGATTTCTCTGTGGACTACTTTGCCTTGGGAGTTACATTATATGAGATGATCGCAGCCAGAGGACCCTTTCGAGCCAGAGGAGAAAAGGTTGAAAATAAAGAGCTCAAACAAAGAATTCTTTCTGAGCCTGTGAACTACATGGAGAAATTCAGCAAGGCCAGCAAGGACTTCTGTGAAGCCCTTCTTGAAAAAGATCCAGAGAAGCGTCTTGGATTCAAAAATGACAATTGTGATGAGCTCAGAGCGACTGTCCTCTTCAAGGACATTAACTGGACGCAGCTAGAAGCTGGTATGCTGATACCTCCTTTTATTCCTGACTCTAGAACTGTCTATGCAAAGAACATCCAGGATGTTGGTGCCTTTTCCACTGTTAAAGGGATTGTTTTTGACAAAGCAGATACTGAGTTCTTTCAGGAGTTTGCAACTGGAAATTGCCCCATACCCTGGCAAGAAGAGATGGTTGAAATGTGTATTTTTGGGGACCTGAATGTGTGGCATTCTGATGGCAAGATGCCTGATGACATGAAAGGGATAGCTGTAGAAGAGGCATCCTCATCATCCAAGTCAGGAATGTGCCTGATCTCCTAG

;
end;
