# Supplementary material for: Three Blind Moles: Molecular Evolutionary Insights on the Tempo and Mode of Convergent Eye Degeneration in Notoryctes typhlops (Southern Marsupial Mole) and Two Chrysochlorids (Golden Moles)
Source: Genes (Basel). 2023 Oct 28;14(11):2018. doi: 10.3390/genes14112018 (PMC10671557; doi:10.3390/genes14112018)
Supplement: Supplementary file 1 [file genes-14-02018-s001.zip › Marsupialia CDS Alignments Nexus/Marsupialia Rod Genes CDS Nexus/PDE6A CDS alignment w_both Notoryctes.nex]

#NEXUS
begin taxa;
	dimensions ntax=29;
	taxlabels
	Notoryctes_typhlops_NYGC[&URN="urn:local:.:1o8-gc66kqw","Rough Temperature (°C)"=87.24282380396733,Description="NYGC",Modified=Wed Nov 16 11:40:54 PST 2022,"% GC"=44.4%,"# Nucleotide Sequences With Quality"=0,"Molecular Weight (kDa)"=796.9308799999919,Topology="linear","Molecule Type"="DNA",Created=Mon Aug 06 11:22:31 PDT 2018]
	Notoryctes_typhlops_DNA_Zoo[&URN="urn:local:.:1o7-gc66kqw","Rough Temperature (°C)"=87.22790697674418,Description="CDS HiC_scaffold 3 (E2-5, 9-22), DNA Zoo SRA (1, E6-8)",Modified=Wed Nov 16 11:42:10 PST 2022,"% GC"=44.3%,"# Nucleotide Sequences With Quality"=0,"Molecular Weight (kDa)"=799.7227099999917,Topology="linear","Molecule Type"="DNA",Created=Sat Jul 09 14:42:59 PDT 2022]
	Dromiciops_gliroides[&URN="urn:local:.:1o6-gc66kqv","Rough Temperature (°C)"=88.07015503875968,Description="NC_057862 CDS","Genetic Code"="Standard",Modified=Fri Jul 15 09:04:45 PDT 2022,"% GC"=46.4%,"# Nucleotide Sequences With Quality"=0,"Molecular Weight (kDa)"=799.3949099999932,Topology="linear","Molecule Type"="DNA",Created=Fri Jul 15 09:02:43 PDT 2022]
	Monodelphis_domestica[&db_xref="taxon:13616",Organism="Monodelphis domestica",Description="NC_008801 (E1-12, 13-17, 19-22), SRR15046087-SRR15046095 (E13, 18)","Genetic Code"="Standard",Modified=Fri Jul 15 08:39:32 PDT 2022,Taxonomy="Eukaryota; Metazoa; Chordata; Craniata; Vertebrata; Euteleostomi; Mammalia; Metatheria; Didelphimorphia; Didelphidae; Monodelphis",Accession="NC_008801.1","Common Name"="gray short-tailed opossum","% GC"=39.2%,chromosome="1","# Nucleotide Sequences With Quality"=0,Topology="linear",Created=Wed Apr 27 00:00:00 PDT 2016,pop_variant="pop1","Molecule Type"="DNA"]
	Didelphis_virginiana[&Description="HiC_scaffold_2",Modified=Thu Jul 14 17:12:11 PDT 2022,"% GC"=38.6%,"# Nucleotide Sequences With Quality"=0,Topology="linear","Molecule Type"="DNA",Created=Wed Jul 13 18:32:56 PDT 2022]
	Gracilinanus_agilis[&country="Brazil: Panga",db_xref="taxon:191870",collection_date="2019-05-19",Organism="Gracilinanus agilis",Description="NC_058131 (E1-11, 14-19, 21-22), NW_025356362 (E12-13), NW_025377759 (E20)","Genetic Code"="Standard",Modified=Fri Jul 15 08:39:32 PDT 2022,Taxonomy="Eukaryota; Metazoa; Chordata; Craniata; Vertebrata; Euteleostomi; Mammalia; Metatheria; Didelphimorphia; Didelphidae; Gracilinanus",Accession="NC_058131.1","Common Name"="Agile Gracile Mouse Opossum","% GC"=39.0%,sex="male",chromosome="2","# Nucleotide Sequences With Quality"=0,Topology="linear",dev_stage="adult",Created=Wed Oct 20 00:00:00 PDT 2021,isolate="LMUSP501",tissue_type="liver","Molecule Type"="DNA"]
	Myrmecobius_fasciatus[&Description="HiC_scaffolds 2 (E1-9, 17-22), 37613 (E10-15), 69163 (E16)",Modified=Thu Jul 14 17:05:33 PDT 2022,"% GC"=38.7%,"# Nucleotide Sequences With Quality"=0,Topology="linear","Molecule Type"="DNA",Created=Tue Jul 12 20:46:53 PDT 2022]
	Dasyurus_hallucatus[&Description="HiC_scaffold_2",Modified=Thu Jul 14 17:05:33 PDT 2022,"% GC"=36.2%,"# Nucleotide Sequences With Quality"=0,Topology="linear","Molecule Type"="DNA",Created=Tue Jul 12 14:22:53 PDT 2022]
	Sarcophilus_harrisii[&db_xref="taxon:9305",Organism="Sarcophilus harrisii",Description="NC_045427","Genetic Code"="Standard",Modified=Fri Jul 15 07:02:19 PDT 2022,Taxonomy="Eukaryota; Metazoa; Chordata; Craniata; Vertebrata; Euteleostomi; Mammalia; Metatheria; Dasyuromorphia; Dasyuridae; Sarcophilus",Accession="NC_045427.1","Common Name"="Tasmanian devil","% GC"=36.3%,chromosome="2","# Nucleotide Sequences With Quality"=0,Topology="linear",Created=Tue Dec 31 00:00:00 PST 2019,cell_line="91H","Molecule Type"="DNA"]
	Macropus_fuliginosus[&Description="HiC_scaffolds 182 (E1-4), 1 (E5-22)",Modified=Thu Jul 14 17:12:11 PDT 2022,"% GC"=40.1%,"# Nucleotide Sequences With Quality"=0,Topology="linear","Molecule Type"="DNA",Created=Wed Jul 13 13:32:49 PDT 2022]
	Pseudochirops_cupreus[&Description="HiC_scaffolds_2 (E1-9, 11-16, 18-22), 48410 (E10), 14275 (E17)",Modified=Fri Jul 15 07:16:10 PDT 2022,"% GC"=40.9%,"# Nucleotide Sequences With Quality"=0,Topology="linear","Molecule Type"="DNA",Created=Thu Jul 14 07:38:44 PDT 2022]
	Pseudocheirus_occidentalis[&Description="HiC_scaffolds_3 (E1-16, 22), 15020 (E17-21)",Modified=Fri Jul 15 07:16:10 PDT 2022,"% GC"=41.1%,"# Nucleotide Sequences With Quality"=0,Topology="linear","Molecule Type"="DNA",Created=Thu Jul 14 08:36:41 PDT 2022]
	Pseudochirops_corinnae[&Description="HiC_scaffolds_1 (E1, 9-15, 17-21), 75035 (E2), 39812 (E3-4), 85198 (E5), 18160 (E6-8), 52887 (E16)",Modified=Fri Jul 15 07:16:10 PDT 2022,"% GC"=40.7%,"# Nucleotide Sequences With Quality"=0,Topology="linear","Molecule Type"="DNA",Created=Thu Jul 14 16:17:38 PDT 2022]
	Setonix_brachyurus[&Description="HiC_scaffolds 1 (E1-16, 21-22), 1298147 (E17), 41168 (E18-19), 72118 (E20)",Modified=Fri Jul 15 07:16:10 PDT 2022,"% GC"=40.3%,"# Nucleotide Sequences With Quality"=0,Topology="linear","Molecule Type"="DNA",Created=Wed Jul 13 14:32:59 PDT 2022]
	Trichosurus_vulpecula[&country="New Zealand: Sandymount, Otago Peninsula (Trap 21)",db_xref="taxon:9337",collection_date="17-May-2018",Organism="Trichosurus vulpecula",Description="NC_050575","Genetic Code"="Standard",Modified=Fri Jul 15 07:16:10 PDT 2022,Taxonomy="Eukaryota; Metazoa; Chordata; Craniata; Vertebrata; Euteleostomi; Mammalia; Metatheria; Diprotodontia; Phalangeridae; Trichosurus",Accession="NC_050575.1","Common Name"="common brushtail","% GC"=40.9%,sex="male",chromosome="3","# Nucleotide Sequences With Quality"=0,Topology="linear",dev_stage="pouch-young",Created=Sun Oct 25 00:00:00 PDT 2020,isolate="mTriVul1",tissue_type="muscle (forearm)","Molecule Type"="DNA"]
	Strigocuscus_gymnotis[&Description="HiC_scaffolds 4 (E1-16, 20-22), 8576 (E17-19)",Modified=Fri Jul 15 07:16:10 PDT 2022,"% GC"=41.0%,"# Nucleotide Sequences With Quality"=0,Topology="linear","Molecule Type"="DNA",Created=Tue Jul 12 21:09:34 PDT 2022]
	Antechinus_stuartii[&Description="JACYGW010060245 (E1-12), JACYGW010060246 (E13-17), JACYGW010060247 (E18-21), JACYGW010060248 (E22)",Modified=Fri Jul 15 07:16:10 PDT 2022,"% GC"=36.4%,"# Nucleotide Sequences With Quality"=0,Topology="linear","Molecule Type"="DNA",Created=Tue Jul 12 15:44:09 PDT 2022]
	Potorous_gilbertii[&Description="HiC_scaffold_1",Modified=Fri Jul 15 07:16:10 PDT 2022,"% GC"=39.3%,"# Nucleotide Sequences With Quality"=0,Topology="linear","Molecule Type"="DNA",Created=Thu Jul 14 06:39:47 PDT 2022]
	Phascogale_tapoatafa[&Description="HiC_scaffolds 2 (E1-8, 10-22), 19805 (E9)",Modified=Fri Jul 15 07:16:10 PDT 2022,"% GC"=36.2%,"# Nucleotide Sequences With Quality"=0,Topology="linear","Molecule Type"="DNA",Created=Tue Jul 12 14:48:59 PDT 2022]
	Thylacinus_cynocephalus[&country="Australia: Tasmania",db_xref="taxon:9275",Organism="Thylacinus cynocephalus",Description="VAHE03000002 Thylacinus cynocephalus isolate PY-MV-C5757 chromosome 2, whole genome shotgun sequence","Genetic Code"="Standard",Modified=Fri Jul 15 07:16:10 PDT 2022,Taxonomy="Eukaryota; Metazoa; Chordata; Craniata; Vertebrata; Euteleostomi; Mammalia; Metatheria; Dasyuromorphia; Thylacinidae; Thylacinus",Accession="VAHE03000002.1","Common Name"="Tasmanian wolf","% GC"=36.8%,sex="female",chromosome="2","# Nucleotide Sequences With Quality"=0,Topology="linear",dev_stage="Pouch Young",Created=Mon Apr 04 00:00:00 PDT 2022,isolate="PY-MV-C5757","Molecule Type"="DNA",isolation_source="soft tissue of a 108-year-old, alcohol-preserved thylacine pouch young specimen"]
	Macropus_eugenii[&Description="HiC_scaffold_1",Modified=Fri Jul 15 07:16:10 PDT 2022,"% GC"=39.7%,"# Nucleotide Sequences With Quality"=0,Topology="linear","Molecule Type"="DNA",Created=Wed Jul 13 13:52:28 PDT 2022]
	Lagorchestes_hirsutus[&Description="HiC_scaffold_2",Modified=Fri Jul 15 07:16:10 PDT 2022,"% GC"=39.7%,"# Nucleotide Sequences With Quality"=0,Topology="linear","Molecule Type"="DNA",Created=Wed Jul 13 13:56:01 PDT 2022]
	Dasyurus_viverrinus[&Description="HiC_scaffold_2",Modified=Fri Jul 15 07:16:10 PDT 2022,"% GC"=36.4%,"# Nucleotide Sequences With Quality"=0,Topology="linear","Molecule Type"="DNA",Created=Tue Jul 12 14:36:54 PDT 2022]
	Antechinus_flavipes[&country="Australia:Samford, QLD",db_xref="taxon:38775",Organism="Antechinus flavipes",Description="JADWMD010000002","Genetic Code"="Standard",Modified=Fri Jul 15 07:16:10 PDT 2022,Taxonomy="Eukaryota; Metazoa; Chordata; Craniata; Vertebrata; Euteleostomi; Mammalia; Metatheria; Dasyuromorphia; Dasyuridae; Antechinus",Accession="JADWMD010000002.1","Common Name"="yellow-footed antechinus","% GC"=36.7%,sex="male",chromosome="2","# Nucleotide Sequences With Quality"=0,Topology="linear",dev_stage="adult",Created=Wed Jan 06 00:00:00 PST 2021,isolate="AdamAnt",tissue_type="testis","Molecule Type"="DNA"]
	Macropus_rufus[&Description="HiC_scaffold_1",Modified=Fri Jul 15 07:16:10 PDT 2022,"% GC"=39.7%,"# Nucleotide Sequences With Quality"=0,Topology="linear","Molecule Type"="DNA",Created=Wed Jul 13 13:49:01 PDT 2022]
	Macropus_giganteus[&Description="HiC_scaffold_1",Modified=Fri Jul 15 07:16:10 PDT 2022,"% GC"=39.8%,"# Nucleotide Sequences With Quality"=0,Topology="linear","Molecule Type"="DNA",Created=Wed Jul 13 13:34:55 PDT 2022]
	Gymnobelideus_leadbeateri[&Description="HiC_scaffold_4",Modified=Fri Jul 15 07:16:11 PDT 2022,"% GC"=41.2%,"# Nucleotide Sequences With Quality"=0,Topology="linear","Molecule Type"="DNA",Created=Thu Jul 14 12:33:01 PDT 2022]
	Phascolarctos_cinereus[&country="Australia",db_xref="taxon:38626",collection_date="01-Aug-2015",Organism="Phascolarctos cinereus",Description="NW_018344103 Phascolarctos cinereus isolate Bilbo 61053 unplaced genomic scaffold, phaCin_unsw_v4.1 phaCin_unsw_v4.1.fa.scaf00152, whole genome shotgun sequence","Genetic Code"="Standard",Modified=Fri Jul 15 07:37:17 PDT 2022,Taxonomy="Eukaryota; Metazoa; Chordata; Craniata; Vertebrata; Euteleostomi; Mammalia; Metatheria; Diprotodontia; Phascolarctidae; Phascolarctos",Accession="NW_018344103.1","Common Name"="koala","% GC"=41.4%,sex="female",chromosome="Unknown","# Nucleotide Sequences With Quality"=0,Topology="linear",dev_stage="adult",Created=Wed May 10 00:00:00 PDT 2017,specimen_voucher="AM:M.47724",isolate="Bilbo 61053",tissue_type="spleen","Molecule Type"="DNA"]
	Vombatus_ursinus[&Description="NW_020954641 (E1-4, 11-22), NW_020946177 (E5-8), NW_020946176 (E9-10)",Modified=Fri Jul 15 07:51:11 PDT 2022,"% GC"=41.2%,"# Nucleotide Sequences With Quality"=0,Topology="linear",Created=Fri Jul 15 07:35:31 PDT 2022]
;
end;

begin characters;
	dimensions nchar=2580;
	format datatype=dna missing=? gap=-;
	matrix
	Notoryctes_typhlops_NYGC	ATGGRAGAAGTGACAGCAGCAGATGTGGAGCAGTTCCTGGATGCTAATGTTGGCTTTGCTAAGAAATACTACAACCTTCATTTCAGGGCCAGAGTTATCTCTGAGCTATTTGGTGCCAAGGAAGCGGCTGTTGATTTCAGCCACTTCCACTCATTGACCAGTGTGGAAGAGAGCGAGATTGTCTTTGACCTCCTCCGGGATTTCCAGGAGAACCTGCAACCTGAGAAATCTATGTTCAATGTCATGAAGAAGCTAAGCTTTCTGCTTCAGGCAGACAGGATGAGTTTGTTCATGTACCGGGCACGGAATGGAATTGCAGAGCTTTCCACCAGGTTCTTTAATGTCCATAAAGATGCAGTCATGGAGGAATGCTTGGTGGTGCCTGACTCAGAGATCGTCTTCCCTCTGGACATGGGTGTGGTGGGCCATGTTGCACATTCAAAAAAGATTGTGAACGTCCCCAATACAGACGAGGATGAGCATTTCTGTGACTTTGTTGATAATCTCACAGAATACAAGACCAAAAACATCTTGGCTTCTCCCATAATGAATGGAAAAGATGTGGTATCTGTAATTATGGCTGTGAATAAAGTGGATGGACCATGTTTTACCAAGAAGGATGAAGAGATTCTAATGAAGTACCTTAATTTTGCAAATTTGATCATGAAGGTGTTCCATCTGAGCTACCTTCACAACTGTGAAACCCGCAGGGGCCAGATGTTGCTGTGGTCTGGGAGCAAAGTGTTTGAAGAACTCACAGACATCGAGAGACAGTTCCACAAAGCCCTTTACACAGTCCGTGCCTTTCTCAACTGTGACAGATATTCTGTGGGTCTCTTGGACATGACCAAGCAAAAGGAATTTTTTGATGTGTGGCCAGTGTTGATGGGAGAAGCCCCACCTTACACAGGACCGAGGACACCAGATGGAAGGGAAATCAACTTTTATAAGGTCATCGACTATATCCTTCATGGGAAAGAGGACATTAAAGTAATACCGAATCCTACTCCTGACCACTGGGCTTTGGGCAGTGGTCTCCCAACATATGTTGCCCAGAATGACTTGATTTGCAACATCATGAACGCTGCTTCAGAAGACTTTTTTGCTTTCCAGAAAGAACCTCTGGATGAATCTGGATGGATGATTAAAAATGTTCTTGCCATGCCCATAGTCAACAAGAAGGAAGAAATCATTGGAGTGGCTACATTTTACAATCGAAAAGATGGAAAGCCCTTTGATGAAATGGATGAGACTCTCATGGAGTCTCTAACCCAGTTCCTTGGCTGGTCTGTCCTAAACCCTGATACGTACCAGTCAGTGAACAAGGTAGAAAACAGGAAGGATGTATTCCAGGATATGGTCAAATACCATGTGAAGTGTGACAATGAAGAAATACAGGAAATACTGAAAACTAGAGAAGTATATGGGAAGGAGCCCTGTGACTGTGAAGAAGAGGAATTATTTGAAATTCTGCAAGGTGAACTCCCAGATGCAGAGAAATATGAAATTAATAAATTCCACTTCAGTGACCTGCCCCACACAGAACTGGAACTAGTGAAATATGGAATCCAGATGTATTATGAACTGAAAGTGGTAGATAAGTTTCACATACCCCAGGAGGCCCTAGTACGGCTAATGTACTCTCTCAGTAAAGGGTACAGAAGAATTACCTACCACAACTGGCGCCATGGATTCAACGTGGGACAGACCATGTTCTCATTGCTTATGACTGGGAAGCTGAAACGATATTTCACAGACCTAGAGGCCTTGGCCATGGTGACTGCTGCTTTCTGCCATGACATTGATCATAGAGGCACCAATAATCTCTACCAGATGAAATCCCAGAACCCACTGGCCAAACTCCATGGATCTTCCATCTTGGAAAGACATCATTTGGAATTTAGCAAAATGCTGCTGAGGGATGAGAGTCTAAACATCTTCCAGAATCTTAATCGAAGGCAGCATGAGCATGTCATACACATGATGGACATCGCAATCATTGCTACTGACCTGGCTCTTTATTTCAAAAAAAGGACAAT---------GATTGTTGATCAGTCTAAAACTTTTGAGAATGAACAGGAGTGGACCCAGTACATGATGTTGGAACAGACTAGGAAGGAAATTGTCATGGCAATGATGATGACTGCCTGTGACTTGTCTGCTATAACCAAGCCCTGGGAAGTTCAGAGCAAGGTGGCTCTTTTGGTGGCTGCTGAATTCTGGGAACAAGGAGATTTAGAGAGAACCGTGCTCCAGCAGAACCCTATTCCCATGATGGACAGGAATAAAGCAGATGAGCTTCCCAAGCTGCAAGTTGGTTTCATTGACTTCGTCTGCACTTTTGTCTACAAGGAGTTTTCCAGGTTTCATGAGCAGATCACACCCATGCTGGATGGCATCACCAATAACCGGAAGGAGTGGAAGGCACTGGCTGATGAATATGATACCAAGATGAAAGCCCTGGAAGAGGAGAAGCAGAAAAAGGCAGAGGCCAAGCAAGCAGCTGCTGAAAACCAGGGAAAGCCTATGGCTGGAGAAGGAGGTCCACAGTCCAAATCCTGTTCTATTCAGTAA
	Notoryctes_typhlops_DNA_Zoo	ATGGGAGAAGTGACAGCAGCAGATGTGGAGCAGTTCCTGGATGCTAATGTTGGCTTTGCTAAGAAATACTACAACCTTCATTTCAGGGCCAGAGTTATCTCTGAGCTATTTGGTGCCAAGGAAGCGGCTGTTGATTTCAGCCACTTCCACTCATTGACCAGTGTGGAAGAGAGCGAGATTGTCTTTGACCTCCTCCGGGATTTCCAGGAGAACCTGCAACCTGAGAAATCTATGTTCAATGTCATGAAGAAGCTAAGCTTTCTGCTTCAGGCAGACAGGATGAGTTTGTTCATGTACCGGGCACGGAATGGAATTGCAGAGCTTTCCACCAGGTTCTTTAATGTCCATAAAGATGCAGTCATGGAGGAATGCTTGGTGGTGCCTGACTCAGAGATCGTCTTCCCTCTGGACATGGGTGTGGTGGGCCATGTTGCACATTCAAAAAAGATTGTGAACGTCCCCAATACAGACGAGGATGAGCATTTCTGTGACTTTGTTGATAATCTCACAGAATACAAGACCAAAAACATCTTGGCTTCTCCCATAATGAATGGAAAAGATGTGGTATCTGTAATTATGGCTGTGAATAAAGTGGATGGACCATGTTTTACCAAGAAGGATGAAGAGATTCTAATGAAGTACCTTAATTTTGCAAATTTGATCATGAAGGTGTTCCATCTGAGCTACCTTCACAACTGTGAAACCCGCAGGGGCCAGATGTTGCTGTGGTCTGGGAGCAAAGTGTTTGAAGAACTCACAGACATCGAGAGACAGTTCCACAAAGCCCTTTACACAGTCCGTGCCTTTCTCAACTGTGACAGATATTCTGTGGGTCTCTTGGACATGACCAAGCAAAAGGAATTTTTTGATGTGTGGCCAGTGTTGATGGGAGAAGCCCCACCTTACACAGGACCGAGGACACCAGATGGAAGGGAAATCAACTTTTATAAGGTCATCGACTATATCCTTCATGGGAAAGAGGACATTAAAGTAATACCGAATCCTACTCCTGACCACTGGGCTTTGGGCAGTGGTCTCCCAACATATGTTGCCCAGAATGACTTGATTTGCAACATCATGAACGCTGCTTCAGAAGACTTTTTTGCTTTCCAGAAAGAACCTCTGGATGAATCTGGATGGATGATTAAAAATGTTCTTGCCATGCCCATAGTCAACAAGAAGGAAGAAATCATTGGAGTGGCTACATTTTACAATCGAAAAGATGGAAAGCCCTTTGATGAAATGGATGAGACTCTCATGGAGTCTCTAACCCAGTTCCTTGGCTGGTCTGTCCTAAACCCTGATACGTACCAGTCAATGAACAAGGTAGAAAACAGGAAGGATGTATTCCAGGATATGGTCAAATACCATGTGAAGTGTGACAATGAAGAAATACAGGAAATACTGAAAACTAGAGAAGTATATGGGAAGGAGCCCTGTGACTGTGAAGAAGAGGAATTATTTGAAATTCTGCAAGGTGAACTCCCAGATGCAGAGAAATATGAAATTAATAAATTCCACTTCAGTGACCTGCCCCACACAGAACTGGAACTAGTGAAATGTGGAATCCAGATGTATTATGAACTGAAAGTGGTAGATAAGTTTCACATACCCCAGGAGGCCCTAGTACGGCTAATGTACTCTCTCAGTAAAGGGTACAGAAGAATTACCTACCACAACTGGCGCCATGGATTCAACGTGGGACAGACCATGTTCTCATTGCTTATGACTGGGAAGCTGAAACGATATTTCACAGACCTAGAGGCCTTGGCCATGGTGACTGCTGCTTTCTGCCATGACATTGATCATAGAGGCACCAATAATCTCTACCAGATGAAATCCCAAAACCCACTGGCCAAACTCCATGGATCTTCCATCTTGGAAAGACATCATTTGGAATTTAGCAAAATGCTGCTGAGGGATGAGAGTCTAAACATCTTCCAGAATCTTAATCGAAGGCAGCATGAGCATGTCATACACATGATGGACATCGCAATCATTGCTACTGACCTGGCTCTTTATTTCAAAAAAAGGACAATGTTCCAGAAGATTGTTGATCAGTCTAAAACTTTTGAGAATGAACAGGAGTGGACCCAGTACATGATGTTGGAACAGACTAGGAAGGAAATTGTCATGGCAATGATGATGACTGCCTGTGACTTGTCTGCTATAACCAAGCCCTGGGAAGTTCAGAGCAAGGTGGCTCTTTTGGTGGCTGCTGAATTCTGGGAACAAGGAGATTTAGAGAGAACCGTGCTCCAGCAGAACCCTATTCCCATGATGGACAGGAATAAAGCAGATGAGCTTCCCAAGCTGCAAGTTGGTTTCATTGACTTCGTCTGCACTTTTGTCTACAAGGAGTTTTCCAGGTTTCATGAGCAGATCACATCCATGCTGGATGGCATCACCAATAACCGGAAGGAGTGGAAGGCACTGGCTGATGAATATGATACCAAGATGAAAGCCCTGGAAGAGGAGAAGCAGAAAAAGGCAGAGGCCAAGCAAGCAGCTGCTGAAAACCAGGGAAAGCCTATGGCTGGAGAAGGAGGTCCACAGTCCAAATCCTGTTCTATTCAGTAA
	Dromiciops_gliroides	ATGGGGGAAGTGACCGCGGCGGAGGTGGAGAAGTTCCTGGATGCTAATGTTGGCTTTGCTAAGAGGTACTACAACCTCCAGTTCAGGGCCAGAGTCATCTCTGGGCTATTGGGTGCCAAGGAAGCAGCTGTTGATTTCAGTCACTTCCACTCCTTGACCAGTGTGGAAGAGAGTGAGATTATCTTCGACCTCCTCCGAGATTTCCAGGAGAACCTGCAACCTGAGAAATCTATGTTCAACGTCATGAAGAAGCTCTGCTTTCTCCTTCAGGCCGATCGAATGAGTCTGTTCATGTACCGTGCACGGAATGGAATTGCGGAGCTGGCCACAAGGCTCTTCAATGTCCATAAAGATGCAGTCTTGGAGGACTGCCTGGTGGTGCCTGACTCGGAGATCGTCTTCCCTCTGGATATCGGTGTGGTGGGCCATGTAGCACATTCAAAAAAACTTGTGAACGTCCCCAATGTAGAAGAGGATGAACATTTCTGTGACTTTGTTGATGAACTCACAGAATACAAGACCAAAAACATCTTGGCTTGCCCCATAATGAATGGAAAAGATGTTGTAGCTATAATCATGGCTGTGAATAAAGTGGATGGATCATATTTTACCAAGAGGGATGAAGAGGTTCTAATGAAGTACCTTAATTTTGCAAATCTGATCATGAAGGTGTTCCATCTGAGCTACCTTCACAACTGCGAAACTCGCAGAGGCCAGATACTCCTGTGGTCTGGGAGCAAAGTGTTTGAAGAACTAACAGACATTGAAAGACAATTCCACAAAGCCCTTTACACAGTCCGTGCCTTTCTCAACTGTGACAGATACTCTGTGGGACTATTGGACATGACCAAGCAAAAGGAATTTTTTGATGTGTGGCCAGTGCTGATGGGAGAAGCCCCACCCTACACAGGACCCAGGACACCAGATGGAAGGGAAATCAACTTTTATAAGGTCATCGACTATATCCTCCATGGGAAAGAGGACATTAAAGTTATACCGAATCCAGCTCCTGACCACTGGGCTTTGGTTAGTGGTCTCCCAACATATGTTGCCCAGAATGGCCTGATTTGCAATATCATGAATGCTGCATCAGAAGACTTTTTCGCTTTCCAGAAAGAACCTCTGGATGAATCTGGATGGATGATTAAAAATGTCCTCTCGATGCCCATAGTCAACAAGAAGGAAGAAATTGTTGGAGTGGCTACGTTTTACAATCGAAAAGATGGAAAGCCCTTTGATGAAATGGATGAGACTCTCATGGAGTCTCTAACCCAGTTCCTTGGCTGGTCTGTCCTAAACCCTGACACCTATGAATCAATGAACAAGCTTGAAAACAGGAAGGATGTATTCCAGGATATGGTCAAATATCATGTGAAGTGTGACAATGAGGAGATACAGGAAATACTGAAAACTAGAGAAGTGTATGGGAAGGAGCCCTGTGACTGTGAAGAAGAGGAGTTATTTGACATTCTCCAAGGTGAACTCCCAGATGCAGAGAAATATGAAATTAATAAGTTCCACTTCAGTGACCTACCCCTAACAGAGCTGGAGCTGGTGAAATGTGGAATCCAGATGTATTATGAACTCAAAGTGGTGGATAAGTTTCACATACCCCAGGAGGCTCTAGTACGGTTCATGTACTCTCTCAGCAAAGGGTACCGAAGAATTACCTATCACAACTGGCGCCATGGCTTCAACGTGGGACAGACCATGTTCTCACTGCTGGTGACTGGGAAGCTGAAACGATATTTCACAGACCTGGAGGCCTTGGCCATGGTGACTGCTGCTTTCTGTCATGACATTGATCACAGAGGCACCAATAATCTCTACCAGATGAAATCCCAGAATCCACTGGCCAAACTCCATGGATCTTCCATCTTGGAAAGACATCATTTGGAATTTGGCAAAACACTGCTGAGGGATGAGAGTCTAAACATCTTCCAGAACCTTAATCGAAGGCAGCATGAGCACGCCATCCACATGATGGATATCGCGATCATTGCTACCGACCTGGCCCTTTATTTCAAAAAAAGGACAATGTTCCAGAAGATTGTGGATCAGTCTAAAACTTATGAGAATGAACAGGAGTGGACCCAGTACATGATGTTGGAACAGACTCGGAAGGAAATTGTCATGGCAATGATGATGACTGCCTGCGACTTATCTGCTATAACCAAGCCCTGGGAAGTTCAGAGCAAGGTGGCTCTTTTGGTGGCTGCTGAATTCTGGGAACAAGGAGATTTGGAGAGAACTGTGCTCCAGCAGAACCCTATTCCCATGATGGACAGGAATAAAGCCGACGAGCTCCCCAAGCTGCAAGTTGGTTTCATCGACTTCGTCTGTACCTTCGTCTACAAGGAATTTTCCCGGTTTCACGAACAGATCACCCCCATGCTGGATGGCATCACCAATAACCGGAAGGAGTGGAAGGCACTGGCTGATGAATATGATGCCAAGATGAAAGCCCTGGAGGAGGAGAAGCAGAAAAAAGCAGAGGCCAAGCAAGCTGCTGCTGGACACCAGGGAAAGCCTGCGGCTGGGGAAGGAGGCCCACAGTCCAAATCCTGTACGATTCAGTAG
	Monodelphis_domestica	ATGGGAGAAGTGACAGCCGCAGAGGTAGAAAAGTTCCTGGATGCTAACATTAGCTTTGCTAAACACTACTACAATGACCAGTTCAGGGCCAAAGTCATCTCTGAGCTACTGGGTGCCAAGGAAACAGCTGTTGATTTTAGTCACTTCCACTCCTTGACCAGTGTGGAAGAGAGTGAAATTATTTTCGACCTCCTCCGAGATTTCCAGGAGAACCTGCAACCTGAGAAAAGTATGTTCAACGTTATGAAGAAGTTGTGCTTTCTCCTTCAGGCAGACCGAATGAGTCTGTTCATGTACCGGGCCCGGAATGGCATTGCAGAGCTTGCCACCAGGTTCTTCAATGTCCATAAAGATGCGGTTTTGGAGGACTGCTTGGTGATGCCTGACTCAGAGATCGTCTTCCCCCTGGATATGGGTGTAGTGGGCCATGTTGCACATGCAAAAAAAACTGTGAACGTCCCCAATACAGAAGAGGATGAGCACTTCTGTGACTTTGTTGATGATCTCACAGAATATAAGACCAAGAACATTTTGGCCACTCCAATAATGACTGGAAAAGATGTTATAGCTGTAATTATGGCTGTGAACAAAGTTGATGGATCATGTTTTACCAAGAGGGATGAAGAGATTCTAATGAAGTATCTTAATTTTGCAAATCTGTTCATGAAGGTGTTCCATCTGAGCTACCTTCACAACTGTGAAACCCGCCGGGGCCAGATACTCTTGTGGTCTGGGAGCAAAGTGTTTGAAGAACTTACAGACATCGAGAGACAGTTCCACAAAGCCCTTTACACAGTCCGTGCCTTTCTCAACTGTGACAGATACTCTGTGGGGCTCTTGGACATGACCAAGCAAAAGGAATTTTTTGATGTCTGGCCAGTGTTGATGGGAGAAGCTCCACCCTACTCAGGACCCAGGACACCAGATGGAAGGGAAATCAACTTTTATAAAGTCATCGACTACATCCTCCATGGGAAAGAGGACATTAAAGTAATCCCGAATCCTGCTCCTGACCACTGGGCTCTGGTTAGTGGTCTCCCAACATATGTTGCCCAGAATGGCCTGATTTGCAATATCATGAATGCCTCTGCAGAAGACTTTTTCAATTTCCAGCAAGAACCTCTCGATGAATCTGGATGGATGATTAAAAACGTCCTCTCGATGCCTATAGTCAACAAGAAGGAAGAAATTGTTGGAGTGGCTACATTTTACAATCGAAAAGATGGCAAGCCCTTCGATGAAATGGATGAGACACTCATGGAGTCTTTAACCCAGTTTCTTGGCTGGTCTGTTCTAAACCCTGATACCTATGAATCAATGAACAAGCTGGAAAACAGAAAGGATGTGTTCCAGGATATGGTGAAATATCATGTGAAGTGTGACAATGAGGAGATACAAGAAATACTGAAAACCAGAGAAGTCTATGGGAAAGAGCCCTGGGACTGTGAAGAAGAGGAGTTACTTGAAATTCTACAAGAAGAGCTCCCAGATGCAGAGGAATATGAAATTAATAAATTCCACTTCAGTGACCTGCCCCTGACAGAGCTGCAGCTGGTGAAATGTGGGATCCAAATGTATTATGAACTGAAAGTAGTGGATAAGTTTCACATCCCCCAGGAGGCTTTAGTACGGTTTATGTACTCTCTCAGCAAGGGATACCGAAGAATTACTTACCACAACTGGCGCCATGGATTCAATGTGGGACAGACTATGTTCTCATTGCTTGTGACTGGGAAGCTGAAACGGTACTTCACAGATCTGGAGGCCTTGGCCATGGTGACTGCTGCTTTCTGCCATGACATTGATCACAGAGGCACCAATAATCTCTACCAGATGAAATCCCAGAATCCACTAGCCAAACTCCATGGATCTTCTATCTTGGAAAGACATCATTTGGAATTTGGCAAAACACTGCTGAGGGATGAGAGTCTAAACATCTTCCAGAACCTTAATCGAAGACAGCATGAACATGCCATTCACATGATGGATATTGCAATCATTGCTACTGATCTTGCCCTTTATTTCAAAAAAAGGGCAATGTTCCAAAAGATTGTGGATCAATCTAAAACTTATGAAAGTGAACAGGAGTGGACCCAGTACATGATGTTGGAACAGACACGGAAGGAAATTGTCATGGCAATGATGATGACAGCCTGTGACTTGTCTGCCATAACCAAGCCCTGGGAAGTTCAGAGCAAGGTGGCTCTTCTAGTGGCTGCTGAATTCTGGGAACAAGGAGACTTGGAGAGAACTGTGCTCCAGCAGAACCCTATTCCCATGATGGACAGGAATAAAGCAGACGAACTCCCCAAGCTGCAAGTGGGCTTCATCGATTTTGTGTGCACCTTTGTCTACAAGGAGTTTTCCCGGTTTCATGAGCAGATCACTCCCATGCTGGATGGCATCACCAATAACCGGAAGGAGTGGAAGGCATTGGCTGATGAATATGATGCCAAGATGAAAGCTCTGGAAGAAGAGAAGCAGAAAAAAGCAGAGGCCCAGCAAGCAGCTGCTGGACATCAGGGAAAGCCTGTGACTGGAGAAGGAAGCACACAGTCCAAATCCTGCTCTATTCAGTAG
	Didelphis_virginiana	ATGGGAGAAGTGACAGCCGAAGAAGTGGAAAAGTTCCTGGATGCTAATGTCACCTTTGCTAAACACTACTACAACCACCAGTTCAGGGCCAAAGTCATCTCTGATCTACTGGGTGCCAAGGAAGCAGCTGTTGATTTCAGTCACTTCCACTCCTTGACCAGTGTGGAAGAGAGTGAAATTATTTTCGACCTCCTCCGAGATTTTCAGGAAAACTTGCAAGCTGAGAAATGTATGTTCAACGTCATGAAGAAGTTGTGCTTTCTCCTTCAGGCAGACCGAATGAGTTTGTTCATGTACCGGGCCCGGAATGGCATTGCAGAGCTTGCCACCAGGCTCTTCAATGTCCATAAAGATGCGGTCTTGGATGACTGCTTGGTGATGCCTGACTCAGAGATCGTCTTCCCCTTGGATATGGGTGTGGTGGGCCATGTTGCACATGCAAAAAAAATTGTGAACGTCCCCAATGCAGAAGAGGATGAGCACTTCTGTGACTTTGTTGATGATCTCACAGAATACAAGACCAAGAACATTTTGGCTTCCCCAATAATGAATGGAAAAGATGTCGTATCTGTAATTATGGCTGTGAACAAAGTGGATGGATCATATTTTACCAAGAGGGATGAAGAGATTCTAATGAAGTATCTTAATTTTGCAAATCTGATCATGAAGGTATTCCATCTGAGCTACCTTCACAACTGTGAAACCCGCCGGGGCCAGATACTCTTGTGGTCTGGGAGCAAAGTGTTTGAAGAACTTACAGACATCGAGAGACAGTTCCACAAAGCCCTTTACACAGTCCGTGCCTTTCTCAACTGTGACAGATACTCTGTGGGGCTCTTGGACATGACCAAGCAAAAGGAATTTTTTGATGTCTGGCCAGTTTTGATGGGAGAAGCTCCACCGTACTCAGGACCCAGGACACCAGATGGAAGGGAAATCAACTTTTATAAAGTCATCGACTATATCCTCCATGGGAAAGAGGACATTAAAGTAATCCCGAATCCTGCTCCTGACCACTGGGCACTGGTTAGTGGTCTCCCAACATATGTTGCCCAGAATGGCCTGATTTGCAATATCATGAATGCCTCTTCAGAAGACTTTTTTGATTTCCAGCAAGAACCTCTTGATGAATCTGGATGGATGATTAAAAATGTCCTCTCGATGCCTATAGTCAACAAGAAGGAAGAAATTGTTGGAGTGGCTACATTTTACAATCGAAAAGATGGCAAGCCCTTTGATGAAATGGATGAGACACTCATGGAGTCTTTAACTCAGTTCCTTGGCTGGTCTGTTCTAAACCCCGATACCTATGAGTCAATGAACAAGCTGGAAAACAGAAAGGATGTGTTCCAGGATATGGTCAAATATCATGTGAAGTGTGACAATGAAGAGATACAAGAAATACTGAAAACTAGAGAAGTGTATGGGAGAGAGCCCTGGGACTGTGAAGAAGATGAGTTACTTGAAATTCTACAAGAAGAGCTCCCAGATGCAGAAGAATATGAAATTAATAAATTCCACTTCAGTGACCTGCCCCTGACAGAGTTGGAGCTGGTGAAATGTGGAATCCAAATGTATTATGAACTGAAAGTAGTGGATAAGTTTCACATCCCCCAGGAGGCTTTAGTACGGTTTATGTACTCTCTCAGCAAAGGATACCGAAGAATTACCTACCACAACTGGCGCCATGGATTCAACGTGGGACAGACTATGTTCTCATTGCTTGTGACTGGGAAACTGAAGCGGTACTTCACAGATCTGGAGGCCTTGGCCATGGTGACTGCTGCTTTCTGCCATGACATCGATCACAGAGGCACCAATAATCTCTACCAGATGAAATCCCAGAATCCACTGGCCAAACTCCATGGATCTTCTATCTTGGAAAGACATCATTTGGAATTTGGCAAAACACTGCTGAGGGATGAGAATCTAAACATCTTCCAGAACCTTAATCGAAGACAGCACGAACATGCCATTCACATGATGGATATCGCAATCATTGCTACTGATCTTGCCCTTTATTTCAAGAAAAGGGCAATGTTCCAGAAGATTGTGGATCAGTCTAAAACTTATGAAAGTGAACAGGAGTGGACCCAGTACATGATGTTGGAACAGACACGGAAGGAAATTGTCATGGCAATGATGATGACGGCCTGTGACTTGTCTGCCATAACCAAGCCCTGGGAAGTTCAGAGCAAGGTGGCTCTTCTGGTGGCTGCTGAATTCTGGGAACAAGGAGACTTGGAGAGAACTGTGCTCCAACAGAACCCTATCCCCATGATGGACAGGAATAAAGCAGACGAACTCCCCAAGCTGCAAGTGGGCTTCATCGACTTCGTGTGCACCTTCGTCTACAAGGAGTTTTCCCGGTTTCACGAGCAGATCACTCCCATGCTGGATGGCATCACCAATAACCGGAAGGAGTGGAAGGCATTGGCTGATGAATATGATGCCAAGATGAAAGCTCTGGAAGAAGAGAAGCAGAAAAAAACAGAGGCCAAGCAAGCAGCTGCTGGAAATCAGGGAAAGCCTGTGGCTGGAGAAGGAGGCGCACAGTCCAAGTCCTGTTCTATTCAGTAG
	Gracilinanus_agilis	ATGGGAGAAGTGACAGCCGCAGAAGTGGAAAAGTTCCTGGATGCTAACGTTAGCTTTGCTAAACACTACTACAACCACCAGTTCAGGGCCAAAGTCATCTCTGAGCTACTGGGTGCCAAGGAAGCAGCTGTTGATTTTAGCCACTTCCACTCCTTGACCAGTGTGGAAGAGAGTGAAATTGTTTTCGACCTCCTCCGAGATTTCCAGGAGAACCTGCAAGCTGAGAAATGTATGTTCAACGTCATGAAGAAGTTGTGTTTTCTCCTTCAGGCAGACCGAATGAGTCTGTTCATGTACCGGGCCCGGAATGGCATTGCAGAGCTTGCCACCAGGCTCTTCAATGTCCATAAAGATGCAGTCTTGGAGGACTGCTTGGTGATGCCTGACTCAGAGATCGTCTTCCCCCTGGATATGGGTGTGGTGGGCCACACTGCACATGCAAAAAAAATTGTGAACGTCCCCAATACAGAAGAGGATGAGCACTTTTGTGACTTTGTTGATGATCTCACGGAATACAAGACCAAGAGCATTTTGGCTTCCCCAATAATGAATGGAAAAGATGTTGTATCTGTAATTATGGCTGTGAACAAAGTGGATGGATCATGTTTTACCAAGAGAGACGAAGAGATTCTAACGAAGTATCTTAATTTTGCAAATCTGATCATGAAGGTGTTCCATCTGAGCTACCTTCACAACTGTGAAACTCGCCGGGGCCAGATACTCTTGTGGTCTGGGAGCAAAGTGTTTGAAGAACTTACAGACATCGAGAGACAGTTCCACAAAGCCCTTTACACAGTCCGTGCCTTTCTCAACTGTGATAGATACTCTGTGGGGCTCTTGGACATGACCAAGCAAAAGGAATTTTTTGACGTCTGGCCAGTGTTGATGGGAGAAGCTCCACCCTACTCAGGACCCAGGACACCAGATGGAAGGGAAATCAACTTTTATAAAGTCATCGACTATATCCTCCATGGGAAAGAGGACATAAAAGTAATCCCGAATCCTACTCCTGACCACTGGGCTCTGGTTAGTGGTCTCCCAACATATGTTGCCCAGAATGGCCTGATTTGCAATATCATGAATGCCTCTTCAGAAGACTTTTTTGATTTCCAGAAAGAACCTCTCGACGAATCCGGATGGATGATTAAAAATGTCCTCTCGATGCCTATAGTCAACAAGAAGGAAGAAATTGTTGGAGTGGCTACATTTTATAATCGAAAAGATGGCAAACCCTTCGATGAAATGGATGAGACACTCATGGAGTCTTTAACCCAGTTCCTTGGCTGGTCTGTTCTAAACCCTGATACCTATGAATCAATGAACAAGCTGGAAAACAGAAAGGATGTGTTCCAGGATATGGTCAAATATCACGTGAAGTGTGACAATGAGGAAATACAAGAAATACTGAAAACTAGAGAAGTGTATGGGAGAGAGCCCTGGGACTGTGAAGAAGATGAGTTATTTGAAATTCTACAAGAAGAGCTCCCAGATGCAGAGGAATATGAAATTAATAAATTCCACTTCAGTGACCTGCCCCTGACAGAGCTGCAGCTAGTGAAATGTGGAATCCAAATGTATTATGAACTGAAAGTAGTGGATAAGTTTCACATCCCCCAGGAGGCTTTAGTACGGTTTATGTACTCTCTCAGCAAAGGATACCGAAGAATTACTTACCACAACTGGCGCCATGGATTCAACGTGGGACAGACTATGTTCTCATTGCTTGTGACTGGGAAGCTGAAACGGTACTTCACAGATCTGGAGGCCTTGGCCATGGTGACTGCTGCTTTCTGCCATGACATTGATCACAGAGGCACCAATAATCTCTACCAGATGAAATCCCAGAATCCACTGGCCAAACTCCATGGATCCTCTATCTTGGAAAGACATCATTTGGAATTTGGCAAAACACTGCTGAGGGATGAGAATCTAAACATCTTCCAGAACCTTAATCGAAGACAGCATGAACATGCCATTCACATGATGGATATTGCAATCATTGCTACTGATCTTGCCCTTTATTTCAAAAAAAGGGCAATGTTCCAAAAGATTGTGGATCAGTCTAAGACTTATGAAACTGAACAGGAGTGGACCCAATACATGATGTTGGAACAGACACGGAAGGAAATTGTCATGGCAATGATGATGACGGCCTGTGACTTGTCTGCCATAACCAAGCCCTGGGAAGTTCAGAGCAAGGTGGCTCTTCTGGTGGCTGCTGAATTCTGGGAACAAGGAGACTTGGAGAGAAGTGTGCTCCAGCAGAACCCTATTCCCATGATGGACAGGAACAAAGCAGACGAACTCCCCAAGCTGCAAGTGGGCTTCATCGACTTCGTGTGCACCTTCGTCTACAAGGAGTTTTCCCGGTTTCATGAGCAGATCACTCCCATGCTGGATGGCATCACCAATAACAGGAAGGAGTGGAAGGCATTGGCTGATGAATATGATGCCAAGATGAAAGCTCTGGAAGAAGAGAAGCAGAAAAAAGCAGAGGCCAAGCAAGCAGCTGCTGGACATCAAGGAAAGCCTGTGGCTGGAGAAGGAGGCGCACAGTCCAAGTCCTGCTCTATTCAGTAG
	Myrmecobius_fasciatus	ATGGAGGAGGTGACAGCGGCAGAAGTGGAGAAGTTTCTGGACGCAAACCTCGGCTTTGCCAAGAACTTCTACAATCGCCGGTTCGGAGCCCGAGTCGTCTCTGAGCTCCTGGGTGCCAGGGAGGCAGCGGTGGACTTCAGCCACTTCCACTCCTTGACCAGCGTGGAAGAAAGCGAGGTCATCTTTGACCTCCTCCGAGATTTCCAGGAGAACTTGCAGCCTGAGAAGTCCATGCTGAACGTCATGAAGAAGCTGTGCTTTCTCCTGCAGGCGGATCGCATGAGCCTCTTCATACACCGGGCACGGAATGGAAATGCGGAGCTTGCTACCAGGATCTTCAACGTCCACCCAGATGCAGCCCTTGAGGAGTGCTTAGTGATGCCCGATGCAGAGATCGTCTTCCCTCTGGACATGGGTGTGGTGGGCCACGTGGCCCACTCCAAAAAACTTGTGAACGTCCCCTGTGCAGAAGAGGATGAGCATTTCTGTGGTTTTGTTGATGAATTAACAGAATACAAGACAAAAAATATCTTGGCTTCCCCCATAATGAATGGAAAAGATATTGTAGCTGTTATCATGGCTGTGAATAAAGTGGATGGACCCTGTTTTACCAAGAGTGATGAAGAGATTCTAATGAAATACCTCAATTTTGCAAATTTGATCATGAAGGTGTTCCATCTAACCTACCTTCATAACTGCGAAACCCGCAGGGGCCAGATACTCCTGTGGTCTGGGAGCAAAGTGTTTGAAGAACTTACAGACATCGAGAGGCAGTTCCACAAAGCCCTTTACACAGTCCGTGCCTTTCTCAACTGTGACAGATACTCTGTAGGACTCTTGGATATGACCAAGCAAAAGGAATTTTTTGATGTGTGGCCAGTGTTGATGGGAGAAGCCCCACCTTACACAGGACCCAGGACACCAGATGGAAGGGAAATCAACTTCTATAAGATTATCGACTATATCCTTCATGGGAAAGAGGATATTAAAGTAATACCAAATCCCCCTCCTGACCACTGGTCTTTGGTTAGTGGTCTCCCAACATACGTTGCCCAGAATGGCCTGATTTGCAATGTCATGAATGCTGCTTCAGAAGACTTTTTTGCTTTCCAGAAAGAACCTCTGGATGAATCTGGATGGATGATTAAAAATGTCCTCTCGATGCCTATAGTCAACAAGAAGGAAGAAATCGTTGGAGTGGCTACATTTTATAATCGAAAAGATGGAAAACCCTTTGATGACATGGATGAAACTCTCATGGAGTCTCTAACTCAGTTCCTTGGCTGGTCTGTCCTAAACCCTGACACCTATGAGTCAATGAACAAGCTGGAAAACAGGAAGGATGTATTTCAGGATATGGTTAAATATCATGTGAAATGTGACAATGAAGAGATACAGGAAATACTGAAAACTAGAGAAATCTATGGGAAGGAGCCCTGTGACTGTGAAGAAGAGGAATTATTTGAAATTTTAAAAGGTGAACTCCCAGATGCAGAGAAATATGAAATTAATAAATTCCACTTCAGTGACCTGCCCCTGACAGAACTGGAGCTAGTGAAATGTGGAATCCAAATGTATTATGAACTGAAAGTGGTGGATAAGTTTCACATACCCCAGGAGGCCCTAGTAAGATTCATGTACTCTCTCAGCAAAGGGTACCGAAAAATTACCTACCACAACTGGCGCCATGGATTCAACGTGGGACAGACCATGTTCTCATTGCTTGTGACAGGGCAGCTTAAACGGTATTTCACAGACCTGGAGGCCTTGGCCATGGTAACTGCTGCGTTCTGCCATGACATTGATCACAGAGGCACCAATAATCTCTACCAGATGAAATCCCAGAATCCACTGGCCAAACTCCATGGCTCTTCCATCTTGGAAAGACATCATTTGGAATTTGGTAAAACACTGCTGAGAGATGAGAGTCTAAACATCTTCCAGAACCTTAATCGAAGGCAGCATGAACATGCCATCCACATGATGGATATTGCAATCATTGCTACTGACCTGGCCCTTTATTTCAAAAAAAGGACAATGTTCCAGAAGATAGTGGATCAGTCTAAAACTTATGAGAATGAACAGGAGTGGACCCAATACATGATGTTGGAACAGACTCGGAAGGAAATTGTCATGGCAATGATGATGACTGCCTGTGACTTGTCTGCTATAACCAAGCCCTGGGAAGTTCAGAGCAAGGTGGCTCTTTTGGTGGCTGCTGAATTCTGGGAACAAGGAGATTTGGAGAGAACTGTGCTCCAGCAGAACCCTATTCCCATGATGGACAGGAATAAAGCGGATGAACTCCCCAAGCTGCAAGTTGGTTTCATCGACTTTGTCTGCACCTTTGTCTACAAGGAGTTTTCTCGGTTTCATGAGCAGATCACCCCCATGCTGGATGGTATCACCAATAACCGCAAGGAGTGGAAGGCCCTGGCTGATGAATACGACGCCAAGATGAAAGCCCTGGAAGAGGAGAAGCAGAAACAAGCAGAGACCAAGCAAGCAGCCACTGGACAACAGGGAAAATCTGTGGCTGGAGAAGGAGGCCAACAATCCAAGTCCTGTTCTATTCAGTAG
	Dasyurus_hallucatus	ATGGGGGAAGTGACAGAAGCAGAAGTGGAGAAGTTTCTGGATGAAAATATCGGCTTTGCCAAGAACTACTACAACCTCCAGTTCCGGGCCAGGGTCATCTCCGAGCTGCTGGGGGCCCGGGAAGCCTCCGTGGACTTCAGCCACTTCCACCCCTTGACCAGCGTGGAAGAAAGCGAGATCATGTTTGACCTGCTGCGAGATTTCCAGGAGAACTTGCAGCCCGAGAAGTCGATGATGAACCTCATGAAGAAGCTGTGCTTTCTCCTGCAGGCAGATCGCATGAGTCTGTTCATGTACCGGGCACGGAATGGGATTGCAGAGCTTGCTACCAGGATCTTCAATGTCCACACAGAGGCGGCCTTTGAGGAGTGCCTGGTGATGCCCGATTCAGAGATTGTCTTCCCTCTGGATATGGGCGTGGTGGGCTATACTGCCCAATCCAAAAAACTTGTGAACGTCCCCAATGCAGAAGAGGATGAACACTTCTGTGATTTTGTTGATGAACTCACAGAATACAAGACCAAAAACATCTTAGCTTCCCCTATAATGAATGGAAAAGATGTTGTAGCTATTATCATGGCTGTGAATAAAGTGGATGGACCATGTTTTACCAAGAGGGATGAAGAGATTCTAATGAAGTACCTCAATTTTGGAAATTTGTTCATGAAGGTGTTCCATCTATCCTACCTTCATAATTGTGAAACCCGCAGGGGCCAGATACTCCTGTGGTCTGGGAGCAAAGTGTTTGAAGAACTTACAGACATCGAGAGGCAGTTCCACAAAGCCCTTTACACAGTCCGTGCCTTTCTCAACTGTGACAGATACTCTGTGGGACTCTTGGATATGACCAAGCAAAAGGAATTTTTTGATGTGTGGCCAGTGTTGATGGGAGAAGCCCCACCTTACACAGGACCCAAGACACCAGATGGAAGGGAAATCAACTTCTATAAGATTATCGACTATATCCTTCATGGGAAAGAGGATATTAAAGTAATACCGAATCCCCCTCCTGACCACTGGTCTTTGGTTAGTGGTCTCCCAACATATGTTGCCCAGAATGGTCTGATTTGCAATATCATGAATGCTGCTTCAGAAGACTTTTTCGCTTTCCAGAAAGAACCTCTGGATGAATCTGGATGGATGATTAAAAATGTCCTCTCAATGCCCATAGTCAACAAGAAGGAAGAAATCGTTGGAGTGGCTACATTTTATAATCGAAAAGATGGAAAGCCCTTTGATGACATGGATGAAACTCTCATGGAGTCTCTAGCCCAGTTCCTTGGCTGGTCTGTCCTAAATCCTGACACCTATGAGTCAATGAACAAGCTGGAAAACAGGAAGGATATATTTCAGGATATGGTCAAATATCATGTGAAGTGTGACAATGATGAGATACAGGAAATCCTGAAAACTAGAGAAGTCTATGGGAAGGAGCCTTGTGACTGTGAAGAAGAGGAATTATTTGAAATTCTAAAAGGTGAACTCCCAGATGCAGAGAAATATGAAATTAATAAATTCCACTTCAGTGACCTGCCCCTGACAGAGTTGGAGCTAGTAAAATGTGGAATCCAAATGTATTATGAACTGAAAGTGGTGGATAAGTTTCACATACCCCAGGAGGCCCTAGTACGGTTCATGTACTCTCTCAGCAAAGGGTACCGAAAAATTACCTATCACAACTGGCGCCATGGATTCAACGTGGGACAGACCATGTTCTCATTGCTTGTGACAGGGCAGCTTAAACGGTATTTCACAGACCTGGAGGCCTTGGCCATGGTGACTGCTGCTTTCTGTCATGACATTGATCACAGAGGCACCAATAATCTCTACCAGATGAAATCTCAGAATCCACTGGCCAAACTCCATGGCTCTTCTATCTTGGAAAGACATCATTTGGAATTTGGCAAAACTCTCCTGAGGGATGAGAATCTAAATATCTTCCAGAACCTTAATCGAAGGCAGCATGAACATGTCATCCACATGATGGATATTGCAATCATTGCTACTGACCTGGCCCTTTATTTCAAAAAAAGGACAATGTTCCAGAAGATAGTGGATCAGTCTAAAACTTATGACAATGAACAGGATTGGACCCAATACATGATGTTGGAACAGACTCGGAAGGAAATTGTCATGGCAATGATGATGACTGCCTGTGATTTGTCTGCTATAACTAAGCCCTGGGAAGTTCAGAGCAAGGTGGCTCTTTTGGTGGCTGCTGAATTCTGGGAACAAGGAGATTTGGAGAGAAGTGTGCTCCAGCAGAACCCTATTCCCATGATGGACAGGAATAAAGCAGATGAACTCCCCAAGCTGCAAGTCGGTTTCATTGACTTTGTCTGCACTTTTGTCTACAAGGAGTTTTCCCGCTTTCATGAGCAGATCACCCCCATGCTGGATGGTATCACCAATAACCGCAAGGAGTGGAAGGCCCTGGCTGATGAATATGATGCCAAGATGAAAGCCCTGGAAGAGGAGAAGCAGAAAAAAGAAGAAACTAAGCAAGCAGCTGCCGGACAACAGGTAAAACCTGTGGCTGGAGAAGGAGCCCAACAATCCAAGTCCTGTTCTATTCAGTAG
	Sarcophilus_harrisii	ATGGGGGAAGTGACAGAGGCAGAAGTGGAGAAGTTTCTGGATGAAAATATCGGCTTTGCCAAGAACTACTACAACCTCCAGTTCCGGGCCAGGGTCATCTCCGAGCTGCTGGGGGCCCGGGAAGCCTCCGTGGACTTCAGCCACTTCCACCCCTTGACCAGCGTGGAAGAAAGCGAGATCATGTTTGACCTGCTGCGAGATTTCCAAGAGAACTTGCAGCCTGAGAAGTCAATGATGAACCTCATGAAGAAGCTGTGCTTTCTCCTGCAGGCAGATCGCATGAGTCTGTTCATGTACCGGGCACGGAATGGGATTGCAGAGCTTGCTACCAGGATCTTCAATGTCCACACAGAGGCGGCCTTTGAGGAGTGCCTGGTGATGCCCGATTCAGAGATTGTCTTCCCTCTGGATATGGGCGTGGTGGGCTATACTGCCCAATCCAAAAAACTTGTGAACGTCCCCAATGCAGAAGAGGATGAACACTTCTGTGATTTTGTTGATGAACTCACAGAATACAAGACCAAAAACATCTTAGCTTCCCCTATAATGAATGGAAAAGATGTTGTAGCTATTATCATGGCTGTGAATAAAGTGGATGGACCATGTTTTACCAAGAGGGATGAAGAGATTCTAATGAAGTACCTCAATTTTGGAAATTTGTTCATGAAGGTGTTCCATCTATCCTATCTTCATAATTGTGAAACCCGCAGGGGCCAGATACTCCTGTGGTCTGGGAGCAAAGTGTTTGAAGAACTTACAGACATCGAGAGGCAGTTCCACAAAGCCCTTTACACAGTCCGTGCCTTTCTCAACTGTGACAGATACTCTGTGGGACTCTTGGACATGACCAAGCAAAAGGAATTTTTTGATGTGTGGCCAGTGTTGATGGGAGAAGCCCCACCTTACACAGGACCCAAGACACCAGATGGAAGGGAAATCAACTTCTATAAAATTATCGACTATATCCTTCATGGGAAAGAGGATATTAAAGTAATACCGAATCCCCCTCCTGACCACTGGTCTTTGGTTAGTGGTCTCCCAACATATGTTGCCCAGAATGGTCTGATTTGCAATATCATGAATGCTGCTTCAGAAGACTTTTTCGCTTTCCAGAAAGAACCTCTGGATGAATCTGGATGGATGATTAAAAATGTCCTCTCAATGCCCATAGTCAACAAGAAGGAAGAAATCGTTGGAGTGGCTACATTTTATAATCGAAAAGATGGAAAGCCCTTTGATGACATGGATGAAACTCTCATGGAGTCTCTAGCCCAGTTCCTTGGCTGGTCTGTCCTAAATCCTGACACCTATGAGTCAATGAACAAGCTGGAAAACAGGAAGGATATATTTCAGGATATGGTCAAATATCATGTGAAGTGTGACAATGATGAGATACAGGAAATCCTGAAAACTAGAGAAGTCTATGGGAAGGAGCCTTGTGACTGTGAAGAAGAGGAATTATTTGAAATTCTAAAAGGTGAACTCCCAGATGCAGAGAAATATGAAATTAATAAATTCCACTTCAGTGACCTGCCCCTGACAGAGTTGGAGCTAGTGAAATGTGGAATCCAAATGTATTATGAACTGAAAGTGGTGGATAAGTTTCACATACCCCAGGAGGCCCTAGTACGGTTCATGTACTCTCTCAGCAAAGGGTACCGAAAAATTACCTACCACAACTGGCGCCATGGATTCAACGTGGGACAGACCATGTTCTCATTGCTTGTGACAGGGCAGCTTAAACGGTATTTCACAGACCTGGAGGCTTTGGCCATGGTGACTGCTGCTTTCTGCCATGACATTGATCACAGAGGCACCAATAATCTCTACCAGATGAAATCTCAGAATCCACTGGCCAAACTCCATGGCTCTTCTATCTTGGAAAGACATCATTTGGAATTTGGCAAAACTCTCCTGAGGGATGAGAATCTAAATATCTTCCAGAACCTTAATCGAAGGCAGCACGAGCATGTCATCCACATGATGGATATTGCAATCATTGCTACTGACCTGGCCCTTTATTTCAAAAAAAGGACAATGTTCCAGAAGATAGTGGATCAGTCTAAAACTTATGACAATGAACAGGATTGGACCCAATACATGATGTTGGAACAGACTCGGAAGGAAATTGTCATGGCAATGATGATGACTGCCTGTGATTTGTCTGCTATAACTAAGCCCTGGGAAGTTCAGAGCAAGGTGGCTCTTTTGGTGGCTGCTGAATTCTGGGAACAAGGAGATTTGGAGAGAAGTGTGCTCCAGCAGAACCCTATTCCCATGATGGACAGGAATAAAGCAGATGAACTCCCCAAGCTGCAAGTCGGTTTCATCGACTTTGTCTGCACTTTTGTCTACAAGGAGTTTTCCCGCTTTCACGAGCAGATCACCCCCATGCTGGATGGTATCACCAATAACCGCAAGGAGTGGAAGGCCCTGGCTGATGAATATGACGCCAAGATGAAAGCCCTGGAAGAGGAGAAGCAGAAAAAAGAAGAAACTAAGCAAGCAGCTGCTGGACAACAGGTAAAACCTGTGGCTGGAGAAGGAGCCCAACAATCCAAGTCCTGTTCTATTCAGTAG
	Macropus_fuliginosus	ATGGTGGAAGTGACAGCGGCGGAGGTGGAGAAGTTCCTGGATGCTAATGTTGGCTTTGCTAAGAACTACTACAACCACCAGTTCAGGGCGAGAGTCATCTCAGAGCTACTGGGTGCCAAGGAAGCAGCTGTTGATTTCAGTCACTTCCACTCTTTGACCAGCGTGGAAGAGAGTGAAATTGTCTTTGACCTCCTCCGAGACATCCAGGACAACCTGCAACTTGAGAAATCTATGCTCAATGTCATGAAGAGGTTATGCTTTCTCCTTCATGCAGATCGAATGAGTCTGTTCATGTACCGGGCACGGAATGGAATTGCAGAACTTGCCACCAGGCTTTTCAATGTCCATAAAGATGCAGTCTTGGAAGAGTGCTTGGTGGCGCCTGACTCAGAGATCGTCTTCCCTCTGGATATGGGTGTGGTGGGCCACGTTGCACATTCAAAAAAACTTGTGAATGTCCCCAATGCAGAAGAGGACGAGCATTTCTGTGACTTTGTTGATGATCTCACAGAATACAAGACCAAGAACATTTTGGCTTGCCCCATAATGAATGGAAAAGATGTGGTAGCAGTAATCATGGCTGTGAATAAAGTGGATGGGCCATGTTTTTCCAAGAGGGATGAAGAGATTCTAATGAAGTACCTTAATTTTGCAAATCTACTCATGAAAGTGTTCCACCTGAGCTACCTTCACAACTGTGAAACCCGCAGGGGCCAGATACTCCTGTGGTCTGGGAGCAAAGTCTTTGAAGAACTTACAGACATCGAAAGACAGTTCCACAAAGCCCTTTACACAGTCCGTGCCTTTCTCAACTGTGACAGATACTCTGTGGGGCTCTTGGACATGACCAAGCAAAAGGAATTTTTTGATGTGTGGCCAGTGTTAATGGGAGAAGCTCCACCTTACACAGGACCCAGGACACCAGATGGAAGGGAAATCAACTTTTATAAGGTCATTGACTATATCCTTCACGGGAAAGAGGACATCAAAGTAATACCGAATCCGCCTCCTGACCACTGGGCTTTAGTTAGTGGTCTCCCAACATATGTTGCCCAGAATGGCCTGATTTGCAATATCATGAATGCTGCTTCAGAAGACTTTTTCGATTTCCAGAAAGAACCTCTGGATGAATCTGGATGGATGATTAAAAATGTTCTCTCGATGCCCATAGTCAACAAAAAGGAAGAAATCGTTGGAGTGGCTACATTTTACAATCGAAAAGATGGAAAACCCTTTGATGAAATGGATGAGACTCTTATGGAGTCTCTAACCCAGTTCCTTGGCTGGTCTGTCCTAAACCCTGATACCTATGAGTCAATGAACAAGCTGGAAAACAGGAAGGATGTATTCCAGGATATGGTCAAATATCATGTGAAGTGTGACAATGAAGAGATACAGGAAATACTGAAAACTAGAGAAGTATATGGGAAAGAGCCCTGTGACTGTGAAGAAGAGGAGTTGGCTGAAATTCTACAAAATGAACTTCCAGATGCAGAGAAATATGAAATTAATAAATTCCACTTCAGTGACCTGCCCCTGACAGAGCTGGAACTGGTGAAATGTGGAATCCAGATGTATTATGAACTGAAAGTGGTGGATAAGTTTCACATACCCCAGGAGGCCCTAGTACGGTTCATGTACTCTCTCAGCAAAGGGTACCGAAAAATTACCTACCACAACTGGCGCCATGGATTCAACGTGGGACAGACCATGTTCTCATTGCTTGTGACTGGGAAACTAAAACGATATTTCACAGACCTGGAAGCCTTGGCCATGGTGACTGCTGCTTTCTGCCATGACATTGATCACAGAGGCACCAATAACCTCTACCAGATGAAATCCCAGAATCCACTGGCCAAACTCCATGGATCTTCCATCTTGGAAAGACATCATTTGGAATTTGGCAAAACACTGCTGAGGGATGAGAGTCTAAACATCTTCCAGAACCTCAATCGAAGGCAGCATGAGCATGCCATCCATATGATGGATATCGCAATCATTGCTACTGACCTGGCCCTTTATTTCAAAAAAAGGGCAATGTTCCAGAAGATTGTGGATCAGTCTAAAACATTTGAGAGTGAACAAGAATGGACCCAGTACATGATGCTGGAACAGACTCGGAAGGAAATTGTCATGGCAATGATGATGACCGCCTGTGACCTGTCTGCTATAACCAAGCCCTGGGAAGTTCAGAGCAAGGTGGCTCTTTTGGTGGCTGCTGAATTCTGGGAACAAGGAGATTTGGAGAGAACTGTGCTCCAGCAGAACCCTATTCCCATGATGGACAGGAACAAAGCAGATGAGCTCCCCAAGCTGCAAGTTGGTTTCATAGACTTCGTCTGCACCTTTGTCTACAAGGAGTTTTCCCGGTTTCACGAGCAAATTACCCCCATGCTGGATGGCATCATCAATAACCGGAAGGAGTGGAAGACATTGGCTGATGAATACGATGCCAAGATGAAAGACCTGGAAGAGGAGAAGCAGAAAAAGACACAGGCCAAGCAAGCAGCCGCTGGACACCAGGGAACACCTGGAGCTGGAGAAGGAGGTCCACAGTCCAAGTCTTGTTCTATTCAGTAG
	Pseudochirops_cupreus	ATGGGGGAAGTGACAGCTGCAGAGGTGGAGAAGTTCCTGGATGCTAATGTTGGCTTTGCTAAGAACTACTACAACCACCAGTTTAGGGCCAAAGTCATCTCTGAGTTATTGGGCGCCAAGGAAGCAGCTGTGGATTTCAGCCACTTTCACTCCTTGACCAGTGTGGAAGAGAGTGAGATTGTCTTTGACCTCCTCCGAGATTTCCAGGACAACCTGCAACTTGAGAAATCTATGCTCAATGTCATGAAGAGGTTATGCTTTCTCCTTCATGCAGACCGAATGAGTCTGTTCATGTACCGGGCGCGGAATGGAATTGCGGAGCTTGCCACCAGGCTCTTCAATGTCCATAAAGATGCAGTCTTGGAGGAGTGCTTGGTGGTGCCTGACTCAGAGATCGTCTTCCCTCTGGATATGGGTGTGGTGGGCCATGTTGCACATTCAAAAAAACTTGTGAACGTCCCCAATACAGAAGAGGATGAGCATTTCTGTGACTTTGTTGATGATCTCACAGAATACAAGACCAAAAACATCTTGGCTTCCCCCATAATGAATGGAAAAGATGTTGTTGCTGTAATCATGGCTGTGAATAAAGTGGATGGAGAATGTTTTACCAAGAGGGATGAAGAGATTCTAACGAAGTACCTTAATTTTGCAAATCTGCTCATGAAGGTGTTCCATCTGAGCTACCTTCACAACTGTGAAACCCGCAGGGGCCAGATACTCTTGTGGTCTGGGAGCAAAGTCTTTGAAGAACTTACAGACATCGAAAGACAGTTCCACAAAGCCCTTTACACAGTCCGTGCCTTTCTCAACTGTGACAGATACTCTGTGGGGCTTTTGGACATGACCAAGCAAAAGGAATTTTTTGATGTGTGGCCAGTGCTGATGGGAGAAGCCCCACCTTACGCAGGACCCAGGACACCAGATGGAAGGGAAATCAACTTTTATAAGGTCATCGACTATATCCTTCACGGAAAAGAGGACATCAAAGTAATACCGAATCCTGCTCCTGACCACTGGGCTTTGGTTAGTGGTCTCCCAACGTATGTTGCCCAGAATGGCCTGATTTGCAATATCATGAATGCTGCATCAGAAGACTTTTTCGACTTCCAGAAAGAACCTCTGGATGAATCTGGATGGATGATTAAAAATGTCCTCTCGATGCCCATAGTCAATAAGAAGGAAGAAATCGTTGGAGTGGCTACGTTTTACAATCGAAAAGATGGCAAACCGTTTGATGAAATGGATGAGACTCTTATGGAGTCTCTAACCCAGTTCCTTGGCTGGTCTGTCCTAAACCCTGACACCTATGAGTCAATGAACAAACTGGAAAACAGGAAGGATATATTCCAGGACATGGTCAAATATCACGTGAAGTGTGACAATGAAGAGATACAGGAAATACTGAAAACTAGAGAAGTGTATGGGAAGGAGCCCTGGGACTGTGAAGAAGAGGAGTTAGCTGAAATTCTGCAAGGTGAACTCCCAGATGCAGAAGCATATGAAATTAATAAATTCCACTTCAGTGACCTGCCCCTGACAGAGCTGGAGCTAGTGAAATGTGGAATCCAGATGTATTATGAACTGAAAGTGGTGGATAAGTTTCACATACCCCAGGAGGCCCTAGTACGGTTCATGTACTCTCTCAGCAAAGGGTACCGAAGAATTACGTACCACAACTGGCGCCATGGATTCAACGTGGGACAGACCATGTTCTCATTGCTTGTGACTGGGAAGCTGAAACGGTATTTCACAGATCTGGAGGCGCTGGCCATGGTAACTGCTGCTTTCTGCCATGACATTGATCACAGAGGCACCAATAATCTCTACCAGATGAAATCCCAGAATCCACTGGCCAAACTACATGGATCTTCCATCTTGGAAAGACATCATTTGGAATTTGGCAAAACACTGCTGAGGGATGAGAGTCTAAACATCTTCCAGAACCTTAATCGAAGGCAGCATGAGCATGCCATCCATATGATGGATATCGCAATCATTGCTACTGACCTGGCCCTTTATTTCAAAAAAAGGACAATGTTCCAGAAGATTGTGGATCAGTCTAAAACTTTCGAGAATGAACATGAATGGACCCAGTACATGATGCTGGAACAGACTCGGAAGGAAATTGTCATGGCAATGATGATGACCGCCTGTGACCTGTCTGCTATAACCAAGCCCTGGGAAGTTCAGAGCAAGGTGGCTCTTTTGGTGGCTGCTGAATTCTGGGAACAAGGAGATCTGGAGAGAACTGTGCTCCAGCAGAACCCTATTCCCATGATGGACAGGAATAAAGCAGATGAGCTCCCCAAGCTGCAAGTTGGTTTCATTGACTTCGTCTGTACCTTTGTCTACAAGGAATTTTCCCGGTTTCATGATCAGATCACCCCCATGCTGGATGGCATCACCAATAACCGGAAGGAGTGGAAGGCACTGGCTGATGAATATGATGCCAAGATGAAAACCCTGGAAGAGGAGAAGCAGAAAAAAGCACAGGCCAAGCAAGCAGCTGCTGGACACCAGGGAGCACCTGCGGCTGAAGGAGGAGCTTCACAGTCCAAGTCCTGCTCTATTCAGTAG
	Pseudocheirus_occidentalis	ATGGGGGAAGTGACAGCAGCAGAGGTGGAGAAGTTCCTGGATGCTAATGTTGGCTTTGCTAAGAACTACTATAACCACCAGTTCAGGGCCAAAGTCATCTCTGACTTATTGGGTGCCAAGGAAGCAGCTGTGGATTTCAGCCACTTTCACTCCTTGACTAGTGTGGAAGAGAGTGAGATTGTCTTTGACCTCCTCCGAGATTTCCAGGACAACCTGCAACTTGAGAAATCTATGCTCAATGTCATGAAGAGGTTATGCTTTCTCCTTCATGCAGACAGAATGAGTCTGTTCATGTACCGGGCACGGAATGGAATTGCAGAGCTTGCCACCAGGCTCTTCAACGTCCATAAAGATGCAGTCTTGGAGGAGTGCTTGGTGGTGCCTGACTCAGAAATTGTCTTCCCTCTGGATATAGGTGTGGTGGGCCATGTCGCACATTCAAAAAAACTTGTGAACGTCTCCAATGCAGAAGAGGATGAGCATTTCTGTGACTTTGTGGATGATCTCACAGAATACAAGACCAAAAACATCTTGGCTTGCCCATTAATGAATGGAAAAGATGTTGTAGCTGTAATCATGGCTGTCAATAAAGTGGATGGAGAATATTTTACCAAGAGGGATGAAGAGATCCTAATGAAGTACCTTAATTTTGCAAATCTGCTCATGAAGGTGTTCCATCTAAGCTACCTGCACAACTGTGAAACCCGCAGGGGCCAGATACTCCTGTGGTCTGGGAGCAAAGTCTTTGAAGAACTTACAGACATTGAAAGACAGTTCCACAAAGCCCTGTACACAGTCCGTGCCTTTCTCAACTGTGACAGATACTCTGTGGGGCTCTTGGACATGACCAAGCAAAAGGAATTTTTTGATGTGTGGCCAGTGTTGATGGGAGAAGCCCCACCTTACTCAGGACCCAGGACACCAGATGGAAGGGAAATCAACTTTTATAAGGTCATCGACTATATCCTTCATGGAAAAGAGGACATCAAAGTAATACCGAATCCTGCTCCTGACCACTGGGCTTTGGTTAGTGGTCTCCCGACATATGTTGCCCAGAATGGCCTGATTTGCAATATCATGAACGCTGCTTCAGAAGACTTCTTCGATTTCCAGAAAGAACCTCTGGATGAATCTGGATGGATGATTAAAAATGTCCTCTCAATGCCCATAGTCAATAAGAAGGAAGAAATTGTTGGAGTGGCTACGTTTTACAATCGAAAAGATGGCAAACCCTTTGATGAAATGGATGAGACTCTTATGGAGTCTCTAACCCAGTTCCTTGGCTGGTCTGTCTTAAACCCTGACACGTATGAGTCAATGAACAAACTGGAAAATAGGAAGGATGTATTCCAGGACATGGTCAAATATCACGTGAAATGTGACAATGAAGAGATACAGGAAATACTGAAAACTAGAGAAGTATATGGGAAGGAGCCCTGGGACTGTGAAGAAGAGGAGTTAGCTGAAATTCTACAAGGTGAACTCCCAGATGCAGAGGCATATGAAATTAATAAATTCCACTTCAGTGACCTGCCCCTGACAGAGCTGGAGCTAGTGAAATGTGGAATCCAGATGTATTATGAACTGAAAGTGGTGGATAAGTTTCACATACCCCAGGAGGCCCTCGTACGGTTCATGTACTCTCTCAGCAAAGGGTATCGAAGAATTACCTACCACAATTGGCGCCATGGATTCAACGTGGGACAGACCATGTTCTCACTGCTTATGACTGGGAAGCTGAAACGGTATTTCACAGATCTGGAGGCCTTGGCCATGGTGACTGCTGCTTTCTGCCATGACATTGATCACAGAGGCACCAATAATCTCTACCAGATGAAATCCCAGAATCCACTGGCCAAACTACATGGATCTTCCATCTTGGAAAGACATCATTTGGAATTTGGCAAAACACTGCTGAGGGATGAGGATCTAAACATCTTCCAGAACCTTAATCGAAGGCAGCATGAGCATGCCATCCATATGATGGATATCGCAATCATTGCTACTGACCTGGCTCTTTATTTCAAAAAAAGGGCAATGTTCCAGAAGATTGTGGATCAGTCTAAAACTTTTGAGAATGAACATGAATGGACCCAGTACATGATGCTGGAACAGACTCGGAAGGAAATTGTCATGGCAATGATGATGACCGCCTGTGACCTGTCTGCTATAACCAAGCCCTGGGAGGTTCAGAGCAAGGTGGCTCTTTTGGTGGCTGCTGAATTCTGGGAACAAGGAGATCTGGAGAGAACTGTGCTCCAGCAGAACCCTATTCCCATGATGGACAGGAATAAAGCAGACGAGCTCCCCAAGCTGCAAGTTGGTTTCATTGACTTCGTCTGCACCTTTGTTTACAAGGAATTTTCCCGGTTTCATGAGCAGATCACCCCCATGCTGGATGGCATCACCAACAACCGGAAGGAGTGGAAGGCCCTGGCTGACGAATATGATGCCAAGATGAAAGCCCTGGAAGAGGAGAAGCAGAAAAAAGCACAGGCCAAGCAAGCAGCTGCTGGACACCAGGGAACTCCTGCGGCTGGAGAAGGAGGTTCACAGTCCAAGTCCTGTTCTATTCAGTAG
	Pseudochirops_corinnae	ATGGGGGAAGTGACAGCGGCAGAGGTGGAGAAGTTCCTGGATGCTAATGTTGGCTTTGCTAAGAACTACTACAACCACCAGTTTAGGGCCAAAGTCATCTCTGAGTTATTGGGCGCCAAGGAAGCAGCTGTGGATTTCAGCCACTTTCACTCTTTGACCAGTGTGGAAGAGAGTGAGATTGTCTTTGACCTCCTCCGAGATTTCCAGGACAACCTGCAACTTGAGAAATCTATGCTCAATGTCATGAAGAGGTTATGCTTTCTCCTTCATGCAGACCGAATGAGTCTGTTCATGTACCGGGCGCGGAATGGAATTGCGGAGCTTGCCACCAGGCTCTTCAATGTCCATAAAGATGCAGTCTTGGAGGAGTGCTTGGTGGTGCCTGACTCAGAGATCGTCTTCCCTCTGGATATGGGTGTGGTGGGCCATGTTGCACATTCAAAAAAACTTGTGAACGTCCCCAATACAGAAGAGGATGAGCATTTCTGTGACTTTGTTGATGATCTCACAGAATATAAGACCAAAAACATCTTGGCTTCCCCCATAATGAATGGAAAAGATGTTGTTGCTGTAATCATGGCTGTGAATAAAGTGGATGGAGAATGTTTTACCAAGAGGGATGAAGAGATTCTAACGAAGTACCTTAATTTTGCAAATCTGCTCATGAAGGTGTTCCATCTGAGCTACCTTCACAACTGTGAAACCCGCAGGGGCCAGATCCTCTTGTGGTCTGGGAGCAAAGTCTTTGAAGAACTTACAGACATCGAAAGACAGTTCCACAAAGCCCTTTACACAGTCCGTGCCTTTCTCAACTGTGACAGATACTCTGTGGGGCTTTTGGACATGACCAAGCAAAAGGAATTTTTTGATGTGTGGCCAGTGTTGATGGGAGAAGCCCCACCTTACTCAGGACCCAGGACACCAGATGGAAGGGAAATCAACTTTTATAAGGTCATCGACTATATCCTTCATGGAAAAGAGGACATCAAAGTAATACCGAATCCTGCTCCTGACCACTGGGCTTTGGTTAGTGGTCTCCCAACATATGTTGCCCAGAATGGCCTGATTTGCAATATCATGAATGCTGCATCAGAAGACTTTTTCGACTTCCAGAAAGAACCTCTGGATGAATCTGGATGGATGATTAAAAATGTCCTCTCGATGCCCATAGTCAATAAGAAGGAAGAAATCGTTGGAGTGGCTACATTTTACAATCGAAAAGATGGCAAACCCTTTGATGAAATGGATGAGACTCTTATGGAGTCTCTAACCCAGTTCCTTGGCTGGTCTGTCCTAAACCCTGACACCTACGAGTCAATGAACAAACTGGAAAACAGGAAGGATATATTCCAGGACATGGTCAAATATCATGTGAAGTGTGACAATGAAGAGATACAGGAAATACTGAAAACTAGAGAAGTGTATGGGAAGGAGCCCTGGGACTGTGAAGAAGAGGAGTTAGCTGAAATTCTGCAAGGTGAACTCCCAGATGCAGAAGCATATGAAATTAATAAATTCCACTTCAGTGACCTGCCCCTGACAGAGCTGGAGCTAGTGAAATGTGGAATCCAGATGTATTATGAACTGAAAGTGGTGGATAAGTTTCACATACCCCAGGAGGCCCTAGTACGGTTCATGTACTCTCTCAGCAAAGGGTACCGAAGAATTACGTACCACAACTGGCGCCATGGATTCAACGTGGGACAGACCATGTTCTCATTGCTTGTGACTGGGAAGCTGAAACGGTATTTCACAGATCTGGAGGCACTGGCCATGGTAACTGCTGCTTTCTGCCATGACATTGATCACAGAGGCACCAATAATCTCTACCAGATGAAATCCCAGAATCCACTGGCCAAACTACATGGATCTTCCATCTTGGAAAGACATCATTTGGAATTTGGCAAAACACTGCTGAGGGATGAGAGTCTAAACATCTTCCAGAACCTTAATCGAAGGCAGCATGAGCATGCCATCCATATGATGGATATCGCAATCATTGCTACTGACCTGGCCCTTTATTTCAAAAAAAGGACAATGTTCCAGAAGATTGTGGATCAGTCTAAAACTTTTGAGAATGAACATGAATGGACCCAGTACATGATGCTGGAACAGACTCGGAAGGAAATTGTCATGGCAATGATGATGACCGCCTGTGACCTGTCTGCTATAACCAAGCCCTGGGAAGTTCAGAGCAAGGTGGCTCTTTTGGTGGCTGCTGAATTCTGGGAACAAGGAGATCTGGAGAGAACTGTGCTCCAGCAGAACCCTATTCCCATGATGGACAGGAATAAAGCAGATGAGCTCCCCAAGCTGCAAGTTGGTTTCATCGACTTCGTCTGTACCTTTGTCTACAAGGAATTTTCCCGGTTTCATGAGCAGATCACCCCCATGCTGGATGGCATCACCAATAACCGGAAGGAGTGGAAGGCACTGGCTGATGAATACGATACCAAGATGAAAACCCTGGAAGAGGAGAAGCAGAAAAAAACACAGGCCAAGCAAG--------------------------------------------------------------------------
	Setonix_brachyurus	ATGGTGGAAGTGACAGCGGTGGAGGTGGAGAAGTTCCTGGATGCTAATGTTGGCTTTGCTAAGAACTACTACAACCACCAGTTCAGGGCGAGAGTCATCTCAGAGCTACTGGGTGCCAAGGAAGCAGCTGTTGATTTCAGTCACTTCCACTCTTTGACCAGCGTGGAAGAGAGTGAAATTGTCTTTGACCTCCTCCGAGACATCCAGGACAACCTGCAACTTGAGAAATCTATGCTCAATGTCATGAAGAGGTTATGCTTTCTCCTTCATGCAGATCGAATGAGTCTGTTCATGTACCGGGTGCGGAATGGAATTGCAGAACTTGCCACCAGGCTTTTCAATGTCCATAAAGATGCAGTCTTGGAAGAGTGCTTGGTGGCGCCTGACTCAGAGATCGTCTTCCCTCTGGATATGGGTGTGGTGGGCCACGTTGCACATTCAAAAAAACTTGTGAATGTCCCCAATGCAGAAGAGGACGAACATTTCTGTGACTTTGTTGATGATCTCACAGAATACAAGACCAAGAACATTTTGGCTTGCCCCATAATGAATGGAAAAGATGTTGTAGCAGTAATCATGGCTGTGAATAAAGTGGATGGACCATGTTTTTCCAAGAGGGATGAAGAGATTCTAATGAAGTACCTTAATTTTGCAAATCTACTCATGAAAGTGTTCCACCTGAGCTACCTTCACAACTGTGAAACCCGCAGGGGCCAGATACTCCTGTGGTCTGGGAGCAAAGTCTTTGAAGAACTTACAGACATCGAAAGACAGTTCCACAAAGCCCTTTACACAGTCCGTGCCTTTCTCAACTGTGATAGATACTCTGTGGGGCTCTTGGACATGACCAAGCAAAAGGAATTTTTTGATGTGTGGCCAGTATTAATGGGAGAAGCTCCACCTTACACAGGACCCAGGACACCAGATGGAAGGGAAATCAACTTTTATAAGGTCATTGACTATATCCTTCATGGGAAAGAGGACATCAAAGTAATACCGAATCCGCCTCCTGACCACTGGGCTTTAGTTAGTGGTCTCCCAACATATGTTGCCCAGAATGGCCTGATTTGCAATATCATGAACGCTGCTTCAGAAGACTTTTTCGATTTCCAGAAAGAACCTCTGGATGAATCTGGATGGATGATTAAAAATGTCCTCTCGATGCCCATAGTCAACAAAAAGGAAGAAATCGTTGGAGTGGCTACATTTTACAATCGAAAAGATGGAAAACCCTTTGATGAAATGGATGAGACTCTTATGGAGTCTCTAACCCAGTTCCTTGGCTGGTCTGTCCTAAACCCTGATACCTATGAGTCAATGAACAAGCTGGAAAACAGGAAGGATGTATTCCAGGATATGGTCAAATATCACGTGAAGTGTGACAATGAAGAGATACAGGAAATACTGAAAACTAGAGAAGTATATGGGAAGGAGCCCTGTGACTGTGAAGAAGAGGAGTTGGCTGAAATTCTACAAAATGAACTCCCAGATGCAGAGAAATATGAAATTAATAAATTCCACTTCAGTGACCTGCCCCTGACAGAGCTGGAACTGGTGAAATGTGGAATCCAGATGTATTATGAATTGAAAGTGGTGGATAAGTTTCACATACCCCAGGAGGCCCTAGTACGGTTCATGTACTCTCTCAGCAAAGGGTACCGAAAAATCACCTACCACAACTGGCGCCATGGATTCAACGTGGGACAGACCATGTTCTCATTGCTTGTGACTGGGAAACTAAAACGATATTTCACAGACCTGGAAGCCTTGGCCATGGTGACTGCTGCTTTCTGCCATGACATTGATCACAGAGGCACCAATAACCTCTACCAGATGAAATCCCAAAATCCACTGGCCAAACTCCATGGATCTTCCATCTTGGAAAGACATCATTTGGAATTTGGCAAAACACTGTTGAGGGATGAGAGTCTAAACATCTTCCAGAACCTTAATCGAAGGCAGCATGAGCATGCCATCCATATGATGGATATCGCAATCATTGCTACTGACCTGGCCCTTTATTTCAAAAAAAGGGCAATGTTCCAGAAGATTGTGGATCAGTCTAAAACATTTGAGAGTGAGCATGAATGGACGCAGTACATGATGCTGGAACAGACTCGGAAGGAAATTGTCATGGCAATGATGATGACCGCCTGTGACCTGTCTGCTATAACCAAGCCCTGGGAAGTTCAGAGCAAGGTGGCTCTTTTGGTGGCTGCTGAATTCTGGGAACAAGGAGATTTGGAGAGAACTGTGCTCCAACAGAACCCTATTCCCATGATGGACAGGAACAAAGCAGATGAGCTCCCCAAGCTGCAAGTTGGTTTCATAGACTTCGTCTGCACCTTTGTCTACAAGGAGTTTTCCCGGTTTCACGAGCAAATCACCCCCATGCTGGATGGCATCATCAATAACCGGAAGGAGTGGAAGGCATTGGCTGATGAATATGATGCCAAGATGAAAGACCTGGAAGAGGAGAAGCAGAAAAAAACACAGGCCAAGCAAGCAGCCGCTGGACACCAGGCAGCACCTGGAGCTGGAGAAGGAGGTCCACAGTCCAAGTCTTGTTCTATTCAGTAG
	Trichosurus_vulpecula	ATGGGGGAAGTGACAGCAGTGGAGGTGGAGAAGTTTCTGGATGCTAATGTTGGCTTTGCTAAGAACTACTACAACCGCCAGTTCAGGGCCAAAGTTATCTCTGAGCTACTGGGTGCCAAGGAAGCAGCTGTTGACTTCAGCCACTTCCACTCCTTGACCAGTGTGGAAGAGAGCGAGATTGTCTTTGACCTCCTCCGAGATTTCCAGGACAACCTGCAACTTGAGAAATCTATGCTCAATGTCATGAAAAGGCTATGCTTTCTTCTTCAGGCAGACCGAATGAGTCTGTTCATGTACCGGGCACGGAATGGAATTGCGGAGCTTGCCACCAGGCTCTTCAATGTCCATAAAGATGCAGTCTTGGAGGAGTGCTTGGTGGTTCCTGACTCAGAGATCGTCTTCCCTCTGGATATAGGTGTGGTGGGCCATGTTGCACATTCAAAAAAAGTTGTGAACGTCCCCAATGCAGAAGAGGATGAGCATTTCTGTGACTTTGTTGATGATCTCACAGACTACAAGACCAAAAACATCTTGGCTTCCCCTATAATGAATGGAAAAGATGTTGTAGCTGTAATCATGGCTGTGAACAAAGTGGATGGACCATATTTTACCAAGAGGGATGAAGAGATTCTAATGAAGTACCTCAATTTTGCAAATCTGGTCATGAAGGTGTTCCATCTGAGCTACCTTCACAACTGTGAAACCCGCAGGGGCCAGATACTCCTGTGGTCTGGGAGCAAAGTCTTTGAAGAACTTACAGACATCGAAAGACAATTCCACAAAGCCCTTTACACAGTCCGTGCCTTTCTCAACTGCGACAGATACTCTGTGGGGCTCCTGGACATGACCAAGCAAAAGGAATTTTTTGATGTGTGGCCAGTGTTGATGGGAGAAGCCCCACCTTACACAGGACCCAGGACACCAGATGGAAGAGAAATCAACTTTTATAAGGTCATCGACTATATCCTTCACGGGAAAGAAGACATCAAAGTAATACCGAATCCTGCTCCTGACCACTGGGCTTTGGTTAGCGGTCTCCCAACATATGTTGCCCAGAATGGCCTGATTTGCAATATCATGAATGCTGCTTCAGAAGACTTTTTCGATTTCCAGACAGAACCTCTGGATGAATCTGGATGGATGATTAAAAATGTCCTCTCGATGCCCATAGTCAACAAGAAGGAAGAAATCGTTGGAGTGGCTACATTTTACAATCGAAAAGATGGAAAGCCCTTTGATGAAATGGATGAAACTCTTATGGAGTCTCTAACCCAGTTCCTTGGCTGGTCTGTCCTAAACCCTGACACCTACGAGTCAATGAACAAGTTGGAAAACAGGAAGGATATATTCCAGGATATGGTCAAATATCATGTGAAGTGTGACAATGAAGAGATACAGGAAATACTGAAAACTAGAGAAGTCTATGGGAAGGAGCCCTGGGACTGTGAAGAAGAAGAGTTAGCTGAAATTCTGCAAAGTGAACTCCCAGATGCAGAGAAGTATGAAATTAATAAATTTCACTTCAGTGACCTGCCCCTGACAGAGCTGGAGCTGGTGAAATGTGGAATCCAGATGTACTATGAACTGAAAGTGGTGGATAAGTTTCACATACCCCAGGAGGCACTAGTACGGTTCATGTACTCTCTCAGCAAAGGGTACCGAAGAATTACCTACCACAACTGGCGCCATGGATTCAACGTGGGACAGACCATGTTCTCATTGCTCGTGACTGGGAAGCTGAAACGATATTTCACAGACCTGGAGGCTTTGGCCATGGTGACTGCTGCTTTCTGCCATGACATTGATCACAGAGGCACCAATAATCTCTACCAGATGAAATCCCAGAATCCACTGGCCAAACTCCATGGATCTTCCATCTTGGAAAGACATCATTTGGAATTTGGCAAAACACTGCTGAGGGATGAGAGTCTAAACATCTTCCAGAACCTTAATCGAAGGCAGCACGAGCATGCCATCCACATGATGGATATCGCAATCATCGCTACTGACCTGGCCCTTTATTTCAAAAAAAGGACAATGTTCCAGAAGATTGTGGATCAATCTAAAACTTATGAGAGTGAACATGAATGGACCCAGTACATGATGCTGGAACAGACTCGGAAGGAAATTGTCATGGCAATGATGATGACTGCCTGTGACCTGTCTGCTATAACCAAGCCCTGGGAAGTTCAGAGCAAGGTGGCTCTTTTGGTGGCTGCTGAATTCTGGGAACAAGGAGATCTGGAGAGAACTGTGCTCCAGCAGAACCCTATTCCCATGATGGACAGAAATAAAGCAGATGAGCTCCCCAAGCTGCAAGTTGGTTTCATCGACTTCGTCTGCACCTTTGTCTACAAGGAGTTTTCCCGGTTTCATGAGCAGATCACCCCCATGCTGGATGGCATCACCAATAACCGGAAGGAGTGGAAGGCGTTGGCTGATGAATACGATGCCAAGATGAAAGCCCTGGAAGAGGAGAAGCAGAAAAAAGCACAGGCCAAGCAAGCAGCTGCTGGACACCAGGGAACGCCTGCGGCTGGAGAAGGAGGTGCACAGTCCAAGTCCTGTTCTATTCAGTAG
	Strigocuscus_gymnotis	ATGGGGGAAGTGACAGCGGTGGAGGTGGAGAAGTTTCTGGATGCTAATGTTGGCTTTGCTAAGAACTACTACAACCACCAGTTCAGGGCCAAAGTTATCTCTGAGCTATTGGGTGCCAAGGAAGCAGCTGTTGATTTCAGCCACTTCCACCCCTTGACCAGTGTGGAAGAGAGCGAGATTGTTTTTGACCTCCTCCGAGATTTCCAGGACAACCTGCAACTTGAGAAATCTATGGTCAATGTCATGAAAAGGCTATGCTTTCTTCTTCAGGCAGACCGAATGAGTCTGTTCATGTACCGGGCGCGGAATGGAATTGCGGAGCTTGCCACCAGGCTCTTCAATGTCCATAAAGATGCAGTCTTGGAGGAGTGCTTGGTGGTTCCTGACTCAGAGATTGTCTTCCCTCTGGATATAGGTGTGGTGGGACATGTTGCACATTCAAAAAAAGTTGTGAACGTCCCCAATGCAGAAGAGGATGAGCATTTCTGTGACTTTGTTGATGATCTCACAGACTACAAGACCAAAAACATCTTGGCTTCCCCTATAATGAATGGAAAAGATGTTGTAGCTGTAATCATGGCTGTGAACAAAGTGGATGGACCATATTTTACCAAGAAGGATGAAGAGGTTCTAATGAAGTACCTCAATTTTGCAAATCTGGTCATGAAAGTGTTTCATCTGAGCTACCTTCACAACTGTGAAACCCGCAGGGGCCAGATACTCCTGTGGTCTGGGAGCAAAGTCTTTGAAGAACTTACAGACATTGAAAGACAGTTCCACAAAGCCCTTTACACAGTCCGTGCTTTTCTCAACTGCGACAGATACTCTGTGGGGCTCCTGGACATGACCAAGCAAAAGGAATTTTTTGATGTGTGGCCAGTGTTGATGGGAGAAGCCCCACCTTACACAGGACCCAGGACACCAGATGGAAGGGAAATCAACTTTTATAAGGTCATCGACTATATCCTTCATGGGAAAGAGGACATCAAAGTAATACCAAATCCTGCTCCTGACCACTGGGCTTTGGTTAGCGGTCTCCCAACATATGTTGCCCAGAATGGCCTGATTTGCAATATCATGAATGCTGCTTCAGAAGACTTTTTCGATTTCCAGACAGAACCTCTGGATGAATCTGGATGGATGATTAAAAATGTCCTCTCGATGCCCATAGTCAACAAGAAGGAAGAAATCGTTGGAGTGGCTACATTTTACAATCGAAAAGATGGAAAGCCCTTTGATGAAATGGATGAAACTCTTATGGAGTCTCTAACCCAGTTCCTTGGCTGGTCTGTCCTAAACCCTGACACCTACGAGTCAATGAACAAGCTGGAAAACAGGAAGGATATATTCCAGGATATGGTCAAATATCATGTGAAGTGTGACAATGAAGAGATACAGGAAATACTGAAAACTAGAGAAGTCTATGGGAAGGAGCCCTGGGACTGTGAAGAAGAAGAGTTAGCTGAAATTCTGCAAAGTGAACTCCCAGATGCAGAGAAATATGAAATTAATAAATTTCACTTCAGTGACCTGCCCCTGACAGAGCTGGAACTGGTGAAATGTGGAATCCAGATGTATTATGAACTGAAAGTGGTGGATAAGTTTCACATACCCCAGGAGGCACTAGTACGGTTCATGTACTCTCTCAGCAAAGGGTACAGAAGAATTACCTACCACAACTGGCGCCATGGATTCAACGTGGGACAGACCATGTTCTCATTGCTTGTGACTGGGAAGCTGAAAAGATATTTCACAGATCTGGAGGCCTTGGCCATGGTGACTGCTGCTTTCTGCCATGACATTGATCACAGAGGCACCAATAATCTCTACCAGATGAAATCCCAGAATCCACTGGCCAAACTCCATGGATCTTCCATCTTGGAAAGACATCATTTGGAATTTGGCAAAACATTGCTGAGGGATGAGAGTCTAAACATCTTCCAGAACCTTAATAGAAGGCAGCACGAGCATGCCATCCATATGATGGATATCGCAATCATCGCTACTGACCTGGCCCTTTATTTCAAAAAAAGGACAATGTTCCAGAAGATTGTGGATCAATCTAAAACTTATGAGAGTGAACATGAATGGACCCAGTACATGATGCTGGAACAGACTCGGAAGGAAATTGTCATGGCAATGATGATGACTGCCTGTGACCTGTCTGCTATAACCAAGCCCTGGGAAGTTCAGAGTAAGGTGGCTCTTTTGGTGGCTGCTGAATTCTGGGAACAAGGAGATCTGGAGAGAACTGTGCTCCAGCAGAACCCTATTCCCATGATGGACAGGAATAAAGCAGATGAGCTCCCCAAGCTACAAGTTGGTTTCATTGACTTCGTCTGCACCTTTGTCTACAAGGAGTTTTCCCGATTTCATGAGCAGATCACCCCCATGCTAGACGGCATCACCAATAACCGGAAGGAGTGGAAGGCATTGGCTGATGAATATGAGGCCAAGATGAAAGCTCTGGAAGAGGAGAAGCAGAAAAAAGCACAGGCCAAGCAAGCAGCTGCTGGACACCAGGGAAAGCCTGCGGCTGGAGAAGGAGGTGCACAGTCTAAGTCCTGTTCTATTCAGTAG
	Antechinus_stuartii	ATGGGGGAAGTGACAGAGGCAGAAGTGGAGAAGTTTCTGGATGAAAATGTCGGTTTTGCCAAAAACTACTACAATCTCCAGTTCCGGGCTAGGGTCATCTCCGAGCTGCTGGGGGCCCGGGAAGCCTCTGTGGATTTCAGCCACTTCCACTCCTTGACCAGCGTGGAAGAAAGCGAGATCATGTTTGACCTGCTGCGAGATTTCCAGGAGAACTTGCAGCCCGAGAAGTCGATGATGAACCTCATGAAGAAGCTGTGCTTTCTCCTGCAGGCGGACCGCATGAGTCTGTTCATGTACAGGGCACGGAATGGGATTGCAGAGCTTGCTACCAGGATCTTCAATGTCCACACAGAGGCGACCTTTGAGGAGTGCTTGGTGATGCCTGATTCAGAGATTGTCTTCCCTCTGGACATGGGCGTGGTGGGCCATGCTGCCCAATCCAAAAAACTTGTGAATGTCCCCAATGTAGAAGAGGATGAGCACTTCTGTGATTTTGTTGATGAACTCACAGAATACAAGACCAAAAACATCTTAGCTTCCCCTATAATGAATGGAAAAGATGTTGTAGCTATTATCATGGCTGTGAATAAAGTGGATGGACCATGTTTTACCAAGAGGGATGAAGAGATTCTAATGAAGTACCTCAATTTTGGAAATTTGTTCATGAAGGTGTTCCATCTATCCTACCTTCATAACTGTGAAACCCGCAGGGGACAGATACTCCTGTGGTCTGGGAGCAAAGTGTTTGAAGAACTTACAGACATCGAGAGGCAGTTCCACAAAGCCCTTTACACAGTCCGTGCCTTTCTCAACTGTGACAGATACTCTGTGGGACTCTTGGATATGACCAAGCAAAAGGAATTTTTTGATGTGTGGCCAGTGTTGATGGGAGAAGCCCCACCTTACACAGGACCCAAGACACCAGATGGAAGGGAAATCAACTTCTATAAGATTATCGACTATATCCTTCATGGGAAAGAGGATATTAAAGTAATACCGAATCCCCCTCCTGACCACTGGTCTTTGGTTAGTGGTCTCCCAACATATGTTGCCCAGAATGGTCTGATTTGTAATATCATGAATGCTGCTTCAGAAGACTTTTTCGCTTTCCAGAAAGAACCTCTGGATGAATCTGGATGGATGATTAAAAATGTCCTCTCGATGCCCATAGTCAACAAGAAGGAAGAAATCGTTGGAGTGGCTACATTTTATAATCGAAAAGATGGAAAGCCCTTTGATGACATGGATGAAACTCTCATGGAGTCTCTAGCCCAGTTCCTTGGCTGGTCTGTCCTAAATCCTGATACCTATGAGTCAATGAACAAGCTGGAAAACAGGAAGGATATATTTCAGGATATGGTCAAATATCATGTGAAGTGTGACAATAACGAGATACAGGAAATCCTGAAAACTAGAGAAGTCTATGGGAAGGAGCCTTGTGACTGTGAAGAAGAGGAATTATTTGAAATTCTAAAAGGTGAACTCCCAGATGCAGAGAAATATGAAATTAATAAATTCCACTTCAGTGACCTGCCCCTGACAGAGCTGGAACTAGTGAAATGTGGAATCCAAATGTATTATGAACTGAAAGTGGTGGATAAGTTTCACATACCCCAGGAGGCCCTAGTACGGTTCATGTACTCTCTCAGCAAAGGGTACCGAAAAATTACCTACCACAACTGGCGCCATGGATTCAACGTGGGACAGACCATGTTCTCATTGCTTGTGACAGGGCAACTAAAACGGTACTTCACAGACCTGGAGGCCTTGGCCATGGTGACTGCTGCTTTCTGCCATGACATCGACCACAGAGGCACCAATAATCTCTACCAGATGAAATCTCAGAATCCACTGGCCAAACTCCATGGCTCTTCTATCTTGGAAAGACATCATTTGGAATTTGGTAAAACTCTGCTGAGGGATGAGAATCTAAATATCTTCCAGAACCTTAATCGAAGGCAGCATGAGCATGTCATCCACATGATGGATATTGCAATCATTGCTACTGACCTGGCCCTTTATTTCAAAAAAAGGACAATGTTCCAGAAGATAGTGGATCAGTCTAAAACTTATGACAATGAACAGGATTGGACCCAATACATGATGTTGGAACAGACTCGGAAGGAAATTGTCATGGCAATGATGATGACTGCCTGTGATTTGTCTGCTATAACCAAGCCCTGGGAAGTTCAGAGCAAGGTGGCTCTTTTGGTGGCTGCTGAATTCTGGGAACAAGGAGATTTGGAGAGAAGTGTGCTCCAGCAGAACCCTATTCCCATGATGGACAGGAATAAAGCGGATGAACTCCCCAAACTGCAAGTCGGTTTCATCGACTTTGTCTGCACTTTTGTCTACAAGGAGTTTTCCCGCTTTCACGAGCAGATCACCCCCATGCTGGATGGTATTACCAATAACCGCAAGGAGTGGAAGGCCCTAGCTGATGAATATGAGGCCAAGATGAAAGCCCTGGAAGAGGAGAAGCAGAAAAAAGAAGAAACTAAACAAGCAGCTGCTGGACAACAGGTAAAACCTGTGGCTGGAGAAGGAGCCCAACAATCCAAGTCCTGTTCTATTCAGTAG
	Potorous_gilbertii	ATGGTGGAAGTGACAGCAGCAGAGGTGGAGAAGTTCCTGGATGCTAATGTTGGCTTTGCTAAGAACTACTACAACCACCAGTTCAGAGCCAGAGTCATCTCAGAACTACTGGGGGCCAAGGAAGCAGCTGTTGATTTCAGTCACTTCCACTCTTTGACCAGTGTGGAAGAGAGTGAAATTGTCTTTGACCTCCTCCGAGACATCCAGGACAACCTGCAACTTGAGAAATCTATGCTCAATGTCATGAAGAGGTTATGCTTTCTCCTTCATGCCGACCGAATGAGTCTGTTCATGTATCGGGCACGGAATGGAATTGCAGAACTTGCCACCAGGCTTTTCAATGTCCATAAAGATGCAGTCTTGGAAGAGTGTTTGGTGGCGCCTGACTCAGAAATCGTCTTCCCTCTGGATATGGGTGTGGTGGGCCACGTCGCACATTCAAAAAAACTTGTGAATGTCCCCAATACAGAAGAGGATGAGCATTTCTGTGACTTTGTTGATGATCTCACAGAATACAAGACCAAGAACATTTTGGCTTGCCCCATAATGAATGGAAAAGATGTTGTAGCAGTAATCATGGCTGTGAATAAAATGGATGGACCATGTTTTTCCAAGAGGGATGAAGAGATTCTAATGAAGTATCTTAATTTTGCAAATCTACTCATGAAAGTGTTCCACCTGAGCTACCTTCACAACTGTGAAACCCGCAGGGGCCAGATACTCCTGTGGTCTGGGAGCAAAGTCTTTGAGGAACTTACAGACATCGAAAGACAGTTCCACAAAGCCCTTTACACAGTCCGTGCCTTTCTCAACTGCGACAGATACTCTGTGGGGCTCTTGGACATGACCAAGCAAAAGGAATTTTTTGATGTGTGGCCAGTGTTAATGGGAGAAGCTCCACCTTACACAGGACCCAGGACACCAGATGGAAGGGAAATCAACTTTTATAAGGTCATTGACTATATTCTTCATGGGAAAGAGGACATCAAAGTAATACCGAATCCACCTCCTGACCACTGGGCTTTGGTTAGTGGTCTCCCAACATATGTTGCCCAGAATGGCCTGATTTGCAATATCATGAATGCTGCTTCAGAGGACTTTTTCGATTTCCAGAAAGAACCTCTGGATGAATCTGGATGGATGATTAAAAATGTCCTCTCGATGCCCATAGTCAACAAAAAGGAAGAAATCGTTGGAGTGGCTACATTTTACAATCGAAAAGATGGAAAGCCCTTTGATGAAATGGATGAAACTCTTATGGAGTCTCTAACCCAGTTCCTTGGCTGGTCTGTCCTAAACCCTGATACCTACGAGTCAATGAACAAGCTGGAAAACAGGAAGGATGTATTCCAGGATATGGTCAAATATCATGTGAAGTGTGACAATGAAGAGATACAGGAAATACTGAAAACTAGAGAAGTATATGGGAAGGAGCCCTGTGACTGTGAAGAAGAGGAGTTAGCTGAAATTCTACAAAATGAACTCCCAGATACAGAGAAATATGAAATTAATAAATTCCACTTCAGTGACCTGCCCCTGACAGAGCTGGAACTGGTGAAATGTGGGATCCAGATGTATTATGAACTGAAAGTGGTGGATAAGTTTCACATACCCCAGGAGGCCCTAGTACGGTTCATGTACTCTCTCAGCAAAGGGTACCGAAAAATCACCTACCACAACTGGCGCCATGGATTCAACGTGGGACAAACCATGTTCTCATTGCTTGTGACCGGGAAACTAAAACGATATTTCACAGACCTGGAGGCCTTGGCCATGGTGACTGCTGCTTTCTGCCATGACATTGATCACAGAGGCACCAATAATCTCTACCAGATGAAATCCCAGAATCCACTGGCCAAACTCCATGGATCTTCCATCTTGGAAAGACATCATTTGGAATTTGGCAAAACACTGCTGAGGGATGAGAGTCTAAACATCTTCCAGAACCTTAATCGAAGGCAGCATGAGCATGCCATCCATATGATGGATATCGCAATCATTGCTACTGACCTGGCCCTTTATTTCAAAAAAAGGACAATGTTTCAGAAGATTGTGGATCAGTCTAAAACATTTGAGAGTGAACATGAATGGACCCAGTACATGATGCTGGAACAGACTCGGAAGGAAATTGTTATGGCAATGATGATGACTGCCTGTGACCTGTCTGCTATAACCAAGCCCTGGGAAGTTCAGAGCAAGGTGGCTCTTTTGGTGGCTGCTGAATTCTGGGAACAAGGAGATTTGGAGAGAACCGTGCTCCAGCAGAACCCTATTCCCATGATGGACAGGAACAAAGCAGATGAGCTCCCCAAGCTTCAAGTTGGTTTCATAGACTTCGTCTGCACCTTTGTCTACAAGGAGTTTTCCCGGTTTCACGAGCAAATCACCCCTATGCTGGATGGCATCACCAATAACCGGAAGGAGTGGAAGGCATTGGCTGATGAATATGATGCCAAGATGAAAGACCTGGAAGAGGAGAAGCAGAAGAAAACACAGGCCAAGCAAGCAGCTGCTGGACAACAGGGAACACCTGGAACTGGAGAAGGTGGTCCACAATCCAAGTCTTGTTCTATTCAGTAG
	Phascogale_tapoatafa	ATGGGGGAAGTGACAGAGGCAGAAGTGGAAAAGTTTCTGGATGAAAATATCGGCTTTGCCAAGAATTACTACAATCTCCAGTTCCGGGCCAGGGTCATCTCCGAGCTGCTGGGGGCCCGGGAAGCCTCCGTGGATTTCAGCCACTTCCACTCCTTGACCAGCGTGGAAGAAAGCGAGATCATGTTTGACCTGCTGCGAGATTTCCAGGAGAACTTGCAGCCCGAGAAGTCGATGATGAACCTCATGAAGAAGCTGTGCTTTCTCCTGCAGGCGGATCGCATGAGTCTGTTCATGTACCGGGCACGGAATGGGATTGCAGAGCTTGCTACCAGGATCTTCAATGTCCACACAGAGGCAACCTTTGAGGAGTGCTTGGTGATGCCCGATTCAGAGATTGTCTTCCCTCTGGACATGGGTGTGGTAGGCCATGCTGCCCAATCCAAAAAACTTGTGAACGTCCCCAATGTAGAAGAGGATGAGCACTTCTGTGATTTTGTTGATGAACTCACAGAATACAAGACCAAAAACATCTTAGCTTCCCCTATAATGAATGGAAAAGATGTTGTAGCTATTATCATGGCTGTGAATAAAGTGGATGGACCATGTTTTACCAAGAGGGATGAAGAGATTCTAATGAAGTACCTCAATTTTGGAAATTTGTTCATGAAGGTGTTCCATCTATCCTACCTTCATAACTGTGAAACCCGCAGGGGACAGATACTCCTGTGGTCTGGGAGCAAAGTGTTTGAAGAACTTACAGACATCGAGAGGCAGTTCCACAAAGCCCTTTACACAGTCCGCGCCTTTCTCAACTGTGACAGATACTCTGTGGGACTCTTGGATATGACCAAGCAAAAGGAATTTTTTGATGTGTGGCCAGTGTTGATGGGAGAAGCCCCACCTTACACAGGACCCAAGACACCAGATGGAAGGGAAATCAACTTCTATAAGATTATCGACTATATCCTTCATGGGAAAGAGGATATTAAAGTAATACCGAATCCCCCTCCGGACCACTGGTCTTTGGTTAGTGGTCTCCCAACATATGTTGCCCAGAATGGTCTGATTTGCAATATCATGAATGCTGCTTCAGAAGACTTTTTCGCTTTCCAGAAAGAACCTCTGGATGAATCTGGATGGATGATTAAAAATGTCCTCTCAATGCCCATAGTCAACAAGAAGGAAGAAATCGTTGGAGTGGCTACATTTTATAATCGAAAAGATGGAAAGCCCTTTGATGACATGGATGAAACTCTCATGGAGTCTCTAGCCCAGTTCCTTGGCTGGTCTGTCCTAAATCCTGATACCTATGAGTCAATGAACAAGCTGGAAAACAGGAAGGATATATTTCAAGATATGGTCAAATATCATGTGAAGTGTGACAATAACGAGATACAGGAAATCCTGAAAACTAGAGAAGTCTATGGGAAGGAGCCTTGTGACTGTGAAGAAGAGGAATTATTTGAAATTCTAAAAGGTGAACTCCCAGATGCAGAGAAATATGAAATTAATAAATTCCACTTCAGTGACCTGCCCCTGACAGAGCTGGAACTAGTGAAATGTGGAATCCAAATGTATTATGAACTAAAAGTGGTGGATAAGTTTCACATACCCCAGGAGGCCCTAGTACGGTTCATGTACTCTCTCAGCAAAGGGTACCGAAAAATTACCTACCACAACTGGCGCCATGGATTCAACGTGGGACAGACCATGTTCTCATTGCTTGTGACAGGGCAGCTAAAACGGTACTTTACAGACCTGGAGGCCTTGGCCATGGTGACTGCTGCTTTCTGCCATGACATTGATCACAGAGGCACCAATAATCTCTACCAGATGAAATCTCAGAATCCATTGGCCAAACTCCATGGCTCTTCTATCTTGGAAAGACATCATTTGGAATTTGGTAAAACTCTGCTGAGGGATGAGAATCTAAATATCTTCCAGAACCTTAATCGAAGGCAGCATGAGCATGTTATTCACATGATGGATATTGCAATCATTGCTACTGACCTGGCCCTTTATTTCAAAAAAAGGACAATGTTCCAGAAGATAGTGGATCAGTCTAAAACTTATGACAATGAACAGGATTGGACCCAATACATGATGTTGGAACAGACTCGGAAGGAAATTGTCATGGCAATGATGATGACTGCCTGTGATTTGTCTGCTATAACCAAGCCCTGGGAAGTTCAGAGCAAGGTGGCTCTTTTGGTGGCTGCTGAATTCTGGGAACAAGGAGATTTGGAGAGAAGTGTGCTCCAGCAGAACCCTATTCCCATGATGGACAGAAATAAAGCGGATGAACTCCCCAAACTGCAAGTCGGTTTCATCGACTTTGTCTGCACTTTTGTCTACAAGGAGTTTTCCCGCTTTCATGAGCAGATCACCCCCATGCTGGATGGTATCACCAATAACCGCAAGGAGTGGAAGGCCCTGGCTGATGAATATGAGGCCAAGATGAAAGCCCTGGAAGAGGAGAAGCAGAAAAAAGAAGAAACTAAGCAAGCAGCTGCTGGACAACAGGTAAAACCTGTGGCTGGAGAAGGAGCCCAACAATCCAAGTCCTGTTCTATTCAGTAG
	Thylacinus_cynocephalus	ATGGGGGAAGTGACAGCGGCAGAAGTGGAGAAGTTTCTGGATGCAAATATTGGCTTTGCCAAGAACTACTACAATCTCCAATTCAGGGCCAGAGTCATCTCTGAACTACTGGGGGCCAGGGAAGCAGCAGTTGACTTCAGCCACTTCCATTCCTTGACAAGTGTGGAAGAAAGCGAGATCATCTTTGACCTCCTCCGAGATTTCCAGGAGAACTTGCATCTGGAGAAGTCTATGCTGAACGTCATGAAGAAGCTGTGCTTTCTCCTTCAGGCGGATCGGATGAGTCTATTCATGTACCGGGCACGAAATGGTATTGCAGAACTTGCTACCAGGCTCTTCAACGTCCATATGGATGCAGCCTTTGAGGAGTGCTTGGTGATGCCTGATTCAGAGATTGTCTTCCCTCTGGATATGGGTGTGGTGGGCCATGTGGCCCATTCCAAAAAACTTGTGAACGTCCCTAACGCAGAAGAGGATGAGCATTTCTGTAGTTTTGTTGATGAACTCACGGAATACAAGACCAAAAACATCTTGGCTTCCCCCATAATGAATGGAAAAGATGTTGTAGCTGTTATCATGGCTGTAAATAAAATGGATGGACCATTTTTTACCAAGAAGGATGAAGAGATTCTAATGAAGTACCTCAATTTTGCAAATTTGATCATGAAGGTGTTCCATCTAACCTACCTTCACAACTGTGAAACCCGCAGGGGCCAGATACTCCTATGGTCTGGGAGCAAAGTGTTTGAAGAACTTACAGACATCGAGAGGCAGTTCCACAAAGCCCTTTACACAGTCCGTGCCTTTCTCAACTGTGACAGATACTCTGTGGGACTCTTGGATATGACCAAGCAAAAGGAATTTTTTGATGTGTGGCCAGTGTTGATGGGAGAAGCCCCACCTTACACAGGACCCAGGACACCAGATGGAAGGGAAATCAACTTTTACAAGATTATCGACTATATCCTCCATGGGAAAGAGGATATTAAAGTAATACCGAATCCCCCTCCTGACCACTGGTCTTTGGTTAGTGGTCTCCCAACATATGTTGCCCAGAATGGCCTGATTTGTAATATCATGAATGCTGCTTCAGAAGACTTTTTCGATTTCCAGAAAGAACCTCTGGATGAATCTGGATGGATGATTAAAAATGTCCTATCAATGCCCATAGTCAACAAGAAGGAAGAAATTGTTGGAGTGGCTACATTTTATAATCGAAAAGATGGAAAGCCCTTTGATGACATGGATGAAACTCTCATGGAGTCTCTAACCCAGTTCCTTGGCTGGTCTGTCCTAAATCCTGACACCTATGAGTCAATGAACAAGCTGGAAAACAGGAAGGATGTATTTCAGGATATGGTCAAATATCATGTGAAATGTGACAACGAAGAGATACAGGACATACTGAAAACTAGAGAAGTTTATGGGAAGGAGCCTTTTGACTGTGAAGAAGAGGAATTATTTGAAATTCTAAAAGGTGAACTCCCAGATGCAGAGAAATATGAAATTAATAAATTCCACTTCAGTGACCTGCCCCTGACAGAGCTGGAGCTAGTGAAATGTGGAATCCAAATGTATTATGAACTGAAAGTGGTGGATAAGTTTCACATACCCCAGGAGGCCCTAGTACGGTTCATGTACTCTCTCAGCAAAGGGTACCGAAAAATTACCTACCACAACTGGCGCCATGGATTCAACGTGGGACAGACCATGTTCTCATTGCTTGTGACAGGACAGCTAAAACGGTATTTCACAGACCTGGAGGCCTTGGCCATGGTGACTGCTGCTTTCTGCCATGACATTGATCACAGAGGCACCAATAATCTCTACCAGATGAAATCCCAGAATCCACTGGCCAAACTCCATGGCTCTTCCATCTTGGAAAGACATCATTTGGAATTTGGTAAAACACTGCTGAGGGATGAGAGTTTAAACATCTTCCAGAACCTTAATCGAAGGCAGCATGAGCACGTCATCCACATGATGGATATTGCAATCATTGCTACTGATCTGGCCCTTTATTTCAAAAAAAGGACAATGTTCCAGAAGATAGTGGATCAGTCTAAAACTTATGAGAATGAACAGGAGTGGACCCAATACATGATGTTGGAACAGACTCGGAAGGAAATTGTCATGGCAATGATGATGACTGCCTGTGACTTGTCTGCTATAACCAAGCCCTGGGAAGTTCAAAGCAAGGTGGCTCTTTTGGTGGCTGCTGAATTCTGGGAACAAGGAGATTTGGAGAGAACTGTGCTCCAACAGAACCCTATTCCCATGATGGACAGGAATAAAGCAGCTGAACTCCCCAAGCTGCAAGTTGGTTTCATCGACTTTGTCTGCACCTTTGTCTATAAGGAGTTTTCCCGGTTTCACGAGCAGATCACCCCCATGCTGGATGGCATCACCAATAACCGTAAGGAGTGGAAGGCCCTGGCTGATGAATATGAAGCCAAGATGAAAGCCCTGGAAGAGGAGAAGCAGAAACAAGCAGAGGCCCAGCCAGCAGTTGCTGGACAACAGGGAAAACCTGTGGCTGGAGAAGGAGGCCAACAATCCAAGTCCTGTTCTATTCAGTAG
	Macropus_eugenii	ATGGTGGAAGTGACAGCAGAGGAGGTGGAGAAGTTCCTGGATGCTAATGTTGGCTTTGCTAAGAACTACTACAACCACCAGTTCAGGGCGAGAGTCATCTCAGAGCTACTGGGTGCCAAGGAAGCAGCTGTTGATTTCAGTCACTTCCACTCTTTGACCAGTGTGGAAGAGAGTGAAATTGTCTTTGACCTCCTCCGAGACATCCAGGACAACCTGCAACTTGAGAAATCTATGCTCAATGTCATGAAGAGGTTATGCTTTCTCCTTCATGCAGATCGAATGAGTCTATTCATGTACCGGGCACGGAATGGAATTGCAGAACTTGCCACCAGGCTTTTCAATGTCCATAAAGATGCAGTCTTGGAAGAGTGCTTGGTGGCGCCTGACTCAGAGATCGTCTTCCCTCTGGATATGGGTGTGGTGGGCCACGTTGCACATTCAAAAAAACTTGTGAATGTCCCCAATGCAGAAGAGGACGAGCATTTCTGTGACTTTGTTGATGATCTCACAGAATACAAGACCAAGAGCATTTTGGCTTGCCCCATAATGAATGGAAAAGATGTTGTAGCAGTAATCATGGCTGTGAATAAAGTGGATGAACCATGTTTTTCCAAGAGGGATGAAGAGATTCTAATGAAGTACCTTAATTTTGCAAATCTACTCATGAAAGTGTTCCACCTGAGCTACCTTCACAACTGTGAAACCCGCAGGGGCCAGATACTCCTGTGGTCTGGGAGCAAAGTCTTTGAAGAACTTACAGACATCGAAAGACAGTTCCACAAAGCCCTTTACACAGTCCGTGCCTTTCTCAACTGTGACAGATACTCTGTGGGGCTCTTGGACATGACCAAGCAAAAGGAATTTTTTGATGTGTGGCCAGTGTTAATGGGAGAAGCTCCACCTTACACAGGACCCAGGACACCAGATGGAAGGGAAATCAACTTTTATAAGGTCATTGACTATATCCTTCATGGGAAAGAGGACATCAAAGTAATACCGAATCCGCCTCCTGACCACTGGGCTTTAGTTAGTGGTCTCCCAACATACGTTGCCCAGAATGGCCTGATTTGCAATATCATGAATGCTGCTTCAGAAGACTTTTTCGATTTCCAGAAAGAACCTCTGGATGAATCTGGATGGATGATTAAAAATGTCCTTTCGATGCCCATAGTCAACAAAAAGGAAGAAATCGTTGGAGTGGCTACATTTTACAATCGAAAAGATGGAAAACCCTTTGATGAAATGGATGAGACGCTTATGGAGTCTCTAACCCAGTTCCTTGGCTGGTCTGTCCTAAACCCTGATACCTATGAGTCAATGAACAAGCTGGAAAACAGGAAGGATGTATTCCAGGATATGGTCAAATATCATGTGAAGTGTGACAATGAAGAGATACAGGAAATACTGAAAACTAGAGAAGTATATGGGAAAGAGCCCTGTGACTGTGAAGAAGAGGAGTTGGCTGAAATTCTACAAAATGAACTTCCAGATGCAGAGAAATATGAAATTAATAAATTCCACTTCAGTGACCTGCCCCTGACAGAGCTGGAACTGGTGAAATGTGGAATCCAGATGTATTATGAACTGAAAGTGGTGGATAAGTTTCACATACCCCAGGAGGCCCTAGTACGGTTCATGTACTCTCTCAGCAAAGGGTACCGAAAAATCACCTACCACAACTGGCGCCATGGATTCAACGTGGGACAGACCATGTTCTCATTGCTTGTGACTGGGAAACTAAAACGATATTTCACAGACCTGGAAGCCTTGGCCATGGTGACTGCTGCTTTCTGCCATGACATTGATCACAGAGGCACCAATAACCTCTACCAGATGAAATCCCAGAATCCACTGGCCAAACTCCATGGATCTTCCATCTTGGAAAGACATCATTTGGAATTTGGCAAAACACTGCTGAGGGATGAGAGTCTAAACATCTTCCAGAACCTTAATCGAAGGCAGCATGAGCATGCCATCCATATGATGGATATCGCAATCATTGCTACTGACCTAGCCCTTTATTTCAAAAAAAGGGCAATGTTCCAGAAGATTGTGGATCAGTCTAAAACATTTGAGAGTGAACATGAATGGACCCAGTACATGATGCTGGAACAGACTCGGAAGGAAATTGTCATGGCAATGATGATGACCGCCTGTGACCTGTCTGCTATAACCAAGCCCTGGGAAGTTCAGAGCAAGGTGGCTCTTTTGGTGGCTGCTGAATTCTGGGAACAAGGAGATTTGGAGAGAACTGTGCTCCAGCAGAACCCTATTCCCATGATGGACAGGAACAAAGCAGATGAGCTCCCCAAGCTGCAAGTTGGTTTCATAGACTTCGTCTGCACCTTTGTCTACAAGGAGTTTTCCCGGTTTCACGAGCAAATTACCCCCATGCTGGATGGCATCATCAATAACCGGAAGGAATGGAAGGCATTGGCTGATGAATATGATGCCAAGATGAAAGACCTGGAAGAGGAGAAGCAGAAAAAAACACAGGCCAAGCAAGCAGCTGCTGGACACCAGGGAACACCTGGAGCTGGAGAAGGAGGTCCACAGTCCAAGTCTTGTTCTATTCAGTAG
	Lagorchestes_hirsutus	ATGGTGGAAGTGACAGCGGCGGAGGTGGAGAAGTTCCTGGATGCTAATGTTGGCTTTGCTAAGAACTACTACAACCACCAGTTCAGGGCGAGAGTCATCTCAGAGCTACTGGGTGCCAAGGAAGCAGCTGTTGATTTCAGTCACTTCCACTCTCTGACCAGCGTGGAAGAGAGTGAAATTGTCTTTGACCTTCTCCGAGACATCCAGGACAACCTGCAACTTGAGAAATCTATGCTCAATGTCATGAAGAGGTTATGCTTTCTCCTTCACGCAGATCGAATGAGTCTGTTCATGTACCGGGCGCGGAATGGAATTGCAGAACTTGCCACCAGGCTTTTCAATGTCCATAAAGATGCAGTCTTGGAAGAGTGCTTGGTGGCGCCTGACTCAGAGATCGTCTTCCCTTTGGACATGGGTGTGGTGGGCCACGTTGCACATTCAAAGAAACTTGTGAATGTCCCCAATGCAGAAGAGGACGAGCATTTCTGTGACTTTGTTGATGATCTCACAGAATACAAGACCAAGAGCATTTTGGCTTGCCCCATAATGAATGGAAAAGATGTTGTAGCAGTAATCATGGCTGTGAATAAAGTGGATGAACCATGTTTTTCCAAGAGGGATGAAGAGATTCTAATGAAATACCTTAATTTTGCAAATCTACTCATGAAAGTGTTCCACCTGAGCTACCTTCACAACTGTGAAACCCGCAGGGGCCAGATACTTCTGTGGTCTGGGAGCAAAGTCTTTGAAGAACTTACAGACATCGAAAGACAGTTCCACAAAGCCCTTTACACAGTCCGTGCCTTTCTCAACTGTGACAGATACTCTGTGGGGCTCTTGGACATGACCAAGCAAAAGGAATTTTTTGACGTGTGGCCAGTGTTAATGGGAGAAGCTCCACCTTACACAGGACCCAGGACACCAGATGGAAGGGAAATCAACTTTTATAAGGTCATTGACTATATCCTTCATGGGAAAGAGGACATCAAAGTAATACCGAATCCGCCTCCTGACCACTGGGCTTTAGTTAGTGGTCTCCCAACATATGTTGCCCAGAATGGCCTGATTTGCAATATCATGAATGCTGCTTCAGAAGACTTTTTCGATTTCCAGAAAGAACCTCTGGATGAATCTGGATGGATGATTAAAAATGTCCTCTCGATGCCCATAGTCAACAAAAAGGAAGAAATCGTTGGAGTGGCTACATTTTACAATCGAAAAGATGGAAAACCCTTTGATGAAATGGATGAGACTCTTATGGAGTCTCTAACCCAGTTCCTTGGCTGGTCTGTCCTAAACCCTGATACCTATGAGTCAATGAACAAGCTGGAAAACAGGAAGGATGTATTCCAGGATATGGTCAAATATCATGTGAAGTGTGACAATGAAGAGATACAGGATATACTGAAAACTAGAGAAGTATATGGGAAGGAGCCCTGTGACTGTGAAGAAGAGGAGTTGGCTGAAATTCTACAAAATGAACTTCCAGATGCAGAGAAATATGAAATTAATAAATTCCACTTCAGTGACCTGCCTCTGACAGAGCTGGAACTGGTGAAATGTGGAATCCAGATGTATTATGAACTGAAAGTGGTGGATAAGTTTCACATACCCCAGGAGGCCCTAGTACGGTTCATGTACTCTCTCAGCAAAGGGTACCGAAAAATCACCTACCACAACTGGCGCCATGGATTCAACGTGGGACAGACCATGTTCTCATTGCTTGTGACTGGGAAACTAAAACGATATTTCACAGACCTGGAAGCCTTGGCCATGGTGACTGCTGCTTTCTGCCATGACATTGATCACAGAGGCACCAATAACCTCTACCAGATGAAATCCCAAAATCCACTGGCCAAACTCCATGGATCTTCCATCTTGGAAAGACATCATTTGGAATTTGGCAAAACACTGCTGAGGGATGAGAGTCTAAACATCTTCCAGAACCTTAATCGAAGGCAGCATGAGCATGCCATCCATATGATGGATATCGCAATCATTGCTACTGACCTGGCCCTTTATTTCAAAAAAAGGGCAATGTTCCAGAAGATTGTGGATCAGTCTAAAACATTTGAGAGTGAACATGAATGGACCCAGTACATGATGCTGGAACAGACTCGGAAGGAAATTGTCATGGCAATGATGATGACCGCCTGTGACCTGTCTGCTATAACCAAGCCCTGGGAAGTTCAGAGCAAGGTGGCTCTTTTGGTGGCTGCTGAATTCTGGGAACAAGGAGATTTGGAGAGAACTGTGCTCCAGCAGAACCCTATTCCCATGATGGACAGGAACAAAGCAGATGAGCTCCCCAAGCTGCAAGTTGGTTTCATAGACTTTGTCTGCACCTTTGTCTACAAGGAGTTTTCCCGGTTTCACGAGCAAATTACCCCCATGCTGGATGGCATCACCAATAACCGGAAGGAGTGGAAGGCATTGGCTGATGAATATGATGCCAAGATGAAAGACCTGGAAGAGGAGAAGCAGAAAAAAACACAGGCCAAGCAAGCAGCCGCTGGACACCAGGGAACACCTGGAGCTGGAGAAGGAGGTCCACAGTCCAAGTCTTGTTCTATTCAGTAG
	Dasyurus_viverrinus	ATGGGGGAAGTGACAGAGGCAGAAGTGGAGAAGTTTCTGGATGAAAATATCGGCTTTGCCAAGAACTACTACAACCTCCAGTTCCGGGCCAGGGTCATCTCCGAGCTGCTGGGGGCCCGGGAAGCCTCCGTGGACTTCAGCCACTTCCACCCCTTGACCAGCGTGGAAGAAAGCGAGATCATGTTTGACCTGCTGCGAGATTTCCAGGAGAACTTGCAGCCCGAGAAGTCGATGATGAACCTCATGAAGAAGCTGTGCTTTCTCCTGCAGGCAGATCGCATGAGTCTGTTCATGTACCGGGCACGGAATGGGATTGCAGAGCTTGCTACCAGGATCTTCAATGTCCACACAGAGGCGACCTTTGAGGAGTGCCTGGTGATGCCTGATTCAGAGATTGTCTTCCCTCTGGATATGGGCGTGGTGGGCTATACTGCTCAATCCAAAAAACTTGTGAACGTCCCCAATGCAGAAGAGGATGAACACTTCTGTGATTTTGTTGATGAACTCACAGAATACAAGACCAAAAACATCTTGGCTTCCCCTATAATGAATGGAAAAGATGTTGTAGCTATTATCATGGCTGTGAATAAAGTGGATGGACCATGCTTTACCAAGAGGGATGAAGAGATTCTAATGAAGTACCTCAATTTTGGAAATTTGTTCATGAAGGTGTTCCATCTATCCTACCTTCATAATTGTGAAACCCGCAAGGGCCAGATACTCCTGTGGTCTGGGAGCAAAGTGTTTGAAGAACTTACAGACATCGAGAGGCAGTTCCACAAAGCCCTTTACACAGTCCGTGCCTTTCTCAACTGTGACAGATACTCTGTGGGACTCTTGGATATGACCAAGCAAAAGGAATTTTTTGATGTGTGGCCAGTGTTGATGGGAGAAGCCCCACCTTACACAGGACCCAGGACACCAGATGGAAGGGAAATCAACTTCTATAAAATTATCGACTATATCCTTCATGGGAAAGAAGATATTAAAGTAATACCGAATCCCCCTCCTGACCACTGGTCTTTGGTTAGTGGTCTCCCAACATATGTTGCCCAGAATGGTCTGATTTGCAATATCATGAATGCTGCTTCAGAAGACTTTTTCGCTTTCCAGAAAGAACCTCTGGATGAATCTGGATGGATGATTAAAAATGTCCTCTCAATGCCCATAGTCAACAAGAAGGAAGAAATCGTTGGAGTGGCTACATTTTATAATCGAAAAGATGGAAAGCCCTTTGATGACATGGATGAAACTCTCATGGAGTCTCTAGCCCAGTTCCTTGGCTGGTCTGTCCTAAATCCTGACACCTATGAGGCAATGAACAAGCTGGAAAACAGGAAGGATATATTTCAGGATATGGTCAAATATCATGTGAAGTGTGACAATGATGAGATACAGGAAATCCTGAAAACTAGAGAAGTCTATGGAAAGGAGCCTTGTGACTGTGAAGAAGAGGAATTATTTGAAATCCTAAAAGGTGAACTCCCAGATGCAGAGAAATATGAAATTAATAAATTCCACTTCAGTGACCTGCCCCTGACAGAGTTGGAGCTAGTAAAATGTGGAATCCAAATGTATTATGAACTGAAAGTGGTGGATAAGTTTCACATACCCCAGGAGGCCCTAGTACGGTTCATGTACTCTCTCAGCAAAGGGTACCGAAAAATTACCTATCACAACTGGCGCCATGGATTCAACGTGGGACAGACCATGTTCTCATTGCTTGTGACAGGGCAGCTTAAACGATATTTCACAGACCTGGAGGCCTTGGCCATGGTGACTGCTGCTTTCTGCCATGACATTGATCACAGAGGCACCAATAATCTCTACCAGATGAAATCTCAGAATCCACTGGCCAAACTCCATGGCTCTTCTATCTTGGAAAGACATCATTTGGAATTTGGCAAAACTTTGCTGAGAGATGAGAATCTAAATATCTTCCAGAACCTTAATCGAAGGCAGCATGAGCATGTCATCCACATGATGGATATTGCAATCATTGCTACTGACCTGGCTCTTTATTTCAAAAAAAGGACAATGTTCCAGAAGATAGTGGATCAGTCTAAAACTTATGACAATGAACAGGATTGGACCCAATACATGATGTTGGAACAGACTCGGAAGGAAATTGTCATGGCAATGATGATGACTGCCTGTGATTTGTCTGCTATAACTAAGCCCTGGGAAGTTCAGAGCAAGGTGGCTCTTTTGGTGGCTGCTGAATTCTGGGAACAAGGAGATTTGGAGAGAAGTGTGCTCCAGCAGAACCCTATTCCCATGATGGACAGGAATAAAGCGGATGAACTCCCCAAGCTGCAAGTCGGTTTCATCGACTTTGTCTGCACTTTTGTCTACAAGGAGTTTTCCCGCTTTCACGAGCAGATCACCCCCATGCTGGATGGTATCACCAATAACCGCAAGGAGTGGAAGGCCCTGGCTGATGAATATGACGCCAAGATGAAAGCCCTGGAAGAGGAGAAGCAGAAAAAAGAAGAAACTAAGCAAGCAGCTGCCGGACAACAGGTAAAACCTGTGGCTGGAGAAGGAGCCCAACAATCCAAGTCCTGTTCTATTCAGTAG
	Antechinus_flavipes	ATGGGGGAAGTGACAGAGGCAGAAGTGGAGAAGTTTCTGGATGAAAATATCGGTTTTGCCAAAAACTACTACAATCTCCAGTTCCGGGCCAGGGTCATCTCCGAGCTGCTGGGGGCCCGGGAAGCCTCCGTGGATTTCAGCCACTTCCACTCCTTGACCAGCGTGGAAGAAAGCGAGATCATGTTTGACCTGCTGCGAGATTTCCAGGAGAACTTGCAGCCCGAGAAGTCGATGATGAACCTCATGAAGAAGCTGTGCTTTCTCCTGCAGGCGGATCGCATGAGTCTGTTCATGTACCGGGCACGGAATGGGATTGCAGAGCTTGCTACCAGGATCTTCAATGTCCACACAGAGGCGACCTTTGAGGAGTGCTTGGTGATGCCTGATTCAGAGATTGTCTTCCCTCTGGACATGGGCGTGGTGGGCCATGCTGCCCAATCCAAAAAACTTGTGAACGTCCCCAATGTAGAAGAGGATGAGCACTTCTGTGATTTTGTTGATGAACTCACAGAATACAAGACCAAAAACATCTTAGCTTCCCCTATAATGAATGGAAAAGATGTTGTAGCTATTATCATGGCTGTGAATAAAGTGGATGGACCATGTTTTACCAAGAGGGATGAAGAGATTCTAATGAAGTACCTCAATTTTGGAAATTTGTTCATGAAGGTGTTCCATCTATCCTACCTTCATAACTGTGAAACCCGCAGGGGACAGATACTCCTGTGGTCTGGGAGCAAAGTGTTTGAAGAACTTACAGACATCGAGAGGCAGTTCCACAAAGCCCTTTACACAGTCCGTGCCTTTCTCAACTGTGACAGATACTCTGTGGGACTCTTGGATATGACCAAGCAAAAGGAATTTTTTGATGTGTGGCCAGTGTTGATGGGAGAAGCCCCACCTTACACAGGACCCAAGACACCAGATGGAAGGGAAATCAACTTCTATAAGATTATCGACTATATCCTTCATGGGAAAGAGGATATTAAAGTAATACCGAATCCCCCTCCTGACCACTGGTCTTTGGTTAGTGGTCTCCCAACATATGTTGCCCAGAATGGTCTGATTTGTAATATCATGAATGCTGCTTCAGAAGACTTTTTCGCTTTCCAGAAAGAACCTCTGGATGAATCTGGATGGATGATTAAAAATGTCCTCTCAATGCCCATAGTCAACAAGAAGGAAGAAATCGTTGGAGTGGCTACATTTTATAATCGAAAAGATGGAAAGCCCTTTGATGACATGGATGAAACTCTCATGGAGTCTCTAGCCCAGTTCCTTGGCTGGTCTGTCCTAAATCCTGACACCTATGAGTCAATGAACAAGCTGGAAAACAGGAAGGATATATTTCAGGATATGGTCAAATATCATGTGAAGTGTGACAATAACGAGATACAGGAAATCCTGAAAACTAGAGAAGTCTATGGGAAGGAGCCTTGTGACTGTGAAGAAGAGGAATTATTTGAAATTCTAAAAGGTGAACTCCCAGATGCAGAGAAATATGAAATTAATAAATTCCACTTCAGTGACCTGCCCCTGACAGAGCTGGAACTAGTGAAATGTGGAATCCAAATGTATTATGAACTGAAAGTGGTGGATAAGTTTCACATACCCCAGGAGGCCCTAGTACGGTTCATGTACTCTCTCAGCAAAGGGTACCGAAAAATTACCTACCACAACTGGCGCCATGGATTCAACGTGGGACAGACCATGTTCTCATTGCTTGTGACAGGGCAACTAAAACGGTACTTCACAGACCTGGAGGCCTTGGCCATGGTGACTGCTGCTTTCTGCCATGACATCGACCACAGAGGCACCAATAATCTCTACCAGATGAAATCTCAGAATCCACTGGCCAAACTCCATGGCTCTTCTATCTTGGAAAGACATCATTTGGAATTTGGTAAAACTCTGCTGAGGGATGAGAATCTAAATATCTTCCAGAACCTTAATCGAAGGCAGCATGAGCATGTCATCCACATGATGGATATTGCAATCATTGCTACTGACCTGGCCCTTTATTTCAAAAAAAGGACAATGTTCCAGAAGATAGTGGATCAGTCTAAAACTTATGACAATGAACAGGATTGGACCCAATACATGATGTTGGAACAGACTCGGAAGGAAATTGTCATGGCAATGATGATGACTGCCTGTGATTTGTCTGCTATAACCAAGCCCTGGGAAGTTCAGAGCAAGGTGGCTCTTTTGGTGGCTGCTGAATTCTGGGAACAAGGAGATTTGGAGAGAAGTGTGCTTCAGCAGAACCCTATTCCCATGATGGACAGGAATAAAGCAGATGAACTCCCCAAACTGCAAGTCGGTTTCATCGACTTTGTCTGCACTTTTGTCTACAAGGAGTTTTCCCGCTTTCACGAGCAGATCACCCCCATGCTGGATGGTATCACCAATAACCGCAAGGAGTGGAAGGCCCTAGCTGATGAATATGAGGCCAAGATGAAAGCCCTGGAAGAGGAGAAGCAGAAAAAAGAAGAAACTAAGCAAGCAGCTGCTGGACAACAGGTAAAACCTGTGGCTGGAGAAGGAGCCCAACAATCCAAGTCCTGTTCTATTCAGTAG
	Macropus_rufus	ATGGTGGAAGTGACAGCGGCGGAGGTGGAGAAGTTCCTGGATGCTAATGTTGGCTTTGCTAAGAACTACTACAACCACCAGTTCAGGGCGAGAGTCATCTCAGAGCTACTGGGTGCCAAGGAAGCAGCTGTTGATTTCAGTCACTTCCACTCTTTGACCAGCGTGGAAGAGAGTGAAATTGTCTTTGACCTCCTCCGAGACATCCAGGACAACCTGCAACTTGAGAAATCTATGCTCAATGTCATGAAGAGGTTATGCTTTCTCCTTCATGCAGATCGAATGAGTCTGTTCATGTACCGGGCACGGAATGGAATTGCAGAACTTGCCACCAGGCTTTTTAATGTCCATAAAGATGCAGTCTTGGAAGAGTGCTTGGTGGCTCCTGACTCAGAGATCGTCTTCCCTCTGGATATGGGTGTGGTGGGCCACGTTGCACATTCAAAAAAACTTGTGAATGTCCCCAATGCAGAAGAGGACGAGCATTTCTGTGACTTTGTTGATGATCTCACAGAATACAAGACCAAGAACATTTTGGCTTGCCCCATAATGAATGGAAAAGATGTTGTAGCAGTAATCATGGCTGTGAATAAAGTGGATGGACCATGTTTTTCCAAGAGGGATGAAGAGATTCTAATGAAGTACCTTAATTTTGCAAATCTACTCATGAAAGTATTCCACCTGAGCTACCTTCACAACTGTGAAACCCGCAGGGGCCAGATACTCCTGTGGTCTGGGAGCAAAGTCTTTGAAGAACTTACAGACATCGAAAGACAGTTCCACAAAGCCCTTTACACAGTCCGTGCCTTTCTCAACTGTGACAGATACTCTGTGGGGCTCTTGGACATGACCAAGCAAAAGGAATTTTTTGATGTGTGGCCAGTGTTAATGGGAGAAGCTCCACCTTACACAGGACCCAGGACACCAGATGGAAGGGAAATCAACTTTTATAAGGTCATTGACTATATCCTTCATGGGAAAGAGGACATCAAAGTAATACCGAATCCGCCTCCTGACCACTGGGCTTTAGTTAGTGGTCTCCCAACATATGTTGCCCAGAATGGCCTGATTTGCAATATCATGAATGCTGCTTCAGAAGACTTTTTCGATTTCCAGAAAGAACCTCTGGATGAATCTGGATGGATGATTAAAAATGTCCTCTCGATGCCCATAGTCAACAAAAAGGAAGAAATCGTTGGAGTGGCTACATTTTACAATCGAAAAGATGGAAAACCCTTTGATGAAATGGATGAGACTCTTATGGAGTCTCTAACCCAGTTCCTTGGCTGGTCTGTCCTAAACCCTGATACCTATGAGTCAATGAACAAGCTGGAAAACAGGAAGGATGTATTCCAGGATATGGTCAAATATCATGTGAAGTGTGACAATGAAGAGATACAGGAAATACTGAAAACTAGAGAAGTATATGGGAAAGAGCCCTGTGACTGTGAAGAAGAGGAGTTGGCTGAAATTCTACAAAATGAACTTCCAGATGCAGAGAAATATGAAATTAATAAATTCCACTTCAGTGACCTGCCCCTGACAGAGCTGGAACTGGTGAAATGTGGAATCCAGATGTATTATGAACTGAAAGTGGTGGATAAGTTTCACATACCCCAGGAGGCCCTAGTACGGTTCATGTACTCTCTCAGCAAAGGGTACCGAAAAATCACCTACCACAACTGGCGCCATGGATTCAACGTGGGACAGACCATGTTCTCATTGCTTGTGACTGGGAAACTAAAACGATATTTCACAGACCTGGAAGCTTTGGCCATGGTGACTGCTGCTTTCTGCCATGACATTGATCACAGAGGCACCAATAACCTCTACCAGATGAAATCCCAAAATCCACTGGCCAAACTGCATGGATCTTCCATCTTGGAAAGACATCATTTGGAATTTGGCAAAACACTGCTGAGGGATGAGAGTCTAAACATCTTCCAGAACCTTAATCGAAGGCAGCATGAACATGCCATCCATATGATGGATATCGCAATCATTGCTACTGACCTGGCCCTTTATTTCAAAAAAAGGGCAATGTTCCAGAAGATTGTGGATCAGTCTAAAACATTTGAGAGTGAACAAGAATGGACCCAGTACATGATGCTGGAACAGACTCGGAAGGAAATTGTCATGGCAATGATGATGACCGCCTGTGACCTGTCTGCTATAACCAAGCCCTGGGAAGTTCAGAGCAAGGTGGCTCTTTTGGTGGCTGCTGAATTCTGGGAACAAGGAGATTTGGAGAGAACTGTGCTCCAGCAGAACCCTATTCCCATGATGGACAGGAACAAAGCAGATGAGCTCCCCAAGCTGCAAGTTGGTTTCATAGACTTTGTCTGCACCTTTGTCTACAAGGAGTTTTCCCGGTTTCACGAGCAAATTACCCCCATGCTGGATGGCATCATCAATAACCGGAAGGAGTGGAAGGCATTGGCTGATGAATATGATGCCAAGATGAAAGACCTGGAAGAGGAGAAACAGAAAAAAACACAGGCCAAGCAAGCAGCTGCTGGACACCAGGGAACACCTGGAGCTGGAGAAGGAGGTCCACAGTCCAAGTCTTGTTCTATTCAGTAG
	Macropus_giganteus	ATGGTGGAAGTGACAGCAGCGGAGGTGGAGAAGTTCCTGGATGCTAATGTTGGCTTTGCTAAGAACTACTACAACCACCAGTTCAGGGCGAGAGTCATCTCAGAGCTACTGGGTGCCAAGGAAGCAGCTGTTGATTTCAGTCACTTCCACTCTTTGACCAGCGTGGAAGAGAGTGAAATTGTCTTTGACCTCCTCCGAGACATCCAGGACAACCTGCAACTTGAGAAATCTATGCTCAATGTCATGAAGAGGTTATGCTTTCTCCTTCATGCAGATCGAATGAGTCTGTTCATGTACCGGGCACGGAATGGAATTGCAGAACTTGCCACCAGGCTTTTCAATGTCCATAAAGATGCAGTCTTGGAAGAGTGCTTGGTGGCGCCTGACTCAGAGATCGTCTTCCCTCTGGATATGGGTGTGGTGGGCCACGTTGCACATTCAAAAAAACTTGTGAATGTCCCCAATGCAGAAGAGGACGAGCATTTCTGTGACTTTGTTGATGATCTCACAGAATACAAGACCAAGAACATTTTGGCTTGCCCCATAATGAATGGAAAAGATGTTGTAGCAGTAATCATGGCTGTGAATAAAGTGGATGGGCCATGTTTTTCCAAGAGGGATGAAGAGATTCTAATGAAGTACCTTAATTTTGCAAATCTACTCATGAAAGTGTTCCACCTGAGCTACCTTCACAACTGTGAAACCCGCAGGGGCCAGATACTCCTGTGGTCTGGGAGCAAAGTCTTTGAAGAACTTACAGACATCGAAAGACAGTTCCACAAAGCCCTTTATACAGTCCGTGCCTTTCTCAACTGTGACAGATACTCTGTGGGGCTCTTGGACATGACCAAGCAAAAGGAATTTTTTGATGTGTGGCCAGTGTTAATGGGAGAAGCTCCACCTTACACAGGACCCAGGACACCAGATGGAAGGGAAATCAACTTTTATAAGGTCATTGACTATATCCTTCACGGGAAAGAGGACATCAAAGTAATACCGAATCCGCCTCCTGACCACTGGGCTTTAGTTAGTGGTCTCCCAACATATGTTGCCCAGAATGGCCTGATTTGCAATATCATGAATGCTGCTTCAGAAGACTTTTTCGATTTCCAGAAAGAACCTCTGGATGAATCTGGATGGATGATTAAAAATGTCCTCTCGATGCCCATAGTCAACAAAAAGGAAGAAATCGTTGGAGTGGCTACATTTTACAATCGAAAAGATGGAAAACCCTTTGATGAAATGGATGAGACTCTTATGGAGTCTCTAACCCAGTTCCTTGGCTGGTCTGTCCTAAACCCTGATACCTATGAGTCAATGAACAAGCTGGAAAACAGGAAGGATGTATTCCAGGATATGGTCAAATATCATGTGAAGTGTGACAATGAAGAGATACAGGAAATACTGAAAACTAGAGAAGTATATGGGAAAGAGCCCTGTGACTGTGAAGAAGAGGAGTTGGCTGAAATTCTACAAAATGAACTTCCAGATGCAGAGAAATATGAAATTAATAAATTCCACTTCAGTGACCTGCCCCTGACAGAGCTGGAACTGGTGAAATGTGGAATCCAGATGTATTATGAACTGAAAGTGGTGGATAAGTTTCACATACCCCAGGAGGCCCTAGTACGGTTCATGTACTCTCTCAGCAAAGGGTACCGAAAAATTACCTACCACAACTGGCGCCATGGATTCAACGTGGGACAGACCATGTTCTCATTGCTTGTGACTGGGAAACTAAAACGATATTTCACAGACCTGGAAGCCTTGGCCATGGTGACTGCTGCTTTCTGCCATGACATTGATCACAGAGGCACCAATAACCTCTACCAGATGAAATCCCAGAATCCACTGGCCAAACTCCATGGATCTTCCATCTTGGAAAGACATCATTTGGAATTTGGCAAAACACTGCTGAGGGATGAGAGTCTAAACATCTTCCAGAACCTTAATCGAAGGCAGCATGAACATGCCATCCATATGATGGATATCGCAATCATTGCTACTGACCTGGCCCTTTATTTCAAAAAAAGGGCAATGTTCCAGAAGATTGTGGATCAGTCTAAAACATTTGAGAGTGAACAAGAATGGACCCAGTACATGATGCTGGAACAGACTCGGAAGGAAATTGTCATGGCAATGATGATGACCGCCTGTGACCTGTCTGCTATAACCAAGCCCTGGGAAGTTCAGAGCAAGGTGGCTCTTTTGGTGGCTGCTGAATTCTGGGAACAAGGAGATTTGGAGAGAACTGTGCTCCAGCAGAACCCTATTCCCATGATGGACAGGAACAAAGCAGATGAGCTCCCCAAGCTGCAAGTTGGTTTCATAGACTTCGTCTGCACCTTTGTCTACAAGGAGTTTTCCCGGTTTCACGAGCAAATTACCCCCATGCTGGATGGCATCATCAATAACCGGAAGGAGTGGAAGACATTGGCTGATGAATACGATGCCAAGATGAAAGACCTGGAAGAGGAGAAGCAGAAAAAGACACAGGCCAAGCAAGCAGCCGCTGGACACCAGGGAACACCTGGAGCTGGAGAAGGAGGTCCACAGTCCAAGTCTTGTTCTATTCAGTAG
	Gymnobelideus_leadbeateri	ATGGGAGAAGTGACAGCAGCAGAGGTGGAGAAGTTCCTGGATGCTAATGTTGGCTTTGCCAAGAAATACTACAACCACCAGTTCAGGGCCAGAGTCATCTCTGAGTTATTGGGTGCCAAGGAAGTAGCCGTTGATTTTAGCCAGTACCACTCCTTGACCAGTGTGGAAGAGAGTGAGATTGTCTTTGACCTCCTCCGAGATTTCCAAGACAACCTGCAACTTGAGAAATCTATGCTCAATGTCATGAAGAGGTTATGCTTTCTTCTTCAAGCAGACCGAATGAGTCTGTTCATGTATCGGGCAAGGAATGGAATTGCAGAGCTTGCCACCAGGCTCTTCAATGTCCATAAAGATGCAGTCTTGGAGGAGTGCTTGGTGGTGCCTGACTCAGAGATCGTCTTCCCTCTGGATATAGGTGTGGTGGGCCATGTTGCACATTCAAAAAAACTTGTGAACGTCCCCAGTGCAGAAGAGGATGAGCATTTCTGTGACTTTGTTGACGATCTCACAGAATACAAGACCAAAAACATCTTGGCTTCCCCCATAATGAATGGAAAAGATGTTGTAGCTGTAATCATGGCTGTGAATAAAGTGGATGGAGCATGTTTTACCAAGAGGGATGAAGAGATTCTAATGAAGTACCTTAATTTTGCAAATCTGCTCATGAAGGTGTTCCATCTGAGCTACCTTCACAACTGTGAGACTCGCAGGGGCCAGATACTTCTGTGGTCTGGGAGCAAAGTCTTTGAAGAACTTACAGATATTGAAAGACAGTTCCACAAAGCCCTTTACACAGTCCGTGCCTTTCTCAACTGCGACAGATACTCTGTGGGACTCTTGGACATGACCAAGCAAAAGGAATTTTTTGATGTGTGGCCAGTGTTGATGGGAGAAGCCCCACCTTACTCAGGACCCAGGACACCAGATGGAAGGGAAATCAACTTTTATAAGGTCATCGACTATATCCTTCATGGAAAAGAGGACATCAAAGTAATACCGAATCCTGCTCCTGACCACTGGGCTTTGGTTAGTGGTCTCCCAACATATGTTGCCCAGAATGGCCTGATTTGCAATATCATGAATGCTGCTTCTGAAGACTTTTTCGATTTCCAGAAAGAGCCTCTGGATGAATCTGGATGGATGATTAAAAATGTCCTCTCGATGCCCATAGTCAACAAGAAGGAAGAAATCGTTGGAGTGGCTACATTTTACAATCGGAAAGATGGAAAACCCTTTGATGAAATGGACGAGACTCTTATGGAGTCTCTAACCCAGTTCCTTGGCTGGTCTGTCCTAAACCCTGACACCTATGAGTCAATGAACAAACTGGAAAACAGGAAGGATGTATTCCAGGACATGGTCAAATATCACGTGAAGTGTGACAATGAAGAGATACAGGAAATACTGAAAACTAGAGAAGTATATGGGAAGGAGCCCTGTGACTGTGAAGAAGAGGAGTTAGCTGAAATTCTACAAAATGAACTCCCAGATGCAGAGGCATATGAAATTAATAAATTCCACTTCAGTGACCTTCCCCTGACAGAGCTGGAGCTAGTGAAATGTGGAATCCAGATGTATTATGAACTAAAAGTGGTGGATAAGTTTCACATACCCCAGGAGGCCCTAGTACGGTTCATGTACTCTCTCAGCAAAGGGTACCGAAGAATTACCTACCACAACTGGCGCCATGGATTCAACGTGGGACAGACCATGTTCTCATTGCTTGTGACTGGGAAACTGAAACGATATTTCACAGACCTGGAGGCCTTGGCCATGGTGACTGCTGCTTTCTGCCATGACATTGATCACAGAGGCACCAATAATCTCTACCAGATGAAATCCCAGAATCCACTGGCCAAACTCCATGGATCTTCCATCTTGGAAAGACATCATTTGGAATTTGGCAAAACACTGCTGAGGGATGAGGGTCTAAACATCTTCCAGAACCTTAATCGAAGGCAGCATGAACATGCCATTCATATGATGGATATTGCAATCATTGCTACTGACCTGGCCCTTTATTTCAAAAAAAGGACAATGTTCCAGAAGATTGTGGATCAGTCTAAAACTTATGAGAATGAACATGAATGGACCCAGTACATGATGCTGGAACAGACTCGGAAGGAAATTGTCATGGCAATGATGATGACTGCCTGTGACCTGTCTGCTATAACCAAGCCCTGGGAGGTTCAGAGCAAGGTGGCTCTTTTGGTGGCTGCTGAATTCTGGGAACAAGGAGATCTGGAGAGAACTGTGCTCCAGCAGAACCCTATTCCCATGATGGACAGGAATAAAGCAGATGAGCTCCCCAAGCTGCAAGTTGGTTTCATTGACTTTGTCTGCACCTTTGTCTACAAGGAATTTTCCCGGTTTCACGAGCAGATCACCCCCATGCTGGATGGCATCACCAATAACCGGAAGGAGTGGAAGGCACTGGCTGATGAATATGACGCCAAGATGAAAGCCCTGGAAGAGGAGAAGCAGAAAAAAGCACAGGCCAAGCAAGCAGCTGCTGGACACCAGGGAACGCCTGCGGCTGGAGAAGGAGGTTCACAGTCCAAGTCCTGTTCTATTCAGTAG
	Phascolarctos_cinereus	ATGGGGGAAGTGACAGCCGAGGAGGTGGAGAAGTTCCTGGATGCTAACGTTGGCTTTGCTAAGAACTACTATAACCTCCAATTCAGGGCCAGAGTCATCGCTGAGCTATTGGGTGCCAAGGAAGCAGCTGTTGATTTCAGCCACTTCCACTCCTTGACCAGTGTGGAAGAGAGCGAGATTGTCTTTGACCTCCTCCGAGATTTCCAGGACAACCTGCAACTTGAGAAATCTATGCTTAACATCATGAAGAGGTTATGCTTTCTCCTTCAGGCAGACCGAATGAGTCTGTTCATGTACCGGGTGAGGAATGGAATTGCGGAGCTTGCCACTAGGCTCTTCAATGTCCATAAAGATGCAGTCTTGGAAGAGTGCTTGGTGATGCCTGACTCAGAGATCGTCTTCCCTCTGGATATGGGTGTAGTGGGCCATGTTGCACATTCAAAAAAACTTGTGAACGTCTCCAATGCAGAAGAGGATGAGCATTTCTGTGACTTTGTTGATGATCTCACAGACTACAAGACCAAAAACATCTTGGCTACCCCCATAATGAATGGAAAGGATGTTGTAGCTGTAATCATGGCTGTGAATAAAGTGGATGGACCATGTTTTACCAAGAGGGATGAAGAGATTCTAATGAAGTACCTTAATTTTGCAAGTCTGGTCATGAAAGTTTTCCATTTGAGCTACCTTCACAACTGCGAAACTCGCAGGGGCCAGATACTCCTGTGGTCTGGGAGCAAAGTGTTTGAAGAGCTTACAGACATCGAGAGACAGTTCCACAAAGCCCTTTACACAGTCCGTGCCTTTCTCAACTGCGACAGATACTCTGTGGGGCTCTTGGACATGACCAAGCAAAAGGAATTTTTTGATGTGTGGCCAGTGTTGATGGGAGAAGCCCCACCTTACACAGGGCCCAGGACACCAGACGGAAGGGAAATCAACTTTTATAAGGTCATTGACTATATCCTTCATGGGAAAGAGGACATTAAAGTAATACCGAATCCTCCTCCTGACCACTGGGCTTTGGTTAGTGGTCTCCCAACGTATGTTGCCCAGAATGGCCTGATCTGCAATATCATGAATGCTGCTTCAGAAGACTTTTTCGATTTCCAGACAGAACCCCTGGATGAATCTGGATGGATGATTAAAAATGTCCTCTCAATGCCCATCGTCAACAAGAAGGAAGAAATTGTTGGAGTGGCTACATTTTACAACCGAAAAGATGGAAAGCCCTTTGATGAAATGGATGAGACTCTCATGGAGTCTCTAACCCAGTTCCTTGGCTGGTCTGTCCTAAACCCTGACACCTACGAGTCAATGAACAAGCTGGAAAACAGGAAGGATATATTCCAGGATATGGTCAAATATCATGTGATGTGTGACAATGAAGAGATACAAGAGATACTGAAAACTAGAGAAGTGTATGGGAAAGAGCCCTGTGACTGTGAAGAAGAAGAGTTAGCTGAAATTCTGCAAGATGAACTCCCAGATGCAGAGAAATATGAAATTAATAAATTCCACTTCAGTGACCTGCCCCTGACAGAGCTGGAGCTGGTGAAATGTGGAATCCAGATGTATTATGAACTGAAAGTGGTGGATAAGTTTCACATACCCCAGGAGGCCCTCGTACGGTTCATGTACTCTCTCAGCAAAGGGTACCGAAGAATTACCTACCATAACTGGCGCCATGGATTCAACGTGGGACAGACCATGTTCTCCTTGCTTGTGACTGGGAAGCTGAAACGATATTTCACAGACCTGGAGGCCTTGGCCATGGTGACTGCTGCTTTCTGCCATGACATTGATCACAGAGGCACCAATAATCTTTACCAGATGAAATCCCAGAATCCACTGGCCAAACTCCATGGATCTTCCATCTTGGAAAGACATCATTTGGAATTTGGCAAAACACTGCTGAGGGATGAGAGTCTCAACATCTTCCAGAACCTTAATCGAAGGCAGCATGAGCATGCCATCCACATGATGGATATTGCAATCATTGCTACTGACCTGGCCCTTTATTTCAAAAAAAGGACAATGTTCCAGAAGATCGTGGATCAGTCTAAAACTTTTGAGAATGAACATGAATGGACCCAATACATGATGCTGGAACAGACTCGGAAGGAAATTGTGATGGCGATGATGATGACCGCCTGTGACTTGTCTGCTATAACCAAGCCCTGGGAAGTTCAGAGCAAGGTGGCTCTTTTAGTGGCTGCTGAATTCTGGGAGCAAGGGGATTTGGAGAGAACTGTACTCCAGCAGAACCCTATTCCTATGATGGACAGGAACAAAGCAGATGAGCTCCCCAAGCTGCAAGTTGGTTTCATTGACTTTGTCTGCACTTTTGTGTACAAGGAGTTTTCCCGGTTTCACGAGCAGATCACCCCCATGCTCGATGGCATCACCAACAACCGGAAGGAGTGGAAGGCACTGGCTGATGAATATGAAGCCAAGATGAAAGCCCTGGAAGAGGAAAAGCAGAAAAAAGACCAGGCCAAGCAAGCAGCTGCGGGACAGCAGGGAAGACCTGGGGCTGGAGAAGGAGCTTCACAGTCCAAGTCCTGTTCTATTCAGTAG
	Vombatus_ursinus	ATGGGGGAAGTGACAGCCGAGGAGGTGGAGAAGTTCCTGGATGCTAATGTTGGCTTTGCTAAAAACTACTATAACCTCCGGTTCAGGGCCAGAGTCATCTCCGAGCTATTGGGTGCCAAGGAAGCAGCTGTTGATTTCAGCCACTTCCACTCCTTGACCAGTGTGGAAGAGAGTGAGATTGTCTTTGACCTCCTCCGAGATTTCCAGGACAACCTGCAACTGGAGAAATCTATGCTCAACGTCATGAAGAGGTTATGCTTCCTCCTTCAGGCAGACCGAATGAGTCTGTTCATGTACCGGGCGCGGAATGGAATCGCGGAGCTTGCCACGAGGCTCTTCGACGTCCATAAAGATGCAGTCTTGGAGGAGTGCTTGGTGATGCCTGACTCAGAGATCGTCTTCCCTCTGGATATGGGTGTAGTGGGCTATGTTGCACATTCAAAAAAACTTGTGAACGTCTCCAATGCAGAAGAGGATGAGCATTTCTGTGACTTTGTCGATCATCTCACAGAATACAAGACCAAAAACATCTTGGCTACCCCCATAATGAATGGAAAAGATGTTGTAGCTGTAATCATGGCTGTGAATAAAGTGGATGGACCATGTTTTACCAAGAGGGATGAAGAGATTCTAATGAAGTACCTTAATTTTGCAAATCTGGTCATGAAGGTTTTCCATTTGAGCTACCTTCACAACTGTGAAACCCGCAGGGGCCAGATACTCCTGTGGTCTGGGAGCAAAGTGTTTGAAGAGCTTACAGACATTGAGAGACAGTTCCACAAAGCCCTTTACACAGTCCGTGCCTTTCTCAACTGCGACAGATACTCTGTGGGGCTCCTGGACATGACCAAGCAAAAGGAATTTTTTGATGTGTGGCCAGTGTTGATGGGAGAAGCACCACCTTACACAGGACCCAGAACACCAGATGGAAGGGAAATCAACTTTTATAAGGTCATTGACTATATCCTTCATGGGAAAGAGGACATTAAAGTAATACCGAATCCTGCTCCTGACCACTGGGCTTTGGTTAGTGGTCTCCCAACATATGTTGCCCAGAATGGCCTGATTTGCAATATCATGAATGCTGCTTCAGAAGACTTTTTCGATTTCCAGACAGAACCTCTGGATGAATCTGGATGGATGATTAAAAATGTCCTCTCAATGCCCATAGTCAACAAGAAGGAAGAAATTGTTGGAGTGGCTACATTTTACAACCGAAAAGATGGAAAGCCCTTTGATGAAATGGATGAGACTCTCATGGAGTCTCTAACCCAGTTCCTTGGCTGGTCTGTCCTAAACCCTGACACCTATGAGTCAATGAACAAGCTGGAAAACAGGAAGGATGTCTTCCAGGATATGGTCAAATATCATGTGATGTGTGACAATGAAGAGATACAAGAAATACTGAAAACTAGAGAAGTGTATGGGAGGGAGCCCTGTGACTGTGAAGAAGAGGAGTTAGCTGAAATTCTACAAGATGAGCTCCCAGATGCAGAGAAATATGAAATTAATAAATTCCACTTCAGTGACCTGCCCCTGACAGAGCTGGAGCTGGTGAAATGTGGAATCCAGATGTATTATGAACTGAAAGTGGTGGATAAGTTTCACATACCCCAGGAGGCTCTAGTACGGTTCATGTACTCTCTCAGCAAAGGGTACCGAAGAATTACCTACCATAACTGGCGCCATGGATTCAACGTGGGACAGACCATGTTCTCATTGCTTGTGACTGGGAAGCTGAAACGATATTTCACAGACCTGGAGGCCTTGGCCATGGTGACTGCTGCTTTCTGCCATGACATTGATCACAGAGGCACCAATAATCTTTACCAGATGAAATCTCAGAATCCACTGGCCAAACTCCATGGATCTTCCATCTTGGAAAGACATCATTTGGAATTTGGCAAAACACTGCTGAGGGATGAGAATCTAAACATCTTCCAGAACCTTAATCGAAGGCAGCATGAGCATGCCATCCACATGATGGATATCGCAATCATTGCTACTGACCTGGCCCTTTATTTCAAAAAAAGGACAATGTTTCAGAAGATCGTGGATCAGTCTAAAACTTTTGAGAATGAACATGAATGGACCCAGTACATGATGCTGGAACAGACTCGGAAGGAAATTGTCATGGCAATGATGATGACTGCCTGTGACCTGTCTGCTATAACCAAGCCCTGGGAAGTTCAGAGCAAGGTGGCTCTTTTGGTGGCTGCTGAATTCTGGGAACAAGGGGATTTGGAGAGAACTGTACTCCAGCAGAACCCTATTCCCATGATGGACAGGAACAAAGCAGATGAGCTCCCCAAGTTGCAAGTTGGTTTCATCGATTTTGTCTGCACTTTTGTGTACAAGGAGTTTTCCCGGTTTCACGAGCAGATCACCCCCATGCTCGATGGCATCACCAATAACAGGAAGGAGTGGAAGGCATTGGCTGATGAATATGAAGCCAAGATGAAAGCCCTGGAAGAGGAAAAGCAGAAAAAAGCACAGGCCAAGCAAGCAGCTGCTGGACAGCAGGGAAGGCCTGTGGCTGGAGAAGGAGGTTCACAGTCCAAGTCCTGTTCTATTCAGTAG

;
end;
