# Supplementary material for: Three Blind Moles: Molecular Evolutionary Insights on the Tempo and Mode of Convergent Eye Degeneration in Notoryctes typhlops (Southern Marsupial Mole) and Two Chrysochlorids (Golden Moles)
Source: Genes (Basel). 2023 Oct 28;14(11):2018. doi: 10.3390/genes14112018 (PMC10671557; doi:10.3390/genes14112018)
Supplement: Supplementary file 1 [file genes-14-02018-s001.zip › Marsupialia CDS Alignments Nexus/Marsupialia Rod Genes CDS Nexus/PDE6B CDS alignment w_both Notoryctes.nex]

#NEXUS
begin taxa;
	dimensions ntax=29;
	taxlabels
	Didelphis_virginiana[&"Rough Temperature (°C)"=87.9923376118242,Description="HiC_scaffolds 5 (E1, 11-22), 23687 (E2), 14686 (E3-9), 71408 (E10)",Modified=Tue Jul 12 10:53:29 PDT 2022,"% GC"=46.2%,"# Nucleotide Sequences With Quality"=0,"Molecular Weight (kDa)"=796.5521099999917,Topology="linear","Molecule Type"="DNA",Created=Sat Jul 09 21:24:34 PDT 2022]
	Gracilinanus_agilis[&Description="NC_058135 (E1-3, 14-22), NW_025384325 (E4-10), NW_025352318 (E11), NW_025374195 (E12), NW_025374195 (E13)",Modified=Mon Jul 11 22:34:06 PDT 2022,"% GC"=39.6%,"# Nucleotide Sequences With Quality"=0,Topology="linear","Molecule Type"="DNA",Created=Sat Jul 09 20:59:49 PDT 2022]
	Sarcophilus_harrisii[&db_xref="taxon:9305",Organism="Sarcophilus harrisii",Description="NC_045431","Genetic Code"="Standard",Modified=Mon Jul 11 21:28:51 PDT 2022,Taxonomy="Eukaryota; Metazoa; Chordata; Craniata; Vertebrata; Euteleostomi; Mammalia; Metatheria; Dasyuromorphia; Dasyuridae; Sarcophilus",Accession="NC_045431.1","Common Name"="Tasmanian devil","% GC"=37.8%,chromosome="6","# Nucleotide Sequences With Quality"=0,Topology="linear",Created=Tue Dec 31 00:00:00 PST 2019,cell_line="91H","Molecule Type"="DNA"]
	Phascolarctos_cinereus[&country="Australia",db_xref="taxon:38626",collection_date="01-Aug-2015",Organism="Phascolarctos cinereus",Description="NW_018344060","Genetic Code"="Standard",Modified=Mon Jul 11 22:12:33 PDT 2022,Taxonomy="Eukaryota; Metazoa; Chordata; Craniata; Vertebrata; Euteleostomi; Mammalia; Metatheria; Diprotodontia; Phascolarctidae; Phascolarctos",Accession="NW_018344060.1","Common Name"="koala","% GC"=41.2%,sex="female",chromosome="Unknown","# Nucleotide Sequences With Quality"=0,Topology="linear",dev_stage="adult",Created=Tue May 09 21:00:00 PDT 2017,specimen_voucher="AM:M.47724",isolate="Bilbo 61053",tissue_type="spleen","Molecule Type"="DNA"]
	Monodelphis_domestica[&db_xref="taxon:13616",Organism="Monodelphis domestica",Description="NC_008805","Genetic Code"="Standard",Modified=Mon Jul 11 21:35:43 PDT 2022,Taxonomy="Eukaryota; Metazoa; Chordata; Craniata; Vertebrata; Euteleostomi; Mammalia; Metatheria; Didelphimorphia; Didelphidae; Monodelphis",Accession="NC_008805.1","Common Name"="gray short-tailed opossum","% GC"=39.8%,chromosome="5","# Nucleotide Sequences With Quality"=0,Topology="linear",Created=Wed Apr 27 00:00:00 PDT 2016,pop_variant="pop1","Molecule Type"="DNA"]
	Dasyurus_hallucatus[&Description="HiC_scaffold_6",Modified=Mon Jul 11 21:47:11 PDT 2022,"% GC"=38.3%,"# Nucleotide Sequences With Quality"=0,Topology="linear","Molecule Type"="DNA",Created=Sat Jul 09 21:51:51 PDT 2022]
	Phascogale_tapoatafa[&Description="HiC_scaffold_6",Modified=Mon Jul 11 21:47:11 PDT 2022,"% GC"=37.8%,"# Nucleotide Sequences With Quality"=0,Topology="linear","Molecule Type"="DNA",Created=Sat Jul 09 21:47:37 PDT 2022]
	Setonix_brachyurus[&Description="HiC_scaffolds 1 (E1), 8 (E2-22)",Modified=Mon Jul 11 21:47:11 PDT 2022,"% GC"=40.7%,"# Nucleotide Sequences With Quality"=0,Topology="linear","Molecule Type"="DNA",Created=Mon Jul 11 07:44:07 PDT 2022]
	Trichosurus_vulpecula[&country="New Zealand: Sandymount, Otago Peninsula (Trap 21)",db_xref="taxon:9337",collection_date="17-May-2018",Organism="Trichosurus vulpecula",Description="NC_050578","Genetic Code"="Standard",Modified=Mon Jul 11 22:12:33 PDT 2022,Taxonomy="Eukaryota; Metazoa; Chordata; Craniata; Vertebrata; Euteleostomi; Mammalia; Metatheria; Diprotodontia; Phalangeridae; Trichosurus",Accession="NC_050578.1","Common Name"="common brushtail","% GC"=41.7%,sex="male",chromosome="6","# Nucleotide Sequences With Quality"=0,Topology="linear",dev_stage="pouch-young",Created=Sun Oct 25 00:00:00 PDT 2020,isolate="mTriVul1",tissue_type="muscle (forearm)","Molecule Type"="DNA"]
	Macropus_rufus[&Description="HiC_scaffolds 8 (E1-19), 15960 (E20-22)",Modified=Mon Jul 11 21:47:11 PDT 2022,"% GC"=41.0%,"# Nucleotide Sequences With Quality"=0,Topology="linear","Molecule Type"="DNA",Created=Mon Jul 11 06:51:58 PDT 2022]
	Strigocuscus_gymnotis[&Description="HiC_scaffolds (E1, 3-19), 42125 (E2), 134252 (E20), 351684 (E21 5'), 394438 (E21 3'), 98325 (E22)",Modified=Mon Jul 11 22:12:33 PDT 2022,"% GC"=42.3%,"# Nucleotide Sequences With Quality"=0,Topology="linear","Molecule Type"="DNA",Created=Mon Jul 11 11:41:25 PDT 2022]
	Notoryctes_typhlops_NYGC[&URN="urn:local:.:1ru-gc66kun",Description="NYGC",Modified=Thu Nov 10 10:48:24 PST 2022,"% GC"=45.2%,"# Nucleotide Sequences With Quality"=0,Topology="linear","Molecule Type"="DNA",Created=Sun Aug 05 12:34:59 PDT 2018]
	Notoryctes_typhlops_DNA_Zoo[&URN="urn:local:.:1rt-gc66kun","Rough Temperature (°C)"=87.58309968847351,Description="HiC_scaffold_5","Genetic Code"="Standard",Modified=Thu Nov 10 10:48:05 PST 2022,"% GC"=45.2%,"# Nucleotide Sequences With Quality"=0,"Molecular Weight (kDa)"=795.3575899999921,Topology="linear","Molecule Type"="DNA",Created=Thu Nov 10 10:44:39 PST 2022]
	Dasyurus_viverrinus[&Description="HiC_scaffold_6",Modified=Mon Jul 11 21:47:11 PDT 2022,"% GC"=38.1%,"# Nucleotide Sequences With Quality"=0,Topology="linear","Molecule Type"="DNA",Created=Sat Jul 09 21:34:30 PDT 2022]
	Pseudochirops_cupreus[&Description="HiC_scaffold_4",Modified=Mon Jul 11 22:12:33 PDT 2022,"% GC"=40.8%,"# Nucleotide Sequences With Quality"=0,Topology="linear","Molecule Type"="DNA",Created=Mon Jul 11 11:54:15 PDT 2022]
	Antechinus_stuartii[&Description="JACYGW010025556 (E1-6), JACYGW010025557 (E7-22)",Modified=Mon Jul 11 21:47:11 PDT 2022,"% GC"=37.6%,"# Nucleotide Sequences With Quality"=0,Topology="linear","Molecule Type"="DNA",Created=Mon Jul 11 06:04:21 PDT 2022]
	Macropus_eugenii[&Description="HiC_scaffolds 13149 (E1), 6 (E2-22)",Modified=Mon Jul 11 21:47:11 PDT 2022,"% GC"=40.7%,"# Nucleotide Sequences With Quality"=0,Topology="linear","Molecule Type"="DNA",Created=Mon Jul 11 07:22:09 PDT 2022]
	Dromiciops_gliroides[&country="Chile: San Martin, comuna de Valdivia, Region delos Rios",db_xref="taxon:33562",collection_date="2014-02-10",Organism="Dromiciops gliroides",Description="NC_057866","Genetic Code"="Standard",Modified=Mon Jul 11 21:47:11 PDT 2022,Taxonomy="Eukaryota; Metazoa; Chordata; Craniata; Vertebrata; Euteleostomi; Mammalia; Metatheria; Microbiotheria; Microbiotheriidae; Dromiciops",Accession="NC_057866.1","Common Name"="monito del monte","% GC"=41.3%,sex="female",chromosome="6","# Nucleotide Sequences With Quality"=0,Topology="linear",dev_stage="adult",Created=Tue Sep 28 00:00:00 PDT 2021,isolate="mDroGli1",tissue_type="kidney, liver","Molecule Type"="DNA"]
	Antechinus_flavipes[&country="Australia:Samford, QLD",db_xref="taxon:38775",Organism="Antechinus flavipes",Description="JADWMD010000006","Genetic Code"="Standard",Modified=Mon Jul 11 21:47:11 PDT 2022,Taxonomy="Eukaryota; Metazoa; Chordata; Craniata; Vertebrata; Euteleostomi; Mammalia; Metatheria; Dasyuromorphia; Dasyuridae; Antechinus",Accession="JADWMD010000006.1","Common Name"="yellow-footed antechinus","% GC"=37.6%,sex="male",chromosome="6","# Nucleotide Sequences With Quality"=0,Topology="linear",dev_stage="adult",Created=Tue Dec 29 00:00:00 PST 2020,isolate="AdamAnt",tissue_type="testis","Molecule Type"="DNA"]
	Vombatus_ursinus[&db_xref="taxon:29139",Organism="Vombatus ursinus",Description="NW_020947600","Genetic Code"="Standard",Modified=Mon Jul 11 22:12:33 PDT 2022,Taxonomy="Eukaryota; Metazoa; Chordata; Craniata; Vertebrata; Euteleostomi; Mammalia; Metatheria; Diprotodontia; Vombatidae; Vombatus",Accession="NW_020947600.1","Common Name"="common wombat","% GC"=41.1%,chromosome="Unknown","# Nucleotide Sequences With Quality"=0,Topology="linear",Created=Thu Jan 24 00:00:00 PST 2019,"Molecule Type"="DNA"]
	Myrmecobius_fasciatus[&db_xref="taxon:55782",Organism="Myrmecobius fasciatus",Description="JAJPUD010000060","Genetic Code"="Standard",Modified=Mon Jul 11 21:47:11 PDT 2022,Taxonomy="Eukaryota; Metazoa; Chordata; Craniata; Vertebrata; Euteleostomi; Mammalia; Metatheria; Dasyuromorphia; Myrmecobiidae; Myrmecobius",Accession="JAJPUD010000060.1","Common Name"="numbat","% GC"=37.6%,sex="female","# Nucleotide Sequences With Quality"=0,Topology="linear",dev_stage="adult",Created=Wed May 25 00:00:00 PDT 2022,isolate="AWGG2021F",tissue_type="lung","Molecule Type"="DNA"]
	Thylacinus_cynocephalus[&country="Australia: Tasmania",db_xref="taxon:9275",Organism="Thylacinus cynocephalus",Description="VAHE03000006","Genetic Code"="Standard",Modified=Mon Jul 11 21:47:11 PDT 2022,Taxonomy="Eukaryota; Metazoa; Chordata; Craniata; Vertebrata; Euteleostomi; Mammalia; Metatheria; Dasyuromorphia; Thylacinidae; Thylacinus",Accession="VAHE03000006.1","Common Name"="Tasmanian wolf","% GC"=37.8%,sex="female",chromosome="6","# Nucleotide Sequences With Quality"=0,Topology="linear",dev_stage="Pouch Young",Created=Mon Apr 04 00:00:00 PDT 2022,isolate="PY-MV-C5757","Molecule Type"="DNA",isolation_source="soft tissue of a 108-year-old, alcohol-preserved thylacine pouch young specimen"]
	Macropus_fuliginosus[&Description="HiC_scaffolds 44528 (E1), 4 (E2-22)",Modified=Mon Jul 11 21:47:11 PDT 2022,"% GC"=41.0%,"# Nucleotide Sequences With Quality"=0,Topology="linear","Molecule Type"="DNA",Created=Mon Jul 11 06:32:50 PDT 2022]
	Lagorchestes_hirsutus[&Description="HiC_scaffold_7",Modified=Mon Jul 11 21:47:11 PDT 2022,"% GC"=40.7%,"# Nucleotide Sequences With Quality"=0,Topology="linear","Molecule Type"="DNA",Created=Mon Jul 11 07:25:03 PDT 2022]
	Macropus_giganteus[&Description="HiC_scaffold_3",Modified=Mon Jul 11 21:47:11 PDT 2022,"% GC"=40.8%,"# Nucleotide Sequences With Quality"=0,Topology="linear","Molecule Type"="DNA",Created=Mon Jul 11 06:35:15 PDT 2022]
	Potorous_gilbertii[&Description="HiC_scaffold_4",Modified=Mon Jul 11 21:47:11 PDT 2022,"% GC"=40.4%,"# Nucleotide Sequences With Quality"=0,Topology="linear","Molecule Type"="DNA",Created=Mon Jul 11 09:17:42 PDT 2022]
	Gymnobelideus_leadbeateri[&Description="HiC_scaffold_7",Modified=Mon Jul 11 22:12:33 PDT 2022,"% GC"=40.6%,"# Nucleotide Sequences With Quality"=0,Topology="linear","Molecule Type"="DNA",Created=Mon Jul 11 13:10:26 PDT 2022]
	Pseudochirops_corinnae[&Description="HiC_scaffold_8",Modified=Mon Jul 11 22:12:33 PDT 2022,"% GC"=40.7%,"# Nucleotide Sequences With Quality"=0,Topology="linear","Molecule Type"="DNA",Created=Mon Jul 11 11:57:35 PDT 2022]
	Pseudocheirus_occidentalis[&Description="HiC_scaffold_9",Modified=Mon Jul 11 22:12:33 PDT 2022,"% GC"=40.5%,"# Nucleotide Sequences With Quality"=0,Topology="linear","Molecule Type"="DNA",Created=Mon Jul 11 13:05:57 PDT 2022]
;
end;

begin characters;
	dimensions nchar=2571;
	format datatype=dna missing=? gap=-;
	matrix
	Didelphis_virginiana	ATGGGCCTCAGCCAGGAAGATGTGGAGAAGTTTCTCAATGAGAATCCCACCTTCACAGAGCAATACTTTGAAAAGGTTCTGAGCCCTGAGAATGTGGTTGGTGCGTGTGAGGGTAGGAATCTGGTGGACTTCTCCACCTTTAAAGAGCTGTGCCAGGTGGAAGAGAGCGAAGCCCTCTTTGAGGTCGTTCAGGACATGCAAGAAAGTATCAACATGGAGAAGGTGGTCTTCAAAATCCTTAGGAAGGTATGCACCATCATTCATGCTGACCGCTGCAGCCTCTTCATGTACCGGCAGAGGAATGGTGTTGCAGAACTGGCCACAAGGCTCTTCAATGTCCAGCCTGACTGTGTCCTGGAGGAGTGCTTGGTGCCTTCTGACTCGGAGATTGTCTTCCCTCTGGACATCGGGGTCGTAGGGCATGTGGCACAGACAAAGAAGACTGTCAACATCCAGGATGTGAACGAGTGCCCCCACTTCAGCTCATTTGCAGATGAGCTTACTGAATATGTGACCAAGAACATACTTGCTACACCCATCATGAATGGCAAGGATGTTGTTGCTGTAATCATGGCCATAAATAAAACCAATGGTCCATTTTTCACCACTGAAGATCAAGATGTTTTCTTGAAGTATCTGAATTTTGCCACCTTAAACCTGAAAATCTATCATTTGAGTTATCTGCACAACTGTGAAACTCGAAGAGGCCAGGTACTTCTTTGGTCAGCCAATAAGGTCTTTGAGGAACTTACAGATATTGAAAGACAATTCCACAAGGCCTTCTACACAGTCCGAGCCTACCTCAACTGTGACCGCTACTCTGTGGGCCTCCTGGATATGACTAAGGAGAAGGAATTCTTCGACGTGTGGCCAGTGCTTATGGGAGAAGCTCAGCCATATTCAGGTCCCCGAACTCCTGATGGCAGGGAAATCCAGTTTTACAAAGTAATTGACTATATCCTCCATGGCAAAGAAGATATTAAAGTCATTCCAACTCCTCCAGCGGATCACTGGGCACTGGCCAGTGGCCTCCCAACCTATGTAGCAGAAAGTGGCTTTATTTGTAATATTATGAATGCCCCTGCAGATGAGATGTTTGAATTTCAGGAAGGGCCACTAGATGATTCTGGATGGATTATAAAAAATGTCCTCTCCATGCCCATAGTCAACAAAAAAGAGGAGATTGTTGGCGTTGCTACTTTTTACAATAGGAAAGATGGGAAACCCTTTGATGAGCAAGATGAAACTCTTATGGAGTCCCTAACACAGTTTCTTGGCTGGTCTGTGCTTAACCCTGACACCTATGACAAGATGAATAAACTGGAGAACCGAAAGGACATTGCTCAAGACATGGTCCTGTACCACGTGAGATGTGATAAGGATGAAATCCAGGAAGTGCTGCCAACAAGAGAACTACTGGGGAAGGAGCCCATGGACTGTGAGGAGGATGAGCTCAAAGAAATACTGAAAGCCGAGCTGCCAGGACCCACCAAGTTTGACATCTATGAGTTCCACTTCTCAGACCTGGAATGTACGGAGCTGGAATTGGTGAAATGTGGGATCCAGATGTACTATGAGCTGGGCGTGGTAAAGAAGTTCCAGATTCCCCAGGAGGTCCTAGTTCGGTTCTTGTACTCTATCAGCAAAGGATACCGAAGAATCACTTACCATAACTGGCGTCATGGCTTTAATGTGGCCCAAACCATGTTCACACTTCTCATGACAGGCAAACTGAAGAGCTACTACACAGATCTGGAAGCTTTTGCTATGGTGACAGCTGGCCTGTGCCATGACATTGATCACAGGGGAACCAACAACCTCTACCAGATGAAATCCCAGAATCCATTAGCAAAGCTTCATGGCTCATCAATTCTAGAAAGACACCATCTGGAGTTTGGGAAGTTCTTGCTTGCAGAAGAGAGCCTGAATATTTATCAGAATCTGAATCGTCGACAACATGAACATGTGATCCATCTGATGGACATCGCCATTATTGCCACGGATCTGGCCCTTTACTTCAAAAAAAGAACAATGTTTCAGAAAATTGTGGATGAATCCAAAGGGTACGAAGACAAGAAAAGCTGGGTGGAATACCTCTCCCTGGAGACAACAAGGAAAGAGATTGTCATGGCCATGATGATGACTGCATGTGATTTATCTGCCATCACCAAGCCATGGGAAGTCCAGAGTAAGGTAGCACTGCTGGTGGCTGCTGAGTTCTGGGAACAAGGTGACTTGGAAAGAACAGTGCTTGATCAGCAGCCAATTCCCATGATGGACAGGAACAAAGCTGCTGAGCTGCCTAAGCTGCAAGTGGGGTTCATTGACTTTGTGTGCACATTCGTGTACAAGGAGTTTTCACGTTTCCATGAGGAAATCCAACCCATGTTTGACAGGCTGTTGAACAACAGGAAGGAGTGGAAGGCCCTGGCTGATGAATATGAGGCAAAAGTGAAGGCTTTGGAGGAAGAAAAGAAAACACAAGAGGAAAGAAATGTAGACAAGAAAGCTGGTAACGATATATGCAACGGAGGCCCAGCTCCAAAGTCTTCCACCTGCTGCCTCCTCTAA
	Gracilinanus_agilis	ATGGGCCTCAGCCAGGAAGATGTGGAGAAGTTTCTCAATGAGAATCCCACCTTCACGGAGCAATACTTTGAAAAGGTTCTGAGCCCTGAGAATGTGGTTGGTGCGTGTGAGGGAAGGAGTCTGGTGGACTTCTCCACCTTTAAAGAGCTATGCCAGGTGGAAGAGAGTGAAGCCCTCTTCGAGGTCATTCAGGACATGCAAGAAAGCATCAACATGGAGAAGGTGGTCTTCAAGATCCTTAGGAAGGTATGCACCATCATTCACGCCGACCGCTGCAGCCTCTTCATGTATCGGCAGAGGAATGGCGTTGCAGAACTGGCCACAAGGCTCTTCAATGTCCAGCCTGACTGTACCTTGGAGGAGTGCCTGGTGCCCCCTGACTCGGAGATTGTCTTCCCTCTGGACATCGGGGTCATAGGACACGTGGCACAGACAAAGAAGACCGTCAACATCCAGGACGTTAACGAGTGCCAGCACTTCAGCTCATTTGCAGATGAGCTTACTGAATATGTGACCAAGAACATACTTGCTACACCCATCATGAATGGCAAGGATGTCGTTGCTGTAATCATGGCCATAAATAAAACCAGTGGTCCATTTTTCACCAGTGAAGACCAAGATGTTTTCTTGAAGTATCTGAATTTTGCCACCTTAAACCTGAAAATCTATCATTTGAGTTATCTGCACAACTGTGAAACTCGAAGAGGCCAGGTACTTCTTTGGTCAGCCAATAAGGTCTTTGAGGAGCTTACAGATATTGAAAGACAATTCCACAAGGCCTTCTACACAGTCCGAGCCTACCTCAACTGTGACCGCTACTCTGTGGGCCTCCTGGATATGACTAAGGAGAAGGAATTCTTCGACGTGTGGCCAGTGCTTATGGGAGAAGCTCAGCCGTATTCAGGCCCCCGAACTCCTGATGGCAGGGAAATCCAGTTTTACAAAGTCATTGACTACATCCTCCATGGCAAAGAAGATATTAAAGTCATTCCAACTCCTCCAGCGGATCACTGGGCACTGGCCAGTGGCCTCCCGACCTATGTAGCAGAAAGTGGTTTTATCTGTAATATTATGAATGCCCCTGCAGATGAGATGTTTGAATTTCAGGAAGGGCCACTAGATGATTCTGGATGGATTATAAAAAATGTCCTCTCCATGCCCATAGTCAACAAAAAAGAGGAGATTGTTGGCGTTGCTACCTTTTACAATAGGAAAGATGGGAAACCCTTTGATGAGCAAGATGAAACTCTTATGGAGTCCCTAACACAGTTTCTTGGCTGGTCTGTGCTCAACCCTGATACCTATGACAAGATGAACAAACTGGAGAACCGAAAGGACATTGCCCAAGACATGGTCCTGTACCACGTGAGATGCGATAAGGATGAAATCCAGGAAGTGCTGCCAACAAGAGAACGATTGGGGAAGGAGCCCATGGACTGTGAGGAGGATGAGCTCAAAGAAATCCTGAAAGATGAGCTGCCAGGACCCACCAAGTTTGACATCTATGAGTTCCACTTCTCAGACCTGGAATGTACGGAGCTGGAATTGGTGAAATGTGGGATCCAGATGTACTATGAGCTGGGCGTGGTAAAGAAGTTCCAGATTCCCCAGGAGGTCCTAGTTCGGTTCTTGTACTCTATCAGCAAAGGATACCGAAGAATCACTTACCATAACTGGCGTCATGGCTTTAATGTGGCCCAAACCATGTTCACACTTCTCATGACAGGCAAATTGAAGAGCTACTACACAGATCTGGAAGCTTTTGCTATGGTGACAGCTGGCCTGTGCCATGACATTGATCACAGGGGAACCAACAACCTCTACCAGATGAAATCCCAGAATCCATTAGCAAAGCTTCATGGCTCATCAATTCTAGAGAGACACCATCTGGAGTTTGGGAAGTTCTTGCTTGCAGAAGAGAGCCTGAATATTTATCAGAACCTGAATCGTCGACAACATGAACATGTGATCCATCTGATGGACATCGCCATTATTGCCACGGATTTGGCCCTCTACTTCAAAAAAAGAACAATGTTTCAGAAGATTGTGGATGAATCCAAGGGGTATGATGACAAGAAAAGCTGGGTGGAATACCTTTCCCTGGAGACAACAAGGAAAGAGATTGTCATGGCCATGATGATGACTGCATGTGATTTATCTGCCATCACCAAGCCGTGGGAAGTCCAGAGTAAGGTAGCACTGCTGGTGGCTGCTGAGTTCTGGGAACAAGGTGACTTGGAAAGAACAGTGCTTGATCAGCAGCCAATTCCCATGATGGACAGGAACAAAGCTGCTGAGCTGCCTAAGCTGCAAGTGGGGTTCATTGACTTTGTATGCACATTTGTGTACAAGGAGTTTTCACGTTTCCATGAGGAAATCCAACCCATGTTTGACAGGCTGTTGAATAACAGGAAGGAGTGGAAGGCCCTGGCTGATGAATATGAGGCGAAAGTGAAGGCTTTGGAGGAAGAAAAGAAAACACAAGAGGAAAGAAATGTAGCCAAGAAAGCTGGTACGGAGATATGCAATGGAGGCCCAGCTCCAAAGTCTTCCACCTGCTGCATCCTCTAA
	Sarcophilus_harrisii	ATGGCCCTTGAGCAGGAAGTTGTGGAGAAGTTTCTCAAAGAAAATCCCACCTTCACAGAGAAATACTTTGAAAAGGTTCTGAGCCCAGAGAATGTGATCGGTGCATGTGAGGGCAGGGGCCTGGTGGATTTCTCAACCTTTAAGGAGTTGTGCCAGGTGGAGGAGAGCGAAATGCTTTTTGAGCTTGTTCAGGACATGCAAGAAAATATCAACATGGAGAAGGTGGTCTTCAAAATCCTTAAGAGAATATGCACCATCATCCACGCCGACCGCTGCAGCCTCTTCATGTACCGGCAAAGGAACGGCGTTGCAGAACTGGCCACGAGGCTCTTCAACGTCCAGCCGGACAGCGTCCTGGAAGAGTGCCTGGTGCCCCCCGACTCCGAGATTGTGTTCCCTCTGGACATGGGTGTCATCGGACACGTGGGTCAGACCAAGAAGACCGTCAACATCCAGAACGTCGATGAGTGTTCCAACTTCAGCTCATTTGTAGATGAGCTCACTGAATATGTGACCAAGAACATACTTGCCACACCCGTCATGAATGGCAAAGATGTTGTTGCTGTAATCATGGCCATAAATAAAACCGATGGCCCATTTTTCACCAGTGAAGATCAAGATGTCTTCTTGAAGTATCTGAATTTTGCCTCCTTAAGCCTAAAAATCTATCATTTGAACTATCTACACAACTGTGAGACTCGAAGAGGCCAGGTACTGCTTTGGTCTGCCAATAAGGTGTTTGAGGAGCTTACAGATATTGAAAGACAGTTTCACAAGGCCTTCTACACAGTTCGAGCCTATCTAAACTGTGACCGCTACTCTGTGGGCCTCCTGGATATGACTAAGGAGAAGGAATTCTTTGATGTGTGGCCAGTGCTTATGGGAGAAGCGCAACCCTACTCAGGACCCCGAACTCCTGATGGCAGAGAAATCCAGTTTTACAAAGTAATTGACTATATCCTTCATGGCAAAGAAGACATTAAAGTTATTCCAGCTCCCCCAGAAGATCACTGGGCACTGGTCAGCGGCCTCCCAACCTATGTAGCAGAAAGTGGCTTTATCTGTAACATTATGAATGCCCCTGCAGATGAGATGTTTCAATTTCAGAAAGAGCCACTAGATGAATCTGGATGGATTATTAAAAACGTCCTCTCCATGCCTATAGTCAACAAAAAAGAGGAGATTGTTGGAGTTGCTACTTTTTACAACAGGAAAGATGGGAAACCCTTTGATGAGCAAGATGAAGTTCTTATGGAGTCCCTAACACAATTCCTTGGCTGGTCTGTGCTCAACCCTGACACCTATGACAAGATGAATAAACTGGAAAACCGAAAGGACATTGCCCAAGATATGGTGTTATACCACGTGAAATGTGATAAGGATGAAATCCAAGAAGTGCTGCCAACAAGAGAACGGTTTGGAAGGGAACCCATGGACTGTGATGAGGATGAACTCAGAATGATCCTGAAAGATGAACTGCCAGGACCCAACAAGTTTGACATCTATGAGTTCCACTTCTCAGACCTGGAATGTACGGAGCTGGAGCTGGTGAAATGTGGAATCCAGATGTACTATGAACTGGGTGTTGTCAAGAAATTCCAGATCCCTCAGGAGGTCTTAGTTCGGTTCTTGTATTCGGTCAGCAAAGGATACCGAAGAATTACTTACCATAATTGGCGCCATGGCTTTAATGTGGCTCAAACCATGTTCACACTTCTCATGACAGGCAAATTGAAGTCCTATTACACAGATCTGGAAGCTTTGGCCATGGTGACAGCTGGCCTGTGCCACGACATTGACCACAGGGGAACCAACAATCTCTACCAGATGAAATCCCAGAATCCATTAGCAAAGCTCCATGGCTCATCAATTCTAGAAAGACACCATCTGGAGTTTGGAAAGTTCTTGCTTTCAGAAGAGAGCCTGAATATCTATCAGAACCTGAATCGTCGTCAACACGAGCACGTAATCCACCTGATGGACATCGCCATTATTGCCACAGATCTGGCCCTCTACTTCAAAAAAAGAACAATGTTTCAGAAGATTGTGGATGAATCCAAAGGATATGAAGACAAGAAAAGCTGGGTGGAATATCTCTCCCTGGAGACAACAAGGAAAGAGATTGTCATGGCAATGATGATGACTGCATGTGACTTGTCTGCCATCACCAAGCCATGGGAAGTCCAGAGTAAGGTAGCATTGCTAGTGGCTGCTGAGTTCTGGGAACAGGGTGATTTGGAGAGAACAGTGCTTGACCAGCAGCCAATTCCCATGATGGACAGAAACAAAGCTGATGAGCTGCCTAAACTGCAAGTGGGGTTCATTGACTTCGTATGTACATTTGTATACAAGGAGTTTTCACGTTTCCATGAGGAAATCCAGCCCATGTTTGACAGGCTGCAGAATAACAGGAAGGAATGGAAGGCCCTGGCTGATGAGTATGAGGCTAAAGTGAAGGCTTTAGAGGAAGAAAAGAAGAAAGAAGAGGAGAAACCTGTAGCAAAGAAAGTTGGCACCGAGATTTGCAACGGAGGTCCGCCTCCACAATCTTCCACCTGCTGCATCCTCTAA
	Phascolarctos_cinereus	ATGGCCCTTAGCCAGGAAGATGTGGAGAAGTTTCTCAATGAAAACCCCACCTTCACAGAGCAATACTTTGAAAAGATTCTGAGCCCAGAAAATGTGGTTGGTGCATGTGAGGGTAGGGGCCTGGTGGATTTCTCAACCTTTAAAGAACTATGCCAGGTGGAAGAGAGCGAAGCCCTCTTTGAGCTCGTTCAGGACATGCAAGAAAGTATCAACATGGAGAAGGTGGTCTTCAAAATCCTGAGGAGGGTATGCACCATCATCCACGCCGACCGCTGCAGCCTCTTCATGTACCGGCAGAGGAATGGTGTTGCCGAACTAGCCACGAGACTCTTCAACATCCAGCCCGGCAGCGCCCTGGAGGAGTGCCTGGTGCAACCTGACTCTGAGATCGTCTTCCCTCTGGACATCGGAGTGGTAGGGCACGTGGCACAGACAAAGAAGACCGTCAACGTCCAGGATGTCAATGAGTGCCCCCACTTCAGCCCATTTGCAGATGAGCTCACTGAATATGTGACCAAGAGCATACTTGCCACACCCATCATGAATGGCAAAGACGTCGTCGCTGTCATCATGGCCATAAATAAAACTGATGGCCCTTTTTTCACCAGTGAAGATCAAGACGTTTTCTTGAAGTATCTGAATTTTGCCACCTTAAACCTCAAAATCTATCATTTGAGCTATCTGCACAACTGTGAGACTCGAAGAGGCCAGGTACTGCTTTGGTCTGCCAATAAGGTGTTTGAGGAGCTTACAGATATTGAGAGACAATTCCACAAGGCCTTCTACACAGTTCGAGCCTACCTAAACTGTGAACGCTACTCTGTTGGCCTCCTGGATATGACTAAAGAGAAGGAATTCTTTGATGTGTGGCCAGTGCTTATGGGAGAAGCTCAACCATACTCAGGTCCCAGAACTCCTGATGGCAGAGAAATCCAGTTTTACAAAGTAATTGACTATATCCTCCATGGCAAAGAAGATATTAAAGTCATTCCAACTCCCCCAGCGGATCACTGGGCACTGGTCAGTGGCCTCCCAACCTACGTAGCAGAAAGTGGCTTTATCTGTAACATTATGAATGCCCCTGCAGATGAGATGTTTGAATTTCAGGAAGGGCCACTAGATGATTCTGGATGGATTATAAAAAACGTCCTCTCCATGCCCATAGTCAACAAAAAAGAGGAGATTGTTGGCGTTGCTACTTTTTACAACAGGAAAGATGGGAAACCCTTTGATGAGCAAGATGAAGTTCTTATGGAGTCCCTAACACAATTCCTTGGTTGGTCTGTGCTCAACCCTGACACCTATGACAAGATGAACAAACTGGAAAACCGAAAGGACATTGCCCAAGACATGGTGCTGTACCACGTGAGATGTGATAAGGATGAAATCCAGGAAGTGCTGCCAACAAGAGAACGGCTGGGGAGGGAACCCATGGACTGTGATGAGGATGAGCTCAGAGCAATCCTGAAAGACGAGCTGCCAGGACCCACCAAGTTTGACATCTATGAGTTCCACTTCTCAGACCTGGAATGTACGGAGCTGGAGCTGGTGAAATGTGGGATCCAGATGTACTATGAGCTGGGTGTGGTCAGGAAGTTTCAGATCCCCCAGGAGGTCCTAGTTCGGTTCTTGTACTCAGTCAGCAAAGGATACCGAAGAATCACTTACCATAACTGGCGCCATGGCTTTAATGTGGCCCAAACCATGTTCACACTTCTCATGACAGGCAAATTGAAGGACTACTACACAGATCTGGAAGCTTTTGCCATGGTGACAGCTGGCCTATGTCATGACATTGACCACAGGGGAACCAACAACCTCTACCAGATGAAATCCCAGAATCCATTAGCAAAGCTTCATGGCTCATCAATTCTAGAAAGACACCATCTGGAGTTTGGGAAGTTCTTGCTTGCAGAAGAGAGCCTGAATATCTACCAGAACCTGAACCGTCGCCAACATGAGCATGTGATCCACCTGATGGACATCGCCATCATTGCCACAGATCTAGCCCTCTACTTCAAAAAAAGAACAATGTTTCAGAAGATTGTAGATGAATCCAAAGGATACGAAGACAAGAAAAGCTGGGTGGAGTACCTCTCCCTGGAGACAACAAGGAAAGAGATTGTCATGGCAATGATGATGACTGCATGTGACTTGTCTGCCATTACCAAGCCATGGGAAGTCCAGAGCAAGGTAGCACTGTTGGTGGCTGCTGAGTTCTGGGAGCAGGGAGACTTGGAAAGAACGGTGCTTGACCAGCAGCCAATTCCCATGATGGACAGAAACAAAGCTGCTGAGCTGCCTAAGCTGCAAGTGGGGTTCATTGACTTTGTGTGTACATTTGTATACAAGGAGTTTTCACGTTTCCATGAGGAAATCCAGCCCATGTTTGACAGGCTGCAGAATAACAGGAAGGAGTGGAAGGCCCTGGCTGATGAGCATGAAGCTAAAGTGAAGGCTTTGGAGGAAGACAAGAAAAAAGAAGATGGGAATATTGCAGCAAAGAAAGCTGGTACAGAGATTTGCAATGGAGGCCCGGCTCCAAAGTCTTCCACCTGCTGCATTCTCTAA
	Monodelphis_domestica	ATGGGCCTCAGCCAGGAAGATGTGGAGAAGTTTCTCAATGAGAATCCCACCTTCACAGAGCAATACTTCGAAAAAGTTCTGAGCCCCGAGAATGTGGTGGGTGCATGTGAGGGAAGGAGTCTGGTGGATTTCTCCACCTTCAAAGAGCTATGCCAGGTGGAGGAGAGTGAAACCCTCTTTGAGCTCATTCAGGACATGCAAGAAAGTGTCAACATGGAGAAGGTGGTCTTCAAAATCCTTAGGAAGGTATGCACCATCATTCACGCTGACCGCTGCAGCCTCTTCATGTACCGGCAGAGGAACGGGATTGCAGAACTGGCCACAAGGCTCTTCAACGTCCAGCCTGACTGCACCTTGGAGGAGTGCCTGGTGCCCCCTGACTCGGAGATTGTCTACCCTCTGGACATTGGAGTCATAGGGCATGTGGCACAGACAAAGAAGACCGTCAACATCCAGGACGTTAACGAGTGCCCCCACTTCAGCTCATTTGTAGATGAGCTTACGGAATATGTGACCAAGAACATACTTGCTACACCCATCATGAATGGCAAGGAAGTTGTTGCTATAATCATGGCCATAAATAAGACCAATGGACCATTTTTCACCAGTGAAGATCAAGATGTCTTCTTGAAGTATCTGAATTTTGCCACCTTAAACCTGAAAATCTATCATTTGAGTTATCTGCACAACTGTGAAACTCGAAGAGGCCAGGTACTTCTTTGGTCAGCCAATAAGGTCTTTGAGGAGCTTACAGATATTGAAAGACAATTCCACAAGGCCTTCTACACAGTCCGAGCCTACCTTAACTGTGACCGCTACTCTGTGGGCCTCCTGGATATGACTAAGGAGAAGGAATTCTTTGACGTGTGGCCAGTGCTTATGGGAGAAGCTCAGCCGTATTCGGGGCCCCGAACTCCTGATGGCAGAGAAATCCAGTTTTACAAAGTAATTGACTACATCCTCCACGGCAAAGAAGATATTAAAGTCATTCCAACTCCTCCAGCAGATCACTGGGCACTGGCCAGTGGCCTCCCGACCTATGTAGCAGAAAGTGGCTTTATCTGTAATATTATGAATGCCCCTGCAGATGAGATGTTTGAATTTCAGGAAGGGCCACTAGATGATTCTGGATGGACTATAAAAAATGTCCTCTCCATGCCCATAGTCAACAAAAAAGAGGAGATTGTTGGCGTTGCTACTTTTTACAATAGGAAAGATGGGAAACCCTTTGATGAGCAAGATGAAACTCTTATGGAGTCCCTAACACAATTTCTTGGCTGGTCTGTGCTCAACCCGGACACCTATGACAAGATGAATAAACTGGAGAACCGGAAAGACATTGCCCAAGACATGGTCCTCTACCATGTGAGATGTGATAAGGATGAAATCCAGGAAGTGCTGCCAACAAGAGAACGATTGGGGAAGGAGCCCATGGACTGTGAGGAGGATGAGCTCAAAGAAATCCTGAAAGACGAGCTGCCAGGACCCACCAAGTTTGACATCTATGAGTTCCACTTCTCAGACCTGGAATGTACGGAGCTGGAATTGGTGAAATGTGGGATCCAGATGTACTATGAGCTGGGCGTGGTAAAGAAGTTCCAGATTCCCCAGGAGGTCCTAGTTCGGTTCTTGTATTCTATCAGCAAAGGATACCGAAGAATCACTTATCATAACTGGCGCCATGGCTTTAATGTGGCTCAAACCATGTTCACACTTCTCATGACAGGCAAATTGAAGAGCTACTACACAGATCTGGAAGCTTTTGCTATGGTGACAGCTGGCCTGTGCCATGACATTGATCACAGGGGAACCAACAACCTCTACCAGATGAAATCACAGAATCCATTAGCAAAGCTTCATGGCTCATCAATTCTAGAAAGACACCATCTGGAGTTTGGGAAGTTCTTGCTTGCAGAAGAGAGCCTGAATATTTATCAGAACCTGAATCGTCGACAACATGAACATGTGATCCATCTGATGGACATCGCCATTATTGCCACAGATCTGGCCCTCTACTTCAAAAAAAGAACAATGTTTCAGAAGATCGTGGATGAATCCAAGGGGTATGATGACAAGAAAAGCTGGGTGGAATACCTCTCCCTGGAGACAACAAGGAAAGAGATTGTCATGGCCATGATGATGACTGCATGTGATTTATCTGCCATCACCAAGCCATGGGAAGTCCAGAGTAAGGTAGCACTGCTGGTGGCTGCTGAGTTCTGGGAACAAGGTGACTTGGAAAGAACAGTGCTTGATCAGCAGCCAATTCCCATGATGGACAGGAACAAAGCTGATGAGCTGCCTAAGCTGCAAGTGGGGTTCATTGACTTTGTGTGCACATTTGTGTACAAGGAGTTTTCACGTTTCCATGAGGAAATCCAACCCATGTTTGACAGGCTATTGAACAACAGGAAGGAGTGGAAGGCCCTGGCTGATGAGTATGAGGCGAAAGTGAAGGCTTTGGAGGAAGAAAAGAAAACACAAGAGGAAAAAACTGTAGCCAAGAAAGCTGGTACTGAGATATGCAATGGAGGCCCAGCTCCAAAGTCTTCCACCTGCTGCATCCTCTAA
	Dasyurus_hallucatus	ATGGCCCTCGAGCAGGAAGTTGTGGAGAAGTTTCTCAAAGAAAATCCCACCTTCACAGAGAAATACTTTGAAAAGGTTCTGAGCCCAGAGAATGTGATCAGTGCATGTGAGGGCAGGGGCCTAGTGGATTTCTCAACCTTTAAGGAGCTGTGCCAGGTGGAGGAGAGCGAAATGCTTTTTGAGCTTGTTCAGGACATGCAAGAAAATATCAACATGGAGAAGGTGGTCTTCAAAATCCTTAAGAGAATATGCACCATCATCCACGCCGACCGCTGCAGCCTCTTCATGTACCGGCAAAGGAACGGCGTTGCAGAACTGGCCACGAGGCTCTTCAACGTCCAGCCGGACAGCATCCTGGAAGAGTGCCTGGTGCCCCCTGACTCGGAGATTGTGTTCCCTCTGGACATGGGTGTCATCGGACACGTGGGTCAGACCAAGAAGACCGTCAACATCCAGAACGTCGATGAGTGTTCCAACTTCAGCTCATTTGTAGATGAGCTCACTGAATATGTGACCAAGAACATACTTGCTACACCTGTCATGAATGGCAAAGATGTTGTTGCTGTAATCATGGCCATAAATAAAACCGATGGCCCATTTTTCACCAGTGAAGATCAAGATGTCTTCTTGAAGTATCTGAATTTTGCCTCCTTGAGCCTAAAAATCTATCATTTGAACTATCTACACAACTGTGAGACTCGAAGAGGCCAGGTACTGCTTTGGTCTGCCAATAAGGTGTTTGAGGAGCTTACAGATATTGAAAGACAGTTCCACAAGGCCTTCTACACAGTTCGAGCCTATCTAAACTGTGACCGCTACTCTGTGGGCCTCCTGGATATGACTAAGGAGAAGGAATTCTTTGATGTGTGGCCAGTGCTTATGGGAGAAGCGCAACCATACTCAGGACCCCGAACTCCTGATGGCAGAGAAATCCAGTTTTACAAAGTAATTGACTATATCCTTCATGGGAAAGAAGACATTAAAGTTATTCCAACTCCCCCAGAAGATCACTGGGCACTGGTCAGCGGCCTCCCAACCTACGTAGCAGAAAGTGGCTTTATCTGTAACATTATGAATGCCCCTGCAGATGAGATGTTTCAATTTCAGAAAGAGCCACTAGATGAATCTGGATGGATTATTAAAAACGTCCTCTCCATGCCTATAGTCAACAAAAAAGAGGAGATTGTTGGAGTTGCTACTTTTTACAACAGGAAAGATGGGAAACCCTTTGATGAGCAAGATGAAGTTCTTATGGAGTCCCTAACACAATTCCTTGGCTGGTCTGTGCTCAATCCTGACACCTATGACAAGATGAATAAACTGGAAAACCGAAAGGACATTGCCCAAGATATGGTGTTATACCACGTGAAATGTGATAAGGATGAAATTCAAGAAGTGCTGCCAACAAGAGAACGGTTTGGAAGGGAACCCATGGACTGTGATGAGGATGAACTCAGAATGATCCTGAAAGATGAACTGCCAGGACCCAACAAGTTTGACATCTATGAGTTCCACTTCTCAGACCTGGAATGTACGGAGCTGGAGCTGGTGAAATGTGGGATCCAGATGTACTATGAACTGGGTGTTGTCAAGAAATTCCAGATCCCTCAGGAGGTCTTAGTTCGGTTCTTGTATTCCGTCAGCAAAGGATACCGAAGAATTACTTACCATAATTGGCGCCATGGCTTTAATGTGGCTCAAACCATGTTCACACTTCTCATGACAGGCAAATTGAAGTCCTATTACACAGATCTGGAAGCTTTCGCCATGGTGACAGCCGGCCTATGCCATGACATTGACCACAGGGGAACCAACAACCTCTACCAGATGAAATCCCAGAATCCATTAGCAAAGCTCCATGGCTCATCAATTCTAGAAAGACACCATCTGGAGTTTGGAAAGTTCTTGCTTTCAGAAGAGAGCCTGAATATCTATCAGAACCTGAATCGTCGTCAACACGAGCACGTAATCCACCTGATGGACATCGCCATTATTGCCACAGATCTGGCCCTCTACTTCAAAAAAAGAACAATGTTTCAGAAGATTGTGGATGAATCCAAAGGATATGAAGACAAGAAAAGCTGGGTGGAATATCTCTCCCTGGAGACAACAAGGAAAGAGATTGTCATGGCAATGATGATGACTGCATGTGACTTGTCTGCTATCACCAAGCCATGGGAAGTCCAGAGTAAGGTAGCATTGCTAGTGGCTGCTGAGTTCTGGGAACAGGGTGATTTGGAGAGAACAGTGCTTGACCAGCAGCCAATTCCCATGATGGACAGAAACAAAGCTGATGAGCTGCCTAAACTGCAAGTGGGGTTCATTGACTTCGTATGTACATTTGTATACAAGGAGTTTTCACGTTTCCATGAGGAAATCCAGCCCATGTTTGACAGGCTGCAGAATAACAGAAAGGAATGGAAGGCCCTGGCTGATGAGTATGAGGCTAAAGTGAAGGCTTTAGAGGAAGAAAAGAAGAAAGAAGAGGAGAAACCTGTAGCAAAAAAAGTTGGCACCGAGATTTGCAACGGAGGTCCGCCTCCACAATCTTCCACCTGCTGCATCCTCTAA
	Phascogale_tapoatafa	ATGGCCCTCGAGCAGGAAGCTGTGGAGAAGTTTCTCAAAGAAAATCCCACCTTCACAGAGAAATACTTTGAAAAGGTTCTGAGCCCCGAGAATGTGATCAGTGCGTGTGAGGGCAGGGGTCTGGTGGATTTCTCAACCTTTAAGGAACTGTGCCAGGTGGAGGAGAGCGAAATGCTTTTTGAGCTCGTTCAGGACATGCAAGAAAATATCAACATGGAGAAGGTGGTCTTCAAAATCCTTAAGAGAATATGCACCATCATCCACGCCGACCGCTGCAGCCTCTTCATGTACCGGCAGAGGAACGGCGTTGCAGAACTGGCCACGAGGCTCTTCAACGTCCAGCCGGACAGCGTCCTGGAAGAGTGCCTGGTGCCCCCCGACTCCGAGATTGTGTTCCCTCTGGACATGGGAGTCATCGGACACGTGGGTCAGACCAAGAAGACTGTCAACATCCAAAACGTCGATGAGTGTTCCAACTTCAGCTCATTTGTAGATGAGCTCACTGAATATGTGACCAAGAACATACTTGCCACACCCATCATGAATGGCAAAGATGTTGTTGCTGTAATCATGGCCATAAATAAAACCGATGGCCCATTTTTCACCAATGAAGATCAAGATGTCTTCTTGAAGTATCTGAATTTTGCCTCCTTAAGCCTAAAAATCTATCATTTGAACTATCTGCACAACTGTGAAACTCGAAGAGGCCAGGTACTGCTTTGGTCTGCCAATAAGGTGTTTGAGGAGCTTACAGATATTGAAAGACAGTTCCACAAGGCCTTCTACACAGTTCGAGCCTATTTAAACTGTGATCGCTACTCTGTGGGCCTCCTGGATATGACTAAGGAGAAGGAATTCTTCGATGTGTGGCCAGTACTTATGGGAGAAGCTCAACCATACTCAGGACCCCGAACTCCTGATGGCAGAGAAATCCAGTTTTACAAAGTAATTGACTATATCCTCCATGGCAAAGAAGATATTAAAGTTATTCCAACTCCCCCAGAAGATCACTGGGCACTGGTCAGCGGCCTCCCAACCTACGTAGCAGAAAGTGGCTTTATCTGTAACATTATGAATGCCCCTGCAGATGAGATGTTTCAATTTCAGAAAGAGCCACTAGATGAATCTGGATGGATTATTAAAAACGTCCTCTCCATGCCTATAGTCAACAAAAAAGAGGAGATTGTTGGAGTGGCTACTTTTTACAACAGGAAAGATGGGAAACCCTTTGATGAGCAAGATGAAGTTCTTATGGAGTCCCTAACACAATTCCTTGGCTGGTCTGTGCTCAACCCTGACACCTATGACAAGATGAATAAACTGGAAAACCGAAAGGACATTGCCCAAGACATGGTGTTATACCACGTGAAATGTGATAAGGATGAAATCCAGGAAGTGCTGCCAACAAGAGAACGGTTTGGAAGGGAACCCATGGACTGTGATGAGGATGAACTCAGAATGATCCTGAAAGATGAGCTGCCAGGACCCAACAAGTTTGACATCTATGAGTTCCACTTCTCAGACCTGGAATGTACGGAGCTGGAGCTGGTGAAATGTGGGATCCAGATGTACTATGAACTGGGTGTGGTCAAGAAATTCCAGATCCCTCAGGAGGTCTTAGTTCGGTTCTTGTATTCGGTCAGCAAAGGATACCGAAGAATTACTTATCACAATTGGCGCCATGGCTTTAATGTGGCTCAAACCATGTTCACACTTCTCATGACAGGCAAATTGAAGTCCTATTACACAGATCTGGAAGCTTTCGCCATGGTGACAGCCGGCCTATGCCATGACATTGACCACAGGGGAACCAACAACCTCTACCAGATGAAATCCCAGAATCCATTAGCAAAGCTCCATGGCTCATCAATTCTAGAAAGACACCATCTGGAGTTTGGAAAGTTCTTGCTTTCAGAAGAGAGCCTGAATATCTATCAGAACCTGAATCGTCGTCAACATGAGCATGTAATCCACCTGATGGACATCGCCATTATTGCCACAGATCTGGCCCTCTACTTCAAAAAAAGAACAATGTTTCAGAAAATTGTGGATGAATCCAAAGGATATGAAGACAAGAAAAGCTGGGTGGAATACCTCTCCCTGGAGACAACAAGGAAAGAGATTGTCATGGCAATGATGATGACTGCATGTGATTTGTCTGCCATCACCAAGCCATGGGAAGTCCAGAGTAAGGTAGCACTGCTAGTGGCTGCTGAGTTCTGGGAACAGGGTGATTTGGAGAGAACAGTGCTTGACCAACAGCCAATTCCCATGATGGACAGAAACAAAGCTGATGAGCTGCCTAAACTGCAAGTGGGGTTCATTGACTTCGTGTGTACATTTGTATACAAGGAGTTTTCACGTTTCCATGAGGAAATCCAGCCCATGTTTGACAGACTGCAGAATAACAGGAAGGAATGGAAGGCCCTGGCTGATGAGCATGAGGCTAAAGTGAAGGCTTTGGAGGAAGAAAAGAAAAAAGAAGAGGAGAAACCTGTAGTAAAGAAAGTTGGCACCGAGATTTGCAACGGAGGTCCGCCTCCACAATCTTCCACCTGCTGCATCCTCTAA
	Setonix_brachyurus	ATGGCTCTCAGCCAGGAAGATGTGGAAAAGTTTCTCAATGAAAACCCCACTTTCACAGAACAATATTTTGAAAAGGTTCTGAGCCCCGAAAATGTGGTTGGTGCCTGTGAGGGTAGGGGCCTGGTGGATTTCTCAACCTTTAAAGAACTATGCCAGGTAGAAGAGAGTGAAGTCCTTTTTGAGCTTGTTCAGGACATGCAAGAAAGTGTCAACATGGAGAAGGTGGTCTTCAAAATCCTGAGGAGGGTATGTACCATTATCCACGCCGACCGATGCAGCCTCTTCATGTACCGGCAGAGGAATGGCGTTGCAGAACTAGCCACAAGGCTCTTCAACGTTCAGCCCAACAGCACCCTGGAGGACTGCCTGGTGCCCCCTGACTCTGAGATTGTCTTCCCTCTGGACATCGGGGTCATAGGGCATGTGGCACAGACAAAGAAGACAGTCAACATCCAGGACATTAATGAGTGCCCTCACTTCAGCCCATTTGCTGATGAGCTTACTGAGTATGCGACCAAGAATATACTTGCCACACCCATCATGAATGGCAAAGATGTCGTTGCTGTAATCATGGCCATAAACAAAACCGATGGCCCTTTCTTCACCAGTGAAGATCAAGATATTTTCTTGAAGTATCTGAATTTTGCCACCTTAAACCTCAAAATCTATCATCTGAGCTATCTGCACAACTGTGAGACTCGAAGAGGCCAGGTACTGCTTTGGTCAGCCAATAAGGTGTTTGAGGAGCTTACAGATATTGAGAGACAATTCCACAAGGCCTTCTACACAGTTCGAGCCTACCTAAACTGTGACCGCTACTCTGTGGGTCTCCTGGATATGACTAAGGAGAAGGAATTCTTTGATATCTGGCCAGTGCTTATGGGAGAAGCTCAACCATACTCAGGCCCCCGAACTCCTGATGGCAGAGAAATCCAGTTTTACAAAGTAATTGACTATATCCTTCATGGCAAAGAAGATATTAAAGTCATTCCAAATCCTCCAGCGGATCACTGGGCATTGGTCAGTGGCTTGCCAACCTATGTTGCAGAAAGTGGCTTTATCTGTAACATTATGAATGCCCCTGCAGATGAGATGTTTCAGTTTCAGGAAGGGCCACTAGATGACTCTGGATGGATTATAAAAAACGTCCTCTCCATGCCCATAGTCAACAAAAAAGAGGAGATTGTTGGCGTTGCTACTTTTTACAACAGGAAAGATGGGAAACCCTTTGATGAGCAAGATGAAGTTCTTATGGAGTCCTTAACACAATTCCTTGGTTGGTCTGTGCTCAACCCTGATACCTATGACAAGATGAATAAACTGGAAAACCGAAAGGACATTGCCCAAGACATGGTGCTGTACCACGTGAGATGTGATAAGGATGAAATCCAGGAAGTGCTGCCAACAAGAGAACGGCTGGGGCGGGAACCCGTGGACTGTGATGAGGATGAACTCAGAGCAATTCTGAAAGACGAGCTGCCAGGACCCAAAAAGTTCGACATCTATGAGTTCCACTTCTCAGACCTGGAATGTACAGAGCTGGAACTGGTGAAATGTGGGATCCAGATGTACTATGAGCTGGGTGTGGTCAAGAAATTCCAGATCCCTCAGGAGGTCCTAGTTCGCTTCTTGTACTCCGTCAGCAAAGGATACCGAAGAATCACTTACCATAACTGGCGCCATGGCTTTAATGTGGCTCAAACCATGTTCACACTTCTCATGACAGGCAAATTGAAGGACTATTACACAGATCTGGAAGCTTTTGCTATGGTAACCGCCGGTCTGTGCCATGACATTGACCACAGAGGAACCAACAACCTCTACCAGATGAAATCCCAGAATCCATTAGCAAAGCTTCATGGCTCATCAATTCTAGAAAGACACCATCTGGAGTTTGGGAAGTTCTTGCTGGCAGAAGAGAGCCTGAATATCTATCAGAATCTGAATCGGCGCCAACATGAGCATGTGATTCACCTGATGGACATCGCCATTATTGCCACAGATCTAGCTCTCTACTTCAAAAAAAGAGCAATGTTCCAGAAGATTGTGGATGAATCCAAAGGATACGAAGACAAGAAAAGCTGGGTGGAGTACCTTTCCTTGGAGACAACAAGGAAAGAGATTGTCATGGCAATGATGATGACCGCATGTGACTTGTCTGCCATCACCAAGCCTTGGGAAGTCCAGAGTAAGGTAGCACTACTGGTGGCTGCTGAGTTCTGGGAACAGGGTGACTTGGAGAGAACAGTACTTGACCAGCAGCCAATTCCCATGATGGACAGAAATAAAGCTGCTGAGCTGCCTAAACTGCAAGTGGGGTTCATCGACTTCGTGTGCACATTTGTATACAAGGAGTTTTCACGTTTCCATGAGGAAATCCAACCCATGTTTGACAGGCTACAGAATAACAGGAAGGAGTGGAAGGCCCTGGCTGATGAGTATGAGGCCAAAGTGAAGGTTTTGGAGGAAGAAAAGAAAAAAGAAGACGGAAAAATTGTAGCAAAGAAAGCTGGTACCGAGATTTGCAATGGAGGCCCGGCTCCAAAGTCTTCCACCTGCTGCATTCTCTAA
	Trichosurus_vulpecula	ATGGCCCTCAGGCAGGAAGACGTGGAGAAGTTTCTCAATGAAAACCCCGCTTTCACAGAGCAATACTTTGAAAAGGTTCTGAGCCCCGAGAATGTGGTTGGTGCATGTGAGGGTAGGGGCCTGGTGGATTTCTCAACCTTTAAAGAACTATGCCAGGTGGAAGAGAGTGAAGCCCTCTTTGAACTTGTTCAGGACATGCAAGAAAGTATCAACATGGAGAAGGTGGTCTTCAAAATCCTGAGGAGGGTATGCACCATCATCCACGCCGACCGTTGCAGCCTCTTCATGTACCGACAGAGGAACGGTGTTGCAGAACTAGCCACAAGGCTCTTCAACGTCCAGCCTGGCAGCACCCTGGAGGAGTGCCTGGTGCCCCCTGACTCCGAGATTGTCTTCCCTCTGGACATTGGGGTCATTGGGAACGTGGCACAGACAAAGAAGACCGTCAACATCCAGGACGTCAATGAGTGCCCCCACTTCAGCTCATTTGCAGATGAGCTTACTGACTACGTGACCAAGAACATACTTGCCACGCCCATCATGAATGGCAAAGATGTTGTTGCTGTAATCATGGCCATAAACAAAACTGATGGCCCATTTTTCACCAGCGAAGATCAAGATGTTTTCTTGAAGTATCTGAATTTTGCCACCTTAAACCTCAAAATCTATCATTTGAGCTATCTGCACAACTGTGAGACTCGAAGAGGCCAGGTACTGCTTTGGTCCGCCAATAAGGTGTTTGAGGAGCTTACGGATATTGAGAGACAATTCCACAAGGCCTTTTACACAGTCCGAGCCTACCTAAACTGTGACCGCTACTCTGTGGGCCTCCTGGATATGACTAAGGAGAAGGAATTCTTTGATGTGTGGCCAGTGCTTATGGGAGAAGCTCAACCATATTCAGGGCCCCGAACTCCTGATGGCAGAGAAATCCAGTTTTACAAAGTAATTGACTATATCCTTCATGGCAAAGAAGATATTAAAGTCATTCCAACTCCCCCAGCGGATCACTGGGCACTGGTCAGTGGCCTCCCAACCTACGTAGCAGAAAGTGGCTTTATCTGTAACATTATGAATGCCCCTGCAGATGAGATGTTTGAATTTCAGGAAGGGCCACTAGATGACTCTGGATGGATTATAAAAAATGTCCTCTCCATGCCTATAGTCAACAAAAAAGAGGAGATTGTTGGCGTTGCTACTTTTTACAACAGGAAAGATGGGAAACCCTTTGATGAACAAGATGAAGTTCTTATGGAGTCTCTAACACAATTCCTTGGCTGGTCTGTGCTCAACCCTGATACCTATGACAAGATGAATAAACTGGAAAACCGAAAGGACATTGCCCAAGACATGGTGTTGTACCACGTGAGATGTGATAAGGATGAAATCCAGGAAGTGCTGCCAACAAGAGAACGGCTGGGGAGAGAACCCATGGACTGTGATGAAGATGAGCTCAGAGCAATCCTGAAAGTCGAGCTGCCAGGACCTACCAAGTTTGACATCTATGAGTTCCACTTCTCAGACCTGGAATGTACGGAGCTGGAGCTGGTGAAATGTGGGATCCAGATGTACTATGAGCTGGGTGTGGTCAAGAAGTTCCAGATCCCCCAGGAGGTCCTAGTTCGGTTCTTATATTCGGTCAGCAAAGGATACCGAAGAATCACTTACCATAACTGGCGCCATGGCTTTAATGTGGCCCAAACCATGTTCACACTTCTCATGACGGGCAAATTGAAGGACTACTACACAGATCTGGAAGCTTTTGCCATGGTTACAGCTGGTCTATGCCATGACATTGACCACAGGGGAACCAACAACCTCTACCAGATGAAATCCCAGAATCCATTAGCAAAGCTTCATGGCTCATCGATTCTAGAAAGACACCATCTGGAGTTTGGGAAGTTCTTGCTTGCAGAAGAGAGCCTGAATATCTATCAGAACCTGAATCGTCGCCAACACGAGCATGTGATCCACCTGATGGACATCGCCATTATTGCCACAGATCTAGCCCTCTACTTCAAAAAAAGAACAATGTTTCAGAAGATTGTGGATGAATCCAAAGGATATGAAGACAAGAAAAGCTGGGTGGAGTACCTCTCCCTGGAGACAACAAGGAAAGAGATTGTCATGGCAATGATGATGACTGCATGTGACTTGTCTGCCATCACCAAGCCTTGGGAAGTCCAGAGTAAGGTAGCACTGCTGGTGGCTGCTGAGTTCTGGGAGCAGGGTGACTTGGAGAGAACAGTGCTTGACCAGCAGCCAATTCCCATGATGGACAGAAACAAAGCTGCTGAGCTGCCTAAGCTGCAAGTGGGGTTCATTGACTTCGTGTGTACATTCGTATACAAGGAGTTTTCACGTTTCCATGAGGAAATCCAGCCGATGTTTGACAGGCTGCAGAATAACAGGAAGGAGTGGAAGGCCCTGGCTGATGAGCATGAGGCTAAAGTGAAAGCTTTGGAGGAAGAAAAGAAACAAGAAGACGGGAAAATTGCAGCAAAGAAAGCTGGTACCGAGATTTGCAATGGAGGCCCGGCTCCAAAGTCTTCCACCTGCTGCATTCTCTAA
	Macropus_rufus	ATGGCTCTCAGCCAGGAAGATGTGGAAAAGTTTCTCAATGAAAACCCCACTTTCACAGAGCAATATTTTGAAAAGGTTCTGAGCCCCGAAAATGTGGTTGGTGCCTGTGAGGGTAGGGGCCTGGTGGATTTCTCGACCTTTAAAGAACTATGCCAGGTAGAAGAGAGTGAAGTCCTTTTTGAGCTTGTTCAGGACATGCAAGAAAGTGTCAACATGGAGAAGGTGGTCTTCAAAATCCTGAGGAGGGTATGTACCATTATCCACGCCGACCGATGCAGCCTCTTCATGTACCGGCAGAGGAATGGCGTTGCAGAACTAGCCACAAGGCTCTTCAACGTTCAGCCCAACAGCACCCTGGAGGACTGCCTGGTGCCCCCTGACTCTGAGATTGTCTTCCCTCTGGACATCGGGGTCATAGGGCATGTGGCACAGACAAAGAAGACAGTCAACATCCAGGACATTAATGAGTGCCCTCACTTCAGCCCATTTGCTGATGAGCTTACTGAGTATGCGACCAAGAATATACTTGCCACACCCATCATGAATGGCAAAGATGTCGTTGCTGTAATCATGGCCATAAATAAAACTGATGGCCCTTTCTTCACCAATGAAGATCAAGATATTTTCTTGAAGTATCTGAATTTTGCCACCTTAAACCTCAAAATCTATCATCTGAGCTATCTGCACAACTGTGAGACTCGAAGAGGCCAGGTACTGCTTTGGTCAGCCAATAAGGTGTTTGAGGAGCTTACAGATATTGAGAGACAATTCCACAAGGCCTTCTACACAGTTCGAGCCTACCTAAACTGTGACCGCTACTCTGTGGGCCTCCTGGATATGACTAAGGAGAAGGAATTCTTTGATATCTGGCCAGTGCTTATGGGAGAAGCTCAACCATACTCAGGCCCCCGAACTCCTGATGGCAGAGAAATCCAGTTTTACAAAGTAATTGACTATATCCTTCATGGCAAAGAAGATATTAAAGTCATTCCAAATCCTCCAGCGGATCACTGGGCATTGGTCAGTGGCTTGCCAACCTACGTTGCAGAAAGTGGCTTTATCTGCAACATTATGAATGCCCCTGCAGATGAGATGTTTCAATTTCAGGAAGGGCCACTAGATGATTCTGGATGGATTATAAAAAATGTCCTCTCCATGCCCATAGTCAACAAAAAAGAGGAGATTGTTGGCGTTGCTACTTTTTACAACAGGAAAGATGGGAAACCCTTTGATGAGCAAGATGAAGTTCTTATGGAGTCCTTAACACAATTCCTTGGTTGGTCTGTGCTCAACCCTGATACCTATGACAAGATGAATAAACTGGAAAACCGAAAGGACATTGCCCAAGACATGGTGCTGTACCACGTGAGATGTGATAAGGATGAAATCCAGGAAGTGCTGCCAACAAGAGAACGGCTGGGGCGGGAACCTGTGGACTGTGATGAGGATGAACTCAGAGCAATTCTGAAAGACGAGCTGCCAGGACCCAAAAAGTTCGACATCTATGAGTTCCACTTCTCAGACCTGGAATGTACAGAGCTGGAGCTGGTGAAATGTGGGATCCAGATGTACTATGAGCTGGGTGTGGTCAAGAAATTCCAGATCCCTCAAGAGGTCCTAGTTCGCTTCTTGTACTCCGTCAGCAAAGGATACCGAAGAATCACTTACCATAACTGGCGCCATGGCTTTAATGTGGCTCAAACCATGTTCACACTTCTCATGACAGGCAAATTGAAGGACTATTACACAGATCTGGAAGCTTTTGCTATGGTAACCGCCGGTCTGTGCCATGACATTGACCACAGAGGAACCAACAACCTCTACCAGATGAAATCCCAGAATCCATTAGCAAAGCTTCATGGCTCATCAATTCTAGAAAGACACCATCTGGAGTTTGGGAAGTTCTTGCTGGCAGAAGAGAGCCTGAATATCTATCAGAATCTGAATCGGCGCCAACATGAGCATGTGATTCACCTGATGGACATCGCCATTATTGCCACAGATCTAGCTCTCTACTTCAAAAAAAGAGCAATGTTCCAGAAGATTGTGGATGAATCCAAAGGATACGAAGACAAGAAAAGCTGGGTGGAGTACCTTTCCCTGGAGACAACAAGGAAAGAGATTGTCATGGCAATGATGATGACCGCATGTGACTTGTCTGCCATCACCAAGCCTTGGGAAGTCCAGAGTAAGGTAGCACTATTGGTGGCTGCTGAGTTCTGGGAACAGGGTGACTTGGAGAGAACAGTACTTGACCAGCAGCCAATTCCCATGATGGACAGAAATAAAGCTGCTGAGCTGCCTAAACTGCAAGTGGGGTTCATCGACTTCGTGTGCACATTTGTATACAAGGAGTTTTCACGTTTCCATGAGGAAATCCAACCCATGTTTGACAGGCTGCAGAATAACAGGAAGGAGTGGAAGGCCCTGGCTGATGAGTATGAGGCCAAAGTGAAGGTTTTGGAGGAAGAAAAGAAAAAAGAAGATGGGAAAATTGTAGCAAAGAAAGCTGGTACCGAGATTTGCAATGGAGGCCCGGCTCCAAAGTCTTCCACGTGCTGCATTCTCTAA
	Strigocuscus_gymnotis	ATGGCCCTCAGGCAGGAAGACGTGGAGAAGTTTCTCAATGAAAACCCCACTTTCACAGAGCAATATTTTGAAAAGGTTCTGAGCCCCGAGAATGTGGTTGGTGCATGTGAGGGTAGGGGCCTGGTGGATTTCTCAACCTTTAAAGAACTATGCCAGGTGGAAGAGAGCGAAGCCCTCTTTGAACTTGTTCAGGACATGCAAGAAAGTATCAACATGGAGAAGGTGGTCTTCAAAATCCTGAGGAGGGTATGCACCATCATCCACGCTGACCGTTGCAGCCTCTTCATGTACCGGCAGAGGAATGGTGTTGCAGAACTAGCCACAAGGCTCTTCAATGTCCAGCCTGGCAGCACCCTGGAGGAGTGCCTGGTGCCCCCTGACTCTGAGATTGTCTTCCCTCTGGACATCGGGGTCATCGGGAACGTGGCACAGACAAAGAAGACTGTCAACATCCAGGACGTCAATGAGTGCCCCCACTTCAGCTCATTTGCAGATGAGCTTACTGACTACGTGACCAAGAACATACTTGCCACGCCCATCATGAATGGCAAAGATGTCGTTGCTGTAATCATGGCCATAAATAAAACCGATGGCCCATTTTTCACCAGTGAAGATCAAGATGTTTTCTTGAAGTATCTGAATTTTGCCACCTTAAACCTCAAAATCTATCATTTGAGCTATCTGCACAACTGTGAGACTCGAAGAGGCCAGGTACTGCTTTGGTCCGCCAATAAGGTGTTTGAGGAGCTTACAGATATTGAGAGACAATTCCACAAGGCCTTTTACACAGTCCGAGCCTACCTAAACTGTGACCGCTACTCTGTGGGCCTCCTGGATATGACTAAGGAGAAGGAATTCTTTGATGTGTGGCCGGTGCTTATGGGAGAAGCTCAACCATATTCAGGCCCCCGAACTCCTGATGGCAGAGAAATCCAGTTTTACAAAGTAATTGACTATATCCTTCATGGCAAAGAAGATATTAAAGTCATTCCAACTCCCCCAGCAGATCACTGGGCACTGGTCAGTGGCCTCCCAACCTACGTAGCAGAAAGTGGCTTTATATGTAACATAATGAATGCCCCTGCAGATGAGATGTTTGAATTTCAGGAAGGGCCACTAGATGACTCTGGATGGATTATAAAAAATGTCCTCTCCATGCCTATAGTCAACAAAAAAGAGGAGATTGTTGGTGTTGCTACTTTTTACAACAGGAAAGATGGGAAACCCTTTGATGAACAAGATGAAGTTCTTATGGAGTCCCTAACACAGTTCCTTGGCTGGTCTGTGCTCAACCCTGATACCTATGACAAGATGAATAAATTGGAAAACCGAAAGGACATTGCCCAAGACATGGTGTTGTACCACGTGAGATGTGATAAGGATGAAATCCAGGAAGTGCTGCCAACAAGAGAACAGCTGGGGAGGGAACCCATGGACTGTGATGAAGATGAGCTCAGAGCAATCCTGAAAGTCGAGCTGCCAGGACCTACCAAGTTTGGCATCTATGAGTTCCACTTCTCAGACCTGGAATGTACGGAGCTGGAGCTGGTGAAATGTGGGATCCAGATGTATTATGAGCTGGGTGTGGTCAAGAAGTTCCAGATTCCCCAGGAGGTCCTAGTTCGGTTCTTATACTCGGTCAGCAAAGGATACCGAAGAATCACTTACCATAACTGGCGCCATGGTTTTAATGTGGCCCAAACCATGTTCACACTTCTCATGACGGGCAAATTGAAGGACTACTACACAGATCTGGAAGCTTTTGCCATGGTTACAGCTGGTCTATGCCATGACATTGACCACAGGGGAACCAACAACCTCTACCAGATGAAATCCCAGAATCCATTAGCAAAGCTTCATGGCTCATCAATTCTAGAAAGACACCATCTGGAGTTTGGGAAGTTCTTGCTTGCAGAAGAGAGCCTGAATATCTATCAGAACCTGAATCGTCGCCAACACGAGCATGTGATCCACCTGATGGACATCGCCATTATTGCCACAGATCTAGCCCTCTACTTCAAAAAAAGAACAATGTTTCAGAAGATTGTGGATGAATCCAAAGGATATGAAGACAAGAAAAGCTGGGTGGAGTACCTCTCCCTGGAGACAACAAGGAAAGAGATTGTCATGGCAATGATGATGACTGCATGTGACTTGTCTGCCATCACCAAGCCTTGGGAAGTCCAGAGTAAGGTAGCACTGCTGGTGGCTGCTGAGTTCTGGGAGCAGGGTGACTTGGAGAGAACAGTGCTTGACCAGCAGCCAATTCCCATGATGGACAGAAACAAAGCTGCTGAGCTGCCTAAGCTGCAAGTGGGGTTCATTGACTTCGTGTGCACATTCGTATACAAGGAGTTTTCACGTTTCCATGAGGAAATCCAGCCGATGTTTGACAGGCTGCAGAATAACAGGAAGGAGTGGAAGGCCCTGGCTGATGAGCATGAGGCTAAAGTGAAAGCTTTGGAGGAAGAAAAGAAAAAAGAAGATGGAAAATTTGCAGCAAAGAAAGCTGGTACCGAGATTTGCAATGGAGGCCCGGCTCCAAAGTCTTCCACCTGCTGCATTCTCTAA
	Notoryctes_typhlops_NYGC	ATGGCCCTCAGCCAGGAAGATGTGAAGAAGTTTCTTCATGAAAACCCCACCTTCACAGAGGCATACTTTGAAAAGGTTCTGAGCCCTGAGAATGTGGTTGGTGCGTGTGAGGGTAGGGGCCTGCTGGATTTCTCAACTTTTAAAGAACTATGCCAGTTGGAAGAGAGTGAAGCCCTTTTTGAACTCATTCAGGACATGCAAGAAAATGTCAACATGGAGAAGGTGGTCTTCAAAATCCTTAGGAGCGTATGTACCATCATCCATGCTGACCRCTGTAGCCTCTTCATGTATCGGCAGAGGAATGGTGTTGCAGAATTGGCTACAAGACTCTTTAACATCCAGGCCAACAACACCCTGGAGGAGTGTCTGGTGGCCCCTGAGTCTGAAATTGTCTTCCCTCTAGACACTGGAGTGGTAGGGCATGTGGCACAGACCAAGAAGACTGTCAACATCCAGGATGTTAAAGAGTGCCCCCACTTCAGCTCATTTGCGGATAAGCTTACTGAATACGTGACCAAGAATATACTTGCCACACCCATCATGAATGRCAAAGATGTCATTTCTGTAATCATGGCCATAAATAAAACTGATGGTCCATTTTTCACCAGTGAAGATCAAGATGTTTTCATGAAGTATCTGAATTTTGCCTCCTTAAATCTAAAAATCTATCATTTGAGCTATCTGCACAACTGTGAGATCCGAAGAGGCCAGGTACTGCTTTGGTCCGCCAATAAGGTGTTTGAGGAGCTTACAGATATTGAGAGACAATTCCACAAGGCCTTCTACACAGTTCGAGCCTACCTAAACTGTGATCGCTACTCTGTGGGCCTCCTGGATATGACTAAGGAGAAGGAGTTCTTTGATGTATGGCCAGTGCTTATAGGAGAAGCTCAACCATATTCAGGTCCCAGAACTCCTGATGGCAGAGAAATCCAGTTTTACAAAGTAATTGACTATATCCTCCATGGCAAAGAAGATATTAAAGTCATTCCAAATCCCCCAGCAGATCATTGGGCACTGGTCAGTGGCCTACCAACCTATGTAGCAGAAAGTGGTTTTATCTGTAACATTATGAATGCCCCTGCAGATGAGATGTTTCAATTTCAGGAAGGGCCACTAGATGACTCTGGATGGATTATTAAAAATGYCCTCTCCATGCCCATAGTCAACAAAAAAGAGGAGATCGTTGGTGTTGCTACTTTTTACAACAGGAAAGATGGGAAACCATTTGATGAGCAAGATGAAGTTCTTATGGAGTCCCTAACACAATTCCTTGGCTGGTCTGTACTCAACCCTGACACCTATGACAAGATGAATAAACTGGAAAACCGAAAGGACATTGCCCAAGACATGGTGCTGTACCACGTGAAATGTGATAAGGATGAAATCCAGGCAGTGCTGCCAACAAGAGAACGGCTGGGGAGAGAACCTATGGACTGTGATGAGGATGAGCTCAGGATAATCCTGAAAAATGAGCTGCCAGGACCCACCAAATTTGACATCTATGAGTTCCACTTCTCAGACCTGGAATGTACAGATCTGGAGCTGGTGAAATGTGGGATCCAGATATACTATGAGCTAGGCGTGGTCAAGAAATTCCAGATCCCCCAAGAGGTCCTAGTTCGGTTCTTATATTCAGTCAGCAAAGGATACCGAAGAATCACTTACCATAACTGGCGCCATGGCTTTAATGTGGCCCAAACCATGTTCACACTTCTCATGACAGGCAAATTGAAGGAGTACTACACAGATCTGGAAGCTTTTGCCATGGTGACAGCTGGCCTATGCCATGACATTGACCACAGGGGAACCAACAACCTCTTCCAGATGAAATCCCAGAATCCATTAGCAAAGCTCCATGGCTCATCAATTCTAGAAAGACACCATCTGGAGTTTGGGAAGTTCTTGCTTGCAGAAGAGAGCCTGAATATCTATCAGAACCTGAATCGTCACCAACATGAGCATGTGATCCATCTGATGGACATCGCCATTATCGCCACAGATCTGGCCCTCTATTTCAAAAAAAGAACAATGTTTCAGAAGATTGTGGATGAATCCAAAGGCTATAAAGACAAGAAAAGCTGGGTGGAGTACCTCTCCCTGGAGACAACGAGGAAAGAGATTGTCATGGCAATGATGATGACTGCATGTGACTTGTCTGCCATCACCAAGCCATGGGAAGTCCAGAGTAAGGTAGCTCTGCTGGTGGCTGCTGAGTTCTGGGAGCAGGGTGACTTGGAGAGAACAGTGCTTGACCAGCAGCCAATTCCCATGATGGACAGAAAAAAAGCTGATGAGCTGCCTAAGTTGCAAGTGGGGTTCATTGACTTCGTGTGTACATTTGTATTCAAAGAGTTTTCACATTTCCATGAGGAAATCCAGCCCATGTTTGACAGGCTGCAGAATAACAGGAAGGAGTGGAAGGCCTTGGCAGATGAGTATGAGGCTAAAGTGAAGGCTTTGGAGGAAGAA---AAAATAGAACAGGAGAAAATTGCAGAAAAAAAAGCTGGTACCGAGATTTGCAATGCAGGCCCACCTCCACAGTCTTCCACCTGCTGCATCCTCTAA
	Notoryctes_typhlops_DNA_Zoo	ATGGCCCTCAGCCAGGAAGATGTGAAGAAGTTTCTTCATGAAAACCCCACCTTCACAGAGGCATACTTTGAAAAGGTTCTGAGCCCTGAGAATGTGGTTGGTGCGTGTGAGGGTAGGGGCCTGCTGGATTTCTCAACTTTTAAAGAACTATGCCAGTTGGAAGAGAGTGAAGCCCTTTTTGAACTCATTCAGGACATGCAAGAAAATGTCAACATGGAGAAGGTGGTCTTCAAAATCCTTAGGAGGGTATGTACCATCATCCATGCTGACCGCTGTAGCCTCTTCATGTATCGGCAGAGGAATGGTGTTGCAGAATTGGCTACAAGACTCTTTAACATCCAGGCCAACAACACCCTGGAGGAGTGTCTGGTGGCCCCTGAGTCTGAAATTGTCTTCCCTCTAGACATTGGAGTGGTAGGGCATGTGGCACAGACCAAGAAGACTGTCAACATCCAGGATGTTAAAGAGTGCCCCCACTTCAGCTCATTTGCAGATAAGCTTACTGAATACGTGACCAAGAATATACTTGCCACACCCATCATGAATGGCAAAGATGTCATTTCTGTAATCATGGCCATAAATAAAACTGATGGTCCATTTTTCACCAGTGAAGATCAAGATGTTTTCGTGAAGTATCTGAATTTTGCCTCCTTAAATCTAAAAATCTATCATTTGAGCTATCTGCACAACTGTGAGATCCGAAGAGGCCAGGTACTGCTTTGGTCCGCCAATAAGGTGTTTGAGGAGCTTACAGATATTGAGAGACAATTCCACAAGGCCTTCTACACAGTTCGAGCCTACCTAAACTGTGATCGCTACTCTGTGGGCCTCCTGGATATGACTAAGGAGAAGGAGTTCTTTGATGTATGGCCAGTGCTTATAGGAGAAGCTCAACCATATTCAGGTCCCAGAACTCCTGATGGCAGAGAAATCCAGTTTTACAAAGTAATTGACTATATCCTCCATGGCAAAGAAGATATTAAAGTCATTCCAAATCCCCCAGCAGATCATTGGGCACTGGTCAGTGGCCTACCAACCTATGTAGCAGAAAGTGGTTTTATCTGTAACATTATGAATGCCCCTGCAGATGAGATGTTTCAATTTCAGGAAGGGCCACTAGATGACTCTGGATGGATTATTAAAAATGTCCTCTCCATGCCCATAGTCAACAAAAAAGAGGAGATCGTTGGTGTTGCTACTTTTTACAAGAGGAAAGATGGGAAACCATTTGATGAGCAAGATGAAGTTCTTATGGAGTCCCTAACACAATTCCTTGGCTGGTCTGTACTCAACCCTGACACCTATGACAAGATGAATAAACTGGAAAACCGAAAGGACATTGCCCAAGACATGGTGCTGTACCACGTGAAATGTGATAAGGATGAAATCCAGGCAGTGCTGCCAACAAGAGAACGGCTGGGGAGAGAACCTATGGACTGTGATGAGGATGAGCTCAGGATAATCCTGAAAAATGAGCTGCCAGGACCCACCAAATTTGACATCTATGAGTTCCACTTCTCAGACCTGGAATGTACAGATCTGGAGCTGGTGAAATGTGGGATCCAGATATACTATGAGCTAGGCGTGGTCAAGAAATTCCAGATCCCCCAAGAGGTCCTAGTTCGGTTCTTATATTCAGTCAGCAAAGGATACCGAAGAATCACTTACCATAACTGGCGCCATGGCTTTAATGTGGCCCAAACCATGTTCACACTTCTCATGACAGGCAAATTGAAGGAGTACTACACAGATCTGGAAGCTTTTGCCATGGTGACAGCTGGCCTATGCCATGACATTGACCACAGGGGAACCAACAACCTCTTCCAGATGAAATCCCAGAATCCATTAGCAAAGCTCCATGGCTCATCAATTCTAGAAAGACACCATCTGGAGTTTGGGAAGTTCTTGCTTGCAGAAGAGAGCCTGAATATCTATCAGAACCTGAATCGTCGCCAACATGAGCATGTGATCCATCTGATGGACATCGCCATTATCGCCACAGATCTGGCCCTCTATTTCAAAAAAAGAACAATGTTTCAGAAGATTGTGGATGAATCCAAAGGCTATAAAGACAAGAAAAGCTGGGTGGAGTACCTCTCCCTGGAGACAACGAGGAAAGAGATTGTCATGGCAATGATGATGACTGCATGTGACTTGTCTGCCATCACCAAGCCATGGGAAGTCCAGAGTAAGGTAGCTCTGCTGGTGGCTGCTGAGTTCTGGGAGCAGGGTGACTTGGAGAGAACAGTGCTTGACCAGCAGCCAATTCCCATGATGGACAGAAAAAAAGCTGATGAGCTGCCTAAGTTGCAAGTGGGGTTCATTGACTTCGTGTGTACATTTGTATTCAAAGAGTTTTCACATTTCCATGAGGAAATCCAGCCCATGTTTGACAGGCTGCAGAATAACAGGAAGGAGTGGAAGGCCTTGGCAGATGAGTATGAGGCTAAAGTGAAGGCTTTGGAGGAAGAA---AAAATAGAACAGGAGAAAATTGCAGAAAAAAAAGCTGGTACCGAGATTTGCAATGCAGGCCCACCTCCACAGTCTTCCACCTGCTGCATCCTCTAA
	Dasyurus_viverrinus	ATGGCCCTTGAGCAGGAAGTTGTGGAGAAGTTTCTCAAAGAAAATCCCACCTTCACAGAGAAATACTTTGAAAAGGTTCTGAGCCCAGAGAATGTGATCAGTGCATGTGAGGGCAGGGGCCTGGTGGATTTCTCAACCTTTAAGGAGTTGTGCCAGGTGGAGGAGAGCGAAATGCTTTTTGAGCTTGTTCAGGACATGCAAGAAAATATTAACATGGAGAAGGTGGTCTTCAAAATCCTTAAGAGAATATGCACCATCATCCACGCCGACCGCTGCAGCCTCTTCATGTACCGGCAAAGGAATGGCGTTGCAGAACTGGCCACGAGGCTCTTCAACGTCCAGCCGGACAGCGTCCTGGAAGAGTGCCTGGTGCCCCCCGACTCCGAGATTGTGTTCCCTCTGGACATGGGTGTCATCGGACACGTGGGTCAGACCAAGAAGACCGTCAACATCCAGAACGTTGATGAGTGTTCCAACTTCAGCTCATTTGTAGATGAGCTCACTGAATATGTGACCAAGAACATACTTGCCACACCCGTCATGAATGGCAAAGATGTTGTTGCTGTAATCATGGCCATAAATAAAACCGATGGCCCATTTTTCACCAGTGAAGATCAAGATGTCTTCTTGAAGTATCTGAATTTTGCCTCCTTAAGCCTAAAAATCTATCATTTGAACTATCTACACAACTGTGAGACTCGAAGAGGCCAGGTACTGCTTTGGTCTGCCAATAAGGTGTTTGAGGAGCTTACAGATATTGAAAGACAGTTCCACAAGGCCTTCTACACAGTTCGAGCCTATCTAAACTGTGACCGCTACTCTGTGGGCCTCCTGGATATGACTAAGGAGAAGGAATTCTTTGATGTGTGGCCAGTGCTTATGGGAGAAGCGCAACCATACTCAGGACCCCGAACTCCTGATGGCAGAGAAATCCAGTTTTACAAAGTAATTGACTATATCCTTCATGGCAAAGAAGACATTAAAGTTATTCCAACTCCCCCAGAAGATCACTGGGCACTGGTCAGCGGCCTCCCAACCTACGTAGCAGAAAGTGGCTTTATCTGTAACATTATGAATGCCCCTGCAGATGAGATGTTTCAATTTCAGAAAGAGCCACTAGATGAATCTGGATGGATTATTAAAAACGTCCTCTCCATGCCTATAGTCAACAAAAAAGAGGAGATTGTTGGAGTTGCTACTTTTTACAACAGGAAAGATGGGAAACCCTTTGATGAGCAAGATGAAGTTCTTATGGAGTCCCTAACACAATTCCTTGGCTGGTCTGTGCTCAACCCTGACACCTATGACAAGATGAATAAACTGGAAAACCGAAAGGACATTGCCCAAGATATGGTGTTATACCATGTAAAATGTGATAAGGATGAAATCCAAGAAGTGCTGCCAACAAGAGAACGGTTTGGAAGGGAACCCATGGACTGTGATGAGGATGAACTCAGAATGATCCTGAAAGATGAACTGCCAGGACCCAACAAGTTTGACATCTATGAGTTCCACTTCTCAGACCTGGAATGTACGGAGCTGGAGCTGGTGAAATGTGGGATCCAGATGTACTATGAACTGGGTGTTGTCAAGAAATTCCAGATCCCTCAGGAGGTTTTAGTTCGGTTCTTGTATTCGGTCAGCAAAGGATACCGAAGAATTACTTACCATAATTGGCGCCATGGCTTTAATGTGGCTCAAACCATGTTCACACTTCTCATGACAGGCAAATTGAAGTCCTATTACACAGATCTGGAAGCTTTGGCCATGGTGACAGCCGGCCTGTGCCATGACATTGACCACAGGGGAACCAACAACCTCTACCAGATGAAATCCCAGAATCCATTAGCAAAGCTTCATGGCTCATCAATTCTAGAAAGACACCATCTGGAGTTTGGAAAGTTCTTGCTTTCAGAAGAGAGCCTGAATATCTATCAGAACCTGAATCGTCGTCAACACGAGCACGTAATCCACCTGATGGACATCGCCATTATTGCCACAGATCTGGCTCTCTACTTCAAAAAAAGAACAATGTTTCAGAAGATTGTGGATGAATCCAAAGGATATGAAGACAAGAAAAGCTGGGTGGAATATCTCTCCCTGGAGACAACAAGGAAAGAGATTGTCATGGCAATGATGATGACTGCATGTGACTTGTCTGCCATCACCAAGCCATGGGAAGTCCAGAGTAAGGTAGCATTGCTAGTGGCTGCTGAGTTCTGGGAACAGGGTGATTTGGAGAGAACAGTGCTTGACCAGCAGCCAATTCCCATGATGGACAGAAACAAAGCTGATGAGCTGCCTAAACTGCAAGTGGGGTTCATTGACTTCGTATGTACATTTGTATACAAGGAGTTTTCACGTTTCCATGAGGAAATCCAGCCCATGTTTGACAGGCTGCAGAATAACAGGAAGGAATGGAAGGCCCTGGCTGATGAGTATGAGGCTAAAGTGAAGGCTTTAGAGGAAGAAAAGAAGAAAGAAGAGGAGAAACCTGTAGCAAAGAAAGTTGGCACCGAGATTTGCAACGGAGGTCCGCCTCCACAATCTTCCACCTGCTGCATCCTCTAA
	Pseudochirops_cupreus	ATGGCCCTCAGTCAGGAAGATGTGGAGAAATTTCTCAATGAAAACCCTGCTTTCACAGAGCAATACTTTGAAAAAGTTCTGAGCCCCGAGAATGTGGTTGGTGCTTGTGAGGGTAGGGGCCTGGTGGATTTCTCAACCTTTAAAGAACTATGCCAGGTGGAAGAGAGCGAAGCCCTCTTTGAACTTGTTCAGGACATGCAAGAAAGTATCAACATGGAGAAGGTGGTCTTCAAAATCCTGAGGAGGGTATGTACCCTCATCCATGCTGACCGTTGCAGCCTCTTCATGTACCGGCAGAGGAATGGTGTTGCAGAACTAGCCACAAGGCTCTTCAACGTCCAACCCGGCAGCACCCTGGAGGAGTGCCTGGTGCCCCCTGATTCCGAAATTGTCTTCCCTCTGGACATCGGGGTCGTAGGGCATGTGGCACAGACAAAGAAGACCATCAATGTCCAGGATGTTAATGAGTGCCCCCATTTCAGCTCATTCGCAGATGAACTTACTGAGTATGTGACCAAGAACATACTTGCCACACCCATCATGAATGGCAAAGATGTTGTTGCTATAATCATGGCCATAAATAAAACTGATGGCCCATTTTTCACCAATGAAGATCAAGACGTTTTCTTGAAGTATCTGAATTTTGCCTCCTTAAACCTCAAAATCTATCATTTGAGCTATCTGCACAATTGTGAGACTCGAAGAGGCCAGGTACTGCTTTGGTCCGCCAATAAGGTGTTTGAGGAGCTTACAGATATTGAGAGACAATTCCACAAGGCCTTCTACACAGTTCGAGCCTACCTAAACTGTGATCGCTACTCTGTGGGCCTCCTGGATATGACTAAGGAAAAAGAGTTCTTTGATGTGTGGCCAGTGCTTATGGGAGAAGCTCAACCATATTCAGGCCCCCGAACTCCTGATGGCAGAGAAATCCAGTTTTACAAAGTAATTGACTATATCCTTCATGGCAAAGAAGATATTAAAGTCATTCCAACTCCCCCAGCGGATCACTGGGCACTGGCCAGTGGCCTCCCAACGTACGTAGCGGAAAGTGGCTTTATCTGTAACATTATGAATGCCCCTGCAGATGAGATGTTTCAATTTCAGGAAGGGCCACTAGATGACTCTGGATGGATTATAAAAAACGTCCTCTCCATGCCCATAGTCAACAAAAAAGAGGAGATTGTTGGTGTTGCTACTTTTTACAACAGGAAAGATGGGAAACCCTTCGATGAACAAGATGAAGTTCTTATGGAGTCTCTAACACAATTCCTTGGTTGGTCTGTGCTCAACCCTGATACCTATGACAAGATGAATAAACTGGAAAACCGAAAGGACATTGCCCAAGACATGGTGCTGTACCACGTGAGATGTGATAAGGATGAAATCCAGGAAGTGCTGCCAACAAGAGAACGTCTGGGAAGGGAACCCGTGGACTGTGATGAGGATGAGCTCAAAGCAATCCTGAAAGACGAGCTGCCAGGACCCACCAAGTTTGACATCTATGAGTTCCACTTCTCAGACCTGGAATGTACAGAGCTGGAGCTGGTAAAATGTGGAATCCAGATGTACTATGAGCTGGGTGTGGTCAAGAAGTTCCAGATCCCCCAGGAGGTTCTAGTTCGTTTCTTATACTCAGTCAGCAAAGGATACCGAAGAATCACTTATCATAACTGGCGCCATGGCTTTAATGTGGCCCAAACCATGTTCACACTTCTCATGACAGGCAAATTGAAGGACTATTACACAGATCTGGAAGCTCTTGCCATGGTGACAGCCGGTCTGTGCCATGACATTGACCACAGGGGAACCAACAACCTCTACCAGATGAAATCCCAGAATCCATTAGCAAAGCTTCATGGCTCATCAATTCTAGAAAGACACCATCTGGAGTTTGGGAAGTTCTTACTTGCAGAAGAGAGCCTGAATATCTTTCAGAACCTGAATCGTCGCCAACACGAGCATGTGATCCACCTGATGGATATCGCCATTATTGCCACAGATCTAGCCCTCTACTTCAAAAAAAGAACAATGTTTCAGAAGATTGTGGATGAATCCAAAGGGTATGAAGACAAGAAAAGCTGGGTAGAGTACCTCTCCCTGGAGACAACAAGGAAAGAGATTGTCATGGCAATGATGATGACTGCATGTGACTTGTCTGCCATCACCAAGCCTTGGGAAGTCCAGAGTAAGGTAGCATTGCTGGTGGCTGCTGAGTTCTGGGAGCAGGGTGACTTGGAGAGAACGGTACTTGACCAGCAGCCAATTCCCATGATGGACAGAAACAAAGCTGCTGAGCTGCCTAAGTTGCAAGTGGGGTTCATTGACTTCGTGTGTACATTTGTATACAAGGAGTTTTCACGTTTCCACGAGGAAATCCAGCCCATGTTTGACAGGCTTCAGAATAACAGGAAGGAGTGGAAGGCCCTGGCTGATGAGCACGAGGCTAAAGTGAAGGCTTTGGAGGAAGAAAAGAAAAAAGAAGATGGGAAAATTGCTGCAAAGAAAGCTGGTACCGAGATTTGCAACGGAGGCCCAGCTCCAAAGTCTTCTACCTGTTGCATTCTCTAA
	Antechinus_stuartii	ATGGCCCTCGAGCAGGAAGCTGTGGAGAAGTTTCTCAAAGAAAATCCCACCTTCACAGAGAAATACTTTGAAAAGGTTCTGAGCCCCGAGAATGTGATCAGTGCGTGTGAGGGCAGGGGTCTGGTGGATTTCTCAACCTTTAAGGAACTGTGCCAGGTGGAGGAGAGCGAAATGCTTTTTGAGCTCGTTCAGGACATGCAAGAAAATATCAACATGGAGAAGGTGGTCTTCAAAATCCTTAAGAGAATATGCACCATCATCCACGCCGACCGCTGCAGCCTCTTCATGTACCGGCAGAGGAACGGCGTTGCAGAACTGGCCACGAGGCTCTTCAACGTCCAGCAGGACAGCGTCCTGGAAGAGTGCCTGGTGCCCCCCGACTCCGAGATTGTGTTCCCTCTGGACATGGGGGTCATCGGACACGTGGGTCAGACCAAGAAGACCGTCAACATCCAAAACGTCGATGAGTGTTCCAACTTCAGCTCATTTGTAGATGAGCTCACTGAATATGTGACCAAGAACATACTTGCCACACCCATCATGAATGGCAAAGATGTTGTTGCTGTAATCATGGCCATAAATAAAACCGATGGCCCATTTTTCACCAATGAAGATCAAGATGTCTTCTTGAAGTATCTGAATTTTGCCTCCTTAAGCCTAAAAATCTATCATTTGAACTATCTGCACAACTGTGAGACTCGAAGAGGCCAGGTACTGCTTTGGTCTGCCAATAAGGTGTTTGAAGAGCTTACAGATATTGAAAGACAGTTCCACAAAGCCTTCTACACAGTCCGAGCCTATCTAAACTGTGATCGCTACTCTGTGGGCCTCCTGGATATGACTAAGGAGAAGGAATTCTTTGATGTGTGGCCAGTGCTTATGGGAGAAGCTCAACCATACTCAGGACCCCGAACTCCTGATGGCAGAGAAATCCAGTTTTACAAAGTAATTGACTATATCCTCCATGGCAAAGAAGATATTAAAGTTATTCCAACTCCCCCAGAAGATCACTGGGCATTGGTCAGCGGCCTCCCAACCTACGTAGCAGAAAGTGGCTTTATCTGTAACATTATGAATGCCCCTGCAGATGAGATGTTTCAATTTCAGAAAGAGCCACTAGATGAATCTGGATGGATTATTAAAAACGTCCTCTCCATGCCTATAGTCAACAAAAAAGAGGAGATTGTTGGAGTGGCTACTTTTTACAACAGGAAAGATGGGAAACCCTTTGATGAGCAAGATGAAGTTCTTATGGAGTCCCTAACACAATTCCTTGGCTGGTCTGTGCTCAATCCTGACACCTATGACAAGATGAATAAACTGGAAAACCGAAAGGACATTGCCCAAGATATGGTGTTATACCACGTGAAATGTGATAAGGATGAAATCCAGGAAGTGCTGCCAACAAGAGAACGGTTTGGAAGGGAACCCATGGACTGTGATGAGGATGAACTCAGAATGATCCTGAAAGATGAGCTGCCAGGACCCAACAAGTTTGACATCTATGAGTTCCACTTCTCAGACCTGGAATGTACGGAGCTGGAGCTGGTGAAATGTGGGATCCAGATGTACTATGAACTGGGTGTGGTCAAGAAATTCCAGATCCCTCAGGAGGTCTTAGTTCGGTTCTTGTATTCGGTCAGCAAAGGATACCGAAGAATTACTTACCATAATTGGCGCCATGGCTTTAATGTGGCTCAAACCATGTTCACACTTCTCATGACAGGCAAATTGAAGTCCTATTACACAGATCTGGAAGCTTTCGCCATGGTGACAGCCGGCCTATGCCATGACATTGACCACAGGGGAACCAACAACCTCTACCAGATGAAATCCCAGAATCCATTAGCAAAGCTCCATGGCTCATCAATTCTAGAAAGACACCATCTGGAGTTTGGAAAGTTCTTGCTTTCAGAAGAGAGCCTGAATATCTATCAGAACCTGAATCGTCGTCAACACGAGCACGTAATCCACCTGATGGACATCGCCATTATTGCCACAGATCTGGCCCTCTACTTCAAAAAAAGAACAATGTTTCAGAAGATTGTGGATGAATCCAAAGGATATGAAGACAAGAAAAGCTGGGTGGAATACCTCTCCCTGGAGACAACAAGGAAAGAGATTGTCATGGCAATGATGATGACTGCATGTGACTTGTCTGCCATCACCAAGCCATGGGAAGTCCAGAGTAAGGTAGCACTGCTAGTGGCTGCTGAGTTCTGGGAACAGGGTGATTTGGAGAGAACAGTGCTTGATCAGCAGCCAATTCCCATGATGGACAGAAACAAAGCTGATGAGCTGCCTAAACTGCAAGTGGGGTTCATTGACTTCGTGTGTACATTTGTATACAAGGAGTTTTCACGTTTCCATGAGGAAATCCAGCCCATGTTTGACAGGCTGCAGAATAACAGGAAGGAATGGAAGGCCCTGGCTGATGAGTATGAGGCTAAAGTGAAGGCTTTGGAGGAAGAAAAGAAAAAAGAAGAGGAGAAACCTGTAGCAAAGAAAGTTGGCACCGAGATTTGCAACGGAGGTCCGCCTCCACAATCTTCCACCTGCTGCATCCTCTAA
	Macropus_eugenii	ATGGCTCTCAGCCAGGAAGATGTGGAGAAGTTTCTCAATGAAAACCCCACTTTCACAGAGCAATATTTTGAAAAGGTTCTGAGCCCCGAAAATGTGGTTGGTGCCTGTGAAGGTAGGGGCCTGGTGGATTTCTCAACCTTTAAAGAACTATGCCAGGTAGAAGAGAGTGAAGTCCTTTTTGAGCTTGTTCAGGACATGCAAGAAAGTGTCAACATGGAGAAGGTGGTCTTCAAAATCCTGAGGAGGGTATGTACCATTATCCATGCTGACCGATGCAGCCTCTTCATGTACCGGCAGAGGAATGGCGTTGCAGAACTAGCCACAAGGCTCTTCAACGTTCAGCCCAACAGCACCCTGGAGGACTGCCTGGTGCCCCCTGACTCTGAGATTGTCTTCCCTCTGGACATCGGGATCATAGGGCATGTGGCACAGACAAAGAAGACAGTCAACATCCAGGACGTTAATGAGTGCCCTCACTTCAGCCCATTTGCTGATGAGCTTACTGAGTATGCGACCAAGAATATACTTGCCACACCCATCATGAATGGCAAAGATGTCGTTGCTGTAATCATGGCCATAAATAAAACCGATGGCCCTTTCTTCACCAGTGAAGATCAAGATATTTTCTTGAAGTATCTGAATTTTGCCACCTTAAACCTCAAAATCTATCATCTGAGCTATCTGCACAACTGTGAGACTCGAAGAGGCCAGGTACTGCTTTGGTCAGCCAATAAGGTGTTTGAGGAGCTTACAGATATTGAGAGACAATTCCACAAGGCCTTCTACACAGTTCGAGCCTACCTAAACTGTGACCGCTACTCTGTGGGCCTCCTGGATATGACTAAGGAGAAGGAATTCTTTGATATCTGGCCAGTGCTTATGGGAGAAGCTCAACCATACTCAGGCCCCCGAACTCCTGATGGCAGAGAAATCCAGTTTTACAAAGTAATTGACTATATCCTTCATGGCAAAGAAGATATTAAAGTCATTCCAAATCCTCCAGCAGATCACTGGGCATTGGTCAGTGGCTTGCCAACCTACGTTGCAGAAAGTGGCTTTATCTGTAACATTATGAATGCCCCTGCAGATGAGATGTTTCAATTTCAGGAAGGGCCACTAGATGATTCTGGATGGATTATAAAAAATGTCCTCTCCATGCCCATAGTCAACAAAAAAGAGGAGATTGTTGGCGTTGCTACTTTTTACAACAGGAAAGATGGGAAACCCTTTGATGAGCAAGATGAAGTTCTTATGGAGTCCTTAACACAATTCCTTGGTTGGTCTGTGCTCAACCCTGACACCTATGACAAGATGAATAAACTGGAAAACCGAAAGGACATTGCCCAAGACATGGTGCTGTACCACGTGAGATGTGATAAGGATGAAATCCAGGAAGTGCTGCCAACAAGAGAACGGCTGGGGCGGGAACCAGTGGACTGTGATGAGGATGAACTCAGAGCAATTCTGAAAGACGAGTTGCCAGGACCCAAAAAGTTCGACATCTATGAGTTCCACTTCTCAGACCTGGAATGTACAGAGCTGGAGCTGGTGAAATGTGGGATCCAGATGTACTATGAGCTGGGTGTGGTCAAGAAATTCCAGATCCCTCAAGAGGTCCTAGTTCGCTTCTTGTACTCCGTCAGCAAAGGATACCGAAGAATCACTTACCATAACTGGCGCCATGGCTTTAATGTGGCTCAAACCATGTTCACACTTCTCATGACAGGCAAATTGAAGGACTATTACACAGATCTGGAAGCTTTTGCTATGGTAACCGCTGGTCTGTGCCATGACATTGACCACAGAGGAACCAACAACCTCTACCAGATGAAATCCCAGAATCCATTAGCAAAGCTTCATGGCTCATCAATTCTAGAAAGACACCATCTGGAGTTTGGGAAGTTCTTGCTGGCAGAAGAGAGCCTGAATATCTATCAGAATCTGAATCGGCGCCAACATGAGCATGTGATTCACCTGATGGACATCGCCATTATTGCCACAGATCTAGCTCTCTACTTCAAAAAAAGAGCAATGTTCCAGAAGATTGTGGATGAATCCAAAGGATACGAAGACAAGAAAAGCTGGGTGGAGTACCTTTCCCTGGAGACAACAAGGAAAGAGATTGTCATGGCAATGATGATGACCGCATGTGACTTGTCTGCCATCACCAAGCCTTGGGAAGTCCAGAGTAAGGTAGCACTATTGGTGGCTGCTGAGTTCTGGGAACAGGGTGACTTGGAGAGAACAGTACTTGACCAGCAGCCAATTCCCATGATGGACAGAAATAAAGCTGCTGAGCTGCCTAAACTGCAAGTGGGGTTCATCGACTTCGTGTGCACATTTGTATACAAGGAGTTTTCACGTTTCCATGAGGAAATCCAACCCATGTTTGACAGGCTGCAGAATAACAGGAAGGAGTGGAAGGCCCTGGCTGATGAGTATGAGGCCAAAGTGAAGGTTTTGGAGGAAGAAAAGAAAAAAGAAGACGGGAAAATTGTAGCAAAGAAAGCTGGTACCGAGATTTGCAATGGAGGCCCGGCTCCAAAGTCTTCCACCTGCTGCATTCTCTAA
	Dromiciops_gliroides	ATGGCCCTCAGTCAGGAAGACGTGGAGAAGTTTCTCAATGAAAACCCCGCCTTCACAGAGCAGTACTTTGGAAAAGTTCTGAGCCCCGAGAATGTGGTTGGCGCATGTGAGGGTCGGGGTCTGGTGGATTTCTCAACCTTTAAAGAGCTATGCCAGGTAGAAGAGAGCGAAGCCCTCTTCGAGGTCGTTCAGGACATGCAAGAAAGTATCAACATGGAGAAGGTGGTCTTCAAAATCCTTAGGAGGGTATGCACCATCATCCATGCCGACCGCTGCAGCCTCTTCATGTACCGGCAGAGGAATGGTGTTGCGGAACTGGCCACAAGACTTTTTAACATCCAACCCAACAGCACCCTGGAGGATTGCCTGGTGCCCCCTGACTCGGAGATCGTCTTCCCTCTGGACATCGGGGTCATAGGGCATGTGGCACAGACAAAGAAGACCATCAATGTCCAGGATGTTAATGAGTGCTCCCACTTCAGCTCATTTGCAGATGAGCTTACTGAATATGTGACCAAGAACATTCTTGCCACACCCATCATGAATGGCAAAGATGTCGTTGCTGTAATCATGGCCATAAATAAAACTGATGGCCCATTTTTCACCAGTGAAGATCAAGATGTTTTCTTGAAGTATCTGAATTTTGCCACCTTAAACCTGAAAATCTATCATTTGAGCTATCTGCACAACTGTGAGACCCGAAGAGGCCAGGTACTGCTTTGGTCAGCCAATAAGGTGTTTGAGGAGCTTACAGATATTGAGAGACAATTCCACAAGGCCTTCTACACAGTTCGAGCCTACCTAAACTGTGACCGCTACTCTGTGGGTCTCCTGGATATGACTAAAGAGAAGGAATTCTTTGATATATGGCCAGTGCTTATGGGAGAAGCTCAACCGTACTCAGGCCCGAGAACTCCTGATGGCAGAGAAATCCAATTTTACAAAGTAATTGACTACATCCTCCATGGCAAAGAAGATATTAAAGTCATTCCAACTCCCCCAGCAGATCACTGGGCACTGGCCAGTGGCCTCCCAACCTATGTAGCAGAAAGTGGCTTTATCTGTAACATTATGAATGCCCCTGCAGATGAGATGTTTCAATTTCAGGAGGGGCCACTTGATGACTCTGGATGGATCATAAAAAATGTCCTCTCCATGCCCATAGTCAACAAAAAAGAAGAGATCGTCGGTGTTGCTACTTTTTACAACAGGAAAGATGGGAAACCCTTTGATGAGCAAGATGAAGTTCTTATGGAGTCCCTAACACAATTCCTCGGCTGGTCTGTGCTCAACCCTGACACCTATGACAAGATGAATAAACTAGAAAACCGAAAGGACATTGCCCAAGACATGGTGCTGTATCATGTGAAATGTGATAAGGATGAAATCCAGGAAGTGCTGCCAACAAGAGAACGGCTGGGGAGGGAACCCATGGACTGTGACGAGGATGAGCTCAGGATAATCCTGAAAGACGAGCTGCCAGGACCCACCAAGTTTGACATCTATGAGTTCCACTTCTCAGACCTGGAATGTACGGAGTTAGAGCTGGTGAAATGTGGGATCCAGATGTACTACGAGCTGGGCGTGGTCAAGAAGTTCCAGATTCCCCAGGAGGTCCTAGTTCGATTCTTGTATTCAGTCAGCAAAGGATACCGAAGAATCACTTACCATAACTGGCGCCATGGCTTTAATGTGGCCCAAACCATGTTCACACTTCTCATGACAGGCAAACTGAAGGACTACTACACAGATCTGGAAGCTTTTGCCATGGTGACAGCCGGCTTGTGCCATGACATTGACCACAGGGGAACCAACAACCTCTACCAGATGAAATCCCAGAATCCATTAGCAAAGCTTCATGGCTCATCAATTCTAGAAAGACACCATCTGGAGTTTGGGAAGTTCTTGCTCGCAGAAGAGAGCCTGAACATCTATCAGAACCTGAACCGTCGCCAACATGAGCATGTGATCCACCTGATGGACATTGCCATTATTGCCACAGATCTGGCGCTCTACTTCAAAAAAAGAACAATGTTTCAGAAGATTGTGGATGAATCCAAAGGATATACAGACAAGAAAAGCTGGGTGGAGTACCTCTCCCTGGAGACAACAAGGAAAGAGATTGTCATGGCAATGATGATGACTGCATGTGACTTGTCTGCCATCACCAAGCCTTGGGAAGTCCAGAGTAAGGTAGCACTGCTGGTGGCTGCTGAGTTCTGGGAACAGGGTGACTTGGAAAGAACAGTGCTTGACCAGCAGCCAATTCCTATGATGGACAGAAACAAAGCTGCTGAGTTGCCCAAGCTGCAGGTGGGGTTCATTGACTTCGTGTGCACATTCGTGTACAAGGAGTTTTCACGTTTCCATGAGGAAATCCAGCCCATGTTTGACAGGCTGCAGAATAACAGGAAGGAGTGGAAGTCCCTGGCTGATGAGCATGAAGCTAAAGTGAAGGCTTTGGAGGAAGAAAAGAAGAAAGAAGAGGAGAAAATTGCAGCAAAGAAAGCTGGTACCGAGATTTGCAATGGAGGCCCGGCTCCACAGTCTTCCACCTGCTGCATCCTCTAA
	Antechinus_flavipes	ATGGCCCTCGAGCAGGAAGCTGTGGAGAAGTTTCTCAAAGAAAATCCCACCTTCACAGAGAAATACTTTGAAAAGGTTCTGAGCCCCGAGAATGTGATCAGTGCGTGTGAGGGCAGGGGTCTGGTGGATTTCTCAACCTTTAAGGAACTGTGCCAGGTGGAGGAGAGCGAAATGCTTTTTGAGCTCGTTCAGGACATGCAAGAAAATATCAATATGGAGAAGGTGGTCTTCAAAATCCTTAAGAGAATATGCACCATCATCCATGCCGACCGCTGCAGCCTCTTCATGTACCGGCAGAGGAACGGCGTTGCAGAACTGGCCACGAGGCTCTTCAACGTCCAGCCGGACAGCGTCCTGGAAGAGTGCCTGGTGCCCCCCGACTCCGAGATTGTGTTCCCTCTGGACATGGGGGTCATCGGACACGTGGGTCAGACCAAGAAGACCGTCAACATCCAAAACGTCGATGAGTGTTCCAACTTCAGCTCATTTGTAGATGAGCTCACTGAATATGTGACCAAGAACATACTTGCCACACCCATCATGAATGGCAAAGATGTTGTTGCTGTAATCATGGCCATAAATAAAACCGATGGCCCATTTTTCACCAATGAAGATCAAGATGTCTTCTTGAAGTATCTGAATTTTGCCTCCTTAAGCCTAAAAATCTATCATTTGAACTATCTGCACAACTGTGAGACTCGAAGAGGCCAGGTACTGCTTTGGTCTGCCAATAAGGTGTTTGAAGAGCTTACAGATATTGAAAGACAGTTCCACAAGGCCTTCTACACAGTCCGAGCCTATCTAAACTGTGATCGCTACTCTGTGGGCCTTCTGGATATGACTAAGGAGAAGGAATTCTTTGATGTGTGGCCAGTGCTTATGGGAGAAGCTCAACCATACTCAGGACCCCGAACTCCTGATGGCAGAGAAATCCAGTTTTACAAAGTAATTGACTATATCCTCCATGGCAAAGAAGATATTAAAGTTATTCCAACTCCCCCAGAAGATCACTGGGCATTGGTCAGCGGCCTCCCAACCTACGTAGCAGAAAGTGGCTTTATCTGTAACATTATGAATGCCCCTGCAGATGAGATGTTTCAATTTCAGAAAGAGCCACTAGATGAATCTGGATGGATTATTAAAAACGTCCTCTCCATGCCTATAGTCAACAAAAAAGAGGAGATTGTTGGAGTGGCTACTTTTTACAACAGGAAAGATGGGAAACCCTTTGATGAGCAAGATGAAGTTCTTATGGAGTCCCTAACACAATTCCTTGGCTGGTCTGTGCTCAATCCTGACACCTATGACAAGATGAATAAACTGGAAAACCGAAAGGACATTGCCCAAGATATGGTGTTATACCACGTGAAATGTGATAAGGATGAAATCCAGGAAGTGCTGCCAACAAGAGAACGGTTTGGAAGGGAACCCATGGACTGTGATGAGGATGAACTCAGAATGATCCTGAAAGATGAGCTGCCAGGACCCAACAAGTTTGACATCTATGAGTTCCACTTCTCAGACCTGGAATGTACGGAGCTGGAGCTGGTGAAATGTGGGATCCAGATGTACTATGAACTGGGTGTGGTCAAGAAATTCCAGATCCCTCAGGAGGTCTTAGTTCGGTTCTTGTATTCGGTCAGCAAAGGATACCGAAGAATTACTTACCATAATTGGCGCCATGGCTTTAATGTGGCTCAAACCATGTTCACACTTCTCATGACAGGCAAATTGAAGTCCTATTACACAGATTTGGAAGCTTTCGCCATGGTGACAGCCGGCCTATGCCATGACATTGACCACAGGGGAACCAACAACCTCTACCAGATGAAATCCCAGAATCCATTAGCAAAGCTCCATGGCTCATCAATTCTAGAAAGACACCATCTGGAGTTTGGAAAGTTCTTGCTTTCAGAAGAGAGCCTGAATATCTATCAGAACCTGAATCGTCGTCAACACGAGCACGTAATCCACCTGATGGACATCGCCATTATTGCCACAGATCTGGCCCTCTACTTCAAAAAAAGAACAATGTTTCAGAAGATTGTGGATGAATCCAAAGGATATGAAGACAAGAAAAGCTGGGTGGAATACCTCTCCCTGGAGACAACAAGGAAAGAGATTGTCATGGCAATGATGATGACTGCATGTGACTTGTCTGCCATCACCAAGCCATGGGAAGTCCAGAGTAAGGTAGCACTGCTAGTGGCTGCTGAGTTCTGGGAACAGGGTGATTTGGAGAGAACAGTGCTTGATCAGCAGCCAATTCCCATGATGGACAGAAACAAAGCTGATGAGCTGCCTAAACTGCAAGTGGGGTTCATTGACTTCGTGTGTACATTTGTATACAAGGAGTTTTCACGTTTCCATGAGGAAATCCAGCCCATGTTTGACAGGCTGCAGAATAACAGGAAGGAATGGAAGGCCCTGGCTGATGAGTATGAGGCTAAAGTGAAGGCTTTGGAGGAAGAAAAGAAAAAAGAAGAGGAGAAACCTGTAGCAAAGAAAGTTGGCACCGAGATTTGCAACGGAGGTCCGCCTCCACAATCTTCCACCTGCTGCATCCTCTAA
	Vombatus_ursinus	ATGGCCCTTAGTCAGGAAGATGTGGAGAAGTTTCTCAATGAAAACCCCACCTTCACGGAACAATACTTTGAAAAGGTTCTGAGCCCAGAAAATGTGGTTGGTGCATGTGAGGGTAGGGGCCTGGTGGATTTCTCAACCTTTAAAGAGCTATGCCAGGTGGAAGAGAGTGAAGCCCTCTTTGAGCTCATTCAGGACATGCAAGAAAGCGTCAACATGGAGAAGGTGGTCTTCAAAATCCTGAGGAGGGTGTGTACCATCATCCACGCTGACCGCTGCAGCCTCTTCATGTACCGGCAGAGGAACGGTGTTGCCGAACTAGCCACAAGGCTCTTCGACATCCAGCCCAGCAGCACCCTGGAGGAGTGCCTGGTGTACCCCGACTCCGAGATTGTCTTCCCTCTGGACATTGGGGTCGTAGGGCATGTGGCACAGACAAAGAAGACCGTCAACATCCAGGACGTTAATGAGTGCCCCCACTTCAGCCCATTTGCAGATGAGCTTACTGAGTATGTGACCAAGAACATACTTGCCACACCCATCATGAATGGCAAAGATGTCGTTGCTGTAATCATGGCCATAAATAAAACCAATGGCCCATTTTTCACCAGTGAAGATCAAGATGTTTTCTTGAAGTATCTGAATTTTGCCACCTTAAACCTCAAAATCTATCATTTGAGCTATCTGCACAACTGTGAGACTCGAAGAGGCCAGGTACTGCTTTGGTCTGCCAATAAGGTGTTTGAGGAGCTTACAGATATCGAGAGACAATTCCACAAGGCCTTCTACACAGTTCGAGCCTACCTAAACTGTGACCGCTACTCTGTGGGCCTCCTGGATATGACTAAGGAGAAGGAATTCTTTGATGTGTGGCCAGTGCTTATGGGAGAAGCTCAACCGTACTCAGGCCCCCGAACTCCTGATGGTAGAGAAATCCAGTTTTACAAAGTAATTGACTATATCCTCCATGGCAAAGAAGATATTAAAGTCATTCCAACTCCCCCAGCGGATCACTGGGCACTGGTCAGTGGCCTCCCAACCTATGTAGCAGAAAGTGGCTTTATCTGTAACATTATGAATGCCCCTGCAGATGAGATGTTTGAATTTCAGGAAGGGCCACTAGATGACTCTGGATGGATTATAAAAAACGTCCTCTCCATGCCCATAGTCAACAAAAAAGAGGAGATTGTTGGCGTTGCTACTTTTTACAACAGGAAAGATGGGAAACCCTTTGATGAGCAAGATGAAGTTCTTATGGAGTCCCTAACACAATTCCTTGGTTGGTCTGTGCTTAACCCTGACACCTATGACAAGATGAATAAACTGGAAAACCGAAAGGACATTGCCCAAGACATGGTGCTGTACCACGTGAGATGTGATAAGGATGAAATCCAAGAAGTACTGCCAACAAGAGAACGGCTGGGGAGGGAACCCATGGACTGTGATGAGGATGAGCTCAGAGCAATCCTGAAAGATGAGCTGCCAGGACCCACCAAGTTTGACATCTACGAGTTCCACTTCTCAGACCTTGAATGTACGGAGCTGGAGCTGGTGAAATGTGGGATCCAGATGTACTATGAGCTGGGTGTGGTCAAGAAGTTCCAGATCCCCCAGGAGGTCCTAGTTCGGTTCTTGTACTCAGTCAGCAAAGGATACCGAAGAATCACTTACCATAATTGGCGCCATGGCTTTAATGTGGCCCAAACCATGTTCACACTTCTCATGACAGGCAAATTGAAGGACTACTACACAGATCTGGAAGCTTTTGCCATGGTGACAGCCGGCCTATGTCATGACATCGACCACAGGGGAACCAACAACCTCTACCAGATGAAATCCCAGAATCCATTAGCAAAGCTGCATGGCTCATCAATTCTAGAAAGACACCATCTGGAGTTTGGGAAGTTCTTGCTTGCAGAAGAGAGCCTGAATATCTACCAGAACCTGAATCGTCGCCAACATGAGCACGTGATCCACCTGATGGACATCGCCATCATTGCCACAGATCTAGCCCTCTACTTCAAAAAAAGAGCAATGTTTCAGAAGATTGTAGATGAATCCAAGGGATATGAAGACAAGAAAAGCTGGGTGGAGTACCTCTCCCTGGAGACAACAAGGAAAGAGATTGTCATGGCAATGATGATGACTGCATGTGACTTGTCTGCCATTACCAAGCCATGGGAAGTCCAGAGTAAGGTAGCATTGTTGGTGGCTGCTGAATTCTGGGAGCAAGGAGACTTGGAGAGAACAGTGCTTGACCAGCAGCCAATTCCCATGATGGACAGAAACAAAGCTGCTGAGCTGCCTAAGCTGCAAGTGGGGTTCATTGACTTTGTGTGTACGTTTGTATACAAGGAGTTTTCACGTTTCCATGGGGAAATCCAGCCCATGTTTGACAGGCTGCAGAACAACAGGAAGGAGTGGAAAGCTCTGGCTGATGAGCATGAGGCTAAAGTGAAGGCTTTGGAGGAAGACAAGAAAAAAGAAGATGGGGAAATTGCAGCAAAGAAAGCTGGTACAGAGATTTGCAATGGAGGCCCCGCTCCAAAGTCTTCCACCTGCTGCATTCTCTAA
	Myrmecobius_fasciatus	ATGGCCCTGGGGCAGGAAATTGTGGAGAAGTTTCTCACAGAAAATCCCACCTTCACAGAGCAATATTTTGAAAAGGTTCTGAGCCCCGAGAACGTGGTGGGTTCCTGCGAGGGCAGGGGACTGGTGGGTCTCTCTACCTTTAAGGAACTATGCCAGGTGGAGGAGAGTGAAGCACTTTTTGAGCTCGTTCAGGACATGCAAGAAAATGTCAACATGGAGAAGGTGGTCTTCAAAATCCTGAAGAGAATATGTTCTCTCATCCACGCCGACCGTTGCAGCCTCTTCATGTGCCGGCAAAGGAACGGCGTGGCCGAATTGGCCACAAGGCTCTTCAACGTCCATCCGGACAGCGTCCTGGAAGAGTGCCTGGTGCCCCCTGACTCCGAGATTGTCTTCCCTCTGGACATCGGGGTCATCGGACATGTGGCGCAGACCAAGAAGACCGTCAACATCCAGAACGTTAATGAGTGTTCCCACTTCAGCTCATTTGCAGATGAGCTCACTGAATATGTGACTAAGAACATACTTGCCACACCCATCATGAATGGCAAAGATCTTGTTGCTGTAATCATGGCCATAAATAAAACGGATGGCCCATTTTTCACCAATGAAGATCAAGATGTTTTCTTGAAGTATCTGAATTTTGCCTCCTTAAGCCTAAAAATCTATCATTTGAGCTATCTACACAACTGTGAGACTCGAAGAGGCCAGGTACTGCTTTGGTCTGCCAGTAAGGTGTTTGAGGAGCTTACAGATATTGAAAGACAGTTCCACAAAGCCTTCTACACAGTTCGAGCCTACCTAAACTGTGAACGCTACTCTGTGGGCCTCCTGGATATGACTAAGGAGAAGGAATTCTTTGATGTGTGGCCAGTGCTTATGGGAGAAGCTCAACCATACTCAGGACCCCGAACTCCTGATGGCAGAGAAATCCAGTTTTACAAAGTAATTGACTATATCCTCCATGGCAAAGAAGATATTAAAGTGATTCCAACTCCCCCAGAAGATCACTGGTCATTGGTCAGTGGCCTCCCAAGCTACGTAGCAGAAAGTGGCTTTATCTGTAACATTATGAATGCCCCTGCAGATGAGATGTTTCAATTTCAGGAAGGGCCACTAGATGACTCTGGATGGGTTATTAAAAACGTCCTTTCCATGCCCATAGTCAACAAAAAAGAGGAGATTGTTGGAGTTGCTACTTTTTACAACAGGAAAGATGGGAAACCCTTTGATGAGCAAGATGAAGTTCTTATGGAGTCCCTAACACAATTCCTTGGCTGGTCTGTGCTCAACCCTGACACCTACGACAAGATGAATAAACTGGAAAACCGAAAGGACATTGCCCAGGACATGGTGTTATACCACGTGAAATGTGATAAGGATGAAATCCAGGAAGTGCTGCCAACAAGAGAACGGTTGGGAAGAGAACCCATAGACTGTGATGAGGATGAACTCAGAATGATCCTGAAAGATGAGCTGCCAGGACCCAACAAGTTTGACATCTATGAGTTCCACTTCTCAGACCTGGAATGTACGGAACTGGAGCTGGTGAAATGTGGGATCCAGATGTACTATGAACTGGGTGTGGTCAAGAAATTCCAGATCCCTCAGGAGGTCTTAGTTCGGTTCTTGTATTCAGTCAGCAAAGGATACCGAAGAATTACTTACCATAATTGGCGCCATGGCTTTAATGTGGCTCAAACCATGTTCACACTTCTCATGACAGGCAAATTGAAGTCCTATTACACAGATCTGGAAGCTTTTGCCATGGTGACAGCCGGCCTGTGCCATGACATTGACCACAGGGGAACCAACAACCTCTACCAGATGAAATCCCAGAATCCATTAGCAAAGCTCCATGGCTCATCAATTCTAGAGAGACACCATCTGGAGTTTGGAAAGTTCTTGCTTTCAGAAGAGAGCCTGAATATCTATCAGAACCTGAATCGTCGCCAGCACGAGCATGTAATCCACCTGATGGACATCGCCATTATTGCCACAGATCTGGCCCTCTATTTCAAAAAAAGAACAATGTTTCAGAAGATTGTGGATGAATCCAAAGGATATAAAGACAAGAAAAGCTGGGTGGAATATCTCTCCCTGGATACAACAAGGAAAGAGATTGTCATGGCAATGATGATGACTGCGTGTGACTTGTCTGCCATCACCAAGCCATGGGAAGTCCAGAGTAAGGTAGCTCTGCTAGTGGCTGCTGAGTTCTGGGAACAGGGTGATTTGGAGAGAACAGTGCTTGACCAGCAGCCAATTCCCATGATGGACAGAAACAAAGCTGATGAGCTGCCTAAACTGCAAGTGGGGTTCATTGACTTCGTGTGTACATTTGTATACAAGGAGTTTTCACGTTTCCATGAGGAAATCCAGCCCATGTTTGACAGGCTGCAGAATAACAGAAAGGAATGGAAGGCCCTGGCTGATGAGTATGAGGCTAAAGTGAAGGCTTTGGAGGAAGAAAAGAAAAAAGAAGAGGAGAAAACTATAGCAAAGAAAGCTGGCACCGAGATTTGCAACGGAGGTCCGGCTCCAAAATCTTCCACCTGCTGCATCCTCTAA
	Thylacinus_cynocephalus	ATGGCCCTCGGGCAGGAAGTTGTGGAGAAGTTTCTCAAAGAAAATCCCACCTTCACAGAGCAATACTTTAAAAAGGTTCTGAGCCCCGAGAATGTGGTCAGTGCCTGTGAGGGCAGGGCTCTGGTGGACTTCTCAACCTTTAAGGAACTGTGCCAGGTGGAGGAGAGCGAAGTGTTTTTTGACCTCGTCCAGGACATGCAAGAAACTGTCAACATGGAGAAGGTGGTCTTCAAAATCCTTAAGAGAATATGCAGCATCATCCACGCCGACTGTTGCAGCCTCTTCATGTACCGGCAAAGGAACGGCGTTGCAGAACTGGCCACGAGGCTCTTCAACATCCGGTCGGACAGCGTCATGGAAGAGTGCCTGGTGCCCCCTGACTCCGAGATTGTTTTCCCTCTGGACATCGGGGTCATCGGACATGTGGCTACGACCAAGAAGACCGTCAACATCCAGGATGTTAATGAGTGTCCCCACTTCAACTCATTTGCAGATGAGCTCACTGACTATGTAACCAAGAACATACTTGCCACACCCATCATGAATGGCAAAGATCTTGTTGCTATAATCATGGCCATAAATAAAACAGATGGCCCATTTTTCACTGATGAAGATCAAGATGTTTTCTTGAAGTATCTGAATTTTGCCTCCTTAAACCTAAAAATCTATCATTTGAACTATCTGCACAACTGTGAGACTCGAAGAGGCCAGGTACTGCTTTGGTCTGCCAATAAGGTGTTTGAGGAGCTTACAGATATTGAAAGACAGTTCCACAAGGCCTTCTACACAGTTCGAGCCTACCTAAACTGTGATCGCTACTCTGTGGGTCTCCTGGATATGACTAAGGAGAAGGAATTCTTTGATGTGTGGCCAGTGCTTATGGGAGAAGCTCAACCATACTCAGGACCCCGAACTCCTGATGGCAGAGAAATCCAGTTTTACAAAGTAATTGACTATATCCTCCATGGCAAAGAAGATATTAAAGTTATTCCAACTCCCCCAGAAGATCACTGGGCACTGGTCAGTGGCCTCCCAACTTACGTAGCAGAGAGTGGCTTTATCTGTAACATTATGAACGCCCCTGCAGATGAGATGTTTCAATTTCAGAAAGAGCCACTAGATGACTCTGGATGGATTATTAAAAACGTCCTCTCCATGCCCATAGTCAACAAAAAAGAGGAGATTGTTGGAGTTGCTACCTTTTACAACAGGAAAGATGGGAAACCCTTTGATGAGCAAGATGAAGTTCTTATGGAGTCCCTAACACAATTCCTTGGCTGGTCTGTGCTCAACCCTGACACCTATGACAAGATGAATAAACTGGAAAACCGAAAGGACATTGCCCAAGACATGGTGTTATACCACGTGAAATGTGATAAGGATGAAATCCAGGAAGTGCTGCCAACAAGAGAACGGTTGGGAAAGGAGCCCATAGACTGTGATGAGGATGAACTCAGAATGATCCTGAAAGATGAACTGCCAGGACCAAACAAGTTTGACATCTATGAGTTCCACTTCTCAGACCTGGAATGTACGGAACTGGAGCTGGTGAAATGTGGGATCCAGATGTACTATGAGCTGGGTGTGGTCAAGAAATTCCAGATCCCTCAGGAGGTCCTAGTTAGGTTTTTGTATTCGATCAGCAAAGGATACCGAAGAATTACTTACCATAACTGGCGCCATGGCTTTAATGTGGCCCAAACCATGTTCACACTTCTCATGACAGGCAAATTGAAGTCCTATTACACAGATCTGGAAGCTTTTGCCATGGTGACAGCCGGCCTATGTCATGACATTGACCACAGGGGAACCAACAACCTCTACCAGATGAAATCCCAGAATCCACTAGCAAAGCTCCATGGCTCATCAATTCTAGAAAGACACCATCTGGAGTTTGGAAAGTTCTTGCTTTCAGAAGAGAGCCTGAATATCTATCAGAATCTGAATCGTCGTCAACACGAGCACGTAATCCACCTCATGGACATCGCCATTATTGCCACAGATCTGGCCCTCTACTTCAAAAAAAGAACAATGTTTCAGAAGATTGTGGATGAATCCAAAGGATATGAAGACAAGAAAAGCTGGGTGGAATACCTCTCCCTGGAGACAACAAGGAAAGAGATTGTCATGGCAATGATGATGACTGCTTGTGACTTGTCTGCCATCACCAAGCCATGGGAAGTCCAGAGTAAGGTAGCACTGCTAGTGGCTGCTGAGTTCTGGGAACAGGGTGATTTGGAGAGAACAGTGCTTGACCAGCAGCCAATTCCCATGATGGACAGAAACAAAGCTGATGAGCTGCCTAAACTGCAAGTGGGGTTCATTGACTTCGTGTGTACATTTGTATACAAGGAGTTTTCACGTTTCCATGAGGAAATCCAGCCCATGTTTGACAGGCTGCAGAATAACAGGAAGGAATGGAAGGCCCTGGCTGATGAACATGAGGCTAAAGTGAAGGCTTTGGAGGAAGAAAAGAAAAAAGAAGAGGAGAAAACTGTAGTAAAGAAAGCTGGCACCGAGATTTGCAACGGAGGTCCGGCTCCAAAATCTTCCACCTGCTGCATTCTCTAA
	Macropus_fuliginosus	ATGGCTCTCAGCCAGGAAGATGTGGAAAAGTTTCTCAATGAAAACCCCACTTTCACAGAGCAATATTTTGAAAAGGTTCTGAGCCCCGAAAATGTGGTTGGTGCCTGTGAGGGTAGGGGCCTGGTGGATTTCTCAACCTTTAAAGAACTATGCCAGGTAGAAGAGAGTGAAGTCCTTTTTGAGCTTGTTCAGGACATGCAAGAAAGTGTCAACATGGAGAAGGTGGTCTTCAAAATCCTGAGGAGGGTATGTACCATTATCCACGCCGACCGATGCAGCCTCTTCATGTACCGGCAGAGGAATGGCGTTGCAGAACTAGCCACAAGGCTCTTCAACATTCAGCCCAACAGCACCCTGGAGGACTGCCTGGTGCCCCCTGACTCCGAGATTGTCTTCCCTCTGGACATCGGGGTCATAGGGCATGTGGCACAGACAAAGAAGACAGTCAACATCCAGGACATTAATGAGTGCCCTCACTTCAGCCCATTTGCTGATGAGCTTACTGAGTATGCAACCAAGAATATACTTGCCACACCCATCATGAATGGCAAAGATGTCGTTGCTGTAATCATGGCCATAAATAAAACCGATGGCCCTTTCTTCACCAGTGAAGATCAAGATATTTTCTTGAAGTATCTGAATTTTGCCACCTTAAACCTCAAAATCTATCATCTGAGCTATCTGCACAACTGTGAGACTCGAAGAGGTCAGGTACTGCTTTGGTCAGCCAATAAGGTGTTTGAGGAGCTTACAGATATTGAGAGACAATTCCACAAGGCCTTCTACACAGTTCGAGCCTACCTAAACTGTGACCGCTACTCTGTGGGCCTCCTGGATATGACTAAGGAGAAGGAATTCTTTGATATCTGGCCAGTGCTTATGGGAGAAGCTCAACCATACTCAGGCCCCCGAACTCCTGATGGCAGAGAAATCCAGTTTTACAAAGTAATTGACTATATCCTTCATGGCAAAGAAGATATTAAAGTCATTCCAAATCCTCCAGCGGATCACTGGGCATTGGTCAGTGGCTTGCCAACCTACGTTGCAGAAAGTGGCTTTATCTGTAACATTATGAATGCCCCTGCAGATGAGATGTTTCAATTTCAGGAAGGGCCACTAGATGACTCTGGATGGATTATAAAAAACGTCCTCTCCATGCCCATAGTCAACAAAAAAGAGGAGATTGTTGGCGTTGCTACTTTTTACAACAGGAAAGATGGGAAACCCTTTGATGAGCAAGATGAAGTTCTTATGGAGTCCTTAACACAATTCCTTGGTTGGTCTGTGCTCAACCCTGATACCTATGACAAGATGAATAAACTGGAAAACCGAAAGGACATCGCCCAAGACATGGTGCTGTACCACGTGAGATGTGATAAGGATGAAATCCAGGAAGTGCTGCCAACAAGAAAACGGCTGGGGCGGGAACCCGTGGACTGTGATGAGGATGAACTCAGAGCAATTCTGAAAGACGAGCTGCCAGGACCCAAAAAGTTCGATATCTATGAGTTCCACTTCTCAGACCTGGAATGTACAGAGCTGGAGCTGGTGAAATGTGGGATCCAGATGTACTATGAGCTGGGTGTGGTCAAGAAATTCCAGATCCCTCAGGAGGTCCTAGTTCGCTTCTTGTACTCCGTCAGCAAAGGATACCGAAGAATCACTTACCATAACTGGCGCCATGGCTTTAATGTGGCTCAAACCATGTTCACACTTCTCATGACAGGCAAATTGAAGGACTATTACACAGATCTGGAAGCTTTTGCTATGGTAACCGCCGGTCTGTGCCATGACATTGACCACAGAGGAACCAACAACCTCTACCAGATGAAATCCCAGAATCCATTAGCAAAGCTTCATGGCTCATCGATTCTAGAAAGACACCATCTGGAGTTTGGGAAGTTCTTGCTGGCAGAAGAGAGCCTGAATATCTATCAGAATCTGAATCGGCGCCAACATGAGCATGTGATTCACCTGATGGACATCGCCATTATTGCCACAGATCTAGCTCTCTACTTCAAAAAAAGAGCAATGTTCCAGAAGATTGTGGATGAATCCAAAGGATACGAAGACAAGAAAAGCTGGGTGGAGTACCTTTCCCTGGAGACAACAAGGAAAGAGATTGTCATGGCAATGATGATGACTGCATGTGACTTGTCTGCCATCACCAAGCCTTGGGAAGTCCAGAGTAAGGTAGCACTACTGGTGGCTGCTGAGTTCTGGGAACAGGGTGACTTGGAGAGAACAGTACTTGACCAGCAGCCAATTCCCATGATGGACAGAAATAAAGCTGCTGAGCTGCCTAAACTGCAAGTGGGGTTCATCGACTTTGTGTGCACATTTGTATACAAGGAGTTTTCACGTTTTCATGAGGAAATCCAACCCATGTTTGACAGGCTGCAGAATAACAGGAAGGAGTGGAAGGCCCTGGCTGATGAGTATGAGGCCAAAGTGAAGGTTTTGGAGGAAGAAAAGAAAAAAGAAGACGGGAAAATTGTAGCAAAGAAAGCTGGTACCGAGATTTGCAATGGAGGCCCAGCTCCAAAGTCCTCCACCTGCTGCATTCTCTAA
	Lagorchestes_hirsutus	ATGGCTCTCAGCCAGGAAGATGTGGAGAAGTTTCTCAATGAAAACCCCACTTTCACAGAGCAATATTTTGAGAAGGTTCTGAGCCCTGAAAATGTGGTTGGTGCCTGTGAGGGTAGGGGCCTGGTGGATTTCTCAACCTTTAAAGAACTATGCCAGGTAGAAGAGAGTGAAGTCCTTTTTGAGCTTGTTCAGGACATGCAAGAAAGTGTCAACATGGAGAAGGTGGTCTTCAAAATCCTGAGGAGGGTATGTACCATTATCCACGCCGACCGATGCAGCCTCTTCATGTACCGGCAGAGGAATGGCGTTGCAGAATTAGCCACAAGGCTCTTCAACGTTCAGCCCAACAGCACCCTGGAGGACTGCCTGGTGCCCCCTGACTCTGAGATTGTCTTCCCTCTGGACATCGGGATCATAGGGCATGTGGCACAGACAAAGAAGACAGTCAACATCCAGGACGTTAATGAGTGCCCTCACTTCAGCCCATTCGCTGATGAGCTTACTGAGTTTGCGACCAAGAATATACTTGCCACACCCATCATGAATGGCAAAGATGTCGTTGCTGTAATCATGGCCATAAATAAAACCGATGGCCCTTTCTTCACCAGTGAAGATCAAGATATTTTCTTGAAGTATCTGAATTTTGCCACCTTAAACCTCAAAATCTATCATCTGAGCTATCTGCACAACTGTGAGACGCGAAGAGGCCAGGTACTGCTTTGGTCAGCCAATAAGGTGTTTGAGGAGCTTACAGATATTGAGAGACAATTCCACAAGGCCTTCTACACAGTTCGAGCCTACCTAAACTGTGACCGCTACTCTGTGGGCCTCCTGGATATGACTAAGGAGAAGGAATTCTTTGATATCTGGCCAGTGCTTATGGGAGAAGCTCAACCATACTCAGGCCCCCGAACTCCTGATGGCAGAGAAATCCAGTTTTACAAAGTAATTGACTATATCCTTCATGGCAAAGAAGATATTAAAGTCATTCCAAATCCTCCAGCGGATCACTGGGCATTGGTCAGTGGCTTGCCAACCTACGTTGCAGAAAGTGGCTTTATCTGTAACATTATGAATGCCCCTGCAGATGAGATGTTTCAATTTCAGGAAGGGCCACTAGATGACTCTGGATGGATTATAAAAAACGTCCTCTCCATGCCCATAGTCAACAAAAAAGAGGAGATTGTTGGCGTTGCTACTTTTTACAACAGGAAAGATGGGAAACCCTTTGATGAGCAAGATGAAGTTCTTATGGAGTCCTTAACACAATTCCTTGGTTGGTCTGTGCTCAACCCTGATACCTATGACAAGATGAATAAACTGGAAAACCGAAAGGACATTGCCCAAGACATGGTGCTGTACCACGTGAGATGTGATAAGGATGAAATCCAGGAAGTGCTGCCAACAAGAGAACGGCTGGGGCGGGAACCCGTGGACTGTGATGAGGATGAACTCAGAGCAATTCTGAAAGACGAGCTGCCAGGACCCAAAAAGTTCGACATCTATGAGTTCCACTTCTCAGACCTGGAATGTACAGAGCTGGAGCTGGTGAAATGTGGGATCCAGATGTACTATGAGCTGGGTGTGGTCAAGAAATTCCAGATCCCTCAGGAGGTCCTAGTTCGCTTCTTGTACTCCGTCAGCAAAGGATACAGAAGAATCACTTACCATAACTGGCGCCATGGCTTTAATGTGGCTCAAACCATGTTCACACTTCTCATGACAGGCAAATTGAAGGACTATTACACAGATCTGGAAGCTTTTGCTATGGTAACCGCCGGTCTGTGCCATGACATTGACCACAGAGGAACCAACAACCTCTACCAGATGAAATCCCAGAATCCATTAGCAAAGCTTCATGGCTCATCAATTCTAGAAAGACACCATCTGGAGTTTGGGAAGTTCTTGCTGGCAGAAGAGAGCCTGAATATCTATCAGAATCTGAATCGGCGTCAACATGAGCATGTGATTCACCTGATGGACATCGCCATTATTGCCACAGATCTAGCTCTGTACTTCAAAAAAAGAGCAATGTTCCAGAAGATTGTGGATGAATCCAAAGGATATGAAGACAAGAAAAGCTGGGTGGAGTACCTTTCCCTGGAGACAACAAGGAAAGAGATTGTCATGGCAATGATGATGACCGCATGTGACTTGTCTGCCATCACCAAGCCTTGGGAAGTCCAGAGTAAGGTAGCACTACTGGTGGCTGCTGAGTTCTGGGAACAGGGTGACTTGGAGAGAACAGTACTTGACCAGCAGCCAATTCCCATGATGGACAGAAATAAAGCTGCTGAGCTGCCTAAACTGCAAGTGGGGTTCATCGACTTCGTGTGCACATTTGTATATAAGGAGTTTTCACGTTTCCATGAGGAAATCCAACCCATGTTTGACAGGCTACAGAATAATAGGAAGGAGTGGAAGGCCCTGGCTGATGAGTATGAGGCCAAAGTGAAGGTTTTGGAGGAAGAAAAGAAAAAAGAAGATGGGAAAACTGTAGCAAAGAAAGCTGGTACCGAGATTTGCAATGGGGGCCCGGCTCCAAAGTCTTCCACCTGCTGCATTCTCTAA
	Macropus_giganteus	ATGGCTCTCAGCCAGGAAGATGTGGAAAAGTTTCTCAATGAAAACCCCACTTTCACAGAGCAATATTTTGAAAAGGTTCTGAGCCCCGAAAATGTGGTTGGTGCCTGTGAGGGTAGGGGCCTGGTGGATTTCTCAACCTTTAAAGAACTATGCCAGGTAGAAGAGAGTGAAGTCCTTTTTGAGCTTGTTCAGGACATGCAAGAAAGTGTCAACATGGAGAAGGTGGTCTTCAAAATCCTGAGGAGGGTATGTACCATTATCCACGCTGACCGATGCAGCCTCTTCATGTACCGGCAGAGGAATGGCGTTGCAGAACTAGCCACAAGGCTCTTCAACGTTCAGCCCAACAGCACCCTGGAGGACTGCCTGGTGCCCCCTGACTCCGAGATTGTCTTCCCTCTGGACATCGGGGTCATAGGGCATGTGGCACAGACAAAGAAGACAGTCAACATCCAGGACATTAATGAGTGCCCTCACTTCAGCCCATTTGCTGATGAGCTTACTGAGTATGCGACCAAGAATATACTTGCCACACCCATCATGAATGGCAAAGATGTCGTTGCTGTAATCATGGCCATAAATAAAACCGATGGCCCTTTCTTCACCAGTGAAGATCAAGATATTTTCTTGAAGTATCTGAATTTTGCCACCTTAAACCTCAAAATCTATCATCTGAGCTATCTGCACAACTGTGAGACACGAAGAGGTCAGGTACTGCTTTGGTCAGCCAATAAGGTGTTTGAGGAGCTTACAGATATTGAGAGACAATTCCACAAGGCCTTCTACACAGTTCGAGCCTACCTAAACTGTGACCGCTACTCTGTGGGCCTCCTGGATATGACTAAGGAGAAGGAATTCTTTGATATCTGGCCAGTGCTTATGGGAGAAGCTCAACCATACTCAGGCCCCCGAACTCCTGATGGCAGAGAAATCCAGTTTTACAAAGTAATTGACTATATCCTTCATGGCAAAGAAGATATTAAAGTCATTCCAAATCCTCCAGCGGATCACTGGGCATTGGTCAGTGGCTTGCCAACCTACGTTGCAGAAAGTGGCTTTATCTGTAACATTATGAATGCCCCTGCAGATGAGATGTTTCAATTTCAGGAAGGGCCACTAGATGACTCTGGATGGATTATAAAAAACGTCCTCTCCATGCCCATAGTCAACAAAAAAGAGGAGATTGTTGGCGTTGCTACTTTTTACAACAGGAAAGATGGGAAACCCTTTGATGAGCAAGATGAAGTTCTTATGGAGTCCTTAACACAATTCCTTGGTTGGTCTGTGCTCAACCCTGATACCTATGACAAGATGAATAAACTGGAAAACCGAAAGGACATCGCCCAAGACATGGTGCTGTACCACGTGAGATGTGATAAGGATGAAATCCAGGAAGTGCTGCCAACAAGAGAACGGCTGGGGCGGGAACCCGTGGACTGTGATGAGGATGAACTCAGAGCAATTCTGAAAGACGAGCTGCCAGGACCCAAAAAGTTCGATATCTATGAGTTCCACTTCTCAGACCTGGAATGTACAGAGCTGGAGCTGGTGAAATGTGGGATCCAGATGTACTATGAGCTGGGTGTGGTCAAGAAATTCCAGATCCCTCAGGAGGTCCTAGTTCGCTTCTTGTACTCCGTCAGCAAAGGATACCGAAGAATCACTTACCATAACTGGCGCCATGGCTTTAATGTGGCTCAAACCATGTTCACACTTCTCATGACAGGCAAATTGAAGGACTATTACACAGATCTGGAAGCTTTTGCTATGGTAACCGCCGGTCTGTGCCATGACATTGACCACAGAGGAACCAACAACCTCTACCAGATGAAATCCCAGAATCCATTAGCAAAGCTTCATGGCTCATCGATTCTAGAAAGACACCATCTGGAGTTTGGGAAGTTCTTGCTGGCAGAAGAGAGCCTGAATATCTATCAGAATCTGAATCGGCGCCAACATGAGCATGTGATTCACCTGATGGACATCGCCATTATTGCCACAGATCTAGCTCTCTACTTCAAAAAAAGAGCAATGTTCCAGAAGATTGTGGATGAATCCAAAGGATACGAAGACAAGAAAAGCTGGGTGGAGTACCTTTCCCTGGAGACAACAAGGAAAGAGATTGTCATGGCAATGATGATGACCGCATGTGACTTGTCTGCCATCACCAAGCCTTGGGAAGTCCAGAGTAAGGTAGCACTACTGGTAGCTGCTGAGTTCTGGGAACAGGGTGACTTGGAGAGAACAGTACTTGACCAGCAGCCAATTCCCATGATGGACAGAAATAAAGCTGCTGAGCTGCCTAAACTGCAAGTGGGGTTCATCGACTTTGTGTGCACATTTGTATACAAGGAGTTTTCACGTTTCCATGAGGAAATCCAACCCATGTTTGACAGGCTGCAGAATAACAGGAAGGAGTGGAAGGCCCTGGCTGATGAGTATGAGGCCAAAGTGAAGGTTTTGGAGGAAGAAAAGAAAAAAGAAGACGGGAAAATTGTAGCAAAGAAAGCTGGTACCGAGATTTGCAATGGAGGCCCAGCTCCAAAGTCCTCCACCTGCTGCATTCTCTAA
	Potorous_gilbertii	ATGGCTCTCAGCCAGGAAGATGTGGAAAAGTTTCTCAATGAAAACCCCACTTTCACAGAGCAATACTTTGAAAAGGCCCTGAGCCCCGAAAATGTGGTTGGTGCCTGTGAGGGTAGGGGCCTGGTGGATTTCTCAACCTTTAAAGAACTATGCCAGGTAGAAGAGAGTGAAGTCCTTTTTGAGCTCGTTCAGGACATGCAAGAAAGTGTCAACATGGAGAAGGTGGTCTTCAAAATCCTGAGGAGGGTGTGTACCATTATCCACGCTGACCGATGCAGCCTCTTCATGTACCGGCAGAGGAATGGTGTTGCAGAACTAGCCACAAGACTCTTCAACGTTCAGCCCAGCAGCACCCTGGAGGACTGCCTGGTGCCCCCGGACTCTGAGATTGTCTTCCCTCTGGACATCGGGGTCATAGGGCATGTGGCACAGACAAAGAAGACAGTCAACATCCAGGACGTTAATGAGTGCCCTCACTTCAGCCCATTTGCCGATGAGCTTACTGAGTATGTGACCAAGAACATACTTGCCACACCCATCATGAATGGCAAAGATGTTGTTGCTGTAATCATGGCCATAAATAAAACTGATGGCCCTTTCTTCACCAGTGAAGATCAAGATATTTTCTTGAAGTATCTGAATTTTGCCACTTTAAACCTCAAAATTTATCACCTGAGCTATCTGCACAACTGTGAGACTCGAAGAGGCCAGGTACTGCTTTGGTCAGCCAATAAGGTGTTTGAGGAGCTTACAGATATTGAGAGACAATTCCACAAGGCCTTCTACACAGTTCGAGCCTACCTAAACTGTGACCGCTACTCTGTGGGCCTCCTGGATATGACTAAGGAGAAGGAATTCTTTGATATCTGGCCAGTGCTTATGGGAGAAGCTCAACCATACTCAGGCCCCCGAACTCCTGATGGCAGAGAAATCCAGTTTTACAAAGTAATTGACTATATCCTTCATGGCAAAGAAGATATTAAAGTCATTCCAAATCCTCCGGCGGATCACTGGGCATTGGTCAGTGGCTTGCCAACCTACGTTGCAGAAAGTGGCTTTATCTGTAACATTATGAATGCCCCTGCAGATGAGATGTTTCAGTTTCAGGAAGGGCCGCTAGATGACTCTGGATGGATTATAAAAAATGTCCTCTCCATGCCCATAGTCAACAAAAAAGAGGAGATTGTTGGTGTTGCTACTTTTTACAACAGGAAAGATGGGAAACCCTTTGATGAGCAAGATGAAGTTCTTATGGAGTCCTTAACACAATTCCTTGGTTGGTCTGTGCTCAACCCTGATACCTATGACAAGATGAATAAACTGGAAAACCGAAAGGACATTGCCCAAGACATGGTGCTGTACCATGTGAGATGTGATAAGGATGAAATCCAGGAAGTGCTGCCAACAAGAGAACGGCTGGGGCGGGAACCCGTGGACTGTGATGAGGATGAACTCAGAGCAATTCTGAAAGACGAGCTGCCAGGACCCAAAAAGTTCGACATCTATGAGTTCCACTTCTCAGACCTGGAATGTACAGAGCTGGAGCTGGTGAAATGTGGAATCCAGATGTACTATGAGCTGGGTGTGGTCAAGAAATTCCAGATCCCTCAGGAGGTCCTAGTTCGGTTCTTGTACTCTGTCAGCAAAGGATACCGAAGAATCACTTACCATAACTGGCGCCATGGCTTTAATGTGGCTCAAACTATGTTCACACTTCTCATGACAGGCAAATTGAAGGACTACTACACAGATCTGGAAGCTTTCGCTATGGTAACTGCCGGTCTGTGCCATGACATTGACCACAGAGGAACCAACAACCTCTACCAGATGAAATCCCAGAATCCATTAGCAAAGCTTCATGGCTCATCAATTCTAGAAAGACACCATCTGGAGTTTGGGAAGTTCTTGCTTTCAGAAGAGAGCCTGAATATCTTTCAGAACCTGAATCGGCGCCAACACGAGCATGTGATTCACCTGATGGACATCGCCATTATTGCCACAGATTTAGCTCTCTATTTCAAAAAAAGAGCAATGTTCCAGAAGATTGTGGATGAATCCAAAGGATACGAAGATAAGAAAAGCTGGGTGGAATACCTTTCCCTGGAGACAACAAGGAAAGAGATTGTCATGGCAATGATGATGACTGCATGTGACTTGTCTGCCATCACCAAGCCTTGGGAAGTCCAGAGTAAGGTAGCACTACTGGTGGCTGCTGAGTTCTGGGAACAGGGTGACTTGGAGAGAACAGTACTTGACCAGCAGCCAATTCCCATGATGGACAGAAACAAAGCTGCTGAGCTGCCTAAACTGCAAGTAGGGTTCATCGACTTCGTGTGTACATTTGTATACAAGGAGTTTTCACGTTTTCATGAGGAAATCCAACCCATGTTTGACAGACTGCAGAATAACAGGAAGGAGTGGAAGACCCTGGCTGATGAGTATGAGGCCAAGGTGAAGGATTTGGAGGAAGAAAAGAAAAAAGAAGATGGGAAAATTGCAGCAAAGAAAGCTGGTACCGAGATTTGCAATGGAGGCCCGGCTCCAAAGTCTTCCACCTGCTGCATTCTCTAA
	Gymnobelideus_leadbeateri	ATGGCCCTCAGTCAGGAAGATGTGGAGAAGTTTCTCAATGAAAACCCCACTTTCGCAGAGCAATACTTTGAAAAGGTTCTGAGCCCGGAGAATGTGGTTGGTGCTTGTGAGGGTAGGGGCCTGGTGGATTTCTCAACCTTTAAAGAACTATGCCAGGTGGAAGAGAGTGAAGCCCTCTTTGAACTTGTTCAGGACATGCAAGAAAGTATCAACATGGAGAGGGTGGTCTTCAAAATCCTGAGGAGGGTATGTACCATCATCCATGCCGACCGTTGCAGCCTCTTCATGTACCGGCAGAGGAATGGTGTTGCAGAACTAGCCACAAGGCTCTTCAATGTCCAACCCGACAGCACCCTGGAGGAGTGCCTGGTGCCCCCTGACTCTGAGATTGTCTTCCCTCTGGACATCGGGGTCGTAGGGCATGTGGCACAGACAAAGAAGACTGTCAACGTCCAGGACGTTAATGAGTGCCCCCACTTCAGCTCATTTGCAGATGAACTCACTGAGTATGTGACCAAGAACATACTTGCCACACCCATCATGAATGGCAAAGATGTTGTTGCTATAATCATGGCCATAAATAAAACTGATGGCCCATTTTTCACCAATGAAGATCAAGATGTTTTCTTGAAGTATCTGAATTTTGCCACCTTAAACCTCAAAATCTATCATTTGAGCTATCTGCACAATTGTGAGACTCGAAGAGGCCAGGTACTGCTTTGGTCCGCCAATAAGGTGTTTGAGGAGCTTACGGATATTGAGAGACAATTCCACAAGGCCTTCTACACAGTTCGAGCCTACCTAAACTGTGACCGCTACTCTGTGGGCCTCCTGGATATGACTAAGGAAAAAGAATTCTTTGATGTGTGGCCAGTGCTTATGGGAGAAGCTCAACCATATTCAGGCCCCCGAACTCCTGATGGCAGAGAAATCCAGTTTTACAAAGTAATTGACTATATCCTTCATGGCAAAGAAGATATTAAAGTCATTCCAACTCCCCCAGCGGATCACTGGGCACTGGCCAGTGGCCTCCCAACCTACGTAGCAGAAAGTGGCTTTATCTGTAACATTATGAATGCCCCTGCAGATGAGATGTTTCAATTTCAGGAAGGGCCACTAGATGACTCTGGATGGATTATAAAAAACGTCCTCTCCATGCCCATAGTGAACAAAAAAGAGGAGATTGTTGGCGTTGCTACTTTTTACAACAGGAAAGATGGGAAACCCTTTGATGAACAAGATGAAGTTCTTATGGAGTCTCTAACACAGTTCCTTGGTTGGTCTGTGCTCAACCCTGATACCTATGACAAGATGAATAAACTGGAAAACCGAAAGGACATTGCCCAGGACATGGTGCTGTACCACGTGAGATGTGATAAGGATGAAATCCAGGAAGTGCTGCCAACAAGAGAACGGTTGGGGAGGGAACCCATGGACTGTGATGAGGACGAGCTCAGAGCAATTCTGAAAGACGAGCTGCCAGGACCCACCAAGTTTGACATCTATGAGTTCCACTTCTCAGACCTGGAATGTACGGAGTTGGAGCTGGTGAAATGTGGAATCCAGATGTACTATGAACTGGGTGTGGTCAAGAAGTTCCAGATTCCCCAGGAGGTCCTAGTTCGGTTCTTGTACTCAGTCAGCAAAGGATACCGAAGGATCACTTACCATAACTGGCGCCATGGCTTTAATGTGGCTCAAACCATGTTCACACTTCTCATGACAGGCAAATTGAAGGACTATTACACAGATCTGGAAGCTTTTGCCATGGTGACAGCCGGTCTGTGCCATGACATTGACCACAGGGGAACCAACAACCTCTACCAAATGAAATCCCAGAATCCATTAGCAAAGCTTCATGGCTCATCAATTCTAGAAAGACACCACCTGGAGTTTGGGAAGTTCTTACTTGCAGAAGAGAGCCTGAATATCTATCAGAACCTGAATCGTCGTCAACATGAGCATGTGATCCACCTGATGGACATCGCCATTATTGCCACAGATCTAGCCCTCTACTTCAAAAAAAGAACAATGTTTCAGAAGATTGTGGATGAATCCAAAGGATATGAAGACAAGAAAAGCTGGGTAGAGTACCTCTCCCTGGAGACAACAAGGAAAGAGATTGTCATGGCAATGATGATGACTGCATGTGACTTGTCTGCCATCACCAAGCCTTGGGAAGTCCAGAGTAAGGTAGCATTGCTGGTGGCTGCTGAATTCTGGGAGCAGGGTGACTTGGAGAGAACAGTGCTTGACCAGCAGCCAATTCCCATGATGGACAGAAACAAAGCTGCTGAGCTGCCTAAGTTGCAAGTGGGGTTCATTGACTTCGTGTGTACATTTGTATACAAGGAGTTTTCACGTTTCCATGAGGAAATCCAGCCCATGTTTGACAGGCTGCAGAATAACAGGAAGGAGTGGAAGACCCTGGCTGATGAGCATGAGGCTAAAGTGAAGGCTTTGGAGGAAGAAAAGAAAAAAGAAGATGGGAAAATTGAAGCAAAGAAAGCTGGTACCGAGATCTGCAATGGAGGCCCAGCTCCAAAGTCTTCTACCTGCTGCATTCTCTAA
	Pseudochirops_corinnae	ATGGCCCTCAGTCAGGAAGATGTGGAGAAATTTCTCAATGAAAATCCCACTTTCACAGAGCAATACTTTGAAAAAGTTCTGAGCCCCGAGAATGTGGTTGGTGCTTGTGAGGGTAGGGGCCTGGTGGATTTCTCAACCTTTAAAGAACTATGCCAGGTGGAAGAGAGCGAAGCCCTCTTTGAACTTGTTCAGGACATGCAAGAAAGTATCAACATGGAGAAGGTGGTCTTCAAAATCCTGAGGAGGGTATGTACCCTTATCCATGCTGACCGTTGCAGCCTCTTCATGTACCGGCAGAGGAATGGTGTTGCAGAACTAGCCACAAGGCTCTTCAACGTCCAACCCAGCAGCACCCTGGAGGAGTGCCTGGTGCCCCCTGATTCTGAAATTGTCTTCCCTCTGGACATCGGGATCGTAGGGCATGTGGCACAGACAAAGAAGACCATCAATGTCCAGGACGTTAATGAGTGCCCCCATTTCAGCTCATTCGCAGATGAACTTACTGAGTATGTGACCAAGAACATACTTGCCACACCCATCATGAATGGCAAAGATGTTGTTGCTATAATCATGGCCATAAATAAAACTGATGGCCCATTTTTCACCAATGAAGATCAAGACGTTTTCTTGAAGTATCTGAATTTTGCCTCCTTAAACCTCAAAATCTATCATTTGAGCTATCTGCACAATTGTGAGACTCGAAGAGGCCAGGTACTGCTTTGGTCTGCCAATAAGGTGTTTGAGGAGCTTACGGATATTGAGAGACAATTCCACAAGGCCTTCTACACAGTTCGAGCCTACCTAAACTGTGATCGCTACTCTGTGGGCCTCCTGGATATGACTAAGGAAAAAGAATTCTTTGATGTGTGGCCAGTGCTTATGGGAGAAGCTCAACCATATTCAGGCCCCCGAACTCCTGATGGCAGAGAAATTCAGTTTTACAAAGTAATTGACTATATCCTTCATGGCAAAGAAGATATTAAAGTCATTCCAACTCCCCCAGCGGATCACTGGGCATTGGCCAGTGGCCTCCCAACCTACGTAGCAGAAAGTGGCTTTATCTGTAACATTATGAATGCCCCTGCAGATGAGATGTTTCAATTTCAGGAAGGGCCACTAGATGACTCTGGATGGATTATAAAAAACGTCCTCTCCATGCCCATAGTCAACAAAAAAGAGGAGATTGTTGGTGTTGCTACTTTTTACAATAGGAAAGATGGGAAACCCTTCGATGAACAAGATGAAGTTCTTATGGAGTCTCTAACACAATTCCTTGGTTGGTCTGTGCTCAACCCTGATACCTATGACAAGATGAATAAACTGGAAAACCGAAAGGACATTGCCCAAGACATGGTGCTGTACCACGTGAGATGTGATAAGGATGAAATCCAGGAAGTGCTGCCAACAAGAGAACGTCTAGGAAGGGAACCCATGGACTGTGATGAGGATGAGCTCAGAGCAATTCTGAAAGACGAGCTGCCAGGACCCACCAAGTTTGACATCTATGAGTTCCACTTCTCAGACCTGGAATGTACGGAGCTGGAGCTGGTAAAATGTGGAATCCAGATGTACTATGAGCTGGGTGTGGTCAAGAAGTTCCAGATCCCCCAGGAGGTTCTAGTTCGTTTCTTATACTCAGTCAGCAAAGGATACCGAAGAATCACTTATCATAACTGGCGCCATGGCTTTAATGTGGCCCAAACTATGTTCACACTTCTCATGACAGGCAAATTGAAGGACTATTACACAGATCTGGAAGCTCTTGCCATGGTGACAGCCGGTCTGTGCCATGACATTGACCACAGGGGAACCAACAACCTCTACCAGATGAAATCCCAGAATCCATTAGCAAAGCTTCATGGCTCATCAATTCTAGAAAGACATCATCTGGAGTTTGGGAAGTTCTTACTTGCAGAAGAGAGCCTGAATATCTTTCAGAACCTGAATCGTCGCCAACATGAACATGTGATCCACCTGATGGATATCGCCATTATTGCCACAGATCTAGCCCTCTACTTCAAAAAAAGAACAATGTTTCAGAAGATTGTGGATGAATCCAAAGGGTATGAAGACAAGAAAAGCTGGGTAGAGTACCTCTCCCTGGAGACAACAAGGAAAGAGATTGTCATGGCAATGATGATGACTGCATGTGACTTGTCTGCCATCACCAAGCCTTGGGAAGTCCAGAGTAAGGTAGCATTGCTGGTGGCTGCTGAGTTCTGGGAGCAGGGTGACTTGGAGAGAACGGTACTTGACCAGCAGCCAATTCCCATGATGGACAGAAACAAAGCTGCTGAGCTGCCTAAGTTGCAAGTGGGGTTCATTGACTTCGTGTGTACATTTGTATACAAGGAGTTTTCACGTTTCCACGAGGAAATCCAGCCCATGTTTGACAGGCTTCAGAATAACAGGAAGGAGTGGAAGGCCCTGGCTGATGAGCATGAGACTAAAGTGAAGGCTTTGGAGGAAGAAAAGAAAAAAGAAGATGGGAAAATTGCTGCAAAGAAAGCTGGTACCGAGATTTGCAATGGAGGCCCGGCTCCAAAGTCTTCTACCTGCTGCATTCTCTAA
	Pseudocheirus_occidentalis	ATGGCCCTCAGTCGGGAAGATGTGGAGAAGTTTCTCAATGAAAACCCCGCTTTCACAGAGCAATACTTTGAAAAGGTTCTGAGCCCCGAGAATGTGGTTGGTGCTTGTGAGGGTAGGGGACTGGTGGATTTCTCAACTTTTAAAGAACTATGCCAGGTGGAAGAGAGTGAAGCCCTCTTTGAACTTGTTCAGGACATGCAAGAAAGTATCAACATGGAAAAAGTGGTCTTCAAAATCCTGAGGAGGGTATGTACCATCATCCATGCTGACCGTTGCAGCCTCTTCATGTATCGGCAAAGGAATGGTGTTGCAGAACTAGCCACAAGGCTCTTCAACATCCAAGCCGGCAGCACCCTGGAGGAGTGCCTGGTGCCCCCTGATTCTGAGATTGTCTTCCCTCTGGACATCGGGGTCGTAGGGCATGTGGCGCAGACAAAGAAGACCATCAATGTCCAGGATGTTAATGAGTGCCCCCACTTCAGCTCATTTGCAGATGAACTTACTGAATATGTGACCAAGAACATACTTGCCACACCCATAATGAATGGCAAAGATGTTGTTGCTATAATCATGGCCATAAATAAAACTGATGGTCCATTTTTCACCAGTGAAGATCAAGATGTTTTCTTGAAGTATCTGAATTTTGCCACCTTAAACCTCAAAATCTATCATTTGAGCTATCTGCACAATTGTGAGACTCGAAGAGGCCAGGTACTGCTTTGGTCTGCCAATAAGGTGTTTGAGGAGCTTACGGATATTGAAAGACAATTCCACAAGGCCTTCTACACAGTTCGAGCCTACCTAAACTGTGACCGCTACTCTGTGGGCCTCCTGGATATGACTAAGGAAAAAGAATTCTTTGATGTGTGGCCAGTGCTTATGGGAGAAGCTCAGCCATATTCAGGCCCCCGAACTCCTGATGGCAGAGAAATCCAGTTTTACAAAGTAATTGACTATATCCTTCATGGCAAAGAAGATATTAAAGTCATTCCAACTCCCCCAGCGGATCACTGGGCACTGGCCAGTGGCCTCCCAACCTACGTAGCAGAAAGTGGCTTTATCTGTAACATTATGAATGCCCCTGCAGATGAGATGTTTGAATTTCAGGAAGGGCCACTAGATGACTCTGGATGGATTATAAAAAATGTCCTCTCCATGCCCATAGTCAACAAAAAAGAAGAGATTGTTGGTGTTGCTACTTTTTACAACAGGAAAGATGGGAAACCCTTTGATGAACAAGATGAAGTTCTTATGGAGTCTCTAACACAATTCCTTGGTTGGTCTGTGCTCAACCCTGATACCTATGACAAGATGAATAAACTGGAAAACCGAAAGGACATTGCCCAAGATATGGTGCTGTACCACGTGAGATGTGATAAGGATGAAATCCAGGAAGTGCTGCCAACAAGAGAACGTCTGGGGAGGGAACCCATGGACTGTGATGAGGATGAGCTCAGAGCAATCCTGAAAGTCGAGCTGCCAGGACCCACCAAGTTTGACATCTATGAGTTCCACTTCTCAGACCTGGAATGTACGGAGTTGGAGCTGGTGAAATGTGGAATCCAGATGTACTATGAACTGGGTGTAGTCAAGAAGTTCCAGATCCCCCAAGAGGTTCTAGTTAGGTTCTTGTACTCAGTCAGCAAAGGATACCGAAGAATCACTTACCATAACTGGCGCCATGGCTTTAATGTGGCCCAAACCATGTTCACACTTCTCATGACAGGCAAATTGAAGGACTATTACACAGATCTGGAAGCTTTTGCCATGGTGACAGCCGGTCTGTGCCATGACATTGACCACAGGGGAACCAACAACCTCTACCAGATGAAATCCCAGAATCCATTAGCAAAGCTTCATGGCTCATCAATTCTAGAAAGACACCATCTGGAGTTTGGGAAGTTCTTATTGGCAGAAGAGAGCCTGAATATCTATCAGAACCTGAATCGTCGCCAACACGAGCATGTGATCCACCTGATGGACATCGCCATTATTGCTACAGATCTAGCCCTCTACTTCAAAAAAAGAACAATGTTTCAGAAGATTGTGGATGAATCCAAAGGCTATGAAGACAAGAAAAGCTGGGTAGAGTACCTCTCCCTGGAGACAACAAGGAAAGAGATTGTCATGGCAATGATGATGACTGCATGCGACTTGTCTGCTATCACCAAGCCTTGGGAAGTCCAGAGTAAGGTAGCATTGCTGGTGGCTGCTGAATTCTGGGAGCAGGGTGACTTGGAGAGAACAGTACTTGACCAGCAGCCAATTCCCATGATGGACAGAAACAAAGCTGCTGAGTTGCCTAAGTTGCAAGTGGGGTTCATTGACTTCGTGTGTACATTTGTATACAAGGAGTTTTCTCGTTTCCATGAGGAAATCCAGCCCATGTTTGACAGGCTTCAGAATAACAGGAAGGAGTGGAAGGCCTTAGCTGATGAGCACGAGGCTAAAGTGAAGGCTTTGGAGGAAGAAAAGAAAAAAGAAGATGGGAAAATTGCCGCAAAGAAAGCTGGTACCGAAATTTGCAACGGAGGCCCAGCTCCAAAGTCTTCTACCTGCTGCATTCTCTAA

;
end;
