# Supplementary material for: Three Blind Moles: Molecular Evolutionary Insights on the Tempo and Mode of Convergent Eye Degeneration in Notoryctes typhlops (Southern Marsupial Mole) and Two Chrysochlorids (Golden Moles)
Source: Genes (Basel). 2023 Oct 28;14(11):2018. doi: 10.3390/genes14112018 (PMC10671557; doi:10.3390/genes14112018)
Supplement: Supplementary file 1 [file genes-14-02018-s001.zip › Marsupialia CDS Alignments Nexus/Marsupialia Rod Genes CDS Nexus/PDE6G CDS alignment w_both Notoryctes.nex]

#NEXUS
begin taxa;
	dimensions ntax=29;
	taxlabels
	Notoryctes_typhlops_DNA_Zoo[&URN="urn:local:.:1uw-gc66kx8","Rough Temperature (°C)"=87.49318181818181,Description="HiC_scaffold_8","Genetic Code"="Standard",Modified=Thu Nov 10 09:53:03 PST 2022,"% GC"=50.4%,"# Nucleotide Sequences With Quality"=0,"Molecular Weight (kDa)"=81.5758399999999,Topology="linear","Molecule Type"="DNA",Created=Mon Aug 15 20:58:21 PDT 2022]
	Notoryctes_typhlops_NYGC[&URN="urn:local:.:1uv-gc66kx8",Description="NYGC",Modified=Thu Nov 10 09:53:41 PST 2022,"% GC"=50.4%,"# Nucleotide Sequences With Quality"=0,Topology="linear","Molecule Type"="DNA",Created=Fri Jul 27 07:53:55 PDT 2018]
	Phascogale_tapoatafa[&URN="urn:local:.:1uu-gc66kx8","Rough Temperature (°C)"=87.49318181818181,Description="HiC_scaffold_4",Modified=Mon Jul 18 09:52:04 PDT 2022,"% GC"=50.4%,"# Nucleotide Sequences With Quality"=0,"Molecular Weight (kDa)"=81.6909099999999,Topology="linear","Molecule Type"="DNA",Created=Sun Jul 17 08:30:40 PDT 2022]
	Dasyurus_hallucatus[&URN="urn:local:.:1ut-gc66kx8","Rough Temperature (°C)"=87.49318181818181,Description="HiC_scaffold_4",Modified=Mon Jul 18 09:52:04 PDT 2022,"% GC"=50.4%,"# Nucleotide Sequences With Quality"=0,"Molecular Weight (kDa)"=81.6999199999999,Topology="linear","Molecule Type"="DNA",Created=Sun Jul 17 07:46:43 PDT 2022]
	Dasyurus_viverrinus[&URN="urn:local:.:1us-gc66kx8","Rough Temperature (°C)"=87.64848484848484,Description="HiC_scaffold_4",Modified=Mon Jul 18 09:52:04 PDT 2022,"% GC"=50.8%,"# Nucleotide Sequences With Quality"=0,"Molecular Weight (kDa)"=81.71591999999991,Topology="linear","Molecule Type"="DNA",Created=Sun Jul 17 08:29:00 PDT 2022]
	Sarcophilus_harrisii[&"Rough Temperature (°C)"=87.64848484848484,Description="NC_045429","Genetic Code"="Standard",Modified=Mon Jul 18 09:52:04 PDT 2022,"Annotation Software Version (Genome-Annotation-Data)"="8.3",Taxonomy="Eukaryota; Metazoa; Chordata; Craniata; Vertebrata; Euteleostomi; Mammalia; Metatheria; Dasyuromorphia; Dasyuridae; Sarcophilus","Common Name"="Tasmanian devil","Filename (Imported From)"="sequence - 2022-07-16T224642.237.gb","Annotation Provider (Genome-Annotation-Data)"="NCBI",Created=Tue Dec 31 00:00:00 PST 2019,URN="urn:local:.:1ur-gc66kx8","Annotation Method (Genome-Annotation-Data)"="Best-placed RefSeq; Gnomon",cell_line="91H","Features Annotated (Genome-Annotation-Data)"="Gene; mRNA; CDS; ncRNA",db_xref="taxon:9305",Organism="Sarcophilus harrisii","Annotation Version (Genome-Annotation-Data)"="103","Path (Imported From)"="/Users/pannotia/Downloads",Accession="NC_045429.1","% GC"=50.8%,chromosome="4","Molecular Weight (kDa)"=81.7249299999999,"# Nucleotide Sequences With Quality"=0,"Annotation Pipeline (Genome-Annotation-Data)"="NCBI eukaryotic genome annotation pipeline",Topology="linear","Annotation Name (Genome-Annotation-Data)"="Sarcophilus harrisii Annotation Release 103","Annotation Status (Genome-Annotation-Data)"="Full annotation","Molecule Type"="DNA"]
	Antechinus_flavipes[&country="Australia:Samford, QLD","Rough Temperature (°C)"=87.49318181818181,Description="JADWMD010000004 Antechinus flavipes isolate AdamAnt chromosome 4, whole genome shotgun sequence","Genetic Code"="Standard",Modified=Mon Jul 18 09:52:04 PDT 2022,"Assembly Name (Genome-Assembly-Data)"="AdamAnt",Taxonomy="Eukaryota; Metazoa; Chordata; Craniata; Vertebrata; Euteleostomi; Mammalia; Metatheria; Dasyuromorphia; Dasyuridae; Antechinus","Common Name"="yellow-footed antechinus","Genome Coverage (Genome-Assembly-Data)"="100.0x","Filename (Imported From)"="sequence - 2022-07-17T084119.815.gb",dev_stage="adult",Created=Wed Jan 06 00:00:00 PST 2021,URN="urn:local:.:1uq-gc66kx8","Genome Representation (Genome-Assembly-Data)"="Full",isolate="AdamAnt","Assembly Date (Genome-Assembly-Data)"="FEB-2020","Sequencing Technology (Genome-Assembly-Data)"="PacBio; BGISEQ-500; Hi-C",db_xref="taxon:38775",Organism="Antechinus flavipes","Path (Imported From)"="/Users/pannotia/Downloads",Accession="JADWMD010000004.1","% GC"=50.4%,chromosome="4",sex="male","Molecular Weight (kDa)"=81.7309399999999,"# Nucleotide Sequences With Quality"=0,Topology="linear","Assembly Method (Genome-Assembly-Data)"="Canu v. 1.7; HiC-Pro v. 2.8.0_devel; 3D-DNA v. 1.12",tissue_type="testis","Molecule Type"="DNA","Expected Final Version (Genome-Assembly-Data)"="Yes"]
	Antechinus_stuartii[&country="Australia: Lane Cove National Park",collection_date="2019-06-10","Rough Temperature (°C)"=87.49318181818181,Description="JACYGW010069432","Genetic Code"="Standard",Modified=Mon Jul 18 09:52:04 PDT 2022,"Assembly Name (Genome-Assembly-Data)"="USYD_AStu_M",Taxonomy="Eukaryota; Metazoa; Chordata; Craniata; Vertebrata; Euteleostomi; Mammalia; Metatheria; Dasyuromorphia; Dasyuridae; Antechinus","Common Name"="brown antechinus","Genome Coverage (Genome-Assembly-Data)"="77.0x","Filename (Imported From)"="sequence - 2022-07-17T084054.039.gb",Created=Tue Jan 19 00:00:00 PST 2021,URN="urn:local:.:1up-gc66kx8","Genome Representation (Genome-Assembly-Data)"="Full",isolate="AWGG2019M","Assembly Date (Genome-Assembly-Data)"="05-DEC-2019","Sequencing Technology (Genome-Assembly-Data)"="Illumina NovaSeq",db_xref="taxon:9283",Organism="Antechinus stuartii","Path (Imported From)"="/Users/pannotia/Downloads",Accession="JACYGW010069432.1","% GC"=50.4%,sex="male","Molecular Weight (kDa)"=81.7309399999999,"# Nucleotide Sequences With Quality"=0,Topology="linear","Assembly Method (Genome-Assembly-Data)"="Supernova v. 2.1.1",tissue_type="muscle","Molecule Type"="DNA","Expected Final Version (Genome-Assembly-Data)"="Yes"]
	Thylacinus_cynocephalus[&country="Australia: Tasmania","Rough Temperature (°C)"=88.11439393939392,Description="VAHE03000004","Genetic Code"="Standard",Modified=Mon Jul 18 09:52:04 PDT 2022,Taxonomy="Eukaryota; Metazoa; Chordata; Craniata; Vertebrata; Euteleostomi; Mammalia; Metatheria; Dasyuromorphia; Thylacinidae; Thylacinus","Common Name"="Tasmanian wolf","Genome Coverage (Genome-Assembly-Data)"="50.0x","Filename (Imported From)"="sequence - 2022-07-17T084343.950.gb",dev_stage="Pouch Young",Created=Mon Apr 04 00:00:00 PDT 2022,URN="urn:local:.:1uo-gc66kx7","Genome Representation (Genome-Assembly-Data)"="Full",isolate="PY-MV-C5757","Sequencing Technology (Genome-Assembly-Data)"="Illumina HiSeq; Illumina NextSeq",db_xref="taxon:9275",Organism="Thylacinus cynocephalus","Path (Imported From)"="/Users/pannotia/Downloads",Accession="VAHE03000004.1","% GC"=51.9%,chromosome="4",sex="female","Molecular Weight (kDa)"=81.68887999999988,"# Nucleotide Sequences With Quality"=0,Topology="linear","Assembly Method (Genome-Assembly-Data)"="Megahit v. 1.2.9; RagTag v. 2.1.0","Reference-guided Assembly (Genome-Assembly-Data)"="GCF_902635505.1; mSarHar1.11","Molecule Type"="DNA","Expected Final Version (Genome-Assembly-Data)"="Yes",isolation_source="soft tissue of a 108-year-old, alcohol-preserved thylacine pouch young specimen"]
	Myrmecobius_fasciatus[&URN="urn:local:.:1un-gc66kx7","Rough Temperature (°C)"=87.64848484848484,Description="HiC_scaffold_4",Modified=Mon Jul 18 09:52:04 PDT 2022,"% GC"=50.8%,"# Nucleotide Sequences With Quality"=0,"Molecular Weight (kDa)"=81.60084999999991,Topology="linear","Molecule Type"="DNA",Created=Mon Jul 18 08:57:23 PDT 2022]
	Dromiciops_gliroides[&country="Chile: San Martin, comuna de Valdivia, Region delos Rios",collection_date="2014-02-10","Rough Temperature (°C)"=88.11439393939392,Description="NC_057864","Genetic Code"="Standard",Modified=Mon Jul 18 09:52:04 PDT 2022,"Annotation Software Version (Genome-Annotation-Data)"="9.0","Assembly Name (Genome-Assembly-Data)"="mDroGli1.pri",Taxonomy="Eukaryota; Metazoa; Chordata; Craniata; Vertebrata; Euteleostomi; Mammalia; Metatheria; Microbiotheria; Microbiotheriidae; Dromiciops","Common Name"="monito del monte","Genome Coverage (Genome-Assembly-Data)"="63.0x","Filename (Imported From)"="sequence - 2022-07-16T224250.649.gb","Annotation Provider (Genome-Annotation-Data)"="NCBI",dev_stage="adult",Created=Tue Sep 28 00:00:00 PDT 2021,URN="urn:local:.:1um-gc66kx7",isolate="mDroGli1","Genome Representation (Genome-Assembly-Data)"="Full","Assembly Date (Genome-Assembly-Data)"="07-APR-2021","Annotation Method (Genome-Annotation-Data)"="Best-placed RefSeq; Gnomon","Features Annotated (Genome-Annotation-Data)"="Gene; mRNA; CDS; ncRNA","Assembly Provider (Genome-Assembly-Data)"="Vertebrate Genomes Project","Sequencing Technology (Genome-Assembly-Data)"="PacBio Sequel II CLRQ; 10X Genomics linked reads; Bionano Genomics DLS; Arima Genomics v1 Hi-C",db_xref="taxon:33562",Organism="Dromiciops gliroides","Annotation Version (Genome-Annotation-Data)"="100","Path (Imported From)"="/Users/pannotia/Downloads",Accession="NC_057864.1","% GC"=51.9%,chromosome="4",sex="female","Molecular Weight (kDa)"=81.68887999999988,"# Nucleotide Sequences With Quality"=0,"Annotation Pipeline (Genome-Annotation-Data)"="NCBI eukaryotic genome annotation pipeline",Topology="linear","Assembly Method (Genome-Assembly-Data)"="FALCON kit v. 1.8.1; FALCON unzip v. 1.3.7; purge_dups v. 1.2.3; Scaff10X v. 4.2; Bionano Solve v. 3.5.1_01142020; Salsa Hi-C v. 2.2; GCPP v. 1.9.0-SL-release-8.0.0+1-37-gd7b188d; longranger v. 2.2.2; freebayes v. 1.3.2; gEVAL manual curation v. 2021-04-07; VGP pipeline v. 1.6","Annotation Name (Genome-Annotation-Data)"="Dromiciops gliroides Annotation Release 100","Annotation Status (Genome-Annotation-Data)"="Full annotation",tissue_type="kidney, liver","Molecule Type"="DNA","Expected Final Version (Genome-Assembly-Data)"="No"]
	Gymnobelideus_leadbeateri[&URN="urn:local:.:1ul-gc66kx7","Rough Temperature (°C)"=88.73560606060605,Description="HiC_scaffold_1",Modified=Mon Jul 18 09:52:04 PDT 2022,"% GC"=53.4%,"# Nucleotide Sequences With Quality"=0,"Molecular Weight (kDa)"=81.62879999999988,Topology="linear","Molecule Type"="DNA",Created=Mon Jul 18 09:25:58 PDT 2022]
	Macropus_fuliginosus[&URN="urn:local:.:1uk-gc66kx7","Rough Temperature (°C)"=87.9590909090909,Description="HiC_scaffold_2",Modified=Mon Jul 18 09:52:04 PDT 2022,"% GC"=51.5%,"# Nucleotide Sequences With Quality"=0,"Molecular Weight (kDa)"=81.71290999999991,Topology="linear","Molecule Type"="DNA",Created=Mon Jul 18 09:31:06 PDT 2022]
	Macropus_rufus[&URN="urn:local:.:1uj-gc66kx7","Rough Temperature (°C)"=88.11439393939392,Description="HiC_scaffold_2",Modified=Mon Jul 18 09:52:04 PDT 2022,"% GC"=51.9%,"# Nucleotide Sequences With Quality"=0,"Molecular Weight (kDa)"=81.6978899999999,Topology="linear","Molecule Type"="DNA",Created=Mon Jul 18 09:32:38 PDT 2022]
	Macropus_eugenii[&URN="urn:local:.:1ui-gc66kx7","Rough Temperature (°C)"=87.9590909090909,Description="HiC_scaffold_2",Modified=Mon Jul 18 09:52:04 PDT 2022,"% GC"=51.5%,"# Nucleotide Sequences With Quality"=0,"Molecular Weight (kDa)"=81.71290999999991,Topology="linear","Molecule Type"="DNA",Created=Mon Jul 18 09:27:31 PDT 2022]
	Lagorchestes_hirsutus[&URN="urn:local:.:1uh-gc66kx7","Rough Temperature (°C)"=87.80378787878787,Description="HiC_scaffold_1",Modified=Mon Jul 18 09:52:04 PDT 2022,"% GC"=51.1%,"# Nucleotide Sequences With Quality"=0,"Molecular Weight (kDa)"=81.7279299999999,Topology="linear","Molecule Type"="DNA",Created=Mon Jul 18 09:33:25 PDT 2022]
	Setonix_brachyurus[&URN="urn:local:.:1ug-gc66kx7","Rough Temperature (°C)"=87.64848484848484,Description="HiC_scaffold_2",Modified=Mon Jul 18 09:52:04 PDT 2022,"% GC"=50.8%,"# Nucleotide Sequences With Quality"=0,"Molecular Weight (kDa)"=81.75195999999988,Topology="linear","Molecule Type"="DNA",Created=Mon Jul 18 09:34:15 PDT 2022]
	Macropus_giganteus[&URN="urn:local:.:1uf-gc66kx7","Rough Temperature (°C)"=87.9590909090909,Description="HiC_scaffold_2",Modified=Mon Jul 18 09:52:04 PDT 2022,"% GC"=51.5%,"# Nucleotide Sequences With Quality"=0,"Molecular Weight (kDa)"=81.71290999999991,Topology="linear","Molecule Type"="DNA",Created=Mon Jul 18 09:31:53 PDT 2022]
	Potorous_gilbertii[&URN="urn:local:.:1ue-gc66kx7","Rough Temperature (°C)"=88.26969696969695,Description="HiC_scaffold_2",Modified=Mon Jul 18 09:52:04 PDT 2022,"% GC"=52.3%,"# Nucleotide Sequences With Quality"=0,"Molecular Weight (kDa)"=81.71388999999989,Topology="linear","Molecule Type"="DNA",Created=Mon Jul 18 09:35:28 PDT 2022]
	Phascolarctos_cinereus[&country="Australia",collection_date="01-Aug-2015","Rough Temperature (°C)"=88.42499999999998,Description="NW_018344039","Genetic Code"="Standard",Modified=Mon Jul 18 09:52:04 PDT 2022,"Annotation Software Version (Genome-Annotation-Data)"="7.4",Taxonomy="Eukaryota; Metazoa; Chordata; Craniata; Vertebrata; Euteleostomi; Mammalia; Metatheria; Diprotodontia; Phascolarctidae; Phascolarctos","Common Name"="koala","Genome Coverage (Genome-Assembly-Data)"="57.3x","Filename (Imported From)"="sequence - 2022-07-16T221622.459.gb","Annotation Provider (Genome-Annotation-Data)"="NCBI",dev_stage="adult",Created=Wed May 10 00:00:00 PDT 2017,URN="urn:local:.:1ud-gc66kx7",isolate="Bilbo 61053","Genome Representation (Genome-Assembly-Data)"="Full","Annotation Method (Genome-Annotation-Data)"="Best-placed RefSeq; Gnomon","Features Annotated (Genome-Annotation-Data)"="Gene; mRNA; CDS; ncRNA","Assembly Provider (Genome-Assembly-Data)"="The Earlham Institute","Sequencing Technology (Genome-Assembly-Data)"="PacBio",db_xref="taxon:38626",Organism="Phascolarctos cinereus","Annotation Version (Genome-Annotation-Data)"="Phascolarctos cinereus Annotation Release 100","Path (Imported From)"="/Users/pannotia/Downloads",Accession="NW_018344039.1","% GC"=52.7%,chromosome="Unknown",sex="female","Annotation Pipeline (Genome-Annotation-Data)"="NCBI eukaryotic genome annotation pipeline","Molecular Weight (kDa)"=81.7298899999999,"# Nucleotide Sequences With Quality"=0,Topology="linear","Assembly Method (Genome-Assembly-Data)"="Falcon v. 0.3.0",specimen_voucher="AM:M.47724","Annotation Status (Genome-Annotation-Data)"="Full annotation",tissue_type="spleen","Molecule Type"="DNA","Expected Final Version (Genome-Assembly-Data)"="Yes"]
	Vombatus_ursinus[&"Rough Temperature (°C)"=87.80378787878787,Description="NW_020948774","Genetic Code"="Standard",Modified=Mon Jul 18 09:52:04 PDT 2022,"Annotation Software Version (Genome-Annotation-Data)"="8.1",Taxonomy="Eukaryota; Metazoa; Chordata; Craniata; Vertebrata; Euteleostomi; Mammalia; Metatheria; Diprotodontia; Vombatidae; Vombatus","Common Name"="common wombat","Filename (Imported From)"="sequence - 2022-07-16T223155.662.gb","Annotation Provider (Genome-Annotation-Data)"="NCBI",Created=Thu Jan 24 00:00:00 PST 2019,URN="urn:local:.:1uc-gc66kx7","Annotation Method (Genome-Annotation-Data)"="Best-placed RefSeq; Gnomon","Features Annotated (Genome-Annotation-Data)"="Gene; mRNA; CDS; ncRNA",db_xref="taxon:29139",Organism="Vombatus ursinus","Annotation Version (Genome-Annotation-Data)"="100","Path (Imported From)"="/Users/pannotia/Downloads",Accession="NW_020948774.1","% GC"=51.1%,chromosome="Unknown","Molecular Weight (kDa)"=81.68789999999989,"# Nucleotide Sequences With Quality"=0,"Annotation Pipeline (Genome-Annotation-Data)"="NCBI eukaryotic genome annotation pipeline",Topology="linear","Annotation Name (Genome-Annotation-Data)"="Vombatus ursinus Annotation Release 100","Annotation Status (Genome-Annotation-Data)"="Full annotation","Molecule Type"="DNA"]
	Strigocuscus_gymnotis[&URN="urn:local:.:1ub-gc66kx7","Rough Temperature (°C)"=87.80378787878787,Description="HiC_scaffold_5",Modified=Mon Jul 18 09:52:04 PDT 2022,"% GC"=51.1%,"# Nucleotide Sequences With Quality"=0,"Molecular Weight (kDa)"=81.74993999999988,Topology="linear","Molecule Type"="DNA",Created=Mon Jul 18 09:05:04 PDT 2022]
	Trichosurus_vulpecula[&country="New Zealand: Sandymount, Otago Peninsula (Trap 21)",collection_date="17-May-2018","Rough Temperature (°C)"=88.11439393939392,Description="NC_050576","Genetic Code"="Standard",Modified=Mon Jul 18 09:52:04 PDT 2022,"Annotation Software Version (Genome-Annotation-Data)"="8.5","Assembly Name (Genome-Assembly-Data)"="mTriVul1.pri",Taxonomy="Eukaryota; Metazoa; Chordata; Craniata; Vertebrata; Euteleostomi; Mammalia; Metatheria; Diprotodontia; Phalangeridae; Trichosurus","Common Name"="common brushtail","Genome Coverage (Genome-Assembly-Data)"="60.73x","Filename (Imported From)"="sequence - 2022-07-16T224129.397.gb","Annotation Provider (Genome-Annotation-Data)"="NCBI",dev_stage="pouch-young",Created=Sun Oct 25 00:00:00 PDT 2020,URN="urn:local:.:1ua-gc66kx7",isolate="mTriVul1","Genome Representation (Genome-Assembly-Data)"="Full","Assembly Date (Genome-Assembly-Data)"="15-JAN-2020","Annotation Method (Genome-Annotation-Data)"="Best-placed RefSeq; Gnomon","Features Annotated (Genome-Annotation-Data)"="Gene; mRNA; CDS; ncRNA","Assembly Provider (Genome-Assembly-Data)"="Vertebrate Genomes Project","Sequencing Technology (Genome-Assembly-Data)"="PacBio Sequel; Illumina NovaSeq; Arima Genomics Hi-C; Bionano Genomics DLS",db_xref="taxon:9337",Organism="Trichosurus vulpecula","Annotation Version (Genome-Annotation-Data)"="100","Path (Imported From)"="/Users/pannotia/Downloads",Accession="NC_050576.1","% GC"=51.9%,chromosome="4",sex="male","Molecular Weight (kDa)"=81.7198999999999,"# Nucleotide Sequences With Quality"=0,"Annotation Pipeline (Genome-Annotation-Data)"="NCBI eukaryotic genome annotation pipeline",Topology="linear","Assembly Method (Genome-Assembly-Data)"="FALCON v. DNANexus 1.9.0; FALCON-Unzip v. DNANexus 1.0.6; purge_haplotigs v. v1.0.3+ 1.Nov.2018; scaff10x v. 4.1.0; Bionano Solve DLS v. 3.2.1; Salsa HiC v. 2.2; Arrow smrtanalysis Pacbio polishing & gap filling v. 6.0.0.47841; longranger align v. 2.2.2; freebayes Illumina polishing v. 1.3.1; gEVAL manual curation v. 2020-01-15; VGP assembly pipeline v. 1.5","Annotation Name (Genome-Annotation-Data)"="Trichosurus vulpecula Annotation Release 100","Annotation Status (Genome-Annotation-Data)"="Full annotation",tissue_type="muscle (forearm)","Molecule Type"="DNA","Expected Final Version (Genome-Assembly-Data)"="No"]
	Pseudocheirus_occidentalis[&URN="urn:local:.:1u9-gc66kx7","Rough Temperature (°C)"=88.26969696969695,Description="HiC_scaffold_1",Modified=Mon Jul 18 09:52:04 PDT 2022,"% GC"=52.3%,"# Nucleotide Sequences With Quality"=0,"Molecular Weight (kDa)"=81.70487999999989,Topology="linear","Molecule Type"="DNA",Created=Mon Jul 18 09:24:59 PDT 2022]
	Pseudochirops_corinnae[&URN="urn:local:.:1u8-gc66kx7","Rough Temperature (°C)"=88.58030303030301,Description="HiC_scaffold_2",Modified=Mon Jul 18 09:52:04 PDT 2022,"% GC"=53.0%,"# Nucleotide Sequences With Quality"=0,"Molecular Weight (kDa)"=81.67483999999989,Topology="linear","Molecule Type"="DNA",Created=Mon Jul 18 09:06:26 PDT 2022]
	Pseudochirops_cupreus[&URN="urn:local:.:1u7-gc66kx7","Rough Temperature (°C)"=88.58030303030301,Description="HiC_scaffold_5",Modified=Mon Jul 18 09:52:04 PDT 2022,"% GC"=53.0%,"# Nucleotide Sequences With Quality"=0,"Molecular Weight (kDa)"=81.67483999999989,Topology="linear","Molecule Type"="DNA",Created=Mon Jul 18 09:09:19 PDT 2022]
	Didelphis_virginiana[&URN="urn:local:.:1u6-gc66kx7","Rough Temperature (°C)"=87.64848484848484,Description="HiC_scaffold_10",Modified=Mon Jul 18 09:52:04 PDT 2022,"% GC"=50.8%,"# Nucleotide Sequences With Quality"=0,"Molecular Weight (kDa)"=81.68090999999988,Topology="linear","Molecule Type"="DNA",Created=Mon Jul 18 09:02:16 PDT 2022]
	Gracilinanus_agilis[&country="Brazil: Panga",collection_date="2019-05-19","Rough Temperature (°C)"=87.49318181818181,Description="NC_058133","Genetic Code"="Standard",Modified=Mon Jul 18 09:52:04 PDT 2022,"Annotation Software Version (Genome-Annotation-Data)"="9.0",Taxonomy="Eukaryota; Metazoa; Chordata; Craniata; Vertebrata; Euteleostomi; Mammalia; Metatheria; Didelphimorphia; Didelphidae; Gracilinanus","Common Name"="Agile Gracile Mouse Opossum","Genome Coverage (Genome-Assembly-Data)"="100.0x","Filename (Imported From)"="sequence - 2022-07-16T224404.746.gb","Annotation Provider (Genome-Annotation-Data)"="NCBI",dev_stage="adult",Created=Wed Oct 20 00:00:00 PDT 2021,URN="urn:local:.:1u5-gc66kx7",isolate="LMUSP501","Genome Representation (Genome-Assembly-Data)"="Full","Annotation Method (Genome-Annotation-Data)"="Best-placed RefSeq; Gnomon","Features Annotated (Genome-Annotation-Data)"="Gene; mRNA; CDS; ncRNA","Assembly Provider (Genome-Assembly-Data)"="Nanjing Normal University","Sequencing Technology (Genome-Assembly-Data)"="stLFR; BGISEQ-500; Hi-C",db_xref="taxon:191870",Organism="Gracilinanus agilis","Annotation Version (Genome-Annotation-Data)"="100","Path (Imported From)"="/Users/pannotia/Downloads",Accession="NC_058133.1","% GC"=50.4%,chromosome="4",sex="male","Molecular Weight (kDa)"=81.70493999999991,"# Nucleotide Sequences With Quality"=0,"Annotation Pipeline (Genome-Annotation-Data)"="NCBI eukaryotic genome annotation pipeline",Topology="linear","Assembly Method (Genome-Assembly-Data)"="SOAPnuke v. 1.5; Supernova v. 2.1.1; Gapcloser v. 1.10","Annotation Name (Genome-Annotation-Data)"="Gracilinanus agilis Annotation Release 100","Annotation Status (Genome-Annotation-Data)"="Full annotation",tissue_type="liver","Molecule Type"="DNA","Expected Final Version (Genome-Assembly-Data)"="Yes"]
	Monodelphis_domestica[&"Rough Temperature (°C)"=87.80378787878787,Description="NC_008802","Genetic Code"="Standard",Modified=Mon Jul 18 09:52:04 PDT 2022,"Annotation Software Version (Genome-Annotation-Data)"="7.0",Taxonomy="Eukaryota; Metazoa; Chordata; Craniata; Vertebrata; Euteleostomi; Mammalia; Metatheria; Didelphimorphia; Didelphidae; Monodelphis","Common Name"="gray short-tailed opossum","Filename (Imported From)"="sequence - 2022-07-16T224517.242.gb","Annotation Provider (Genome-Annotation-Data)"="NCBI",Created=Wed Apr 27 00:00:00 PDT 2016,URN="urn:local:.:1u4-gc66kx7",pop_variant="pop1","Annotation Method (Genome-Annotation-Data)"="Best-placed RefSeq; Gnomon","Features Annotated (Genome-Annotation-Data)"="Gene; mRNA; CDS; ncRNA",db_xref="taxon:13616",Organism="Monodelphis domestica","Annotation Version (Genome-Annotation-Data)"="Monodelphis domestica Annotation Release 103","Path (Imported From)"="/Users/pannotia/Downloads",Accession="NC_008802.1","% GC"=51.1%,chromosome="2","Annotation Pipeline (Genome-Annotation-Data)"="NCBI eukaryotic genome annotation pipeline","Molecular Weight (kDa)"=81.73693999999989,"# Nucleotide Sequences With Quality"=0,Topology="linear","Annotation Status (Genome-Annotation-Data)"="Full annotation","Molecule Type"="DNA"]
;
end;

begin characters;
	dimensions nchar=264;
	format datatype=dna missing=? gap=-;
	matrix
	Notoryctes_typhlops_DNA_Zoo	ATGAACCTAGAACCACCCAAGTCTGAATTCAGACCAGCTACCACAGTGGTTGGAGGACCAGTTACCCCTAGGAAAGGACCACCCAAATTCAAGCAGCGGCAAACCCGTCAGTTCAAGAGCAAGCCCCCCAAGAAAGGTGTACAAGGTTTCGGTGATGACATTCCTGGAATGGAGGGCTTAGGAACAGATATCACTGTCATCTGTCCCTGGGAAGCCTTCAACCACTTGGAGTTGCATGAGTTGGCCCAGTACGGCATCATTTAA
	Notoryctes_typhlops_NYGC	ATGAACCTAGAACCACCCAAGTCTGAATTCAGACCAGCTACCACAGTGGTTGGAGGACCAGTTACCCCTAGGAAAGGACCACCCAAATTCAAGCAGCGGCAAACCCGTCAGTTCAAGAGCAAGCCCCCCAAGAAAGGTGTACAAGGTTTCGGTGATGACATTCCTGGAATGGAGGGCTTAGGAACAGATATCACTGTCATCTGTCCCTGGGAAGCCTTCAACCACTTGGAGTTGCATGAGTTGGCCCAGTACGGCATCATTTAA
	Phascogale_tapoatafa	ATGAACCTAGAGCCACCCAAGCCTGAGTTCCGATCCGCCACTAGAGTGGTTGGAGGACCTGTTACTCCTAGGAAAGGACCACCCAAATTCAAGCAGCGGCAAACTCGTCAGTTCAAGAGCAAGCCCCCCAAGAAAGGTGTACAAGGTTTTGGTGATGATATTCCTGGAATGGAAGGCTTGGGAACAGACATAACTGTCATCTGTCCCTGGGAAGCCTTCAACCACTTGGAGCTGCATGAGTTGGCCCAGTATGGCATTATTTAG
	Dasyurus_hallucatus	ATGAACCTAGAGCCACCCAAGTCTGAGTTCCGATCGGCCACTAGAGTGGTTGGAGGACCCGTTACTCCTAGGAAAGGACCACCCAAATTCAAGCAGCGGCAAACTCGTCAGTTCAAGAGCAAGCCCCCCAAGAAAGGTGTACAAGGTTTTGGCGATGATATTCCTGGAATGGAAGGCTTAGGAACAGACATAACTGTCATCTGTCCCTGGGAAGCCTTCAACCACTTGGAGCTGCATGAGTTGGCCCAGTATGGCATTATTTAG
	Dasyurus_viverrinus	ATGAACCTAGAGCCGCCCAAGTCTGAGTTCCGATCGGCCACTAGAGTGGTTGGAGGACCCGTTACTCCTAGGAAAGGACCACCCAAATTCAAGCAGCGGCAAACTCGTCAGTTCAAGAGCAAGCCCCCCAAGAAAGGTGTACAAGGTTTTGGCGATGATATTCCTGGAATGGAAGGCTTAGGAACAGACATAACTGTCATCTGTCCCTGGGAAGCCTTCAACCACTTGGAGCTGCATGAGTTGGCCCAGTATGGCATTATTTAG
	Sarcophilus_harrisii	ATGAACCTAGAGCCGCCCAAGTCTGAGTTCCGATCGGCCACTAGAGTGGTTGGAGGACCCGTTACACCTAGGAAAGGACCACCCAAATTCAAGCAGCGGCAAACTCGTCAGTTCAAGAGCAAGCCCCCCAAGAAAGGTGTACAAGGTTTTGGCGATGATATTCCTGGAATGGAAGGCTTAGGAACAGACATAACTGTCATCTGTCCCTGGGAAGCCTTCAACCACTTGGAGCTGCATGAGTTGGCCCAGTATGGCATTATTTAG
	Antechinus_flavipes	ATGAACTTAGAGCCACCCAAGCCTGAGTTCCGATCGGCCACTAGAGTGGTTGGAGGACCCGTTACTCCTAGGAAAGGACCACCCAAATTCAAGCAGCGGCAAACTCGTCAGTTCAAGAGCAAGCCCCCCAAGAAAGGTGTACAAGGTTTTGGTGATGATATTCCTGGAATGGAAGGCTTGGGAACAGACATAACTGTCATCTGTCCCTGGGAAGCCTTCAACCACTTGGAGCTGCATGAGTTGGCCCAGTATGGCATTATTTAG
	Antechinus_stuartii	ATGAACTTAGAGCCACCCAAGCCTGAGTTCCGATCGGCCACTAGAGTGGTTGGAGGACCCGTTACTCCTAGGAAAGGACCACCCAAATTCAAGCAGCGGCAAACTCGTCAGTTCAAGAGCAAGCCCCCCAAGAAAGGTGTACAAGGTTTTGGTGATGATATTCCTGGAATGGAAGGCTTGGGAACAGACATAACTGTCATCTGTCCCTGGGAAGCCTTCAACCACTTGGAGCTGCATGAGTTGGCCCAGTATGGCATTATTTAG
	Thylacinus_cynocephalus	ATGAACCTAGAGCCACCCAAGACCGAGTTCCGGTCAGCCACCAGAGTGGTTGGAGGACCAGTTACCCCTAGGAAAGGACCACCCAAATTCAAGCAGCGGCAAACTCGTCAGTTCAAGAGCAAGCCCCCCAAGAAAGGTGTACAAGGTTTTGGTGATGATATTCCTGGAATGGAAGGCTTGGGAACAGACATAACTGTCATCTGTCCCTGGGAAGCCTTCAACCACCTGGAGCTGCATGAGTTGGCCCAGTATGGCATCATTTAG
	Myrmecobius_fasciatus	ATGAACCTAGAGCCACCCAAGCCTGAATTTCGATCAGCCACCAGAGTGGTCGGAGGACCAGTTACCCCCAGAAAAGGACCACCCAAATTCAAGCAGCGGCAAACTCGTCAGTTCAAGAGCAAGCCCCCCAAGAAAGGCATACAAGGTTTTGGTGATGATATTCCTGGAATGGAAGGCTTGGGAACAGACATAACTGTCATCTGTCCCTGGGAAGCCTTCAACCACTTGGAGCTGCATGAGTTGGCCCAGTATGGCATCATTTAG
	Dromiciops_gliroides	ATGAACCTGGAGCCACCCAAGCCTGAGATTAGATCAGCCACCAGAGTGGTTGGAGGACCAGTTACCCCTAGGAAAGGACCACCTAAATTCAAGCAGCGGCAAACCCGCCAGTTCAAGAGCAAGCCTCCCAAGAAAGGTGTACAAGGTTTTGGTGATGACATTCCTGGAATGGAGGGCTTGGGAACAGACATCACTGTCATCTGTCCCTGGGAAGCCTTCAACCACTTGGAGCTGCATGAGTTGGCCCAATACGGCATCATTTAG
	Gymnobelideus_leadbeateri	ATGAACCTGGAGCCACCCAAGCCTGAGATCAGATCAGCCACCAGAGTGGTTGGAGGACCAGTTACCCCTAGGAAAGGACCACCCAAGTTCAAGCAGCGACAAACCCGTCAGTTCAAGAGCAAGCCCCCCAAGAAAGGTGTACAAGGTTTCGGTGATGACATTCCTGGAATGGAGGGCTTGGGAACAGACATCACTGTCATCTGTCCCTGGGAAGCCTTCAACCACCTGGAGCTGCATGAGTTGGCCCAGTACGGCATCATTTAA
	Macropus_fuliginosus	ATGAACCTGGAGCCACCTAAGCCTGAGATCAGATCAGCCACCAGAGTGGTTGGAGGACCAGTTACTCCTAGGAAAGGACCACCCAAATTCAAGCAGAGGCAAACCCGTCAGTTCAAGAGCAAGCCCCCCAAGAAAGGTGTACAAGGTTTCGGTGATGACATTCCTGGAATGGAGGGCTTGGGAACAGACATCACTGTCATCTGTCCCTGGGAAGCCTTCAACCACTTGGAGCTGCATGAATTGGCCCAGTATGGCATCATTTAG
	Macropus_rufus	ATGAACCTGGAGCCACCTAAGCCTGAGATCAGATCAGCCACCAGAGTGGTTGGAGGACCAGTTACTCCTAGGAAAGGACCACCCAAATTCAAGCAGAGGCAAACCCGTCAGTTCAAGAGCAAGCCCCCCAAGAAAGGTGTACAAGGTTTCGGTGATGACATTCCCGGAATGGAGGGCTTGGGAACAGACATCACTGTCATCTGTCCCTGGGAAGCCTTCAACCACTTGGAGCTGCATGAATTGGCCCAGTATGGCATCATTTAG
	Macropus_eugenii	ATGAACCTGGAGCCACCTAAGCCTGAGATCAGATCAGCCACCAGAGTGGTTGGAGGACCAGTTACTCCTAGGAAAGGACCACCCAAATTCAAGCAGAGGCAAACCCGTCAGTTCAAGAGCAAGCCCCCCAAGAAAGGTGTACAAGGTTTCGGTGATGACATTCCTGGAATGGAGGGCTTGGGAACAGACATCACTGTCATCTGTCCCTGGGAAGCCTTCAACCACTTGGAGCTGCATGAATTGGCCCAGTATGGCATCATTTAG
	Lagorchestes_hirsutus	ATGAACCTGGAGCCACCTAAGCCTGAGATCAGATCAGCCACCAGAGTGGTTGGAGGACCAGTTACTCCTAGGAAAGGACCACCCAAATTCAAGCAGAGGCAAACCCGTCAGTTCAAGAGCAAGCCCCCCAAGAAAGGTGTACAAGGTTTCGGTGATGACATTCCTGGAATGGAGGGCTTGGGAACAGACATCACTGTCATCTGTCCCTGGGAAGCCTTCAACCATTTGGAGCTGCATGAATTGGCCCAGTATGGCATCATTTAG
	Setonix_brachyurus	ATGAATCTGGAGCCACCTAAGCCTGAGATCAGATCAGCCACCAGAGTGGTTGGAGGACCAGTTACTCCTAGGAAAGGACCACCCAAATTCAAGCAGAGGCAAACCCGTCAGTTCAAGAGCAAGCCCCCCAAGAAAGGTGTACAAGGTTTCGGTGATGACATTCCTGGAATGGAGGGATTGGGAACAGACATCACTGTCATCTGTCCCTGGGAAGCCTTCAACCACTTGGAGCTGCATGAATTGGCCCAGTATGGCATCATTTAG
	Macropus_giganteus	ATGAACCTGGAGCCACCTAAGCCTGAGATCAGATCAGCCACCAGAGTGGTTGGAGGACCAGTTACTCCTAGGAAAGGACCACCCAAATTCAAGCAGAGGCAAACCCGTCAGTTCAAGAGCAAGCCCCCCAAGAAAGGTGTACAAGGTTTCGGTGATGACATTCCTGGAATGGAGGGCTTGGGAACAGACATCACTGTCATCTGTCCCTGGGAAGCCTTCAACCACTTGGAGCTGCATGAATTGGCCCAGTATGGCATCATTTAG
	Potorous_gilbertii	ATGAACCTGGAGCCACCTAAGCCTGAGATCAGATCAGCCACCAGAGTGGTTGGAGGACCAGTTACTCCTAGGAAAGGACCACCCAAATTCAAGCAGAGGCAAACCCGTCAGTTCAAGAGCAAGCCCCCCAAGAAAGGTGTACAAGGTTTCGGTGACGACATTCCTGGGATGGAGGGCTTGGGAACAGACATCACTGTCATCTGTCCCTGGGAAGCCTTCAACCACTTGGAGCTGCATGAATTGGCCCAGTATGGCATCATTTAG
	Phascolarctos_cinereus	ATGAACCTGGAGCCACCCAAGCCTGATATCAGATCAGCCACCAGAGTGGTTGGAGGACCAGTTACCCCTAGGAAAGGACCACCGAAATTCAAGCAGCGGCAAACCCGTCAGTTCAAGAGCAAGCCCCCGAAGAAAGGTGTACAAGGTTTCGGTGATGACATTCCTGGAATGGAGGGCTTGGGAACAGACATCACTGTCATCTGTCCCTGGGAAGCCTTCAACCACTTGGAGCTGCATGAGTTGGCCCAGTATGGCATCATTTAG
	Vombatus_ursinus	ATGAACTTGGAGCCACCCAAGCCTGATATCAGATCAGCCACCAGAGTGGTTGGAGGACCAGTTACCCCTAGGAAAGGACCACCCAAATTCAAGCAGCGGCAAACCCGTCAGTTCAAGAGCAAGCCCCCAAAGAAAGGTGTACAAGGTTTTGGTGATGACATTCCTGGAATGGAGGGCTTAGGAACAGACATCACTGTCATCTGTCCCTGGGAAGCCTTCAACCACTTGGAGCTGCATGAGTTGGCCCAGTATGGCATCATTTAG
	Strigocuscus_gymnotis	ATGAACCTGGAGCCGCCCAAGCCTGAGATCAGATCAGCCACCAGAGTGGTTGGAGGACCAGTTACTCCTAGGAAAGGACCACCTAAATTCAAGCAACGGCAAACCCGTCAGTTCAAGAGCAAGCCCCCTAAGAAAGGTGTACAAGGTTTTGGTGATGACATTCCTGGAATGGAGGGCTTGGGAACAGATATCACTGTCATCTGTCCCTGGGAAGCCTTCAACCACTTGGAGCTGCATGAGTTGGCCCAGTATGGCATCATTTAG
	Trichosurus_vulpecula	ATGAACCTGGAGCCACCCAAGCCTGAGATCAGATCAGCCACCAGAGTGGTTGGAGGACCAGTTACTCCTAGGAAAGGACCACCCAAATTCAAGCAGCGGCAAACTCGTCAGTTCAAGAGCAAGCCCCCCAAGAAAGGTGTACAAGGTTTTGGTGATGACATTCCTGGAATGGAGGGCTTGGGAACAGACATCACTGTCATCTGTCCCTGGGAAGCCTTCAACCACTTGGAGCTGCATGAGTTGGCCCAGTATGGCATCATTTAG
	Pseudocheirus_occidentalis	ATGAACCTGGAGCCACCCAAGCCTGAGATCAGATCAGCCACCAGAGTGGTTGGAGGACCAGTTACCCCTAGGAAAGGACCACCCAAATTCAAGCAGCGGCAAACCCGTCAGTTCAAGAGCAAGCCTCCCAAGAAAGGTGTACAAGGTTTTGGTGATGACATTCCTGGAATGGAGGGCTTGGGAACAGACATCACTGTCATCTGTCCCTGGGAAGCCTTCAACCACTTGGAGCTGCATGAGTTGGCCCAGTATGGCATCATTTAG
	Pseudochirops_corinnae	ATGAACCTGGAGCCACCCAAGCCTGAGATCAGATCAGCCACCAGAGTGGTTGGAGGACCAGTTACCCCTAGGAAAGGACCACCCAAATTCAAGCAGCGGCAAACTCGTCAGTTCAAGAGCAAGCCCCCCAAGAAAGGTGTACAAGGTTTCGGTGATGACATTCCTGGAATGGAGGGCTTGGGAACAGACATCACTGTCATCTGTCCCTGGGAAGCCTTCAACCACTTGGAGCTGCATGAGTTGGCCCAGTATGGCATCATCTAG
	Pseudochirops_cupreus	ATGAACCTGGAGCCACCCAAGCCTGAGATCAGATCAGCCACCAGAGTGGTTGGAGGACCAGTTACCCCTAGGAAAGGACCACCCAAATTCAAGCAGCGGCAAACTCGTCAGTTCAAGAGCAAGCCCCCCAAGAAAGGTGTACAAGGTTTCGGTGATGACATTCCTGGAATGGAGGGCTTGGGAACAGACATCACTGTCATCTGTCCCTGGGAAGCCTTCAACCACTTGGAGCTGCATGAGTTGGCCCAGTATGGCATCATCTAG
	Didelphis_virginiana	ATGAACCTGGAGCCACCCAAGTTTGAAATAAGATCAGCCACCAGAGTGGTCGGAGGGCCAGTTACCCCTAGAAAAGGACCACCCAAATTCAAGCAACGGCAAACCCGCCAATTCAAGAGCAAGCCTCCCAAGAAAGGTGTACAAGGTTTTGGTGATGATATTCCTGGAATGGAGGGCTTGGGAACAGACATCACTGTCATCTGCCCCTGGGAAGCCTTCAACCACTTGGAGCTGCACGAGTTGGCCCAGTATGGTATCATTTAG
	Gracilinanus_agilis	ATGAACCTGGAGCCACCCAAGTTTGAGATAAAATCAGCCACCAGAGTGGTTGGAGGACCAGTTACCCCTAGAAAAGGACCACCCAAATTCAAGCAGCGGCAAACCCGCCAATTCAAGAGCAAGCCCCCTAAGAAAGGTGTACAAGGTTTCGGTGATGATATTCCTGGAATGGAGGGCTTGGGAACAGACATCACTGTCATCTGCCCCTGGGAAGCCTTCAACCACTTGGAGCTGCACGAGTTGGCACAGTATGGTATCATTTAG
	Monodelphis_domestica	ATGAACCTGGAGCCACCCAAGTTGGAGATAAGATCAGCCACCAGAGTGGTTGGAGGGCCAGTTACCCCTAGAAAAGGACCACCCAAATTCAAGCAGCGGCAAACCCGCCAATTCAAGAGCAAGCCCCCCAAGAAAGGTGTACAAGGTTTTGGTGATGATATTCCTGGAATGGAGGGTTTGGGAACAGACATCACTGTCATCTGCCCCTGGGAAGCCTTCAACCACTTGGAGCTACACGAGTTGGCCCAGTATGGTATCATTTAG

;
end;
