# Supplementary material for: Three Blind Moles: Molecular Evolutionary Insights on the Tempo and Mode of Convergent Eye Degeneration in Notoryctes typhlops (Southern Marsupial Mole) and Two Chrysochlorids (Golden Moles)
Source: Genes (Basel). 2023 Oct 28;14(11):2018. doi: 10.3390/genes14112018 (PMC10671557; doi:10.3390/genes14112018)
Supplement: Supplementary file 1 [file genes-14-02018-s001.zip › Marsupialia CDS Alignments Nexus/Marsupialia Rod Genes CDS Nexus/RHO CDS alignment w_both Notoryctes.nex]

#NEXUS
begin taxa;
	dimensions ntax=29;
	taxlabels
	Gymnobelideus_leadbeateri[&"Rough Temperature (°C)"=88.07172359015091,Description="HiC_scaffold_6",Modified=Sun Jul 24 14:55:41 PDT 2022,"% GC"=46.0%,"# Nucleotide Sequences With Quality"=0,"Molecular Weight (kDa)"=1943.72650999984,Topology="linear","Molecule Type"="DNA",Created=Sun Jul 24 14:38:37 PDT 2022]
	Pseudocheirus_occidentalis[&"Rough Temperature (°C)"=87.63396916229534,Description="HiC_scaffold_7",Modified=Sun Jul 24 14:55:41 PDT 2022,"% GC"=45.0%,"# Nucleotide Sequences With Quality"=0,"Molecular Weight (kDa)"=1942.8196299998376,Topology="linear","Molecule Type"="DNA",Created=Sun Jul 24 14:37:39 PDT 2022]
	Pseudochirops_corinnae[&"Rough Temperature (°C)"=87.76168491194669,Description="HiC_scaffold_982",Modified=Sun Jul 24 14:55:41 PDT 2022,"% GC"=45.3%,"# Nucleotide Sequences With Quality"=0,"Molecular Weight (kDa)"=1946.6629299998365,Topology="linear","Molecule Type"="DNA",Created=Sun Jul 24 14:36:36 PDT 2022]
	Pseudochirops_cupreus[&"Rough Temperature (°C)"=87.81582278481012,Description="HiC_scaffold_4",Modified=Sun Jul 24 14:55:41 PDT 2022,"% GC"=45.4%,"# Nucleotide Sequences With Quality"=0,"Molecular Weight (kDa)"=1951.7941599998362,Topology="linear","Molecule Type"="DNA",Created=Sun Jul 24 14:35:47 PDT 2022]
	Lagorchestes_hirsutus[&"Rough Temperature (°C)"=87.37544560540873,Description="HiC_scaffold_6",Modified=Sun Jul 24 14:55:41 PDT 2022,"% GC"=44.3%,"# Nucleotide Sequences With Quality"=0,"Molecular Weight (kDa)"=2010.4250499998282,Topology="linear","Molecule Type"="DNA",Created=Sun Jul 24 14:42:16 PDT 2022]
	Macropus_eugenii[&"Rough Temperature (°C)"=87.2655172413793,Description="HiC_scaffold_3",Modified=Sun Jul 24 14:55:41 PDT 2022,"% GC"=44.1%,"# Nucleotide Sequences With Quality"=0,"Molecular Weight (kDa)"=2015.7916999998272,Topology="linear","Molecule Type"="DNA",Created=Sun Jul 24 14:44:21 PDT 2022]
	Macropus_fuliginosus[&"Rough Temperature (°C)"=87.32960122699386,Description="HiC_scaffold_1",Modified=Sun Jul 24 14:55:41 PDT 2022,"% GC"=44.2%,"# Nucleotide Sequences With Quality"=0,"Molecular Weight (kDa)"=2014.2695999998273,Topology="linear","Molecule Type"="DNA",Created=Sun Jul 24 14:46:11 PDT 2022]
	Macropus_giganteus[&"Rough Temperature (°C)"=87.28558282208589,Description="HiC_scaffold_1",Modified=Sun Jul 24 14:55:41 PDT 2022,"% GC"=44.1%,"# Nucleotide Sequences With Quality"=0,"Molecular Weight (kDa)"=2014.3397299998267,Topology="linear","Molecule Type"="DNA",Created=Sun Jul 24 14:46:39 PDT 2022]
	Macropus_rufus[&"Rough Temperature (°C)"=87.25098039215686,Description="HiC_scaffold_7",Modified=Sun Jul 24 14:55:42 PDT 2022,"% GC"=44.0%,"# Nucleotide Sequences With Quality"=0,"Molecular Weight (kDa)"=2016.506169999827,Topology="linear","Molecule Type"="DNA",Created=Sun Jul 24 14:47:44 PDT 2022]
	Setonix_brachyurus[&"Rough Temperature (°C)"=87.18336402701043,Description="HiC_scaffold_7",Modified=Sun Jul 24 14:55:42 PDT 2022,"% GC"=43.9%,"# Nucleotide Sequences With Quality"=0,"Molecular Weight (kDa)"=2012.6928299998274,Topology="linear","Molecule Type"="DNA",Created=Sun Jul 24 14:48:55 PDT 2022]
	Potorous_gilbertii[&"Rough Temperature (°C)"=87.16105976586569,Description="HiC_scaffold_4",Modified=Sun Jul 24 14:55:42 PDT 2022,"% GC"=43.8%,"# Nucleotide Sequences With Quality"=0,"Molecular Weight (kDa)"=2005.2760199998283,Topology="linear","Molecule Type"="DNA",Created=Sun Jul 24 14:50:10 PDT 2022]
	Strigocuscus_gymnotis[&"Rough Temperature (°C)"=88.0704081632653,Description="HiC_scaffold_3",Modified=Sun Jul 24 14:55:42 PDT 2022,"% GC"=46.0%,"# Nucleotide Sequences With Quality"=0,"Molecular Weight (kDa)"=1997.5875099998332,Topology="linear","Molecule Type"="DNA",Created=Sun Jul 24 14:40:33 PDT 2022]
	Trichosurus_vulpecula[&country="New Zealand: Sandymount, Otago Peninsula (Trap 21)",collection_date="17-May-2018","Rough Temperature (°C)"=88.08510971786833,Description="NC_050581","Genetic Code"="Standard",Modified=Tue Jul 26 08:07:22 PDT 2022,"Annotation Software Version (Genome-Annotation-Data)"="8.5","Assembly Name (Genome-Assembly-Data)"="mTriVul1.pri",Taxonomy="Eukaryota; Metazoa; Chordata; Craniata; Vertebrata; Euteleostomi; Mammalia; Metatheria; Diprotodontia; Phalangeridae; Trichosurus","Common Name"="common brushtail","Genome Coverage (Genome-Assembly-Data)"="60.73x","Filename (Imported From)"="sequence - 2022-07-18T114030.812.gb","Annotation Provider (Genome-Annotation-Data)"="NCBI",dev_stage="pouch-young",Created=Sun Oct 25 00:00:00 PDT 2020,isolate="mTriVul1","Genome Representation (Genome-Assembly-Data)"="Full","Assembly Date (Genome-Assembly-Data)"="15-JAN-2020","Annotation Method (Genome-Annotation-Data)"="Best-placed RefSeq; Gnomon","Features Annotated (Genome-Annotation-Data)"="Gene; mRNA; CDS; ncRNA","Assembly Provider (Genome-Assembly-Data)"="Vertebrate Genomes Project","Sequencing Technology (Genome-Assembly-Data)"="PacBio Sequel; Illumina NovaSeq; Arima Genomics Hi-C; Bionano Genomics DLS",db_xref="taxon:9337",Organism="Trichosurus vulpecula","Annotation Version (Genome-Annotation-Data)"="100","Path (Imported From)"="/Users/pannotia/Downloads",Accession="NC_050581.1","% GC"=46.1%,chromosome="9",sex="male","Molecular Weight (kDa)"=1970.833139999836,"# Nucleotide Sequences With Quality"=0,"Annotation Pipeline (Genome-Annotation-Data)"="NCBI eukaryotic genome annotation pipeline",Topology="linear","Assembly Method (Genome-Assembly-Data)"="FALCON v. DNANexus 1.9.0; FALCON-Unzip v. DNANexus 1.0.6; purge_haplotigs v. v1.0.3+ 1.Nov.2018; scaff10x v. 4.1.0; Bionano Solve DLS v. 3.2.1; Salsa HiC v. 2.2; Arrow smrtanalysis Pacbio polishing & gap filling v. 6.0.0.47841; longranger align v. 2.2.2; freebayes Illumina polishing v. 1.3.1; gEVAL manual curation v. 2020-01-15; VGP assembly pipeline v. 1.5","Annotation Name (Genome-Annotation-Data)"="Trichosurus vulpecula Annotation Release 100","Diploid (Genome-Assembly-Data)"="Principal pseudohaplotype","Annotation Status (Genome-Annotation-Data)"="Full annotation",tissue_type="muscle (forearm)","Molecule Type"="DNA","Expected Final Version (Genome-Assembly-Data)"="No"]
	Phascolarctos_cinereus[&country="Australia",collection_date="01-Aug-2015","Rough Temperature (°C)"=87.97843631778058,Description="NW_018343962","Genetic Code"="Standard",Modified=Sun Jul 24 15:00:14 PDT 2022,"Annotation Software Version (Genome-Annotation-Data)"="7.4","Assembly Name (Genome-Assembly-Data)"="phaCin_unsw_v4.1",Taxonomy="Eukaryota; Metazoa; Chordata; Craniata; Vertebrata; Euteleostomi; Mammalia; Metatheria; Diprotodontia; Phascolarctidae; Phascolarctos","Common Name"="koala","Genome Coverage (Genome-Assembly-Data)"="57.3x","Filename (Imported From)"="sequence - 2022-07-18T113820.740.gb","Annotation Provider (Genome-Annotation-Data)"="NCBI",dev_stage="adult",Created=Wed May 10 00:00:00 PDT 2017,isolate="Bilbo 61053","Genome Representation (Genome-Assembly-Data)"="Full","Assembly Date (Genome-Assembly-Data)"="12-JAN-2017","Annotation Method (Genome-Annotation-Data)"="Best-placed RefSeq; Gnomon","Features Annotated (Genome-Annotation-Data)"="Gene; mRNA; CDS; ncRNA","Assembly Provider (Genome-Assembly-Data)"="The Earlham Institute","Sequencing Technology (Genome-Assembly-Data)"="PacBio",db_xref="taxon:38626",Organism="Phascolarctos cinereus","Annotation Version (Genome-Annotation-Data)"="Phascolarctos cinereus Annotation Release 100","Path (Imported From)"="/Users/pannotia/Downloads",Accession="NW_018343962.1","% GC"=45.8%,chromosome="Unknown",sex="female","Annotation Pipeline (Genome-Annotation-Data)"="NCBI eukaryotic genome annotation pipeline","Molecular Weight (kDa)"=1959.5390299998367,"# Nucleotide Sequences With Quality"=0,Topology="linear","Assembly Method (Genome-Assembly-Data)"="Falcon v. 0.3.0",specimen_voucher="AM:M.47724","Annotation Status (Genome-Annotation-Data)"="Full annotation",tissue_type="spleen","Molecule Type"="DNA","Expected Final Version (Genome-Assembly-Data)"="Yes"]
	Vombatus_ursinus[&"Rough Temperature (°C)"=87.89306683322923,Description="NW_020954551","Genetic Code"="Standard",Modified=Sun Jul 24 14:55:42 PDT 2022,"Annotation Software Version (Genome-Annotation-Data)"="8.1",Taxonomy="Eukaryota; Metazoa; Chordata; Craniata; Vertebrata; Euteleostomi; Mammalia; Metatheria; Diprotodontia; Vombatidae; Vombatus","Common Name"="common wombat","Filename (Imported From)"="sequence - 2022-07-18T113943.695.gb","Annotation Provider (Genome-Annotation-Data)"="NCBI",Created=Thu Jan 24 00:00:00 PST 2019,"Annotation Method (Genome-Annotation-Data)"="Best-placed RefSeq; Gnomon","Features Annotated (Genome-Annotation-Data)"="Gene; mRNA; CDS; ncRNA",db_xref="taxon:29139",Organism="Vombatus ursinus","Annotation Version (Genome-Annotation-Data)"="100","Path (Imported From)"="/Users/pannotia/Downloads",Accession="NW_020954551.1","% GC"=45.6%,chromosome="Unknown","Molecular Weight (kDa)"=1978.031119999835,"# Nucleotide Sequences With Quality"=0,"Annotation Pipeline (Genome-Annotation-Data)"="NCBI eukaryotic genome annotation pipeline",Topology="linear","Annotation Name (Genome-Annotation-Data)"="Vombatus ursinus Annotation Release 100","Annotation Status (Genome-Annotation-Data)"="Full annotation","Molecule Type"="DNA"]
	Notoryctes_typhlops_NYGC[&URN="urn:local:.:1wt-gc66kxu","Rough Temperature (°C)"=88.29808978032473,Description="NYGC",Modified=Thu Nov 10 08:38:10 PST 2022,"% GC"=47.9%,"# Nucleotide Sequences With Quality"=0,"Molecular Weight (kDa)"=322.09249000000113,Topology="linear","Molecule Type"="DNA",Created=Fri Jun 29 09:30:23 PDT 2018]
	Notoryctes_typhlops_DNA_Zoo[&URN="urn:local:.:1ws-gc66kxu","Rough Temperature (°C)"=88.29808978032473,Description="HiC_scaffold_9","Genetic Code"="Standard",Modified=Thu Nov 10 08:36:19 PST 2022,"% GC"=47.9%,"# Nucleotide Sequences With Quality"=0,"Molecular Weight (kDa)"=322.0614700000011,Topology="linear","Molecule Type"="DNA",Created=Mon Aug 15 21:01:38 PDT 2022]
	Sarcophilus_harrisii[&"Rough Temperature (°C)"=86.673461823573,Description="NC_045426","Genetic Code"="Standard",Modified=Tue Jul 26 08:05:52 PDT 2022,"Annotation Software Version (Genome-Annotation-Data)"="8.3",Taxonomy="Eukaryota; Metazoa; Chordata; Craniata; Vertebrata; Euteleostomi; Mammalia; Metatheria; Dasyuromorphia; Dasyuridae; Sarcophilus","Common Name"="Tasmanian devil","Filename (Imported From)"="sequence - 2022-07-18T114427.254.gb","Annotation Provider (Genome-Annotation-Data)"="NCBI",Created=Tue Dec 31 00:00:00 PST 2019,"Annotation Method (Genome-Annotation-Data)"="Best-placed RefSeq; Gnomon",cell_line="91H","Features Annotated (Genome-Annotation-Data)"="Gene; mRNA; CDS; ncRNA",db_xref="taxon:9305",Organism="Sarcophilus harrisii","Annotation Version (Genome-Annotation-Data)"="103","Path (Imported From)"="/Users/pannotia/Downloads",Accession="NC_045426.1","% GC"=42.6%,chromosome="1","Molecular Weight (kDa)"=2082.474839999816,"# Nucleotide Sequences With Quality"=0,"Annotation Pipeline (Genome-Annotation-Data)"="NCBI eukaryotic genome annotation pipeline",Topology="linear","Annotation Name (Genome-Annotation-Data)"="Sarcophilus harrisii Annotation Release 103","Annotation Status (Genome-Annotation-Data)"="Full annotation","Molecule Type"="DNA"]
	Antechinus_flavipes[&country="Australia:Samford, QLD","Rough Temperature (°C)"=86.7655402401067,Description="JADWMD010000001","Genetic Code"="Standard",Modified=Tue Jul 26 08:05:52 PDT 2022,"Assembly Name (Genome-Assembly-Data)"="AdamAnt",Taxonomy="Eukaryota; Metazoa; Chordata; Craniata; Vertebrata; Euteleostomi; Mammalia; Metatheria; Dasyuromorphia; Dasyuridae; Antechinus","Common Name"="yellow-footed antechinus","Genome Coverage (Genome-Assembly-Data)"="100.0x","Filename (Imported From)"="sequence - 2022-07-26T075847.445.gb",dev_stage="adult",Created=Tue Dec 29 00:00:00 PST 2020,"Genome Representation (Genome-Assembly-Data)"="Full",isolate="AdamAnt","Assembly Date (Genome-Assembly-Data)"="FEB-2020","Sequencing Technology (Genome-Assembly-Data)"="PacBio; BGISEQ-500; Hi-C",db_xref="taxon:38775",Organism="Antechinus flavipes","Path (Imported From)"="/Users/pannotia/Downloads",Accession="JADWMD010000001.1","% GC"=42.8%,chromosome="1",sex="male","Molecular Weight (kDa)"=2084.073809999816,"# Nucleotide Sequences With Quality"=0,Topology="linear","Assembly Method (Genome-Assembly-Data)"="Canu v. 1.7; HiC-Pro v. 2.8.0_devel; 3D-DNA v. 1.12",tissue_type="testis","Molecule Type"="DNA","Expected Final Version (Genome-Assembly-Data)"="Yes"]
	Antechinus_stuartii[&country="Australia: Lane Cove National Park",collection_date="2019-06-10","Rough Temperature (°C)"=86.74328669246799,Description="JACYGW010053063","Genetic Code"="Standard",Modified=Tue Jul 26 08:05:52 PDT 2022,"Assembly Name (Genome-Assembly-Data)"="USYD_AStu_M",Taxonomy="Eukaryota; Metazoa; Chordata; Craniata; Vertebrata; Euteleostomi; Mammalia; Metatheria; Dasyuromorphia; Dasyuridae; Antechinus","Common Name"="brown antechinus","Genome Coverage (Genome-Assembly-Data)"="77.0x","Filename (Imported From)"="sequence - 2022-07-26T075948.979.gb",Created=Tue Jan 19 00:00:00 PST 2021,"Genome Representation (Genome-Assembly-Data)"="Full",isolate="AWGG2019M","Assembly Date (Genome-Assembly-Data)"="05-DEC-2019","Sequencing Technology (Genome-Assembly-Data)"="Illumina NovaSeq",db_xref="taxon:9283",Organism="Antechinus stuartii","Path (Imported From)"="/Users/pannotia/Downloads",Accession="JACYGW010053063.1","% GC"=42.8%,sex="male","Molecular Weight (kDa)"=2074.9849399998175,"# Nucleotide Sequences With Quality"=0,Topology="linear","Assembly Method (Genome-Assembly-Data)"="Supernova v. 2.1.1",tissue_type="muscle","Molecule Type"="DNA","Expected Final Version (Genome-Assembly-Data)"="Yes"]
	Phascogale_tapoatafa[&"Rough Temperature (°C)"=86.64051978735972,Description="HiC_scaffold_1",Modified=Tue Jul 26 08:05:52 PDT 2022,"% GC"=42.5%,"# Nucleotide Sequences With Quality"=0,"Molecular Weight (kDa)"=2091.376709999815,Topology="linear","Molecule Type"="DNA",Created=Sun Jul 24 15:08:15 PDT 2022]
	Dasyurus_hallucatus[&"Rough Temperature (°C)"=86.68657817109144,Description="HiC_scaffold_1",Modified=Tue Jul 26 08:05:52 PDT 2022,"% GC"=42.6%,"# Nucleotide Sequences With Quality"=0,"Molecular Weight (kDa)"=2093.159709999814,Topology="linear","Molecule Type"="DNA",Created=Sun Jul 24 15:03:45 PDT 2022]
	Dasyurus_viverrinus[&"Rough Temperature (°C)"=86.6770467620593,Description="HiC_scaffold_1",Modified=Tue Jul 26 08:05:52 PDT 2022,"% GC"=42.6%,"# Nucleotide Sequences With Quality"=0,"Molecular Weight (kDa)"=2092.704449999814,Topology="linear","Molecule Type"="DNA",Created=Sun Jul 24 15:04:48 PDT 2022]
	Myrmecobius_fasciatus[&"Rough Temperature (°C)"=86.49888612047486,Description="HiC_scaffold_1",Modified=Tue Jul 26 08:05:52 PDT 2022,"% GC"=42.2%,"# Nucleotide Sequences With Quality"=0,"Molecular Weight (kDa)"=2106.8410199998175,Topology="linear","Molecule Type"="DNA",Created=Tue Jul 26 08:02:42 PDT 2022]
	Thylacinus_cynocephalus[&country="Australia: Tasmania","Rough Temperature (°C)"=86.63168819857744,Description="VAHE03000001","Genetic Code"="Standard",Modified=Tue Jul 26 08:05:52 PDT 2022,"Assembly Name (Genome-Assembly-Data)"="UniMelb_ThyCyn2.0_hybrid_assembly",Taxonomy="Eukaryota; Metazoa; Chordata; Craniata; Vertebrata; Euteleostomi; Mammalia; Metatheria; Dasyuromorphia; Thylacinidae; Thylacinus","Common Name"="Tasmanian wolf","Genome Coverage (Genome-Assembly-Data)"="50.0x","Filename (Imported From)"="sequence - 2022-07-24T150702.434.gb",dev_stage="Pouch Young",Created=Mon Apr 04 00:00:00 PDT 2022,"Genome Representation (Genome-Assembly-Data)"="Full",isolate="PY-MV-C5757","Assembly Date (Genome-Assembly-Data)"="DEC-2021","Sequencing Technology (Genome-Assembly-Data)"="Illumina HiSeq; Illumina NextSeq",db_xref="taxon:9275",Organism="Thylacinus cynocephalus","Path (Imported From)"="/Users/pannotia/Downloads",Accession="VAHE03000001.1","% GC"=43.1%,chromosome="1",sex="female","Molecular Weight (kDa)"=2126.9573099998215,"# Nucleotide Sequences With Quality"=0,Topology="linear","Assembly Method (Genome-Assembly-Data)"="Megahit v. 1.2.9; RagTag v. 2.1.0","Reference-guided Assembly (Genome-Assembly-Data)"="GCF_902635505.1; mSarHar1.11","Molecule Type"="DNA","Expected Final Version (Genome-Assembly-Data)"="Yes",isolation_source="soft tissue of a 108-year-old, alcohol-preserved thylacine pouch young specimen"]
	Dromiciops_gliroides[&country="Chile: San Martin, comuna de Valdivia, Region delos Rios",collection_date="2014-02-10","Rough Temperature (°C)"=88.16938202247191,Description="NC_057861","Genetic Code"="Standard",Modified=Tue Jul 26 08:07:22 PDT 2022,"Annotation Software Version (Genome-Annotation-Data)"="9.0","Assembly Name (Genome-Assembly-Data)"="mDroGli1.pri",Taxonomy="Eukaryota; Metazoa; Chordata; Craniata; Vertebrata; Euteleostomi; Mammalia; Metatheria; Microbiotheria; Microbiotheriidae; Dromiciops","Common Name"="monito del monte","Genome Coverage (Genome-Assembly-Data)"="63.0x","Filename (Imported From)"="sequence - 2022-07-18T114214.688.gb","Annotation Provider (Genome-Annotation-Data)"="NCBI",dev_stage="adult",Created=Tue Sep 28 00:00:00 PDT 2021,isolate="mDroGli1","Genome Representation (Genome-Assembly-Data)"="Full","Assembly Date (Genome-Assembly-Data)"="07-APR-2021","Annotation Method (Genome-Annotation-Data)"="Best-placed RefSeq; Gnomon","Features Annotated (Genome-Annotation-Data)"="Gene; mRNA; CDS; ncRNA","Assembly Provider (Genome-Assembly-Data)"="Vertebrate Genomes Project","Sequencing Technology (Genome-Assembly-Data)"="PacBio Sequel II CLRQ; 10X Genomics linked reads; Bionano Genomics DLS; Arima Genomics v1 Hi-C",db_xref="taxon:33562",Organism="Dromiciops gliroides","Annotation Version (Genome-Annotation-Data)"="100","Path (Imported From)"="/Users/pannotia/Downloads",Accession="NC_057861.1","% GC"=46.3%,chromosome="1",sex="female","Molecular Weight (kDa)"=1979.011189999833,"# Nucleotide Sequences With Quality"=0,"Annotation Pipeline (Genome-Annotation-Data)"="NCBI eukaryotic genome annotation pipeline",Topology="linear","Assembly Method (Genome-Assembly-Data)"="FALCON kit v. 1.8.1; FALCON unzip v. 1.3.7; purge_dups v. 1.2.3; Scaff10X v. 4.2; Bionano Solve v. 3.5.1_01142020; Salsa Hi-C v. 2.2; GCPP v. 1.9.0-SL-release-8.0.0+1-37-gd7b188d; longranger v. 2.2.2; freebayes v. 1.3.2; gEVAL manual curation v. 2021-04-07; VGP pipeline v. 1.6","Annotation Name (Genome-Annotation-Data)"="Dromiciops gliroides Annotation Release 100","Diploid (Genome-Assembly-Data)"="Principal Pseudohaplotype","Annotation Status (Genome-Annotation-Data)"="Full annotation",tissue_type="kidney, liver","Molecule Type"="DNA","Expected Final Version (Genome-Assembly-Data)"="No"]
	Didelphis_virginiana[&"Rough Temperature (°C)"=87.17237192774652,Description="HiC_scaffold_6",Modified=Sun Jul 24 14:33:50 PDT 2022,"% GC"=43.8%,"# Nucleotide Sequences With Quality"=0,"Molecular Weight (kDa)"=2085.939279999816,Topology="linear","Molecule Type"="DNA",Created=Sun Jul 24 14:30:56 PDT 2022]
	Gracilinanus_agilis[&country="Brazil: Panga",collection_date="2019-05-19","Rough Temperature (°C)"=87.07802659202238,Description="NC_058130","Genetic Code"="Standard",Modified=Sun Jul 24 14:34:17 PDT 2022,"Annotation Software Version (Genome-Annotation-Data)"="9.0","Assembly Name (Genome-Assembly-Data)"="AgileGrace",Taxonomy="Eukaryota; Metazoa; Chordata; Craniata; Vertebrata; Euteleostomi; Mammalia; Metatheria; Didelphimorphia; Didelphidae; Gracilinanus","Common Name"="Agile Gracile Mouse Opossum","Genome Coverage (Genome-Assembly-Data)"="100.0x","Filename (Imported From)"="sequence - 2022-07-18T114119.497.gb","Annotation Provider (Genome-Annotation-Data)"="NCBI",dev_stage="adult",Created=Wed Oct 20 00:00:00 PDT 2021,isolate="LMUSP501","Genome Representation (Genome-Assembly-Data)"="Full","Assembly Date (Genome-Assembly-Data)"="MAR-2020","Annotation Method (Genome-Annotation-Data)"="Best-placed RefSeq; Gnomon","Features Annotated (Genome-Annotation-Data)"="Gene; mRNA; CDS; ncRNA","Assembly Provider (Genome-Assembly-Data)"="Nanjing Normal University","Sequencing Technology (Genome-Assembly-Data)"="stLFR; BGISEQ-500; Hi-C",db_xref="taxon:191870",Organism="Gracilinanus agilis","Annotation Version (Genome-Annotation-Data)"="100","Path (Imported From)"="/Users/pannotia/Downloads",Accession="NC_058130.1","% GC"=43.6%,chromosome="1",sex="male","Molecular Weight (kDa)"=2204.619069999842,"# Nucleotide Sequences With Quality"=0,"Annotation Pipeline (Genome-Annotation-Data)"="NCBI eukaryotic genome annotation pipeline",Topology="linear","Assembly Method (Genome-Assembly-Data)"="SOAPnuke v. 1.5; Supernova v. 2.1.1; Gapcloser v. 1.10","Annotation Name (Genome-Annotation-Data)"="Gracilinanus agilis Annotation Release 100","Annotation Status (Genome-Annotation-Data)"="Full annotation",tissue_type="liver","Molecule Type"="DNA","Expected Final Version (Genome-Assembly-Data)"="Yes"]
	Monodelphis_domestica[&"Rough Temperature (°C)"=86.95904515386827,Description="NC_008806","Genetic Code"="Standard",Modified=Sun Jul 24 14:34:17 PDT 2022,"Annotation Software Version (Genome-Annotation-Data)"="7.0",Taxonomy="Eukaryota; Metazoa; Chordata; Craniata; Vertebrata; Euteleostomi; Mammalia; Metatheria; Didelphimorphia; Didelphidae; Monodelphis","Common Name"="gray short-tailed opossum","Filename (Imported From)"="sequence - 2022-07-18T114319.609.gb","Annotation Provider (Genome-Annotation-Data)"="NCBI",Created=Wed Apr 27 00:00:00 PDT 2016,pop_variant="pop1","Annotation Method (Genome-Annotation-Data)"="Best-placed RefSeq; Gnomon","Features Annotated (Genome-Annotation-Data)"="Gene; mRNA; CDS; ncRNA",db_xref="taxon:13616",Organism="Monodelphis domestica","Annotation Version (Genome-Annotation-Data)"="Monodelphis domestica Annotation Release 103","Path (Imported From)"="/Users/pannotia/Downloads",Accession="NC_008806.1","% GC"=43.3%,chromosome="6","Annotation Pipeline (Genome-Annotation-Data)"="NCBI eukaryotic genome annotation pipeline","Molecular Weight (kDa)"=2147.7136999998265,"# Nucleotide Sequences With Quality"=0,Topology="linear","Annotation Status (Genome-Annotation-Data)"="Full annotation","Molecule Type"="DNA"]
;
end;

begin characters;
	dimensions nchar=1047;
	format datatype=dna missing=? gap=-;
	matrix
	Gymnobelideus_leadbeateri	ATGAATGGCACAGAGGGACCCAACTTTTATGTCCCTTTTTCCAATAAGACTGGTGTGGTTCGAAGCCCCTTTGAGGAGCCTCAGTATTATCTGGCCGATCCATGGCAGTTCTCCTGCCTGGCGGCTTATATGTTCATGCTGATTGTCCTGGGCTTCCCCATCAACTTCCTCACCCTCTATGTAACCATCCAGCACAAGAAACTTCGGACGCCCTTGAACTACATCCTGCTGAACTTGGCAGTAGCTGACCTCTTCATGGTATTTGGTGGTTTCACTACCACACTTTATACCTCCCTGCATGGCTACTTTGTTTTTGGACCCACTGGCTGCAACCTGGAAGGATTCTTCGCCACTACAGGAGGTGAAATAGCTCTGTGGTCCTTGGTGGTTTTGGCCATTGAGAGATATGTTGTGGTCTGCAAACCCATGAGCAACTTCAGGTTTGGGGAGAACCATGCCATCATGGGGGTCGCCTTCACTTGGGTCATGGCTCTGGCTTGTTCTGCTCCACCGCTCATCGGCTGGTCCAGGTATATTCCAGAGGGAATGCAATGCTCGTGTGGAATTGACTATTATACCCTCAAACCTGAAGTCAACAATGAATCCTTCGTCATCTACATGTTCGCAGTTCACTTCACCATTCCACTGATCGTCATTTTCTTCTGCTATGGTCAACTGGTCTTCACCGTCAAGGAGGCTGCAGCCCAGCAGCAAGAGTCTGCTACCACCCAGAAGGCCGAGAAGGAAGTCACCCGGATGGTCATCATCATGGTCATCGCCTTCTTGATTTGTTGGTTGCCCTATGCCGGTGTGGCTTTTTACATTTTCACTCATCAGGGCTCCAACTTTGGCCCAATCTTCATGACCCTCCCGGCTTTCTTTGCCAAGTCGTCTTCCATTTACAACCCTGTCATCTACATTATGATGAATAAGCAGTTCCGAACCTGCATGATCACCACCCTCTGCTGTGGCCACAACCCATTGGGTGATGACGAGGCCTCTGCTTCAGCCTCCAAGACGGAGACCAGCCAGGTTGCTCCTGCATAA
	Pseudocheirus_occidentalis	ATGAATGGCACAGAGGGACCCAACTTTTACGTCCCTTTTTCCAATAAGACTGGTGTGGTGCGAAGCCCCTTTGAGGAGCCTCAGTATTATCTGGCTGAGCCATGGCAGTTCTCCTGCCTGGCAGCCTATATGTTCATGCTCATTGTCCTGGGCTTCCCCATCAACTTCCTCACCCTCTATGTAACCATTCAGCACAAGAAACTGCGGACACCCTTGAATTACATCCTGCTGAACTTGGCGGTAGCTGACCTCTTCATGGTATTTGGTGGTTTCACCACCACCCTTTATACCTCCCTGCATGGCTACTTTGTTTTTGGACCCACTGGCTGCAACCTGGAAGGATTTTTCGCCACCACAGGAGGTGAAATAGCTCTGTGGTCCTTGGTGGTTTTGGCCATTGAGAGATATGTTGTGGTCTGCAAACCAATGAGCAACTTCAGGTTTGGGGAGAACCATGCCATCATGGGGGTCGCCTTCACTTGGGTCATGGCGCTGGCTTGTTCTGCTCCACCCCTCATCGGCTGGTCCAGGTACATCCCAGAGGGAATGCAATGCTCATGTGGAATTGACTATTACACCCTCAAACCTGAAGTCAACAATGAATCCTTCGTCATCTACATGTTCGCGGTTCACTTCACCATTCCTCTGATTGTCATTTTCTTCTGCTATGGACAACTGGTCTTCACAGTCAAAGAGGCTGCAGCCCAGCAGCAAGAATCTGCTACCACCCAGAAGGCTGAGAAGGAAGTCACCCGTATGGTTATTATCATGGTCATCGCCTTCTTGATTTGTTGGTTACCCTACGCCGGTGTGGCTTTTTACATTTTCACTCATCAGGGCTCCAACTTTGGCCCAATCTTAATGACCCTCCCGGCTTTCTTTGCCAAGACGTCCGCCATTTACAACCCTGTCATCTACATCATGATGAATAAGCAGTTCCGAACCTGCATGATCACCACCCTCTGCTGTGGCCACAACCCACTGGGTGATGATGAGGCCTCTGCTACAGCCTCCAAGACGGAGACCAGCCAGGTTGCTCCTGCATAA
	Pseudochirops_corinnae	ATGAATGGCACAGAGGGACCCAACTTTTACGTCCCTTTTTCCAATAAGACTGGTGTGGTGCGAAGCCCCTTTGAGGAGCCTCAGTATTATCTGGCTGAACCATGGCAGTTCTCCTGCCTGGCAGCCTATATGTTCATGCTGATTGTCCTGGGCTTCCCCATCAACTTCCTCACCCTCTATGTAACCATTCAGCACAAGAAATTGCGGACACCCTTGAACTACATCCTGCTGAACTTGGCAGTAGCTGACCTCTTCATGGTGTTTGGTGGTTTCACCACTACCCTTTATACCTCCCTGCATGGCTACTTTGTTTTTGGACCCACTGGCTGCAACCTGGAAGGATTCTTCGCCACCACAGGAGGTGAAATAGCTCTGTGGTCCTTGGTGGTTTTGGCCATTGAGAGATATGTTGTGGTCTGCAAACCAATGAGCAACTTCAGGTTTGGGGAGAACCATGCCATCATGGGTGTCGCCTTCACTTGGGTCATGGCTCTGGCTTGTTCTGCTCCACCCCTCTTGGGCTGGTCCAGGTACATCCCAGAGGGAATGCAATGCTCGTGTGGAATTGACTATTACACCCTCAAACCTGAAGTCAACAATGAGTCCTTTGTCATCTACATGTTCGCAGTTCACTTCACCATTCCAATGATTGTCATTTTCTTCTGCTACGGTCAACTGGTCTTCACAGTCAAAGAGGCTGCAGCCCAGCAGCAAGAGTCCGCTACCACCCAGAAGGCTGAGAAAGAAGTCACCCGTATGGTTATCATCATGGTGATCGCCTTCTTGATTTGTTGGTTGCCCTATGCCGGTGTGGCTTTCTACATCTTCACTCATCAGGGCTCCAACTTTGGCCCCGTCTTCATGACCATCCCGGCTTTCTTTGCCAAGACGTCTGCCATTTACAACCCCGTCATCTACATCATGATGAACAAGCAGTTCCGAACCTGCATGATCACCACCCTCTGCTGCGGCCACAACCCACTGGGTGATGATGAGGCCTCTGCTACAGCCTCCAAGACGGAGACCAGCCAGGTTGCTCCTGCATAA
	Pseudochirops_cupreus	ATGAATGGCACAGAGGGACCCAACTTTTATGTCCCTTTTTCCAATAAGACTGGTGTGGTGCGAAGCCCCTTTGAGGAGCCTCAGTATTATCTGGCTGAACCATGGCAGTTCTCCTGCCTGGCAGCCTATATGTTCATGCTGATTGTCCTGGGCTTCCCCATCAACTTCCTCACCCTCTATGTAACCATTCAGCACAAGAAATTGCGGACACCCTTGAACTACATCCTGCTGAACTTGGCAGTAGCTGACCTCTTCATGGTGTTTGGTGGTTTCACCACCACCCTTTATACCTCCCTGCATGGCTACTTTGTTTTTGGACCCACTGGCTGCAACCTGGAAGGATTCTTCGCCACCACAGGAGGTGAAATAGCTCTGTGGTCCTTGGTGGTTTTGGCCATTGAGAGATATGTTGTGGTCTGCAAACCAATGAGCAACTTCAGGTTTGGGGAGAACCATGCCATCATGGGTGTCGCCTTCACTTGGGTCATGGCTCTGGCTTGTTCTGCTCCACCCCTCTTGGGCTGGTCCAGGTACATCCCAGAGGGAATGCAATGCTCGTGTGGAATTGACTATTACACCCTCAAACCTGAAGTCAACAATGAGTCCTTTGTCATCTACATGTTCGCAGTTCACTTCACCATTCCAATGACTGTCATTTTCTTCTGCTACGGTCAACTGGTCTTCACAGTCAAAGAGGCTGCAGCCCAGCAGCAAGAGTCCGCTACCACCCAGAAGGCTGAGAAGGAAGTCACCCGTATGGTCATCATCATGGTGATCGCCTTCTTGATTTGTTGGTTGCCCTATGCTGGTGTGGCTTTCTACATCTTCACTCACCAGGGCTCCAACTTTGGCCCCATCTTCATGACCATCCCGGCTTTCTTTGCCAAGACGTCCTCCATTTACAACCCTGTCATCTACATCATGATGAACAAGCAGTTCCGAACCTGTATGATCACCACCCTCTGCTGTGGCCACAACCCATTGGGTGATGATGAGGCCTCTGCTACAGCCTCCAAGACGGAGACCAGCCAGGTTGCTCCTGCATAA
	Lagorchestes_hirsutus	ATGAATGGCACAGAGGGACCCAACTTTTACATCCCTTTTTCCAATAAGACTGGTGTAGTGCGGAGCCCTTTTGAGGAGCCTCAGTACTATCTGGCCGAACCATGGCAGTTCTCCTGCCTGGCGGCTTACATGTTCATGTTGATTGTCCTGGGTTTCCCCATCAACTTCCTCACCCTCTATGTAACTATTCAGCACAAGAAACTGAGAACGCCCTTGAACTACATCCTGCTGAACTTGGCAGTTGCTGATCTCTTCATGGTTTTTGGTGGTTTCACAACCACCCTTTATACCTCCCTGCACGGCTACTTTGTCTTTGGACCCACTGGCTGCAACGTGGAAGGATTCTTCGCCACCACAGGAGGTGAAATAGCTCTGTGGTCCTTGGTGGTTTTGGCCATTGAGAGATATGTGGTGGTCTGCAAGCCAATGAGCAACTTCAGGTTTGGGGAGAACCATGCCATCATGGGGGTCGCCTTCACTTGGGTCATGGCTCTGGCTTGTTCTACTCCACCCCTCCTCGGCTGGTCCAGGTACATTCCAGAGGGAATGCAATGCTCATGTGGAATTGACTATTACACCCTCAAGCCTGAAGTCAACAATGAATCCTTTGTCATCTACATGTTCGTGGTTCACTTCATCATTCCGATGGCCATCATTTTCTTCTGCTACGGGCAACTGGTCTTCACAGTCAAAGAGGCTGCAGCCCAGCAGCAAGAATCTGCCACCACCCAGAAGGCTGAGAAGGAAGTCACCCGTATGGTCATCATCATGGTCATCGCCTTCTTGATTTGTTGGGTGCCCTATGCCTCGGTGGCTTTTTACATTTTCACTCATCAGGGCTCCGACTTTGGTCCAATCTTAATGACCCTCCCGGCTTTCTTTGCCAAGTCGTCATCTGTTTACAACCCTATCATCTACATCATGATGAATAAGCAGTTCCGAAACTGCATGATCACCACCCTCTGCTGTGGCAAGAACCCATTGGGTGATGATGAGGCCTCTGCTACAACCTCCAAGACTGAGACCAGCCAGGTCGCTCCTGCATAA
	Macropus_eugenii	ATGAATGGCACAGAGGGACCCAACTTTTACGTCCCTTTTTCCAATAAGACTGGTGTGGTGCGGAGCCCTTTTGAGGAGCCTCAGTACTATCTGGCCGAACCATGGCAGTTCTCCTGCCTGGCGGCTTACATGTTCATGTTGATTGTCCTGGGTTTCCCCATCAACTTCCTCACCCTCTATGTAACTATTCAGCACAAGAAACTGAGAACGCCCTTGAACTATATCCTGCTGAACTTGGCAGTTGCTGATCTCTTCATGGTTTTTGGTGGTTTCACAACCACCCTTTATACCTCCCTGCACGGCTACTTTGTCTTTGGACCCACTGGCTGCAACCTGGAAGGATTCTTCGCCACCACAGGAGGTGAAATAGCTCTGTGGTCCTTGGTGGTTTTGGCCATTGAGAGATATGTGGTGGTCTGCAAGCCAATGAGCAACTTCAGGTTTGGGGAGAACCATGCCATCATGGGGGTCGCCTTCACTTGGGTCATGGCTCTGGCTTGTTCTACTCCACCCCTCCTCGGCTGGTCCAGGTACATTCCAGAGGGAATGCAATGCTCATGTGGAATTGACTATTACACCCTCAAGCCTGAAGTCAACAATGAATCCTTTGTCATCTACATGTTCGTGGTTCACTTCACCATTCCGTTGGTCGTCATTTTCTTCTGCTACGGACAACTGGTCTTCACAGTCAAAGAGGCTGCAGCCCAGCAGCAAGAATCTGCCACCACCCAGAAGGCTGAGAAGGAAGTCACCCGTATGGTCATCATCATGGTCATCGCCTTCTTGATTTGTTGGGTGCCCTATGCCTCGGTGGCTTTTTACATTTTCACTCATCAGGGCTCCAACTTTGGTCCAATCTTTATGACCCTCCCGGCTTTCTTTGCCAAGACGTCAGCTGTTTACAACCCTGTCATCTACATCATGATGAATAAGCAGTTCCGAAACTGCATGATCACCACCCTCTGCTGTGGCAAGAACCCATTGGGTGATGATGAGGCCTCTGCTACAACCTCCAAGACTGAGACCAGCCAGGTCGCTCCTGCATAA
	Macropus_fuliginosus	ATGAATGGCACAGAGGGACCCAACTTTTACATCCCTTTTTCCAATAAGACTGGTGTGGTGCGGAGCCCTTTTGAGGAGCCTCAGTACTATCTGGCCGAACCATGGCAGTTCTCCTGCCTGGCGGCTTACATGTTCATGTTGATTGTCCTGGGTTTCCCCATCAACTTCCTCACCCTCTATGTAACTATTCAGCACAAGAAACTGAGAACGCCCTTGAACTACATCCTGCTGAACTTGGCAGTTGCTGATCTCTTCATGGTTTTTGGTGGTTTCACAACCACCCTTTATACCTCCCTGCACGGCTACTTTGTCTTTGGACCCACTGGCTGCAACGTGGAAGGATTCTTCGCCACCACAGGAGGTGAAATAGCTCTGTGGTCCTTGGTGGTTTTGGCCATTGAGAGATATGTGGTGGTCTGCAAGCCAATGAGCAACTTCAGGTTTGGGGAGAACCATGCCATCATGGGGGTCGCCTTCACTTGGGTCATGGCTCTGGCTTGTTCTACTCCACCCCTCCTCGGCTGGTCCAGGTACATTCCAGAGGGAATGCAATGCTCATGCGGAATTGACTATTACACCCTCAAGCCTGAAGTCAACAATGAATCCTTTGTCATCTACATGTTCGTGGTTCACTTCGCCATTCCGTTGGTCATCATTTTCTTCTGCTACGGACAACTGGTCTTCACAGTCAAAGAGGCTGCAGCCCAGCAGCAAGAATCTGCCACCACCCAGAAGGCTGAGAAGGAAGTCACCCGTATGGTCATCATCATGGTCATCGCCTTCTTGATTTGTTGGGTGCCCTATGCCTCGGTGGCTTTTTACATTTTCACTCATCAGGGCTCCAACTTTGGTCCAATCTTTATGACCCTCCCGGCTTTCTTTGCCAAGACGTCAGCTGTTTACAACCCTGTCATCTACATCATGATGAATAAGCAGTTCCGAAACTGCATGATCACCACCCTCTGCTGTGGCAAGAACCCATTGGGTGATGATGAGGCCTCTGCTACAACCTCCAAGACTGAGACCAGCCAGGTCGCTCCTGCATAA
	Macropus_giganteus	ATGAATGGCACAGAGGGACCCAACTTTTACGTCCCTTTTTCCAATAAGACTGGTGTGGTGCGGAGCCCTTTTGAGGAGCCTCAGTACTATCTGGCCGAACCATGGCAGTTCTCCTGCCTGGCGGCTTACATGTTCATGTTGATTGTCCTGGGTTTCCCCATCAACTTCCTCACCCTCTATGTAACTATTCAGCACAAGAAACTGAGAACGCCCTTGAACTACATCCTGCTGAACTTGGCAGTTGCTGATCTCTTCATGGTTTTTGGTGGTTTCACAACCACCCTTTATACCTCCCTGCATGGCTACTTTGTCTTTGGACCCACTGGCTGCAACCTGGAAGGATTCTTTGCCACCACAGGAGGTGAAATAGCTCTGTGGTCCTTGGTGGTTTTGGCCATTGAGAGATATGTGGTGGTCTGCAAGCCAATGAGCAACTTCAGGTTTGGGGAGAACCATGCCATCATGGGGGTCGCCTTCACTTGGGTCATGGCTCTGGCTTGTTCTACTCCACCCCTCCTTGGCTGGTCCAGGTACATTCCAGAGGGAATGCAATGCTCATGTGGAATTGACTATTACACCCTCAAGCCTGAAGTCAACAATGAATCCTTTGTCATCTACATGTTCGTGGTTCACTTCGCCATTCCATTGGTCGTCATTTTCTTCTGCTACGGACAACTGGTCTTCACAGTCAAAGAGGCTGCAGCCCAGCAGCAAGAATCTGCCACCACCCAGAAGGCTGAGAAGGAAGTCACCCGTATGGTCATCATTATGGTCATCGCCTTCTTGATTTGTTGGGTGCCCTATGCCTCGGTGGCTTTTTACATTTTCACTCATCAGGGCTCCAACTTTGGTCCAATCTTTATGACCCTCCCGGCTTTCTTTGCCAAGACGTCAGCTGTTTACAACCCTGTCATCTACATCATGATGAATAAGCAGTTCCGAAACTGCATGATCACCACCCTCTGCTGTGGCAAGAACCCATTGGGTGATGATGAGGCCTCTGCTACAACCTCCAAGACTGAGACCAGCCAGGTCGCTCCTGCATAA
	Macropus_rufus	ATGAATGGCACAGAGGGACCCAACTTTTACGTCCCTTTTTCCAATAAGACTGGTGTGGTGCGGAGCCCTTTTGAGGAGCCTCAGTACTATCTGGCCGAACCATGGCAGTTCTCCTGCCTGGCGGCTTACATGTTCATGTTGATTGTCCTGGGTTTCCCCATCAACTTCCTCACCCTCTATGTAACTATTCAGCACAAGAAACTGAGAACGCCCTTGAACTACATCCTGCTGAACTTGGCAGTTGCTGATCTCTTCATGGTTTTTGGTGGTTTCACAACCACCCTTTATACCTCCCTGCACGGCTACTTTGTCTTTGGACCCACTGGCTGCAACCTGGAAGGATTCTTCGCCACCACAGGAGGTGAAATAGCTCTGTGGTCCTTGGTGGTTTTGGCCATTGAGAGATATGTGGTGGTCTGCAAGCCAATGAGCAACTTCAGGTTTGGGGAGAACCATGCCATCATGGGGGTCGCCTTCACTTGGGTCATGGCTCTGGCTTGTTCTACTCCACCCCTCCTCGGCTGGTCCAGGTACATTCCAGAGGGAATGCAATGCTCATGTGGAATTGACTATTACACCCTCAAGCCTGAAGTCAACAATGAATCCTTTGTCATCTACATGTTCGTGGTTCACTTCGCCATTCCGTTGGTCGTCATTTTCTTCTGCTACGGACAACTGGTCTTCACAGTCAAAGAGGCTGCAGCTCAGCAGCAAGAATCTGCCACTACCCAGAAGGCTGAGAAGGAAGTCACCCGTATGGTCATCATCATGGTCATCGCCTTCTTGATTTGTTGGGTGCCCTATGCCTCGGTGGCTTTTTACATTTTCACTCATCAGGGCTCCAACTTTGGTCCAATCTTTATGACCCTCCCGGCTTTCTTTGCCAAGACGTCAGCTGTTTACAACCCTGTCATCTACATCATGATGAATAAGCAGTTCCGAAACTGCATGATCACCACCCTCTGCTGTGGCAAGAACCCATTGGGTGATGATGAGGCCTCTGCTACAACCTCCAAGACTGAGACCAGCCAGGTCGCTCCTGCATAA
	Setonix_brachyurus	ATGAATGGCACAGAGGGACCCAACTTTTACGTCCCTTTTTCCAATAAGACTGGTGTGGTGCGGAGCCCTTTTGAGGAGCCTCAGTACTATCTGGCCGAACCATGGCAGTTCTCCTGCCTGGCGGCTTACATGTTCATGTTGATTGTCCTGGGTTTCCCCATCAACTTCCTCACCCTCTATGTAACTATTCAGCACAAGAAACTGAGAACGCCCTTGAACTACATCCTGCTGAACTTGGCAGTTGCTGATCTCTTCATGGTTTTTGGTGGTTTCACAACCACCCTTTATACCTCCCTGCACGGCTACTTTGTCTTTGGACCCACTGGCTGCAACCTGGAAGGATTCTTCGCCACCACAGGAGGTGAAATAGCTCTGTGGTCCTTGGTGGTTTTGGCCATTGAGAGATATGTGGTGGTCTGCAAGCCAATGAGCAACTTCAGGTTTGGGGAGAACCATGCCATCATGGGGGTCGCCTTCACTTGGGTCATGGCTCTGGCTTGTTCCACTCCACCCCTCCTCGGCTGGTCCAGGTACATTCCAGAGGGAATGCAATGCTCATGTGGAATTGACTATTACACCCTCAAGCCTGAAGTCAACAATGAATCCTTTGTCATCTACATGTTCGTGGTTCACTTCACCATTCCGATGGCCGTCATTTTCTTCTGCTACGGGCAACTGGTCTTCACAGTCAAAGAGGCTGCAGCCCAGCAGCAAGAATCTGCCACCACCCAGAAGGCTGAGAAGGAAGTCACCCGTATGGTCATCATCATGGTCATCGCCTTCTTGATTTGTTGGGTGCCCTATGCCTCGGTGGCTTTTTACATTTTCACTCATCAGGGCTCCAACTTTGGTCCAATCTTAATGACCCTCCCGGCTTTCTTTGCCAAGACGTCAGCTGTTTACAACCCTGTCATCTACATCATGATGAATAAGCAGTTCCGAAACTGCATGATCACCACCCTCTGCTGTGGCAAGAACCCATTGGGTGATGATGAGGCCTCTGCTACAACCTCCAAGACTGAGACCAGCCAGGTCGCTCCTGCATAA
	Potorous_gilbertii	ATGAATGGCACAGAAGGACCCAACTTTTACATCCCTTTTTCCAATAAGACTGGTGTGGTGCGGAGCCCTTTTGAGGAGCCTCAGTACTATCTGGCCGAACCATGGCAGTTCTCCTGCCTGGCGGCTTACATGTTCATGTTGATTGTCCTGGGTTTCCCCATCAACTTCCTCACCCTCTATGTAACCATTCAGCACAAGAAACTGAGAACGCCCTTGAACTACATCCTGCTGAACTTGGCAGTTGCTGATCTCTTCATGGTTTTGGGTGGTTTCACAACCACCCTTTATACCTCCCTGCATGGCTACTTTGTCTTTGGACCCACTGGCTGCAACGTGGAAGGATTCTTCGCCACCACGGGAGGTGAAATAGCTCTGTGGTCCTTGGTGGTTTTGGCCATTGAGAGATATGTGGTGGTCTGCAAGCCAATGAGCAACTTCAGATTTGGGGAGAACCATGCCATCATGGGGGTTGCCTTCACTTGGGTCATGGCTCTGGCTTGTTCTGCTCCACCCCTCCTCGGCTGGTCCAGGTACATTCCAGAGGGAATGCAATGCTCATGTGGAATTGACTACTACACCCTCAAACCTGAAGTCAACAATGAATCCTTTGTCATCTACATGTTCGTGGTTCACTTCACCATTCCGTTGATCGTCATTTTCTTCTGCTATGGGCAACTGGTCTTCACAGTCAAAGAGGCTGCAGCCCAGCAGCAAGAATCTGCCACCACCCAGAAGGCTGAGAAGGAAGTCACCCGTATGGTCATCATCATGGTCATCGCCTTCTTGATTTGTTGGGTGCCCTATGCCTCGGTGGCTTTTTACATTTTCACTCATCAGGGCTCCAACTTTGGCCCAATCTTCATGACCCTTCCGGCTTTCTTTGCCAAGTCGTCAGCTATTTACAACCCTGTCATCTACATCATGATGAATAAGCAGTTCCGAAACTGCATGATCACCACCCTCTGCTGTGGCAAGAACCCACTGGGCGATGATGAGGCCTCTGCTACCACCTCCAAGACCGAGACCAGCCAGGTCGCTCCTGCATAA
	Strigocuscus_gymnotis	ATGAATGGCACAGAGGGACCCAACTTTTACGTCCCCTTTTCCAATAAGACTGGCGTGGTGCGGAGCCCCTTTGAGGAGCCTCAGTACTATCTGGCCGAACCATGGCAGTTCTCCTGCTTGGCGGCTTATATGTTCATGCTGATCGTTCTGGGCTTTCCCATCAACTTCCTCACGCTCTACGTGACCATTCAGCACAAGAAGCTGAGAACGCCCTTGAACTACATCCTGCTGAACTTGGCGATTGCTGATCTCTTCATGGTGTTCGGTGGTTTCACCACCACCCTTTATACCTCCTTGCACGGCTACTTTGTCTTTGGACCCACTGGCTGCAACCTGGAAGGATTCTTCGCCACCACAGGAGGTGAAATAGCTCTGTGGTCCTTGGTGGTTTTGGCCATTGAGAGATATGTGGTGGTCTGCAAGCCAATGAGCAACTTCCGGTTTGGGGAGAACCATGCCATCATGGGAGTCGCCTTCACTTGGGTCATGGCTCTGGCTTGTTCTGGTCCACCCCTCGTCGGCTGGTCCAGGTACATTCCAGAGGGAATGCAATGCTCGTGTGGGATTGACTATTACACCCTCAAGCCTGAAGTCAACAATGAATCCTTTGTCATCTACATGTTCGTGGTTCACTTCAGCATCCCAATGGTTGTCATTTTCTTCTGCTATGGTCAACTGGTCTTCACAGTCAAAGAGGCTGCAGCCCAGCAGCAAGAGTCTGCCACTACCCAGAAGGCTGAGAAGGAAGTCACCCGTATGGTCATCATCATGGTCATCGCCTTCTTGATTTGTTGGTTGCCCTATGCCGGTGTAGCTTTTTACATTTTCACTCATCAGGGCTCCAACTTTGGCCCAATCCTCATGACCCTTCCGGCTTTCTTTGCCAAGACGTCAGCTATTTACAACCCTGTCATCTACATCATGATGAATAAGCAGTTCCGAAACTGCATGGTCACCACCCTCTGCTGCGGCAAGAACCCACTGGGTGATGATGAGACCTCTGCTACAGCCTCCAAGACGGAGACAAGCCAGGTTGCTCCTGCATAA
	Trichosurus_vulpecula	ATGAATGGCACAGAGGGACCCAACTTTTACGTCCCCTTTTCCAATAAGACTGGCGTGGTGCGGAGCCCCTTTGAGGAGCCTCAGTACTATCTGGCCGATCCATGGCAGTTCTCCTGCTTGGCAGCTTATATGTTCATGCTGATTGTTCTGGGCTTCCCCATCAACTTCCTCACCCTCTATGTAACCATTCAGCACAAGAAACTGAGAACGCCCTTGAACTACATCCTGCTGAACTTGGCAGTTGCTGATCTCTTCATGGTGTTTGGTGGTTTCACCACCACCCTTTATACCTCCCTGCACGGCTACTTTGTCTTTGGACCCCTTGGCTGCAACCTGGAAGGGTTCTTCGCCACCACGGGAGGTGAAATAGCTCTGTGGTCCTTGGTGGTTTTGGCCATTGAGAGATATGTGGTGGTCTGCAAGCCAATGAGCAACTTCCGGTTTGGGGAGAACCATGCCATCATGGGGGTCGCCTTCACTTGGGTCATGGCTCTGGCTTGTTCTGCTCCACCCCTCGTCGGCTGGTCCAGGTACATTCCAGAGGGAATGCAATGCTCGTGTGGGATTGACTATTACACCCTCAAGCCTGAAGTCAACAACGAATCCTTTGTCATCTACATGTTCGTGGTTCACTTCACCATCCCGATGATTGTCATTTTCTTCTGCTATGGTCAACTGGTCTTCACAGTCAAAGAGGCTGCAGCCCAGCAGCAAGAGTCTGCCACTACCCAGAAGGCTGAGAAGGAAGTCACCCGTATGGTCATCATCATGGTCATCGCTTTCTTGATTTGTTGGTTGCCCTATGCCAGTGTGGCTTTTTACATTTTCACTCATCAGGGCTCCAACTTTGGCCCAATCTTCATGACCCTCCCGGCTTTCTTTGCCAAGTCGTCATCTATTTACAACCCTGTCATCTACATCATGATGAATAAGCAGTTCCGAAACTGCATGATCACCACCCTCTGCTGCGGCAAGAACCCACTGGGTGATGATGAGGCCTCTGCTACAGCCTCCAAGACGGAGACCAGCCAGGTTGCTCCTGCATAA
	Phascolarctos_cinereus	ATGAATGGCACAGAGGGACCCAACTTTTACGTCCCTTTTTCCAATAAGACTGGTGTGGTGCGGAGCCCCTTTGAGGAACCTCAGTATTATCTGGCCGAACCATGGCAGTTCTCCTGCCTGGCGGCTTATATGTTCATGCTGATTGTCCTGGGCTTCCCCATCAATTTCCTCACCCTCTATGTAACCATTCAGCACAAGAAACTGAGAACACCCTTGAACTACATCCTGCTGAACTTGGCAGTTGCTGACCTTTTCATGGTATTTGGTGGTTTCACCACCACCCTTTACACCTCCCTGCATGGCTACTTTGTCTTTGGACCCACTGGCTGCAACCTGGAAGGCTTCTTCGCCACCACAGGAGGTGAAATAGCTCTGTGGTCGCTGGTGGTTTTGGCCATTGAGAGATATGTTGTGGTCTGCAAGCCAATGAGTAACTTCAGGTTTGGGGAGAACCATGCCATCATGGGGGTCGCCTTCACTTGGGTCATGGCTCTGGCTTGTTCTGCTCCACCCCTCCTCGGCTGGTCCAGGTACATTCCAGAGGGAATGCAGTGCTCATGTGGAATTGACTACTACACCCTCAAGCCTGAAGTCAACAATGAATCCTTTGTCATCTACATGTTCGTGGTTCACTTCAGCATTCCCATGATCGTCATTTTCTTCTGCTATGGACAACTGGTCTTCACAGTCAAAGAGGCTGCAGCCCAGCAGCAAGAGTCTGCCACCACCCAGAAGGCGGAGAAGGAAGTCACCCGGATGGTCATCATCATGGTCATCGCCTTCTTGATTTGCTGGTTACCCTATGCCAGTGTGGCTTTTTACATCTTCACTCATCAGGGCTCCAACTTTGGCCCAATCTTAATGACCCTCCCGGCTTTCTTTGCCAAGACGTCATCCATTTACAACCCTGTCATCTACATCATGATGAATAAGCAGTTCCGAACCTGCATGATCACCACCCTCTGCTGCGGCAAGAACCCACTGGGTGATGATGAGGCCTCTGCTACAGCCTCCAAGACGGAGACCAGCCAGGTTGCTCCTGCATAA
	Vombatus_ursinus	ATGAACGGCACAGAGGGACCCAACTTTTACGTCCCTTTTTCCAATAAGACTGGTGTGGTGCGGAGCCCCTTTGAGGAACCTCAGTATTATTTGGCTGATCCATGGCAGTTCTCCTGCCTGGCGGCTTATATGTTCATGCTGATTATCCTGGGCTTCCCCATCAACTTCCTCACCCTCTATGTAACCATTCAGCACAAGAAACTGAGAACGCCCTTGAACTACATACTGCTGAACTTGGCAGTTGCTGACCTTTTCATGGTATTTGGTGGTTTCACCACCACCCTTTATACCTCCCTGCATGGCTACTTTGTCTTTGGACCCACTGGCTGCAACCTGGAAGGCTTCTTTGCTACCACAGGAGGTGAAATAGCTCTGTGGTCCCTGGTGGTTTTGGCCATTGAGAGATATGTTGTGGTCTGCAAGCCAATGAGCAACTTCAGGTTTGGGGAGAACCATGCCATCATGGGGGTCGCCTTCACTTGGGTCATGGCTCTGGCTTGTTCTGCTCCACCCCTCCTCGGCTGGTCCAGGTACATTCCAGAGGGAATGCAATGCTCATGTGGAATTGACTACTACACCCTCAAGCCTGAAGTCAACAATGAATCCTTTGTCATCTATATGTTCGTGGTTCACTTCAGTATTCCCCTGACCATCATTTTCTTCTGCTATGGACAACTGGTCTTCACAGTCAAAGAGGCTGCAGCCCAGCAGCAAGAATCTGCTACTACCCAGAAGGCTGAGAAGGAAGTCACCCGGATGGTCATCATCATGGTCATCGCCTTCTTGATTTGTTGGTTGCCCTATGCTGGTGTGGCTTTTTACATTTTCACTCATCAAGGCTCCAACTTTGGCCCAATCCTCATGACCCTCCCGGCTTTCTTTGCCAAGTCGTCATCCGTTTACAACCCTGTCATCTACATCATGATGAATAAGCAGTTCCGAAACTGCATGCTCACCACCCTCTGCTGTGGCAAGAACCCATTGGGTGATGATGAGGCCTCTGCTACAGCCTCCAAGACGGAGACCAGCCAGGTTGCTCCTGCATAA
	Notoryctes_typhlops_NYGC	ATGAATGGCACAGAGGGACCCAATTTTTACATCCCCTTCTCCAATAAGTCTGGTGTGGTGAGGAGCCCTTTTGAGGAACCTCAGTATTATCTGGCCGAGCCGTGGCAGTTCTCCTGTTTGGCGGCTTATATGTTCATGCTAATTGTCCTGGGCTTCCCCATCAACTTCCTCACCCTTTATGTAACCATTCAGCACAAGAAGCTGAGAACGCCCTTGAACTACATCCTTCTGAACTTGGCATTTGCCAACCTCTTCATGGTATTTGGTGGTTTCACTAGCACCCTTTACACCTCCCTCCATGGCTACTTTGTCTTTGGACCCACTGGTTGCAACTTGGAAGGCTTCTTTGCCACCACGGGAGGTGAAATAGCTCTGTGGTCCTTGGTGGTTTTGGCCATTGAGAGATATGTTGTGGTCTGCAAACCAATGAGCAACTTCAGGTTTGGGGAGAACCATGCCATCATAGGGGTCGCCTTCACTTGGGCCATGGCTCTAGCTTGCTCTTTTCCACCCCTCATCGGCTGGTCCAGGTACATTCCAGAGGGAATGCAATGCTCATGTGGAATTGATTATTATACTCTCAAGCCTGAAGTCAACAACGAATCCTTTGTCATCTACATGTTTGTGGTTCACTTCAGCATTCCAATGTTTATCATTTTCTTCTGCTATGGTCAACTAGTCTTCACCGTCAAAGAGGCTGCAGCCCAGCAACAAGAGTCTGCCACTACCCAGAAGGCTGAGAAGGAAGTCACCCGTATGGTCATCATCATGGTCATCGCCTTCTTGATTTGTTGGGTGCCCTATGCTAGTGTGGCTTTTTACATTTTCACTCATCAGGGCTCCAACTTTGGCCCAATCTTCATGACCATCCCGGCTTTCTTTGCCAAGAGTTCAACCATTTACAACCCTGTCATCTACATCATGATGAATAAGCAGTTCCGAAACTGCATGATCACTACCATCTGCTGTGGAAAGAACCCACTGGGTGAAGATGAGACCTTTGCCACAACCTCCAAGACAGAGACCAGCCAGGTTGCTCCTGCATAA
	Notoryctes_typhlops_DNA_Zoo	ATGAATGGCACAGAGGGACCCAATTTTTACATCCCCTTCTCCAATAAGTCTGGTGTGGTGAGGAGCCCTTTTGAGGAACCTCAGTATTATCTGGCCGAGCCGTGGCAGTTCTCCTGTTTGGCGGCTTATATGTTCATGCTAATTGTCCTGGGCTTCCCCATCAACTTCCTCACCCTTTATGTAACCATTCAGCACAAGAAGCTGAGAACGCCCTTGAACTACATCCTTCTGAACTTGGCATTTGCCAACCTCTTCATGGTATTTGGTGGTTTCACTAGCACCCTTTACACCTCCCTCCATGGCTACTTTGTCTTTGGACCCACTGGTTGCAACTTGGAAGGCTTCTTTGCCACCACGGGAGGTGAAATAGCTCTGTGGTCCTTGGTGGTTTTGGCCATTGAGAGATATGTTGTGGTCTGCAAACCAATGAGCAACTTCAGGTTTGGGGAGAACCATGCCATCATAGGGGTCGCCTTCACTTGGGCCATGGCTCTAGCTTGCTCTTTTCCACCCCTCATCGGCTGGTCCAGGTACATTCCAGAGGGAATGCAATGCTCATGTGGAATTGATTATTATACCCTCAAGCCTGAAGTCAACAACGAATCCTTTGTCATCTACATGTTTGTGGTTCACTTCAGCATTCCAATGTTTATCATTTTCTTCTGCTATGGTCAACTAGTCTTCACCATCAAAGAGGCTGCAGCCCAGCAACAAGAGTCTGCCACTACCCAGAAGGCTGAGAAGGAAGTCACCCGTATGGTCATCATCATGGTCATCGCCTTCTTGATTTGTTGGGTGCCCTATGCTAGTGTGGCTTTTTACATTTTCACTCATCAGGGCTCCAACTTTGGCCCAATCTTCATGACCATCCCGGCTTTCTTTGCCAAGAGTTCAACCATTTACAACCCTGTCATCTACATCATGATGAATAAGCAGTTCCGAAACTGCATGATCACTACCATCTGCTGTGGAAAGAACCCACTGGGTGAAGATGAGACCTTTGCCACAACCTCCAAGACAGAGACCAGCCAGGTTGCTCCTGCATAA
	Sarcophilus_harrisii	ATGAATGGCACAGAGGGACCCAACTTTTACGTCCCCCATTCCAACAAGACTGGGGTGGTCCGGAGCCCCTATGAGGAGCCCCAATACTATCTAGCCGAGCCATGGATGTTTTCCTGCCTGGCGGCTTATATGTTCATGCTGATTGTCCTGGGCTTCCCCATCAACTTCCTCACCCTCTACGTCACCATTCAGCACAAGAAACTGCGAACACCCTTAAACTACATCCTTCTGAATTTGGCAGTTGCTGATCTCTTCATGGTAATTTGTGGCTTCACCACCACCCTTGTAACCTCCCTTAATGGCTACTTTGTCTTTGGAACCACTGGCTGTCAAATTGAAGGCTTCTTCGCCACCACAGGAGGTGAAGTAGCCCTCTGGGCCTTGGTGGTTTTGGCCATTGAGAGATATATTGTGGTCTGCAAGCCAATGAGCAACTTCAGGTTTGGGGAGAACCATGCCATCATGGGTGTCGTCTTCACTTGGATCATGGCTCTGGCTTGTTCTGTTCCACCCCTCTTTGGCTGGTCCAGGTATATTCCAGAGGGAATGCAATGTTCATGTGGAATTGACTATTATACTCTCAACCCTGAGTTCAACAATGAGTCTTTCGTCATCTACATGTTCGTGGTTCACTTCACCATTCCACTGACCGTCATTTTCTTCTGCTATGGACAACTGGTCTTCACAGTCAAAGAGGCTGCAGCCCAGCAGCAAGAGTCTGCTACCACCCAGAAGGCTGAGAAGGAAGTCACCCGTATGGTCATCATCATGGTCATCGCTTTCTTGATTTGCTGGGTGCCCTATGCTTCTGTGGCTTTTTACATTTTCACTCATCAAGGTTCTGACTTTGGCCCAATCTTCATGACCCTCCCGGCTTTCTTTGCCAAGAGTTCATCCATTTACAACCCAGTCATCTACATCATGATGAACAAGCAGTTCCGAACCTGCATGATCACCACTCTCTGCTGTGGCAAGAATCCATTGGGTGATGACGAAGCCTCCGCCACAGTCTCCAAGACGGAGACCAGCCAGGTTGCTCCTGCATAA
	Antechinus_flavipes	ATGAATGGCACAGAGGGACCCAACTTTTACGTCCCCTATTCCAATAAGACTGGGGTGGTCCGGAGCCCCTATGAGGAGCCCCAATACTATCTAGCCGAGCCATGGATGTTTTCCAGCCTGGCGGCTTATATGTTCATGCTGATCGTCCTGGGCTTCCCCATCAACTTCCTCACCCTCTACGTCACCATTCAGCACAAGAAACTGAGAACACCCTTGAACTACATCCTTCTGAACTTGGCAGTGGCTGATCTCTTCATGGTAATTTGTGGTTTCACCACCACCCTTATAACTTCCCTTAATGGCTACTTTGTCTTTGGAACCACTGGCTGTCAAATTGAAGGCTTCTTCGCCACCACAGGAGGTGAAGTAGCCCTCTGGTCCTTGGTGGTTTTGGCCATTGAGAGATATGTTGTGGTCTGCAAGCCAATGAGCAACTTCAGGTTTGGGGAGAACCATGCCATCATGGGTGTCGCCTTCACTTGGATCATGGCTCTGGCTTGTTCTGTTCCACCCCTCTTGGGCTGGTCCAGGTATATTCCAGAGGGAATGCAATGTTCATGTGGAATTGACTATTATACTCTCCACCCTGATGTCAACAATGAGTCTTTCGTCATCTACATGTTCGTGGTTCACTTCACCATTCCACTGATAGTCATTTTCTTCTGCTATGGACAACTGGTCTTCACAGTCAAAGAGGCTGCAGCCCAGCAGCAAGAGTCTGCTACCACCCAGAAAGCTGAGAAGGAAGTCACCCGTATGGTCATCATCATGGTCATCGCTTTCTTGATTTGCTGGGTGCCCTATGCTTCTGTGGCTTTTTACATTTTCACTCATCAAGGTTCTGACTTTGGCCCAATCTTCATGACCCTCCCGGCTTTCTTTGCCAAGAGTTCATCCATTTACAATCCAGTCATCTACATCATGATGAACAAGCAGTTCCGAACCTGCATGATCACCACTCTCTGCTGTGGCAAGAATCCACTGGGTGATGATGAAGCCTCCGCCACAGTCTCCAAGACGGAGACCAGCCAGGTTGCTCCTGCATAA
	Antechinus_stuartii	ATGAATGGCACAGAGGGACCCAACTTTTACGTCCCCTATTCCAATAAGACTGGGGTGGTCCGGAGCCCCTATGAGGAGCCCCAATACTATCTAGCCGAGCCATGGATGTTTTCCAGCCTGGCGGCTTATATGTTCATGCTGATCGTCCTGGGCTTCCCCATCAACTTCCTCACCCTCTACGTCACCATTCAGCACAAGAAACTGAGAACACCCTTGAACTACATCCTTCTGAACTTGGCAGTGGCTGATCTCTTCATGGTAATTTGTGGTTTCACCACCACCCTTATAACTTCCCTTAATGGCTACTTTGTCTTTGGAACCACTGGCTGTCAAATTGAAGGCTTCTTCGCCACCACAGGAGGTGAAGTAGCCCTCTGGTCCTTGGTGGTTTTGGCCATTGAGAGATATATTGTGGTCTGCAAGCCAATGAGCAACTTCAGGTTTGGGGAGAACCATGCCATCATGGGCGTCGCCTTCACTTGGATGATGGCTCTGGCTTGTTCTGTTCCACCCCTCTTGGGCTGGTCCAGGTATATTCCAGAGGGAATGCAATGTTCATGTGGAATTGACTATTATACTCTCCACCCTGATGTCAACAATGAGTCTTTCGTCATCTACATGTTCGTGGTTCACTTCACCATTCCACTGACCGTCATTTTCTTCTGCTATGGACAACTGGTCTTCACAGTCAAAGAGGCTGCAGCCCAGCAGCAAGAGTCTGCTACCACCCAGAAAGCTGAGAAGGAAGTCACCCGTATGGTCATCATCATGGTCATCGCTTTCTTGATTTGCTGGGTGCCCTATGCTTCTGTGGCATTTTACATTTTCACTCATCAAGGTTCTGACTTTGGCCCAATCTTCATGACCCTCCCGGCTTTCTTTGCCAAGAGTTCATCCATTTACAACCCAGTCATCTACATCATGATGAACAAGCAGTTCCGAACCTGCATGATCACCACTCTCTGCTGTGGCAAGAATCCATTGGGTGATGATGAAGCCTCCGCCACAGTCTCCAAGACGGAGACCAGCCAGGTTGCTCCTGCATAA
	Phascogale_tapoatafa	ATGAATGGCACAGAGGGACCCAACTTTTACGTCCCCTATTCCAACAAGACTGGGGTGGTCCGGAGCCCCTATGAGGAGTCCCAATACTATCTAGCCGAGCCATGGATGTTTTCCTGCCTGGCGGCTTATATGTTCATGCTGATTGTCCTGGGCTTCCCCATCAACTTCCTCACCCTCTACGTCACCATTCAGCACAAGAAACTGAGAACACCCTTGAACTACATCCTTCTGAACTTGGCAGTGGCTGATCTCTTCATGGTAATTTGTGGTTTCACCACCACCCTTGTAACTTCCCTTAATGGCTACTTTGTCTTTGGAACCACTGGCTGTCAAATTGAAGGCTTCTTCGCCACCACAGGAGGTGAAGTAGCCCTCTGGGCCTTGGTGGTTTTGGCCATTGAGAGATATATTGTGGTCTGCAAGCCAATGAGCAACTTCAGGTTTGGGGAGAACCATGCCATCATGGGCGTCGCCTTCACTTGGATCATGGCTCTGGCTTGTTCTGTTCCACCCCTCTTTGGCTGGTCCAGGTATATTCCAGAGGGAATGCAATGTTCATGTGGAATTGACTATTATACTCTCAACCCTGAGTTCAACAATGAGTCTTTCGTCATCTACATGTTCGTGGTTCATTTCACCATTCCACTGATTGTCATTTTCTTCTGCTATGGACAACTGGTCTTCACAGTCAAAGAGGCTGCAGCCCAGCAGCAAGAGTCTGCTACCACCCAGAAAGCTGAGAAGGAAGTCACCCGTATGGTCATCATCATGGTCATCGCTTTCTTGATTTGCTGGGTGCCCTATGCTTCTGTGGCTTTTTACATTTTCACTCATCAAGGTTCTGACTTTGGCCCAATCTTCATGACCCTCCCGGCTTTCTTTGCCAAGAGTTCATCCATTTACAACCCAGTCATCTACATCATGATGAACAAGCAGTTCCGAACCTGCATGATCACCACTCTCTGCTGTGGCAAGAATCCACTGGGTGATGACGAAGCCTCTGCTACAGTCTCCAAGACGGAGACCAGCCAGGTTGCTCCTGCATAA
	Dasyurus_hallucatus	ATGAATGGCACAGAGGGACCCAACTTTTACGTCCCCCATTCTAATAAGACTGGGGTGGTCCGGAGCCCCTATGAGGAGCCCCAATACTATCTAGCCGAGCCATGGATGTTTTCCTGCCTGGCGGCTTATATGTTCATGCTGATTGTCCTGGGCTTCCCCATCAACTTCCTCACCCTCTACGTCACCATTCAGCACAAGAAACTGCGAACACCCTTAAACTACATCCTCCTGAATTTGGCCGTTGCTGATCTCTTCATGGTAATTTGTGGCTTCACCACCACCCTTGTAACCTCCCTTAATGGCTACTTTGTCTTTGGAACCACTGGCTGTCAAATTGAAGGCTTCTTCGCCACCACAGGAGGTGAAGTAGCCCTCTGGGCCTTGGTGGTTTTGGCCATTGAGAGATATATTGTGGTCTGCAAGCCAATGAGCAACTTCAGGTTTGGGGAGAACCATGCCATCATGGGTGTCGTCTTCACTTGGATCATGGCTCTGGCTTGTTCTGTTCCACCCCTCTTTGGCTGGTCCAGGTATATTCCAGAGGGAATGCAATGTTCATGTGGAATTGACTATTATACTCTCAACCCTGAGTTCAACAATGAGTCTTTCGTCATCTACATGTTCGTGGTTCACTTCACCATTCCACTGACTGTCATTTTCTTCTGCTATGGACAACTGGTCTTCACAGTCAAAGAGGCTGCAGCCCAGCAGCAAGAGTCTGCTACCACCCAGAAGGCTGAGAAGGAAGTCACCCGTATGGTCATCATCATGGTCATCGCTTTCTTGATTTGCTGGGTGCCCTATGCTTCTGTGGCTTTTTACATTTTCACTCATCAAGGTTCTGACTTTGGCCCAATCTTCATGACCCTCCCGGCTTTCTTTGCCAAGAGTTCATCCATTTACAACCCAGTCATCTACATCATGATGAACAAGCAGTTCCGAACCTGCATGATCACCACTCTCTGCTGTGGCAAGAATCCATTGGGTGATGATGAAGCCTCTGCCACAGTCTCCAAGACGGAGACCAGCCAGGTTGCTCCTGCATAA
	Dasyurus_viverrinus	ATGAATGGCACAGAGGGACCCAACTTTTACGTCCCCCATTCCAACAAGACTGGGGTGGTCCGGAGCCCCTATGAGGAGCCCCAATACTATCTAGCCGAGCCATGGATGTTTTCCTGCCTGGCGGCTTATATGTTCATGCTGATTGTCCTGGGCTTCCCCATCAACTTCCTCACCCTCTACGTCACCATTCAGCACAAGAAACTGCGAACACCCTTAAACTACATCCTTCTGAATTTGGCCGTTGCTGATCTCTTCATGGTAATTTGTGGTTTCACCACCACCCTTGTAACCTCCCTTAATGGCTACTTTGTCTTTGGAACCACTGGCTGTCAAATTGAAGGCTTCTTCGCCACCACAGGAGGTGAAGTAGCCCTCTGGGCCTTGGTGGTTTTGGCCATTGAGAGATATATTGTGGTCTGCAAGCCAATGAGCAACTTCAGATTTGGGGAGAACCATGCCATCATGGGCGTCGTCTTCACTTGGATCATGGCTCTGGCTTGTTCTGTTCCACCCCTCTTTGGCTGGTCCAGGTATATTCCAGAGGGAATGCAATGTTCATGTGGAATTGACTATTATACTCTCAACCCTGAGTTCAACAATGAGTCTTTCGTCATCTACATGTTTGTGGTTCACTTCACCATTCCACTGACCGTCATTTTCTTCTGCTATGGACAACTGGTCTTCACAGTCAAAGAGGCTGCAGCCCAGCAGCAAGAGTCTGCTACCACCCAGAAGGCTGAGAAGGAAGTCACCCGTATGGTCATCATCATGGTCATCGCTTTCTTGATTTGCTGGGTGCCCTATGCTTCTGTGGCTTTTTACATTTTCACTCATCAAGGTTCTGACTTTGGCCCAATCTTCATGACCCTCCCGGCTTTCTTTGCCAAGAGTTCATCCATTTACAACCCAGTCATCTACATCATGATGAACAAGCAGTTCCGAACCTGCATGATCACCACTCTCTGCTGTGGCAAGAATCCATTGGGTGATGACGAAGCCTCCGCCACAGTCTCCAAGACGGAGACCAGCCAGGTTGCTCCTGCATAA
	Myrmecobius_fasciatus	ATGAATGGCACGGAGGGACCCAACTTTTACATCCCCTTCTCCAATAAGACTGGGGTGGTCCGGAGCCCCTTTGAGGAACCCCAATATTATCTGGCTGAGCCATGGCAATTTTCCTGCCTGGCGGCTTATATGTTCATGCTGATTGTCCTGGGCTTCCCCATCAACTTCCTCACTCTCTACGTAACCATTCAGCACAAGAAACTGCGAACACCCTTGAACTACATCCTTCTGAACTTGGCTATTGCTGATCTCTTCATGGTACTTTGTGGCTTCACCACCACCCTTTTAACCTCCCTCAATGGCTACTTTATCTTTGGACCCACTGGCTGCAACGTGGAAGGCTTCTTCGCCACCACAGGAGGTGAAGTAGCCCTCTGGGCCTTGGTGGTTTTGGCCATTGAGAGATATATTGTGGTCTGCAAGCCAATGAGCAACTTCAGGTTTGGAGAGAACCATGCCATCATGGGCGTCATCTTCACTTGGGTCATGGCTCTGGCTTGTTCTGTTCCACCCCTCTTTGGCTGGTCCAGGTATATTCCAGAGGGAATGCAATGCTCATGTGGAATTGATTATTATACTCTCAACCCTGAAGTCAACAATGAATCCTATGTCATCTACATGTTCGTGGTTCACTTCGTCATTCCACTGGTCATCATTTTCTTTTGCTATGGACAACTGGTCTTCACAGTCAAAGAGGCTGCAGCCCAGCAGCAAGAGTCTGCTACCACCCAGAAGGCTGAGAAGGAAGTCACCCGTATGGTCATCATCATGGTCATCGCTTTCTTGATTTGTTGGGTGCCCTATGCTACTGTGGCTTTTTACATTTTCACTCATCAAGGCTCTGACTTTGGCCCAATCTTCATGACCATCCCAGCTTTCTTTGCCAAGAGTTCATCCATTTATAACCCGGTCATCTACATCATGATGAACAAGCAGTTCCGAACCTGCATGATCACCACTCTCTGCTGTGGCAAGAATCCATTGGGTGATGATGAGGCGTCCGCCACAGTCTCCAAGACGGAGACCAGCCAGGTTGCTCCTGCATAA
	Thylacinus_cynocephalus	ATGAATGGCACAGAGGGACCCAACTTTTACATCCCCTGGTCCAATAAGACTGGGGTAGTCCGGAGCCCTTTTGAGGAGCCCCAATATTATCTGGCCGAGCCATGGCAATTTTCCTGCCTGGCGGCTTATATGTTCATGCTGATTGTCCTGGGCTTCCCCATCAACTTCCTCACCCTCTATGTAACCATTCAGCACAAGAAACTGCGAACACCCTTGAACTACATCCTTCTGAACTTGGCAGTTGCTGATCTCTTAATGGTATTTTTTGGCTTCACCTCCACCCTTGTAACCTCCCTTAATGGCTACTTTGTCTTTGGACCCACGGGCTGCAACTTTGAAGGCTTCTTCGCCACCACAGGAGGTGAAGTAGCCCTCTGGGCCTTGGTGGTTTTGGCCATTGAAAGATATATTGTGGTCTGCAAGCCAATGAGCAACTTCAGGTTTGGGGAGAACCATGCCATCATGGGTGTCATCTTCACTTGGATCATGGCTCTGGCTTGTTCTGTTCCACCTCTCTTAGGCTGGTCCAGGTATATTCCAGAGGGAATGCAATGTTCATGTGGAATTGATTATTATACTCTCAACCCTGAAGTCAACAATGAATCCTTTGTCATCTACATGTTCGTGGTTCACTTCATCATTCCAATGATGATCATTTTCTTCTGCTATGGACAACTGGTCTTCACAGTCAAAGAGGCCGCAGCCCAGCAGCAAGAGTCTGCTACCACCCAGAAGGCTGAGAAGGAAGTCACCCGTATGGTCATCATCATGGTCATCGCTTTCTTGATTTGTTGGGTGCCCTATGCTAGTGTGGCTTTTTACATTTTCACTCATCAAGGCTCCGACTTTGGCCCAATCTTCATGACCATCCCGGCTTTCTTTGCCAAGACTTCATCCATTTACAATCCTGTCATCTACATCATGATGAACAAGCAGTTCCGAACCTGCATGATCACCACTCTCTGCTGTGGCAAGAATCCACTGGGTGATGACGAGGCCTCTGCCACAGCCTCCAAGACGGAGACCAGCCAGGTTGCTCCTGCATAA
	Dromiciops_gliroides	ATGAATGGTACAGAGGGACCCAATTTTTACGTCCCTTTCTCCAACAAGACTGGCGTGGTCCGGAGCCCCTTCGAGGAGCCTCAGTATTATCTGGCTGAGCCATGGCAATTCTCCTGCCTGGCCGCTTATATGTTCATGCTGATCGTCCTTGGCTTCCCCATCAACTTCCTCACCCTTTATGTAACCATTCAGCACAAGAAACTGAGAACGCCCTTGAACTACATCCTTCTCAACTTGGCCGTTGCTGATCTCTTCATGGTCTTTGGTGGTTTCACTACCACCCTTTATACCTCCCTGCATGGCTACTTTGTCTTTGGACCCACTGGCTGTGACCTAGAAGGCTTCTTCGCCACCACTGGAGGTGAAATAGCTCTCTGGTCCTTGGTGGTTTTGGCCATTGAGAGATATGTCGTGGTCTGCAAGCCAATGAGCAACTTCAGGTTTGGGGAGAACCACGCCATCATGGGAGTTGCCTTCACTTGGGTCATGGCTCTGGCTTGTTCTGCTCCACCCCTCGTCGGCTGGTCCAGGTACATTCCAGAGGGAATGCAGTGCTCATGCGGGATTGACTATTATACTCTGAAGCCTGAAGTCAACAATGAATCCTTTGTCATCTACATGTTCGTGGTTCACTTCACCATTCCGATGATCATTATTTTCTTCTGCTACGGTCAACTGGTCTTCACGGTCAAAGAGGCTGCAGCCCAGCAGCAAGAGTCTGCCACCACCCAGAAGGCTGAGAAGGAAGTCACCCGTATGGTCATTATCATGGTCATCGCCTTCTTGATTTGTTGGGTTCCCTATGCTAGTGTGGCTTTCTATATCTTCACTCATCAAGGCTCCAACTTTGGCCCAATCTTCATGACCCTCCCGGCTTTCTTTGCCAAGACGTCATCCATTTACAACCCTGTCATCTACATCATGATGAATAAGCAGTTCCGAACCTGCATGGTGACTACCCTCTGCTGCGGCAAGAACCCATTGGGTGATGATGAGGCCTCTGCCACAGCCTCCAAGACGGAGACCAGCCAGGTTGCTCCTGCATAA
	Didelphis_virginiana	ATGAATGGCACAGAGGGACCAAATTTTTACGTCCCCTTCTCCAATAAGACTGGCGTGGTCCGGAGCCCTTTTGAGGAGCCTCAGTATTATCTGGCCGAGCCATGGCAGTTCTCCTGCCTGGCAGCTTATATGTTTATGCTCATTGTCTTGGGCTTCCCCATCAACTTCCTCACCCTCTATGTAACCATTCAGCACAAGAAACTCCGAACACCTTTGAACTACATCCTTCTGAACTTGGCAATTGCTGACCTTTTCATGGTATTTGGTGGTTTCACGACCACCCTTTATACTTCTCTCCATGGCTACTTTATCTTTGGACCCACTGGCTGCGACCTTGAAGGCTTCTTCGCCACCTTAGGAGGTGAAATAGCCCTCTGGTCCTTGGTGGTTTTGGCTGTTGAGAGATATGTTGTGGTCTGCAAGCCAATGAGCAACTTCAGGTTTGGGGAGAACCATGCCATCATGGGGGTTGCCTTAACTTGGGTCATGGCTTTGGCTTGTGCTGCTCCACCTCTTGTCGGCTGGTCCAGGTACATTCCAGAGGGAATGCAATGCTCATGTGGAATTGATTATTATACCCTCAAGCCTGAAGTCAACAATGAATCCTTTGTCATCTACATGTTCGCGGTCCACTTCACCATTCCCATGACTGTCATTTTCTTTTGCTACGGTCAACTGGTCTTCACAGTCAAAGAGGCTGCAGCCCAGCAGCAAGAGTCTGCCACCACCCAGAAGGCTGAGAAGGAAGTCACCCGTATGGTCATCATCATGGTCATCGCCTTCCTGATTTGTTGGTTGCCCTATGCTGGTGTGGCTTTTTATATCTTCACTCACCAGGGATCCAACTTTGGCCCAATCTTCATGACCCTCCCGGCTTTCTTTGCCAAGACTTCAGCCGTTTACAACCCTGTCATCTATATCATGATGAATAAGCAGTTCCGAACCTGTATGGTCACCACTCTCTGCTGCGGCAAGAACCCATTGGGTGATGACGAGGCCTCTGCCACAGCCTCCAAGACGGAGACCAGCCAGGTTGCTCCTGCATAA
	Gracilinanus_agilis	ATGAATGGCACAGAGGGACCCAATTTTTACGTCCCCTTCTCCAATAAGACTGGCGTGGTCCGGAGCCCCTTTGAGGAGCCTCAGTATTATCTGGCCGAGCCATGGCAGTTCTCCTGCCTGGCAGCTTATATGTTTATGCTCATTGTCTTGGGCTTCCCCATCAACTTCCTCACCCTCTATGTAACCATTCAGCACAAGAAACTCCGAACACCCTTGAACTACATCCTTCTGAACTTGGCGGTTGCTGACCTTTTCATGGTATTTGGTGGTTTCACGACCACCCTTTATACTTCCCTTCATGGCTACTTTGTCTTTGGACCCACTGGCTGCAATTTCGAAGGCTTCTTCGCCACCTTAGGAGGTGAAATAGCCCTCTGGTCCTTGGTGGTTTTGGCCATTGAGAGATATGTTGTGGTCTGCAAGCCAATGAGCAACTTCAGGTTTGGGGAGAACCATGCCATCATGGGGGTTGCCTTCACTTGGGTCATGGCTTTGGCTTGTGCTGCTCCACCTCTTGTCGGCTGGTCCAGGTACATTCCAGAGGGAATGCAATGCTCATGTGGAATCGACTATTATACCCTCAAGCCTGAAGTCAACAATGAATCCTTTGTCATCTACATGTTCACGGTTCACTTCACCATTCCCTTGATTGTCATTTTCTTTTGCTACGGTCAACTGGTCTTCACAGTCAAAGAGGCTGCAGCCCAGCAGCAAGAGTCTGCTACCACCCAGAAGGCTGAGAAGGAAGTCACCCGTATGGTCATCATCATGGTCATCGCCTTCCTGATTTGTTGGCTGCCCTACGCTGGTGTGGCTTTTTATATCTTCACTCACCAGGGATCCAACTTTGGCCCAATCTTCATGACCCTCCCGGCTTTCTTTGCCAAGACTTCATCTGTTTACAACCCTGTCATCTACATCATGATGAATAAGCAGTTCCGAACCTGTATGGTCACCACTCTCTGCTGCGGCAAGAACCCATTGGGTGATGACGAGGCCTCTGCCACAGCCTCCAAGACGGAGACCAGCCAGGTTGCTCCTGCATAA
	Monodelphis_domestica	ATGAATGGCACAGAGGGACCAAATTTTTACGTCCCCTTCTCCAATAAGACTGGCACGGTCCGGAGCCCTTTTGAGGAGCCTCAGTATTATCTGGCCGACCCATGGCAGTTCTCCTGCCTGGCAGCTTATATGTTTATGCTCATTGTCTTGGGCTTCCCCATCAACTTCCTCACCCTCTATGTAACCATTCAGCACAAGAAACTCCGAACACCCTTGAACTACATCCTTCTGAACTTGGCGATTGCTGACCTTTTCATGGTATTTGGTGGTTTCACGATGACCCTTTATACTTCCCTCCATGGCTACTTTGTCTTTGGACCCACTGGCTGCAACTTGGAAGGCTTCTTCGCCACCTTAGGAGGTGAAATAGCCCTCTGGTCCTTGGTGGTTTTGGCCATTGAGAGATATGTTGTGGTCTGCAAGCCAATGAGCAACTTCAGGTTTGGGGAGAACCATGCCATCATCGGGGTTGCCTTCACTTGGGTCATGGCTTTGGCTTGTGCTTTTCCACCTTTAATTGGCTGGTCCAGGTACATTCCAGAAGGAATGCAATGCTCATGTGGAATTGACTATTATACCCTCAAGCCTGAAGTCAACAATGAATCCTTTGTCATCTACATGTTTGTGGTTCACTTCACCATTCCCTTGATTGTCATTTTCTTTTGCTACGGTCAACTGGTCTTCACAGTCAAAGAGGCTGCAGCCCAGCAGCAAGAGTCTGCTACCACCCAGAAGGCTGAGAAGGAAGTCACCCGTATGGTCATCATCATGGTCATCGCCTTCCTGATTTGTTGGTTGCCCTATGCTGGCGTGGCTTTTTATATCTTCACTCACCAGGGATCCAACTTTGGCCCCATCTTCATGACCATCCCGGCTTTCTTTGCCAAGTCTTCATCCGTTTACAACCCTGTCATCTACATCATGATGAATAAGCAGTTCCGAACCTGCATGATCACCACTCTCTGCTGTGGCAAGAATCCACTGGGTGATGACGAGGCCTCTGCCACAGCCTCCAAGACGGAGACCAGCCAGGTGGCTCCTGCATAA

;
end;
