# Supplementary material for: Three Blind Moles: Molecular Evolutionary Insights on the Tempo and Mode of Convergent Eye Degeneration in Notoryctes typhlops (Southern Marsupial Mole) and Two Chrysochlorids (Golden Moles)
Source: Genes (Basel). 2023 Oct 28;14(11):2018. doi: 10.3390/genes14112018 (PMC10671557; doi:10.3390/genes14112018)
Supplement: Supplementary file 1 [file genes-14-02018-s001.zip › Marsupialia CDS Alignments Nexus/Marsupialia Rod Genes CDS Nexus/SAG CDS alignment w_both Notoryctes.nex]

#NEXUS
begin taxa;
	dimensions ntax=29;
	taxlabels
	Antechinus_flavipes[&country="Australia:Samford, QLD",Description="JADWMD010000004","Genetic Code"="Standard",Modified=Sun Jul 24 08:43:32 PDT 2022,"Assembly Name (Genome-Assembly-Data)"="AdamAnt",Taxonomy="Eukaryota; Metazoa; Chordata; Craniata; Vertebrata; Euteleostomi; Mammalia; Metatheria; Dasyuromorphia; Dasyuridae; Antechinus","Common Name"="yellow-footed antechinus","Genome Coverage (Genome-Assembly-Data)"="100.0x","Filename (Imported From)"="sequence - 2022-07-19T211044.653.gb",dev_stage="adult",Created=Tue Dec 29 00:00:00 PST 2020,"Genome Representation (Genome-Assembly-Data)"="Full",isolate="AdamAnt","Assembly Date (Genome-Assembly-Data)"="FEB-2020","Sequencing Technology (Genome-Assembly-Data)"="PacBio; BGISEQ-500; Hi-C",db_xref="taxon:38775",Organism="Antechinus flavipes","Path (Imported From)"="/Users/pannotia/Downloads",Accession="JADWMD010000004.1","% GC"=48.8%,chromosome="4",sex="male","# Nucleotide Sequences With Quality"=0,Topology="linear","Assembly Method (Genome-Assembly-Data)"="Canu v. 1.7; HiC-Pro v. 2.8.0_devel; 3D-DNA v. 1.12",tissue_type="testis","Molecule Type"="DNA","Expected Final Version (Genome-Assembly-Data)"="Yes"]
	Antechinus_stuartii[&Description="JACYGW010088823 (E1-12), JACYGW010049531 (E13-15)",Modified=Sun Jul 24 09:55:42 PDT 2022,"% GC"=48.7%,"# Nucleotide Sequences With Quality"=0,Topology="linear","Molecule Type"="DNA",Created=Tue Jul 19 21:18:25 PDT 2022]
	Phascogale_tapoatafa[&Description="HiC_scaffold_4",Modified=Sun Jul 24 09:55:42 PDT 2022,"% GC"=48.5%,"# Nucleotide Sequences With Quality"=0,Topology="linear","Molecule Type"="DNA",Created=Tue Jul 19 20:57:48 PDT 2022]
	Dasyurus_hallucatus[&Description="HiC_scaffold_4",Modified=Sun Jul 24 08:43:32 PDT 2022,"% GC"=47.6%,"# Nucleotide Sequences With Quality"=0,Topology="linear","Molecule Type"="DNA",Created=Tue Jul 19 20:45:55 PDT 2022]
	Dasyurus_viverrinus[&Description="HiC_scaffold_4",Modified=Sun Jul 24 08:43:32 PDT 2022,"% GC"=48.5%,"# Nucleotide Sequences With Quality"=0,Topology="linear","Molecule Type"="DNA",Created=Tue Jul 19 20:49:18 PDT 2022]
	Sarcophilus_harrisii[&Description="NC_045429","Genetic Code"="Standard",Modified=Sun Jul 24 09:24:35 PDT 2022,"Annotation Software Version (Genome-Annotation-Data)"="8.3",Taxonomy="Eukaryota; Metazoa; Chordata; Craniata; Vertebrata; Euteleostomi; Mammalia; Metatheria; Dasyuromorphia; Dasyuridae; Sarcophilus","Common Name"="Tasmanian devil","Filename (Imported From)"="sequence - 2022-07-19T101601.677.gb","Annotation Provider (Genome-Annotation-Data)"="NCBI",Created=Tue Dec 31 00:00:00 PST 2019,"Annotation Method (Genome-Annotation-Data)"="Best-placed RefSeq; Gnomon",cell_line="91H","Features Annotated (Genome-Annotation-Data)"="Gene; mRNA; CDS; ncRNA",db_xref="taxon:9305",Organism="Sarcophilus harrisii","Annotation Version (Genome-Annotation-Data)"="103","Path (Imported From)"="/Users/pannotia/Downloads",Accession="NC_045429.1","% GC"=47.9%,chromosome="4","# Nucleotide Sequences With Quality"=0,"Annotation Pipeline (Genome-Annotation-Data)"="NCBI eukaryotic genome annotation pipeline",Topology="linear","Annotation Name (Genome-Annotation-Data)"="Sarcophilus harrisii Annotation Release 103","Annotation Status (Genome-Annotation-Data)"="Full annotation","Molecule Type"="DNA"]
	Thylacinus_cynocephalus[&"Rough Temperature (°C)"=88.2642105263158,Description="VAHE03000004 (E1, 9-10, 12-13), SRX2376118-SRX2376121 (E2-3, 6-8, 14-15), VAHE03028646 (E4), VAHE03000007 (E5), VAHE03068498 (E11)",Modified=Sun Jul 24 09:55:42 PDT 2022,"% GC"=49.3%,"# Nucleotide Sequences With Quality"=0,"Molecular Weight (kDa)"=2931.1162900000354,Topology="linear","Molecule Type"="DNA",Created=Thu Jul 21 05:59:39 PDT 2022]
	Myrmecobius_fasciatus[&Description="HiC_scaffolds 31582 (E1), 4 (E2-15)",Modified=Sun Jul 24 09:55:42 PDT 2022,"% GC"=47.5%,"# Nucleotide Sequences With Quality"=0,Topology="linear","Molecule Type"="DNA",Created=Thu Jul 21 06:34:13 PDT 2022]
	Notoryctes_typhlops_DNA_Zoo[&"Rough Temperature (°C)"=88.49399999999999,Description="HiC_scaffolds 2006 (E1-3, 5-11), 105 (E13-15)",Modified=Thu Nov 10 08:45:24 PST 2022,"% GC"=48.4%,"# Nucleotide Sequences With Quality"=0,"Molecular Weight (kDa)"=309.57376000000056,Topology="linear",Notes="No Blast results for exon 12","Molecule Type"="DNA",Created=Mon Jul 18 17:51:59 PDT 2022]
	Notoryctes_typhlops_NYGC[&"At least Q20"=77.17%,Ambiguities=0,"At least Q30"=77.17%,"Rough Temperature (°C)"=88.51456692913385,"At least Q40"=77.17%,Description="NYGC",Modified=Thu Nov 10 08:45:10 PST 2022,Bin="<html><head><1></head><b><font color='#C13D26'>Low</font></b></html>","% GC"=48.4%,"# Nucleotide Sequences With Quality"=1,"Post-Trim Length"=1016,"Molecular Weight (kDa)"=314.5840200000008,Topology="linear","% MQ"=0.0%,Created=Wed Nov 02 11:21:53 PDT 2022,URN="urn:local:.:do0-fi0qfuy","% LQ"=22.8%,"% HQ"=77.2%,"Failed Binning Fields"="% HQ, % LQ","Molecule Type"="DNA"]
	Lagorchestes_hirsutus[&Description="HiC_scaffold_1",Modified=Sun Jul 24 08:55:48 PDT 2022,"% GC"=45.4%,"# Nucleotide Sequences With Quality"=0,Topology="linear","Molecule Type"="DNA",Created=Sat Jul 23 15:34:58 PDT 2022]
	Macropus_fuliginosus[&Description="HiC_scaffold_2",Modified=Sun Jul 24 09:55:42 PDT 2022,"% GC"=46.5%,"# Nucleotide Sequences With Quality"=0,Topology="linear","Molecule Type"="DNA",Notes="Exons 13-15 are reversed on scaffold 2",Created=Sat Jul 23 15:45:36 PDT 2022]
	Macropus_giganteus[&Description="HiC_scaffold_2",Modified=Sun Jul 24 09:55:42 PDT 2022,"% GC"=46.0%,"# Nucleotide Sequences With Quality"=0,Topology="linear","Molecule Type"="DNA",Created=Sat Jul 23 20:54:18 PDT 2022]
	Macropus_rufus[&Description="HiC_scaffold_2",Modified=Sun Jul 24 09:55:42 PDT 2022,"% GC"=45.3%,"# Nucleotide Sequences With Quality"=0,Topology="linear","Molecule Type"="DNA",Created=Sat Jul 23 20:56:39 PDT 2022]
	Setonix_brachyurus[&Description="HiC_scaffold_2",Modified=Sun Jul 24 09:55:42 PDT 2022,"% GC"=45.2%,"# Nucleotide Sequences With Quality"=0,Topology="linear","Molecule Type"="DNA",Created=Sat Jul 23 20:59:03 PDT 2022]
	Macropus_eugenii[&Description="HiC_scaffolds 2 (E1-12), 5678 (E13-15)",Modified=Sun Jul 24 09:55:42 PDT 2022,"% GC"=45.5%,"# Nucleotide Sequences With Quality"=0,Topology="linear","Molecule Type"="DNA",Created=Sat Jul 23 20:46:19 PDT 2022]
	Potorous_gilbertii[&Description="HiC_scaffolds 2 (E1-12, 14-15), 94768 (E13)",Modified=Sun Jul 24 09:55:42 PDT 2022,"% GC"=44.8%,"# Nucleotide Sequences With Quality"=0,Topology="linear","Molecule Type"="DNA",Created=Sun Jul 24 08:54:41 PDT 2022]
	Gymnobelideus_leadbeateri[&Description="HiC_scaffold_2",Modified=Sun Jul 24 09:55:42 PDT 2022,"% GC"=48.9%,"# Nucleotide Sequences With Quality"=0,Topology="linear","Molecule Type"="DNA",Created=Thu Jul 21 15:37:53 PDT 2022]
	Pseudocheirus_occidentalis[&Description="HiC_scaffolds 1 (E1-12), 31221 (E13-15)",Modified=Sun Jul 24 09:55:42 PDT 2022,"% GC"=48.4%,"# Nucleotide Sequences With Quality"=0,Topology="linear","Molecule Type"="DNA",Created=Sun Jul 24 09:07:20 PDT 2022]
	Pseudochirops_corinnae[&Description="HiC_scaffold_2",Modified=Sun Jul 24 09:55:42 PDT 2022,"% GC"=49.4%,"# Nucleotide Sequences With Quality"=0,Topology="linear","Molecule Type"="DNA",Created=Sun Jul 24 09:15:03 PDT 2022]
	Pseudochirops_cupreus[&Description="HiC_scaffold_5",Modified=Sun Jul 24 09:20:27 PDT 2022,"% GC"=49.3%,"# Nucleotide Sequences With Quality"=0,Topology="linear","Molecule Type"="DNA",Created=Tue Jul 19 07:22:34 PDT 2022]
	Strigocuscus_gymnotis[&Description="HiC_scaffold_6",Modified=Sun Jul 24 09:55:42 PDT 2022,"% GC"=48.5%,"# Nucleotide Sequences With Quality"=0,Topology="linear","Molecule Type"="DNA",Created=Tue Jul 19 07:12:54 PDT 2022]
	Trichosurus_vulpecula[&country="New Zealand: Sandymount, Otago Peninsula (Trap 21)",collection_date="17-May-2018",Description="NC_050579","Genetic Code"="Standard",Modified=Sun Jul 24 09:55:42 PDT 2022,"Annotation Software Version (Genome-Annotation-Data)"="8.5","Assembly Name (Genome-Assembly-Data)"="mTriVul1.pri",Taxonomy="Eukaryota; Metazoa; Chordata; Craniata; Vertebrata; Euteleostomi; Mammalia; Metatheria; Diprotodontia; Phalangeridae; Trichosurus","Common Name"="common brushtail","Genome Coverage (Genome-Assembly-Data)"="60.73x","Filename (Imported From)"="sequence - 2022-07-18T212819.623.gb","Annotation Provider (Genome-Annotation-Data)"="NCBI",dev_stage="pouch-young",Created=Sun Oct 25 00:00:00 PDT 2020,isolate="mTriVul1","Genome Representation (Genome-Assembly-Data)"="Full","Assembly Date (Genome-Assembly-Data)"="15-JAN-2020","Annotation Method (Genome-Annotation-Data)"="Best-placed RefSeq; Gnomon","Features Annotated (Genome-Annotation-Data)"="Gene; mRNA; CDS; ncRNA","Assembly Provider (Genome-Assembly-Data)"="Vertebrate Genomes Project","Sequencing Technology (Genome-Assembly-Data)"="PacBio Sequel; Illumina NovaSeq; Arima Genomics Hi-C; Bionano Genomics DLS",db_xref="taxon:9337",Organism="Trichosurus vulpecula","Annotation Version (Genome-Annotation-Data)"="100","Path (Imported From)"="/Users/pannotia/Downloads",Accession="NC_050579.1","% GC"=48.7%,chromosome="7",sex="male","# Nucleotide Sequences With Quality"=0,"Annotation Pipeline (Genome-Annotation-Data)"="NCBI eukaryotic genome annotation pipeline",Topology="linear","Assembly Method (Genome-Assembly-Data)"="FALCON v. DNANexus 1.9.0; FALCON-Unzip v. DNANexus 1.0.6; purge_haplotigs v. v1.0.3+ 1.Nov.2018; scaff10x v. 4.1.0; Bionano Solve DLS v. 3.2.1; Salsa HiC v. 2.2; Arrow smrtanalysis Pacbio polishing & gap filling v. 6.0.0.47841; longranger align v. 2.2.2; freebayes Illumina polishing v. 1.3.1; gEVAL manual curation v. 2020-01-15; VGP assembly pipeline v. 1.5","Annotation Name (Genome-Annotation-Data)"="Trichosurus vulpecula Annotation Release 100","Diploid (Genome-Assembly-Data)"="Principal pseudohaplotype","Annotation Status (Genome-Annotation-Data)"="Full annotation",tissue_type="muscle (forearm)","Molecule Type"="DNA","Expected Final Version (Genome-Assembly-Data)"="No"]
	Phascolarctos_cinereus[&country="Australia",collection_date="01-Aug-2015",Description="NW_018344174","Genetic Code"="Standard",Modified=Sun Jul 24 09:18:53 PDT 2022,"Annotation Software Version (Genome-Annotation-Data)"="7.4","Assembly Name (Genome-Assembly-Data)"="phaCin_unsw_v4.1",Taxonomy="Eukaryota; Metazoa; Chordata; Craniata; Vertebrata; Euteleostomi; Mammalia; Metatheria; Diprotodontia; Phascolarctidae; Phascolarctos","Common Name"="koala","Genome Coverage (Genome-Assembly-Data)"="57.3x","Filename (Imported From)"="sequence - 2022-07-18T115447.281.gb","Annotation Provider (Genome-Annotation-Data)"="NCBI",dev_stage="adult",Created=Wed May 10 00:00:00 PDT 2017,isolate="Bilbo 61053","Genome Representation (Genome-Assembly-Data)"="Full","Assembly Date (Genome-Assembly-Data)"="12-JAN-2017","Annotation Method (Genome-Annotation-Data)"="Best-placed RefSeq; Gnomon","Features Annotated (Genome-Annotation-Data)"="Gene; mRNA; CDS; ncRNA","Assembly Provider (Genome-Assembly-Data)"="The Earlham Institute","Sequencing Technology (Genome-Assembly-Data)"="PacBio",db_xref="taxon:38626",Organism="Phascolarctos cinereus","Annotation Version (Genome-Annotation-Data)"="Phascolarctos cinereus Annotation Release 100","Path (Imported From)"="/Users/pannotia/Downloads",Accession="NW_018344174.1","% GC"=48.3%,chromosome="Unknown",sex="female","Annotation Pipeline (Genome-Annotation-Data)"="NCBI eukaryotic genome annotation pipeline","# Nucleotide Sequences With Quality"=0,Topology="linear","Assembly Method (Genome-Assembly-Data)"="Falcon v. 0.3.0",specimen_voucher="AM:M.47724","Annotation Status (Genome-Annotation-Data)"="Full annotation",tissue_type="spleen","Molecule Type"="DNA","Expected Final Version (Genome-Assembly-Data)"="Yes"]
	Vombatus_ursinus[&db_xref="taxon:29139",Organism="Vombatus ursinus",Description="NW_020954586","Annotation Version (Genome-Annotation-Data)"="100","Genetic Code"="Standard",Modified=Sun Jul 24 09:55:42 PDT 2022,"Annotation Software Version (Genome-Annotation-Data)"="8.1","Path (Imported From)"="/Users/pannotia/Downloads",Accession="NW_020954586.1",Taxonomy="Eukaryota; Metazoa; Chordata; Craniata; Vertebrata; Euteleostomi; Mammalia; Metatheria; Diprotodontia; Vombatidae; Vombatus","% GC"=48.1%,"Common Name"="common wombat",chromosome="Unknown","# Nucleotide Sequences With Quality"=0,"Annotation Pipeline (Genome-Annotation-Data)"="NCBI eukaryotic genome annotation pipeline",Topology="linear","Filename (Imported From)"="sequence - 2022-07-18T212542.446.gb","Annotation Provider (Genome-Annotation-Data)"="NCBI","Annotation Name (Genome-Annotation-Data)"="Vombatus ursinus Annotation Release 100",Created=Thu Jan 24 00:00:00 PST 2019,"Annotation Method (Genome-Annotation-Data)"="Best-placed RefSeq; Gnomon","Annotation Status (Genome-Annotation-Data)"="Full annotation","Features Annotated (Genome-Annotation-Data)"="Gene; mRNA; CDS; ncRNA","Molecule Type"="DNA"]
	Dromiciops_gliroides[&country="Chile: San Martin, comuna de Valdivia, Region delos Rios",collection_date="2014-02-10",Description="NC_057864","Genetic Code"="Standard",Modified=Sun Jul 24 09:55:42 PDT 2022,"Annotation Software Version (Genome-Annotation-Data)"="9.0","Assembly Name (Genome-Assembly-Data)"="mDroGli1.pri",Taxonomy="Eukaryota; Metazoa; Chordata; Craniata; Vertebrata; Euteleostomi; Mammalia; Metatheria; Microbiotheria; Microbiotheriidae; Dromiciops","Common Name"="monito del monte","Genome Coverage (Genome-Assembly-Data)"="63.0x","Filename (Imported From)"="sequence - 2022-07-19T101421.143.gb","Annotation Provider (Genome-Annotation-Data)"="NCBI",dev_stage="adult",Created=Tue Sep 28 00:00:00 PDT 2021,isolate="mDroGli1","Genome Representation (Genome-Assembly-Data)"="Full","Assembly Date (Genome-Assembly-Data)"="07-APR-2021","Annotation Method (Genome-Annotation-Data)"="Best-placed RefSeq; Gnomon","Features Annotated (Genome-Annotation-Data)"="Gene; mRNA; CDS; ncRNA","Assembly Provider (Genome-Assembly-Data)"="Vertebrate Genomes Project","Sequencing Technology (Genome-Assembly-Data)"="PacBio Sequel II CLRQ; 10X Genomics linked reads; Bionano Genomics DLS; Arima Genomics v1 Hi-C",db_xref="taxon:33562",Organism="Dromiciops gliroides","Annotation Version (Genome-Annotation-Data)"="100","Path (Imported From)"="/Users/pannotia/Downloads",Accession="NC_057864.1","% GC"=48.0%,chromosome="4",sex="female","# Nucleotide Sequences With Quality"=0,"Annotation Pipeline (Genome-Annotation-Data)"="NCBI eukaryotic genome annotation pipeline",Topology="linear","Assembly Method (Genome-Assembly-Data)"="FALCON kit v. 1.8.1; FALCON unzip v. 1.3.7; purge_dups v. 1.2.3; Scaff10X v. 4.2; Bionano Solve v. 3.5.1_01142020; Salsa Hi-C v. 2.2; GCPP v. 1.9.0-SL-release-8.0.0+1-37-gd7b188d; longranger v. 2.2.2; freebayes v. 1.3.2; gEVAL manual curation v. 2021-04-07; VGP pipeline v. 1.6","Annotation Name (Genome-Annotation-Data)"="Dromiciops gliroides Annotation Release 100","Diploid (Genome-Assembly-Data)"="Principal Pseudohaplotype","Annotation Status (Genome-Annotation-Data)"="Full annotation",tissue_type="kidney, liver","Molecule Type"="DNA","Expected Final Version (Genome-Assembly-Data)"="No"]
	Didelphis_virginiana[&Description="HiC_scaffold_7",Modified=Sun Jul 24 09:55:42 PDT 2022,"% GC"=52.7%,"# Nucleotide Sequences With Quality"=0,Topology="linear","Molecule Type"="DNA",Created=Thu Jul 21 15:27:53 PDT 2022]
	Gracilinanus_agilis[&country="Brazil: Panga",collection_date="2019-05-19",Description="NC_058133","Genetic Code"="Standard",Modified=Sun Jul 24 09:23:35 PDT 2022,"Annotation Software Version (Genome-Annotation-Data)"="9.0","Assembly Name (Genome-Assembly-Data)"="AgileGrace",Taxonomy="Eukaryota; Metazoa; Chordata; Craniata; Vertebrata; Euteleostomi; Mammalia; Metatheria; Didelphimorphia; Didelphidae; Gracilinanus","Common Name"="Agile Gracile Mouse Opossum","Genome Coverage (Genome-Assembly-Data)"="100.0x","Filename (Imported From)"="sequence - 2022-07-19T194012.870.gb","Annotation Provider (Genome-Annotation-Data)"="NCBI",dev_stage="adult",Created=Wed Oct 20 00:00:00 PDT 2021,isolate="LMUSP501","Genome Representation (Genome-Assembly-Data)"="Full","Assembly Date (Genome-Assembly-Data)"="MAR-2020","Annotation Method (Genome-Annotation-Data)"="Best-placed RefSeq; Gnomon","Features Annotated (Genome-Annotation-Data)"="Gene; mRNA; CDS; ncRNA","Assembly Provider (Genome-Assembly-Data)"="Nanjing Normal University","Sequencing Technology (Genome-Assembly-Data)"="stLFR; BGISEQ-500; Hi-C",db_xref="taxon:191870",Organism="Gracilinanus agilis","Annotation Version (Genome-Annotation-Data)"="100","Path (Imported From)"="/Users/pannotia/Downloads",Accession="NC_058133.1","% GC"=52.5%,chromosome="4",sex="male","# Nucleotide Sequences With Quality"=0,"Annotation Pipeline (Genome-Annotation-Data)"="NCBI eukaryotic genome annotation pipeline",Topology="linear","Assembly Method (Genome-Assembly-Data)"="SOAPnuke v. 1.5; Supernova v. 2.1.1; Gapcloser v. 1.10","Annotation Name (Genome-Annotation-Data)"="Gracilinanus agilis Annotation Release 100","Annotation Status (Genome-Annotation-Data)"="Full annotation",tissue_type="liver","Molecule Type"="DNA","Expected Final Version (Genome-Assembly-Data)"="Yes"]
	Monodelphis_domestica[&Description="SRR15046087-SRR15046095 (E1-4), NW_001586641 (E5-15)",Modified=Sun Jul 24 09:55:42 PDT 2022,"% GC"=52.9%,"# Nucleotide Sequences With Quality"=0,Topology="linear","Molecule Type"="DNA",Created=Sat Jul 23 15:11:37 PDT 2022]
;
end;

begin characters;
	dimensions nchar=1216;
	format datatype=dna missing=? gap=-;
	matrix
	Antechinus_flavipes	ATGGCCACGGGTGTGAAGAATGCCCCAAACAACGTGATCTTCAAGAAGGTCTCCCGGGACAAGTCAGTGACCATCTACCTAGGGAAGAGGGACTACATTGACCACGTGGATAAAGTGGAGCCTGTGGATGGTGTCGTGCTGGTCGATCCTGAGCTGGTGAAAGGGAAGAAAGTCTTTGTGACGCTGACGTGTGCGTTCCGCTACGGCCAGGAGGACATTGACGTCATCGGCCTGACCTTCCGGAGAGACCTGTACTTCTCCAAGGTGCAAGTTTACCCTCCCGTCAGCACGGCCAATAAGCCGACCAAGCTGCAAGAGAGCCTGCTGAAGAAGCTGGGGAGCAACGCCTACCCTTTCCTTCTCACGTTTCCTGACTACTTGCCCTGCTCAGTTGCTCTTCAACCAGCTCCTCAAGATGTAGGCAAGTGCTGCGGAGTGGACTTTGAGGTGAAGGCGTACGCCACAGAAAACACAGAAATAGAAGAGGAAAAAGTGCCCAAAAAGAGCTCCGTCCGCCTGCTGATCCGCAAGGTGCAGCACGCCCCTCCCGAGCTGGGCCCCCAGCCCCAGGTGGAGACAGCCTGGCAGTTCTTCATGTCCGACAAGCCCCTGCACCTGGCCATCTCCCTCAGCAAGGAGATCTTTTTCCATGGCGAGCCAATTCCTGTGACCGTGACTGTGACCAACAACACGGAGAAGACAGTGAAGAAGATTAAAGTGCAAGTGGAACAAGTCGCCAACGTGGTCCTGTATTCGAGTGACTACTATGTCAAACCTGTAGCCATGGAGGAGGCCAATGAAAAA-GTGCCACCAAACGGAGTCTTAACGAAGACGCTGACCCTTACCCCCTTGCTGGCTAATAACCGAGAAAGGCGGGGCATTGCCCTGGATGGAAAAATAAAGCACGAAGATACGAACTTGGCCTCCAGCACCATCATTAAGGAGGGCATAGACCGAGCAGTGTTGGGCATCCTGGTGTCTTACCAGATCAAAGTGAAGCTCACTGTCTCAGGCTTTCTGGGCGACCTCACCTCTAGTGAAGTGGGCACCGACCTGCCGTTCCGCCTCATGCACCCCCACCCTGTGGATCCAGCCAAGGACAGCTCAATGGGGGAGGATTTGGTCTTTGAGGAGTTTGCTCGCCAGAATCTGAAAGACGGGGCTGAAAATGAAGAAGAAAAA------AAAGAGGGGCCGGACAACGATGAATGA
	Antechinus_stuartii	ATGGCCACGGGTGTGAAGAATGCCCCAAACAACGTGATCTTCAAGAAGGTCTCCCGGGACAAGTCAGTGACCATCTACCTAGGGAAGAGGGACTACATTGACCACGTGGATAACGTGGAGCCTGTGGATGGTGTCGTGCTGGTCGATCCTGAGCTGGTGAAAGGGAAGAAAGTCTTTGTGACGCTGACGTGTGCGTTCCGCTACGGCCAGGAGGACATTGACATCATCGGCCTGACCTTCCGGAGAGACCTGTACTTCTCCAAGGTGCAAGTTTACCCTCCCGTCAGCACGGCCAATAAGCCGACCAAGCTGCAAGAGAGCCTGCTGAAGAAGCTGGGGAGCAACGCCTACCCTTTCCTTCTCACGTTTCCTGACTACTTGCCCTGCTCAGTTGCTCTTCAACCGGCTCCTCAAGATGTGGGCAAGTGCTGCGGAGTGGACTTTGAGGTGAAGGCGTACGCCACAGAAAACACAGAAATAGAAGAGGAAAAAGTGCCCAAAAAGAGCTCCGTCCGCCTGCTGATCCGCAAGGTGCAGCACGCCCCTCCCGAGCTGGGCCCCCAGCCCCAGGTGGAGACAGCCTGGCAGTTCTTCATGTCCGACAAGCCCCTGCATCTGGCCATCTCCCTCAGCAAGGAGATCTTTTTCCATGGTGAGCCAATTCCTGTGACCGTGACTGTGACCAACAACACGGAGAAGACCGTGAAGAAGATTAAAGTGCAAGTGGAACAAGTCGCCAACGTGGTCCTGTATTCGAGTGACTACTATGTCAAACCTGTAGCCATGGAGGAGGCCAATGAAAAA-GTGCCACCAAACGGAGTCTTAACGAAGACGCTGACCCTTACCCCCTTGCTCGCTAATAACCGAGAAAGGCGGGGCATTGCCCTGGATGGAAAAATAAAGCACGAAGATACGAACTTGGCCTCCAGCACCATCATTAAGGAGGGCATAGACCGAGCAGTGTTGGGCATCCTGGTGTCTTACCAGATCAAAGTGAAGCTCACTGTCTCAGGCTTTCTGGGCGACCTCACCTCTAGTGAAGTGGGCACCGACCTGCCGTTCCGCCTCATGCACCCCCACCCTGTGGATCCAGCCAAGGACAGCTCAATGGGGGAGGATTTGGTCTTTGAGGAGTTTGCTCGCCAGAATCTGAAAGACGGGGCTGAAAATGAAGAAGAAAAA------AAAGAGGGGCCAGACAACGATGAATGA
	Phascogale_tapoatafa	ATGGCCACAGGTGTGAAGAATGCCTCAAATAACGTGATCTTCAAGAAGGTCTCCCGGGACAAGTCAGTGACCATCTACCTAGGGAAGAGGGACTACATTGACCACGTGGATAACGTGGAGCCTGTGGATGGCGTCGTGCTGATCGATCCTGAGTTGGTGAAAGGGAAGAAAGTCTTTGTGACGCTGACGTGTGCGTTCCGCTACGGCCAGGAGGACATTGACATCATCGGCCTGACCTTCCGGAGAGACCTGTACTTCTCCAAGGTGCAAATTTACCCTCCCGTCAGCACCGCCAACAAGCCAACCAAGCTGCAAGAGAGCCTGCTGAAGAAGCTGGGGAGCAACGCCTACCCTTTCCTTCTCACGTTTCCTGACTACTTGCCCTGCTCAGTTGCTCTTCAACCGGCTCCTCAAGATGTGGGCAAGTGCTGCGGAGTGGACTTTGAGGTGAAGGCTTACGCCACAGAAAACACAGAAATAGAAGAGGAAAAAGTGCCCAAAAAGAGCTCCGTCCGCCTGCTGATCCGCAAGGTGCAGCACGCCCCTCCCGAGCTGGGCCCCCAGCCCCAGGTGGAGACAGCCTGGCAGTTCTTCATGTCCGACAAGCCCCTGCACCTGGCCATCTCCCTCAGCAAGGAGATCTTTTTCCATGGCGAGCCAATTCCTGTGACCGTGACTGTGACCAACAACACGGAGAAGACTGTGAAGAAGATTAAAGTGCAAGTGGAACAAGTCGCCAACGTGGTCCTGTATTCGAGTGACTACTATGTCAAACCTGTAGCTATGGAGGAGGCCAATGAAAAA-GTGCCACCAAACGGAGTCTTAACGAAGACGCTGACCCTTACCCCCTTGTTGGCTAATAACCGAGAAAGGCGGGGCATTGCCCTGGATGGAAAAATAAAGCACGAAGATACGAACTTGGCCTCCAGCACCATCATTAAGGAGGGCATAGACCGAGCAGTGCTGGGCATCCTGGTGTCTTACCAGATCAAAGTGAAGCTCACTGTCTCAGGCTTTCTGGGCGACCTCACCTCTAGTGAAGTGGGCACCGACCTGCCGTTCCGCCTCATGCACCCCCACCCTGTGGATCCAGCCAAGGACAGCTCAACGGGGGAGGATTTGGTCTTTGAGGAGTTTGCTCGCCAGAATCTGAAAGACGGGGCTGAAAATGAAGAAGAAAAA------AAAGAGGGGCCGGACAACGATGAATGA
	Dasyurus_hallucatus	ATGGCCACGGGTGTGAGGAATGCCCCAAACAACGTGATCTTCAAGAAGGTCTCTCGGGACAAGTCAGTGACCATCTACCTAGGGAAGAGGGACTACATTGACCACGTGGATCAGGTGGAACCTGTGGATGGCGTCGTGCTGGTCGATCCTGAGCTGGTGAAAGGGAAGAAAGTCTTTGTGACGCTGACGTGTGCGTTCCGCTACGGCCAGGAGGACATTGACGTCATCGGCCTGACCTTCCGGAGAGACCTGTACTTCTCCAAGGTGCAAATTTACCCTCCCGTCAGCACGGCCAACAAGCCAACCAAGCTGCAAGAGAGCCTGCTGAAGAAGCTGGGGAGCAACGCCTACCCTTTCCTTCTCACGTTTCCTGACTACTTGCCCTGCTCAGTTGCTCTTCAACCGGCTCCTCAAGATGTGGGCAAGTGCTGCGGAGTGGACTTTGAGGTGAAGGCATACGCTACAGAAAACACAGAAATAGAAGAGGAAAAAGTGCCCAAAAAGAGCTCCGTCCGCCTGCTGATCCGCAAGGTGCAGCACGCCCCTCCCGAGCTGGGCCCCCAGCCCCAGGTGGAGACCGCCTGGCAGTTCTTCATGTCCGACAAGCCCCTGCACCTGGCCATCTCCCTCAGCAAGGAGATCTTTTTCCATGGCGAGCCAATTCCCGTGACCGTGACTGTGACCAACAACACAGAGAAGACCGTGAAGAAGATTAAAGTGCAAGTGGAACAAGTCGCCAACGTGGTCCTGTATTCGAGTGACTACTATGTCAAACCTGTAGCCATGGAGGAGGCCAATGAAAAA-GTGCCACCAAATGGAGTCTTAACGAAGACACTGACCCTTACCCCCTTGCTCGCTAATAACCGAGAAAGGCGGGGTATTGCCCTGGATGGAAAAATAAAGCACGAAGACACGAACTTGGCCTCCAGCACCATCATTAAGGAGGGCATAGACCGAGCAGTGCTGGGCATCCTGGTGTCTTACCAGATCAAAGTGAAGCTCACTGTCTCAGGCTTTCTGGGCGACCTCACCTCTAGTGAAGTGGGCACCGACCTGCCGTTCCGCCTCATGCACCCCCAGCCTGTGGATCCAGCCAAGGACAGCTCAACGGGTGAGGATTTGGTCTTTGAGGAGTTTGCTCGTCAGAATCTGAAAGACGGGGCTGAAAATGAAGAAGAAAAA------AAAGAGGGCCCGGAAAACGATGACTGA
	Dasyurus_viverrinus	ATGGCCACGGGTGTGAGGAATGCCCCAAACAACGTGATCTTCAAGAAGGTCTCCCGGGACAAGTCAGTGACCATCTACCTAGGGAAGAGGGACTACATTGACCACGTGGATAAGGTGGAGCCCGTGGATGGCGTCGTGCTGGTCGATCCTGAGCTGGTGAAAGGGAAGAAAGTCTTTGTGACGCTGACGTGTGCGTTCCGCTACGGCCAGGAGGACATTGATGTCATCGGCCTGACCTTCCGGAGAGACCTGTATTTCTCCAAGGTGCAAATTTACCCTCCCGTCAGCACGGCCAACAAGCCAACCAAGCTGCAAGAGAGCCTGCTGAAGAAGCTGGGGAGCAACGCCTACCCTTTCCTTCTCACGTTTCCTGACTACTTGCCCTGCTCAGTTGCTCTTCAACCGGCTCCTCAAGATGTGGGCAAGTGCTGCGGAGTGGACTTTGAGGTGAAGGCGTACGCTACAGAAAACACAGAAATAGAAGAGGAAAAAGTGCCCAAAAAGAGCTCCGTCCGCCTGCTGATCCGCAAGGTGCAGCACGCCCCTCCCGAGCTGGGCCCGCAGCCCCAGGTGGAGACCGCCTGGCAGTTCTTCATGTCCGACAAGCCCCTGCACCTGGCCATCTCCCTCAGCAAGGAGATCTTTTTCCATGGGGAGCCAATTCCTGTGACCGTGACTGTGACCAACAACACGGAGAAGACCGTGAAGAAGATTAAAGTGCAAGTGGAACAAGTCGCCAACGTGGTCCTGTATTCGAGTGACTACTATGTCAAACCTGTAGCCATGGAGGAGGCCAATGAAAAA-GTGCCACCAAACGGAGTCTTAACCAAGACACTGACCCTTACCCCCTTGCTCGCTAATAACCGAGAAAGGCGGGGCATTGCCCTGGATGGAAAAATAAAGCACGAAGACACGAACTTGGCCTCCAGCACCATCATTAAGGAGGGCATAGACCGAGCAGTGCTGGGCATCCTGGTGTCTTACCAGATCAAAGTGAAGCTCACTGTCTCAGGCTTTCTGGGAGACCTCACCTCTAGTGAAGTGGGCACCGACCTGCCGTTTCGCCTCATGCACCCCCAGCCTGTGGATCCAGCCAAGGACAGCTCAACGGGTGAGGATTTGGTCTTTGAGGAGTTTGCTCGTCAGAATCTGAAAGACGGGGCTGAAAATGAAGAAGAAAAA------AAAGAGGGGCCGGAAAATGATGAATGA
	Sarcophilus_harrisii	ATGGCCACGGGTGTGAGGAATGCCCCAAACAACGTGATCTTCAAGAAGGTCTCCCGGGACAAGTCAGTGACCATCTACCTAGGGAAGAGGGACTACATTGACCACGTGGATAAGGTGGAGCCTGTGGATGGCGTCGTGCTGGTCGATCCTGAGCTGGTGAAAGGGAAGAAAGTCTTTGTGACGCTGACGTGTGCGTTCCGCTACGGCCAGGAAGACATTGATGTCATCGGCCTGACCTTCCGGAGAGACCTGTACTTCTCCAAGGTGCAAATTTACCCTCCCGTCAGCACGGCCAACAAGCCAACCAAGCTGCAAGAGAGCCTGCTGAAGAAGCTGGGGAGCAACGCCTACCCTTTCCTTCTCACGTTTCCTGACTACTTGCCCTGCTCAGTTGCTCTTCAACCGGCTCCTCAAGATGTGGGCAAGTGCTGCGGAGTGGACTTTGAGGTGAAGGCGTACGCTACAGAAAACACAGAAATAGAAGAGGAAAAAGTGCCCAAAAAGAGCTCCGTCCGCCTGCTGATCCGCAAGGTGCAGCACGCCCCTCCCGAGCTGGGCCCGCAGCCCCAGGTGGAGACCGCCTGGCAGTTCTTCATGTCCGACAAGCCCCTGCACCTGGCCATCTCCCTCAGCAAGGAGATCTTTTTCCATGGGGAGCCAATTCCCGTGACCGTGACTGTGACCAACAACACGGAGAAGACCGTGAAGAAGATTAAAGTGCAAGTGGAACAAGTCGCCAACGTGGTCCTGTATTCGAGTGACTACTATGTCAAACCTGTAGCCATGGAGGAGGCCAATGAAAAA-GTGCCACCAAATGGAGTCTTAACGAAGACACTGACCCTTACCCCCTTGCTCGCTAATAACCGAGAAAGGCGGGGCATTGCCCTGGATGGAAAAATAAAGCATGAAGACACGAACTTGGCCTCCAGCACCATCATTAAGGAGGGCATAGACCGAGCAGTGCTGGGCATCCTGGTGTCTTACCAGATCAAAGTGAAGCTCACTGTCTCAGGCTTTCTGGGCGACCTCACCTCTAGTGAAGTGGGCACCGACCTGCCGTTCCGCCTCATGCACCCCCAGCCTGTGGATCCAGCCAAGGACAGCTCAACGGGTGAGGATTTGGTCTTTGAGGAGTTTGCTCGTCAGAATCTGAAAGACGGGGCTGAAAATGAAGAAGAAAAA------AAAGAGGGGCCGGAAAACGATGAATGA
	Thylacinus_cynocephalus	ATGGCTACAGGTGTGAAGAATGCCCCAAACCACGTGATCTTCAAGAAGGTCTCCCGGGACAAGTCAGTGACCATCTACCTAGGGAAGAGGGACTACATTGACCACGTGGACAAGGTGGAGCCCGTGGATGGCGTCGTGCTGGTGGATCCTGAGCTGGTGAAAGGGAAGAAAGTCTTTGTGTCCCTGACCTGTGCGTTCCGCTACGGCCAGGAGGACATCGATGTCATCGGCCTGACCTTCCGGAGAGACCTGTACTTCTCCAGGGTGCAAGCTTACCCTCCCGTGGGCGCGGGGGACAAGCCGACCAGGCTGCAAGAGAGCCTGCTGAAGAAGCTGGGCAGCAACGCTCACCCTTTCCTTCTCACGTTTCCCGACTACTTGCCCTGCTCAGTTGCTCTTCAACCGGCTCCTCAGGATGTGGGCAAGTGCTGCGGAGTGGACTTTGAGGTGAAAGCCTATGCCATAGAATGCACAGAAATAGAAGAGGAAAAAGTGCCCAAAAAGAGCGCTGTCCGCCTGCTGATCCGCAAGGTCCAGCATGCTCCTCTCGAGATGGGGCCCCAGCCCCAAGTGGAGACAGCCTGGCAGTTTTTCATGTCCGACAAGCCTCTGCACCTGACCATCTCCCTCAGCAAGGAGATCTATTTCCATGGCGAGCCAATTCCTGTGACTGTGACTGTGACCAACAACACGGAGAAGACCGTGAAGAAGATTAAAGTGCAAGTGGAACAAGTGGCCAACGTGGTCCTGTATTCGAGTGACTACTATGTCAAACCTGTAGCCACGGAGGAGGCCAATGATAAG-GTGCCACCCAACGGAGTCTTAACAAAGACACTGACCCTCACTCCCTTGCTGGCCAATAATCGAGAAAGGCGGGGCATTGCCCTGGATGGAAAAATAAAGCACGAAGATACGAACTTGGCCTCCAGCACCATCATTAAGGAGGGGATAGACCGAACTGTGATGGGAATCCTGGTGTCCTACCAGATCAAAGTGAAGCTCACTGTCTCGGGCTTTCTGGGAGACCTCACCTCTAGTGAAGTGGGCACTGATCTGCCGTTCCGCCTCATGCACCCCCAGCCTACAGACCCAGCCAAGGACAGCTCAACAGGTGAAGATTTGGTCTTTGAGGAGTTTGCTCGTCAAAATCTGAAAGACGGGGCTGAAAACGAGGAAGAAAAG------AAAGAAGGGCCGGACAACGAAGACTGA
	Myrmecobius_fasciatus	ATGGCTACGGGAGTGAAGAATGCCCCAAACCATGTGATCTTCAAGAAGGTCTCCCGGGACAAGTCAGTGACCATCTACCTGGGGAAGAGGGACTACATTGACCACGTGGATAAGGTGGAGCCTGTGGATGGCGTCGTGCTGGTCGATCCCGAGCTTGTGAAAGGCAAGAAAGTCTTTGTGTCCCTGACGTGTGCGTTCCGCTACGGCCAGGAGGACATTGATGTCATCGGCCTGACCTTCCGGAGAGACCTGTATTTCTCCAAGGTGCAAGCATACCCTCCTGTCAGTACGGCCAACAGGCCGACCAAACTGCAGGAGAACCTGCTGAAGAAGCTGGGGAGCAACGCCCACCCCTTCCTTCTCACGTTTCCTGACTACTTGCCCTGCTCAGTTGCTCTTCAGCCGGCTCCTCAAGATGTGGGCAAGTGCTGCGGCGTGGACTTTGAGGTGAAGGCGTATGCCACGGAGGGCACAGAAACGGAAGAGGAAAAGGTGCCCAAAAAGAGCTCTGTCCGCCTGCTGATCCGCAAGGTCCAGCACGCTCCTCCCGAAATGGGGCCCCAGCCCCAAGTGGAGACGGCCTGGCAGTTCTTCATGTCTGACAAGCCTCTGCACCTGGCCATCTCCCTCAGCAAGGAGATCTATTTCCATGGCGAGCCCATTCCTGTGACCGTGACAGTGACCAACAACACGGAGAAGACCGTAAAAAAGATTAAAGTGCAAGTGGAACAAGTTGCCAACGTGGTCCTGTATTCGAGTGACTACTACGTCAAACCTGTAGCCATTGAGGAGACCAATGAAAAA-GTGCCCCCAAACAGCATCTTAACAAAGACCCTGACCCTTACCCCCTTGCTGGCTAATAATCGAGAAAGGCGGGGCATTGCCCTGGATGGAAAGATAAAGCACGAAGATACCAACTTGGCCTCCAGCACCATCATTAAGGAGGGGATAGACCGAGCAGTGCTGGGCATCCTGGTGTCTTACCAGATCAAAGTGAAGCTCACTGTCTCAGGCTTTCTGGGAGACCTCACCTCTAGCGAAGTGGGCACCGACCTGCCGTTCCGCCTCATGCACCCGCAGCCCGCAGATCCAGCCAAGGACAGTTCAACAGGTGAGGATTTGGTCTTTGAGGAGTTTGCTCGTCAAAATCTGAAAGACAGGCCTGAAAAT---GAAGAGAAA------AAAGAAGGGCCGGACAATGATGACTGA
	Notoryctes_typhlops_DNA_Zoo	ATGGCGA----------------CCCAAACCACGTTATCTTTAAGAAGGTCTCCCGTGACAAGTCGGTGACCATCTACCTAGGCAAGAGGGACTACATAGACCATGTGGATAAGGTGGAACCCGTGGATGGTGTCGTGCTGGTGGATCCCGAGCTCGTGAAAGGGAAGAAAG--------------------------------------------------------------------------------------------------------------------------------------------------------------------------------------------------TTTCCTGACTACTTGCCTTGCTCAGTTGCTCTTCAACCAGCTCCTCAAGATGTGGGCAAGTGCTGTGGAGTGGATTTTGAAGTGAAAGCCTATGCCACAGAAAGTGCAGAAACGGCAGAGGATAAAAGACCCAAGAAGAGCTCTGTCTGTCTGCTCATACGCAAAGTCCAGCATGCCCCTTCTGAAATGGGAGCCCAGCCCCAAGTGGAGACAGCCTGGCAATTCTTCATGTCTGACAAGCCTCTGCACCTGACTGTCTCCCTCAGCCAAGAGATCTATTTCCATGGCGAGCCAGTTCCTGTGACCGTGACTGTGACCAATAACACCGAAAAGACCTTGAAGAAGATTAAAGTATTAGTGGAACAAGTAGCCAACGTGGTCCTGTATTCGAGTGACTACTACGTCAAACCTGTAGCCACAGAGGAGACTAATGAAAAACATACCACCAAATGGAACCCTAAAAATGACATTGACGCTTACCCCTTTGCTCGCTAATAATCGAGAAAGGAGAGGCATTGCCCTGGATGGAAAAATAAAGCATGAAGATACAAACTTGGCCTCCAGTACCATTATTAAGGAGGGGATAGACCGAACAGTGCTGGGGATCCTGGTGGCTTACCAGATCAAGGTGAAGCTCACTGTCTCAGGTTTTCTGGGAGACCTCACTTCTAGTGAAGTGGGCACTGACTTACCATTCCGCCTCATGCACCCCCAGCCTGCTGATCCAGCC------AGCTCAATGGCTGACGATTTGGTCTTTGAGGAGTTTGCTCGTCAAAAACTGAAAGACTCGGCTGATAATGAAGAAGAAAAACAAGATAAAGAAGAGCAAGGGAATGATGACTAA
	Notoryctes_typhlops_NYGC	ATGGCGACCGGTGTGAAGAATAACCCAAACCACGTTATCTTTAAGAAGGTCTCCCGTGACAAGTCGGTGACCATCTACCTAGGCAAGAGGGACTACATCGACCATGTGGATAAGGTGGAACCCGTGGATGGTGTCGTGCTGGTGGATCCCGAGCTCGTGAAAGGGAAGAAAG--------------------------------------------------------------------------------------------------------------------------------------------------------------------------------------------------TTTCCTGACTACTTGCCTTGCTCAGTTGCCCTTCAACCAGCTCCTTAAGATGTGGGCAAGTGCTGTGGAGTGGATTTTGAAGTGAAAGCCTATGCCACAGAAAGTGCAGAAACGGCAGAGGAAAAAAGACCCAAGAAGAGCTCTGTCTGTCTGCTCATACGCAAAGTCCAGCATGCCCCTTCTGAAATGGGAGCCCAGCCCCAAGTGGAGACAGCCTGGCAATTCTTCATGTCTGACAAGCCTCTGCACCTGACTGTCTCCCTCAGCCAAGAGATCTATTTCCATGGCGAGCCAGTTCCTGTGACCGTGACTGTGACCAATAACACCGAAAAGACCTTGAAGAAGATTAAAGTATTAGTGGAACAAGTAGCCAACGTGGTCCTGTATTCGAGTGACTACTACGTCAAACCTGTAGCCACAGAGGAGACTAATGAAAAACATACCACCAAATGGAACCCTAAAAATGACATTGACGCTTACCCCTTTGCTCGCTAATAATCGAGAAAGGAGAGGCATTGCCCTGGATGGAAAAATAAAGCATGAAGATACAAACTTGGCCTCCAGTACCATTATTAAGGAGGGGATAGACCGAACAGTGCTGGGGATCCTGGTGGCTTACCAGATCAAGGTGAAGCTCACTGTCTCAGGTTTTCTGGGAGACCTCACTTCTAGTGAAGTGGGCACTGACTTACCATTCCACCTCATGCACCCCCAGCCTGCTGATCCAGCC------AGCTGAATGGCTGACGATTTGGTCTTCGAGGAGTTTGCTCGTCAAAAACTGAAAGACTCGGCTGATAATGAAGAAGAAAAACAAGATAAAGAAGAGCAAGGGAATGATGACTAA
	Lagorchestes_hirsutus	ATGGCGACCGGGGTGAAGAATGCCCCAAACCACGTTATCTTCAAGAAGGTCTCCAGAGACAAGTCGGTGACCATCTACCTGGGGAAGAGGGACTACATTGACCACGTGGACCAAGTGGAACCCGTGGATGGCGTGGTTTTGGTCGATCCTGAGCTCGTGAAAGGGAAGAAAGTCTTTGTGTCTCTGACATGTGCATTCCGCTACGGCCAGGAAGACATTGATGTCATTGGCCTGACCTTCCGCAGAGACCTATATTTCTCCAGGATGCAAGCATACCCTCCCATCAACACAAGGACTACACCAACCAAAATGCAGGAGAGCCTGCTGAAGAAGCTTGGGGTCAATGCCTACCCTTTCCTTCTCACGTTTCCTGACTACCTGCCCTGCTCAGTAGCTCTTCAGCCATCTCCTCAAGACACGGGCAAGTGCTGCGGAGTGGACTTTGAGGTGAAAGCATACGCCACAGACGTCGCAGAATTGGAAGAGGAAAGAGTGCCCAAGAAGAGCTCTGTCCGCCTGCTGATTCGAAAAGTCCAGCATGCCCCTTCTGAAATGGGACCCCAGCCCCAACTGGAGACGGCCTGGCAATTCTTTATGTCCGACAAGCCTCTGCATCTGGCTGTCTCTCTCAGCAAGGAGATCTATTTCCATGGCGAGCCAATCCCTGTGAAAGTGAAAGTGACCAATAACACAGAAAAGACCGTGAAGAAAATTAAAGTATCAGTGGAACAAGTCGCCAATGTGGTCCTGTATTCGAGTGACTACTATGTCAAACCTGTAGCCTCAGAGGAGACCCATGAAAAA-GTGCCACCAAACGGAACCTTGACAAAGACACTGACGCTTACTCCCTTGCTTGCTAATAATCGAGAAAGGCGGGGCATTGCCCTGGATGGAAAAATCAAGCACGAAGATACCAACTTGGCCTCCAGCACCATCATTAAGGAGGGCATAGACCGAACAGTGCTGGGAATCCTGGTGGCTTATCAGATCAAAGTGAAGCTCACTGTCTCAGGCTTTCTGGGAGACCTCACCTCTAGTGAAGTGTGCACTGACTTACCATTCCGCCTCATGCACCCCCAGCCTACAGACTCAGCCAAGGAGAGCTCAATGGGTGAAGATTTGGTCTTTGAGGAGTTTGCTCGTCAGAATCTGAAAGATGTACCTGATAAT---GAAGAAAAAAAAGATAAAGAGGCCCTAGCTACTGATGACTGA
	Macropus_fuliginosus	ATGGCGACCGGGGTGAAGAATGCCCCAAACCACGTTATCTTCAAGAAGGTCTCCAGGGACAAGTCGGTGACCATCTACCTGGGGAAGAGGGACTACATTGACCACGTGGACCAAGTGGAACCCGTGGATGGCGTGGTTTTGGTCGATCCTGAGCTCGTGAAAGGAAAGAAAGTCTTTGTGTCTCTGACATGTGCATTCCGCTACGGCCAGGAAGACATTGATGTCATTGGCCTGACCTTCCGCAGAGACCTATATTTCTCCAGGATGCAAGCATACCCTCCCATCAACACAAGGACTACACCAACCAAAATGCAGGAGAGCCTGCTGAAGAAGCTTGGGGTCAATGCCTACCCTTTCCTTCTCACGTTTCCTGACTACCTGCCCTGCTCAGTAGCTCTTCAGCCATCTCCTCAAGACACGGGCAAGTGCTGCGGAGTGGACTTTGAGGTGAAAGCATATGCCACAGACGTCGCAGAATTGGAAGAGGAAAGAGTGCCCAAGAAGAGCTCTGTCCGCCTGCTGATTCGAAAAGTCCAGCATGCCCCTTCTGAAATGGGACCCCAGCCCCAACTGGAGACTGCCTGGCAATTCTTTATGTCTGACAAGCCTCTGCATCTGGCTGTCTCTCTCAGCAAGGAGATCTATTTCCATGGCGAGCCAATCCCTGTGAAAGTGAAAGTGACCAATAACACAGAAAAGACCGTGAAGAAAATTAAAGTATCAGTGGAACAAGTCGCCAATGTGGTCCTGTATTCGAGTGACTACTATGTCAAACCTGTAGCCTCAGAGGAGACCCATGAAAAA-GTGCCACCAAATGGAACCTTGACAAAGACACTGACGCTTACTCCCTTGCTTGCTAATAATCGAGAAAGGCGGGGCATTGCCCTGGATGGAAAAATCAAGCATGAAGATACCAACTTGGCCTCCAGCACCATCATTAAGGAGGGCATAGACCGAACAGTGCTGGGAATCCTGGTGGCTTATCAGATCAAAGTGAAGCTCACTGTCTCAGGCTTTCTGGGAGACCTCACCTCTAGTGAAGTGTGCACTGACTTACCATTCCGCCTCATGCACCCCCAGCCTACAGACTCAGCCAAGGAGAGCTCAATGGGTGAAGATTTGGTATTTGAGGAGTTTGCTCGTCAAAATCTGAAAGATGTACCTGATAAT---GAAGAAAAA------AAAGAGGCCCTAGCTACTGATGACTGA
	Macropus_giganteus	ATGGCGACCGGGGTGAAGAATGCCCCAAACCACGTTATCTTCAAGAAGGTCTCCAGGGACAAGTCGGTGACCATCTACCTGGGGAAGAGGGACTACATTGACCACGTGGACCAAGTGGAACCAGTGGATGGCGTGGTTTTGGTCGATCCTGAGCTCGTGAAAGGGAAAAAAGTCTTTGTGTCTCTGACATGTGCATTCCGCTATGGCCAGGAAGACATTGATGTCATTGGCCTGACCTTCCGCAGAGACCTATATTTCTCCAGGATGCAAGCATACCCTCCCATCAACACAAGGACTACACCAACCAAAATGCAGGAGAGCCTGCTGAAGAAGCTTGGGGTCAATGCCTACCCTTTCCTTCTCACATTTCCTGACTACCTGCCCTGCTCAGTAGCTCTTCAGCCATCTCCTCAAGACACGGGCAAGTGCTGCGGAGTGGACTTTGAGGTGAAAGCATACGCCACAGACGTCGCAGAATTGGAAGAGGAAAGAGTGCCCAAGAAGAGCTCTGTCCGCCTGCTGATTCGAAAAGTCCAGCATGCCCCTTCTGAAATGGGACCCCAGCCCCAACTGGAGACTGCCTGGCAATTCTTTATGTCTGACAAGCCTCTGCATCTGGCTGTCTCTCTCAGCAAGGAGATCTATTTCCATGGCGAGCCAATCCCTGTGAAAGTGAAAGTGACCAATAACACAGAAAAGACCGTGAAGAAAATTAAAGTATCAGTGGAACAAGTCGCCAATGTGGTCCTGTATTCGAGTGACTACTATGTCAAACCTGTAGCCTCAGAGGAGACCCATGAAAAA-GTGCCACCAAACGGAACCTTGACAAAGACACTGACGCTTACTCCCTTGCTTGCTAATAATCGAGAAAGGCGGGGCATTGCCCTGGATGGAAAAATCAAGCACGAAGATACCAACTTGGCCTCCAGCACCATCATTAAGGAGGGCATAGACCGAACAGTGCTGGGAATCCTGGTGGCTTATCAGATCAAAGTGAAGCTCACTGTCTCAGGCTTTCTGGGAGACCTCACCTCTAGTGAAGTGTGCACTGACTTACCATTCCGCCTCATGCACCCCCAGCCTACAGACTCAGCCAAGGAGAGCTCAATGGGTGAAGATTTGGTCTTTGAGGAGTTTGCTCGTCAAAATCTGAAAGATGTACCTGATAAT---GAAGAAAAA------AAAGAGGCCCTAGCTACTGATGACTGA
	Macropus_rufus	ATGGCGACCGGGGTGAAGAATGCCCCAAACCACGTTATCTTCAAGAAGGTCTCCAGGGACAAGTCGGTGACCATCTACCTGGGGAAGAGGGACTACATTGACCACGTGGACCAAGTGGAACCCGTGGATGGCGTGGTTTTGGTCGATCCTGAGCTCGTGAAAGGAAAGAAAGTCTTTGTGTCTCTGACATGTGCATTCCGCTACGGCCAGGAAGATATTGATGTCATTGGCCTGACCTTCCGCAGAGACCTATATTTCTCCAGGATGCAAGCATACCCTCCCATCAACACAAGGACTACACCAACCAAAATGCAGGAGAGCCTGCTGAAGAAGCTTGGGGTCAATGCCTACCCTTTCCTTCTCACGTTTCCTGACTACCTGCCCTGCTCAGTAGCTCTTCAGCCATCTCCTCAAGACACGGGCAAGTGCTGCGGAGTGGACTTTGAAGTGAAAGCATACGCCACAGACGTCGCAGAATTGGAAGAGGAAAGAGTGCCCAAGAAGAGCTCTGTCCGCCTGCTGATTCGAAAAGTCCAGCATGCCCCTTCTGAAATGGGACCCCAGCCCCAACTGGAGACGGCCTGGCAATTCTTTATGTCCGACAAGCCTCTGCATCTGGCTGTCTCTCTCAGCAAGGAGATCTATTTCCATGGTGAGCCAATCCCTGTGAAAGTGAAAGTGACCAATAACACAGAAAAGACCGTGAAGAAAATTAAAGTATCAGTGGAACAAGTCGCCAATGTGGTCCTGTATTCAAGTGACTACTATGTCAAACCTGTAGCCTCAGAGGAGACCCATGAAAAA-GTGCCACCAAACGGAACCTTGACAAAGACACTGACGCTTACTCCCTTGCTTGCTAATAATCGAGAAAGGCGGGGCATTGCCCTGGATGGAAAAATCAAGCACGAAGATACCAACTTGGCCTCCAGCACCATCATTAAGGAGGGCATAGACCGAACAGTGCTGGGAATCCTGGTGGCTTATCAGATCAAAGTGAAGCTCACTGTCTCAGGCTTTCTGGGAGATCTCACCTCTAGTGAAGTGTGCACTGACTTACCATTCCGCCTCATGCACCCCCAGCCTACAGACTCAGCCAAGGAGAGCTCAATGGGTGAAGATTTGGTCTTTGAGGAGTTTGCTCGTCAAAATCTGAAAGATCTACCTGATAAT---GAAGAAAAA------AAAGAGGCCCTAGCTACTGATGACTGA
	Setonix_brachyurus	ATGGCGACCGGGGTGAAGAATGCCCCAAACCATGTTATCTTCAAGAAGGTTTCCAGGGACAAGTCGGTGACCATCTACCTGGGGAAGAGGGACTACATTGACCACGTGGACCAAGTGGAACCCGTGGATGGAGTGGTTTTGGTCGATCCAGAGCTCGTGAAAGGGAAGAAAGTCTTTGTGTCTCTGACATGTGCATTCCGCTACGGCCAGGAAGACATTGATGTCATTGGCCTGACCTTCCGCAGAGATCTATATTTTTCCAGGATGCAAGCATACCCTCCCATCAACACAAGGACTACACCAACCAAAATGCAGGAGAGCCTGCTGAAGAAGCTTGGGGTCAATGCCTACCCTTTCCTTCTCACGTTTCCTGACTACCTGCCCTGCTCAGTAGCTCTTCAGCCATCTCCTCAAGACACGGGCAAGTGCTGCGGAGTGGACTTTGAGGTGAAAGCATACGCCACAGATGTTGCAGAATTGGAAGAGGAAAGAGTGCCCAAGAAGAGCTCTGTCCGCCTGCTGATTCGAAAAGTCCAGCATGCCCCTTCTGAAATGGGACCCCAGCCCCAACTGGAGACGGCCTGGCAATTCTTTATGTCCGACAAGCCTCTGCATCTGGCTGTCTCTCTCAGCAAGGAGATCTATTTCCATGGCGAGCCAATCCCTGTGAAAGTGAAAGTGACCAATAACACAGAAAAGACCGTGAAGAAAATTAAAGTATCAGTGGAACAAGTTGCCAATGTGGTGCTGTATTCGAGTGACTACTATGTCAAACCTGTAGCCTCAGAGGAGACCCATGAAAAA-GTGCCACCAAACGGAACCTTGACAAAGACACTGACGCTTACTCCCTTGCTTGCTAATAATCGAGAAAGGAGGGGCATTGCCCTGGATGGAAAAATCAAGCACGAAGATACCAACTTGGCCTCCAGCACCATCATTAAGGAGGGCATAGACCGAACAGTGCTGGGAATCCTGGTGGCTTATCAGATCAAAGTGAAGCTCACTGTCTCAGGCTTTCTGGGAGACCTCACCTCTAGTGAAGTGTGCACTGACTTACCATTCCGCCTCATGCACCCCCAGCCTACAGACTCAGCCAAGGAGAGCTCAATGGGTGAAGATTTGGTCTTTGAGGAGTTTGCTCGTCAAAATCTGAAAGATGTACCTGATAAT---GAAGAAAAAAAAGATAAAGAGGCCCTAGCTACTGATGACTGA
	Macropus_eugenii	ATGGCAACCGGGGTGAAGAATGCCCCAAACCACGTTATCTTCAAGAAGGTCTCCAGGGACAAGTCGGTGACCATCTACCTGGGGAAGAGGGACTACATTGACCACGTGGACCAAGTGGAACCCGTGGATGGCGTCGTTTTGGTCGATCCTGAGCTCGTGAAAGGGAAGAAAGTCTTTGTGTCTCTGACATGTGCATTCCGCTACGGCCAGGAAGACATTGATGTCATTGGCCTGACCTTCCGCAGAGACCTATATTTCTCCAGGATGCAAGCATACCCTCCCATCAACACAAGGACTACACCAACCAAAATGCAGGAGAGCCTGCTGAAGAAGCTTGGGGTCAATGCCTACCCTTTCCTTCTCACGTTTCCTGACTACCTGCCCTGCTCAGTAGCTCTTCAGCCATCTCCTCAAGACACGGGAAAGTGCTGCGGAGTGGACTTTGAGGTGAAAGCATATGCCACAGACGTCGCAGAATTGGAAGAGGAAAGAGTGCCCAAGAAGAGCTCTGTCCGCCTACTAATTCGAAAAGTCCAGCATGCCCCTTCTGAAATGGGACCCCAGCCCCAACTGGAGACGGCCTGGCAATTCTTTATGTCCGACAAGCCTCTGCATCTGGCTGTCTCTCTCAGCAAGGAGATCTATTTCCATGGCGAGCCAATCCCTGTGAAAGTGAAAGTGACCAATAACACAGAAAAGACCGTGAAGAAAATTAAAGTATCAGTGGAACAAGTCGCCAATGTGGTCCTGTATTCGAGTGACTACTATGTCAAACCTGTAGCCTCAGAGGAGACCCATGAAAAA-GTGCCACCAAACGGAACCTTGACAAAGACACTGACACTTACTCCCTTGCTTGCTAATAATCGAGAAAGGCGGGGCATTGCCCTGGATGGAAAAATCAAGCACGAAGATACCAACTTGGCCTCCAGCACCATCATTAAGGAGGGCATAGACCGAACAGTGCTGGGAATCCTGGTGGCTTATCAGATCAAAGTGAAGCTTACTGTCTCAGGCTTTCTGGGAGACCTCACCTCTAGTGAAGTGTGCACTGACTTACCATTCCGCCTCATGCACCCCCAGCCTACAGACTCAGCCAAGGAGAGCTCAATGGGTGAAGATTTGGTCTTTGAGGAGTTTGCTCGTCAAAATCTGAAAGATGTACCTGATAAT---GAAGAAAAA------AAAGAGGCCCTAGCTACTGATGACTGA
	Potorous_gilbertii	ATGGC---------GAAGAATGCCCCAAACCATGTTATCTTCAAGAAGGTCTCCAGGGACAAGTCGGTGACCATCTACCTGGGGAAGAGGGACTACATTGACCACGTGGACCAAGTAGAACCTGTGGATGGCGTGGTTTTGGTCGATCCTGAGCTCGTGAAAGGGAAGAAAGTCTTTGTGTCTCTGACATGTGCATTCCGCTACGGCCAGGAAGACATTGATGTCATTGGCCTGACCTTCCGCAGAGACCTATATTTCTCCAGGATGCAAGCGTACCCTCCCGTCAACACGAAAACTGCACCAACCAAAATGCAGGAGAGCCTGCTAAAGAAGCTTGGGGTCAATGCTTACCCTTTCCTTCTCACGTTTCCTGACTACTTGCCCTGCTCAGTAGCTCTTCAGCCAGCTCCTCAAGACGTGGGCAAGTGCTGCGGAGTGGACTTTGAAGTGAAAGCATATGCCACAGACGTCGCAGAATTGGAAGAGGAAAGAGTGCCCAAGAAGAGCTCTGTCCGCCTGCTGATTCGAAAAGTCCAGCATGCCCCTTCTGAAATGGGACCCCAGCCCCAGCTGGAGACGGCCTGGCAATTCTTCATGTCCGACAAACCTCTGCACCTGGCTGTCTCTCTCAGCAAGGAGATCTATTTCCATGGCGAGACAATTCCTGTGACAGTGAAAGTGACCAATAACACAGAAAAGACCGTGAAGAAAATTAAAGTATCAGTGGAACAAGTCGCCAATGTGGTCCTGTATTCGAGTGACTACTATGTCAAACCTGTAGCCACAGAGGAGACCCATGAAAAA-GTGCCACCAAACGGAACCTTGACAAAGACATTGACGCTTACTCCCTTGCTTGCTAATAATCGAGAAAGGCGGGGCATTGCTCTGGATGGAAAAATCAAGCATGAAGATACCAATTTGGCCTCCAGCACCATCATTAAGGAGGGCATAGACCGAACAGTGCTGGGAATCCTGGTGGCTTATCAGATCAAAGTGAAGCTCACTGTCTCAGGCTTTCTTGGAGACCTCACTTCTAGTGAAGTGTGCACTGACTTACCATTCCGCCTCATGCACCCCCATCCTACAGACTCAGGCAAGGAGAGTTCAATGGGTGAAGATTTGGTCTTTGAGGAGTTTGCTCGTCAAAATCTGAAAGATATGCCTGATAAT---GAAGAAAAAAAAGATAAAGAGGCCC---CTACTGATGACTGA
	Gymnobelideus_leadbeateri	ATGGCAACTGGTGTGAAGAATGCCCCAAACCACATCATCTTCAAGAAAGTGTCCCGGGACAAGTCGGTGACCATCTACTTGGGGAAGAGGGACTACATTGACCACGTGGACCAGGTGGAGCCCGTGGATGGTGTCGTCCTGGTTGATCCTGAGCTCGTTAAGGGGAAGAAAGTCTTTGTGTCTCTGACGTGTGCGTTCCGCTACGGCCAGGAAGACATCGATGTCATTGGCCTGACCTTCCGCAGAGACCTGTACTTCTCCAGGGTGCAAGCGTACCCTCCCACCAACACGGAGAACACACCAACCAAGCTGCAGGAGAGCCTGCTGAAGAAGCTGGGGGTCAATGCCTACCCTTTCCTTCTCACGTTTCCTGACTACTTGCCCTGCTCAGTTGCTCTTCAGCCGGCTCCTCAAGACGTGGGCAAGTGCTGCGGAGTGGACTTTGAGGTGAAAGCGTATGCCATCGACGTTGCAGAAACGGAAGAGGAAAGAGTGCCTAAAAAGAGCTCTGTCCGCCTGCTGATCCGCAAAGTCCAGCATGCCCCTCCTGAAATGGGGCCGCAGCCCCAAGTGGAGACAGCCTGGCAGTTCTTCATGTCTGACAAGCCTCTGCACCTGGCCGTCTCCCTCACCAAGGAGATCTATTTCCATGGTGAACCAATTCCTGTGACTGTGAATGTGACCAATAACACAGAAAAGACCGTGAAGAAGATTAAAGTGTCAGTGGAACAAGTCGCCAATGTGGTCCTGTATTCGAGTGACTACTATGTCAAGCCTGTTGCCACAGAGGAGGCCCATGAAAAG-GTGCCACCAAATGGAACCTTAACAAAGACAGTAACACTCACCCCCTTGCTCGCTAATAATCGAGAAAGGCGAGGCATCGCCCTGGATGGGAAAATCAAGCACGAAGATACTAACTTGGCCTCCAGCACCATCATTAAGGAGGGGATAGACCGAACAGTGCTGGGAATCCTGGTGGCTTATCAGATCAAGGTGAAGCTCACTGTCTCAGGCTTTCTGGGAGACCTCACCTCTAGTGAAGTGTGCACTGACTTGCCATTTCGCCTCATGCACCCCCAGCCTACAGATCCAGCCAAAGAGAGCTCAATGGGTGAAGATTTGGTCTTTGAGGAGTTTGCTCGTCAAAATCTGAAAGACTCGGCTGATAATGAAGAAGAAAAAAAAGATAAAGAGGTGCCAGCTACTGAAGACTGA
	Pseudocheirus_occidentalis	ATGGCAACCGGTGTGAAGAATGCCCCGAACCAGGTCATCTTCAAGAAGGTGTCCCGGGACAAGTCGGTGACCATCTACCTGGGGAAGAGGGACTACATTGACCACGTGGACCAGGTGGAGCCCGTGGATGGTGTCGTCCTGGTCGATCCTGAGCTCGTGAAGGGGAAGAAAGTCTTTGTGTCTCTGACATGTGCGTTCCGCTACGGCCAGGAAGACATCGATGTCATCGGCCTGACCTTCCGCAGAGACCTGTATTTCTCCAGGATGCAAGCGTACCCTCCCACCAACACAGGAAACACACCAACCAAGCTGCAGGAGAGCCTGCTGAAGAAGCTGGGGGTCAATGCCCACCCTTTTCTTCTCACTTTTCCTGACTACTTGCCCTGCTCAGTTGCTCTTCAGCCAGCTCCTCAAGACGTAGGCAAGTGCTGCGGAGTGGACTTTGAGGTGAAAGCGTATGCCATAGACGTCGCAGAAACGGAGGAGGAAAGAGTACCCAAAAAGAGCTCCGTCCGCCTGCTGATTCGAAAAGTCCAGCACGCCCCTCCTGAAATGGGGCCCCAGCCCCAAGTGGAGACCGCCTGGCAGTTCTTCATGTCTGACAAGCCTCTGCACCTGGCCATCTCCCTCACCAAGGAGATCTATTTCCACGGTGAGCCAATTCCTGTAACCGTGAATGTGACCAATAACACAGAAAAGACCGTGAAGAAGATTAAAGTGTCAGTGGAACAAGTCGCCAACGTGGTCCTGTATTCAAGTGACTACTATGTTAAACCCGTTGCCACAGAGGAGGCCCATGAAAAG-GTACCACCAAATGGAACCTTAACAAAGACGGTGACACTCATCCCCTTGCTCGCTAATAATCGCGAAAGGCGGGGCATTGCCCTGGATGGAAAAATCAAGCACGAAGATACGAACTTGGCCTCCAGCACCATCATTAAGGAGGGGATAGACAGAACAGTGCTGGGAATCCTGGTGGCTTATCAGATCAAGGTGAAGCTCACTGTCTCAGGCTTTCTGGGAGACTTCACCTCTAGTGAAGTGTGCACCGACTTACCATTTCGCCTCATGCACCCTCAGCCTACAGACCCAGCCAAGGAGAGCTCAATGGGTGAAGATTTGGTCTTTGAGGAGTTTGCTCGTCAAAATCTGAAAGACGCGGCTGATAACGAAGAAGAAAAAAAAGATAAAGAAGCGCCAATTACTGAAGACTGA
	Pseudochirops_corinnae	ATGGCAACCGGTGTGAAGAATGCCCCGAACCAGGTCATCTTCAAGAAGGTGTCCCGGGACAAGTCGGTGACCATCTACCTGGGGAAGAGGGACTACATCGACCACGTGGACCAGGTGGAGCCCGTGGATGGTGTCGTCTTGGTCGATCCCGAGCTTGTGAAGGGGAAGAAAGTCTTTGTGTCTCTGACGTGTGCATTCCGCTACGGCCAGGAAGACATCGATGTCATTGGCCTGACCTTCCGCAGAGACCTGTATTTCTCCAGGGTGCAAGCGTACCCTCCCACCAACACAGGGAACACATCAACCAAGCTGCAGGAGAGCCTGCTGAAGAAGCTGGGGGTCAACGCCTACCCTTTTCTTCTCACGTTTCCTGACTACTTGCCCTGCTCAGTTGCTCTTCAGCCAGCTCCTCAAGACGTGGGCAAGTGCTGTGGAGTGGACTTTGAGGTGAAAGCATATGCCATAGATGTCGCAGAAACGGAGGAGGAAAGAGTGCCCAAAAAGAGCTCTGTCCGCCTGCTGATCCGCAAAGTCCAGCACGCCCCTCCTGAAATGGGGCCCCAGCCCCAAGTGGAGACAGCCTGGCAGTTCTTCATGTCGGACAAGCCTCTGCACCTGGCCGTCTCTCTCACCAAGGAGATCTTTTTCCACGGTGAGCCAATTCCTGTGACCGTGAAAGTAACCAATAACACAGAAAAGACCGTAAAGAAGATTCAAGTGTCAGTGGAACAAGTTGCCAACGTGGTCCTGTATTCGAGTGACTACTATGTCAAACCTGTCGCCACAGAGGAGGCCCATGAGAAG-GTGCCACCGAGCGGAACCTTAAAGAAGACGGTGACACTCACCCCCTTGCTCGCTAATAATCGCGAAAGGCGAGGCATCGCCCTGGATGGAAAAATCAAGCACGAAGATACGAACTTGGCCTCCAGCACCATCATCAAGGAGGGGATAGACCGAACAGTGCTGGGAATCCTGGTGGCTTATCAGATCAAGGTGAAGCTCACTGTCTCAGGCTTTCTGGGAGACCTCACCTCTAGTGAAGTGTGCACTGACTTACCGTTTCGCCTCATGCACCCCCAGCCTACA------GCCAAGGACAGCTCAATGGGTGAAGATTTGGTCTTTGAGGAGTTTGCTCGTCAAAATCTGAAAGATGTGGCTGATAACGAAGAAGAAAAAAAAGATAAAGAGGCGCCAACTACTGAAGACTGA
	Pseudochirops_cupreus	ATGGCCACCGGTGTGAAGAATGCCCCAAACCAGGTCATCTTCAAGAAGGTGTCCCGGGACAAGTCGGTGACCATCTACCTGGGGAAGAGGGACTACATTGACCACGTGGACCAGGTGGAGCCCGTGGATGGTGTCGTCCTGGTCGATCCCGAGCTTGTGAAGGGGAAGAAAGTCTTTGTGTCTCTGACGTGTGCATTCCGCTACGGCCAGGAAGACATCGATGTCATTGGCCTGACCTTCCGCAGAGACCTGTATTTCTCCAGGGTGCAAGCGTACCCTCCCACCAACACAGGGAACACATCAACCAAGCTGCAGGAGAGCCTGCTGAAGAAGCTGGGGGTCAACGCCTACCCTTTTCTTCTCACGTTTCCTGACTACTTGCCCTGCTCAGTTGCTCTTCAGCCGGCTCCTCAAGACGTGGGCAAGTGCTGCGGAGTGGACTTTGAGGTGAAAGCATATGCCATAGATGTCCCAGAAACGGAGGAGGAAAGAGTGCCCAAAAAGAGCTCTGTCCGCCTGCTGATCCGCAAAGTCCAGCACGCCCCTCCTGAAATGGGGCCCCAGCCCCAAGTGGAGACAGCCTGGCAGTTCTTCATGTCGGACAAGCCTCTGCACCTGGCCGTCTCTCTCACCAAGGAGATCTATTTCCACGGTGAGCCAATTCCTGTGACCGTGAAAGTAACCAATAACACAGAAAAGACCGTGAAGAAGATTCAAGTGTCAGTGGAACAAGTTGCCAATGTGGTCCTGTATTCGAGTGACTACTATGTCAAACCTGTCGCCACAGAGGAGGCCCATGAGAAG-GTGCCACCGAGCGGAACCTTAAAGAAGACAGTGACGCTCACCCCCTTGCTCGCTAATAATCGCGAAAGGCGAGGCATCGCCCTGGATGGAAAAATCAAGCACGAAGATACGAACTTGGCCTCCAGCACCATCATCAAGGAGGGGATAGACCGAACAGTGCTGGGAATCCTGGTGGCTTATCAGATCAAGGTGAAGCTCACTGTCTCAGGCTTTCTGGGAGACCTCACCTCTAGTGAAGTGTGCACTGACTTACCATTTCGCCTCATGCACCCCCAGCCTACA------GCCAAGGACAGCTCAATGGGTGAAGATTTGGTCTTTGAGGAGTTTGCTCGTCAAAATCTGAAAGATGTGGCTGATAACGAAGAAGAAAAAAAAGATAAAGAGGCGCCAGCTACTGAAGACTGA
	Strigocuscus_gymnotis	ATGGCAGCCGGAGTGAAGAATGCCCCAAACCACATCATCTTCAAGAAGGTCTCCCGGGACAAGTCGGTGGCCATCTACCTGGGGAAGAGGGACTACATCGACCACGTGGACCAGGTGGAGCCTGTGGATGGCGTCGTCTTGGTCGATCCCGAGCTCGTGAAAGGGAAGAAAGTCTTTGTGTCTCTGACGTGTGCATTCCGCTACGGCCAGGAGGACATCGATGTCATCGGCCTGACCTTCCGCAGAGACCTATATTTCTCCAGGGTGCAAGCATACCCTCCCATCAACACGGCCAACACACCAACCAAACTACAGGAGAGCCTCCTGAAGAAGCTAGGGATCAACGCCTGCCCTTTTCTCCTCACGTTTCCTGACTACTTGCCCTGCTCAGTCGCTCTCCAGCCAGCTCCTCAAGACGTGGGCAAGTGCTGTGGAGTGGATTTTGAGGTGAAAGCATACGCCATAGACATCGCAGAAACAGAAGAGGAAAAGGTGCCCAAAAAGAGCTCCGTCCGCCTACTGATCCGCAAAGTCCAGCATGCCCCAGCTGAAATGGGGCCCCAGCCCCAGGTGGAGACAGCCTGGCAGTTCTTCATGTCCGACAAGCCTCTGCACCTGGCCGTCTCTCTCAGCAAGGAGATCTATTTCCATGGCGAGCCAATTCCTGTGACCGTGAGTGTGACCAATAACACAGAAAAGACCGTGAAGAAGATTAAAGTGTCAGTGGAACAAGTCGCCAACGTGGTCCTGTATTCAAGCGACTACTATGTCAAACCTGTAGCCACAGAGGAGGCTCATGAAAAA-GTGCCACCCAATGGAACCTTAACAAAGACGTTGACACTTACCCCCTTGCTGGCTAATAATCGAGAAAGGCGAGGCATTGCCCTGGATGGAAAAATCAAGCACGAAGACACAAACCTGGCCTCCAGCACCATCATTAAGGAGGGGATAGACCGAACCGTGCTGGGAATCCTGGTGGCGTATCAGATCAAAGTGAAACTCACTGTCTCAGGCTTACTGGGAGACCTCACCTCTAGTGAAGTGTGCACCGACTTACCGTTCCGCCTCATGCACCCCCAGCCTGCAGACCCAGCCAAGGAGAGCTCAGCGGGTGAAGATTTGGTCTTTGAGGAGTTTGCTCGTCAAAATCTGAAAGACGCTGCTGACATTGAAGAAGAAAAAAAAGATAGAGAAGCGCCGGCAGCTGATGACTGA
	Trichosurus_vulpecula	ATGGCAACCGGAGTGAAGAATGCCCCAAACCACGTCATCTTCAAGAAGGTCTCCCGGGACAAGTCGGTGACCATCTACCTGGGGAAGAGGGACTACATCGACCATGTGGACCAGGTGGAGCCTGTGGATGGTGTTGTCTTGGTTGATCCCGAGCTCGTGAAAGGGAAGAAAGTCTTTGTGTCTCTGACGTGTGCATTCCGCTACGGCCAGGAGGACATCGATGTCATCGGCCTGACCTTCCGCAGAGACCTGTATTTCTCCAGGGTGCAAGCGTACCCTCCCATCAACACGGCCAACACGCCAACCAAACTGCAGGAGAGCCTCCTGAAGAAGCTAGGGATCAATGCCTGCCCTTTTCTCCTCACGTTTCCTGACTACTTGCCCTGCTCAGTCGCTCTCCAGCCAGCTCCTCAAGACGTGGGCAAGTGCTGTGGAGTGGACTTTGAGGTGAAAGCATACGCCATAGACATCGCAGAAACAGAAGAGGAAAGGGTGCCCAAAAAGAGCTCCGTCCGCCTACTGATCCGCAAAGTCCAGCACGCCCCTCCTGAAATGGGGCCCCAGCCCCAGGTAGAGACAGCCTGGCAGTTCTTCATGTCCGACAAGCCCCTGCACCTGGCCGTCTCTCTCAGCAAGGAGATCTATTTCCATGGCGAGCCAATTCCTGTGACCGTGAGCGTGACCAATAACACAGAAAAGGTCGTGAAGAAGATTAAAGTGTCAGTGGAACAAGTCGCCAACGTGGTCCTGTATTCAAGTGACTACTACGTCAAACCTGTGGCCACAGAGGAGGCTCATGAAAAA-GTGCCACCCAATGGAACCTTAACAAAGACGTTGATGCTTACCCCCTTGCTGGCTAATAATCGAGAAAGGCGGGGCATTGCCCTGGATGGAAAAATCAAGCACGAAGACACAAACTTGGCCTCCAGCACCATCATTAAGGAGGGGATAGACCGAACAGTGCTGGGAATTCTAGTGGCGTATCAGATCAAAGTGAAGCTCACCGTCTCAGGCTTTCTGGGAGACCTCACCTCTAGTGAAGTGTGCACTGACTTACCATTCCGCCTCATGCACCCCCAGCCTGCAGACCCAGCCAAGGAGAGCTCAACGGGTGAAGATTTGGTCTTTGAGGAGTTTGCTCGTCAAAATCTGAAAGACGCTGCTGACAATGAAGAAGAAAAAAAAGATAAAGAAGCACCAGCAGCTGATGACTGA
	Phascolarctos_cinereus	ATGGCGACTGGCGTGAAGAATGCCCCAAACCACGTCATCTTCAAGAAGGTCTCCCGGGACAAGTCGGTGACCATCTACCTGGGGAAGAGGGACTACATCGACCACGTCGATCAGGTGGAGCCCGTGGATGGCGTCGTCCTGGTCGATCCTGAGCTCGTGAAAGGGAAGAAAGTCTTTGTGTCTCTGACGTGCGCCTTCCGCTACGGCCAGGAAGACATCGATGTCATCGGCCTGACCTTCCGCAGAGACCTTTATTTCTCCAGGGTGCAAGCGTACCCTCCCATCAACACAGGGCACACGCCAACCAGACTGCAGGAGAGCCTGCTGAAGAAGCTGGGGATTAACGCTTACCCTTTTCTTCTCACGTTTCCTGACTACTTGCCCTGCTCAGTTGCTCTTCAGCCAGCTCCTCAAGATGTGGGCAAGTGTTGCGGAGTGGACTTTGAGGTGAAAGCATATGCCACAGACATCACAGACACGGAAGAGGAAAGAGTGCCCAAAAAGAGCTCCGTCCGCCTGCTGATCCGCAAAGTCCAGCATGCCCCTCCTGAAATGGGGCCCCAGCCCCAAATGGAGACGGCCTGGCAGTTCTTCATGTCGGACAAGCCTCTGCACCTGGCCATCTCTCTCAGCAAGGAGATCTATTTCCATGGTGAGCCAATTCCTGTGACTGTGAGTGTGACCAATAACACAGAGAAGACCGTGAAGAAGATTAAAGTGTTGGTGGAACAAGTCGCCAACGTGGTCCTGTATTCGAGTGACTACTACGTCAAACCTGTAGCCACAGAGGAGGCCCATGAAAAA-GTGCCACCAAACGGAACCTTAACTAAGACATTGACACTTACCCCCCTACTTGCTAATAATCGAGAAAGGCGGGGCATTGCCCTGGATGGAAAAATCAAGCATGAAGATACAAACTTGGCCTCCAGCACCATTATCAAGGAGGGGATAGACCGAACAGTGCTGGGAATCCTGGTGGCTTATCAGATCAAAGTGAAGCTCACTGTCTCTGGCTTTCTGGGAGACCTCACCTCTAGTGAAGTGTGCACCGACTTACCATTCCGCCTCATGCACCCCCAGCCCGCAGATCCAGCCAAGGAAAGCTCAATGGGTGAAGATCTGGTCTTTGAGGAGTTTGCTCGTCAAAATCTGAAAGACATAGCTGATAATGAAGAAGAAAAAAAAGATAAAGAAGCACGAGTGACTGATGACTGA
	Vombatus_ursinus	ATGGCAACCGGCATGAAGAATGCCCCAAACCACGTCATCTTCAAGAAGGTCTCCCGGGACAAGTCGGTGACCATCTACCTGGGGAAGAGGGACTACATCGACCACGTGGATCAGGTGGAGCCCGTGGATGGCGTCGTCCTGGTCGATCCTGAGCTCGTGAAAGGGAAGAAAGTCTTTGTGTCTCTGACGTGTGCGTTCCGCTACGGCCAGGAAGACATCGATGTCATCGGCCTGACCTTCCGCAGAGACCTGTATTTCTCCAGGGTGCAAGCGTACCCTCCCATCAACACAGGGAATGCACCAACCAAACTGCAGGACAGCCTGCTGAAGAAGCTGGGGATCAACGCTTACCCTTTTCTTCTCACATTTCCTGACTACTTGCCCTGCTCAGTGGCTCTTCAGCCGGCTCCTCAAGACGTGGGCAAGTGCTGCGGAGTAGACTTTGAGGTGAAAGCCTACGCCACAGACATCACAGACACGGAGGAGGAAAGAGTGCCCAAAAAGAGCTCTGTCCGCCTGCTGATCCGCAAAGTCCAGCATGCCCCTCCTGAAATGGGACCCCAGCCCCAAATGGAGACAGCCTGGCAGTTCTTCATGTCCGACAAGCCTCTGCACCTGGCCATCTCTCTCACCAAGGAGATCTATTTCCATGGCGAGCCAATTCCTGTGACCGTGAGTGTGACCAATAACACAGAGAAGACCGTGAAGAAGATTAAAGTGTTAGTGGAACAAGTCGCCAACGTGGTCCTGTATTCGAGTGACTACTACGTCAAACCTGTAGCCACAGAGGAGGCCCATGAAAAA-GTGCCACCAAACGGAACCTTAACAAAGACATTGACGCTTACCCCCTTGCTCGCTAATAATCGAGAAAGGCGGGGCATTGCCCTGGATGGCAAAATCAAGCACGAAGATACAAACTTGGCTTCCAGCACCATCATTAAGGAGGGTATAGACAGAACAGTGCTGGGAATCCTGGTGGCTTATCAGATCAAAGTGAAGCTCACCGTCTCTGGCTTTCTGGGAGACCTCACCTCTAGCGAAGTGTGCACCGACTTACCGTTCCGCCTCATGCATCCCCAGCCTACAGATCCAGCCAAGGAAAGCTCAATGGGTGAAGATCTGGTCTTTGAGGAGTTCGCTCGTCAAAATCTGAAAGACGTGGCTGATCATGAAGAAGAAAAGAAAGATAAAGAAGCACGAGCGACTGATGACTGA
	Dromiciops_gliroides	ATGGCGACAGGAGCGAAGAATGCCCCAAATCACGTGATCTTCAAGAAGATCTCCCGGGACAAGTCGGTGACCATCTACCTGGGGAAGAGGGACTACGTTGATCATGTGGATCAGGTGGAACCCGTGGATGGCGTCGTGCTGGTCGATCCTGAGCTCGTGAAAGGGAAGAAAGTCTTTGTCTCTCTGACGTGTGCATTCCGCTACGGCCAGGAAGATATTGATGTCATCGGCCTGACCTTCCGCAGAGACCTGTATTTCTCCAGGGTGCAAGCCTACCCCCCTCTCAACCCAAGCTACACACCCACCAAAATGCAGGAGAGCCTGCTGAAGAAATTGGGGGTCAATGCTTACCCTTTTCTTCTCACGTTTCCTGACTACTTGCCCTGCTCAGTTGCTCTTCAACCAGCACCTCAAGACGTGGGCAAGTGCTGCGGAGTGGACTTTGAGGTGAAAGCCTATGCCACCGACAGCACGGAACCTGAAGAGGAAAAAGTGTCCAAAAAGAGCTCTGTCCGCCTGCTGATCCGCAAAGTCCAGCACGCCCCTCCTGAAATGGGACCCCAGCCCCAGATAGAGACTGCCTGGCAATTCTTCATGTCCGACAAGCCTCTGCACCTGGCCATATCCCTCACCAAGGAGATCTTTTTCCATGGCGAGCCGATTCCTGTGACTGTGACCGTGACCAATAACACAGAAAAGACAGTGAAGAAGATTAAAGTGTCAGTGGAACAAGTTGCCAATGTGGTCCTGTATTCGAGTGACTACTATGTCAAACCTGTAGCCACAGAGGAATCCCATGAAAAA-GTGCCACCAAATGGAACCTTAACAAAGACATTGACGCTTACTCCCTTGCTCGCTAATAACCGAGAAAGGAGGGGCATTGCTCTGGATGGAAAAATAAAGCATGAAGATACGAACTTGGCCTCTAGCACTATCATTAAGGAGGGGATAGACCGAACAGTGCTGGGAATCCTGGTAGCTTACCAGATCAAAGTGAAGCTCACTGTCTCAGGCTTTCTGGGAGACCTCACCTCTAGTGAAGTGGGCACCGACTTACCGTTCCGTCTCATGCACCCTCAGCCTGTGGATCCAGCCAAGGAGAGCTCAGCGGGTGAAGATCTGGTCTTTGAGGAGTTTGCTCGTCAAAATCTGAAGGATGCGGCTGATAATGAAGAAGAAAAGAAAGATAAAGAAGCACAAGGGAATGATGACTGA
	Didelphis_virginiana	ATGGCAACCAGCACAAAGAATGCCCCGAACCAAGTGATCTTCAAGAAGGTCTCCAGGGACAAGTCGGTGACCATCTACTTGGGCAAGAGGGACTATGTGGACCACGTGGAGCAGGTGGAGCCCGTGGATGGCGTGGTGCTGGTGGACCCCGAGCTGGTGAAGGACAAGAGAGTCTACGTGTCCCTGACCTGCGCCTTCCGCTACGGCCAGGAAGACATCGACGTCATCGGGCTGACCTTCCGCAGGGACCTGTACTTCTCCAGGGTGCAGGCGTACCCCCCCGCGGGCACGGCGCCCGCCCCCACCCGCCTGCAGGAGAGCCTCCTGAAGAAGCTGGGTGCCAACGCCCACCCGTTCCTGCTCACGTTTCCCGACTACTTGCCCTGCTCGGTGGCTCTGCAGCCGGCTCCCCAGGACGTGGGCAAGTGCTGCGGGGTGGACTTTGAAGTGAAAGCCTACGCCATAGACAGCGCCGAAAATGAGGAGGAAAAGATCCCCAAAAGGAGCTCTGTCCGCCTCCTCATTCGCAAAGTCCAGCACGCGCCCCCGGAAATGGGGCCGCAGCCCAAAGTGGAGACGGCCTGGCAGTTCTTCATGTCCGACAAGCCTCTCCACCTGACCATCTCCCTCACCAAAGAGATCTATTTCCATGGCGAGCCGATTCCCGTGACTGTAACGGTGACCAATAACACCGAAAAGACTGTGAAGAAGATTAAAGTGGCAGTGGAGCAAATCGCCAACGTGGTCCTGTATTCAAGTGACTACTACGTCAAGCCTGTCGCCATGGAGGAGGCCCATGAAAAA-GTGCCACCAAATGGAACCTTCACAAAGACGCTAACACTCATCCCCTTGCTCGCTAATAACCGAGAGAGGAGGGGCATCGCCCTGGACGGGAAGATAAAGCATGAAGACACCAACCTAGCCTCCAGCACCATCATTAAGGAAGGAATAGACCGAACAGTGATGGGAATCCTGGTGGCTTACCAGATCAAAGTGAAGCTCACTGTCTCAGGCTTTCTGGGCGAACTCACCTCCAGTGAAGTGGCCACCGACCTACCCTTCCGCCTCATGCACCCTCAGCCTGTGGATCCAACAAAGGAGAGTGCAGTGGCTGAAGATTTGGTCTTTGAGGAGTTTGCTCGTCAAAAGCTGAGTGACGCAGCTGAAAATGAAGGAGAAAAGAATGAGAAA---GAGCCAGTGAATGATGAGTGA
	Gracilinanus_agilis	ATGGCGACCAGCACAAAGAATGCTCCCAACCAAGTGATCTTCAAGAAGGTGTCCCGGGACAAGTCGGTGACCATCTACCTGGGCAAAAGGGACTACGTGGACCACGTGGAGCAGGTGGAGCCCGTGGATGGCGTGGTGCTGGTGGACCCCGAGCTGGTGAAGGACAAGAAAGTCTATGTTTCCCTGACCTGCGCCTTCCGCTACGGCCAGGAAGACATCGACGTGATCGGGCTGACCTTCCGCAGGGACCTGTACTTCTCCAGGGTGCAGGTGTACCCCCCGGCGGGCACAGCGCCCGCCCCCACCCACCTGCAGGAGAGCCTCCTGAAGAAGCTGGGCGCCAACGCCCACCCGTTCCTGCTCACGTTTCCCGACTACTTGCCCTGCTCCGTGGCTCTGCAGCCGGCTCCCCAAGACGTGGGCAAGTGCTGCGGAGTGGACTTTGAGGTGAAAGCCTACGCCATAGACAGCTCCGAAAATGACGAGGAAAAAATACCCAAGAGGAGCTCCGTCCGCCTCCTCATTCGCAAAGTCCAGCACGCACCCCCCGAAATGGGGCCGCAGCCCAAAGTGGAGACGGCCTGGCAGTTCTTCATGTCCGACAAGCCTCTCCACCTGACCATCTCCCTCAGCAAAGAGATCTATTTCCATGGCGAGCCGATTCCTGTGACCCTAACGGTGACCAATAACACAGAAAAGACTGTGAAGAAGATTAAAGTGGCAGTGGAGCAAGTCGCCAATGTGGTCCTGTATTCAAGTGACTACTATGTCAAGCCTGTCGCTATGGAGGAGGCCCATGAAAAA-GTGCCACCAAATGGAACCTTAACAAAGACACTAACGCTCATCCCCTTGCTCGCTAATAACCGAGAGAGGAGGGGCATCGCCCTAGATGGGAAGATAAAGCATGAAGACACTAACTTGGCTTCCAGCACCATCATTAAGGAAGGCATAGACCGAACAGTGATGGGAATCCTGGTGGCTTACCAGATCAAAGTGAAGCTCACTGTCTCAGGCTTTCTGGGAGAACTCACCTCCAGTGAAGTGGCCACCGACCTACCCTTCCGTCTCATGCACCCTCAGCCTGCGGATCCAACAAAGGAGAGCGCGGCGGCTGACGAGTTGGTCTTTGAGGAATTTGCTCGTCAAAAGCTGAATGACGCAGACGAAAATGAAGCAGAAAAGAAGGAGAAAGAAGAGCCGGGGAACGACGAGTGA
	Monodelphis_domestica	ATGGCGACTAACACAAAGAATGCCCCGAACCAAGTGATCTTCAAGAAGGTCTCCCGGGACAAGTCGGTGACCATCTACCTGGGCAAGAGGGACTACGTGGACCACGTGGACCAGGTGGAGCCCGTGGATGGCGTGGTGCTGGTGGACCCCGAGCTGGTGAAGGACAAGCGAGTCTTCGTGTCTCTGACCTGCGCCTTCCGCTACGGCCAGGAGGACATCGACATCATCGGCCTGACCTTCCGCCGGGACCTGTACTTCTCCAGGGTGCAGGCGTACCCCCCCGCGGGCGCGGCGCCCGCCCCCACCCCCATGCAGGAGAGCCTCCAGAAGAAGCTGGGCGCCCACGCCTACCCGTTCCTCCTCACGTTTCCTGACTACTTGCCCTGCTCCGTGGCTCTGCAGCCGGCTCCCCAAGACGTGGGCAAGTGCTGCGGCGTGGACTTTGAGGTGAAGGCCTACGCCACGGACGGCACCGAACACGATGAGGAAAAAATACCCAAACGGAGCTCCGTCCGCCTCCTCATTCGCAAGGTCCAGCACGCGCCTCGCCAAATGGGGCCTCAGCCCAAAGTGGAGAAGGCCTGGCAGTTCTTCATGTCCGACAAGCCTCTTCACATGACCATCTCCCTCAGCAAAGAGGTCTATTTCCATGGCGAGCCGATTCCTGTGACCCTCACGGTGACCAACAACACGGAAAAGACGGTGAAGAAGATCAAAGTGGCAGTGGAGCAAGTCGCCAACGTGGTTCTGTATTCGAGTGACTACTATGTTAAGCCTGTCGCCGAGGAGGAGGCCAATGAAAAA-GTACCCCCGAATGGAACCATAACAAAGACGCTAACACTCCTCCCCTTGCTCGCTAATAACCTAGAGAGGAGGGGTATCGCCCTGGATGGGAAGATAAAGCATGAAGACACGAATCTGGCCTCCAGCACTATCATTAAGGAAGGCATCGACCGAACAGTGATGGGAATCCTGGTGGCTTACCAGATCAAAGTGAAGCTCACTGTCTCGGGCTTTCTGGGAGAACTCACTTCCAGTGAAGTGGCCACCGACCTGCCCTTCCGCCTCATGCACCCTCAGCCTGCCGATCCAACAAAAGAGCGTGCGGCGGCTGAAGATTTGGTCTTTGAGGAGTTTGCTCGTCAAAAGCTGAACGATGCAGCTGACGACGAAGCAGAAAAGAAAGAA------GAGGCAGCGAATGACGACTGA

;
end;
