# Supplementary material for: Three Blind Moles: Molecular Evolutionary Insights on the Tempo and Mode of Convergent Eye Degeneration in Notoryctes typhlops (Southern Marsupial Mole) and Two Chrysochlorids (Golden Moles)
Source: Genes (Basel). 2023 Oct 28;14(11):2018. doi: 10.3390/genes14112018 (PMC10671557; doi:10.3390/genes14112018)
Supplement: Supplementary file 1 [file genes-14-02018-s001.zip › Marsupialia CDS Alignments Nexus/Marsupialia Rod Genes CDS Nexus/SLC24A1 CDS alignment w_ both Notoryctes.nex]

#NEXUS
begin taxa;
	dimensions ntax=29;
	taxlabels
	Macropus_fuliginosus[&Description="HiC_scaffold_1",Modified=Sat Jul 30 08:26:49 PDT 2022,"% GC"=41.0%,"# Nucleotide Sequences With Quality"=0,Topology="linear","Molecule Type"="DNA",Created=Fri Jul 29 08:06:22 PDT 2022]
	Lagorchestes_hirsutus[&Description="HiC_scaffold_2",Modified=Sat Jul 30 08:26:50 PDT 2022,"% GC"=41.3%,"# Nucleotide Sequences With Quality"=0,Topology="linear","Molecule Type"="DNA",Created=Fri Jul 29 08:15:53 PDT 2022]
	Macropus_eugenii[&Description="HiC_scaffold_1",Modified=Sat Jul 30 08:26:50 PDT 2022,"% GC"=40.8%,"# Nucleotide Sequences With Quality"=0,Topology="linear","Molecule Type"="DNA",Created=Fri Jul 29 08:13:56 PDT 2022]
	Macropus_rufus[&Description="HiC_scaffold_1",Modified=Sat Jul 30 08:26:50 PDT 2022,"% GC"=40.9%,"# Nucleotide Sequences With Quality"=0,Topology="linear","Molecule Type"="DNA",Created=Fri Jul 29 08:14:53 PDT 2022]
	Macropus_giganteus[&Description="HiC_scaffold_1",Modified=Sat Jul 30 08:26:50 PDT 2022,"% GC"=41.0%,"# Nucleotide Sequences With Quality"=0,Topology="linear","Molecule Type"="DNA",Created=Fri Jul 29 08:12:38 PDT 2022]
	Setonix_brachyurus[&Description="HiC_scaffold_1",Modified=Sat Jul 30 08:26:50 PDT 2022,"% GC"=41.1%,"# Nucleotide Sequences With Quality"=0,Topology="linear","Molecule Type"="DNA",Created=Fri Jul 29 08:16:41 PDT 2022]
	Potorous_gilbertii[&Description="HiC_scaffold_1535",Modified=Sat Jul 30 08:26:36 PDT 2022,"% GC"=40.5%,"# Nucleotide Sequences With Quality"=0,Topology="linear","Molecule Type"="DNA",Created=Fri Jul 29 08:18:21 PDT 2022]
	Gymnobelideus_leadbeateri[&Description="HiC_scaffold_5",Modified=Sat Jul 30 09:06:08 PDT 2022,"% GC"=41.0%,"# Nucleotide Sequences With Quality"=0,Topology="linear","Molecule Type"="DNA",Created=Fri Jul 29 08:21:41 PDT 2022]
	Pseudochirops_corinnae[&Description="HiC_scaffold_5",Modified=Sat Jul 30 09:06:08 PDT 2022,"% GC"=41.0%,"# Nucleotide Sequences With Quality"=0,Topology="linear","Molecule Type"="DNA",Created=Fri Jul 29 08:37:31 PDT 2022]
	Pseudochirops_cupreus[&Description="HiC_scaffold_3",Modified=Sat Jul 30 09:06:08 PDT 2022,"% GC"=41.0%,"# Nucleotide Sequences With Quality"=0,Topology="linear","Molecule Type"="DNA",Created=Fri Jul 29 07:57:41 PDT 2022]
	Pseudocheirus_occidentalis[&Description="HiC_scaffolds 6 (E1-3, 5-8), 35094 (E4)",Modified=Sat Jul 30 09:06:08 PDT 2022,"% GC"=40.6%,"# Nucleotide Sequences With Quality"=0,Topology="linear","Molecule Type"="DNA",Created=Fri Jul 29 08:50:20 PDT 2022]
	Strigocuscus_gymnotis[&Description="HiC_scaffolds 3 (E1, 4-8), 182391 (E2), 11963 (E3)",Modified=Sat Jul 30 09:06:08 PDT 2022,"% GC"=41.2%,"# Nucleotide Sequences With Quality"=0,Topology="linear","Molecule Type"="DNA",Created=Sat Jul 30 08:38:32 PDT 2022]
	Trichosurus_vulpecula[&Description="NC_050580","Genetic Code"="Standard",Modified=Sat Jul 30 09:06:08 PDT 2022,"% GC"=41.6%,"# Nucleotide Sequences With Quality"=0,Topology="linear","Molecule Type"="DNA",Created=Thu Jul 28 12:26:41 PDT 2022]
	Phascolarctos_cinereus[&country="Australia",collection_date="01-Aug-2015",Description="NW_018343952 (E1-8), ERR1881585-ERR1881588 (corrected frameshift)","Genetic Code"="Standard",Modified=Fri Jul 29 07:40:35 PDT 2022,"Annotation Software Version (Genome-Annotation-Data)"="7.4","Assembly Name (Genome-Assembly-Data)"="phaCin_unsw_v4.1",Taxonomy="Eukaryota; Metazoa; Chordata; Craniata; Vertebrata; Euteleostomi; Mammalia; Metatheria; Diprotodontia; Phascolarctidae; Phascolarctos","Common Name"="koala","Genome Coverage (Genome-Assembly-Data)"="57.3x","Filename (Imported From)"="sequence - 2022-07-26T091952.026.gb","Annotation Provider (Genome-Annotation-Data)"="NCBI",dev_stage="adult",Created=Wed May 10 00:00:00 PDT 2017,isolate="Bilbo 61053","Genome Representation (Genome-Assembly-Data)"="Full","Assembly Date (Genome-Assembly-Data)"="12-JAN-2017","Annotation Method (Genome-Annotation-Data)"="Best-placed RefSeq; Gnomon","Features Annotated (Genome-Annotation-Data)"="Gene; mRNA; CDS; ncRNA","Assembly Provider (Genome-Assembly-Data)"="The Earlham Institute",Notes="Corrected frameshift in exon 1 based on ERR1881585-ERR1881588","Sequencing Technology (Genome-Assembly-Data)"="PacBio",db_xref="taxon:38626",Organism="Phascolarctos cinereus","Annotation Version (Genome-Annotation-Data)"="Phascolarctos cinereus Annotation Release 100","Path (Imported From)"="/Users/pannotia/Downloads",Accession="NW_018343952.1","% GC"=41.1%,chromosome="Unknown",sex="female","Annotation Pipeline (Genome-Annotation-Data)"="NCBI eukaryotic genome annotation pipeline","# Nucleotide Sequences With Quality"=0,Topology="linear","Assembly Method (Genome-Assembly-Data)"="Falcon v. 0.3.0",specimen_voucher="AM:M.47724","Annotation Status (Genome-Annotation-Data)"="Full annotation",tissue_type="spleen","Molecule Type"="DNA","Expected Final Version (Genome-Assembly-Data)"="Yes"]
	Vombatus_ursinus[&Description="HiC_scaffold_2",Modified=Fri Jul 29 07:45:57 PDT 2022,"% GC"=41.2%,"# Nucleotide Sequences With Quality"=0,Topology="linear","Molecule Type"="DNA",Created=Thu Jul 28 17:51:42 PDT 2022]
	Notoryctes_typhlops_DNA_Zoo[&"Rough Temperature (°C)"=87.36570048309179,Description="DNA Zoo SRA (E1, SRA corrected), HiC_scaffold_6 (E2-8)","Genetic Code"="Standard",Modified=Thu Nov 10 09:02:32 PST 2022,"% GC"=44.6%,"# Nucleotide Sequences With Quality"=0,"Molecular Weight (kDa)"=960.5299799999768,Topology="linear","Molecule Type"="DNA",Created=Tue Nov 08 13:30:51 PST 2022]
	Notoryctes_typhlops_NYGC[&"At least Q20"=100.00%,Ambiguities=0,"At least Q30"=100.00%,"Rough Temperature (°C)"=87.3715206185567,"At least Q40"=100.00%,Description="NYGC","Genetic Code"="Standard",Modified=Thu Nov 10 09:02:45 PST 2022,Bin="<html><head><3></head><b><font color='#49993F'>High</font></b></html>","% GC"=44.6%,"# Nucleotide Sequences With Quality"=1,"Post-Trim Length"=3104,"Molecular Weight (kDa)"=960.2567999999767,Topology="linear","% MQ"=0.0%,Created=Tue Nov 08 13:29:38 PST 2022,"% LQ"=0.0%,"% HQ"=100.0%,"Molecule Type"="DNA"]
	Myrmecobius_fasciatus[&Description="HiC_scaffolds 2 (E1-3, 5-8), 64688 (E4)",Modified=Sat Jul 30 09:06:08 PDT 2022,"% GC"=37.8%,"# Nucleotide Sequences With Quality"=0,Topology="linear","Molecule Type"="DNA",Created=Thu Jul 28 13:17:10 PDT 2022]
	Antechinus_flavipes[&country="Australia:Samford, QLD",Description="JADWMD010000002","Genetic Code"="Standard",Modified=Sat Jul 30 09:06:08 PDT 2022,"Assembly Name (Genome-Assembly-Data)"="AdamAnt",Taxonomy="Eukaryota; Metazoa; Chordata; Craniata; Vertebrata; Euteleostomi; Mammalia; Metatheria; Dasyuromorphia; Dasyuridae; Antechinus","Common Name"="yellow-footed antechinus","Genome Coverage (Genome-Assembly-Data)"="100.0x","Filename (Imported From)"="sequence - 2022-07-28T134240.992.gb",dev_stage="adult",Created=Tue Dec 29 00:00:00 PST 2020,"Genome Representation (Genome-Assembly-Data)"="Full",isolate="AdamAnt","Assembly Date (Genome-Assembly-Data)"="FEB-2020","Sequencing Technology (Genome-Assembly-Data)"="PacBio; BGISEQ-500; Hi-C",db_xref="taxon:38775",Organism="Antechinus flavipes","Path (Imported From)"="/Users/pannotia/Downloads",Accession="JADWMD010000002.1","% GC"=37.6%,chromosome="2",sex="male","# Nucleotide Sequences With Quality"=0,Topology="linear","Assembly Method (Genome-Assembly-Data)"="Canu v. 1.7; HiC-Pro v. 2.8.0_devel; 3D-DNA v. 1.12",tissue_type="testis","Molecule Type"="DNA","Expected Final Version (Genome-Assembly-Data)"="Yes"]
	Antechinus_stuartii[&Description="JACYGW010018468 (E1-2), JACYGW010018467 (E3,4,5 partial), JACYGW010018466 (E5 partial, 6-8)",Modified=Sat Jul 30 09:06:08 PDT 2022,"% GC"=37.7%,"# Nucleotide Sequences With Quality"=0,Topology="linear","Molecule Type"="DNA",Created=Thu Jul 28 14:02:53 PDT 2022]
	Sarcophilus_harrisii[&Description="NC_045427","Genetic Code"="Standard",Modified=Sat Jul 30 09:06:08 PDT 2022,"Annotation Software Version (Genome-Annotation-Data)"="8.3",Taxonomy="Eukaryota; Metazoa; Chordata; Craniata; Vertebrata; Euteleostomi; Mammalia; Metatheria; Dasyuromorphia; Dasyuridae; Sarcophilus","Common Name"="Tasmanian devil","Filename (Imported From)"="sequence - 2022-07-28T115108.890.gb","Annotation Provider (Genome-Annotation-Data)"="NCBI",Created=Tue Dec 31 00:00:00 PST 2019,"Annotation Method (Genome-Annotation-Data)"="Best-placed RefSeq; Gnomon",cell_line="91H","Features Annotated (Genome-Annotation-Data)"="Gene; mRNA; CDS; ncRNA",db_xref="taxon:9305",Organism="Sarcophilus harrisii","Annotation Version (Genome-Annotation-Data)"="103","Path (Imported From)"="/Users/pannotia/Downloads",Accession="NC_045427.1","% GC"=37.7%,chromosome="2","# Nucleotide Sequences With Quality"=0,"Annotation Pipeline (Genome-Annotation-Data)"="NCBI eukaryotic genome annotation pipeline",Topology="linear","Annotation Name (Genome-Annotation-Data)"="Sarcophilus harrisii Annotation Release 103","Annotation Status (Genome-Annotation-Data)"="Full annotation","Molecule Type"="DNA"]
	Phascogale_tapoatafa[&Description="HiC_scaffold_2",Modified=Sat Jul 30 09:06:08 PDT 2022,"% GC"=37.3%,"# Nucleotide Sequences With Quality"=0,Topology="linear","Molecule Type"="DNA",Created=Thu Jul 28 13:03:14 PDT 2022]
	Dasyurus_hallucatus[&Description="HiC_scaffold_2",Modified=Sat Jul 30 09:06:08 PDT 2022,"% GC"=37.7%,"# Nucleotide Sequences With Quality"=0,Topology="linear","Molecule Type"="DNA",Created=Thu Jul 28 13:01:43 PDT 2022]
	Dasyurus_viverrinus[&Description="HiC_scaffold_2",Modified=Sat Jul 30 09:06:08 PDT 2022,"% GC"=37.6%,"# Nucleotide Sequences With Quality"=0,Topology="linear","Molecule Type"="DNA",Created=Thu Jul 28 13:02:29 PDT 2022]
	Thylacinus_cynocephalus[&country="Australia: Tasmania",Description="VAHE03000002","Genetic Code"="Standard",Modified=Sat Jul 30 08:57:12 PDT 2022,"Assembly Name (Genome-Assembly-Data)"="UniMelb_ThyCyn2.0_hybrid_assembly",Taxonomy="Eukaryota; Metazoa; Chordata; Craniata; Vertebrata; Euteleostomi; Mammalia; Metatheria; Dasyuromorphia; Thylacinidae; Thylacinus","Common Name"="Tasmanian wolf","Genome Coverage (Genome-Assembly-Data)"="50.0x","Filename (Imported From)"="sequence - 2022-07-28T133757.727.gb",dev_stage="Pouch Young",Created=Mon Apr 04 00:00:00 PDT 2022,"Genome Representation (Genome-Assembly-Data)"="Full",isolate="PY-MV-C5757","Assembly Date (Genome-Assembly-Data)"="DEC-2021","Sequencing Technology (Genome-Assembly-Data)"="Illumina HiSeq; Illumina NextSeq",db_xref="taxon:9275",Organism="Thylacinus cynocephalus","Path (Imported From)"="/Users/pannotia/Downloads",Accession="VAHE03000002.1","% GC"=39.1%,chromosome="2",sex="female","# Nucleotide Sequences With Quality"=0,Topology="linear","Assembly Method (Genome-Assembly-Data)"="Megahit v. 1.2.9; RagTag v. 2.1.0","Reference-guided Assembly (Genome-Assembly-Data)"="GCF_902635505.1; mSarHar1.11","Molecule Type"="DNA","Expected Final Version (Genome-Assembly-Data)"="Yes",isolation_source="soft tissue of a 108-year-old, alcohol-preserved thylacine pouch young specimen"]
	Dromiciops_gliroides[&country="Chile: San Martin, comuna de Valdivia, Region delos Rios",collection_date="2014-02-10",Description="NC_057862","Genetic Code"="Standard",Modified=Thu Jul 28 13:16:53 PDT 2022,"Annotation Software Version (Genome-Annotation-Data)"="9.0","Assembly Name (Genome-Assembly-Data)"="mDroGli1.pri",Taxonomy="Eukaryota; Metazoa; Chordata; Craniata; Vertebrata; Euteleostomi; Mammalia; Metatheria; Microbiotheria; Microbiotheriidae; Dromiciops","Common Name"="monito del monte","Genome Coverage (Genome-Assembly-Data)"="63.0x","Filename (Imported From)"="sequence - 2022-07-26T091255.855.gb","Annotation Provider (Genome-Annotation-Data)"="NCBI",dev_stage="adult",Created=Tue Sep 28 00:00:00 PDT 2021,isolate="mDroGli1","Genome Representation (Genome-Assembly-Data)"="Full","Assembly Date (Genome-Assembly-Data)"="07-APR-2021","Annotation Method (Genome-Annotation-Data)"="Best-placed RefSeq; Gnomon","Features Annotated (Genome-Annotation-Data)"="Gene; mRNA; CDS; ncRNA","Assembly Provider (Genome-Assembly-Data)"="Vertebrate Genomes Project","Sequencing Technology (Genome-Assembly-Data)"="PacBio Sequel II CLRQ; 10X Genomics linked reads; Bionano Genomics DLS; Arima Genomics v1 Hi-C",db_xref="taxon:33562",Organism="Dromiciops gliroides","Annotation Version (Genome-Annotation-Data)"="100","Path (Imported From)"="/Users/pannotia/Downloads",Accession="NC_057862.1","% GC"=41.5%,chromosome="2",sex="female","# Nucleotide Sequences With Quality"=0,"Annotation Pipeline (Genome-Annotation-Data)"="NCBI eukaryotic genome annotation pipeline",Topology="linear","Assembly Method (Genome-Assembly-Data)"="FALCON kit v. 1.8.1; FALCON unzip v. 1.3.7; purge_dups v. 1.2.3; Scaff10X v. 4.2; Bionano Solve v. 3.5.1_01142020; Salsa Hi-C v. 2.2; GCPP v. 1.9.0-SL-release-8.0.0+1-37-gd7b188d; longranger v. 2.2.2; freebayes v. 1.3.2; gEVAL manual curation v. 2021-04-07; VGP pipeline v. 1.6","Annotation Name (Genome-Annotation-Data)"="Dromiciops gliroides Annotation Release 100","Diploid (Genome-Assembly-Data)"="Principal Pseudohaplotype","Annotation Status (Genome-Annotation-Data)"="Full annotation",tissue_type="kidney, liver","Molecule Type"="DNA","Expected Final Version (Genome-Assembly-Data)"="No"]
	Monodelphis_domestica[&db_xref="taxon:13616",Organism="Monodelphis domestica",Description="NC_008801","Annotation Version (Genome-Annotation-Data)"="Monodelphis domestica Annotation Release 103","Genetic Code"="Standard",Modified=Thu Jul 28 13:16:53 PDT 2022,"Annotation Software Version (Genome-Annotation-Data)"="7.0","Path (Imported From)"="/Users/pannotia/Downloads",Accession="NC_008801.1",Taxonomy="Eukaryota; Metazoa; Chordata; Craniata; Vertebrata; Euteleostomi; Mammalia; Metatheria; Didelphimorphia; Didelphidae; Monodelphis","% GC"=39.7%,"Common Name"="gray short-tailed opossum",chromosome="1","Annotation Pipeline (Genome-Annotation-Data)"="NCBI eukaryotic genome annotation pipeline","# Nucleotide Sequences With Quality"=0,Topology="linear","Filename (Imported From)"="sequence - 2022-07-28T124116.232.gb","Annotation Provider (Genome-Annotation-Data)"="NCBI",Created=Wed Apr 27 00:00:00 PDT 2016,pop_variant="pop1","Annotation Method (Genome-Annotation-Data)"="Best-placed RefSeq; Gnomon","Annotation Status (Genome-Annotation-Data)"="Full annotation","Features Annotated (Genome-Annotation-Data)"="Gene; mRNA; CDS; ncRNA","Molecule Type"="DNA"]
	Didelphis_virginiana[&Description="HiC_scaffold_8",Modified=Sat Jul 30 09:06:08 PDT 2022,"% GC"=38.7%,"# Nucleotide Sequences With Quality"=0,Topology="linear","Molecule Type"="DNA",Created=Fri Jul 29 07:44:20 PDT 2022]
	Gracilinanus_agilis[&country="Brazil: Panga",collection_date="2019-05-19",Description="NC_058131","Genetic Code"="Standard",Modified=Sat Jul 30 09:06:08 PDT 2022,"Annotation Software Version (Genome-Annotation-Data)"="9.0","Assembly Name (Genome-Assembly-Data)"="AgileGrace",Taxonomy="Eukaryota; Metazoa; Chordata; Craniata; Vertebrata; Euteleostomi; Mammalia; Metatheria; Didelphimorphia; Didelphidae; Gracilinanus","Common Name"="Agile Gracile Mouse Opossum","Genome Coverage (Genome-Assembly-Data)"="100.0x","Filename (Imported From)"="sequence - 2022-07-26T093150.308.gb","Annotation Provider (Genome-Annotation-Data)"="NCBI",dev_stage="adult",Created=Mon Jan 01 00:00:00 PST 1900,isolate="LMUSP501","Genome Representation (Genome-Assembly-Data)"="Full","Assembly Date (Genome-Assembly-Data)"="MAR-2020","Annotation Method (Genome-Annotation-Data)"="Best-placed RefSeq; Gnomon","Features Annotated (Genome-Annotation-Data)"="Gene; mRNA; CDS; ncRNA","Assembly Provider (Genome-Assembly-Data)"="Nanjing Normal University","Sequencing Technology (Genome-Assembly-Data)"="stLFR; BGISEQ-500; Hi-C",db_xref="taxon:191870",Organism="Gracilinanus agilis","Annotation Version (Genome-Annotation-Data)"="100","Path (Imported From)"="/Users/pannotia/Downloads",Accession="NC_058131.1","% GC"=39.1%,chromosome="2",sex="male","# Nucleotide Sequences With Quality"=0,"Annotation Pipeline (Genome-Annotation-Data)"="NCBI eukaryotic genome annotation pipeline",Topology="linear","Assembly Method (Genome-Assembly-Data)"="SOAPnuke v. 1.5; Supernova v. 2.1.1; Gapcloser v. 1.10","Annotation Name (Genome-Annotation-Data)"="Gracilinanus agilis Annotation Release 100","Annotation Status (Genome-Annotation-Data)"="Full annotation",tissue_type="liver","Molecule Type"="DNA","Expected Final Version (Genome-Assembly-Data)"="Yes"]
;
end;

begin characters;
	dimensions nchar=4322;
	format datatype=dna missing=? gap=-;
	matrix
	Macropus_fuliginosus	ATGGGGAAGCTGATCAAATTTTGGGGACAGGAGAAGCAGTTAGCCCGACAGAAGAGACTCCAGTGGAATCGAGTCCTCTTTCTTTTGGGCGTGATACTTATTGGCTCCACTTACCAGTTCTTGAGGAGCCACTGGGCCCTGCCTACACTGTGGACAGCCAGGTATTCCCAG---CCTGTGAAAATGACCAGCCGGGACCTTCCTAACACTGAAACAGTAACATCAGACAGTGACCATCAGAAATCCAGTCTAGAAATGGAAGGCAGTATTCTGGATCCCCAAGTA---ACAGAAGACCGGGAAAAGTTAACACCCTCAGCAACTGTGGCAAAGAAAAACCTAAATACATCCAGGAGAATAGTGAACAACTCT---------ACCCCAGTGACACCTAGGAAAAGGAAGAAAAA-TTATACCTTAACAACAG---AGCAAATAGTGAAGAACTATACTCCAACCACATTCAGTAGAAATATTCAGAACCCTACCTCAACTGCACCTCAAAGAACTGAGAAC---TACATGATGACCCCCAAGGCAACAGTGAAGAGCAATGACCCATTGACAACTAGGAAAACAGTGGGAAAGAGGCTTCTGGTAACCCCCAAAAGGACAGGGGAGAATAGCCCGGGG------ACCCCCAAAAGAATAATTGAGAACACCTCAACTATTCCAAAAAGA------ATAGAGAACACTGTCTCATCTTCTCCAACAAAAGTAATGGAAAAAACTACTCCAACTATTCCTAGAAGAAAAAAGAAGAATACTCCAGCTGCCCCCAAGAGAGTAGTGGAGAAGAACACTCCAACTTCCCCCAAAAGATTAGTGGAGACTATCCCAACTTCCCCT---------------AAGAATACCCCAACTATCCCCAAGAAAGCAGTGGAGAACAATAGCCCAGCCACCCTCAAGAGAATAGTGGAGACTACCCCAACTTCC------------------------------------CTTAAG------------------------------------------------AACACCCCAACTACCCCCAAAAGAGTAGTGGAAAAGAAGGATTCAGATACTTCTAAGAGAAGAGAAGAGGAAAATTCCCCAACTGTTCGCCAAACAGTGATGAAGACAAACACTATGGCACCCAGAACAAGAGTGGAGAACAAGACTTCTCCTGGATTGAGTATCATGAATACCCCAACCAGAGCTGGAGTACTGACACTGAGAACCTCTTCAACCAGGAGGATGATAAAGAGAACCTCTACAGCCACTCTTAGAGAAGGAACACAGAACACAACATTAGCTACCATGGGCATCATTGCCCCTACCACCCACATCCGGCACTGTGTGTTTGTAGAACCTGTCCCAGCAGTTCCTGTCAGCCTCTCCCCTTCAACAGACATAACGTCTTTCCCTGATGAGGCTAGCCATAACTCT---CCTGAAGCCCCTGAGCTATTAGACCTTCATGCCAAGGGAGAATATCCTCCAGACCTGTTCAGTGTGGAGGAGCGGAGGCAGGGCTGGGTGGTCCTACACCTCTTTGGAATGATATATGTGTTTGTGGCATTGGCCATTGTGTGTGATGAATACTTTGTCCCAGCC-TTGGGGGTCATCACCAATAAGCTACAGATCTCTGAGGATGTGGCTGGAGCCACTTTCATGGCAGCTGGTGGCTCTGCTCCTGAGCTCTTCACCTCACTCATTGGTGTATTCATCTCCCACAGTAACGTGGGCATTGGCACAATTGTGGGTTCTGCTGTGTTCAACATCCTCTTTGTAATTGGCACTTGTGCCCTATTCTCCAGAGAAGTCCTCAACCTCACCTGGTGGCCCCTATTCCGTGATGTCTCCTTTTATATCTTTGACTTGACGATGCTCATCCTCTTCTTCTTGGATAGTCTAATCACCTGGTGGGAGAGCTTAATGCTCCTCATGGCCTATGCCTTCTATGTCTTTACCATGAAGTGGAACCAACAACTTGAAGTCTGGGTTAAAGAACGACTCAACGGGAGGACGATGGCCAAGATTATGGTTGGAGCAGGCCTTAGCAAGACAGGCAATGGGGACATCCCTGTGGATGATCTGGAAGATAACAAGAAAGCAAAGCTCCCGTCCTTTCTGACCCGAGGAAGCAGTGCAGCCTCGCTACACAACAGCACCATTCGCAGCACCATCTACCAGCTCATGCTGCACACCCTGGACCCCCTAGGGGAAGTTGAAGAAGCTACAGAGCCTGATGAGTTCCCATCAGTCAAAGTTTCTCCAGTCTCTGCTGTGCACACTGCCAAAGATCATGATGAGCCAACCCCTGATGGGCAGGAGGGCCCAGATCCTGGAGCAGATGATAAAGGTGAAGATGAA------GACGAAGGTGAAGGTGAAGTTCTATGTGAAAATGAAGACAATTCTGAGGTTGACACTAAAGGTCTAGAGGAAGTTGAAAACCAAGCAGTAGAAAATAATGAAGATGAAGGTCAAGATGAAACC------AAAGGTGAAGATGAACCTAAAGGTCAGGACAAAGGTGAAACTCAAGGTGAAGGTGATGCTGAG------------------------GATGAAACGGGAGTTGTACAGGAAGTTGAAAACCAA------------------GCAGTAGAAAATAGTGAAGTTGAA------GGTGAAACCAAAGTTGAAAATGAACCAGAAGGTCTAGACAAAGATGAAACTCAAGGTGAAGATGAAGGTGCAACCCAAGGAGCTAACGATGATGAAATTGAAGGGGAAGGTGAAATTCAAGGT---------------------------------------------------------------------------------------------------------------------------------------------------------------------------------------------------------CAAAGTACAGAGGAAGGTGATGAGAAGGGTGAAGAAGACCATGGAGAGGGAGGTGCAGGGGAAGGTGAAGAAAAAGATGAAGAAGGTGGGGAG---GGTAAAGAA---------------------------------------------------------------------GAAGGTGAT---------------------------GGAGGAGAGGCAGAGGCAGGTGCTGAGGAAGGTGAAGAAGAA------------------------------------------------------------------------------------------------------------------------------------------------------------------------------------------------------------------------------------------------------------------------------GGTGGAGAAGGT---------------------------------------GAAGAA---------------------GAAGGC---GATGATGACAGTGAAGATGAAGATGAGGAAGATGATGAAGAG---GAAGAGGAAGAGGAAGAAGAAAATGAGGAGCCTCTGTCACTAGAATGGCCTGAAACAAAGAGTAAACAGGCCATTTACCTCTTCCTTTTCCCCATCGTTTTCCCCCTGTGGCTGACAGTTCCAGATGTCAGGAAACCGGAATCTAGGAAGTTCTTTGTGATCACATTTCTGGGCTCCATCCTGTGGATAGCCATGTTCTCCTACCTCATGGTGTGGTGGGCTCACCAGGTTGGTGAAACAATTGGGATTTCTGAAGAGATTATGGGCTTGACAATACTAGCAGCAGGCACCTCCATTCCTGACCTCATTACAAGTGTCATTGTTGCCAGGAAAGGCCTAGGAGACATGGCTGTGTCCAGCTCAGTGGGCAGCAACATATTTGACATCACTGTGGGTTTGCCAGTTCCTTGGTTACTATTCTCTGTCTTCAACGAGTTCCAGCCTGTTCCTGTGAGCAGCAACGGCTTGTTCTGTGCCATTGTTTTGCTCCTTCTCATGCTTCTGTTTGTGATCTCTTCGATAGCATCCTGTAGATGGAGGATGAACAAAATCCTAGGGTTTACCATGTTTCTCCTTTACTTCATATTCTTGATTATCAGTGTAATGTTAGAAGATCGAATCATATCCTGTCCCATCTCTATCTGA
	Lagorchestes_hirsutus	ATGGGGAAGCTGATCAAATTTTGGGGACAGGAGAAGCAGTTACCCCGACGGAAGAGACTCCAGTGGAATCGAGTCCTCTTTCTTTTGGGTGTGATACTTATTGGCTCCACTTACCAGTTCTTGAGGAGCCACTGGGCCCTACCTACACTGTGGACAGCCAGGTATTCGCAG---CTTGTGAAAATGGCCAGTCGGGACCTTCCCAACACTGAAACAGTAACATCAGACAGTGGCTATCAGAAATCCAGTCTAGAAATGGAAGGCAGTATGCTGCATCCCCAAGTA---ACCGAAGACCGGGAAAAGTTAATACCCTCAGCAACTGTGGCAAAGAAAAACCTAAACACATCCAGGAGAATAGCGAACAACTCT---------ACCCCAGTAACACCTAGGAAGAGGAAGAAAAA-TTATACCTTAACAACAA---AGCAAATAGTGAAGAACTATACTCCAACCACATTCAGTAGAAATATTCAGAACCCTACCTCAACTGCACCTCAAAGAACTGAGAAC---TACATGATGACCCCCAAGGGAACAGTGAAGAGCAATGACACAATGACAACTAGGAAAACAGTGGGAAAGAGGCTTCTGGTAACCCCCAAAAGGACAGGGGAGAATAGCCCGGGG------ACCCCCAAAGGAATAATCGAGAACACCTCAACTATTCCAAAAAGA------ATAGAGAACACTGTCTCACCTTCTCCATCAAAAGTAATGGAAAAAACTACTCCAACTATTCCTAGAAGAAAAAAGAAGAATACTCCAGCTGCCCCCAAGAGAGTAGTGGAGAAGAACACTCCAACTTCCCCCAAAAGATTAGTGGAGACTACCCCAACTTCCCCT---------------AAGAATACCCCAACTATCCCCAAGAGAGCAGTGGAGAACAATAGCCCAGCCACCCTCAGGAGAGTAGTGGAGACTACCCCAACTTTC------------------------------------CTTAAG------------------------------------------------AACACCCCAACTACCCCCAAAAGAGTAGTGGAAAAGAAGGATTCAGATACTTCTAAGAGAAGAGAAGAGGAAAATGCCCCAACTGTTCACCAAACAGTGATGAAGACAAACACTATGGCACCCAGAACAAGAGTGGAGAACAAGACTTCTCCTGGATTGAGTATCATGAATACCCCAAGCAGAGCTGGAGTACTGACACTGAGAACCTCTTCAACCAGGAGGATGATAAAGAGAACCTCTACAGCCACTCTTAGAGAAGGAACACAGAACACAACATTAGCTACCATGGGCATCATTGCCCCTACCACCCACATCCGGCACTGTGTGTTTGTAGAACCTGTCCCAACAGTTCCTGCCAGCCTCTCCCCTTCAACAGACATAACGTCTTTCCCTGATGAGGCTAGCCATAGCTCT---CCTGAAGCCCCTGAGCTATTAGACCTTCATGCCAAGGGAGAATATCCTCCAGACCTGTTCAGTGTGGAGGAGCGGAGGCAGGGCTGGGTGGTCCTACACCTCTTTGGAATGATATATGTGTTTGTGGCATTGGCCATTGTGTGTGATGAATACTTTGTCCCAGCC-TTGGGGGTCATCACCAATAAGCTACAGATCTCTGAGGATGTGGCTGGAGCCACTTTCATGGCAGCTGGCGGCTCTGCTCCTGAGCTCTTCACCTCACTCATTGGTGTTTTCATCTCCCACAGTAACGTGGGCATTGGCACAATTGTGGGTTCTGCTGTGTTCAACATCCTCTTTGTAATTGGCACTTGTGCCCTATTCTCTAGAGAAGTCCTCAACCTCACCTGGTGGCCCCTATTCCGTGATGTCTCCTTTTATATCTTTGACTTGACGATGCTCATCCTCTTCTTCTTGGATAGTCTAATCACCTGGTGGGAGAGCTTAATGCTCCTCATGGGCTATGCCTTCTATGTCTTTACCATGAAGTGGAACCAACAACTTGAAGTCTGGGTTAAAGAACGACTCAACGGGAGGACGATGGCCAAGATTATGGTTGGAGCAGGCCTTAGCAAGACAGGCAATGGGGACATCCCTGTGGATGATCTGGAAGGTAGCAAGAAAGCAAAGCTCCCGTCCTTTCTGACCCGAGGAAGCAGTGCAGCCTCGCTACACAACAGCACCATTCGCAGCACCATCTACCAGCTCATGCTGCACACCTTGGACCCCCTAGGGGAAGTTGAAGAAGCTACAGAGCCTGATGAGTTCCCATCAGTCAAAGTTTCTCCAGTCTCTGCTGTGCACACTGCCAAAGATCATGATGAGCCAACCCCTGATGGGCAGGAGGGTCCAGATCCTGGAGCAGATGATAAAGGTGAGGATGAA------GATGAAGGTGAAGGTGAAGTTCTATGTGAAAATGAAGACGATTCTGAGGCTGAAACTAAAGGTCTAGAGGAAGTTGAAAACGAAGCAGTAGAAAATAATGAAGATGAAGGTCAAGATGAAACCAAGATGAAAGGTGAAGATGAACCTAAAGGTCAGGACGAAGGTGAAACTCAAGGTGAAGGTGAAGCTGAG------------------------GATGAAATGGGAGTTGTACAGGAAGTTGAAAACCAA------------------GCAGTAGACAATAGTGAAGTTGAA------GGTGAAACCAAAGTTGAAAATGAACCAGAAGGTCTAGACAACGATGAAACTCAAGGTGAAGATGAAGGTGCAACCCAAGGAGCTAATGATGATGAAATTGAAGGGGAAGGTGAAATTCAAGGT---------------------------------------------------------------------------------------------------------------------------------------------------------------------------------------------------------CAAAGTACAGAGGAAGGTGATGAGAAGGGTGAAGAAGACCATGGAGAGGGAGGTGCAGGGGAAGGTGAAGAAAGAGATGAAGAAGGTGGAGAG---GGTAAAGAA---------------------------------------------------------------------GAAGGTGCT---------------------------GGAGGAGAGGCAGAGGCAGGTGCTGAGGAAGGTGAAGAAGAA------------------------------------------------------------------------------------------------------------------------------------------------------------------------------------------------------------------------------------------------------------------------------GGT------------------------------------------------------------------------------------GATGATGACAGTGAAGATGAAGATGAGGAAGATGATGAAGAG---GAAGAGGAAGAGGAAGAAGAAAATGAGGAGCCTCTGTCACTAGAATGGCCTGAAACAAAGAGTAAACAGGCCATTTACCTCTTCCTTTTCCCCATCGTTTTCCCCCTGTGGCTGACAGTTCCAGATGTCAGGAAACCGGAAGCTAGGAAGTTCTTTGTGATCACATTTCTGGGCTCCATCCTGTGGATAGCCATGTTCTCCTACCTCATGGTGTGGTGGGCTCACCAGGTTGGTGAAACAATTGGGATTTCTGAAGAGATTATGGGCTTGACAATTCTAGCAGCAGGCACCTCCATTCCTGACCTCATTACAAGTGTCATTGTTGCCAGGAAAGGCCTAGGAGACATGGCTGTGTCCAGCTCAGTGGGCAGCAACATATTTGACATCACTGTGGGCTTGCCAGTTCCTTGGTTACTATTCTCTGTCTTCAACGAGTTCCAGCCTGTTCCTGTGAGCAGCAACGGCTTGTTCTGTGCCATTGTTTTGCTCCTTCTCATGCTCCTGTTTGTGATCTCTTCGATAGCGTCCTGCAGATGGAGGATGAACAAGATCCTAGGGTTTACCATGTTTCTCCTTTACTTCATATTCTTGATTATCAGTGTGATGTTAGAAGATCGAATCATCTCCTGCCCCATCTCTATCTGA
	Macropus_eugenii	ATGGGGAAGATGATCAAATTTTGGGGACAGGAGAAGCAGTTAGCCCGACGGAAGAGACTCCAGTGGAATCGAGTCCTCTTTCTTTTGGGCATGATACTTATTGGCTCCACTTACCAGTTCTTGAGGAGCCACTGGGCCCTGCCTACACTGTGGACAGCCAGGTATTCCCAG---CCTGTGAAAATGGCCAGCCGGGACCTTCCTAACACTGAAACAGTAACATCAGACAGTGACCATCAGAAATCCAGTCTAGAAATGGAAGGCAGTATGCTGGATCCCCAAGTA---ACAGAAGACTGGGAAAAATTAACACCCTCAGCAACTGTGGCAAAGAAAAACCTAAACACATCCAGGAGAATAACGAACAACTCT---------ACCCCAGTGACACCTAGGAAAAGGAAGAAAAA-TTATACCTTAACAACAG---AGCAAATAGTGAAGAACTATACTCCAACCACATTCAGTACAAATATTCAGAACCCTACCTCAACTGCACCTCAAAGAACTGAGAAC---TACATGATGACCCCCAAGGCAACAGTGAAGAGCAATGACCCATTGACAACTAGGAAAACGGTAGGAAAGAGGCTCCTGGTAACCCCCAAAAGGACAGGGGAGAATAGCCCAGGG------GCCCCCAAAAGAATAATTGAGAACACCTCAACTATTCCAAAAAGA------ATAGAGAACACTGTCTCACCTTCTCCAACAAAAGTAATGGAAAAAACTACTCCAACTATTCCTAGAAGAAAAAAGAAGAATACTCCAGCTGCCACCAAGAGAGTAGTGGAGAAGAACACTCCAACTTCCCCCAAAAGATTAGTGGAGACTACCCCAACTTCCCCT---------------AAGAATACCCCAACTATCCCCAAGAAAGCAGTGGAGAACAATAGCCCAGCCACCCTCAAGAGAGTAGTGGAGATTACCCCAACTTCC------------------------------------CTTAAG------------------------------------------------AACACCCCAACTACCCCCAAAAGAGTAGTGGAAAAGAAGGATTCAGATACTTCTAAGAGAAGAGAAGAGGAAAATTCCCCAACTGTTCACCAAACAGTGATGAAGACAAACACTATGGCACCCAGAACAAGAGTGGAGAACAAGACTTCTCCTGGATTGAGTATCATGAATACCCCAACCAGAGCTGGAGTACTGACGCTGAGAACCTCTTCAACCAGGAGGATGATAAAGAGAACCTCTACAGCCACTCTTAGAGAAGGAACACAGGACACAACGTTAGCTACCATGGGCATCATTGCCTCTACCACCCACATCCGGCACTGTGTGTTTGTAGAACCTGTCCCAGCAGTTCCTGTCAGCCTCTCCCCTTCGACAGACATAACGTCTTTCCCTGATGAGGCTAGCCATAACTCT---CCTGAAGCCCCTGAGCTATTAGACCTTCATGCCAAGGGAGAATATCCTCCAGACCTGTTCAGTGTGGAGGAGCGGAGGCAGGGCTGGGTAGTCCTACACCTCTTTGGAATGATATATGTGTTTGTGGCATTGGCCATTGTGTGTGATGAATACTTTGTCCCAGCC-TTGGGGGTCATCACCAATAAGCTACAGATCTCTGAGGATGTGGCTGGAGCCACTTTCATGGCAGCTGGCGGCTCTGCTCCTGAGCTCTTCACCTCACTCATTGGTGTTTTCATCTCCCACAGTAACGTGGGCATTGGCACAATTGTGGGTTCTGCTGTGTTCAACATCCTCTTTGTAATTGGCACTTGTGCCCTATTCTCCAGAGAAGTCCTCAACCTTACCTGGTGGCCCCTATTCCGTGATGTCTCCTTTTATATCTTTGACTTGACGATGCTCATCCTCTTCTTCTTGGATAGTCTAATCACCTGGTGGGAGAGCTTAATGCTCCTCATGGCCTATGCCTTCTATGTCTTTACCATGAAGTGGAACCAACAACTTGAAGTCTGGGTTAAAGAACGACTCAATGGGAGGACGATGGCCAAGATTATGGTTGGAGCAGGCCTTAGCAAGACAGGCAATGGGGACATCCCTGTGGATGATCTGGAAGATAGCAAGAAAGCAAAGCTCCCGTCCTTTCTGACCCGAGGAAGCAGTGCAGCCTCGCTACACAACAGCACCATTCGCAGCACCATCTACCAGCTCATGCTGCACACCTTGGACCCCCTAGGGGAAGTTGAAGAAGCTACAGAGCCTGATGAGTTCCCATCAGTCAAAGTTTCTCCAGTCTCTGCTGTGCACACTGCCAAAGATCATGATGAGCCAACCCCTGATGGGCAGGAGGGCCCAGATCCTGGAGCAGATGATAAAGGTGAAGATGAA------GACGAAGGTGAAGGTGAAGTTCTCTGTGAAAATGAAGACAATTCTGAGGTTGACACTAAAGGTCTAGAGGAAGTTGAAAACCAAGCAGTAGAAAATAATGAAGATGAAGGTCAAGATGAAACC------AAAGGTGAAGATGAACCTAAAGGTCAGGACAAAGGTGAAACTCAAGGTGAAGGTGATGCTGAG------------------------GATGAAACAGGAGTTGTACAGGAAGTTGAAAACCAA------------------GCAGTAGAAAATAGTGAAGTTGAA------GGTGAAACCAAAGTTGAAAATGAACCAGAAGGTCTAGACAACGATGAAACTCAAGGTGAAGATGAAGGTGCAACCCAAGGAGCTAATGATGATGAAACTGAAGGGGAAGGTGAAATTCATGGT---------------------------------------------------------------------------------------------------------------------------------------------------------------------------------------------------------CAAAGTACAGAGGAAGGTGATGAGAAGGGTGAAGAAGACCATGGAGAGGGAGGTGCAGGGGAAGGTGAAGAAAGAGATGAAGAAGGTGGAGAG---GGTAAAGAA---------------------------------------------------------------------GAAGGTGCT---------------------------GGGGGAGAGGCAGAGGCAGGTGCTGAGGAAGGTGAAGAAGAA------------------------------------------------------------------------------------------------------------------------------------------------------------------------------------------------------------------------------------------------------------------------------GGTGGAGAAGGT---------------------GAA---------------GAAGAA---------------------GAAGGT---GATGATGACAGTGAAGATGAAGATGAGGAAGATGATGAAGAG---GAAGAGGAAGCGGAAGAAGAAAATGAGGAGCCTCTGTCACTAGAATGGCCTGAAACAAAGAGTAAACAGGCCATTTACCTCTTCCTTTTCCCCATCGTTTTCCCCCTGTGGCTGACAGTTCCAGATGTCAGGAAACCGGAATCTAGGAAGTTCTTTGTGATCACATTTCTGGGCTCCATCCTGTGGATAGCCATGTTCTCCTACCTCATGGTGTGGTGGGCTCACCAGGTTGGTGAAACAATTGGGATTTCTGAAGAGATTATGGGCTTGACAATTCTAGCAGCAGGCACCTCCATTCCTGACCTCATTACAAGTGTCATTGTTGCCAGGAAAGGCCTAGGAGACATGGCTGTGTCCAGCTCAGTGGGCAGCAACATATTTGACATCACTGTGGGTTTGCCAGTTCCTTGGCTACTATTCTCTGTCTTCAACGAGTTCCAGCCTGTTCCTGTGAGCAGCAACGGCTTGTTCTGTGCCATTGTTTTGCTCCTTCTCATGCTCCTGTTTGTGATCTCTTCGATAGCATCCTGTAGATGGAGGATGAACAAAATCCTAGGGTTTACCATGTTTCTCCTTTACTTCATATTCTTGATTATCAGTGTAATGTTAGAAGATCGAATCATATCCTGTCCCATCTCTATCTGA
	Macropus_rufus	ATGGGGAAGCTGATCAAATTTGGGGGACAGGAGAAGCAGTTAACCCGACGGAAGAGACTCCAGTGGAATCGAGTCCTCTTTCTTTTGGGCGTGATACTTATTGGCTCCACTTACCAGTTCTTGAGGAGCCACTGGGCCCTGCCTACACTGTGGACAGCCAGGTATTCCCAG---CCTGTGAAAATGGCCAGCCGGGACCTTCCTAATACTGAAACAGTAACATCAGACAGTGACCATCAGAAATCCAGTCTAGAAATGGAAGGCAGTATGCTGGATCCCCAAGTA---ACAGAAGACCGGGAAAAGTTAACACCCTCAGCAACTGTGGCAAAGAAAAACCTAAACACATCCAGGAGAATAGTGAACAACTCT---------ACCCCAGTGACTCCTAGGAAAAGGAAGAAAAA-TTATACCTTAACAACAA---AGCAAACAATGAAGAACTATACTCCAACCACATTCAGTAGAAATATTCAGAACCCTACCTCAACTGCACCTCAAAGAACTGAGAAC---TACATGATGACCCCCAAGGCAACAGTGAAGAGCAATGATACAATGACAACTAGGAAAACAGTGGAAAAGAGGCTTCTGGTAACCCCCAAAAGGACAGGGGAGAATAGCCCGAGG------ACCCCCAAAGGAATAATCGAGAACACCTCAACTATTCCAAAAAGA------ATAGAGAACACTATCTCACCTTCTCCAACAAAAGTAATGGAAAAAACTACTCCAACTATTCCTAGAAGAAAAAAGAAGAATACTCCAGCTGCCCCCAAGAGAGTAGTGGAGAAGAACACTCCAACTTCCCCCAAAAGATTAGTGGAGACTACCCCAACTTCCCCT---------------AAGAATATCCCAACTATCCCCAAGAAAGCAGTGGAGAACAATACCCCAGCCACCCTCAAGAGAGTAGTGGAGACTACCCCAACTTCC------------------------------------CTTAAG------------------------------------------------AACACCCCAACTACCCCCAAAAGAGCAGTGGAAAAGAAGGATTCAGATACTTCTAAGAGAAGAGAAGAGGAAAATTCCCCAACTGCTGGCCAAACAGTGATGAAGACAAACACTATGGCACCCAGAACAAGAGTGGAGAACAAGACTTCTCCTGGATTGAGTATCATGAATACCCCAACCAGAGCTGGAGTACTGACACTGAGAACCGCTTCAGTCAGAAGGATGATAAAGAGAACCTCTACAGCCACTCTTAGAGAAGGAACACAGAACACAACATTAGCTACCATGGGCATCATTGCCCCTACCACCCACATCCGGCACTGTGTGTTTGTAGAACCTGTCCCAACAGTTCCTGCCAGCCTCTCCCCTTCAACAGCCATAACGTCTTTCCCTGATGAGGCTAGCCATAGCTCT---CCTGAAGTCCCTGAGCTATTAGACCTTCATGCCAAAGGAGAATATCCTCCAGACCTGTTCAGTGTGGAGGAGCGGAGGCAGGGCTGGGTGGTCCTACACCTCTTTGGAATGATATATGTGTTTGTGGCATTGGCCATTGTGTGTGATGAATACTTTGTCCCAGCC-TTGGGGGTCATCACCAATAAGCTACAGATCTCTGAGGATGTGGCTGGAGCCACTTTCATGGCAGCTGGCGGCTCTGCTCCTGAGCTCTTCACCTCACTCATTGGTGTTTTCATCTCCCACAGTAACGTGGGCATTGGCACAATTGTGGGTTCTGCTGTGTTCAACATCCTCTTTGTAATTGGCACTTGTGCCCTATTCTCCAGAGAAGTCCTCAACCTCACCTGGTGGCCCCTATTCCGTGATGTCTCCTTTTATATCTTTGACTTGACGATGCTCATCCTCTTCTTCTTGGATAGTCTAATCACCTGGTGGGAGAGCTTAATGCTCCTCATGGCCTATGCCTTCTATGTCTTTACCATGAAGTGGAACCAACAACTTGAAGTCTGGGTTAAAGAACGACTCAATGGGAGGACAATGGCCAAGATTATGGTTGGAGCAGGCCTTAGCAAGACAGGCAATGGGGACATCCCTGTGGATGATCTGGAAGATAGCAAGAAAGCAAAGCTCCCGTCCTTTCTGACCCGAGGAAGCAGTGCAGCCTCGCTACACAACAGCACCATTCGCAGCACCATCTACCAGCTCATGCTGCACACCTTGGACCCCCTAGGGGAAGTTGAAGAAGCTACAGAGCCTGATGAGTTCCCATCAGTCAAAGTTTCTCCAGTCTCTGCTGTGCACACTGCCAAAGATCATGATGAGCCAACCCCTGATGGGCAGGAGGGCCCAGATCCTGGAGCAGATGATAAAGGTGAAGATGAA------GATGAAGGTGAAGGTGAAGTTCTATGTGAAAATGAAGACGATTCTGAGGTTGAAACTAAAGGTCTAGAGGAAGTTGAAAACCAAGCAGTAGAAAATAATGAAGATGAAGGTCAAGATGAAACC------AAAGGTGAAGATGAACCTAAAGGTGAGGACAAAGGTGAAACTCAAGGTGAAGGCGATGCTGAG------------------------GATGAAACGGGAGCTGTACAGGAAGTTGAAAACCAA------------------GCAGTAGAAAATAGTGAAGTTGAA------GGTGAAACCAAAGTTGAAAATGAACCAGAAGGTCTAGACAAAGATGAAACTCAAGGTGAAGATGAAGGTACAACCCAAGGAGCCAATGATGATGAAATTGAAGGGGAAGGTGAAATTCAAGGT---------------------------------------------------------------------------------------------------------------------------------------------------------------------------------------------------------CAAAGTACAGAGGAAGGTGATGAGAAGGGTGAAGAAGACCATGGAGAGGGAGGTGCAGGGGAAGGTGAAGAAAGAGATGAAGAAGGTGGAGAG---GGTAAAGAA---------------------------------------------------------------------GAAGGTGCT---------------------------GGAGGAGAGGCAGAGGCAGGCGCTGAGGAAGGTGAAGAAGAA------------------------------------------------------------------------------------------------------------------------------------------------------------------------------------------------------------------------------------------------------------------------------GGTGGAGAAGGT---------------------GAA---------------GAAGAA---------------------GAAGGT---GATGATGACAGTGAAGATGAAGATGAGGAAGATGAGGAAGAG---GAAGAGGAAGAGGAAGAAGAAAATGAGGAGCCTCTGTCACTAGAATGGCCTGAAACAAAGAGTAAACAGGCCATTTACCTCTTCCTTTTCCCCATCGTTTTCCCCCTGTGGCTGACAGTTCCAGATGTCAGGAAACCGGAATCTAGGAAGTTCTTTGTGATCACATTTCTGGGCTCCATCCTGTGGATAGCCATGTTCTCCTACCTCATGGTGTGGTGGGCTCACCAGGTTGGTGAAACAATTGGGATTTCTGAAGAGATTATGGGCTTGACAATTCTAGCAGCAGGCACCTCCATTCCTGACCTCATTACAAGTGTCATTGTTGCCAGGAAAGGCCTAGGAGACATGGCTGTGTCCAGCTCAGTGGGCAGCAACATATTTGACATCACTGTGGGTTTGCCAGTTCCTTGGTTACTATTCTCTGTCTTCAACGAGTTCCAGCCTGTTCCTGTGAGCAGCAACGGCTTGTTCTGTGCCATTGTTTTGCTCCTTCTCATGCTCCTGTTTGTGATCTCTTCGATAGCATCCTGTAGATGGAGGATGAACAAAATCCTAGGGTTTACCATGTTTCTCCTTTACTTCATATTCTTGATTATCAGTGTAATGTTAGAAGATCGAATCATATCCTGTCCCATCTCTATCTGA
	Macropus_giganteus	ATGGGGAAGCTGATCAAATTTTGGGGACAGGAGAAGCAGTTAGCCCGACAGAAGAGACTCCAGTGGAATCGAGTCCTCTTTCTTTTGGGCGTGATACTTATTGGCTCCACTTACCAGTTCTTGAGGAGCCACTGGGCCCTGCCTACACTGTGGACAGCCAGGTATTCCCAG---CCTGTGAAAATGGCCAGCCGGGACCTTCCTAACACTGAAACAGTAACATCAGACAGTGACCATCAGAAATCCAGTCTAGAAATGGAAGGCAGTATTCTGGATCCCCAAGTA---ACAGAAGACCGGGAAAAGTTAACACCCTCAGCAACTGTGGCAAAGAAAAACCTAAATACATCCAGGAGAATAGTGAACAACTCT---------ACCCCAGTGACACCTAGGAAAAGGAAGAAAAA-TTATACCTTAACAACAG---AGCAAATAGTGAAGAACTATACTCCAACCACATTCAGTAGAAATATTCAGAACCCTACCTCAACTGCACCTCAAAGAACTGAGAAC---TACATGATGACCCCCAAGGCAACAGTGAAGAGCAATGACCCATTGACAACTAGGAAAACAGTGGGAAAGAGGCTTCTGGTAACCCCCAAAAGGACAGGGGAGAATAGCCCGGGG------ACCCCCAAAAGAATAATTGAGAACACCTCAACTATTCCAAAAAGA------ATAGAGAACACTGTCTCATCTTCTCCAACAAAAGTAATGGAAAAAACTACTCCAACTATTCCTAGAAGAAAAAAGAAGAATACTCCAGCTGCCCCCAAGAGAGTAGTGGAGAAGAACACTCCAACTTCCCCCAAAAGATTAGTGGAGACTATCCCAACTTCCCCT---------------AAGAATACCCCAACTATCCCCAAGAAAGCAGTGGAGAACAATAGCCCAGCCACCCTCAAGAGAGTAGTGGAGACTACCCCAACTTCC------------------------------------CTTAAG------------------------------------------------AACACCCCAACTACCCCCAAAAGAGTAGTGGAAAAGAAGGATTCAGATACTTCTAAGAGAAGAGAAGAGGAAAATTCCCCAACTGTTCGCCAAACAGTGATGAAGACAAACACTATGGCACCCAGAACAAGAGTGGAGAACAAGACTTCTCCTGGATTGAGTATCATGAATACCCCAACCAGAGCTGGAGTACTGACACTGAGAACCTCTTCAACCAGGAGGATGATAAAGAGAACCTCTACAGCCACTCTTAGAGAAGGAACACAGAACACAACATTAGCTACCATGGGCATCATTGCCCCTACCACCCACATCCGGCACTGTGTGTTTGTAGAACCTGTCCCAGCAGTTCCTGTCAGCCTCTCCCCTTCAACAGACATAACGTCTTTCCCTGATGAGGCTAGCCATAACTCT---CCTGAAGCCCCTGAGCTATTAGACCTTCATGCCAAGGGAGAATATCCTCCAGACCTGTTCAGTGTGGAGGAGCGGAGGCAGGGCTGGGTGGTCCTACACCTCTTTGGAATGATATATGTGTTTGTGGCATTGGCCATTGTGTGTGATGAATACTTTGTCCCAGCC-TTGGGGGTCATCACCAATAAGCTACAGATCTCTGAGGATGTGGCTGGAGCCACTTTCATGGCAGCTGGCGGCTCTGCTCCTGAGCTCTTCACCTCACTCATTGGTGTATTCATCTCCCACAGTAACGTGGGCATTGGCACAATTGTGGGTTCTGCTGTGTTCAACATCCTCTTTGTAATTGGCACTTGTGCCCTATTCTCCAGAGAAGTCCTCAACCTCACCTGGTGGCCCCTATTCCGTGATGTCTCCTTTTATATCTTTGACTTGATGATGCTTATCCTCTTCTTCTTGGATAGTCTAATCACCTGGTGGGAGAGCTTAATGCTCCTCATGGCCTATGCCTTCTATGTCTTTACCATGAAGTGGAACCAACAACTTGAAGTCTGGGTTAAAGAACGACTCAACGGGAGGACGATGGCCAAGATTATGGTTGGAGCAGGCCTTAGCAAGACAGGCAATGGGGACATCCCTGTGGATGATCTGGAAGATAACAAGAAAGCAAAGCTCCCGTCCTTTCTGACCCGAGGAAGCAGTGCAGCCTCGCTACACAACAGCACCATTCGCAGCACCATCTACCAGCTCATGCTGCACACCCTGGACCCCCTAGGGGAAGTTGAAGAAGCTACAGAGCCTGATGAGTTCCCATCAGTCAAAGTTTCTCCAGTCTCTGCTGTGCACACTGCCAAAGATCATGATGAGCCAACCCCTGATGGGCAGGAGGGCCCAGATCCTGGAGCAGATGATAAAGGTGAAGATGAA------GACGAAGGTGAAGGTGAAGTTCTATGTGAAAATGAAGACAATTCTGAGGTTGACACTAAAGGTCTAGAGGAAGTTGAAAACCAAGCAGTAGAAAATAATGAAGATGAAGGTCAAGATGAAACC------AAAGGTGAAGATGAACCTAAAGGTCAGGACAAAGGTGAAACTCAAGGTGAAGGTGATGCTGAG------------------------GATGAAACGGGAGTTGTACAGGAAGTTGAAAACCAA------------------GCAGTAGAAAATAGTGAAGTTGAA------GGTGAAACCAAAGTTGAAAATGAACCAGAAGGTCTAGACAAAGATGAAACTCAAGGTGAAGATGAAGGTGCAACCCAAGGAGCTAACGATGATGAAATTGAAGGGGAAGGTGAAATTCAAGGT---------------------------------------------------------------------------------------------------------------------------------------------------------------------------------------------------------CAAAGTACAGAGGAAGGTGATGAGAAGGGTGAAGAAGACCATGGAGAGGGAGGTGCAGGGGAAGGTGAAGAAAAAGATGAAGAAGGTGGGGAG---GGTAAAGAA---------------------------------------------------------------------GAAGGTGCT---------------------------GGAGGAGAGGCAGAGGCAGGTGCTGAGGAAGGTGAAGAAGAA------------------------------------------------------------------------------------------------------------------------------------------------------------------------------------------------------------------------------------------------------------------------------GGTGGAGAAGGT---------------------------------------GAAGAA---------------------GAAGGC---GATGATGACAGTGAAGATGAAGATGAGGAAGATGATGAAGAG---GAAGAGGAAGAGGAAGAAGAAAATGAGGAGCCTCTGTCACTAGAATGGCCTGAAACAAAGAGTAAACAGGCCATTTACCTCTTCCTTTTCCCCATCGTTTTCCCTCTGTGGCTGACAGTTCCAGATGTCAGGAAACCGGAATCTAGGAAGTTCTTTGTGATCACATTTCTGGGCTCCATCCTGTGGATAGCCATGTTCTCCTACCTCATGGTGTGGTGGGCTCACCAGGTTGGTGAAACAATTGGGATTTCTGAAGAGATTATGGGCTTGACAATACTAGCAGCAGGCACCTCCATTCCTGACCTCATTACAAGTGTCATTGTTGCCAGGAAAGGCCTAGGAGACATGGCTGTGTCCAGCTCAGTGGGCAGCAACATATTTGACATCACTGTGGGTTTGCCAGTTCCTTGGTTACTATTCTCTGTCTTCAACGAGTTCCAGCCTGTTCCTGTGAGCAGCAACGGCTTGTTCTGTGCCATTGTTTTGCTCCTTCTCATGCTTCTGTTTGTGATCTCTTCGATAGCATCCTGTAGATGGAGGATGAACAAAATCCTAGGGTTTACCATGTTTCTCCTTTACTTCATATTCTTGATTATCAGTGTAATGTTAGAAGATCGAATCATATCCTGTCCCATCTCTATCTGA
	Setonix_brachyurus	ATGGGGAAGCTGATCAAATTTGGGGGACAGGAGAAGCAGTTAGCCCGACGGAAGAGACTCCAGTGGAATCGAGTCCTCTTTCTTTTGGGCGTGATACTTATTGGCTCCACTTACCAGTTCTTGAGGAGCCACTGGGCCCTGCCTACACTGTGGACAGCCAGGTATTCCCAG---CCTGTGAAAATGGCCGTCCGGGACCTTCCTAACACTGAAACAGTAACATCAGACAGTGACCATCAGAAATCCAGTCTAGAAATGGAAGGCAGTGTGCTGAATCCCCAAGCA---ACAGAAGACCAGGAAAAGTTAACACCCTCAGCAACTGTGGCAAAGAAAAACCTAAACACATCCAGGAGAATAGCGAACAACTCT---------ACCCCAGTGACACCTAGGAAAAGGAAGAAAAA-TTATACCTTAACAACAG---AGCAAATAGTGAAGAACTATACTCCAACCACATTTAGTAGAAATATTCAGAACCCTACCTCAACTGCACCTCAAAGAACTGAGAAC---TACATGATGACCCCCAAGGCAACAGTGAAGAGCAATGACACATTGACAACTAGGAAAACAGTGGGAAAGAGGCTTCTGGTAACCCCCAAAAGGACAGGGGAGAATAGCTCGGGG------ACCCCCAAAAGAATAACTGAGAACACCTCAACTATTCCAAAAAGA------ATAGAGAACACTGTCTCACCTTCTCCAACAAAAGTAATGGAAAAAACTACTCCAACTATTCCTAGAAGAAAAAAGAAGAATACTCCAGCTGCTCCCAAGAGAGTAGTGGAGAAGAACACTCCAATTTCCCCCAAAAGATTAGTGGAGACTACCCCAACTTCCCCT---------------AAGAATACCCCAACTATCCCCAAGAAAGCAGTGGAGAACAATAGCCCAGCCACCCTCAAGAGAGCAGTGGAGACTACCCCAACTTCC------------------------------------CTTAAG------------------------------------------------AACACCCCTACTACCCCCAAAAGAGTAGTGGAAAAGAAGGATTCAGATACTTCTAAGAGAAGAGAAGAGGAAAATTCCCCAACTGTTCGCCAA------ATGAAGACAAACACTATGGCACCCAGAACAAGAGTGGAGAACAAGACTTCTCCTAGATTGAGTATCATGAATACCCCAACCAGAGCTGGAGTACTGACACTGAGAACCTCTCCAACCAGGAGGATGATAAAGAGAACCTCTACAGCCACTCTTAGAGAAGGAACACAGAACACAACATTAGCTACCATGGGCATCATTGCCCCTACCACCCACATCCGGCACTGTGTGTTTGTAGAACCTGTCCCAACAGTTCCTGCCAGCCTCTCCCCTTCAACAGACATAATGTCTTTCCCTGATGAGGCTAGCCATAGCTCT---CCTGAAGCCCCTGAGCTATTAGACCTTCATGCCAAGGGAGAATATCCTCCAGACCTGTTCAGTGTGGAGGAGCGGAGGCAGGGCTGGGTGGTCCTACACCTCTTTGGAATGATATATGTGTTTGTGGCATTGGCCATTGTGTGTGATGAATACTTTGTCCCAGCC-TTGGGGGTCATCACCAATAAGCTACAGATCTCTGAGGATGTGGCTGGAGCCACTTTCATGGCAGCTGGCGGCTCTGCTCCTGAGCTCTTCACCTCACTCATTGGTGTTTTCATCTCCCACAGTAACGTGGGCATTGGCACAATTGTGGGTTCTGCTGTGTTCAACATCCTCTTTGTAATTGGCACTTGTGCCCTATTCTCCAGAGAAGTCCTCAACCTCACCTGGTGGCCCCTATTCCGTGATGTCTCCTTTTATATCTTTGACTTGACAATGCTCATCCTCTTCTTCTTGGATAGTCTAATCACCTGGTGGGAGAGCTTAATTCTCCTCATGGCCTATGCCTTCTATGTCTTTACCATGAAGTGGAACCAACAACTTGAAGTCTGGGTTAAAGAACGACTCAACGGGAGGATGATGGCCAAGATTATGGTTGGAGCAGGCCTTAGCAAGACAGGCAATGGGGACATCCCTGTGGATGATCTGGAAGATAGCAAGAAAGAAAAGCTCCCGTCCTTTCTGACCCGAGGAAGCAGTGCAGCCTCGCTACACAACAGCACCATTCGCAGCACCATCTACCAGCTCATGCTGCACACCCTGGACCCCCTAGGGGAAGTTGAAGAAGCTACAGAGCCTGATGAGTTCCCATCAGTCAAAGTTTCTCCAGTCTCCGCTGTGCACACTGCCAAAGATCATGATGAGCCAACCCCTGATGGGCAGGAGGGCCCAGATCCTGGAGCAGATGATAAAGGTGAAGATGAA------GACGAAGGTGAAGGTGAAGTTCTATGTGAAAATGAAGACGATTCTGAGGTTGAAACTAAAGGTCTAGAGGAAGTTGAAAACCAAGCAGTAGAAAATAATGAAGATGAAGGTCAAGATGAAACC------AAAGGTGAAGATGAACCTAAAGGTCAGGACAAAGGTGAAACTCCAGGTGAAGGTGATGCTGAG------------------------GATGAAACAGGAGTTGTACAGGAAGTTGAAAACCAA------------------GCAGTAGAAAATAGTGAAGTTGAA------GGTGAAACCAAAGTTGAAAATGAACCAGAAGGTCTAGACAACGATGAAACTCAAGGTGAAGATGAAGGTGCAACCCAAGGAGCTAAT---GATGAAATTGAAGGGGAAGGTGAAATTCAAGGT---------------------------------------------------------------------------------------------------------------------------------------------------------------------------------------------------------CAAAGTACAGAGGGAGGTGATGAGAAGGGTGAAGAAGACCATGGAGAGGGAGGTGCAGGGGAAGGTGAAGAAGAAGATGAAGAAGGTGGAGAG---GGTAAAGAA---------------------------------------------------------------------GAAGGTGCT---------------------------GGAGGAGAGGCAGAGGCAGGTGCTGAGGAAGGTGAAGAAGAA------------------------------------------------------------------------------------------------------------------------------------------------------------------------------------------------------------------------------------------------------------------------------GGTGGAGAAGGG---------------------GAA---------------GAAGAA---------------------GAAGGT---GATGATGACAGTGAAGATGAAGATGAGGAAGATGAG---------GAAGAGGAAGAGGAAGAAGAAAATGAGGAGCCTCTGTCACTAGAATGGCCTGAAACAAAGAGTAAACAGGCCATTTACCTCTTCCTTTTCCCCATCGTTTTCCCCCTGTGGCTGACAGTTCCAGATGTCAGGAAACCGGAATCTAGGAAGTTCTTTGTGATCACATTTCTGGGCTCCATCCTATGGATAGCCATGTTCTCCTACCTCATGGTGTGGTGGGCTCACCAGGTTGGTGAAACAATTGGGATTTCCGAAGAGATTATGGGCTTGACAATTCTAGCAGCAGGCACCTCCATTCCTGACCTCATTACAAGTGTCATTGTTGCCAGGAAAGGCTTAGGAGACATGGCTGTGTCCAGCTCAGTGGGCAGCAACATATTTGACATCACTGTGGGTTTGCCAGTTCCTTGGTTACTATTCTCTGTCTTCAACGAGTTCCAGCCTGTTCCTGTGAGCAGCAACGGCTTGTTCTGTGCCATTGTTTTGCTCCTTCTCATGCTCCTGTTTGTGATCTCTTCGATAGCATCCTGTAGATGGAGGATGAACAAAATCCTAGGGTTTACCATGTTTCTCCTTTACTTCATATTCTTGATTATCAGTGTAATGTTAGAAGATCGAATCATATCCTGTCCCATCTCTATCTGA
	Potorous_gilbertii	ATGGGAAAGCTGATCAAATTTTGGGGACAGGAGAAGCGGTTAACCCAACGGAAGAGACTCCAATGGAATCGAGTCCTCTTTCTTTTGGGCGTGATACTTATTGGCTCTACTTACCAGTTCTTGAGGAGTCACTGGGCCCTGCCTACACTATGGACAGCCAGGTATTCCCAG---CCTGTGAAAATGGCTAGCCGGGACCTTCCTAACACTGAAACAGTAACATCAGACAGTGACTATCAGAAATCCAGTCTAGAAATGGAAGGCAGTGTGCTGGATCCCCAGGTA---ACAGAAGACTGGGAAAAGTTAACACCCTCAGCAACTGTGGCAAAGAAAAACCTAAACACATCCAGGAAAATAGCGAACAACTCT---------ACCCCAGTGACACCTAGGAAAAGGAAGAAAAA-TTATACCTTAACAACAG---AGCAAATAGTGAAGAACTATACTCCAACCTCATTCAGTAGAAATATTCAGAACCCTACCTCAACTACACCTCAAAGAACTGAGAAC---CACATCGTTACTCCCAAGACAACAGTGAAGAACAATGACACATTGACAACTAGGAAAACAATGGAAAAGAGGCTTCTGGTAACCCCCAAAAGGACAGTGGAGAATAACCCAGGG------ACCCCCAAAGGAATAATTGAGAACACCTCAACTATTCCAAAAAGA------ATAGAGAACACTGTCTCACCTTCTCTAACTAAAGTAATGGAAAAAACAACTCCAACTATTCCTAGAAGAAAAA---AGAATACTCCAGCTGCCCCCCAGAGGGTAGTGGAGAAGAACACTCCAACTTCCCTCAAAAGATTAGTGGAGACTACCCCAACTTCCCCT---------------AAGAATACCCCAACAATCCCCAAGAAAGCAGTGGAGAAGAACACCCCAGCCACCCTCAAGAGAGTGGTGGAGACTACCCCAACTTCC------------------------------------CTTAAG------------------------------------------------AACACCCCAATTACCCCAAAAAGAGTAGTGGAAAAAAAGGATTCAAATACTTCTAAGAGAAGAGAAGAGGAAAATTCCACAACTGTTCACCAAACAGTGATGAAGACAAACACTATGGCACCCAGAACAAGAGTGGAGAACAAGACTTCT---GGATTGAGTATCATGAATACCCCAACCAGAGCTGGAGTACTGACATTGAGAACCTCTTCAATC---AGGATGATAAAGAGAACCTCTACAGCCACTCTTAGAGAAGGAGCACAGAACACAACATTAGCTACCATGGGCATCTTGGCCCCTACCACCCACATCCGGCACTGTGTGTTTGTAGAACCTGTCCCAACAGTTCCTGCCAGCCTCTCCCCCTCAACAGGCATAACATCTTTCCCTGATGAGGCTAGCCATAGCTCT---CCTGAAGCCCCTGAGCTATTAGACCTTCATGCCAAGGGAGAATATCCTCCAGACCTGTTCAGTGTGGAGGAGCGGAGGCAGGGCTGGGTGGTCCTACACCTCTTTGGAATGATATATGTGTTTGTGGCCTTGGCCATTGTGTGTGATGAATACTTTGTCCCAGCC-TTGGGGGTCATCACCAATAAGCTACAGATCTCTGAGGATGTGGCTGGAGCCACTTTCATGGCAGCTGGCGGCTCTGCTCCTGAGCTCTTTACCTCACTCATTGGTGTTTTCATCTCCCACAGTAACGTGGGCATTGGCACAATTGTGGGCTCTGCTGTGTTCAACATCCTCTTTGTAATTGGCACTTGTGCCCTATTCTCCAGAGAAGTCCTCAACCTCACCTGGTGGCCTCTATTCCGTGATGTCTCCTTTTATATCTTTGACTTGACGATGCTCATCCTCTTCTTCTTGGATAGTCTAATCACCTGGTGGGAGAGCTTAATGCTCCTCATGGCCTATGCCTTCTATGTCTTTACCATGAAGTGGAACCAACAACTTGAAGTCTGGGTTAAAGAACGACTCAACAGGAGGACGATGGCCAAGATTATGGTTGGGGTAGGCTTTAGCAAGACAGGCAATGGGGACATCCCTGTGGATGATTTGGAAGATAGCAAGAAAGCAAAGCTCCCGTCCATTCTGACCCGAGGAAGCAGTGCAGCCTCGCTACACAACAGCACCATTCGCAGCACCATCTACCAGCTCATGCTGCACACCCTGGACCCCCTAGGGGAAGTCGAAGAAGCTACAGAGCCCGATGAGTTCCCATCAGTCAAAGTTTCTCCAGTTTCTGCTGTGCACACTGCCAAAGATCATGATGAGCCAACCCCTGATGGGCAGGGGGGCCCAGATCCTGGAGCAGATAGTAAAGGTGAAGATGAA------GACAAAGGCGAAAGTGAAGTTCTATGTGAAAATGAAGACAATTCTGAGGATGAAACTAAAGGTCTAGAGGAAGGTGAAAACCAAACAGTAGAAAATAAT------------------------------------GAAGATGAGTCTAAAGATCAGGACAAAGGTGAAACTCAAGGTGAAGGTGATGCTGAG------------------------GATGAAACGGCACTTGTACAGGAAGCTGAAAACCAA------------------GCAGTAGAAGATAGCAAAGTTGAA------GGTGAAACCAAAGTGCAAAATGAACCAGAGGGTCTAGACAAAGATGAAACTCAAGGTGAAGATGAAGGTGCAACCCAAGGAGCTAATGATGATGAAACTGAAGGGGAAGGTGAAATTCGAGGT---------------------------------------------------------------------------------------------------------------------------------------------------------------------------------------------------------CAAGGTACAGAGGAAGGGGATGAGAAGGGTGAAGAAGACCATGGAGAGGGAGGTGCAGGGGAAGGTGAGGAAAGAGATGAAGAAGGTGGAGAG---GGTAAAGAA---------------------------------------------------------------------GAAGGCGCT---------------------------GGAGGAGAGGCAGAGGCAGGTGCTGAGGAAGGTGAAGAAGAA---------------------------------------------------------------------------------------------------GGCGCCGGAGGAGAGGCAGAGGCAGGTGCTGAGGAAGATGAA------------------------------GAAGAAGGCACTGGAGGACAGGCAGAGGCAGGTGCTGAGGAA------------GATGAAGAAGAAGGT------GCCGGAGGAGAGGCAGAGGCAGATGGTGAGGAAGGT---------------------GAAGGAGGTGGAGAAGGTGAAGAA---------------------GAAGAT---GATGGTGACAGTGAAGATGAAGATGAGGAAGATGAG---------GAAGATGAAGAGGAAGAAGAAAATGAGGAGCCTCTGTCACTAGAATGGCCTGAAACAAAGAGTAAACAGGCCATTTACCTCTTCCTTTTACCCATCGTTTTCCCCTTGTGGCTGACGGTTCCAGATGTCAGGAAACCGGAATCTAGGAAGTTCTTTGTGATCACATTTCTGGGTTCCATCCTGTGGATAGCCATGTTCTCCTACCTCATGGTGTGGTGGGCTCACCAGGTTGGTGAAACAATTGGGATTTCTGAAGAGATCATGGGCTTGACAATTCTAGCAGCAGGCACCTCCATTCCTGACCTCATTACAAGTGTTATTGTTGCCAGGAAAGGCCTAGGAGACATGGCTGTGTCCAGCTCGGTGGGCAGCAACATATTTGACATCACCGTGGGTTTGCCAGTTCCTTGGTTACTATTCTCTGTCTTCAACGAGTTACAGCCTGTTCCTGTGAGCAGCAACGGCTTGTTCTGTGCCATTGTTTTGCTCCTTCTCATGCTCCTGTTCGTGATCTCTTCGATAGCATCCTGTAGATGGAGGATGAACAAAATCCTAGGGTTTACCATGTTTCTCCTTTACTTCATATTCTTGATTATCAGTGTAATGTTAGAAGATCGAATCATATCCTGTCCCATCTCCATCTGA
	Gymnobelideus_leadbeateri	ATGGGGAAGCTGATCAAATTTTGGGGACAGGAGAAGCGGTTAACTCGACGGAAGAGGCTCCAGTGGAACCGAGTCCTCTTCCTTTTGGGCATGATACTCATTGGCTCTACTTACCAGTTTTTGAGAAGCCACTGGTCCCTGCCTACACTATGGTCAGTCAGGTATTCCCAGCACCCTGTGAAAATGGCCAGCAGGGACCTTCCTAACAGTGAGACAGTAACATCAGACAGTGGCCATCAAAAATCCACTCTAGAAATGGAAGGCAGTACGCTGGATCCCCAAATT---ACAGAAGACAGGGACAAGTTAACACCTGTAGCAACTGTGGCAAAGAATAACCTAAATACACCTAGGAGAGTAGTGAATAACTCTACCCCAGTAACTCCAGTGACACCTAGGAAAAGGAAGAAAAA-TTATACCTTAACAACAG---AGCAAAGAGTGAAGAATTATACTCCAGCCACATCCAGTAGACATATTCAGAACCCTACCTCCACTACACCTAAAAGAACGGAGAAC---TACTCGATTACCCCCAAGGCAACAGTGAAAAACAATGACACAATGACAATTAGGAAAACAGGGGAAAAGAAACTTCTGGTCACCCCCAAAAGGACAGTGGAGAATACCCCAGGG------ACCTCTAAAGGAATAGTTGAGAATACCCCAACTATCCTAAAAAGAATA---ATAGAGAACACTGTCTCACCTTCTCCAACAAACGTAGTGGTAAAAACAACTCCAACTATTCTTAAAAGAAAAA---AGAATACTCCAGCTGCCCCCAAGAGAGTAGTAGAGAAGAACACTCCAAGCACTCCCAAAAGACTAGTGGAGATCACCCCAACTTCCCCT------------------------------------AAGAGAGCAATGGAAAAGAGCACCCCAACCATTCCCAAGAAAGCAGTGGAG---------------------------------------------------------------------------------------------------------AATGCCCCAACTACCCCCAAGAGAGCAGCAGAGAAGAAGAATTCAAATACTTTTAAGAGAAGAGAAGAAGAAAATTCCCCAACTGTTCACCAAACAATGATGAAGACAAGCACGATGGTACCTAGCACAACAGTGGTGAACAATACTTCT---GGATTGAGTATCGTGAATACCCCAACCAGAGCTAGAGTGCTGACATCAAGAACCTCCTCAACCAGGGGGATGATGAAGAGACCCTCTCCAGCCACTCTCAGGGAAGTAGCACATAATACAACGTTATCTGCCCTGGGCATCGTTGCCCCTACCACCCAGATCCGGCACTGTGTGTTTGTAGAACCTGGCCCAACAGATTCTGTCAGCCTCTCCCCTTCAACAGGCATGGCCCCTTTCCCTGATGAGGCTAGCCATAACTCT---CCTGCAGCCCCTAAATTGTTAGAACTTCACCCCAAAGCAGAATACCCTCCAGACCTGTTCAGTGTGGAGGAGCGGAGGCAGGGCTGGGTGGTGCTACACCTCTTTGGAATGATATATGTGTTTGTAGCCTTGGCCATTGTGTGCGATGAATACTTTGTCCCAGCA-TTGGGGGTCATCACTGATAAGCTACAGATCTCTGAGGATGTGGCTGGAGCCACCTTCATGGCAGCTGGTGGCTCTGCTCCTGAGCTCTTCACCTCCCTCATTGGCGTCTTCATCTCCCACAGCAATGTGGGCATTGGCACAATTGTAGGTTCTGCTGTGTTCAACATTCTCTTTGTCATTGGCACTTGTGCCCTATTCTCCAGAGAAGTCCTCAACCTCACCTGGTGGCCCCTATTCCGTGATGTTTCCTTCTATATCTTTGACTTGATGATGCTGATCCTCTTCTTCTTGGACAGCCTGATCACCTGGTGGGAGAGCCTAATGCTCCTCATGGCCTATGCCTTCTATGTCTTTACCATGAAGTGGAACCGACAACTTGAAATCTGGGTCAAAGAACAGCTCAACAGGAGGACAATGGCCAAGATTATGGTTGGGACAGGCCTCAGCAAGACAGGCAATGGGGACATCCCTGTGGATGATCTGGAAGATAGCAAGAAAGCAAAGCTCCCGTCCACTCTGATCCGAGGAAGCGGTGCAGCCTCGCTACACAACAGCACCATTCGCAGCACCATCTACCAGCTCATGCTGCACACCTTGGACCCCCTAGGGGAAGTAGAAGAACCTGCAGAGCCCGATGAGCTCCCACCAGTCAAAGTTTCTCCAGTCTCTGCTGTGCACACTGCCAAAGATCATGATGAGCCAACCCCTGATGGGCAGGAGGATCCAGATACTGGAGCAGATGATAAAGGTGAA------------GATGAAGGTGAAGGTGAAGTTCTAGATGAAAATGAAGATGATTCTGAGGTTGAAACTAAAGGTCTAGAGGAAGTTGAAAAGGAAGCAGTAGAAAATAATGAAGATGAAGGTCAAGATGAAACC------AAAGGTGAAGATGAACCTAAAGGTCAGGACAAAGATGAAACTCAAGGTGAAGGTGATGCTGAG------------------------GATGAAACTGGAGTTTTAGAGGAAGTTGAAAACCAA------------------GCAGTAGAAAATAGTGAAGTTGAA------GGTGAAACCAAAGGTGAAGATGAACTAGAAGGTCCAGACAAAGATGAAACTCAAGGTGAAGATGAAGGTGAAACCCAAAGGGCCAGTGGTGATGAAATTGAAGGGGAAGGTGAAACTCAGGGTCAAGGTACA---------------------------------------------------------------------------------------------------------------------------------------------------------------------------------------------------------GAGGAAGGTGATGAGAAAGGTGAAGAAGACCATGGAGAGAGAGATGCAGGGGAAAGTGCAGAAAGAGATGAAGAAGGTAGAGAA---GGTGAAGAAGGT------------------------------------------------------------------------------------------------------------------GAAGAAGAAGGTGATGAGAAGGGTGAAGTCCATGAAGAGGGAGGTGCAGGGGAAGGTGAAGAAAGAGGTGGA------------------------------------------------------------------------------------------GAAGATGGAGAAGAAGGTGGAGAAGGC---------AAAAAAGGT---------------------------------------------------------------GAAGAAGGTGAAGAAGAAAAAGAAGAA------------------------------------------------------GAAGAA---------------------GAAGAT---GATGATGATGATGACAGTGAAGATGAGGATGAGGAAGAAGAG---------GAAGATGAAGAAGAAAATGAGGAGCCTCTGTCACTAGAATGGCCTGAAACAAAAAGTAAACAGGCTATTTACCTCTTCCTTTTACCCATCGTTTTCCCCCTGTGGCTGACGGTTCCAGATGTCAGGAAACCGGAATCTAGGAAGTTCTTTGCGATCACATTTCTGGGCTCCATCTTGTGGATAGCCATGTTCTCATACCTCATGGTGTGGTGGGCTCACCAGGTTGGTGAAACAATTGGGATTTCTGAAGAGATTATGGGTTTGACAATCCTAGCAGCAGGCACCTCAATTCCTGACCTCATTACAAGTGTTATTGTTGCCAGGAAAGGCCTAGGAGACATGGCTGTGTCCAGCTCAGTGGGCAGCAACATATTTGACATCACTGTGGGTTTGCCGGTTCCTTGGTTTCTCTTCTCTGTCTTCAATGAGTTACAGCCTGTTCCAGTGAGCAGCAATGGCTTGTTCTGTGCAATTGTTTTACTCCTTCTCATGCTCCTGTTTGTGATCTCTTCGATAGCATCCTGTAGATGGAGGATGAACAAAATCCTCGGGTTCACCATGTTTCTCCTTTACTTCATATTCTTGATTGTCAGTGTAATGTTAGAAGATCGAATCATATCCTGCCCCATCTCTATCTGA
	Pseudochirops_corinnae	ATGGGGAAGCTGATCAAATTTTGGGGACAGGAGAAGCGGTTAACCCGACAGAAGAGGCTCCAATGGAACCGAGTCCTCTTCCTTTTGGGCATGATACTCATGGGCTCTACTTACCAGTTTTTGAGAAGCCAACTGTCCCTGCCTACACTATGGATGGTCAGGTATTCCCAGCACCCTGTGAAAATGGCCAGCAGGGACCTTCCTAACCGTGAAACAGTAACATCAGACAGTGGCCATCAGAAATCCAGTCTAGAAATGGAAGGCAGTACACTGGATCCCCAAATT---ACAGAAGACAGGGACAAGTTAACACCTGCAGCAACTGTGGCAAAGAAAAACCTAAATACACCCAAGAGAATAGTGACAAACTCTACCCCAGTGACTCCAGTGATACTTAGGAAAAGGAAGAAAAA-TTATACCTTAACCACAG---AGCAAATAGTGAAGAATTATACTCCAACCACAGTCAGTAGAAATCTTCAGAACCCTACTTTAACTACACCTAAAAGAACTGAGAAC---TACACGATTACCCCCAAGACAACAGTGAAAAACAATGACACAATGACAACTAGGAAAACAGGGGAAAAGAAACTTCTGGCAACCTCCAAAAGGACAGTGGCGAATACCTCGGGG------ACCCCTAAAGAAATAGTTGAGAATACCCCAACTATTCTAAAAAGAATA---ATAGAGAACACTGTCTCACCTTCTCTAACAAAAGTCGTGGAAAAAACAACTCCAACTATTCCTAAAAGAAAAAAGGAGAATACTCCAGCTGCCCCCAAGAGAGTAGTAGAGAAGAATATTCCAAGTACCTCCAAAGGACTAGTGGAGACCACTCCCACTTCCCCT------------------------------------AAGAGAGCAGTGGAAAAGAACACCCCAAGTATTTCCAAGAAAGCAGTGGAG---------------------------------------------------------------------------------------------------------AATACCTCAATTATCCCCAAGAGAGTAGTGGAAAAGAAGAATTCAAATACTTCTAAGAGAAGAGAAGAGGAAAATTCCCTGACTGTCCACCAAACAATGATGAAGACAAGCACTATGGTACCTACCACAACAGTGGAGAACAATACTTCTCCTGGATTGAGTATTGTGAATACCCCAACCAGAGCTAGAATGCTGACATCAAGAATCTCCTCAACCAGGGTGATGATAAAGAGAACCTCTACAGCCACTCTCAGGGGAGTAGCACATAATACAACATCATCTGCCCTGGGCATTGTTGCCCCTACCACCCAGATCCGGCACTGTGTGTTTGTAGAACCTGTTCCAACAGTTTCTGTTAGCCTCTCCCCTTCATCAGGCATGACCCCTTTCCCTGATGAGGCTAGCCATAACTCT---CCTGCAGCCCCTAAGTTGTTAGAACTTCACCCCAAGGCAGAATACCCTCCAGACCTCTTCAGTGTGGAGGAGCGGAGGCAGGGCTGGGTGGTCCTACACCTCTTTGGAATGATATATGTGTTTGTAGCCTTGGCCATTGTGTGTGATGAATACTTTGTCCCAGCA-TTGGGGGTCATCACGAATAAGCTACAGATCTCTGAGGATGTGGCTGGAGCCACTTTCATGGCAGCTGGTGGCTCTGCTCCAGAGCTCTTCACCTCACTCATTGGTGTTTTCATCTCCCACAGCAATGTGGGCATTGGCACAATTGTGGGTTCTGCTGTGTTCAACATCCTCTTTGTCATTGGCACTTGTGCCCTATTCTCCAGAGAAGTCCTCAACCTCACCTGGTGGCCCCTATTCCGGGATGTCTCCTTCTATATCTTTGACTTGATGATGCTTATCCTCTTCTTCTTGGACAGCCTGATCACTTGGTGGGAGAGCCTAATGCTCCTCATGGCCTATGCCTTCTATGTCTTTACCATGAAGTGGAACCGACAACTTGAAGTGTGGGTCAAAGAACAGCTCAACAGGAGGACAATGGCCAAGATTATGGTTGGGACAGGCCTCAGCAAGACAGGCAATGGGGACATCCTTGTGGATGATCCAGAAGATAGCAAGAAAGCAAAGCTCCCGTCCACTCTGACCCGAGGAAGCAGTGCAGCCTCGCTACACAACAGCACCATTCGCAGCACCATCTACCAGCTCATGCTGCACACCTTGGACCCCCTAGAGGAAGTAGAAGAACCTGCAGAGCCCGATGAGCTCCCATCAGTCAAAGTTTCTCCAGCCTCTGCTGTGCACACTGCCAAAGATCATGATGAGCCAACCCCTGATGGGCAGGAGGGTCCAGATACTGGAGCAGATGATAAA------GATGAA------GATGAAGGTGAAGGTGAAGTTCTAGAAGAAAATGAAGATGATTCTAAGGTTGAAACTAAAGGTCTAGAGGAAGTTGAAAACCAAGCAGTAGAAAATAATGAAGATGTAGGTCAAGATGAAGCC------AAAGATGAAAATGAACCTAAAGGTCAGGACAAAGATGAAACTCAAGGTGAAGGTGATGCTGAG------------------------GATGAAACTGGAGTTTTAGAGGAGGTTGAAAACCAA------------------GCAGTAGAAAATAGTGAAGTAGAG------GGTGAAACCAAAGGTGAAGATGAACCAGAAGGTCAGGACAAAGATGAAACTCAAGGTGAAGATGAAGGTGAAACCCAAAGGGCCAATGATGATGAAATTGAAGGGGAAAGTGAAACTCAGGGTCAAGGTACA---------------------------------------------------------------------------------------------------------------------------------------------------------------------------------------------------------GAGGAAGGTGATGAGAAGGGTAAGGAAGACCATGGAGAGAGAGATGGCAGGGAAGGTGAAGAAAGAGATGAAGAAGGTGGAGAA---GGTGAAGAAGGT------------------------------------------------------------------------------------------------------------------GAAAAAGGTGACGTAAAGGATGAAGATGACCATGGAGAAGGAGGTGCAGGTGAAGGTGCAGAAAGAGATGAAGAAGGTAGAGAAGGTAAA---GAA---------------------------------GGTATAGGAGAAGGGGCAGAGGCAGGTGCTGAGGAAGGTGAAGAAGGAGGTGGAGAAGGT---------AGAGAAGAT---------------------------------------------------------------GGAGAAGGTAGAGAAGATGGA---GAAGGTGGAAAAGAAGGCATAAAAGAAGGT---------GAAGAAGGTGGAGAAGGTGAAGAA---------------------GAAGAA---GAAGGTGATGATGACAGTGAAGATGAGGATGAGGAAGAAGAG---GAAGAAGAAGATGAAGAAGAAAATGAGGAGCCTCTGTCACTAGAATGGCCTGAAACAAAAAGTAAACAGGCCATTTACCTCTTCCTTTTACCTATCGTTTTCCCCCTGTGGCTGACGGTTCCAGATGTCAGGAAACCGGAATCTACGAAGTTCTTTGCGATCACATTTCTGGGCTCCATCCTGTGGATAGCCATGTTCTCATACCTCATGGTGTGGTGGGCTCACCAGGTTGGTGAAACAATTGGGATTTCTGAAGAGATTATGGGCTTGACAATCCTAGCAGCAGGCACCTCAATTCCTGACCTCATTACAAGTGTTATTGTTGCCAGGAAAGGCCTAGGAGATATGGCTGTGTCCAGTTCAGTGGGCAGCAACATATTTGACATCACTGTGGGTTTGCCAGTTCCTTGGTTACTCTTCTCTGTCTTCAATGAGTTACAGCCTGTTCCAGTGAGCAGCAATGGCTTGTTCTGTGCAATTGTTTTACTCCTTCTCATGCTCCTGTTTGTGATCTCTTCGATAGCATCCTGTAGATGGAGGATGAACAAAATCCTAGGGTTTACCATGTTTCTCCTTTACTTCATATTCTTGATTATCAGTGTAATGTTAGAAGATCGAATCATATCCTGTCCCATCTCTATCTGA
	Pseudochirops_cupreus	ATGGGGAAGCTGATCAAATTTTGGGGACAGGAGAAGCGGTTAACCCGACAGAAGAGGCTCCAATGGAACCGAGTCCTCTTCCTTTTGGGCATGATACTCACGGGCTCTTCTTACCAGTTTTTGAGGAGCCAACTGTCCCTGCCTACACTATGGATGGTCAGGTATTCCCAGCACCCTGTGAAAGTGGCCAGCAGGGACCTTCCTAACCGTGAAACAGTAACATCAGACAGTGGCCATCAGAAATCCAGTCTAGAAATGGAAGGCAGTACACTAGATCCCCAAATT---ACAGACGACAGGGACAAGTTAACACCTGCAGCAACTGTGGCAAAGAAAAACCTAAATACACCCAAGAGAACAGTGACAAACTCTAGCCCAGTGACTCCAGTGACACTTAGGAAAAGGAAGAAAAA-TTATACCTTAACCACAG---AGCAAATAGTGAAGAATTATACTCCAACCACAGTCAGTAGAAATATTCAGAACCCTACTTTAACTACACCTAAAAGAACTGAGAAC---TACACAATTACCCCCAAGACAACAGTGAAAAACAATGACACAATGACAACTAGGAAAACAGGGGAAAAGAAACTTCTGGCGACCTCCAAAAGGACAGTGGAGAATACCTCGGGG------ACCCCTAAAGAAATAGTTGAGAATACCCCAACTATTCTAAAAAGAATA---ATAGAGAACACCGTCTCACCTTCTCCAACAAAAGTCGTGGAAAAAACAACTCCAACTATTCCTAAAAGAAAAAAGGAGAATACTCCAGCTGCCCCCAAGAGAGTAGTAGAGAAGAATATTCCAAGTACCTCCAAAGGACTAGTGGAGACCACTCCAACTTCCCCT------------------------------------AAGAGAGCAGTGGAAAAGAACACCCCAAGTATTTCCAAGAAAACAGTGGAG---------------------------------------------------------------------------------------------------------AATACCTCAACTATCCCCAAGAGACTAGTGGAAAAGAAGAATTCAAATACTTCTAAGAGAAGAGAAGAGGAAAATTCCCTGACTGTTCACCAAACAATGATGAAGACAAGCACTATGGGACCTAGCACAACAGTGGAGAGCAATACTTCTCCTGGATTGAGTATTGTGAATACCCCAACCAGATCTAGAATGCTGACATCAAGAATCTCCTCAACCAGGGTGATGATAAAGAGAACCTCTACAGCCACTCTCAGGGGAGTAGCACATAATACAACATTATCTGCCCTGGGCATTGTTGCCCCTACCACCCAGATCCGGCACTGTGTGTTTGTAGAACCTGTTCCAACAGTTTCTGTTAGCCTCTCGCCTTCATCAGGCATGACCTCTTTCCCTGATGAGGCTAGCCATAACTCT---CCTGCAGCCCCTAAGTTGTTAGAACTTCACCCCAAGGCAGAATACCCTCCAGACCTCTTCAGTGTGGAGGAGCGGAGGCAGGGCTGGGTGGTCCTACACCTCTTTGGAATGATATACGTGTTTGTAGCCTTGGCCATTGTGTGTGATGAATACTTTGTCCCAGCA-TTGGGGGTCATCACGAATAAGCTACAGATCTCTGAGGATGTGGCTGGAGCCACTTTCATGGCAGCTGGTGGCTCTGCTCCAGAGCTCTTCACCTCACTCATTGGTGTTTTCATCTCCCACAGCAATGTGGGCATTGGCACAATTGTGGGTTCTGCTGTGTTCAACATCCTCTTTGTCATTGGCACTTGTGCCCTATTCTCCAGAGAAGTCCTCAACCTCACCTGGTGGCCCCTATTCCGGGATGTCTCCTTCTATATCTTTGACTTGATGATGCTTATCCTCTTCTTCTTGGACAGCCTGATCACTTGGTGGGAGAGCCTAATGCTCCTCATGGCCTATGCCTTCTATGTCTTTACCATGAAGTGGAACCGACAACTTGAAGTCTGGGTCAAAGAACAGCTCAACAGGAGGACAATGGCCAAGATTATGGTTGGGACAGGCCTCAGCAAGACAGGCAATGGGGACATCCCTGTGGATGATCCAGAAGATAGCAAGAAAGCAAAGCTCCCGTCCACTCTGACCCGAGGAAGCAGTGCAGCCTCGCTACACAACAGCACCATTCGCAGCACCATCTACCAGCTCATGCTGCACACCTTGGACCCCCTAGGGGAAGTAGAAGAACCTGCAGAGCCCGATGAGCTCCCATCAGTCAAAGTTTCTCCAGCCTCTGCTGTGCACACTGCCAAAGATCATGATGAGCCAACCCCTGATGGGCAGGAGGGTCCAGATACTGGAGCAGATGATAAAGGTGAAGATGAA------GATGAAGGTGAAGGTGAAGTTCTAGATGAAAATGAAGATGATTCTAAGGTTGAAACTAAAGGTCTACAGGAAGTTGACAACCAAGCAGTAGAAAATAATGAAGATGTAGGTCAAGACGAAACC------AAAGGTGAAAATGAACCTGAAGGTCAGGACAAAGATGAAACTGAAGGTGAAGGTGATGCTGAG------------------------GATGAAACTGGAGTTTTAGAGGAGGTTGAAATCCAA------------------GCAGTAGAAAATAGTGAAGTAGAG------GGTGAAACCAAAGGTGAAGATGAACCAGAAGGTCAGGACAAAGATGAAACTCAAGGTGAAGATGAAGGTGAAACCCAAAGGGCCAATGATGATGAAATTGAAGGGGAAAGTGAAACTCAGGGTCAAGGTACA---------------------------------------------------------------------------------------------------------------------------------------------------------------------------------------------------------GAGGAAGGTGATGAGAAGGGTAAGGAAGACCATGGAGAGAGAGATGCCGGGGAAGGTGCAGAAAGAGATGAAGAAGGTAGAGAA---GGTGGAGAAGGT------------------------------------------------------------------------------------------------------------------GAAGAAGGTGATGTAAAGGGTGAAGATGACCATGGAGAAGAAGGTGCAGATGAAGGTGCAGAAAGAGATGAAGAAGGTAGAGAAGGTAAA---GAA---------------------------------GGTATAGGAGAAGGGGCAGAGGCAGGTGCTGAGGAAGGTGAAGAAGGAGGTGGAGAAGGT---------AGAGAAGAT---------------------------------------------------------------GGAGAAGGTAGAGAAGATGGA---GAAGGTGGAAAAGAAGGCATAAAAGAAGGT---------GAAGAAGGTGGAGAAGGTAAAGAA---------------------GAAGAA---GAAGGTGATTATGACAGTGAAGATGAGGATGAGGAAGAAGAG---GAAGAAGAAGATGAAGAAGAAAATGAGGAGCCTCTGTCACTAGAATGGCCTGAAACAAAGAGTAAACAGGCCATTTACCTCTTCCTTTTACCCATCGTTTTCCCCCTGTGGCTGACGGTTCCAGATGTCAGGAAACCGGAATCTACGAAGTTCTTTGCGATCACATTTCTGGGCTCCATCCTGTGGATAGCCATGTTCTCATACCTCATGGTGTGGTGGGCTCACCAGGTTGGTGAAACAATTGGGATTTCTGAAGAGATTATGGGCTTGACAATCCTAGCAGCAGGCACCTCAATTCCTGACCTCATTACAAGTGTTATTGTTGCCAGGAAAGGCCTAGGAGATATGGCTGTGTCCAGTTCAGTGGGCAGCAACATATTTGACATCACTGTGGGTTTGCCAGTTCCTTGGTTACTCTTCTCTGTCTTCAATGAGTTACAGCCTGTTCCAGTGAGCAGCAATGGCTTGTTCTGCGCAATTGTTTTACTCCTTCTCATGCTCCTGTTTGTGATCTCTTCGATAGCATCCTGTAGATGGAGGATGAACAAAATCCTAGGGTTTACCATGTTTCTCCTTTACTTCATATTCTTGATTATCAGTGTAATGTTAGAAGATCGAATAATATCCTGTCCCATCTCTATCTGA
	Pseudocheirus_occidentalis	ATGGGGAAGCTGATCAAATTTGGGCGACAGGAAAAGCGGTTAACCCGAAGGAAGAGGCTCCAGTGGAACCGAGTCCTCTTTCTTTTGGGCATGATACTCATTGGCTCTACTTACCAGTTTTTGAGGAGCCACTGGTCCCTGCCTACACTATGGATGGTCAGGTATTCCCAGCATCCTGTGAAAATGGCCAGCAGGGACCTTCCTAATAGTGAAACAGTAACATCGGACAGTAGCCATCAGAAATCCAGTCTAGAAATGGAAGGCAGTACACTGGATCCCCAAATT---ACAGAAGACAGGGACAAGTTAACACCTGCAGCAACTGTGGCAAAGAAAAACCTAAATACACCCAAGAGAATAGTGACAAACTCTACCCCAATGACTACAGTGACACCTAGAAAAAGGAAGAAAAA-TTATACCTTAACCACGG---AGCAAATAGTGAAGAATTATACTCCAACCACAGTCAGTAGAAATATTCAGAACCCTACTTTAACTACACCTAAAAGAACTGGGAAC---TACACTATTACCCCCAAGATAATGGTGAAAAACAATGACACAATGACAACTAGGAAAACAGGGGAAAATAAACTTCTGGTCACCTCCAAAAGGACAGTGGAGAATACCCCAGGG------ACCCCTAAAGAAATAGTTGAGAATACTCCAACTATTCCAAAAAGAATA---ATAAAGAACACTGTCTCACCTTCTCCAACAAAAGGCATGGAAAAAATAACTCCAACTATTCCTGAAAGAAAAAAGGAGAATACTCTAGCTGCCTCCATAAGAGTAGGAGAGAAGAATACTCCAAGTACCTCCAAAGGACTAGTGGAGACCACCTCAACTTCCCCT------------------------------------AGGAGAACAATGGAAAAGAACATGCCAACTATTACCAAGAAGGCAGTAGAG---------------------------------------------------------------------------------------------------------AATACCTCAACTACCCCCAAGAGCATAGTGGAG---AAGAATTCAAATACTTCTAAGAGAAGAAAAGAGGAAAATTCCCCAACTGTTCACCAAACAATGATGAAGACAAGCACTATGGTACCTAGCACAACAGTGGAGAACAATACTTCTCCTGGATTGAGTATCATGAATACCCCAACCAGAGCTAGAATGCTGACATCAAGAACCTCCTCAATCAGGGTGATGATGAAGAGAACCTCTACAGCCACTCTCAGGGAAGTAGCACATAATACAACATTATCTGCCCTGGGGGTTGTTGTCCCTACCACCCAGATCCGGCACTGTGTGTTTGTAGAACCTGTTCCAACAGTTTCTGTCAGCCTCTCCCCTTCATCAGGCATGACCCCTTTTCCTGACGAGTCTAGCCATAACTCT---CCTGCAGCCCCTAAGTTGTTAGAACTTCACCCCAAGGCAGAATATCCTCCAGACCTCTTCAGTGTGGAGGAGCGGAGGCAGGGCTGGGTGGTCCTTCACCTCTTTGGAATGATATATGTATTTGTAGCTTTGGCCATTGTGTGCGATGAATACTTTGTCCCAGCA-TTGGGGGTCATCACCAATAAGCTACAGATTTCTGAGGATGTGGCTGGAGCCACCTTCATGGCAGCTGGTGGCTCTGCTCCTGAGCTCTTCACCTCACTCATTGGAGTTTTCATCTCCCACAGCAATGTGGGCATCGGCACAATTGTGGGTTCTGCTGTGTTTAACATCCTCTTTGTCATTGGCACTTGTGCCCTATTCTCCAGAGAAGTCCTAAACCTCACCTGGTGGCCCCTATTCCGTGATGTCTCCTTCTATATCTTTGACTTGATGATGCTGATCCTATTCTTCTTGGACAGCCTGATCAACTGGTGGGAGAGCCTAATGCTCCTCATGGCCTATGCCTTTTATGTCTTTACCATGAAGTGGAACCGGCAACTTGAAGTCTGGGTCAAAGAACAGCTCAACAGGAGGACAATGGCCAAGATTATGGTTGGGACAGGCCTCAGCAAGACAGGCAATGGGAACATCCCTGTGGATGATCTGGAAGACAGTAAGAAAGCAAAGCTCCCGTCCACTCTGACCCGAGGAAGCAGTGCAGCCTCGCTACACAACAGCACCATTCGCAGCACCATCTACCAGCTCATGCTGCACACCTTGGACCCCCTAGGGGAAGTAGAAGAACCTGCAGAGCCCGATGAGCTCCCATCAGTCAAAGTTTCTCCAGCCTCTGCTGTGCACACTGCCAAAGATCATGATGAGCCAACCCCTGATGGGCAGGAGGCTCCAGATACTGGAGCAGATGATAAAGGAGAAGATGAAGGCGAAGGCGAAGGCGAAGGTGAAGTTCTAGATGAAAATGAAGATGATTCTGAGGTTGAAACTAAAGGTCTAGAGGAAGTTGAAAACCAAGTAGTAGAAAATAATGAAGATGAAGGTAAAGATGAAACT------AAAGGTGAAGATGAACCTAAAGGTCAGGACAAAAATGAAACTCAAGGTGAAGATGAAGGTGAAACTCAAAGG------------GCCCATGATGGTGAAATTGAAGGGGAAGGTGAAATTCAGGGTCAAGGTACAGAGGAAGGTGATGAGAAGGGTAAGGAAGAC------CATGGAGAAAGAGGTGCAGGGGAAGGTGCAGAAAGAGATGAAGAAGGTAGAGAAGGTGGAGGTGAAGAAGAAGGCGAAGAGAAGGGTGAGGAAGACCATGGAGAGGGAAGTGCAGAGGAAGGGGAAGAAGAAGTT---------------------------------------------------------------------------AGAGAAGGTGGA---AAAGGT------------------------------------------------------------------------------------------------------GAAGAAGGTGACAAAAAGGGTGAGGATGACCATGGAGAAGGAGATGCAGATGAAGGTGCAGAAAGAGATGAAGAAGGTAGAGAA---GGTGGAGAAGGT------------------------------------------------------------------------------------------------------------------GAAGAAGAAGGTGATGAGAAGGGTGAAGTCCATGAAGAGGGAAGTGCAGGGGAAGGTGAAGAAAGAGATGAAGAAGGTGGAGAAGGTAAAAAAGAA---------------------------------GGTGCAGGAGGAGGGGCAGAGGCAGGTGCTGAGGAAGGTGAAGAAGGAGATAGAGAAGGT---------AGAGAAGAT---------------------------------------------------------------GGAGAAGGTCAAGAAGATGGAGAAGAAGGTGGTAAAGAAGGCATAAAAGAAGGT---------GAAGAAGGTGGAGAAGGT---------------------------GAAGAA---GAAGGTGATGATGACAGTGAAGATGAGGATGAGGAAGAGGAA---GAAGATGAAGATGAAGAAGAAAATGAGGAGCCTCTGTCACTAGAATGGCCTGAAACAAAGAGTAAACAGGCCATTTACCTCTTCCTTTTACCCATTGTTTTCCCCCTGTGGCTGACAGTTCCAGATGTCAGGAAACCGGAATCTAGGAAGTTCTTTGCGATCACATTTCTGGGCTCCATCCTGTGGATAGCCATGTTTTCATACCTCATGGTGTGGTGGGCTCACCAGGTTGGTGAAACAATTGGGATTTCTGAAGAGATCATGGGCTTGACAATCCTAGCAGCAGGCACCTCAATTCCTGACCTCATTACAAGTGTTATTGTTGCCAGGAAAGGCCTAGGAGATATGGCTGTGTCCAGTTCAGTGGGCAGCAATATATTTGACATCACTGTGGGTTTGCCAGTTCCTTGGTTACTCTTCTCTGTCTTCAATGAGTTACAGCCTGTTCCAGTGAGCAGCAATGGCTTGTTCTGTGCAATTGTTTTACTCCTTCTCATGCTCCTGTTTGTGATCTCTTCGATAGCATCCTGTAGATGGAGGATGAACAAAATCCTAGGGTTTACCATGTTTCTCCTTTACTTCATATTCTTGATTGTCAGTGTGATGTTAGAAGATCGAATCATATCCTGTCCTATCTCTATTTGA
	Strigocuscus_gymnotis	ATGGGGAAGCTGATCAAATTTTGGGGACAAGAGAAGCGGTTAACCCGACGGAAGAGGCTCCAATGGAATCGAGTCCTTTTCCTTTTGGGCATGATACTAATTGGCTCTACTTACCAGTTTTTGAGGAGCCACTGGGCCCTGCCTACACTGTGGACAGTCAGGTATTCCCAGCACCCTGTGAAAATGGCCAGCCGGGACCTTCCTAAGAGTGAAACAGTAACATTGGACAGTGACCATCAGAAATCCAATCTAGAAATGGGGGGCAGTACGCTGGATCCCCAAGTT---ACAGAAGACAGCGACAAGTTAACACTCCCAGCAACTGTGGCAAAGAAAAACCAAAATACAACCAGGACAATAGTGAATAACTCTAGCCCAGTGACTCCAGTGACACCTAGGAAAAGGAAGAAAAA-CTATACCTTAACGACAG---AGCAAATAGTGAAG---TATATTCCAACCACATTCAGTAGAAATATTCAGAACCCTACCTCGACTACACCTAAAAGACCTGAGAAC---CACACTATTACCCCCAAGGCAACAGTGAAAAACATTGACACAATGACA---------ACAGTGGAAAAGAGGCTTCTGGCTACCCCCAAAAGGGCAGTGGAGAATACCCCAGGG------ACTCCCAAAGGAATAGTTGAGAACACCCCAACTATTCTAAAAAGAATA---ATAGAGAACACTGTCTCACCTTCTCCAATAAAAGTAGTAGAAAAAACAACTCCAACTATTCCCAAAACAAAAAAGGAGAATACTCCAGCTGCTCCCAAGAGGGTAGTGGAGAAGAACACTCCAACTACCCCCAAAAGACTAGTGGAGACCACCCCAACTTCCCCT------------------------------------AAAAGGGCAATGGAAAAGAACACTACACCTATCCCCAAGAAAGTAGTGGAG---------------------------------------------------------------------------------------------------------AATACCCCAACTGCCCCCAAGAGAGTAGTGGAG---AAGAACTCAAATACTTCTAAGAGCAAAGAAGAGGAAAATTCCCCCACTGTTCACCAAACAATGATAAAGACAAGCACTATGGTACCCAGCACGACAGTGGAGAACAATACTTCTCCTGGATTGAGTATTGTGAATACACCAACCAGAGCTAGAGTATTGACATCAAGAACCTCCTCAGCCAGGGTGATGATGAAGAGAACCTCTACAGCCCCTATCTGGGAAGAAGCACATAACACAACATTATCTGCCATGGGCATCATTGTCCCTACTACCCAGATCCGGCACTGTGTATTTGTAGAACCTGTCCCAACAGTTCCTGCCAGCCTCTCCCCTTCAAAAGGCATGACCCCTTTCTCTGATAAAGCTAGCCATAGCTCT---CCTGCAGCCCCTAAGCAATTAGACCTTTACCCCAAGGCAGAATACCCTCCAGACTTGTTCAGTGTGGAGGAGCGGAGGCAGGGTTGGGTGGTCCTACACCTCTTTGGAATGATATATGTGTTTGTGGCCTTGGCCATTGTGTGTGATGAATACTTTGTCCCAGCC-TTGGGGGTCATCACCAAGAAGCTACAAATCTCCGAAGATGTGGCCGGAGCCACCTTCATGGCAGCTGGTGGCTCTGCTCCTGAGCTCTTCACCTCCCTCATTGGTGTTTTCATCTCCCACAGCAATGTGGGCATTGGGACAATTGTGGGCTCTGCTGTGTTTAACATCCTCTTTGTCATTGGCACTTGTGCCCTGTTCTCCAGAGAAGTCCTCAACCTCACGTGGTGGCCCCTATTCCGAGATGTCTCCTTCTATATCTTTGACTTGACGATGCTCATCCTCTTCTTCCTGGACAGCCTGATCGCCTGGTGGGAGAGCTTAATGCTCCTCATGGCCTATGCCTTCTATGTCTTTACCATGAAGTGGAACCGACAGCTTGAAGTCTGGGTCAAAGAACAGCTCAACAGGAGGACGATGGCCAAGATTATGGTTGGGGCAGGCCTCGGCAAGACAGGCAATGGGGACATCCCTGTGGATGATGTGGAAGATAGCAAGAAAGCAAAGCTCCCGTCCACTCTGACCCGAGGAAGCAGTGCAGCCTCGCTACACAACAGCACCATTCGCAACACCATCTTCCAGCTCATGCTGCACACCCTGGACCCCCTAGGGGAAGTAGAAGAAGCTGCAGAGCCCGATGAGCTCTCATCAGTCAAAGTTTCTCCAGCCTCTGCTGTGCAGACTGCCAAAGATCATGATGAGCCAACCCCTGATGGGCAGGAGGGCTCAGACACTGGAGCAGATGATAAAGGTGAAGATGAA------GCTGAAGGTGAAGGTGAAGCTCTAGATGAAAATGAAGATGATTCTGAGGTTGAAATTAAAGATCTAGAGGAAGTTGAAAACCAAGCAGTAGAAAATAATGAAGATGAAGGTCAAGATGAAACC------GAAGGTGAAGATGAACCTAAAGGTCAGGACAAAGATGAAACTCAAGGTGAAGGTGATGCTGAG------------------------GATGACACCGGAGTTTTAGAGGAAGTTGAAAACCAA------------------GGAGTAGAAATTAGCGAAGTTGAC------GGTGAAACCAAAGGTGAAGATGAACCAAAAGGTCCAGAAAAAGATGAAACTCAAGGTGAAGATGAAGGTGAAACCCAAGGGGTCAATGATGATGAAATTGGA---GAAGATGAAACT------CAAGGTACAGAGGAAGGTGACAAGAAGGGTGAAGAAGACCATGGAGAGGGAGGTGCAGTGGAAGGTGCAGAAAGAGATGAAGAAGGTAGAGAAGGTGGA---GAAGGTGAAGAAGAAGGTGATGAGAAGGGT---GAAGACCATGGAGAGGGAGGTGCAGGAGAAGGTGCAGAAAGAGATGAAGAAGGTAGAGAAGGCGGAGAAGGAGAAGAAGAAGGTGATGAGAAGGGTGAAGAAGATCATGGAGACGGAGGTGCAGGAGAAGGTGCAGAAAGAGATGAAGAAGGTAGAGAA---GATGGAGAAGGTGAAGAA------GACGAAGTAGGTGATGAGAAGGGTGAAGAAGACTACAAAGAGGGAGGTGCAGGAGAAGGTGCAGAAAGAGATGAAGAAGGTAGAGAAAGTGGAGAAGGAGAAGAAGAAGGTGATGAGAAGGGTGAAGAAGATCATGGAGAGGGAGGTGCAGGAGAAGGTGAAGAAAGAGATGAAGAAGGTAGAGAAGATGGA---GAA---GGTGAAGAAGATGAAGTAGGTGATGAGAAGGGTGAAGAAGACCATGAAGAGGGAGGTGCAGGGGAAGGTGAAGAAAGAAATGAAGAAGGTGAAGGT---AAAGAA---GGTACTGGAGAAGGGGCAGAAACAGGTGCTAAGGAA------------GATAAAGAAGGA---------GGTAGAGAAGATGGAGAAGAAGGTGAAAAAGAAAATATAAAGGAAGGTGAA------GAAGAAGGTGGAGAAGATGAAGAA---------------------GATGAT---GATGATGACAGTGAAGATGAGGATGAAGAAGAAGATGAAGAG---GAAGAGGAAGACGAAGAAGAAAATGAGGAGCCTCTGTCACTAGAATGGCCTGAAACAAAGAGTAAACAGGCCATTTACCTCTTCCTTTTACCTATCGTTTTCCCCTTGTGGTTGACAGTTCCAGATGTCAGAAAACCGGAATCTAGGAAGTTCTTTGCGATCACATTTCTGGGCTCCATCCTGTGGATAGCCATGTTCTCCTACCTCATGGTGTGGTGGGCTCATCAGGTTGGTGAAACAATTGGGATTTCTGAAGAGATAATGGGCTTGACAATCCTAGCAGCAGGCACCTCCATTCCTGACCTCATTACAAGTGTTATTGTTGCCAGGAAAGGCCTAGGAGACATGGCTGTGTCCAGTTCAGTGGGCAGCAACATATTTGACATCACTGTGGGTTTGCCAGTTCCTTGGTTACTCTTCTCTGTCTTCAACGAGCTACAGCCTGTTCCAGTGAGCAGCAATGGCTTGTTCTGTGCGATTGTTTTGCTCCTTCTCATGCTCCTGTTTGTGATCTCCTCGATAGCATCCTGTAGATGGAGGATGAACAAAATCCTAGGGTTTACCATGTTTCTCCTTTACTTCATCTTCTTGATTGTCAGTGTAATGTTAGAAGATCGAATCATATCCTGTCCCATCTCTGTCTGA
	Trichosurus_vulpecula	ATGGGGAAGCTGATCAAATTTTGGGGACAGGAGAAGCGGTTAACCCGACGGAAGAGGCTCCAATGGAATCGAGTCCTTTTCCTTTTGGGCATGATACTAATTGGCTCTACTTACCAGTTTTTGAGGAGCCACTGGGCCCTGCCTACACTGTGGACAGCCAGGTATTCCCAGCACCCTGTGAAAATGGCCAGCCGGGACCTTCCTAACAGTGAAACAGTAACATCGGACAGTGACCATCAGAAATCCAATCTAGAAATGGGGGGCAGTACTCTGGATCCCCAAGTT---ACAGAAGACAGGGACAAGTTAACACTCCCAGCAACTGTGGCAAAGAAAAACCTAAATACACCCAGGACAATAGTGAATAACTCTAGCCCAGTGACTCCAGTGACACCTAGGAAAAGGAAGAAAAA-TTATACCTTAACAACAG---AGCAAATAGTGAAG---TATACTCCAACAACATTCAATAGAAATATTCAGAACTCTACCTCGACTACACCTAAAAGAACTGAGAAC---TACATGATTACCCCCAAGGCAACAGTGAAAAACATCGACACAATGACAACTAGGAAAACAGTGGAAAAGAGGCTTCTGGCTACCCCCAAAAGGACAGTGGAGAATACCCCAGGG------ACCCCCAAAGGAATAGTTGGGAACACCCCAACTATTCTAAAAAGAATA---ATAGAGAACACTGTCTCACCTTCTCCAATAAAAGTAGTGGAAAAAACAACTCCAACTGTTCCTAAAAGAAAAAAGGAGAATACTCCAGCTGCTCCCAAGAGGGTAGTGGAGAAGAACACTCCAACTACCCCCAAAAGACTAGTGGAGACAACCCCAACTTCTCCT------------------------------------AAGAGGGCAATGGAAAAGAACACTCCACCTATCCCCAAGAAAGTAGTGGAG---------------------------------------------------------------------------------------------------------AACACCCCAACTGCCCCCAAGAGAGTAGTGGAGAAGAAGAATTCAAATACTTCTAAGAGAAGAGAAGAGGAAAATTCCCCGACTGTTCACCAAACAATGATAAAGACAAGCACTATGGTACCCAGCACGACAGTGGAGAACAATACTTCTCCTGGATTGAGTATTGTGAATACACCAACCAGAGCTAGAGTACTGACATCAAGAACCTCCTCAGCCAGGGCGATGATGAAGAGAACCTCTACAGCCCCTATCTGGGAAGGAGCACATAACACAACATTGTCTGCCATGGGCATCATTTCCCCTACCGCCCAGATCCGGCACTGTGTATTTGTAGAACCTGTCCCAACAGTTCCTGCCAGCCTCCCCCCTTCAACAGGCATGACCCCTTTCTCTGATAAAGCTAGCCATAGCTCT---CCTGCAGCCCCTAAGCGGTTAGACCTTCACCCCAAGGCAGAATACCCTCCAGACCTGTTCAGTGTGGAGGAGCGGAGGCAGGGTTGGGTGGTCCTACACCTCTTTGGAATGATATATGTGTTTGTGGCCTTGGCCATTGTGTGTGATGAATACTTTGTCCCAGCC-TTGGGGGTCATCACCAATAAGCTACAAATCTCCGAGGATGTGGCTGGAGCCACCTTCATGGCAGCTGGTGGCTCTGCTCCTGAGCTCTTCACCTCACTCATTGGTGTTTTCATCTCCCACAGCAATGTGGGCATTGGGACAATTGTGGGCTCTGCTGTGTTCAACATCCTCTTTGTCATTGGTACTTGTGCCCTATTCTCCAGAGAAGTCCTCAACCTCACGTGGTGGCCCCTATTCCGAGATGTCTCCTTCTATATCTTTGACTTGATGATGCTCATCCTCTTCTTCTTGGACAGCCTGATCACCTGGTGGGAGAGCTTAATGCTCCTCATGGCCTATGCCTTCTATGTCTTTACCATGAAGTGGAACCGACAGCTTGAAGTCTGGGTTAAAGAACAGCTCAACAGGAGGACAATGGCCAAGATTATGGTTGGGGCAGGCCTCAGCAAGACAGGCAATGGGGACATCCCTGTGGATGATGTGGAAGATAGCAAGAAAGCAAAGCTCCCGTCCACTCTGACCCGAGGAAGCAGTGCAGCCTCGCTACACAACAGCACCATTCGCAGCACCATCTACCAGCTCATGCTGCACACCCTGGACCCCCTAGGGGAAGTAGAAGAAGCTGCAGAGCCCGATGAGCTCCCATCAGTCAAAGTTTCTCCAGCCTCTGCTGTGCAGACTGCCAAAGATCATGATGAACCAACCCCTGATGGGCAGGAGGGCTCAGACACTGGAGCAGATGATAAAGGTGAAGATGAA------GCTGAAGGTGAAGGTGAAGCTCTAGATGAAAATGAAGATGATTCTGAGGTTGAAACTAAAGGTCTAGAGGAAGTTGAAAACCAAGCAGTAGAAAATAATGAAGATGAAGGTCAAGATGAAACC------AAAGGTGAAGATGAACCTAAAGGTCAGGACAAAGATGAAACTCAAGGTGAAGGTGATGCTGAG------------------------GATGACACCGGAGTTTTAGAGGAAGTTGAAAACCAA------------------GGAGTAGAAATTAGTGAAGTTGAA------GGTGAAACCAAAGTTGAAGATGAACCAGAAGGTCCAGAAAAAGATGAAACTCAAGGTGAAGATGAAGGTGAAACCCAAGGGGTCAATGATGATGAAATTGGAGGGGAAGATGAAACT------CAAGGTACAGAGGAAGGTGACAAGAAGGGTGAAGAAGACCATGGAGAGGGAGGTGCAGTGGAAGGTGCAGAAAGAGATGAAGAAAGTAGAGAAGGTGGA---GAAGGT------------------------------------------------------------------------------------------------------------------------------------------------------------------------------------------------------------------------------------------------------------------------------------------------------------------------GAAGAAGAAGGTGATGAGAAGGGTGAAGAAGACCATGGAGAGGGAGGTGCAGGAGAAGGTGCAGAAAGAGATGAAGAAGGTAGAGAAGGTGGA---GAA---GGTGAAGAAGATGAAGTAGGTGATGAGAAGGGTGAGGAAGACCATGAAGAGGGAGGTGCAGGGGAAGGTGAAGAAAGAGATGAAGAAGGTGAAGGT---AAAGAAGAAGGTACTGGAGGAGGGGCAGAAGTAGGTGCTAAAGAA------------GATGAAGAAGGAGGTAGAGAAGGTAGAGAAGATGGAGAAGAAGGTGAAAAAGAAAATATAAAGGAAGGT---------GAAGAAGGTGGAGAAGGTGAAGAA------------------------GAT---GATGATGACAGTGAAGATGAGGATGAGGATGAGGAAGAAGAT---GAAGAGGAAGACGAAGAAGAAAATGAGGAGCCTCTGTCACTAGAATGGCCTGAAACAAAGAGTAAACAGGCCATTTACCTCTTCCTTTTACCTATCGTTTTCCCCTTGTGGCTGACAGTTCCAGATGTCAGAAAACCGGAATCTAGGAAATTCTTTGTGATCACATTTCTGGGCTCCATCCTGTGGATAGCCATGTTCTCCTACCTCATGGTGTGGTGGGCTCATCAGGTTGGTGAAACAATTGGGATTTCTGAAGAAATAATGGGCTTAACAATCCTAGCAGCAGGCACTTCCATTCCTGACCTCATTACAAGTGTTATTGTTGCCAGGAAAGGGCTAGGAGACATGGCTGTGTCCAGTTCAGTGGGCAGCAACATATTTGACATCACTGTGGGTTTGCCAGTTCCTTGGTTACTCTTCTCTGTCTTCAACGAGTTACAGCCTGTTCCAGTGAGCAGCAATGGCCTATTCTGTGCGATTGTTTTGCTCCTTCTCATGCTCCTGTTTGTGATCTCCTCGATAGCATCCTGTAGATGGAGGATGAACAAAATCCTAGGGTTTACCATGTTTCTCCTTTACTTCATCTTCTTGATTGTCAGTGTAATGTTAGAAGATCGAATCATATCCTGTCCCATCTCTATCTGA
	Phascolarctos_cinereus	ATGGGGAAACGGATTAAATTTTGGGGACAGGAGAAGCGGTTAACCCGACGGAAGAGGCTCCAATGGAGTCGAGTCCTTTTCCTTTTGGGCATGGTACTCATCGGCTCTACTTACCAGTTTTTGAGGAGCCAGTGGGCCCTGCCTACACTATGGACAGCCATGTATTCCCAGCACCCTGTGAAAATGGCCAGCCGGGACCTTCCTAACAGTGAAACAGTAACATTGGACAGTGACCATCAGAAATCCAGTCTAGAAATGGAAGGCAGTACTCTAAATCCCCAAGTT---ACAGAAGACAGGGACAAGTTAACACTCCCAGCAACTGTGGCAAAGAAAAACCTAAATACACCCAGGAGAATAGTGAATAACTCTACTCCAGTGACTCCAGTGACACCTAGGAGAAGGAAGAAAAA-TTATACCTTAACAACAGGCAAGCAAATAGTGAAGAACTATACTCCAACCACATTCAGTAGAAATTTTCAGAACCCTACCTCAACTACACCTGAAAGAACTGAGGAC---TATATGATTACCCCCAAGGCAACAATGAAAAACAATGACACAATGACAACTAGGAAAACGGTGGAAAAGAAGCTTCTGGCT------------------------ACCCCAGGG------ACCCCTAAAGAAATAATTGAGAACACCCCAACTATTCTAAAAAGAATA---ATACAGAACACTGTCTCACCTTCTGCAACAAAAGTAGTGGAAAAAACAACTCCAATTATTCCTAAAAGGATAA---AGAATACCTCAGCTGCCCCCAAGAGAGTAGTGGAAAAGAACACTCCAACTAGCCCCGAAAGATTATTAGAGACCACCCCAGCTTCCCCT------------------------------------AAGAGAGCAATGGAAAAGAAAACCCCAACTATCCCCAAGAGAGCAGGGGAG------------------------------------------------------AAG------------------------------------------------AACACCCCAACTGCTCCTAAGACAGTAGAGGAGAAGAAGAATTCAAATGCTTCTAAGAGAAGAGAAGAGGAAAATGTCCCAAGTGTTCCCCAAACAATGATGAAGATAAGCACTATGGTACCCAGCACATCAGTGGAGAACAATACTTCTCCTGGATTGGGTATCATGAATACTCCAACTAGAGCTAGAGTACTGACAACAAGAATCTCCTCAACCAGGGTGATGACGAAGAGAACCTCTACAGCCAGTCTCAGAGAAGGAGCACATAGCACTACATTATCTGCCATGGGTATCATTGCCCCTACCACCCAGATCCGGCACTGTGTGTTTGTAGAACCTGTCCCAACAGTTCCTGCCAGCCTCTCCCCTTCAACAGGCATGACTCCTTTCCTTCATGAGGCTAGCCGTAGCTCC---CCTGCAGCCCCTAAGCTGTTAGACTTTCACCCCAAGGCGGAATACCCTCCAGACCTGTTCAGTATAGAGGAGCGGAGGCAGGGTTGGGTGGTCCTACACCTCTTTGGAATGATATATGTGTTTGTGGCCTTGGCCATTGTGTGTGATGAATACTTTGTCCCAGCT-TTGGGGGTCATCACCAATAAGCTACAGATCTCTGAGGATGTGGCTGGAGCCACCTTCATGGCAGCTGGTGGTTCTGCTCCTGAGCTCTTCACCTCACTCATTGGAGTTTTCATCTCCCACAGCAATGTGGGCATTGGCACAATTGTGGGCTCTGCTGTGTTCAACATCCTCTTTGTCATTGGTACTTGTGCCCTATTCTCCAGAGAAGTCCTCAACCTCACCTGGTGGCCCCTGTTCCGCGATGTCTCCTTCTATATATTTGACTTGATGATGCTTATCCTCTTCTTCTTGGACAGCCTGATCACCTGGTGGGAGAGCTTAATGCTCCTCATGGCCTATGCCTTCTATGTCTTTACCATGAAATGGAACCGAGAACTTGAAGTCTGGGTCAAAGAACAGCTCAACAGGAGAACAATGGCTAAGATTATGGTTGGGACAGGCCTCAGCAAGACAGGCAATGGGGACATAGCTGTGGATGACCAGGAAGATAGCAACAAATCGAAGCTCCCGTCCACTCTGACCCGAGGAAGCAGTGCAGCCTCGCTACACAACAGCACCATTCGCAGCACCATCTACCAGCTCATGCTGCACACTCTGGACCCCCTAGGGGAAGTAGAAGAACCTGCAGAGCCCGATGAGCTCCCATCAGTCAAAGTTTCTCCAGCCTCTGCTGTGCACACTGCCAAAGATCATGATGAGCCAACCCCTGATGGGCAGGAGGACCCAGATACTGGAGCAGATGATAAAGGTGAA------------GGTGAAGGTGAAGGTGAAGTTCTAGGTAAAAATGAAGATGATTCTGAGGTTGAAACTAGAGGTGTAGAGGAAGTTGAAAACCAAGCAGGAGAAAATAATGAAGATGAAGATCAAGATGAAAGC------AAAGGTGAAGATGAACCTAAAGATCAGGACAAAGATGAAAGTCAAGGTGAAGGTAAAGGTGAAGGTGAAGGTGAAGATGACTCTGAGGATGAAACTGGAGTTCTAGAGGAAGCTGAAAACCAA------------------GCAGTAAAAAATAGTGAAGTTGAA------GGTGAAACTAAAACTGAAGATGAACCAGGAGGTCCAGACAAAGATGAAACTCAAGGTGAAGATGAAGGTGAAACTCAAAGGGCCAATGATGATGAAATTGAAGGGGAAGGTGAAACTCAAGGTCAAGGTACAGAGGAAGGTGATGAGAAGGGTGAAAAAGACCATGGAGAGGGAAGTGCAGGGGAAGGTGCAGAAAGAGATGAAGAAGGTAGTGAAGGTGGA---GAAGGTGAAGAAGAAGGTGACAAAAAGGGTGAAGAAGACAATAGAGAGGGAGGTGCAGGAGAAGGAGAAGAAAAAGATGAA------------------------------GAAGGTGATGAGAAGGGTGAAGAAGACCATGGAGAGGGA------------GGTGAAGAAAAAGATGAAGAAGGTGGAGAA---GGTGAAGAAGGT---------------------------------------------------------------------------------------------------------------------------AATGAAAAGGGT---GAAGACCATGAAGAGGGAGGTGCAAGGGATGGCAAAGAAAGAGATGAAGAAGGTGGAGAAGGT---------------------------------------------------------------------------------------------------------------GAAGAAGAAGGTACAGGAGGAAGGACAGAGGCAGGTGCTGAGGAA------------GGTAAAGAAGGAGGTGGAGAAGGGAGAGAAGATGAAGAAGAAGGTGGAAAAGAAGATATAAAGGAAGGTGAA------GAAGAAGGTGGAGAAGGTGAA------------------------GAAGAAGGTGATGATGACAGTGAAGATGAGGATGAGGAA------GAAGAT---GAAGAGGAAGATGAAGAAGAAACTGAGGAGCCTCTGTCACTAGAATGGCCTGAAACAAGGAGTAAACAGGCCATTTACCTCTTCCTTTTACCCATCATTTTCCCCCTGTGGCTGACAGTTCCAGATGTCAGGAAACCGGAATCTAGGAAGTTCTTTGTGATCACATTTCTGGGCTCCATCCTGTGGATAGCCATGTTCTCATACCTCATGGTGTGGTGGGCTCACCAGGTTGGTGAAACAATTGGGATTTCTGAAGAGATTATGGGCTTGACAATCCTAGCAGCAGGCACCTCAATTCCTGACCTCATTACAAGTGTTATTGTTGCAAGGAAAGGCCTAGGAGACATGGCTGTGTCCAGCTCAGTGGGCAGCAACATATTTGACATCACTGTTGGTTTGCCAGTTCCTTGGTTACTCTTCTCTGTCTTCAATGAGTTACGGCCTGTTCCAGTGAGCAGCAATGGCTTGTTCTGTGCAATTGTTTTGCTCCTTCTCATGCTCCTGTTTGTGATCTCTTCAATAGCATCCTGTAGATGGAGAATGAACAAAATCCTAGGGTTTACCATGTTTCTCCTTTACTTCATATTCTTGATTGTCAGTGTAATGTTAGAAGATCGAATCATATCCTGTCCCATCTCTGTCTGA
	Vombatus_ursinus	ATGGGGAAGCTGATCAAATTTTGTGGACAGGAGAAGCTGTTAACCCGACAGAAGAGGCTCCAATGGAATCGAGTCCTTTTCCTTTTGGGCATGATACTCATTGGCTCTACTTACCAGTTTTTGAGGAGCCAGTGGGCCCTGCCTACACTATGGACAGCCATGTCTTCCCAGTACCCTGTGAAAATGGCCAGCCGGGACCTTCCTAACAGTGAAACAGTAACATTGAAAAGTGACCATCAAAAATCCAGTCTAGAAATGGAAGGCAGTACTCTAAATCCCCAAGTT---ACAGAAGACAGGGACAAGTTAACACTCCCAGCAACTGTGGCAAAGAAAAACCTAAATACACCCAGGAGAATAGTGAATAACTCTACCCCAGTGACTCCAGCGACACCTAGGAGAAGGAAGAAAAA-TTATACCTTAACAACAGGCAAGCAAATAGTGAAGAACTATACTCCAACCACATTCAGTAGAAATTTTCAGAACCCTACCTCAACTACACCTAAAAGAACTGAGAAC---TACATGATTACCCCCAAGGCAACAATGAAAAACAATGACCCAATGACAACCAGGAAAACAGTGGAAAAGAAGCTTCTGGCTACCCCCAAAAGGATAGTGGAGAATACCCCAGGG------ACCCCTAAAGAAATAATTGAGAACACCCCAACTATTCTAAAAAAAATA---ATACAGAACGCTGTCTCACCTTCTCCGACAAAAGTAGTGGAAAAAACAACTCCAATTATTCCTAAAAGGATAA---AGAATACCTCAGCTGCCCCCAAGAGAGTAGTGGAAAAGAACACTCCAACTACCCCCGAAAGATTATTGGAGACCACCCCAGTTTCCCCT------------------------------------AAGAGAGCAATGGAAAAGAATACCCCAACTATCCCCAAGGGAGCAGTGGAG------------------------------------------------------AAG------------------------------------------------AACACCCCAACTATTCCTAAGACATTAGAGGAG---AAGAATTCAAATACTTCTAAGAGAAGAGAAGAGGAAAATGTCCCAACTGTTTACCAAACAATGATGAAGATAAGCACTATGGTACCCAGCACCACAGTGGAGAACAATACTTCTCCTGGATTGGGTATCACGAATACTCCAACTAGAGCTAGAGTACTGACATCAAGAATCTCCTCAACCAGGGTGATGATGAAGAGAACCTCTACAGCCAGTCTCAGGGAAGGAGGACATAACACCACCTTATCTGCCATGAGCATTGTTGCTCCTACCACCCAGATCCGGCACTGTGTGTTTGTAGAACCTGTCCCAACAGTTCCTGCCAGCCTCTCCCCTTCAACAGGCATGACCCCTTTCCTTCATGAGGCTAGCCAGACCTCC---CCCGAAGCCCCTAAGCTGTTGGACTTTCACCCCAAGGCAGAATACCCTCCAGATCTGTTCAGTATAGAGGAGCGGAGGCAGGGCTGGGTGGTCCTACACCTCTTTGGAATGATATATGTGTTTGTGGCCTTGGCCATTGTGTGTGATGAATACTTTGTCCCAGCC-TTGGGGGTCATCACCAATAAGCTACAGATCTCTGAGGATGTGGCTGGAGCCACCTTCATGGCAGCTGGTGGCTCTGCTCCTGAGCTCTTCACCTCACTCATTGGTGTTTTCATCTCTCACAGCAATGTGGGCATTGGCACAATTGTGGGCTCTGCTGTGTTCAACATCCTCTTTGTCATCGGCACTTGTGCCCTATTCTCCAGAGAAGTCCTCAACCTCACCTGGTGGCCCCTGTTCCGTGATGTCTCCTTCTATATCTTTGACTTGATGATGCTCATCCTCTTCTTCTTGGACAGCCTGATCACCTGGTGGGAGAGCTTAATGCTCCTCATGGCCTATGCCTTCTATGTCTTTACCATGAAATGGAACCAACAACTTGAAGTCTGGGTCAAAGAACAGCTCAACAGAAGGACAATGGCTAAAATTATGGTTGGGACAGGCCTCAGCAAGACAGGCAATGGGGACATCTCTGTGGATGACCAGGAAGATAGCAAGAAATTGAAGCTCCTGTCCACTCTGACCCGAGGAAGCAGTGCAGCCTCACTACACAACAGCACCATTCGCAGTACCATCTACCAGCTCATGCTGCACACTCTGGACCCCATAGGGGAAGTAGAAGAACCTGCAGAGCCCGATGAGCTCCCATCAGTCAAAGTTTCTCCAGCCTCTGCTGTGCACACTGCCAAAGATCATGATGAGCCAACCCTTGATGGGCAGGAGGGCCCAGATACTGGAGCAGATGATAAAGGTGAA------------GATGAAGATGAAGGTGAAGTTCTTGGTGAAAATGAAGACGATTCTGAGGTTGAAACTAGAGGTCTAGAGGAAGTTGAAAACCAAGCAGCAGAAAATAATGAAGATGAAGGTCAAGATGAAACC------AAAGATGAAGATGAGCCTAAAGATCAGGACAAAGATGAAACTCAAGGTGAA------GGTGAAGGTGAAGGTGAAGATGATGCTGAGGATGAAACTGGAGTTCTAGAGGAAGTTGAAAACCAA------------------GCAGTAAAAAATAGTGAAGTTGAA------GGTGAAACCAAAGGTGAAGATGAATCAGAAGGTCCAAACAAAGATGAAACTCAAGGTGAAGATGAAGGAGCAACTCAAGGGGCCAATGATGATGAAATTGAAGGGGAAGGTGAAACTCAAGGTCAAGGTACAGAGGAAGGTGATGAGAAGGGTGAAGAAGACCATGGAGAGGGAGGTGCAGGGGAAGGTGCAGAAAGAGATGAAGAAGGTGGAGAAAGTGGA---GAAGGTGAAGAAGAAGGGGACAAAAAGGGTGAAGAAGATAATAGAGAAAGAGGTACAGGAGAAGGA---------------------------------------------------------------------------------------------------GAAGAAAGACATAAAGAAGGTGGAGAA---GGTGAAGAAGGT---------------------------------------------------------------------------------------------------------------------------GATGAGAAGGGTGAAGAAGACCATGGAGAGGGAAGTGAAGGGGAAGGTGAAGAAAGACATAAAGAAGGTGGAGAAGGT---------------------------------------------------------------------------------------------------------------GAAGAAGAAGGTACAGGAGGAAGGACAGAAGCAGGTGCTGAAGAA------------GGTAAAGAAGGAGGTGGAGAAGGTAGAGAAGATGAAGAAGAAGGTGGAAAAGAAGATATAAAGGAAGGTGAA------GAAGAAGGTGGAGAAGGTGAAGAA---------------------GAAGAAGGTGATGATGACAGTGAAGATGAGGATGAGGAA------GAAGAT---GAAGAGGAAGAGGAAGAAGAAACTGAGGAGCCTCTGTCACTAGAATGGCCTGAAACAAGGAGTAAACAGGCCATTTACCTCTTCCTTTTACCCATCATTTTCCCCCTGTGGCTGACAGTTCCAGATGTCAGGAAACCGGAATCTAGGAAGTTCTTTGTGATCACATTTCTGGGCTCCATCCTGTGGATAGCCATGTTCTCATACCTCATGGTGTGGTGGGCTCACCAGGTTGGTGAAACAATTGGGATTTCTGAAGAGATCATGGGCTTGACAATCCTAGCAGCAGGCACCTCAATTCCTGACCTCATTACAAGTGTTATTGTGGCCAGGAAAGGCCTAGGAGACATGGCTGTGTCCAGCTCAGTGGGCAGCAACATATTTGACATCACTGTTGGTTTGCCGGCTCCTTGGTTACTCTTCTCTGTCTTCAACGAGTTACAGCCTGTTCCAGTGAGCAGCAATGGCTTGTTCTGTGCAATTGTGTTGCTCCTTCTCATGCTCCTGTTTGTGATCTCTTCGATAGCGTCCTGTAGATGGAGGATGAACAAAATCCTAGGGTTTACCATGTTCCTCCTTTACTTCATATTCTTGATTGTCAGTGTAATGTTAGAAGATCGAATCATATCCTGTCCCATCTCTGTCTGA
	Notoryctes_typhlops_DNA_Zoo	ATGAGGAAGCTGATCAAATTTTGGGGATTGGAGAAGAGGTTAACCCGACAGAAGAGGCTTCAGTGGAATCGAGTCCTCTTCCTTTTGGGAATGATACTCATTGGCTCTACTTACCAATTTTTGAAGAGTCACTGGGCCCTGCCTACCCTATGGACAGCCATGTATTCCCAGCACCCTGTGAAAATGGCCAGCCGGGACCTCCCTAACAGTGAAGCAGTAACATTGGATAGTGATGATCTGAAATCAAGTATAGAAATGGAAGGCAGTACATTGGATCCCCAAGTT---AAAGAAGACAGGGACAAGTTAACACCTACAGCAACTCTATCAAAGAAAAACCTAAATATACCCAGGAGAATAGTGAATAACTCTACTACAGTGACTCCAGTGACACCTAGAAGAAGGAAAAAAAATTTTTACCTTAACAACAGGCAAGCAAATAGTGAAGACCTATACTCCAAACACATTCAATAGAAATGTTCAGAGCCCTACCTCAACTACACCTACAAGAATTTAGAAC---TACATGATAATCCCCAAGGCAACAATGAAAAACAATGATACAATGACCACTAGGAAAATAGGGGAAAAGAAGCTTGCAGCTACTCCCCAAAAGACAGTGAAGAGTATGCCTGGGACTCCCACTCCCAAAGGAATAGTTGAAAACATTTCAACTATTCTAAAAAGAATACCCAATAAAAATACTGCCTTGCCTCCTTTAAAAAAGGTAGTAGAAAAAACAACTCCAACTATTCCTAAAAGAATAA---AGAATACACCAGCAGCCCCCAAGGGAGTAATGGAGAAGAACACTTCAACTACCCCCAAAAGACTACTGGAAGCCATCCTAACTTCCCCTAAGAGAACAGTGGAAATG------------------------------------------------------------------------------------------------------------------------------------------------------------------------------AACACCTCAACTACCTCCAAGAGAGTAGTGGAAAAGAAGAATCTAAAAACTTCTAAGAGAAGAGAAGCAAAAAATGCTCTAGCTGTTCGC---AAAATGATGAAGACAAGCACTGTGGTACCCAGCACAACGGTGGAGAACAATACTT---CTGGATTGGGTATCATAAACACCTCAGCCAGAGCTAGGGTACTGACATCAAGAACTTCCTCAACGAGGGTGATGAAGAAGAGAATCTCTATAGCCACTCTCAGGGAAGGAGCACATAACACAACATCATCTGCCACGGGTGTCATTGCACCTACCACACCGATTCAGTATTGTGTGTTTGTAGATTCTGTCCGAACAGTTCCTCCAAGCCTCTCTCTTTCAACAAGCATGACCCCTTTCTTTGATGAGGCTAGCCATAGTTCC---CCTGTAGACCCTGACTTGTTGGACCTTCACCCCAAGGGAGAATACCCTCCAGACCTGTTCAGTATGAAGGCGCGCAGGCAGGGCTGGGTGGTCCTACATATCTTTGGAATGGTATATGTATTTGTGGCCTTGGCCATTGTGTGTGATGAATTCTTTGTCCCAGCCTTTGGGCATCATCACTGAGAAGCTAGAGATCTCTGA-GATGTGGCTGGAGCCACCTTCATGGCAGCTGGGGGCTCTGCTCCTGAGCTTTTCACCTCACTCATTGATGTTTTCATCTCTCACAGCAATGTGGGCATTGGCACCATTGTGGGCTCTGCTGTGTTTAATATTCTTTTTCTCATTGGCACTTGTGCCCTATTCTCCAAAGAAATCCTCAACCTCACCTGGTGGCCCCTGTTCCGCGATGTCTCCTCCTATATCTTTGACTTGATGATGCTCATCCTCTTCTTTTTGGACAGTCTGATCACCTGGTGGGAAAGTTTCATGCTCCTCATGGCCTATGTCTTCTATGTCTTTACCATGAAGTGGAACAAACAACTTGAAGTCTGGGTCAAAGAACACCTCAACAGGAGGACAATGGCCAAGGTTATGATTGGGGCAGGCCTCAACAAGACAGGAAATAGGGACATTGCTGTGGATGATCTGGAAGATAACAAGAAACTGAAGCTCCTGTCCATTCTGACCCAAGGAAGCAGAGCAGTTTCGCTATACAACAGTACCATTTGCAACACCATCTACCAGCTCATGCTGCATACCCTGGACCCCCTAGGGAAAGTGGAAGAACCTGCAGAGCCTGGTGAGCTCCCAGCAGTCAAAGTTTCTCCAGCGTCTGCTGTGCACACTGCCAAAGATCATGATGAGCCAATGCCTGATGGGCAGGAGGGCCCAGCTGCTGGAGCAGATGATAAAGGTGA----------------------------------------------------------------------------------------------------------------------------------------------------------------------------------------------------------------------------------------------------------------------------------------------------------GCAGATGAAAGTCAAGGTGAAATCAAAGATGAAGATGAACCCAAAGGGCAGGATAAAGATGGAATTCGAGGTGAAGATGAAGGTGAAACCCAAGGAGCCAATGAAGATGAAATTAAAGAGGAAGGTAAAACTCAAGGTCAAGGTACAGAGGAAAGTACAAAGAAGGGTGAAGAAGACCATGGAGAGGGAGGTGTGGAGAAAGGTGCAGAAAGAGACAAA------------------------------------------------------------------------------------------------------------------------------------------------------------------------------------------------------------------------------------------------------------------------------------------------------------------------------------------------------------------------------------------------------------------------------------------------------------------------------------------------------------------------------------------------------------------------------------------------------------------------------------------------------------------------------------------------------GAAGGTGGAAAAGGT---------------------------GAAGAAGGTGATGATGACAGTGAAGATGAGGATGAG------------------GGAGAGGAAGAGGAAGAAGAAAATGAGGAGCCTCTGTCATTAGAATGGCCTGAAACAAGAATTAAACAGACCATTTACTTTTTCCTTTTTCCCATCATTTCCCCCCTGTGGCTGACAGTTCCAGATGTCAGGAAACCGGAATCTAAGAAATTCTTTGTTTTCACATTTCTGGGCTCCATCCTGTGGATAGCCATGTTCTCATACCTCATGGTATGGTGGGCTCACCAGGTTGGTAAAACAATTGGGATTTCTGAAGAGATTATGGGTTTGACAATCCTGGCAGCAGGCATTTCAATTCCTGACCTCATTACAAGTGTT---GTTGCCAGGAAAGGCCTAGGAGACATCGCTGTGTCCAGCTCTGTGGGCAGCAACATATTTGATATCACTGTGGGTTTGCCAGTTCCTTGGTTTCTCTTCTCTGTCTTTAATGAGTTACAGCCAGTTCCAGCGAGCAGCAATGGTTTGTTCTGTGCAATTGTTTTGCTCTTTCTCATGCTCCTGTTTGTGATCTCTTTGATTGCATTCTGTAAATGGAAGATGAACAAAATCCTAGGGCTTACCATGTTTCTCCTTTACTTCATTTTCTTGATTGTCAGTGTAATGTTAGAAAATTGAATTATATCCTGTCCCATCTCTGTCTGA
	Notoryctes_typhlops_NYGC	ATGAGGAAGCTGATCAAATTTTGGGGATTGGAGAAGAGGTTAACCCGACAGAAGAGGCTTCAGTGGAATCGAGTCCTCTTCCTTTTGGGAATGATACTCATTGGCTCTACTTACCAATTTTTGAAGAGTCACTGGGCCCTGCCTACCCTATGGACAGCCATGTATTCCCAGCACCCTGTGAAAATGGCCAGCCGGGACCTCCCTAACAGTGAAGCAGTAACATTGGATAGTGATGATCTGAAATCAAGTATAGAAATGGAAGGCAGTACATTGGATCCCCAAGTT---AAAGAAGACAGGGACAAGTTAACACCTACAGCAACTCTATCAAAGAAAAACCTAAATATACCCAGGAGAATAGTGAATAACTCTACTACAGTGACTCCAGTGACACCTAGAAGAAGGAA-AAAAATTTTTACCTTAACAACAGGCAAGCAAATAGTGAAGACCTATACTCCAAACACATTCAATAGAAATGTTCAGAGCCCTACCTCAACTACACCTACAAGAATTTAGAAC---TACATGATAATCCCCAAGGCAACAATGAAAAACAATGATACAATGACCACTAGGAAAATAGGGGAAAAGAAGCTTGCAGCTACTCCCCAAAAGACAGTGAAGAGTATGCCTGGGACTCCCACTCCCAAAGGAATAGTTGAAAACATTTCAACTATTCTAAAAAGAATACCCAATAAAAATACTGCCTTGCCTCCTTTAAAAAAGGTAGTAGAAAAAACAACTCCAACTATTCCTAAAAGAATAA---AGAATACACCAGCAGCCCCCAAGGGAGTAATGGAGAAGAACACTTCAACTACCCCCAAAAGACTACTGGAAGCCATCCTAACTTCCCCTAAGAGAACAGTGGAAATG------------------------------------------------------------------------------------------------------------------------------------------------------------------------------AACACCTCAACTACCTCCAAGAGAGTAGTGGAAAAGAAGAATCTAAAAACTTCTAAGAGAAGAGAAGCAAAAAATGCTCTAGCTGTTCGC---AAAATGATGAAGACAAGCACTGTGGTACCCAGCACAACGGTGGAGAACAATACTT---CTGGATTGGGTATCATAAACACCTCAGCCAGAGCTAGGGTACTGACATCAAGAACTTCCTCAACGAGGGTGATGAAGAAGAGAATCTCTATAGCCACTCTCAGGGAAGGAGCACATAACACAACATCATCTGCCACGGGTGTCATTGCACCTACCACACCGATTCAGTATTGTGTGTTTGTAGATTCTGTCCGAACAGTTCCTCCAAGCCTCTCTCTTTCAACAAGCATGACCCCTTTCTTTGATGAGGCTAGCCATAGTTCC---CCTGTAGACCCTGACTTGTTGGACCTTCACCCCAAGGGAGAATACCCTCCAGACCTGTTCAGTATGAAGGCGCGCAGGCAGGGCTGGGTGGTCCTACATATCTTTGGAATGGTATATGTATTTGTGGCCTTGGCCATTGTGTGTGATGAATTCTTTGTCCCAGCCTTTGGGCATCATCACTGAGAAGCTAGAGATCTCTGA-GATGTGGCTGGAGCCACCTTCATGGCAGCTGGGGGCTCTGCTCCTGAGCTTTTCACCTCACTCATTGATGTTTTCATCTCTCACAGCAATGTGGGCATTGGCACCATTGTGGGCTCTGCTGTGTTTAATATTCTTTTTCTCATTGGCACTTGTGCCCTATTCTCCAAAGAAATCCTCAACCTCACCTGGTGGCCCCTGTTCCGCGATGTCTCCTCCTATATCTTTGACTTGATGATGCTCATCCTCTTCTTTTTGGACAGTCTGATCACCTGGTGGGAAAGTTTCATGCTCCTCATGGCCTATGTCTTCTATGTCTTTACCATGAAGTGGAACAAACAACTTGAAGTCTGGGTCAAAGAACACCTCAACAGGAGGACAATGGCCAAGGTTATGATTGGGGCAGGCCTCAACAAGACAGGAAATAGGGACATTGCTGTGGATGATCTGGAAGATAACAAGAAACTGAAGCTCCTGTCCATTCTGACCCAAGGAAGCAAAGCAGTTTCGCTATACAACAGTACCATTTGCAACACCATCTACCAGCTCATGCTGCATACCCTGGACCCCCTAGGGAAAGTGGAAGAACCTGCAGAGCCTGGTGAGCTCCCAGCAGTCAAAGTTTCTCCAGCGTCTGCTGTGCACACTGCCAAAGATCATGATGAGCCAATGCCTGATGGGCAGGAGGGCCCAGCTGCTGGAGCAGATGATAAAGGTGA----------------------------------------------------------------------------------------------------------------------------------------------------------------------------------------------------------------------------------------------------------------------------------------------------------GCAGATGAAAGTCAAGGTGAAATCAAAGATGAAGATGAACCCAAAGGGCAGGATAAAGATGAAATTCGAGGTGAAGATGAAGGTGAAACCCAAGGAGCCAATGAAGATGAAATTGAAGAGGAAGGTAAAACTCAAGGTCAAGGTACAGAGGAAAGTACAAAGAAGGGTGAAGAAGACCATGGAGAGGGAGGTGTGGAGAAAGGTGCAGAAAGAGACAAA------------------------------------------------------------------------------------------------------------------------------------------------------------------------------------------------------------------------------------------------------------------------------------------------------------------------------------------------------------------------------------------------------------------------------------------------------------------------------------------------------------------------------------------------------------------------------------------------------------------------------------------------------------------------------------------------------GAAGGTGGAAAAGGT---------------------------GAAGAAGGTGATGATGACAGTGAAGATGAGGATGAG------------------GGAGAGGAAGAGGAAGAAGAAAATGAGGAGCCTCTGTCATTAGAATGGCCTGAAACAAGAATTAAACAGACCATTTACTTTTTCCTTTTTCCCATCATTTCCCCCCTGTGGCTGACAGTTCCAGATGTCAGGAAACCGGAATCTAAGAAATTCTTTGTTTTCACATTTCTGGGCTCCATCCTGTGGATAGCCATGTTCTCATACCTCATGGTATGGTGGGCTCACCAGGTTGGTGAAACAATTGGGATTTCTGAAGAGATTATGGGTTTGACAATCCTGGCAGCAGGCATTTCAATTCCTGACCTCATTACAAGTGTT---GTTGCCAGGAAAGGCCTAGGAGACATGGCTGTGTCCAGCTCTGTGGGCAGCAACATATTTGATATCACTGTGGGTTTGCCAGTTCCTTGGTTTCTCTTCTCTGTCTTTAATGAGTTACAGCCAGTTCCAGCGAGCAGCAATGGTTTGTTCTGTGCAATTGTTTTGCTCTTTCTCATGCTCCTGTTTGTGATCTCTTTGATTGCATTCTGTAAATGGAAGATGAACAAAATCCTAGGGCTTACCATGTTTCTCCTTTACTTCATTTTCTTGATTGTCAGTGTAATGTTAGAAAATTGAATTATATCCTGTCCCATCTCTGTCTGA
	Myrmecobius_fasciatus	ATGGGGAAACTGATCAAATTTGGAGGACAGGAAAAGCAGTTAGCCTGTCGTAAGAAGCTCCAGTGTAATCGAGTCCTCTTTCTTTTGTGCATGATACTCATTGGCTCTACTTACCAGTTTTTGAAGAGCCACTGGTCCATGCCTACACTGTGGACAGCCATGTATCCCCAGATTCCTGTGAAAATGGCTAGTCGGGATCTTCCTGACAGTGAAACAGTAATATCAAACAGTGTCCATCAGGAATCCATTCTAGAAATGGAAGGCAATATACTGCACTCACAAGTTACTACAGAAGGCAGGGACAAGTTAACACCCTTAGCAACTAAGACAAAGAAA------AACACACCCAGGAGAATAATGAATAACTCTACCCCAATAACTCCAGTGACACCTAGGAGAAGGAAGAAAAA-TGATACTTTAACAACTGGCAAGCAAATAGTGAAAAACTATACTCCAACCACATTCAGTAGAAATGTTCAGAGCCCTACCTCAACTATACCTAAAAGAATTGAGAATCATCACATGATTATTCCCAAGGCAACAGTGAAAATCAATGACAGGATGATAGTTAGGAAAACAATAGGAAAGAAGCTTCTGGCTATCCCCAAAAGGACAGTGAAAAATATCCCAAGA------ACCCCCAAAGGAATAGTTGAGAATACCCCAATTATTCTAAAAAGAATA---ATAGAGAACACTGTCTCACCTTCTCCAGCAAAAGTAGTGGTAAAAACAACTCCAACTATTCCTAAAAGAATAAAGGAGAAAACCCCAGCTGTTCCCCAAAAAGTAGAGGAG------------------------------------------------------------------------AACATTCCAATTACCTCCAAGAGA------------------------------------------------------------------------------------------------------------------------------------------------------------------------------GTAGTGGAAAAGAAGAATTCAAATACTTCTAAGAGAAAAGGAGCAGAAAATACCCCAACTGCTTATCGAACAATGATGAAGACAAGCACTGTGGCACCTAGCACAGCAGTGGAGAACTACACCTCTCCTGGATCGGGTGTCATGAATACCCCAACCAGAGCTAGGGTACTAACATCGAGAATCTCCTCAACCAGGGGGATGATGAAGAGAACTTCTTCTGTCACTCTCAGGGAAGGAGCACAGAAGACAACATCATCTGCCATGGGCATCGTTACCCCTACCACCCAGATCCGGTACTGTGTTTTTGTAGAACATGTCCCAGCTGTTCCTGCCAGCCTCTCTCCTTCAACAGACATGACGCTTCTCCTTGATGAGGCTAGACATAGCTTC---CCTACAGACCCTAACCTGTTGGACCTTCACCCCCAGGGAGAATACCCAGAAGACCTGTTCAGTGTGGAGGAACGGAAGCAAGGCTGGGTGGTCTTACATCTCTTTGGAATGATGTATGTGTTTGTGGCTTTGGCCATTGTGTGTGATGAATTCTTTGTCCCAGCC-TTGGGAGTCATCACCGAAAAGCTACAGATCTCTGAGGATGTGGCTGGAGCCACCTTCATGGCAGCTGGGGGCTCTGCTCCTGAGCTCTTCACCTCACTCATCGGTGTTTTTATCTCTCACAGCAATGTGGGCATTGGCACAATTGTGGGCTCTGCTGTATTCAACATCCTCTTTGTCATTGGCACTTGTGCTCTGTTCTCCAAAGAAATCCTCAACCTCACTTGGTGGCCCCTATTCCGAGATGTCTCCTTCTATATCTTTGACTTGATGATGCTCATCATATTCTTTTTGGACAATCTGATCACCTGGTGGGAGAGCTTAATGCTCCTCATGGCTTATGCTTTCTATGTCTTCACCATGAAATGGAACCAACAACTTGAAGTCTGGGTTAAAGAACAGCTTAACAAGAGGACGATGCCCAAGATTATGATTGGAGTAGGTCTCAACAAGACAGGCAATGGGGACATCCCTATGGATGATATGGAAGATAGCAAGAAACTGAAGCTCCCGTCCGGTCTGACCCGAGAAAGCATTGCGACCTCGCTACACAATAGCACCATTCACAATACCATTTACCAGCTCATGCTGCACATGCTGGACCCCCTAGGGGAAGTAGAAGAACCTGCAGAGCCTAATGAGCTCCTACCAGTCAAAGTTTCTCCAGCTTCTGCTGTGCATGATGCCAAAGATCATGATGAACCAACCC-TGATGGGCAGGAGGGTGCAGCTGCTGAAGGAGAGGATAAAGGTGAA------------GGTGAACGT------AAAGTTCTGGGTGAAAATGAA------------------------------------------------GCGGTAGGA------------------------------------GAAAATGAAGATGAACCCAAGGGTCAGAACAAAGATGAAATTCAAGGGGAAAGT------------------------------------------------------------------------------------------------------------------------------------------------------------------------------------------------------------------------------------------CAAGGTCAAGGTACAAAAGAAGAAGACAAGAAGGATAAAGAAGACCATAGAAAGGGA------------GGTGCAGGGGAAGATGCAGAAAAAGATGAAGGTGGAAAA---------------------------------------------------------------------------------------------------------------------------------------------------------------------------------------------------------------------------------------------------------------------------------------------------------------------------------------------------------------------------------------------------------------------------------------------------------------------------------------------------------------------------------------------------------------------------------------------------------------------------------------------------------------------------------------GAA---GGTATAAAGGAAGGTGAA------------GGAGAAGGTGAGGATGACAGTGAAGATGAGGATGAAGAT---GAAGATGAGGAAGAAGAGGAAGAGGAAGAGGAAAATGAGGAGCCTCTGTCACTAGAATGGCCTGAAACAAAAACTAAACAGGCCATTTACCTCTTCATTTTTCCCATCATTTTCCCTTTGTGGCTGACAGTTCCAGATGTCAGGAGACCGGAATCTAAGAAATTCTTTATAATCACATTTCTGGACTCCATCCTGTGGATAGCCATGTTCTCATACCTCATGGTGTGGTGGGCTCACCAGGTTGGTGAAACAATTGGGATTTCTGAAGAGATTATGGGTTTGACAATCCTAGCAGCAGGCACTTCAATTCCTGACCTCATTACAAGTGTTATTGTTGCCAGGAAAGGCCTAGGAGACATGGCTGTTTCCAGCTCAGTGGGCAGCAACATATTTGACATCACTGTGGGTTTGCCAGTTCCTTGGTTTCTCTTCTCTCTCCTCAACGAGCTTCAGCCTGTTCCAGTGAGCAGCAATGGCTTGTTCTGTGCAATTGTTTTGCTCTTTCTCATGCTCCTGTTTGTGATCTCTTCAATTGCAGCCTGTAAATGGAGGATGAACAAAATCCTAGGGTTCATCATGTTTCTCCTTTACTTCATATTCTTGATTATCAGTGTAATGTTAGAAGATCGAATCATATTCTGTCCCATCTCCATCTGA
	Antechinus_flavipes	ATGGGGAAACTGATCAAATTTGGGAGGCAGGAGAAGCGGTTAGCTCGTTGTAAGAAGCTCCAATGTAATCGAGTCCTTTTTCTTTTGGGCATGATACTCATTGGCTCTTCTTACCACTTTCTGAAGAACCACTGGTCCATGCCTAAACTGTGGACAACCATGTATTCTCAGAACCCTGTGAAAATGGCCAGTCGGGATCTTTCTGATAGTGAAACAGTAATATCAAACAGTGACCATCAGGAATCCATTCTAGAAATGGAAGACAGTACACTGCACTCACAAGTT---ACAGAAGGCAGGGACAAGTTAACAACCTCAGCAACTATTGCAAAGAAAAACTTAAACACACCCAGGAGAATAATGGATAACTCTACCCCAGGGACTCCAGAGACACCTAGGAGAAGGAAGAAAAA-T------------------------------------TATACTCCAACCACATTCAGTAGAAATGTTCAGAGACCTACCTCAACTACTCCTAAAAAAATTGAGAAT---CATGTGATTATTCCCAAGGTAAAAGAGAAAATCAATGACACAATGACACTTAGGAAAACAATGGAAAAGAAGCTTCTGGCTATCCCCAAAAGAACAGTAAAAAATATCCCAAGA------ACCCCCAAAGGAATAGTTGAGAATACCCCAACTAGTTTAAAAAGAATA---ATAGAGAACACTGTCTCACCTTC---AGCAAAAGTAGTAGTACAAACAACTCCAACTATTCCTAAAAGAATAAAGGAAAAAAACCCAGCTGTTCCCAAAAGAGTAATGGAG------------------------------------------------------------------------AATACTTCAATTACCTCCAAGAGA------------------------------------------------------------------------------------------------------------------------------------------------------------------------------GTAGTGGAAAAGAAGAATTCAAATATTTCAAAGAGAAGAGGAGCAGAAAATTCCCCAACTGCTCATCCAACAATGATGGAGACAAGCACTGTGGTACCTAGCACAACAGTGGAGAACACCACCTCTCCTGGATTGGGAGTCATGAATACCCCAACCAGAGCTAGGGTATGGACATCGAGAACCTCTTCAACCAGGGTGATGATGAAGAAAACTTCTTCAGTCACTCTCAGGGAAGGAGCACATAACACAACATCCTCTGCCATGGGCATCATTACCCCTACCGCCCAGATCCGGGACTGTGTTTTTGTAGATCATGTCCCAACAGTTCCTGTCAGCCTTTCTCCTTCAACAGAAATGACACCTCTTTCTGATGAGGATAGCCATAGCTCC---CCTACAGATCCTAAACTGTTGGGCTTTCATCCCAAGGGAGAATACCCTGAAGACCTGTTCAGTGTGGAGGAACGGAAGCAAGGCTGGGTGGTCTTACATCTCTTTGGAATGATATATGTGTTTGTGGCTTTGGCCATTGTGTGTGATGAATTCTTTGTCCCAGCA-TTGGGAGTCATCACCGATAAGCTACAGATCTCTGAGGATGTGGCTGGAGCCACCTTCATGGCAGCTGGGGGCTCTGCTCCTGAGCTCTTCACATCACTCATTGGTGTTTTCATCTCTCACAGCAATGTGGGCATTGGCACAATTGTGGGCTCTGCTGTGTTCAATATCCTCTTTGTCATCGGCACTTGTGCTTTGTTCTCCAAAGAAGTCCTCAACCTCACTTGGTGGCCCCTGTTCCGAGATGTCTCCTTTTATATCTTTGACTTGATGATGCTCATCATCTTCTTTTTGGACAGCATGATCACCTGGTGGGAGAGCTTAATGCTCCTCATGGCTTATGGTTTCTATGTCTTTACCATGAAATGGAACCAACAACTTGAAATCTGGGTTAAAGAACAGCTTAACAAGAGGACAGTGCCCAAGATTATGATTGGAATAGGTCTCAATAAGACAGGCAATGGTGACATCCCTGTGGATGATGTGGAAGACAGCAAGAAACTGAAGCTCCCGTCCAGTCTGACCCGAGGAAACGGTACGACCTCGCTACACAACTGCACCATTCGCAGTACCATCTACCAGCTCATGCTGCACACGCTGGACCCTCTAGGGGAAGTGGAAGAACCTGCAGAGCCCGATGAGCTCCCAGCAGTCAAAGTTTCTCCAGCTTCTGTTGTGCGTGCTGCCAAAGATCATGATGAACCAACCCCTGATGGGCAGGAGGGTGCAGCTGCTGCAGGAGAGGATAAAGGTGAA------------GGTGAAGATAAAGATAAAGTTCTGTGTGGAAATGAA------------------------------------------------GCAGGAGAA------------------------------------AAAAATGAAGATGAACCCCAAGGTCAGAACAAAGATGAAATTCAAGGGAAAAGT------------------------------------------------------------------------------------------------------------------------------------------------------------------------------------------------------------------------------------------CAAGGTCAAGGGAGAGAGGAAGAAGACAAGGAGGGTAAAAAAGACCATGGAAAGGGA------------GATGCAGAAAGAGATGAAGGTGGAAAAGAAGGTGTAAAG---------------------------------------------------------------------------------------------------------------------------------------------------GAAGGTGAAGAAAAAGGTGAAGAAGAAGGTGAAGAAGGTGAAGAAAAAGGTGAAGAAGGTGAAGAAGAAGGTGAAGAAAAAGGTGAAGAAGAAGGTGAAGAAAAAGGTGAAGAAGAAGGTGAAGAAGAAGGTGAAGAAAAAGGTGAAGAAGAAGGTGAA---GAAGAAGGT---------------------------GAAAAAGGTGTAGAAGAAGGTGAAGAAAAAGGTGAAGAAGAAGGTGAAGAA---------GGG---------------------------------------------------------------------------------------------------------------------------------------------------------------------------------------GAA---------------GAAAAA------GGTGAAGAAAAAAGTGAA------------------------GAAAAAGGTGAAGAAGAAAGTGAA------------GAAGAAGGTGAGGATGGCAGTGAAGATGAAGATGAGGAT---GCGGAAGAAGATGAAGAGGAGGAAGAAGAAGAAAATGAGGAGCCTCTGACACTAGAATGGCCTGAAACAAAATCTAAACAGGCCATTTACCTCTTCATTTTTCCCATCATTTTCCCTCTGTGGCTGACAATTCCAGATGTCAGGAGACCGGAATCTAAGAAGTTCTTTGTAATCACATTTCTGGGCTCCATCCTGTGGATAGCCATGTTTTCATACCTCATGGTGTGGTGGGCTCACCAGGTTGGTGAAACAATTGGGATTTCTGAAGAGATTATGGGCTTGACAATCCTAGCAGCAGGCACTTCAATTCCTGACCTCATTACAAGTGTTATTGTTGCCAGAAAAGGCCTAGGAGATATGGCTGTTTCCAGCTCAGTGGGCAGCAACATATTTGACATCACTGTAGGTTTGCCAGTTCCCTGGTTTCTCTTCTCTCTCCTCAACGCGCTTCAGCCTGTCCCAGTGAGCAGCAATGGCTTGTTCTGTGCAATTGTTTTGCTCTTTCTCATGCTCCTGTTTGTGATCTCTTCAATTGCAGTCTGTAAATGGAAAATGAACAAAATTCTAGGATTCATCATGTTTCTCCTTTACTTCATATTCTTGATTATCAGTGTAATGTTAGAAGATCGAATCATATCCTGTCCCATCTCCATTTGA
	Antechinus_stuartii	ATGGGGCAACTGATCAAATTTGGGAGGCAGGAGAAGCGGTTAGTTCGTCGTAAGAAGCTCCAATGTAATCGAGTCCTTTTTCTTTTGGGCATGATACTCATTGGCTCTTCTTACCACTTTCTGAAGAACCACTGGTCCATGCCTAAACTGTGGACAACCATGTATTCTCAGAACCCTGTGAAAATGGCCAGCCGGGATCTTTCTGATAGTGAAACAGTAATATCAAACAGTGACCATCAGGAATCCATTCTAAAAATGGAAGACAGTACACTGCACTCACAAGTT---ACAGAAGGCAGGGACAAGTTAACAACCTCAGCAACTATTGCAAAGAAAAACTTAAACACACCCAGGAGAATAATGGATAACTCTACCCCAGGGACTCCAGAGACACCTAGGAGAAGGAAGAAAAA-T------------------------------------TATACTCCAACCACATTCAGTAGAAATGTTCAGAGACCTACCTCAACTACTCCTAAAAAAATTGAGAAT---CATGTGATTATTCCCAAGGTAAAAGAGAAAATCAATGACACAATGACACTTAGGAAAACAATGGAAAAGAAGCTTCTGGCTATCCCCAAAAGGACAGTAAAAAATATCCCAAGA------ACCCCCAAAGGAATAGTTGAGAATACCCCAACTAGTTTAAAAAGAATA---ATAGAGAACACTGTCTCACCTTC---AGCAAAAGTAGTAGTACAAACAACTCCAACTATTCCTAAAAGAATAAAGGAAAAAAACCCAGCTGTTCCCAAAAGAGTAATGGAG------------------------------------------------------------------------AATACTTCAATTACCTCCAAGAGA------------------------------------------------------------------------------------------------------------------------------------------------------------------------------GTAGTGGAAAAGAAGAATTCAAATATTTCAAAGAGAAGAGGAGCAGAAAATTCCCCAACTGCTCATCCAACAATGATGGAGACAAGCACTGTGGTACCTAGCACAACAGTGGAGAACACCACCTCTCCTGGATTGGGAGTCATGAATACCCCAACCAGAGCTAGGGTATGGACATCGAGAACCTCTTCAACCAGGGTGATGATGAAGAAAACTTCTTCAGTCACTCTCAGGGAAGGAGCACATAACACAACATCCTCTGCCATGGGCATCATTACCCCTACCGCCCAGATCCGGGACTGTGTTTTTGTAGATCATGTCCCAACAGTTCCTGTCAGCCTTTCTCCTTCAACAGAAATGATACCTCTTTCTGATGAGGATAGCCATAGCTCC---CCTACAGATCCTAAACTGTTGGGCTTTCATCCCAAGGGAGAATACCCTGAAGACCTGTTCAGTGTGGAGGAACGGAAGCAAGGCTGGGTGGTCTTACATCTCTTTGGAATGATATATGTGTTTGTGGCTTTGGCCATTGTGTGTGATGAATTCTTTGTCCCAGCC-TTGGGAGTCATCACCGATAAGCTACAGATCTCTGAGGATGTGGCCGGAGCCACCTTCATGGCAGCTGGGGGCTCTGCTCCTGAGCTCTTCACATCACTCATTGGTGTTTTCATCTCTCACAGCAATGTGGGCATTGGCACAATTGTGGGCTCTGCTGTGTTCAATATCCTCTTTGTCATCGGCACTTGTGCTTTGTTCTCCAAAGAAGTCCTCAACCTCACTTGGTGGCCCCTGTTCCGAGATGTCTCCTTTTATATCTTTGACTTGATGATGCTCATCATCTTCTTTTTGGACAGCATGATCACCTGGTGGGAGAGCTTAATGCTCCTCATGGCTTATGGTTTCTATGTCTTTACCATGAAATGGAACCAACAACTTGAAATCTGGGTTAAAGAACAGCTTAACAAGAGGACAGTGTCCAAGATTATGATTGGAATAAGTCTCAATAAGACAGGCAATGGTGACATCCCTGTGGATGATGTGGAAGACAGCAAGAAACTGAAGCTCCCGTCCAGTCTGACCCGAGGAAACGGTACGACCTCGCTACACAACTGCACCATTCGCAGTACCATCTACCAGCTCATGCTGCACACGCTGGACCCTCTAGGGGAAGTGGAAGAACCTGCAGAGCCCGATGAGCTCCCAGCAGTCAAAGTTTCTCCAGCTTCTGTTGTGCGCGCTGCCAAAGATCATGATGAACCAACCCCTGATGGGCAGGAGGGTGCAGCTGCTGCAGGAGAGGATAAAGGTGAA------------GGTGAAGATAAAGATAAAGTTCTGTGTGGAAATGAA------------------------------------------------GCAGGAGAA------------------------------------AAAAATGAAGATGAACCCCAAGGTCAGAACAAAGATGAAATTCAAGGGAAAAGT------------------------------------------------------------------------------------------------------------------------------------------------------------------------------------------------------------------------------------------CAAGGTCAAGGGAGAGAGGAAGAAGACAAGGAGGGTAAAAAAGACCATGGAAAGGGA------------GATGCAGAAAGAGATGAAGGTGGAAAAGAAGGTGTAAAT---------------------------------------------------------------------------------------------------------------------------------------------------GAAGGTGAAGAAGGAGGTGAAGAAAAAGGTGAAGAA------GAA---GGTGAAGAAGGTGAAGAAAAAGGTGAAGAA------------------------------------------------------------------------------------------------------------------------------------------------------GGTGAAGAAGAAGGTGAAGAN---------NNN---------------------------------------------------------------------------------------------------------------------------------------------------------------------------------------NNN---------------NNNNNN------NNNNNNNNNNNNNNTGAA------------------------GAAAAAGGTGAAGAAGAAGGTGAA------------GAAGAAGGTGAGGATGGCAGTGAAGATGAAGATGAGGAT---GAGGAAGAAGATGAAGAGGAGGAAGAAGAAGAAAATGAGGAGCCTCTGACACTAGAATGGCCTGAAACAAAATCTAAACAGGCCATTTACCTCTTCATTTTTCCCATCATTTTCCCTCTGTGGCTGACAATTCCAGATGTCAGGAGACCGGAATCTAAGAAGTTCTTTGTAATCACATTTCTGGGCTCCATCCTGTGGATAGCCATGTTCTCATACCTCATGGTGTGGTGGGCTCACCAGGTTGGTGAAACAATTGGGATTTCTGAAGAGATTATGGGCTTGACAATCCTAGCAGCAGGCACTTCAATTCCTGACCTCATTACAAGTGTTATTGTTGCCAGAAAAGGCCTAGGAGATATGGCTGTTTCCAGCTCAGTGGGCAGCAACATATTTGACATCACTGTAGGTTTGCCAGTTCCCTGGTTTCTCTTCTCTCTCCTCAACGCACTTCAGCCTGTCCCAGTGAGCAGCAATGGCTTGTTCTGTGCAATTGTTTTGCTCTTTCTCATGCTCCTGTTTGTGATCTCTTCAATTGCAGTCTGTAAATGGAAAATGAACAAAATTCTAGGGTTCATCATGTTTCTCCTTTACTTCATATTCTTGATTATCAGTGTAATGTTAGAAGATCGAATCATATCCTGTCCCATCTCCATTTGA
	Sarcophilus_harrisii	ATGGGGAAACTGATCAAATTTGGGGGGCAGGAGAAGCGGTTAGCTCGTCGTAAGAAGCTCCGATGTAATCGAGTCCTTTTTCTTTTGGGCATGATACTCATTGGCTCTTCTTACCACTTTCTGAAGAGCCACTGGTCCATGCCTAAACTGTGGACAGCCATGTATTCTCAGAACCCTGTGAAAATGGCCAGCCGGGATCTTTCTGACAGTGAAACAGTAATATCAAATAGTGACCATCAGGAATCCATTCTAGAAATGGAAGGCAGTACACTGCACTCACAAGTT---ACAGAAGGCAGGGACAAATTAACAACCTCAGCAACTATTGCAAAGAAAAACTTAAACGCACCCAGGAGAATAATGGATACCTCTAACCCTGGGACTCCAGAGACACCTAGGAGAAGGAAGAAAAA-TTATATTTTAATAACTGACAAGCAAATAGTGAAGAACTATACTCCAACCACATTCAGTAGAAATGTTCAGAGACCTACCTCAACTACACCTAAAAAAATTGAGAAT---CACGTGATTATCCCCAAGGTAAAAGTGAAAATCAATGACACAATGACACTTAGGAAAACAATGGAAAAGAAGCTTCTGGCTATCCCCAAAAGGACAGTAAAAAATATGCCAAGA------ACCCCCAAAGGAATAGTTGAGAATACCCCAACTAGTCTAAAAAGAATA---ATAGAGAACACTGCCTCACCTTCTCCAGCAAAAGTAGTAATACAAACAACTCCAACTATTCCTAAAAGAATAAAGGAAAAAATCCCAGCTGTTCCCAAAAGAGTAGTGGAG------------------------------------------------------------------------AATACTTCAATTACCTCCAAGAGA------------------------------------------------------------------------------------------------------------------------------------------------------------------------------GTAGTGGAAAAGAAGAATTCAAATACTTCAAAGAGAAGAGGAGCAGAAAATTCCCCAACTGCTCATCCAACAATGATGGAGACAAGCACTGTGGTATCTAGCACAACTGTGGAGAACACCACCTCTCCTAGATTGGGAGTCATGAATACCCCAACCAGAGCTAGGGTATTGACATCGAGAACCTCCTCAACCAGAGTGATGATAAAGAGAACTTCTTCAGACACTCTCAGGGAAGGAGCACATAACACAATATCCTCTGCCATGGACATCATTACCCCTACCACCCAGATTCGGGACTGTGGTTTTGTAGATCATGTCCCAACAGTTCCTGTCAGCCTCTCTCCTTCAACAGACATGACCCCTTTCTCTCCTGAAGATAGCCATAACTCC---CCTACAGATCCTAAACTGTTGAACTTTCAGCCCAAGGGGGAATACCCTGAAGACCTGTTCAGTGTGGAGCAACGGCAGCAAGGCTGGGTAGTCTTACATCTCTTTGGAATGATATATGTGTTTGTGGCTTTGGCCATTGTGTGTGATGAATTCTTTGTCCCAGCC-TTGGGCGTCATCACCGATAAGCTACAGATTTCTGAGGATGTGGCCGGAGCCACCTTCATGGCAGCTGGGGGCTCTGCTCCTGAGCTCTTCACTTCACTCATTGGTGTTTTCATCTCTCACAGCAATGTGGGCATTGGCACAATTGTGGGCTCTGCTGTGTTCAACATCCTCTTTGTCATTGGCACTTGTGCTCTGTTCTCCAGAGAAGTCCTCAACCTCACTTGGTGGCCCCTGTTCCGAGATGTCTCCTTTTATATCTTTGACTTGATGATGCTCATCATCTTTTTTTTGGACAGCATGATCACCTGGTGGGAGAGCTTAATGCTCCTCATGGCTTATGCGTTCTATGTCTTTACCATGAAATGGAACCAACAACTTGAAATCTGGGTTAAAGAACAGCTTAATAAGAGGACAGTGTCCAAGATTATGATTGGAATGGGTCTCAATAAGACAGGCAATGGTGACATCCCTGTGGATGATGAGGACAATAGCAAGAAACTGAAGCTCCCGTCCAGTCTGACCCGAGGAAACCGTACGACCTCGCTACACAACTGCACCATTCGCAGTACCATCTACCAGCTCATGCTGCACACGCTGGACCCGCTAGGGGAAGTGGAAGAACCTGCAGAGCCCGATGAGCTCCCAGCAGTCAAAGTTTCTCCAGCTTCTGTTGTGCGCGCTGCCAAAGATCATGATGAACCAACCCTTGATGGGCAGGAGGATGCAGCTGCTGCAGGAGAGGATAAAGGTGAA------------GGTGAAGGTAAAGATAAAGTTCTGGATGGAAATGAA------------------------------------------------GAAGGAGAA------------------------------------AAAAATGAAGATGAACCCCAAGGACAGGACAGAGATGAAATTCAAGGGAAAAGT------------------------------------------------------------------------------------------------------------------------------------------------------------------------------------------------------------------------------------------CAAGGTCAAGGTATAGAGGAAGAAGAGAAGAAGAGTAAAGAAGACCATGGAGAGGGA------------GATGCAGAAAGAGATGAAGGTGGAAAAGAAGGTGTAAAGGAAGGTGAAGAAAAAGGTGAAGAAAAAGGTGAAGAAAAAAGTGAAGAA---------GAAGGTGAAGAAGAAGGTGAAGAAAAAGGTGAAGAAGGTGAAGAAGAAGGT---GAAGAAGGTGAAGAAGTTGAAGAAGAAAGTGAAGAAGAAGGTGAAGAAGAAGGTGAAGAA---------------------------------------------------------GGTGAAGAAAAAGGTGAAGAAAAAGGTGAAGAAGAAGTTGAAGAAGAAGGTGAAGAAAAAGGTGAAGAAGAAGGTGAA---GAAGAAGGTGAAGAAAAAGGTGAAGAAGAAGGTGAAGAAAAAGGTGAAGAAGAAGTTGAAGAAGAAGGTGAAGAAAAAGGT---GAA---------GAAGGTGAAGAAAAAGGTGAAGAAGGTGAAGAAAAAGGTGAAGAAGAAGGTGAAGAAGGTGAAGAAAAAGATGAAGAAGAAGGTGAAAAAGGT---GAAGAAGGTGAAGAA---AAAGATGAAGAAGAAGGTGAAAAAGGTGAA------------------------------------------------------------GAAGAA------GGTGAAGAAAAAGTTGAAGAAGGTGAA---------------GAAAAAGGT---GAAGAAGGTGAA------------GAAGAAGGTGAGGATGGCAGTGAAGATGAGGATGAGGAT---GAGGAAGAAGATGAAGAGGAAGAGGAAGAAGAAAATGAGGAGCCTCTGACACTAGAATGGCCTGAAACAAAAACTAAACAGGCCATTTATCTCTTCATTTTACCCATCGTTTTCCCTCTGTGGCTGACAGTTCCAGATGTCAGGAGACCGGAATCTAAGAAGTTCTTTGTAATCACATTTCTGGGCTCCATCCTGTGGATAGCCATGTTCTCATACCTCATGGTGTGGTGGGCTCACCAGGTTGGTGAAACAATTGGGATTTCTGAAGAGATTATGGGCTTGACAATCTTAGCAGCAGGCACTTCAATTCCTGACCTCATTACAAGTGTTATTGTTGCCAGGAAAGGCCTAGGAGATATGGCTGTTTCCAGCTCAGTGGGCAGCAACATATTTGACATCACTGTGGGTTTACCAGTTCCCTGGTTTCTCTTCTCTCTCCTCAACGCGCTTCAGCCTGTCCCAGTGAGCAGCAATGGCTTGTTCTGTGCAATTGTTTTGCTCTTTCTCATGCTCCTGTTTGTGATCTCTTCAATTGCAGTCTGTAAATGGAAAATGAACAAAATTCTAGGGTTCATCATGTTTCTCCTTTACTTCATATTCTTGATTATCAGTGTAATGTTAGAAGATCGAATCATATCCTGTCCCATCTCCATCTGA
	Phascogale_tapoatafa	ATGGGGAAACTGATCAAATTTGGGAGGCAGGAGAAGCGGTTAGCTCGTCGTAAGAAGCTCCAATGTAATCGAGTCCTTTTTCTTTTGGGCATGATACTCATTGGCTCTTCTTACCACTTTCTGAAGAGCCACTGGTCCATGCCTAAACTGTGGACAACCATGTATTCTCAGAACCCTGTGAAAATGGCCAGCCGGGATCTTTCTGATAGTGAAACAGTAATATCAAACAGTGACCATCAGGAATCCATTCTAGAAATGGAAGACAGTACACTGCACTCACACGTT---ACAGAAGGCAGGGACAAGCTAACAACCTCAGCAACTATTGCAAAGAAAAACTTAAACACACCCAGGAGAATAATGGATAACTCTACCCCAGGGACTCCAGAGAAACCTAGGAGAAGGAAGAAAAA-TTATACTTTAACAACTGACAAGCAAATAGTGA------ATACTCCAACCACATTCAGTAGAAATGTTCAGAGACCTACCTCAACTACACCTAAAAAAATTGAGAAT---CACGTGACCATCCCCAAGGTAAAAGTGAAAATCAATGACACAATGACACTTAGGAAAACAATGGAAAAGAAGCTTCTGGCTATCCCCAAAAGGACAGTAAAAAATATCCCAAGA------ACCCCCAAAGGAATAGTTGAGAATACCCCAACTAGTCTAAAAAGAATA---CTAGAGAACACTGTCTCACCTTC---AGCAAAAGTAGTAGTACAAACAACTCCAACTATTCCTAAAAGAATAAAGGAAAAAATCCCAGCTGTTCCCAAAAGAGTAGTGGAG------------------------------------------------------------------------AATACTTCAATTACCTCCAAGAGA------------------------------------------------------------------------------------------------------------------------------------------------------------------------------GTAGTGGAAAAGAAGAATTCAAATATTTCAAAGAGAAGAGGAGCAGAAAATTCCCCAACTGCTCATCCAACAATGATGGAGACAAGCACTGTGGTACCTAGTACAACAGTGGAGAACACCACCTCTCCTGGATTGGGAGTCATGAATACCCCAACCAGAGCTAGGGTATTGACATCGAGAACCTCTTCAACCAGGGTGATGATGAAGAAAACTTCTTCAGTCACTCTCAGGGAAGGAGCACATAACACAACATCCTCTGCTATGGGCATCATTACCCCTACCACCCAGATCCGGGACTGTGTTTTTGTAGATCATGTCCCAACAGTTCCTGTCAGCCTCTCTCCTTCAACAGAAATGACGCCTCTTTCTGATGAGGATAGCCATAGCTCC---CCTACAGATCCTAAACTGTTAGACTTTCATCCCAAGGGAGAATATCCTGAAGACCTGTTCAGTGTGGAGGAACGGAAGCAAGGCTGGGTGGTCTTACATCTCTTTGGAATGATCTATGTGTTTGTGGCTTTGGCCATTGTGTGTGATGAATTCTTTGTCCCAGCC-TTGGGAGTCATCACCAATAAGCTACAGATCTCTGAGGATGTGGCTGGAGCCACCTTCATGGCAGCTGGGGGCTCTGCTCCTGAGCTCTTCACATCACTCATTGGTGTTTTCATCTCTCACAGCAATGTGGGCATTGGCACAATTGTGGGCTCTGCTGTGTTCAACATCCTCTTTGTCATCGGCACTTGTGCTTTGTTCTCCAAAGAAGTCCTCAACCTCACTTGGTGGCCCCTGTTCCGAGATGTCTCCTTCTATATCTTTGACTTGATGATGCTCATCATCTTCTTTTTGGACAGCATGATCACCTGGTGGGAGAGCTTAATGCTCCTCATGGCTTATGGTTTCTATGTCTTTACCATGAAATGGAACCAACAACTTGAAATCTGGGTTAAAGAACAGCTTAACAAGAGGACAGTGTCCAAGATTATGATTGGAATAGGTCTCAATAAGACAGGCAATGGTGACATACCTGTGGATGATGTGGAAGATAGCAAGAAACTGAAGCTCCCGTCCAGTCTGACCCGAGGAAACGGTACGACCTCGCTACACAACTGCACCATTCGCAGTACCATCTACCAGCTCATGCTGCACACGCTGGACCCTCTAGGGGAAGTGGAAGAACCTGCAGAGCCCGATGAGTTCCCAGCAGTCAAAGTTTCTCCAGCTTCTGTTGTGCGCGCTGCCAAAGATCATGATGAACCAACCCCTGATGGGCAGGAGGGTGCAGCTGCTGCAGGAGAGGATAAAGGTGAA------------GGTGAAGATAAAGATGAAGTTCTGGGTGGAAATGAA------------------------------------------------GCAGAAGAA------------------------------------AAAAATGAAGATGAACCCCAAGGTCAGGACAAAGATGAAATTCAAGGGAAAAGT------------------------------------------------------------------------------------------------------------------------------------------------------------------------------------------------------------------------------------------CAAGGTCAAGGTTCAGAGGAAGAAGACAACGAGGGTAAAAAAGACCACGGAAAGGGA------------GATGCAGAAAGAGATGAAGGTGAAAAAGAAGGTGTAAAGGAAGGTGAAGAAAAAGGTGAAGAAGAAGGTGTAAAGGAAGGTGAAGAAGAAGATGAAGAAGGTGAAGAAAAATGTGAAGAAGAAGGTGAACAAGGTGAAGAAAAAGGTGAAGAAGAAGGTGAAGAAGGTGAAGAAAAAGGTGAAGAAGAAGGTGAAGAAGAAGGTGAAGAAAAAGGTGAAGAAGGTGAAGAAAATGAAGAAAAAGGTGAAGAAAAAGGTGAAGAAGAAGATGAAGAAGAAGGTGAAGAAGAAGATGAAGAAAAAGGTGAAGAAGAAGGTGAAGAAGAAGGTGAAGAAAAAGGTGAA---GAAAAAGGTGAAGAAGAAGGGGAAGAAAAAGGTGAAGAAGAAGGTGAAGAAGAAGATGAAGAAAAAGGTGAAGAAGAAGGTGAAGAA---------GAAGGTGAAGAAAAAGGTGAAGAA---------GAAGGGGAAGAAAAAGGTGAAGAAGAAGGGGAA------------------GAAGAAGGTGAAGAAGAAGGGGAAGAA---AAAGGTGAAGAAGAAGGGGAA------GAAGAAGGGGAAGAAAAA------------GGTGAAGAAAAAAATGAA---------------GAAAAA------GGTGAAGAAAAAAGTGAA------------------------GAAAAAGGTGAAGAAGAAGGTGAA------------GAAGAAGGTGAGGATGGCAGTGAAGATGAAGATGAGGAT---GAGGAAGAAGAGGAAGAGGAAGAGGAAGAAGAAAATGAGGAGCCTCTGACACTAGAATGGCCTGAAACAAAATCTAAACAGGCCATTTACCTCTTCATTTTTCCCATCATTTTCCCTCTGTGGCTGACAATTCCAGATGTCAGGAGACAGGAATCTAAGAAGTTCTTTGTAATCACATTTCTGGGCTCCATCCTGTGGATAGCCATGTTCTCATACCTCATGGTGTGGTGGGCTCACCAGGTTGGTGAAACAATTGGGATTTCTGAAGAGATTATGGGCTTGACAATCCTAGCAGCAGGCACTTCAATTCCTGACCTCATTACAAGTGTTATTGTTGCCAGAAAAGGCCTAGGAGATATGGCTGTTTCCAGCTCAGTGGGCAGCAACATATTTGACATCACTGTAGGTTTGCCAGTTCCCTGGTTTCTCTTCTCTCTCCTCAATGCGCTTCAGCCTGTCCCAGTGAGCAGCAATGGCTTGTTCTGTGCAATTGTTTTGCTCTTTCTCATGCTCCTGTTTGTGATCTCTTCAATTGCAGTCTGTAAATGGAAAATGAACAAAATTCTAGGGTTCATCATGTTTCTCCTTTACTTCATATTCTTGATTATCAGTGTAATGTTAGAAGATCGAATCATATCCTGTCCCATCTCCATTTGA
	Dasyurus_hallucatus	ATGGGGAAACTGATCAAATTTGGGGGGCAGGAGAAGCGGTTAGCTCGTCGTAAGAAGCTCCGATGTAATCGAGTCCTTTTTCTTTTGGGCATGATACTCATTGGCTCTTCTTACCACTTTCTGAAGAGCCACTGGTCCATGCCTAAACTGTGGACAGCCATGTATTCTCAGAACCCTGTGAAAATGGCCAGCCGGGATCTTTCTGACAGTGAAACAGTACTATCAAATAGTGACCATCAGGAATCCATTCTAGAAATGGAAGGCAGTACACTCCACTCACAAGTT---ACAGAAGGCAGGGACAAATTAACAACCTCAGCAACTATTGCAAAGAAAAACTTAAACGCCCCCAGGAGAATAATGGATACCTCTAACCCTGGGACTCCAGAGACACCTAGGAGAAGGAAGAAAAA-TTATACTTTAATAACTGACAAGCAAATAGTGAAGAACTATACTCCAACCACATTCAGTAGAAATGTTCAGAGACCTACCTCAACTACACCTAAAAAAATTGAGAAT---CACATGATTATCCCCAAGGTAAAAGTGAAAATCAATGACACAATGACACTTAGGAAAACAATGGAAAAGAAGCTTCTGGCTATCCCCAAAAGGACAGTAAAAAATATGCCAAGA------ACCCCCAAAGGAATAGTTGAGAATACCCCAACTAGTCTAAAAAGAATA---ATAGAGAACACTGCCTCACCTTCTCCAGCAAAAGTAGTAGTACAAACAACTCCAACTATTCCTAAAAGAATAAAGGAAAAAATCCCAGCTGTTCCCAAAAGAGTAGTGGAG------------------------------------------------------------------------AATACTTCAATTACCTCCAAGAGA------------------------------------------------------------------------------------------------------------------------------------------------------------------------------GTAGTGGAAAAGAAGAATTCAAATACTTCAAAGAGAAGAGGAGCAGAAAATTCCCCAACTGCTCATCCAACAATGATGGAGACAAGCACTGTGGTACCTAGCACAACTGCGGAGAACACCACCTCTCCTGGATTGGGAGTCATGAGTACCCCAACCAGAGCTAGGGTATTGATATCGAGAACCTCCTCAACCAGAGTGACGATAAAGAGAACTTCTTCAGACACTCTCAGGGAAGAAGCACATAACACAATATCCTCTGCCATGGGCATCATTACC---------CAGATCCGGGACTGTGGTTTTGTAGATCATGTCCCAACAGTTCCTGTCAGCCTCTCTCCTTCAACAGACATGACCCCTTTCTCTGCTGAAGATAGCCATAGCTCC---CCTACAGCTCCTAAACTGTTGAACTTTCAGCCCAAGGGGGAATACCCTGAAGATCTGTTCAGTGTGGAGCAACGGCAGCAAGGCTGGGTAGTCTTACATCTCTTTGGAATGATATATGTGTTTGTGGCTTTGGCCATTGTGTGTGATGAATTCTTTGTCCCAGCC-TTGGGTGTCATCACCGATAAGCTACAGATCTCTGAGGATGTGGCCGGAGCCACCTTCATGGCAGCTGGGGGCTCTGCTCCTGAGCTCTTCACTTCACTCATTGGTGTTTTCATCTCTCACAGCAATGTGGGCATTGGCACAATTGTGGGCTCTGCTGTGTTCAACATCCTCTTTGTCATTGGCACTTGTGCTTTGTTCTCCAGAGAAGTCCTCAACCTCACTTGGTGGCCCCTGTTCCGAGATGTCTCCTTCTATATCTTTGACTTGATGATGCTCATCATCTTTTTTTTGGACAGCATGATCACCTGGTGGGAGAGCTTAATGCTCCTCATGGCTTATGCGTTCTATGTCTTTACCATGAAATGGAACCAACAACTTGAAATCTGGGTTAAAGAACAGCTTAGCAAGAGGACAGTGTCCAAGATTATGATTGGAATGGGTCTCAATAAGACAGGCAATGGTGACATCCCTGTGAATGATGAGGACAATAGCAAGAAACTGAAGCTCCCGTCCAGTCTGACCCGAGGAAACGGTACGACCTCGCTACACAACTGCACCATTCGCAGTACCATCTACCAGCTCATGCTGCACACGCTGGACCCGCTAGGGGAAGTGGAAGAACCTGCAGAGCCCGATGAGCTCCCAGCAGTCAAAGTTTCTCCAGCTTCTGTTGTGCGTGCTGCCAAAGATCATGATGAACCAACCCCTGATGGGCAGGAGGGTGCAGCTGCTGCAGGAGAGGATAAAGGTGAA------------GGTGAAGGTGAAGATAAAGTTCTGGATGGAAATGAA------------------------------------------------GCAGGAGAA------------------------------------AAAAATGAAGATGAACCCCAAGGACAGGACAGAGATGAAATTCAAGGGAAAAGT------------------------------------------------------------------------------------------------------------------------------------------------------------------------------------------------------------------------------------------CAAGGTCAAGGAATAGAGGAAGAAGACAAGAAGGGTAAAGAAGACCATGGAGAGGGA------------GATGCAGAAAGAGATGAAGGTGGAAAAGAAGGTGTAAAGGAAGGTGAAGAAGAAGGTGAAGAAAAAGGTGAAGAAAAAAGTGAAGAA---------------------------------GAAGGT---------------------------------------------------------------------------------------------------------------------------------------------------------------------------------------------------------------------------------------------------------------GAAGAAGAAGGTGAAGAAAAAGGTGAAGAAGAATTTGAAGAAGAAGGTGAAGAACGTGAAGAAGAAGGTGAAGAA---------------------------------------------------------GGTGAANNNNNNNNNNAAAAAGGTGAAGAAGAAGGTGAAGAA---AAAGGT------------------------------------------------------------------------------------------------------------------------------------------------------GAAGAAGGTGAA------------GAAGAAGGTGAGGATGGCAGTGAAGATGAGGATGAGGAT---GAGGAAGAAGATGAAGAGGAAGAGGAAGAAGAAAATGAGGAGCCTCTGACACTAGAATGGCCTGAAACAAAAACTAAACAGGCCATTTATCTCTTCATTTTACCCATCGTTTTCCCTCTGTGGCTGACAGTTCCAGATGTCAGGAGACCGGAATCTAAGAAGTTCTTTGTAATCACATTTCTGGGCTCCATCCTGTGGATAGCCATGTTCTCATACCTCATGGTGTGGTGGGCTCACCAGGTTGGTGAAACAATTGGGATTTCTGAAGAGATTATGGGCTTGACAATCCTAGCAGCAGGCACTTCGATTCCTGACCTCATTACAAGTGTTATTGTTGCCAGGAAAGGCCTAGGAGATATGGCTGTTTCCAGCTCAGTGGGCAGCAACATATTTGACATCACTGTGGGTTTACCAGTTCCCTGGTTTCTCTTCTCTCTCCTCAACGCGCTTCAGCCTGTCCCAGTGAGCAGCAATGGCTTGTTCTGTGCAATTGTTTTGCTCTTTCTCATGCTCCTGTTTGTGATCTCTTCAATTGCAGTCTGTAAATGGAAAATGAACAAAATTCTAGGGTTCATCATGTTTCTCCTTTACTTCATATTCTTGATTATCAGTGTAATGTTAGAAGATCGAATCATATCCTGTCCCATCTCCATCTGA
	Dasyurus_viverrinus	ATGGGGAAACTGATCAAATTTGGGGGACAGGAGAAGCGGTTAGCTCGTCGTAAGAAGCTCCGATGTAATCGAGTCCTTTTTCTTTTGGGCATGATACTCATTGGCTCTTCTTACCACTTTCTGAAGAGCCACTGGTCCATGCCTAAACTGTGGACAGCCATGCATTCTCAGAACCCTGTGAAAATGGCCAGCCGGGATCTTTCTGACAGTGAAACAGTAATATCAAATAATGACCATCAGAAATCCATTCTAGAAATGGAAGGCAGTACACTGCACTCACAAGTT---ACAGAAGGCAGGGACAAATTAACAACCTCAGCAACTATTGCAAAGAAAAACTTAAACGCACCCAGGAGAATAATGGATACCTCTAACCTTGGGACTCCAGAGACACCCAGGAGAAGGAAGAAAAA-TTATACTTTAATAACTGACAAGCAAATAGTGAAGAACTATACTCCAACCACATTCAGTAGAAATGTTCAGAGACCTACCTCAACTACACCTAAAAAAATTGAGAAT---CACATGATTATCCCCAAGGTAAAAGTGAAAATCAATGACACAATGACACTTAGGAAAACAATGGAAAAGAAGCTTCTGGCTATCCCCAAAAGGACAGTAAAAAATATGCCAAGA------ACCCCCAAAGGAATAGTTGAGAATACCCCAACTAGTCTAAAAAGAATA---ATAGAGAACACTGCCTCACCTTCTCCAGCAAAAGTAGTAGCACAAACAACTCCAACTATTCCTAAAAGAATAAAGGAAAAAATCCCAGCTGTTCCCAAAAGAGTAGTGGAG------------------------------------------------------------------------AATACTTCAATTACCTCCAAGAGA------------------------------------------------------------------------------------------------------------------------------------------------------------------------------GAAGTGGAAAAGAAGAATTCAAATACTTCAAAGAGAAGAGGAGCAGAAAATTCCCCAAATGCTCATCCAACAATGATGGAGACAAGCACTGTAGTACCTAGCACAACTGTGGAGAACACCACCTCTCCTGGATTGGGAGTCATGAATACCCCAACCAGAGCTAGGGTATTGACATCGAGAACCTCCTCAACCAGAGTGATGATAAAGAGAACTTCTTCAGACACTCTCAGGGAAGGAGCACATAACACAATATCCTCTGCCGTGGGCATCATTACCCCTACCTCCCAGATCCGGGACTGTGGTTTTGTAGATCATGTCCCAACAGTTCCTGTCAGCCTCTCTCCTTCAACAGACATGACCCCTCTCTCTGCTGAGGATAGCCATAGCTCC---CCTACAGATCCTAAACTGTTGGACTTTCACCCCAAGGGGGAATACCCTGAAGACCTGTTCAGTGTGGAGCAACGGCAGCAAGGCTGGGTAGTCTTACATCTCTTTGGAATGATATATGTGTTTGTGGCTTTGGCCATTGTGTGTGATGAATTCTTTGTCCCAGCC-TTGGGCGTCATCACCGATAAGCTACAGATCTCTGAGGATGTGGCCGGAGCCACCTTCATGGCAGCTGGGGGCTCTGCTCCTGAGCTCTTCACTTCACTCATTGGTGTTTTCATCTCTCACAGCAATGTGGGCATTGGCACAATTGTGGGCTCTGCTGTGTTCAACATCCTCTTTGTCATTGGCACTTGTGCTTTGTTCTCCAGAGAAGTCCTCAACCTCACTTGGTGGCCCCTGTTCCGAGATGTCTCCTTCTATATCTTTGACTTGATGATGCTCATCATCTTTTTTTTGGACAGCATGATCACCTGGTGGGAGAGCTTAATGCTCCTCATGGCTTATGCGTTCTATGTCTTTACCATGAAATGGAACCAACAACTTGAAATCTGGGTTAAAGAACAGCTTAACAAGAGGACAGTGTCCAAGATTATGATTGGAATGGGTCTCAATAAGACAGGCAATGGTGACATCCCTGTGGATGATGAGGACAATAGCAAGAAACTGAAGCTCCCGTCCAGTCTGACCCGAGGAAACGCTACGACCTCGCTACACAACTGCACCATTCGCAGTACCATCTACCAGCTCATGCTGCACACGCTGGACCCGCTAGGGGAAGTGGAAGAACCTGCAGAGCCCGATGAGCTCCCAGCAATCAAAGTTTCTCCAGCTTCTGTTGTGCGCGCTGCCAAAGATCATGATGAACCAACCCCTGATGGGCAGGAGGGTGCAGCTGCTGCAGGAGAGGATAAAGATGAA------------GGTGAAGGTAAAGATAAAGTTCTGGATGGAAATGAA------------------------------------------------GAAGGAGAA------------------------------------AAAAATGAAGATGAACCCCAAGGACAAGAGAGAGATGAAATTCAAGGGAAAAGT------------------------------------------------------------------------------------------------------------------------------------------------------------------------------------------------------------------------------------------CAAGGTCAAGATACAGAGGAAGAAGACAAGAAGGGTAAAGAAGACCATGGAGAGGGA------------GATGCAGAAAGAGATGAAGGTGGAAAAGAAGGTGTAAAGGAAGGTGAAGAAGAAGGTGAAGAAAAAGGTGAAGAAAAAAGTGAAGAA---------------------------------GAAGGTGAAGAAGGTGAAGAAGAA---------------------GGTGAAGAAGAAGGTGAAGAAAAAGGTGAAAAAGAAGGTGAAGAA---------------------------------------------------------GGTGAAGAAGAAGGTGAAGAAGAAGGTGAAGAAAAA------------------------GGTGAAAAAGAAGGTGAA---------------GAAGAAGTTGAAGAAGAAGTTGAAGAAGAAGGTGAAGAAAAAGGTGAAGAAGAAGTTGAAGAAGAAGGTGAAGAACGTGAAGAAGAAGGTGAAGAAAAAGGTGAAGAAGTTGAAGAAAAAGGTGAAGAAAAAGGTGAAGAGGGTGAAGAAAAAGGTGAAGAAGAAGTTGAAGAAGGTGAAGAAGAAGGTGAAGAA---AAAGATGAAGAAGAAGGTGAAAAAGGTGAAGAAGGTGAAGAAGAA------------GGTGAAGAAAAAGATGAAGAAGGTGAAAAAGGTGAAGAA------GGTGAAGAAAAAGGTGAAGAAGGTGAA------GAAAAAGGTGAAGAAGGTGAAGAAGAAGGTGAA------------GAAGAAGGTGAGGATGGCAGTGAAGATGAGGATGATGAGGATGAAGAAGAAGATGAAGAGGAAGAGGAAGAAGAAAATGAGGAGCCTCTGACACTAGAATGGCCTGAAACAAAAACTAAACAGGCCATTTATCTCTTCATTTTACCCATCGTTTTCCCTCTGTGGCTGACAGTTCCAGATGTCAGGAGACCGGAATCTAAGAAGTTCTTTGTAATCACATTTCTGGGCTCCATCCTGTGGATAGCCATGTTCTCATACCTCATGGTGTGGTGGGCTCACCAGGTTGGTGAAACAATTGGGATTTCTGAAGAGATTATGGGCTTGACAATCCTAGCAGCAGGCACTTCAATTCCTGACCTCATTACAAGTGTTATTGTTGCCAGGAAAGGCCTAGGAGATATGGCTGTTTCCAGCTCAGTGGGCAGCAACATATTTGACATCACTGTGGGTTTACCAGTTCCCTGGTTTCTCTTCTCTCTCCTCAACGCGCTTCAGCCTGTCCCAGTGAGCAGCAATGGCTTGTTCTGTGCAATTGTTTTGCTCTTTCTCATGCTCCTGTTTGTGATCTCTTCAATTGCAGTCTGTAAATGGAAAATGAACAAAATTCTAGGGTTCATCATGTTTCTCCTTTACTTCATATTCTTGATTATCAGTGTAATGTTAGAAGATCGAATCATATCCTGTCCCATCTCCATTTGA
	Thylacinus_cynocephalus	ATGGGGAAACTC---AAATTTTGGGGACAGGAGAAGCGGTTAGCCCGTCGTAAGAAGCTCCAATGTAATCGAGTCCTCTTTCTTTTGGGCATGATACTCATTGGTTCTACTTACCAGTTTCTGAAGAGCCACTGGTCCCTGCCTACGCTGTGGACAGCCATGTATTCCCAGAACCCTATGAAAATGGCCAACCGGGATCTTCCTGACAATGAAACAGTAATATCAAACAAGGACCATCAGGAATCCATTCTAGAAATGGAAAGCAGTACGCTGCCCTCACAAGTT---ACAGAAGTCAGGGACAAGTTAACACCCTCA------------AAGAAAAACTTAAGCACACCCAGGAGAATAATGAATAACTCTACCCCAGTGACTCCAGTGACACCTAGGAGAAGGAAGAAAAA-TTATACTTTAACAACTGGCAAGCAAATAGTGAAGAACTATACTCCAAGCACATTCGGTAGAAATGTTCAGAGCCCTACCTCAGCTACACCTAAAAGAACTGAGAAT---CACATGACTATCCCCAAGGCAACAGTGAAAATCAATGACACAATGACAGTTAGGAAAACAGTGGGAAAGAAGCTTCTGGCTATCCCCAAAACGACAGTAAAAAATATCCCAAGA------ACCCCCAAAGGAATATTTGAGAATACCCCAACTATTCTAAAAGGAATA---ATAGAGAACACTGTGTCACCTTCTCCAGCAAAAGTAGTGGTAAAAACAACTCCAACTGTTCCTAAAAGAATAAAGGAGAAAACCCCAGCTGTCCCCAAAACAGCAGTGAAG------------------------------------------------------------------------AACACTCTAGTTACCTCC------------------------------------------------------------------------------------------------------------------------------------------------------------------------------------------------AATTACTCAAATACTTCTAAGGGAAAAGGAGCAGAAAATGCCCCGACTGTTCATCAAACAATGATGAAGACAAGTACTGTGGTACCCAGCACAACAGTGGAGAACGGCACCTCTCCTGGATTGGGTGTCACGAATAGCCCAACCAGAGCTAGGGTACTGACATCAAGAACCTCCTCAACCAGGGTGATGATGAAGAGAACCTCTTCAGTCACTCTCAGGGAAGGAGCATATAACACAACCTCATCTACCGTGGGCATCATTACCCCTACCACCCACATC------TGTGTTTTTGTGGGACATGTCCCAACAGTTCCTGCCAGCCTCCCTCCTTCAACAGACATGACCCTCCTCCTTGATGAGGCTAGCCATAGCTCC---CCTACAGATCCTAACCTGGTGGACCTTCACCCCAAGGGAGAATACCCTGAAGACCTGTTCAGTGTGGAGGAGCGGAAGCAAGGCTGGGTGGTCCTCCATCTCTTTGGAATGATCTATGTGTTTGTGGCTTTGGCCATTGTGTGTGATGAATTCTTTGTCCCAGCC-TTGGGAGTCATCACCGACAAGCTACAGATCTCTGAGGATGTGGCCGGAGCCACCTTCATGGCAGCTGGGGGCTCTGCTCCTGAGCTCTTCACCTCACTCATTGGGGTTTTCATCTCCCACAGCAATGTGGGCATTGGCACAATTGTGGGCTCTGCTGTGTTCAACATCCTTTTTGTCATTGGCACGTGTGCTCTGTTCTCCAAAGAAATCCTCAACCTCACTTGGTGGCCCCTGTTCCGAGATGTCTCCTTCTATATCTTTGACTTGATGATGCTCATCGTCTTCTTTTTGGACAGTATGATCACCTGGTGGGAGAGCTTGATGCTCCTCATGGCTTATGCTTTCTATGTCTATACCATGAAATGGAACAAACAACTGGAAGTCTGGGTTAAAGAACAGCTTAACAAGAGGACAATGCCCAAGGTTATGATTGGAGTAGGTCTCAACAAGACAGGCAATGGGGACATCCCTGTGGATGATCTGGAAGATAGCAAGAAACTGAAGCTCCCGTCCAGTCTGACCCGAGGAAGCGGGGTGGCCTCGCTACACAACAGCACCATTCGCAGTACCATCTACCAGCTCATGCTGCACACGCTGGACCCCCTAGGGGAAGTGGAAGAACCTGCAGAGGCTGATGAGCTCCCACCAGTCAAAGTTTCTCCAGCTTCTGTTGTGCACGCTGCCAAAGATCATGATGAACCAACCTCTGATGGGCAGGAGGGTGCAGCTGCTGAAGGAAAGGATAAAGATGAA------------GGT------------AAAGTTCTGGGTGGAAATGAA------------------------------------------------GAAGTAGAA------------------------------------AAAAATGAAGATGAACCCAGAAGTCAGGACAAAGATGAAACTCAAGGAGAAAGT------------------------------------------------------------------------------------------------------------------------------------------------------------------------------------------------------------------------------------------CAAGGTCAAGATACAAAAGAAGAAGACAAGAAGGATGAAGAAGACCATGGAAAGGGA------------GATGCAGAGGAAGATGCAGAAAGAGATGAAGGTGGAAAAGAAGATATAAAGGAAGGTGAAGAAGAAGGTAAAGAA------------------------------------------------------------------------------------------------------------------------------------------------------------------------------------------------------------------------------------------------------------------------------------------------------------------------------------------------------------------------------------------------------------------------------------------------------------------------------------------------------------------------------------------------------------------------------------------------------------------------------------------------------------GGTGAAGAAGGTGAA------------GAAGAAGGTGAGGATGACAGTGAGGATGAGGATGAGGATGAGGAGGAAGAGGAAGAGGAAGAAGAAGAAGAAAAAAACGAGGAGCCTCTGTCGCTAGAATGGCCTGAAACAAAAACTAAACAGGCCATTTACCTCTTCATTTTTCCCATCGTTTTCCCTTTGTGGCTGACAATTCCAGATGTCAGGAGACCGGAATCTAAGAAGTTCTTTGCAATCACATTTCTGGGCTCCATTCTGTGGATAGCCATGTTCTCATACCTTATGGTGTGGTGGGCTCACCAGGTTGGTGAAACAATTGGGATTTCTGAAGAGATTATGGGCTTGACAATCCTAGCAGCTGGCACTTCAATTCCTGACCTTATTACAAGTGTTATTGTTGCCAGGAAAGGCCTAGGAGACATGGCTGTTTCCAGCTCAGTGGGCAGCAACATATTTGACATCACTGTGGGTTTGCCAGTTCCTTGGTTTCTCTTCTCTCTCCTCAATGAGCTGCAGCCTGTTCCAGTGAGCAGCAATGGCTTGTTTTGTGCAATTGTTTTGCTCTTTCTCATGCTCCTGTTTGTGATCTCTTCGATTGCAGCCTGCAAATGGAAGATGAACAAAATCCTAGGGTTCACCATGTTTCTCCTTTACTTCATATTCCTGATTATCAGCGTAATGTTAGAAGATCGAATCATATCTTGTCCCGTCTCCATCTGA
	Dromiciops_gliroides	ATGGGGAAGCTGATCAAATTTTGGGGACAGGAGAAGAGGTTAGTTCGACGGAAGAGACTTCAGTGGAATCGAGTTCTCTTCCTTTTGGGCATGATACTCATTGGCTCTACTTACCAGTTTTTGAGGAGCCACTGGACCCTTCCTACAGTATGGACAGTCATGTATTCCCAGCAGCCAATGAAAATGGTGAGCCGGGACCTTCTTAACAGTGAAACAGTAACATCGAGCAGCGGTCATGAGAAATCCAGTCTAGCAATGGAAGGTAGTACATTGAATCCCCAAGTT---ACAGAAGACAGGGACAAGTTAACACCTTCAACAACAGTGGCAAAGAAAAACCTAAATACACCTAGGAGAATAGTGAATAACTCTACCCCAGTGACTCAAGTGATACCTAGGAGAAGGAAGAAAAA-TTATACCTTAACAACAGGCAAGCAAATTGTGAAGAACTATACTACAACCCCAACCAGTAGAAATGTTCAGAACCCTACCTCAACTACACCTAAAAGAATTGAGAAC---TACATGATTATCCCCAACACAACAGTGAAAAACAATGACACAATGACAACTAGGAAAACAGTGGAAAGGAAGCTTCTGGCTACCCCCAAAAGAACAGTGGAGAATACCCCAGGG------ACCCCCAAAGGAATAGTTGAGCATACCCCAACTACTCTAAAAAGAATA---ATAGAGAACACTGTCTCATCTCCTCCAACAAAAGTAGTGGAAAAAACAACTCCAACAATTCCTAAAAGAATAAAGGAGAATACCCCAGCTGTCCCCAAGAAAGTAGTGGAG---AACACTCCAACTACCCCCAAAAGACTACTGGAGACCACCCCAACTTCCCCTAAGAGAGCAGTTGAAAAGAACACTCCAGCTATCCCCAAGAGAGCAGTGGAA---AACATGCCAAGTACCCCCAAAAGAGAAGTGGAGAATACCCCAACTACC------------------------------------CTCAAGATAGCAGTGGAGAAGAACACCCCAACCACCCCCAAGAGAGCAGTGAAGAACACCCCAGCTACCTCCAAGAGTGTAGTGAAAAAGAAGAATTCAGGTGCTTCAAAAAGAAGAGAAGCAGACAATGCCCCAACTGTTTACCAGATAATGACAAAGACAGGCACCATGGTACCCAGCACAACAGTGGAGATCAATACTTCTCCTGGATTAGGTATTGTGAATACCCCAACCAGAGCTAGGGTTCTGACATCAAGAACCTCCTCAAGCAGGGGGATGGTGAAGAGAACCTCGACAGCCACTCTCAGGGAAGGAGCACACAACACAACATCATCTGCCATGGCCATTGTTGCCCCTACCACCCATATTCGGTACTGTGTGTTTGTAGAGCCTGTCCCAACAGTTCCTGCCAGCCTTTCCCCTTCAACAGGCATAAACCCTTTCCTTGATGAGGCTAACCATACCTCC---ACCACAGCCCCTAAGCTGCTGGACCTTCACCCCAAGGCAGAATACCCTCCAGATCTATTCAGTGTGGAGGAGCGGAGGCAAGGCTGGGTGGTCCTACACGTGTTTGGAATGATGTATGTGTTTGTGGCATTGGCTATCGTGTGTGATGAATACTTTGTCCCAGCC-TTGGGGGTCATCACTGATAAGCTACAGATCTCAGAGGATGTGGCTGGAGCCACCTTCATGGCTGCGGGGGGCTCTGCTCCTGAGCTCTTCACCTCACTCATTGGTGTTTTCATTTCTCACAGCAATGTGGGCATTGGCACAATTGTGGGCTCTGCTGTGTTCAACATCCTCTTTGTCATTGGCACTTGTGCCCTATTCTCTAGAGAAATCCTCAACCTCACCTGGTGGCCCCTCTTCCGTGATGTCTCCTTCTATATCTTTGACTTGATGATGCTCATCATCTTCTTCTTGGACAGTCTGATCACCTGGTGGGAGAGCTTATTGCTTTTGATGGCCTATGCCCTCTATGTCTTTACAATGAAGTGGAACCGACAACTGGAAGTCTGGGTGAAAGAACAGCTCAACAGGAGGACAATGGCCAAGATTATGGTTGGGACAGGTCTCAGCAAGACAGGTAATGGGGACATCGCTGTGGATGACCTAGAAGATAGCAAGAAACTGAAGCTCCCGTCCATTCTGACCCGAGGAAGCGGTGCAGCCTCGCTACACAACAGCACCCTCCGCAGTACCATCTACCAGCTCATGCTGCACACCTTGGACCCCCTAGGGGAAGTAGAAGAACCTGCAGAGCCCGATGAGGTTCCACCAGTCAAAGTTTCTCCAGCCTCTGCTGTGCACACTGCCAAAGATCATGATGAGCCAACCCCTGATGGGCAGGAGGGTCCAGATGCTGGAGCAAATGATAAAGGTGAAGATGAA------GTTGCAGGCGAAGGTGAAGCTCTAGGTGAAAATGAAGATGATTCTGAGGATGAAACTAGAGGTGTAGAGGAAGTTGAAAACCAAGCAGTAGAAAATAATGAAGATGAAGGTCAAGGTGAAACC------AAAGGTGAAGATGAACCCCAAGGTCAAGATGAAGATGAAACTCAAGGTGAA------------GGTGAAGGTGAAGGTGATGCTGAGGATGAAACCAGAGTTCTGGAGGAAGTTGAAAACCAA------------------GCAGTAGAAAATATTGAAGTTGAAGGTCAAGGTGAAACCAAATGGGAAGATGAACCTGAAGGTCTGGACAAAGGTGAAACTCAGGGTGAAGATGAAGGTGAAATCCAAGGGGCAGATGATGCTGAAATTGAAGGGGAAGGTGAAACTCAAGGTCAAGGTACAGAGGAAGGTGATGAGAAGGGTGAAGAAGACCATGGAGAGGGAGGTGCAGGGGAAGGTGCAGCAAGAGATGAAGAAGGTGTAGAAGGTGAAGAAGAAGGTACAGGAGGAGGCACAGAGGAAGGTGAAGAAGGTAGAGAAGATGGA------------------------------------------------------------------------------------------------------------GAAGGTGAAGAAGAAGGTGTAAAGGAAGGTGAAGAAGGTGGAGAAGGTGAAGAAGAAGGTGTAAAGGAAGGTGAAGAAGGTGGA------------------GAAGTTGAAGAAGAAGGTGTAAAGGAAGGTGAAGAAGGTGGAGAAAGT---------------------------------------------GAAGAAGAAGGTACAGGAGGAGGAGCAGAGGAAGGTGAAGAAGGTAGAGAAGATGGA---------------------------------------------------------------GGTGAAGAAGAAGGTGTAAAGGAAGGTGAAGAAGGTGGAGAAAGTGAAGAAGAAGGTACAGGAGGAGGAGCAGAG------------------------------------GAAGGTGAAGAAGGTAGAGAAGATGGAGGT------GAAGAAGAAGGTGTAAAGGAAGGT---------GAAGAAGGTGGAGAAGGTGAAGAAGAA---GAA------------GAAGAAGGTGATGATGACAGTGAAGATGAGGATGAG---------GAAGAAGATGAAGAGGAAGAAGATGAAGAAAATGAGGAGCCTCTGTCACTAGAATGGCCTGAAACAAGGAGTAAGCAGGCCATTTACCTCTTCCTTTTACCCATCGTGTTCCCTCTGTGGCTGACGGTTCCAGATGTCAGGAAACCGGAATCTAAGAAGTTCTTTGTGATCACGTTTCTGGGCTCCATCCTGTGGATAGCCATGTTCTCATACCTCATGGTGTGGTGGGCTCACCAGGTTGGGGAAACAATTGGAATTTCTGAAGAGATTATGGGTTTGACAATCCTAGCAGCAGGCACTTCAATCCCTGATCTCATTACAAGTGTTATTGTTGCCAGGAAAGGCCTAGGAGACATGGCTGTGTCCAGCTCAGTGGGCAGCAACATATTTGACATCACTGTGGGTTTGCCAGTTCCTTGGTTTCTCTTCTCTCTCTTCAATGAGCTACAGCCTGTTCCAGTGAGCAGCAATGGCTTGTTCTGTGCAATTGTTTTGCTCTTTCTCATGCTCCTGTTTGTGATCTCTTCGATTGCATCCTGTAAATGGAGGATGAACAAAATCCTAGGATTTACCATGTTTCTCCTTTACTTCATATTCTTGATTGTCAGTGTAATGTTAGAAGATCGAATCATATCCTGTCCCATCTCCATCTGA
	Monodelphis_domestica	ATGGGGAAGCTGATCAAGTTTGGGGGAAAGGAAAAGAGGTTATCTCGAAGGAAGAGACTCCAATGGAATAGAGTCCTCTTCCTTTTGGGCATGGTGCTCATTGGTTCTACTTACCAGCTTTTGAAGACCCACCAGGCCCTGCCTACACTATGGACAACTATGCATTCCCAGCACCCTCTGAAAATGGCCAGCCGGGACCTTCCTGACAGTGAAATGGTAACTTTGAATGGTGATCATCAGGAATCCAGTCTGGAAATGGAAGGCAGTACACTGGATCCA------------GAGGACAGGGACAAGTTAACACCTTCAGCACTTGTGGTAAAGAAAAACCTAAATATGCCTGGAAGAATAGTGAATAACTATACCCCAGTGACCCCAGTGACACCTAGAAGAAAGAAGAAAAA-TTATACCTTAACAACAGGCAAGCAAATAGTGAAGAACTATACTCCAACTACATTTAGTAGAAATGTTCAGGATCCTACCTCAACTACACCTAAAAGAATAGAGAGC---TACATGATTATCCCCAATTCAACAGCAAAAATTAATGACATGATGAAAACTCTGAAAACAGTGGACAAGAAGTTTCTGACTATTCCCAAAAGAACAGAGGAGAATACCCTGAGA------ACCCCCCAAGGAATAATTGAAAATACCCCAACTATTTTAAAAAGAATA---ATAGAGAAGACTGTGTCACCTCTCCCAACAAAAGTAGCAAAACTCCCCACTCCAACTATCATTAAAAGAATAACAGAGAATACCCCAGGTGCCTCCAAGAAAATAGTGGAGAAGAAAACTCCAACTACTCCCAAAAGGCTACTGGAGAACACCTCAACTGTCCATAAAAGAGCTGTGGAAAAGAATTCTCTAACTACTACAAATGGACTTTTTGAGAAAAACACCCCAACTACTCCCAAGAGAGCAGAGGAGGACACTCTAACTATCCCAAATGGATTGGTGGAG---GATACCCCAACTACACCCAAGGGAGCAGAGGAAAAAAACACCCCAACTACACTCAAAAGAGTAGAGGAAAAAATGTCAATTACCCCCAAGAGAGTAGTAGAGAAGAAAAACTCAAATATTTCTAAGAGAAGAGGAGTAGAAAATGCCCAGACTGTTCACCAAACAATGATGAAGACAAGCACTATGGTACCCAGAACAACAGTGGAGAACAATGCTGCTCCTGGATTTCATGTTGTGAGTACCCCAACCAAAGCTAGAGAACTGACATCAAAAACCTCCTCAACCAAGGGGATGATAAAGAGAACCTCGACAGCCATTCCCAACATAGGAGTACATAATATGACATCATCTACCATGGACGTCAATACCTTTACTAACCAGATCCGGCACTGTGTATTTGTAGAACCTATCTCAACAGTTTCAGCCAACCTCTCTCCTTCTACAGGCTTGACCCCTTTCCTTGATGAGACTAGCCATAGCTCCCCTTCCCCAACCCCTAACCTATTGGACTTTCATTCCATGGCAGACTACCCTCCAGACCTATTCAGTGTGGAACAGCGGAGGCAAGGCTGGGTGATCCTACACATCTTTGGAATGATATATGTGTTTGTGGCCTTGGCCATCGTGTGTGATGAATATTTTGTCCCAGCC-TTAGGGGCCATCACCAATAAGCTACAGATCTCTGAGGATGTGGCTGGAGCCACCTTCATGGCAGCTGGGGGCTCTGCTCCTGAGCTATTCACCTCACTAATTGGTGTTTTTATCTCTCACAGCAATGTGGGCATTGGCACAATAGTAGGCTCTGCTGTGTTCAACATCCTCTTCGTCATTGGCACTTGTGCCCTATTCTCCAGAGAGATTCTCAACCTTACCTGGTGGCCCCTGTTCCGCGATGTCTCCTTCTATATCTTTGATCTCATGATTCTCATCATCTTCTTCTTGGATAGTCTGATCAACTGGTGGGAGAGCTTACTGCTCCTCATGGCCTATGCCTTCTATGTCTTCACCATGAAGTGGAACCGACAACTTGAAGGCTGGGTCAAAGAACAGCTCAACAAGAGGACAATAGCCAAGATTATGGTTGGGACAGGCCTCAGCAAGACCAGTAATGGAGACATCACTGCGGATGCTGTGGAAGATAGTAAGAAAATGAAGCTCCCGTCTATTCTGATCCGAGGAAGCAATGCAGCATCTCTACACAACAGCACCATTCGCAGCACCATCTACCAGCTCATGCTGCACACCCAAGAGCCCCTAAGGGAAGTAGAAGAACCTGCAGAGCCCGATGAGCTCCCAGCAGTCAAAGTTTCTCCAGCCTCTGCTGTGGACACTGCCAAAGATCAGGATGAACCAACCCCTGGTGGTCAGGAGGGCTCAGATTCTGGAGCAGATGATAAAGATGAAGATGAAAATGAAGGTGAA------------------------------------------------------------------------------------------------------------------------------------------------------------------------------------------------------GGTGATGCTGAGGGTGAAACTAAGGATTTAGAGGAAGCTGAAAACCAA------------------GCAGTAGAAAATAGTGAAGGTGAAGCTCAAGGTGAAACCAAAGATGAAGGTGAACCCAAT------GATGAA------------------------------------------------------------------------------------------------------------------------------------------------------------------------------------------------------------------GATGGAACTCAAGGTGACAGTAATACTGAGGCTGAAACTAAAGGT---------------------------------CTAGAGGAAGTTGGAAGTGAAGCAGTAGAAAATATTAAAGAT------------------------------------------------------GAAATTCAAGGTAAAGGTGAAGGTGAAACTCAAGGC------------------------------------------------------------CCAGGTCCAGGT---------CCAGAGGAAGTTTATGAGAAGGGTGAAGAAGACCATGGAGAGGGAAGTACAAAGGAAGGTGCAGAAACAGATGAAAAAGGTGGAGAAGATGGAGAAGGTGGAGAAGATGGAGAAGGTGGAGAAGATGGAGAAGGTGGAGAAGATGGAGAAGGTGGAGAAGGTGGAGAAGATGGAGAA---GGTGGAGAAGATGGAGAAGGTGGAGAAGATGGAGAAGGTGGAGAAGATGGAGAAGGTGGAGGAGATAAAGAAGGTGGAGGAGATAAAGAAGGTGGAGGAGATAAAGAAGGTGGAGGAGATAAAGAAGGTGGAGGAGATAAAGAAGGTGGAGGAGATAAAGAAGGTGGAGGAGATAAAGAAGGTGGAGGAGATGGAGAAGGTGGAGAAGATGATGATGACAGTGAAGATGAGGATGAGGAAGAAGATGAAGATGAAGAAGAAGAAGAAGAAGAAAATAATGAGGAGCCTTTGTCACTAGAATGGCCTGAAACAAGGAGTAAACAGGCCATTTACCTCTTCCTTTTACCCATTGTGTTCCCCTTATGGCTAACAGTTCCAGATGTCAGGAAACCGGAATCTAGGAAGTTCTTTGTGATCACATTTCTGGGTTCCATCCTGTGGATAGCCATGTTCTCATACCTCATGGTGTGGTGGGCTCACCAGGTTGGTGAAACAATTGGGATTTCTGAAGAAATTATGGGCTTGACAATCCTAGCAGCTGGCACTTCAATTCCTGACCTCATTACAAGCGTTATTGTTGCCAGGAAAGGCCTAGGAGACATGGCTGTGTCCAGTTCGGTGGGCAGCAATATTTTTGACATCACTGTGGGTTTGCCAGTTCCTTGGTTGCTCTTTTCTGTCTTCAATGAGCTACAGCCTGTTCCAGTGAGCAGCAATGGATTGTTCTGTGCCATTGTTTTGCTCCTTCTCATGCTCCTGTTTGTGATCTCGTCGATTGCATTCTGCAAATGGCGGATGAACAAAATCCTAGGGTTTACCATGTTTCTCCTTTACTTCATATTCTTGATTATCAGTGTAATGTTAGAAGATCGAATCATATCGTGTCCTATCTCTATCTGA
	Didelphis_virginiana	ATGGGGAAGCTGATCAAGTTTTGGGGAAAGGAGAAGAGGTTATCTCGAAGGAAGAGACTCCAATGGAATCGAGTCCTCTTCCTTTTGGGCATGGTGCTCATTGGCTCTACTTACCAGCTTTTGAGGAGCCATCAGGCCCTGCCTACACTATGGACAACCATGCATTCCCAGCATCTTGTGAAAATGGCCAGCCGGGACCTTCCTGACAGTGAAATGGTAACTTTGAATGGTGACCATCAGAAATCCAGTTTTGAAATGGAAGGCAGTACACTGGATCCA------------GAGGATGGGGACAAGTTAACACCTTCAACACCTGTGGTAAAGAAAAATCTAAATATGCCCAGGAGAATAGTGAATAACTATACTCCAGTGACCCCAGTGACACCTAGAAGAAAGAAGAAAAA-TTATACCTTAACAACAGGCAAGCAAATAGTGAAGAACTATATTCCAACTACATTTAGTAGAAATGTTCAGGATCCTACCTCAACTACACCTAAAAGAATAGAGGGT---TATATGATTATCCCCAATGCAACAGCAAAAAATAATGACACAATGACAACCCTGAAAACAATGGAAAAGAAGCTTCTGGCAACTCCCAAAAGAACCATGGAGAATACCCTGGGA------ACCACCCAAGGAATAATTGAAAATACCCCAACTATTTTAAAAAGAATA---ATAGAGAAGACTGTGTCACCTCCCCCAATAAAAGTAGCAAAAACCCCCACTCCAACTATCACTAAAAGAATAACGGAGAATACCCCAGGTATCTCCAAGAAAACAGTGGAGAAGGAAACTCCAACTACTCCCAAAAGTCTAATAGAGAACACTTCAATTACCCATAAGAGAACTGTGGAAAAGAATACTCTAACTACTACAAATGGATTTTTTGAGAAAAACACCCCAACTACTCCCAAGAGAGTGAAGGAGAACACTCTAACTATTTCAAATGGATTGGTGGAGAAGGACATCCTAACTACTACCAAGGGAGCAGAAGGAATAATCACCCCAACTAACCCTAAAAGAGCAGAGGAGAAAATGTCAACTACCCCCAAGAGAGGAGCAGAGAAGAAAAACTCAAATACTTCTAAGAGAAAAGAAACAGAAAATGCCCAGACTGTTCACCAAACAATGATGAAGACAAGCACTATGGTACCCAGAACAACAGTGGAGAACAATACTTCCCCTGGATTGCATATTGTGAAAACCCCAACCAAAGCTAGCGAACTGACATCAAGAACCTTCTCAACTAAGGGGATGATGAAGAGAACCTCGACAGCCATTCCCAACATAGGAGTACATAATACAACATCATCTACCATGGACATCAATACCTCTACTACCCAGATCCGGCATTGTGTATTTGTAGAACCTATCTCAACAGTTTCAGCCAACCTCTCTCCTTCTACAGGCATAACCCTTTTCTTTGATGAGACTAGCCACAGTTCCCCTCCCCCAGCCCCTAACCTATTGGACTTTCACTCTAAGGCAGAATACCCTCCAGACCTATTCAGTGTGGAACAGCGGAGGCAAGGCTGGGTGATCCTACACATCTTTGGAATGATATATGTGTTTGTGGCCTTGGCCATTGTGTGTGATGAATATTTTGTCCCAGCC-TTAGGGGTTATCACCAATAAGCTACAGATCTCTGAGGATGTGGCTGGAGCCACCTTCATGGCAGCTGGGGGCTCTGCTCCTGAGCTATTCACCTCACTAATTGGTGTTTTTATCTCCCACAGTAATGTGGGCATTGGCACAATAGTAGGCTCTGCTGTGTTCAACATCCTCTTTGTCATTGGCACTTGTGCCCTATTCTCCAGAGAGATCCTCAATCTTACCTGGTGGCCCCTGTTTCGTGATGTCTCCTTCTATATCTTTGATCTCATGATGCTCATCATTTTCTTCTTGGATAGCCTGATCAACTGGTGGGAGAGTTTACTGCTCCTGATAGCCTATGCCTTCTACGTCTTCACCATGAAGTGGAACCGACAACTTGAAGGCTGGGTCAAAGAACAGCTCAATAAGAGGACTATAGCCAAGATTATGGTTGGGACAGACCTCGGCAAGACCAGCAATGGAGACATCACTGCGGATGCTGTGGAAGATAGTAAGAAAATGAAGCTCCCGTCTATTCTGACCCGAGGAAGCAGTGCAGCATCTCTACACAACAGCACCATTCGCAGCACCATCTACCAGCTCATGCTGCACACCCTGGATCCCCTAGGGGAAGTAGAAGAACCTGCAGAGTCCGATGAGCTCCCAGCAGTCAAAGTTTCTCCAGCCTCTGCTGTGGACACTGCCAAAGATCAGGATGAACCAACCCCTGGTGGTCAGGAGGGCTCAGATGCTGGAGAAGATGATGAAGGTGAAGATGAAAGTCAAGGTGAA------------------------------------------------------------GAGGAAGCTGAAAACCAAGCAGTAGAAAATAGTGAAGGTGAAGATCAAGGTGAAACC------AAAGATGAAGGTGAACCC------AATGATGAAGATGGAACTCAAGGTGAT------------------------GGTAATATTGAGGATGAAACTAAAGACCTAGAGGAAGTTGAAAGCCAG------------------GCAGCAGAAAATATTGAAGATGAAATTCAAGGTGAAATCAAAGATGAAGATGAACCCAAT------GACAAAGATGGAACTCAAGGTGATAGTAAT------------------ATTGAGGATGAAACTAAAGACCTAGAGGAAGCTGAAAGCCAG------------------------------------------------------------GCAGTAGAAAATATTGAAGATGAAATTCAAAGTGAAATCAAAGATGAAGATGAACCCAATGATAAAGATGGAACTCAAGGTGATGATAATATTGAGGCTGAAACTAAAGGT---------------------------------CTAGAGGAAGTTGAAAGTAAAGCAGCAGAAAATAGTGAAGATGAAGTTCAAGGTGAAATAAAAGATGAAGATGAATTCAAAGAGCAGGAGAAAGATGAAACTCAAGGTAAAGGTGAAGGTGAAACTGAAGGGGCCAATGATGTTGAAATTGAAGAGGAAGGTGAAACTCAAGGTCCAGGTCCAGGTCCAAGTCCAGGTCCAGAT---------CCAGAGGAAGTTTATGAGAAGGGTGAAGAAGACCATGGAGAGGAAAGTAAAAAGGAAGGTGTGGAAATAGATGAAGAAGGTGGAGAAGATGGAGAAGTA------------GGTGATGAAGGAGGTGGAGAAGGGAAAGAAGATGGAGAAGGTGGAGAAGTTAAAGAAGATGGAGAA---GGTAGAGAAGGTGAAGAAGGTGGAGAAGATGGAGAAGGAGGAGGAGATGGAGAAGTTGGAGAAGAAGGAGAAGGTGGAGGAGATGGAGAAGATGGAGAAGATGGAGAAGATGGTGAA------GAGGAAGGTGTAAAGAAAGGAG------------------------------AAGAAGATGGTGGAGGTGAAGAA------GAAGATGCTGATGACAGTGAAGATGAGGATGAGGAAGAAGATGAAGATGAAGATGAAGAA------------AATGAGGAACCTTTGTCACTAGAATGGCCTGAAACAAGCAGTAAACAGGCCATTTACCTCTTCCTTTTACCCATCGTGTTCCCCTTGTGGCTAACAGTTCCAGATGTCAGGAAACCGGAATCTAGGAAGTTCTTTGCGATCACATTTCTGGGCTCCATCCTTTGGATAGCCATGTTCTCATACCTCATGGTGTGGTGGGCTCACCAGGTTGGTGAAACAATTGGGATTTCTGAAGAAATTATGGGCTTGACAATCCTAGCAGCCGGCACTTCAATTCCTGACCTCATTACAAGTGTAATTGTTGCCAGGAAAGGCCTAGGAGACATGGCTGTGTCCAGTTCGGTGGGCAGCAATATTTTTGACATCACTGTGGGTTTGCCAGTTCCTTGGTTGCTCTTTTCTATCTTCAATGAGCTACAGCCTGTTCCAGTGAGCAGCAACGGCTTGTTCTGTGCAATTGTTTTGCTCCTTCTAATGCTCTTGTTTGTGATCTCTTCGATTGCATCCTGCAAATGGCGGATGAACAAAATCCTAGGGTTTACCATGTTTCTCCTTTACTTCATATTCTTGATTATCAGTGTAATGTTAGAAGATCGAATCATATCATGTCCCATCTCCATTTGA
	Gracilinanus_agilis	ATGGGGAAGCTGATCAAGTTTTGGGGAAAGGAGAAGAGGTTATCTCGAAGGAAGAGACTCCAATGGAATCGAGTCCTCTTCCTTTTGGGCATGGTGTTCATTGGTTCTACTTACCAGCTTTTGAGGAGCCACCAGGCCCTGCCTTCACTATGGACAACCATGCATTCCCAGCACCCTGTGAAAATGGCCAGCCGGGATCTTCCTGACAGTGAAATGGTAACTTTGAATGGTGACCATCAGAAATCCAGTCTGGAAATGGAAGGCAGTACACTGGATCCA------------GAGGATGGGGACAAGTTAACACCTTCAGCACCTGTGTTAAAGAAAAACCTAAATATGCCCGGAAGAATAGTGAATAACTATACCCCAGTGACCCCAGTGACACTTAGAAGAAAGAAGAAAAA-TTATACCTTAACAACAGGCAAGCAAATAGTGAAGAACTATACTCCAGCTACATTTAGTAGAAATGTTCAGGATCCTACCTCAACTACACCTAAAAGAACAGAGAGC---TATATGATTATCCCCAATGCAACAGCAAAAAGTAATGACACGACGACAATTCTGAAAACAGTGGAAAAGAAGCTTCTGGCTATTCCCAAAAGAACAGTGGAGAATACCCTGGGA------ACCCCACAAGGAATAATTGAAAATACTCCAACTATTTTAAAAAGAATA---ATAGAGAATACTGTGTCACCTCCCTCAATAAAAGTAGCAAAAACCCCCACTCCAGCTATCACTAAAAGAATAACAGAGAATACCCCAGGTGCCTCCAAGAAAACAGTGGAGAAGAAAACTTCAACTACTCCCAAAAGGCTAATAGAGAACACTTCAACTGCCCATAAGAGAACTGTGGAAAAGAATACTCTAACTACTACAAGTGGACTTTTTGAGAAAAACACCCCAACTACTCCCAATAAAGCAGAGGAGAACACTCTAACTATCCCAAATGGATTGGTGGAG---GACACCTCAACCACAGTCAAGGGAGCAGAGGTCAAAAACACCCCAACTACCCCCAAAAGAGCAGAGGAGAAAATGTCAACTACCCCTAAGAGAGTAGTAGAGAAGAAAAACTCAAATACTTCTAAAAGAAGAGAAGCAGAAAATGTCCAGACTGTTCACCAAACAATGATGAAGACGAGTATTATGGTACCCAGAATAACAGTGGAGAATAATACTTCTCCTGGATTGCATATTGTGAATACCCCAACCAAAGCTAGAGAACTGACATCAAGAACCTCCTCAACCAAGGAGATGATGAAGAGAATCTCGACAGCTGTTCCCAACATAGGAGTACATAATACAACATCATCTACCATGGACATCAATACCTCTACTACCCAGATCCGGCACTGTGTATTTGTAGAACCTGTCTCAACAGTTCCAGCCAACCTCTCCCCTTCAACAGGCATGACCCCTTTCCTTGATGAGACTAGCCATAGCTCTCCTCCCCCAGTCCATAACATTTTGGACTTTCACTCCAAGGCAGAATACCCTCCAGACCTATTCAGTGTGGAACAGCGGAGGCAAGGCTGGGTGATCTTACACGTCTTTGGAATGATATATGTGTTTGTGGCCTTGGCCATTGTGTGTGATGAATATTTTGTTCCAGCT-TTAGGGGTTATCACTGATAAGCTACAGATCTCTGAGGATGTGGCTGGAGCCACCTTCATGGCAGCTGGGGGCTCTGCTCCTGAGCTATTCACCTCACTAATTGGTGTTTTTATCTCCCACAGCAATGTGGGCATTGGCACAATAGTAGGCTCTGCTGTATTCAACATCCTCTTTGTCATTGGCACTTGTGCCCTATTCTCCAGAGAGATCCTCAACCTTACCTGGTGGCCCTTGTTCCGTGATGTCTCCTTCTATATCTTTGATCTCATGATGCTCATCATCTTCTTCTTGGATAGCCTGATCAACTGGTGGGAGAGCTTACTGCTCCTGATGGCCTATGCCTTCTATGTCTTCACCATGAAGTGGAACCGACAACTTGAAGGCTGGGTCAAAGAACAGCTCAACAAGAGGACAATAGCCAAGATTATGGTTGGGACAGGCCTCAGCAAGACCAGCAATGGAGATATCAGTGCGGATGCCGTGGAAGATAGTAAGAAAATGAAGCTCTCGTCTATTCTGACCCGAGGAAGCAGTGCAGCATCTCTACACAACAGCACCATTCGCAGCACCATCTACCAGCTCATGCTGCACACCCTGGACCCCCTAGGGGAAGTGGAAGAACCTGCAGAGCCCGATGAGCTCCCAGCAGTCAAAGTTTCTCCAGCCTCTGCTGTGGACACTGCCAAAGATCAGGATGAACCAACCCCTGGTGGTCAGGAGGGCTCAGATGCTGGAGAAGATGATAAAGATGAAGATGAAAGTGAAGGTGAA------------------------------------------------------------------------------------------------------------------------------------------------------------------------------------------------------GGTGATGCTGAGGATGAAACTAAGGATTTAGAAGAAGCTGAAAACCAA------------------GCAGTAGAAAATAGTGAAGGTGAAGATCAAGGTGAAACCAAAGATGAAGGTGAACCCAAT------GATGAAGATGGT---CAAGGTGATGCTAAT------------------ATTGAGGATGAAACTAAAGATCTAGAGGAAGTTGAAAGTCAG------------------------------------------------------------GCAGTAGAAAATATTGAAGATGAAATTCAAGGTGAAATAAAAGATGAAGATGAAGCCAATGACAAAGATGGAACTCAAGATGATGGTAATACTGAGACTGAAACTAAAGAT---------------------------------CTAGAGGAAGTTGAAAGTGAAGCTGCAGAAAATAGTGAAGACGAAGTTCAAGGTGAAATAAAAGATAAAGATGAAGCCAAAGACCAGGAGAAATATGAAACTCAGGGTAGAGGTGAAGGTGAAATTGAAGGGGCCAATGATGTTGAAATTGAAGAGGAAGGTGAAACTCAA------------------------GGTCCAGAT---------CCAGAGGAAGTTTATAAGAAGGGTGAAGAAGAACATGGAGAGGGAAGTACAAAGGAAGGTGCAGAAACAGATGAAGAAGTTGGAGAAGATGGAGAAGTAGGTGAAGAGAAAGGTGATGAAGGAGGTGGAGAAGGTAAAGAAGATGGAGAAGGTGGAGGAGATGGAGAAGATGGAGAA---GGTGGAGGAGATGGAGAAGGTGGAGAAGATGGAGAAGGTGGAGGAGATGGAGAAGGTGGAGAAGATGGAGAAGGTGGAGGAGATGGAGAAGGTGGAGAAGATGGAGAAGGTGGAGAAGATGGTGAAGAAGGAGTAAAAGAAGGAG------------------------------AAGAAGATGGTGGAGGTGAAGAA------------GATGATGACAGTGAAGATGAGGATGAGGAAGAAGATGAAGATGAAGATGAAGAAGAA---------AATGAGGAGCCATTGTCACTAGAATGGCCTGAAACAAGGAGTAAACAGGCCATTTACCTCTTCCTTTTACCCATCGTGTTGCCCTTGTGGCTAACAGTTCCAGATGTCAGGAAACCGGAATCTAGGAAGTTCTTTGCGATCACATTTCTGGGCTCCATCCTGTGGATAGCCATGTTCTCATACCTCATGGTGTGGTGGGCTCACCAGGTTGGTGAAACAATTGGGATTTCTGAAGAAATTATGGGCTTGACAATTCTAGCAGCTGGTACTTCAATTCCCGACCTCATTACAAGTGTTATTGTTGCCAGGAAAGGCCTAGGAGACATGGCTGTGTCCAGTTCAGTGGGCAGCAATATTTTTGACATCACTGTGGGTTTGCCAGTTCCTTGGTTGCTCTTTTCTATCTTCAATGAGCTACAGCCTGTTCCAGTGAGCAGCAATGGCTTGTTCTGTGCAATTGTTTTGCTCCTTCTCATGCTCCTGTTTGTGATCTCTTCGATTGCATCCTGCAAATGGCGGATGAACAAAATCCTAGGGTTTACCATGTTTCTTCTTTACTTCATATTCTTGATTATCAGTGTAATGTTAGAAGATCGAATCATATCGTGTCCCATCTCCATCTGA

;
end;
