# Supplementary material for: Three Blind Moles: Molecular Evolutionary Insights on the Tempo and Mode of Convergent Eye Degeneration in Notoryctes typhlops (Southern Marsupial Mole) and Two Chrysochlorids (Golden Moles)
Source: Genes (Basel). 2023 Oct 28;14(11):2018. doi: 10.3390/genes14112018 (PMC10671557; doi:10.3390/genes14112018)
Supplement: Supplementary file 1 [file genes-14-02018-s001.zip › Marsupialia CDS Alignments Nexus/Marsupiialia Concatenation CDS Nexus/Marsupialia_38genes.nex]

#NEXUS
[Written by SequenceMatrix 1.9 on Sat Jul 08 08:12:06 PDT 2023]

BEGIN DATA;
	DIMENSIONS NTAX=29 NCHAR=50217;
	FORMAT DATATYPE=DNA GAP=- MISSING=? ;
MATRIX
'Antechinus flavipes' ATGGCCACCAGCTCCAAGGTGTTTAAGAAGACCTGCTCCAATGGGAAGCTTTCCGTCTACCTGGGAAAACGGGACTTTGTGGACCATATAGATTCAGTGGAACCCATTGATGGTGTTGTCCTGATTGACCCTGAGAACGTGAAAGATCGAAAAGTGTTTGTGGTGCTGACTTGTGCCTTCCGTTACGGCCGGGATGATCTGGATGTGATCGGTCTGACCTTCCGGAAAGACCTCCATACGCAGGCCCTCCAAGTGTTCCCCAAAGAGCCCTCCCAAGCCCCAGTGCCCCTCACAAACCTTCAAGAATGCCTGCTGCACAAGCTCGGTGACAATGCCTATCCCTTCACCTTCCAGCTGCCCACCAATCTGCCCTGTTCAGTGACCCTGCAGCCTGCACCCGAGGACGCGGATAAGGCCTGTGGAGTGGACTATGAAGTGAAGAGTTTCTATGCTGAGAATGTAGAGGAGAAAATCTCCAAGAGGAACTCCGTGCGTCTAATCATTCGGAAGGTGCAGTTTGCCCCCCTGGACCTGGGCCCCATGCCCCGGGCTGAGACCACTCGGCACTTCCTTCTGTCTGACCACCCTCTGAAGCTAGAAGCTTGGATGGACAAGGAGGTTCACTACCACGGGGAACCGATCTCCATCCATGTCGACATCAACAATGGCACCAGCAAGCTCATCAAGAAAATCAAGGTGTCGGTTGACCAGATCGTGGATGTTGTCCTGTACTCTGGGGACAAGTACACCAAAACCGTGTTCTCTGAAGAGTTTGGCGAGACTGTGGCTGCTAACTCTACCTTTTCCAAGAGCTTCACGGCGACCCCCACCCTGGCCGCCAACCGTCAGAAACAGGGCCTGGCCTTGGATGGCAAACTTAAGCATGAAGACACCAATCTGGCCTCGAGTACCATTCTTCAACCTGGCACGGACAAAGAGGCTCTGGGGATCCTAGTGTCCTACCAAGTCAGGATCAACATCGTGGTATCTCGCGGAGGCATCCTAGGAGATCTGACATCCAGTGACATGAGTGTGGTGCTGCCCTTGAGCCTGATGCATCCCAAGCCATCTTACGATGTCACCAGTGAGGACATCATCATCGAGGAGTTTGCTCAGAGATGGCCAAAGGGCCAGGGGGGAGATGAGCCTGAGGAGGAGGCCCCC---AAC------------CCTGAGGACAACTAAATGTATAGGAGTACCTATCTGCGTGAAACCCGAAAGGAGAAATATGAACGGGCTGATGAATTGCATGGCTCAGGAGAGCTGAGTAGCTTGGGCCAAGCTCAAGGACTGGAGAATCTACAAGAGCTCAATGAGCGCTTTGCCAGTTACATCAACTGGGCTCGGGGGCTGGAGCAACGCAATGCCATCTTCCGAAAGCAGCTAGAGACCTTCCAGCGTCTAGATGAGTTGGCTAGCTTGGAAGAAGCATTTTCTGAGCAAATAGAGCTGAACCTTCAGCGGGCGAGGGACCTAGCTATTGATCGGGCTAAGCTGGAGCGTGAGGACAAGGATGCCCAAAGGGTACTCGATGAGTTCCGAAATAAGTATCAAAATGAATGTGAATATCAGCTCCTGCTGAAAGAAACTCTTGAACGTCTGAACAAGGAAGCAGATGAAGCTTTGCTGCATAATCTGGAGCTTCAGATCGAATCCCAGTTTCTACAGGATGACATCAGTGCAGCTAAGGACAGGTACAAGAAGAATCTCTTGGAAATCCAGACCTACGTCAGTGTCCTCCAGCAGATCATACAGAACACTCCTCCGGTGTCCACAATTACCATTGGCATAAATGAGGAGAAGCTCATAGCTGAAAGGAGAGTTCCCATTCTTCAGAGTCAACTTGAAGAGTACAAAGGTATCCTGGCCCAGTTACAGATGCAGAAATCCAAGCTGCAGGCTGAGACTGTGACACTGGAGCAAACTATTAAAAACACCCAAGAGAGTTACGATGATGAGATTCAACTTTACAACGACCAGATTGAAACTCTGAGGAAAGAGATTGAAGATGCAGAAAGAGTATTGGAAAAGTATACAAATGATTGCCGCCAGTTGGCAATATACCAGCAATCGCTGGAAAATGAATTGGAGCGGTACAAACGCATCATTGAGAATGAAGATAACAGGCTTAACTCTGCTATAGTGGGAACACCGATTACACTTTTTACTCAGAGCTACCAAGCTTCTTACAATCTCCCTTCCAGCAGAAAAGATATCACTCGGGCTGTACAGGATATTACAACAGTAAAGCCAAGACAAAAAGGTTTACCAAAGAAAGCTTCAAGAAAAAAGGAGATTACAACTAAAGACAAATCAGATGAAGTGTTAGAGGACCAGCCAGTCAAAAAGTACGTGGGAGGCAAAGACCAAGTGCAACTTCAAGATGAGCTCCAATCCAATCTGGAAGTGAGCCATGAAGAACCAGGGACCCTAAGACCAGAAGTAGCCCCAGAGGACGAGCCAGATGGTGCACAAATAAGCAAAGCCTTTGGCAAAATGTGTAATATTATTAAAGAGAGAGTAAGAAGTGACAAAGATGCTGAGCCTCATTCTGATCTCTACACTAAAGGGCGCCATGTGCTTGTTACAGGGGATGCCAGCTATGTGGACCCTGACTTTTGTTCCTCATCCATCCCAGCAAAAGGTGGGATTGTTGTTTCTATTGACCAGATAGGTGATGGTGATGACCTGGAGCCAACACCTGGG---CTTCCTGAACCCCCATTCCCGAATGGAACTGAAAAGCCAGAAGAGCATGGAGATGAATGCAAAAATCAAGAACATTCTGGAGATGGAAAGAATGAAAGCAAAAACAAAGAT------CAGAGGAAGGTAGAGGAAAAAACTGATGACATTCTCAAGGAGAAGGGGACTGTAAAGCCCTGTCCTGTAGTCATACGTGATCCAAATGGATATCCTTCAGACCATTCACAGAAGATCAGGAAAGATAAGACTCCTGAGGCAGCAGATAAAGGGCTATTGGAGAAAGGCCCCCATAGTTCCATGACCTATGAGAAGGTAGAGGTGGTAGAATCCATTGAAAAATTTTCTACTGACCGAGTTCAGACTTATGAAGAAACAGCAGTGATTGTAGAAACGATGATAGAAAAGACAAACAGGAAGAAGCCAGGAGACAAAAGCTCATAAATGCCCTTCCCAAGGCGAAGGTCCTCATTTCTGGGGTCCCACCCCTCCTCCAGTCTTGAGAGTCCGGGGACCTCGGGCTGCCGGGTCAGTGTTGTAGGGAACAACATGGGCAGCCTCCCCAGGCCCCCAGGG------GTGTACGTGGGGGCAGTGCCAACCGGAGGAGTGAGCAGCCTGGGCACCCGAGTGTCCCGCCGGGCCTTGGGCATCAGCAGTGTCTTTCTGCAGGGTCTGAGGAGTTCCTCCACAGCTCTGGCTCTGAGCCCAGGACTGGAGAAGAACCGAGGCATCTTCTTCGAGTCACTAAATGGCTGCATGGTGGAATACATTGAGAAGGTCCGAGCCTTGGAGAAGGTGAACAGGGAGCTGGAGGAGCATCTGCGGGTCTACCTGGAGAAGAAAGCTTCCAGCATCAGCAACTGGGGAGCCCTGAGGGAGACCTGGGAGAACATCTACCATCAGGTGGGCGACGCCGTCTTGGACAATGCTCGGCTCATGCTGCAGACTGAGAATACTCAGGCTTGTGCCGAAGATTTTAAAGAGAGATATGAAAATGAGCAGCCCTTTCGAAAAGCAGCTGAAGATGAAATTAACTCTCTATACAAAGTGATTGATGATGCTAATTTGACTAAAATGGATCTAGAGAGCCAGATTGAAAGCATGAAAGAAGAACTGGCTTTCATGTCAAGGAACCATGAAGAGGATGTGAAGGTGCTGTACAAACAGCTGGCCGGGTCAGAACTGGAAGGAATGGATGCTCCTATTGGTACTGGCTTAGATGACATCCTGGAGACCATCAGAATTCACTGGGAGAAAGACATAGAGAAGAACCGAGCAGAAACGGGGGCCTTGCTCTATGCTAAG---CAATCCCAAGTGGTCCAG---GCTCGGTCACAGGAGGAAGAAGTGGTGGAGGCACTCAGAGCAGAGTTTCATGATACTGCTTGTGACATCCAGCGCCTTCAAGCAGAGACGGAGTCCTTGAGAACCTTGAAAAGAGGCCTGGAGAACTCATTGTATGACGCCAAGCACTGGCACGACATCGAGCTCCAGAACCTGGGTTCTGTTATTGCCAAGCTAGAAGCCGAGCTTGGGGAGATCCAAAGGGAAACCGAGCAGCAGCAAAAAGACCGGGAGCATCTGTTGTCTGGCAAGTTACAACTGGAGAAAGACATTGTGTCCTATCACTGCCTTCTGGATAGAGAAGGAAGCAGCTAA?????????ATGAAGAGAAATATAGTCAGCACTCAGCATTCATATGTGAACATCCCCGAGGTGATTGTACAAGACACTGCAGAGGAACTAAGAAGAATAGAAAATGGAGGTTACAGTTCACTCTCTGATGATGATGATGATGATGACAGTGTCTCTGGGATGGAGCATAGAAACCACCAAGATGGGGATATTTTCAGAAATAACTCCGATGAAAAGGAAAGAACATCTTCACAGAGGAGTCAGTACCTTCCTGGTCCCATCGCACTCTTCAACGTTAACAACAGCAGCAATAAAGACCAAGAGGCGAAAGAGGAAGAGGAAAAGAAAAAGAAAAAGAAAAAAGAAAAGAAAGACAAATCTGATGATAAAAAGGAGAAGAAAAAGGATCCAGAAAAGAAAAAGAATAAGGAAAAAAAGAAAGAGAAAGAGAAGAAAA------------AGAAAGAGGAACCGAGTAAAGATAAGAAAGAAGATGAGAAGAAAGAAGTTACAGTTATTGATCCAGCGGGGAACACATATTACAACTGGCTGTTTTGTATAGCTATGCCTGTGATGTACAACTGGACCATGATCATTGCAAGAGCATGTTTTGAGGAACTTCAGTCTGATTACTTAGCATATTGGATTATTTTGGACTACTTCTCAGATATAATCTATATTCTGGACATGATTGTACGAACAAGGACAGGTTACCTGGAACAAGGATTAATTGTGAAAGATCAGTCTAAGCTCCTGAAGAAATATAAGTCACATTTGCAATTTAAACTTGATGTTCTCTCAATGATACCAACTGATCTGCTGTTTTTTAAATTGGGATGGAGCTATCCAGAGATACGATTAAACAGATTACTCAGGATATCACGGATGTTTGAATTCTTCCAACGGACAGAAACAAGAACAAACTATCCAAATATCTTTAGGATTTCTAATCTTTGCATGTATATTGTGATTATCATCCACTGGAATGCATGCGTATACTATTCTATCTCTAAAGCCATTGGATTTGGGAATGATACATGGGTCTATCCTGACATTAATGATCCTGAATTTGGTCGTCTGGCTAGAAAGTATGTTTATAGTCTCTACTGGTCAACACTGACCTTAACCACCATTGGTGAAACTCCACCTCCTGTTTTGGACTCTGAGTATGTCTTCGTGGTGGTTGACTTCTTGATCGGAGTGTTAATTTTCGCTACCATCGTCGGTAATATCGGCTCCATGATTTCTAATATGAATGCAGCCAGAGCAGAATTTCAAGCAAAAATTGATGCTGTGAAACAATATATGCATTTTCGAAATGTGAGCAAAGATATGGAAAAAAGGGTTATCAAGTGGTTTGACTACTTATGGACAAATGAAAAAACAGTAGATGAAAGGGAAGTCTTGAGATATCTACCAGATAAATTAAAGGCAGAGATTGCCATCAACGTTCATCTAGACACATTAAAGAAAGTACGCATTTTTGCTGATTGTGAAGCTGGACTATTGGTGGAACTGGTCTTGAAGTTACAACCTCAAGTCTATAGCCCTGGTGATTACATTTGCAAAAAAGGAGACATTGGACGGGAGATGTACATTATCAAAGAAGGGAAACTGGCTGTGGTAGCAGATGATGGGATCACACAGTTTGTGGTCTTGAGTGACGGTAGTTACTTTGGAGAGATTAGCATCCTCAACATTAAAGGCAGCAAAGCTGGCAACCGAAGAACAGCCAATATTAAAAGTATTGGTTACTCCGATCTCTTCTGTCTATCAAAAGATGATCTCATGGAAGCTCTAACTGAATACCCAGATGCTAAATGTATTCTAGAAGAGAAAGGCAGACAAATCTTAATGAAGGATGGACTGCTGGACATAAATATTGCAAATGCAGGAAGTGATCCTAAGGACCTGGAAGAGAAGGTCACACAAATGGAGGGATCGGTAGACCGTTTGCATACAAGATTTGCCAGGATTCTGGCTGAGTATGAATCGATGCAGGCGAAGTTGAAGCAAAGGCTAACTAAAGTTGAGAAATTCTTGAAACCATTAATTGAAACAGAGTACTCAGATATCGAAGTACTAGAA---------------ACAGAGTCTACACAGGAATGAATGGCCAAAATCAGCACTCAGCACTCCTATCCTACCACACGCAGACTCTCAATCAGGAACACTGATGAAGACCTAGAAAGAGTTGAAAATGGCACCAGCAGGGCTCATTCCCCATGTGAGGACTCATCATCAGAACTGCAACGAGTGATTACCATGGAGACCAGAGCCCCATCTGAA------TCCCGGCAAAGTTCTATCACAAGCCAAAGGCCAGCCAGGTTGTCAAGACTCATTCTTTCACTTAGAGCATGGGCTTCAAGACATATACATCATGAAGAACAAAGACCAGATTCTTTCCTGGAGCGTTTCCGAGGGGGAGAACTCAAAGAGTTGTCTAGCCGAGAAAACTACATCCAGCCCAACTTAGGTATCCAAGAGGTGTCAGACACAGAGAGAAGAGGCTGGCCGCTGGCCAGATATAATATCAACACCTGCAACAATACCAGCGAAGACAAAAAGGAGGAAAAGGAGGAGAAAAAGAAGGAAAAGGAAGAAGAGAAAAAGGATAAACCTTCAAAGGAAGTAGAAAAGAAGAAAGAAATCTTTATGATAGATCCTTCAAGCAACCTGTACTATAGGTGGCTGACCATTATCGCCATGCCTGTCTTCTACAACTGGTGCATGCTTGTGAGCAGAGCCTGTTTTGATGAACTTCAAAGTGACTACTTGAAGATGTGGCTGATCTTGGATTATACTTCTGATGCCATCTATGTTTTGGACCTGCTAGTTCGAATGAGGACAGGCTTTCTTGAACAAGGTTTAATGGTCAAAGATGCAGAGAAACTCAGAAAGCATTATATGAGCACCTTTCAGTTCAAGCTGGATGTACTATCTCTGGTCCCCACTGACTTGGCTTTTTTAAAAGTGGGACTGAACTATCCTGAGTTGAGGTTCAATCGTCTGCTGAAATTTGCCAGGCTATTTGAATTCTTTGACCGCACAGAAACCAGGACCAACTATCCTAATATATTCAGGATTGGAAATCTTGTCTTGTACATTCTGATTATCATCCATTGGAATGCATGTGTCTACTTCGCCATTTCTAAGCTCATTGGATTTGGGACTGATTCCTGGGTTTACCCCAACACCTCTATCCCAGAATATGGGCGCCTGTCCAGGAAATACATTTATTGTCTCTACTGGTCCACCCTGACTCTGACTACCATTGGGGAGACTCCTCCCCCTGTCAAAGATGAGGAGTACCTTTTTGTGGTGATTGATTTCCTGGTGGGAGTGCTGATATTTGCCACCATTGTGGGTAATGTTGGCTCTATGATCTCCAACATGAATGCCTCTAGGTCTGAATTCCAGGCTAAAATCGACTCCATAAAGCAGTACTTGCAATTCCGAAAAGTAACCAAGGACTTGGAGACCCGGATCATCAGATGGTTTGACTACCTATGGACCAACAAGAAGACAGTTGATGAAAAGGAAGTTCTCAAAAGCCTCCCAGACAAGCTGAAGGCTGAGATTGCCATCAATGTGCACCTGGATACCCTAAAAAAGGTACGCATTTTCCAGGACTGTGAGGCAGGCCTCCTAGTGGAGCTGGTCCTAAAGCTTAGGCCTGCAGTGTTCAGCCCTGGTGATTATATTTGCAAGAAGGGGGATATCGGAAGAGAAATGTACATCATCAAAGAAGGCAAGTTGGCAGTAGTGGCGGATGATGGTGTCACTCAATTTGTGGTCCTCGGTGATGGAAGCTACTTTGGGGAAATCAGCATCTTAAACATCAAAGGGAGCAAAACTGGGAACAGAAGAACAGCCAACATCAGGAGTATCGGTTACTCGGATCTATTCTGCTTGTCCAAAGATGACTTAATGGAGTCTCTCATTGAATATCCAGAAGCCAAAAAGGCTCTGGAAGAGAAAGGACGGCAGATTCTAATGAAAGACAACTTGATAGATGAGGATGTGGCTGGGAGCGGAGGAGATCCAAAGGACATGGAAGAAAAGGTGGAGAGACTTGAATCTTCTCTGGATAATTTACAAACTAGGTTTGCTAGGCTCCTGGCAGAATATAATAGCACCCAAATGAAAGTCAAGCAGAGACTGAGCAAACTTGAGAGCAAAGTA------TGTGGAAGTGAC---TTATTGGATGGAGAGAACATTGTTAGTGGAGATGCCGAGAAAGATAAAGACAAAAAGCAATAAATGTCTAAGCAAAGCCGAGATGTGGAGTTAGATCGCCTGGTCCAAGACAAGCCGCTTAGCCACAGAACCCCCCATGCCGCTTCCCAAAACATAGCCGAGCATCTCCCCAATGTGCCGAGCTACCGGTACCCCACCACCCGCATCCCTGTCCTCGTCAACAGGAGGACGGGGGTGTCGAAGCCCAGTTTCGTGAAGGAGGCAAAGCGCTCAGTCCGCCGCTTAGTGCCTGCCACAAGAGAACACCCAGCTGTGAAAGTTGAAGATGCTGATGCTGAGAGTGAGCCCCTCCAGGTGGAGGAAAAGTCCCCAAGCCCAGTGTTGCCGCCACCATCCCCAGCCAAATCAGAAACCCTCACGGTGCCTGGCGGAGCTCCGGGAACTACCAGGAAGAGGCTGCCATCACAGGATGAGGAGGTGGAGGAGCTCAAGGCCCTGTCTCCAGCACAATCTCCGGTTGTTGCCTGGTCCGGCCCATCCAGTCCCCAGGGAAACGATGGTGGTGAACGTGCTGAGTCCACAGCCAGCCAGAATAGTGCGGTCATCAATGACCGGCTCCAGGAGCTGGTGAAACTCTTTAAGGAACGGACTGAGAAAGTAAAAGAGAAGCTTATTGATCCAGATGTCACTTCAGATGAGGAAAGCCCTAAACCATCCCCAGCCAAGAAAGCCCCAGAACCAGCGCCAGAAACCAAAGCTGCTGAGGCTGAAAAGACTGGAGAGGAGGAACATTACTGTGAGATGTTGTGCTGCAAGTTCAAACGCCGCCCATTGAAGATGTACCAGTTTCCCCAAAGCATTGATCCCCTCACCAACCTGATGTATATTCTTTGGCTCTTCTTCGTGGTCTTGGCCTGGAACTGGAATTGCTGGCTCATTCCTGTCCGCTGGGCTTTTCCTTACCAAACCCCAGAAAACATCCACCTCTGGCTAATGATGGATTATCTGTGTGACCTCATCTACTTGTTAGATATCACCGTGTTTCAGGTTCGCCTGCAGTTCGTCAAAGGAGGAGACATCATTACAGACAAAAAGGAGATGCGGAACAATTACTTAAAGTCTCGTCGTTTTAGGATGGATATGATTTGTCTCCTGCCCCTTGACTTGCTCTATTTGAAAGTTGGTGTGAATTCCCTTTTACGGTTGCCACGTTGCTTAAAGTACATGGCTTTCTTTGAGTTTAATAATCGGCTGGAAGCTATCCTCAGCAAGGCTTATGTTTACAGAGTCATAAGAACCACAGCCTATCTGCTCTATAGTTTACATGTGAATTCATGTCTGTATTATTGGGCGTCAGCCTACCAAGGAATTGGCTCTACTCATTGGGTTTATGATGGAGTGGGAAACAGTTACATTCGCTGTTATTATTGG---------GCTGTCAAGACCCTGATCACCATCGGGGGACTGCCTGACCCTCAGACTCTCTTTGAAATCGTTTTCCAGCTGCTGAACTATTTCACGGGAGTCTTTGCTTTCTCGGTGATGATAGGACAGATGAGAGATGTAGTTGGAGCAGCAACTGCAGGACAAACATATTACAGGAGCTGCATGGATAGTACTGTCAAGTACATGAATTTCTATAAAATCCCAAGATCGGTTCAGAATCGTGTTAAGACCTGGTATGAATATACGTGGCATTCTCAAGGCATGCTGGATGAATCTGAGTTGATGGTGCAGCTCCCAGATAAGATGCGACTGGATCTTGCCATTGATGTCAACTATGACATTGTCAGCAAGGTGGCTCTTTTTCAGGGCTGTGACAGGCAAATGATTTTTGATATGCTAAAGAGGCTAAGGTCTGTTGTTTACCTGCCCAATGACTATGTGTGCAAGAAGGGAGAAATTGGAAGAGAAATGTACATTATCCAAGCTGGACAAGTCCAGGTACTAGGCGGGCCAGATGGCAAATCTGTTCTTGTGACTCTGAAAGCAGGATCTGTATTTGGAGAAATAAGCTTGTTGGCTGTTGGTGGAGGAAATCGTCGCACAGCGAATGTAGTGGCTCATGGGTTCACCAACCTTTTCATTTTGGATAAGAAGGATTTGAATGAAATTTTGGTTCACTATCCAGAGTCTCAGAAGTTGCTTCGGAAGAAAGCCAGGAGGATGCTAAGAAATAACAACAAACCCAAGGAACAGAAAAGCATACTCATCCTTCCTCCGAGGGCTGGGACTCCTAAACTTTTCTCAGCTGCTCTAGCAGCAGCAGGAAAGATGGGAGCGAAAGGAGCAGCGAGAGGTGGGAAACTGGCCCATTTACGAGCAAGGCTGAAAGAACTGGCTGCATTAGAAGCAGCTGCGAAGCAACAGCAAGAGATGGAG---CAGGCCAAGAGTTCTGCT------------GCCTCAGCAGCTCCAGATAAGCCCGAGTCAGCAGCTGCAGATAAACCAGAATCGGTA---GCTGCAGATAAACCAGAA------------------------------------------------------------------------------------------------------------------------------------------------------------------------------------------------TCGGTAGCTACGGATAAACCAACATCTGCAGCTCCA------------------------------------------------------------------------CACGAACCAGAATCAGCAGCTCCTGATAAATCCCAGTTGGCAGTTCCAGAACCATCAGCTGGACCAGAGCCAGCTGGACCAGAGCCAGCCGCTCCAGACCCACCAGATGCCCATCCTCCATCTTCCTCCTCCCCCAAGAAATCAGAGGGAGGAGATGATGGAGAAATTGTGTCTGAATCTCCTGATCACTCTGTCAGGATTCGAATAAGC---ACTGCCCCGGAGAGTGATGAACAGATTCTCTCTGTAGAAATTCCAGAAAAGAAGGATGAC---AAGTGAATGTTTAAGTCACTGAAAACAAAATCCAACAAGGTAAAGCCTGAAGAAGGAAATAAGAATGAAGAAATTATTAAGCCAGACATTCCAACTCAGCCATCCATGGGCCAGAGAGAATGTCAAGCTGAAAAGGAGCTTCCCAAAGAC---AAGATGTCTTCAGCCTCAGGTGAACCATCACTTCCCAAAAGAAAAGATGAAATTGCCAGG---AATTCTCCCACAGGGCAGCACTCAAATTCTGACCCAGCACATCCTCTAAATTCAGAAGAACCAATCAGAATGACATCAATGCAGAAAGAAACAAACAATTGGGAGAAAGAAGCAATCAGCCCAGAACAAAAGGTAAATCAGAACCTCATCACAAGTAAGTATGTTGAAACTCAGCTCCAGGACTTTGCTAAGAAAATGCGTGAAAGGACAGCCCACCAAAAGGAAAAGTTGAAAGAGGATGATTTGTCTTCTCCTGAAGCCAGTCCCAAAGTTGCTGCACCTGCAGCTGTTCCT---CCCCAGCCAGAAGAAGAGACTAAGAAAGAAGAGGAACACTACTGTGACATGCTGTGTTGCAAATTCAAGAAAGTCCCATTGAAAGAGTTTCTAAAGAAGATGAAATTGCCAAGCAATATAGATTCACACACAGATGGTTCCTATATCTTGTGGCTCTTGTTAGTCACAATTGCTTATAACTGGAACTGCTGGTTAATTCCAATACGCCTAACTTTTCCCTATCAAACACCAAATAATATGAAATACTGGCTTATAATTGACATCATCTGTGATATAATATACCTGAGTGATATGCTGATGATCCAACCCAGACTGGAATTTTTAAAAGGTGGAAACAAAATAATAGATCCAAAGGAGATGAAAGAGCACTACCGGACTTCAATAAAATTTAAGCTGGATCTCATGTCAATAATACCATTTGATGTTCTTTACTTCATTTTGGGGTTTAATCCAGTATTTAGAATAAATAGGACACTAAAGTATACCTCATTCTTTGAGTTTAATGACCGCCTGGAATCAAGAATGAACAAAGCATACATCTACAGAGTCATTCGAACTACTGGATATCTGCTATTTGTCTTACATCTTAATGCATGCATTTATTACTGGGCTTCAGACTATGAAGGAATTGGTAGCAGTAAATGGGTATATGATGGCACAGGAAATAGTTATCTGAGATGTTACTACTGGGCAGTACGAACTTTAATTACCATTGGTGGTCTTCCAGAACCACAAAGCACATTTGAGATTATATTCCAACTCTTGAATTTTTTCTCTGGGGTTTTTGTATTCTCCAGCTTAATTGGACAGATGAGAGATGTCATTGGAGCAGCTACTGCCCATCAGAACCTCTTCCGTTCCTGCATGGATGATACCGTCTCTTATATGAACACATATTCAATACCCAAATTGGTACAGAACCGTGTTCGAACTTGGTATGAATATACTTGGGCCTCTCAAAAAATATTGGATGAATCAGAATTCCTGGAAAACCTGCCTCTCAAGATGCAATTGGCCATTGCCATCGATATGAATTTCAACATCGTGACTAAGATCGACTTGTTCAAAGGGTGTGATACACAGATGCTTTATGATGTGCTACTGAAGTTGAAATCCACTGTGTATTTACCTGGTGACTTTATCTGC-----AAAAAGGGAGAAATAGGTAGAGAGATGTACATTATTAAACAAGGAGAAGTTCAAGTTCTTGGAGGCCCTGATGACAGACAAGTTCTGGTTACTCTGAAAGCTGGAGCTGTCTTTGGAGAAATCAGCCTTCTGGCAAAAGGTGGAGGAAACCGCAGGACAGCTAATGTGGTGGCCCATGGATTTGCCAATCTCTTTATCCTTAACAAAAAGGCACTCAGTGAAATCTTAGTGCACTATCCAGACTCTGAAAAGATCCTCCTGAAGAAAGCCAAATTACTTCTAAAGCAGAAGGCTAAGCCCACAGAGGCCCCACCTCCAGTGAAAGGTTTTGCCCTTCTTGTCCAGTCCAAAGAAGAGACACCCAAAATGCTTAAAGCTTTATTGGGTGGCTCAGGTAAAACAAGTCTTGCAAGACTACTCAGACTGAAGAAAGAAATCGCAGCTCAGGAAAAAGATAAGAAAATTGAAGGAGTAGAGTACCAAGGAAATGAAGTAGCAGAAAAACAAGTGGATGGGGCCAAAAGTAAACCAGGAGATGAAACAGGAAAAATAGAGGACAAGCTCAAATGTAAATCCACACCTGTTACAGAA---GGAGTGTCCCAACCTATGCCAAATGCACTCCTACCCAGGGGAAACACTAAAGAATCACTTATCATCACCATGACCCCTTCCTCTAATGCAGAAGAAGAAATTCTTACAGTTGAAATCAAAGAGAAGGCACAGTAAATGGACATAACTATCCAGCATCCCTGGTTCAAACGCGCTCTTGGATCCTTATATCCAAGTCGCTTGTTTGACCAATTTTTTGGAGAAGGCCTTTTTGAATATGACCTCTTGCCTTTCCTCTCCTCCACCATCAGCCCTTATTACAGGCAGTCACTCTTCCGAACTGTGTTGGAATCAGGCATTTCTGAGGTGAGATCTGACCGAGACAAGTTTGTTATCTTCCTGGATGTTAAACATTTCTCTCCTGAAGACTTGACTGTGAAGGTGTTGGATGACTTTGTGGAAATTCATGGGAAGCACAGTGAAAGACAGGATGACCACGGCTACATTTCCCGTGAATTCCATCGTCGATACCGCCTGCCTTCCAACGTGGATCAGGCCTCCATTTCCTGCTCCCTATCTGCTGATGGCATGCTGACCTTCTCTGGTCCCAAGATCCACTCTAATATGGATGCAAGCCACAGCGATCGATCCATCCCTGTATCTCGTGAGGAGAAGCCCACCTTGGCTCCCTCTTCTTAGATGGACATCGCCATCCACCATCCCTGGATCCGACGCCCCTTCTTTCCTTTCCACTCACCCAGCCGAATCTTTGACCAGTTCTTTGGGGAGCATCTGCTGGAGTCTGACCTCTTCCCTACCTCCACGGCCCTGAGTCCTTTCTACCTCCGACCCTCTTTCCTTCGAACACCTAGCTGGGTGGAGACTGGGCTCTCAGAGATGCGACTGGAGAAAGACAAGTTCTCAGTAAACCTGGATGTGAAACATTTCTCTCCAGAAGAACTCAAGGTCAAAGTGTTGGGGGATGTGATTGAAGTTCATGGAAAGCATGAAGAGCGACAGGATGAGCATGGCTTCATCTCCCGGGAATTCCACAGGAAGTACCGGATCCCAGCTGATGTGGACCCACTCTGCATCACCTCGTCTCTGTCATCTGATGGGGTCCTTACTGTGAATGGACCAAGGAAACAGGCCACTGGCCCAGAGCGCACCATTCCTATCACTCGGGAGGAGAAGCCTGCTGTCACTGCAGCCCCGCGGAAGTAGATGGAGACCCAGGCCGTGCAGAGGGAGCTCGAAACAGTGCCAGCTAATAGGATGGCTCAGACAAACCCTCTACCTGGGCCTCTAGGGCCATGGAAGGTAACCATCTATGACCAGGAGAACTTCCAGGGCAAGAGGGTGGAGTTCACGGGCCCCTGTCCCAATGTCTCCGAGTGCAGCTTTGACAACATCCGCTCCCTGAAGGTGGAATGTGGCGCATGGGTGGGTTACGAACACACAAGCTTCTGTGGGCAGCAGTTTGTCCTGGAGAGGGGAGAATACCCACGCTGGGAAGCCTGGAGCGGGAGCAATGCCTACCACGTGGAGCGTCTCATGTCCTTTCGCCCAATCTGCTCCGCGAACCATAAGGAATCCAAGATCATGATCTTTGAGAAAGAAAACTTTATTGGCCGCCAGTGGGAGATATGCGATGACTACCCCTCCTTGCAGGCCATGGGCTGGTGCAACAATGAAGTTGGTTCCATGAAGATACAGTGTGGAGCATGGGTCTGCTACCAATATCCTGGATACCGTGGGTACCAGTATATCTTGGAGTGTGATCACCATGGAGGAGACTATAAGCACTGGAGAGAAT-GGGGCTCTCATGCCCAGACTTCCCAGATTCA-GTCAATCCGCCGCATCCAGCAGTAAATGTCTCAACAATGCACCAAATCATCTGGCCATTGGAAGATCGTGGTATGGGACCAGGAGGGCTTCCAGGGCCGTCGGCATGAGTTCACGGCGGAATGCCCCAGTGTTCTGGAGGTTGGCTTCGAGACGGTCAGATCCATCAAAGTCCAGAGCGGAGCGTGGGTGGGCTTTGAACACGCTGGCTTCCAGGGACAGCAATTCGTCCTGGAGCGCGGGGAGTACCCCAGCTGGGAAGCCTGGAGCGGCAATGTAGCCTACCACGTGGAGAGGCTGACCTCCTTCCGTCCCGTGGCCAGTGCGAACCACCGAGACTCCAGAATGACCATCTTTGAGCAGGAAAACTTTCTGGGCAGGAAGGGAGAGCTGAGTGATGACTACCCCTCCCTGCAAGCCATGGGCTGGGACAACAACGAAGTGGGCTCCTTCCGAGTCCATTGTGGGGCCTGGGTTTGTTCCCAGTTCCCAGGTTACCGGGGCTACCAGTACGTTCTGGAATGCGATCACCACTCGGGAGACTACAAACATTTTCGGGAGTGGGGGTCCCACGCTCAAACCTTCCAGATTCAGTCTATCCGCAGAATCCAGCAGTGAATGTCCCAGCCCGCAAAGGCCCCAACGGTCCCAACTACCGCCGCCAGCCCAGCCACGGAAGGGAAGGAAAAGGGGGCACCTGCCTCGGTGCCCGCTCCCGGGCCCACCCCCGCTCTGGTTCCTGCCTCCGTTCCCATCCCCAGCTCCAAGGTGGGGGAGCTGCCCATGGGAGGCTTCAGGCTGGTGGTCTTTGACCAGGAAAACTTCCAAGGCCGCCGTGTGGAATTCTCAGGGGAGTGCATGAATCTGGGAGACCGAGGCTTCGACCGCGTCCGGAGCATCATCGTCATCTCGGGACCATGGGTGGCCTTTGAGCAGTCCAACTTCCGGGGAGAGATGTTCATCCTGGAGAAGGGCGAGTACCCACGATGGGACACCTGGTCTTGCAGCTATCGTAGCGACTGCCTCATGTCCTTCCGGCCTATCAGGATGGATTCCCTAGATCACAAGATCTGCCTGTTTGAATGTACCAACTTCAAGGGGAACAAGATGGAGATCCATGAGGATGATGTGCCCAGTCTCTGGGCCTATGGTTTCTGTGATCGTGTGGGCAGTGTGAGGGTGCCCAGTGGCACATGGGTGGGCTACCAGTATCCGGGCTACCGAGGCTACCAGTATCTGTTTGAGCCAGGCGAGTTCAAGCACTGGAATGAGTGGTCTGCCTACCAGCCCCAGATCCAGTCCGTCCGTCGAATCAGGGACATGCAATGGCACCAGAGGGGCTGCTTCCCCATCCCCACCAGCATGCCCAAGTGAATGGCGTCAGACTACCAGACTCAGTCCTCTAAACCGCAGCCTCTCAATCCCAAGATTGTCATCTTTGAGCAGGAAAACTTCCAGGGCCGCTCCCATGAGCTGAGTGGGCCATGTTCCAATCTAAAGGAGACTGGGATGGAGAAGGCGGCCTCCATTCTTGTGCAGTCAGGACCCTGGGTCGGGTACGAACAGGCCAATTGCAAAGGAGAGCAGTTTGTGTTTGAGAAAGGTGAGTACCCTCGATGGGACTCTTGGACCAACAGCCGCCGGACTGATGCACTCAGCTCTCTGAGACCCATCAAAGTGGACAGCCAGGAGCATAAAATCATCCTTTATGAAAATCCTAACTTTACTGGGAAGAAGATTGAGATCATTGATGACGATGTGCCCAGTTTCCATGCCCATGGCTACCAGGAGAAAGTATCATCTGTGAGGGTACAGAGTGGAACGTGGGTGGGCTACCAATATCCAGGTTATCGAGGCTTCCAGTACCTATTTGAGAAGGGGGAATACAAGGACAGCAGTGATTTTGGGGCTCCCCATCCCCAGGTTCAGTCTGTCAGGCGCATACGGGATATGCAATGGCATCAGCGAGGTGCCTTCCACCCCACCAACTAGATGATGGAGCAGCAAAGTGCCCCAGAGCAGGCGGCTGCTGGGAAAAGCCATGGAGGCTTAGGGGGCAGCTTCAAGGTCTCGGTCTATGAGCTGGAGAACTTCCAGGGAAAGAAGTGCGACTTCTCCACCGAGTGCCCCAACTTGACTGAAAGTCTGCTGGAGAAGGTGGGCTCCATCCAGGTGGAATCTGGCCCGTGGTTGGCATTTGAACGCTGCGCCTTCCAGGGAGAACAATTTGTCCTTGAGAAGGGGGATTACCCCAGGTGGGACGCCTGGTCCAACAGCCATCACAGCGACAGCCTCCTCTCCCTTAGGCCCCTGCACATTGACAGCCCAGATCACAAAATCCACCTGTTTGAGAATCCCGCGTACAGTGGCCGCAAGATGGAGATTGTCGATGATGACGTTCCTAGCCTGTGGGCTCACGGCTTCCAGGATCGGGTGGCGAGCATCAGAGTTATCAATGGAACGTGGGTAGGATATGAATTTCCTGGCTACAGAGGGCGTCAGTTTGTCTTCGAGCGGGGAGAGTACCGTCACTGGAACGAGTGGGATGCCAACCAACCCCAAATCCAGTCCGTCCGGCGCATCCGTGATCGCAAGTGGCACAAACGTGGCTGCTTCCTGAGTAGCTGA?????????????????????ATTACTTTCTATGACGACAAGAACTTCCAAGGTCACCACTATGACTGTGACAGTGACTGTGCTGATTTCCACACCTATCTGAGTTGCTGCAACTCCATCCGAGTGGCCGGTGGGGCCTGGGTAGTTTATGAAAGGCCTAATTTTGCTGGGAACATGTACATCTTAACTCAGGGTGAATACCCTGATTACCATCACTGGAAGGGGCTCAATGACCGGCTTAGCTCCTGCAAGGTCATCCATCTGTCGAGTGGAGGTCAATATAAGCTCCAGATCTTTGAGAGGGGAGACTTCAGTGGCCAGATGTATGAAACCACCGAGGACTGCCCTTCCGTCATGGAACAGTTCCACATCCGGGAGATCCAGTCCTGTAAGGTCCTGGATGGGGTCTGGGTCTTCTATGAACAGCCCAACTATCATGGCCGGCAGTACTTCCTGGACAAGAAGGAGTACCGGAAGCCTGTGGACTGGGGCTCCCCATGCTCTGCGGTTCAGTCATTCCGCCGCATCGTGGAGTGAATGGGTGACTGGAGTTTCCTCGGGAACATCTTGGAGGAAGTTAATGAGCACTCCACGGTCATTGGCAGGGTCTGGCTCACCGTCCTTTTCATCTTCCGGATCCTCATCCTGGGCACAGCCGCAGAATTTGTGTGGGGAGACGAGCAGTCAGACTTTGTGTGTAACACCCAACAGCCGGGTTGTGAGAATGTCTGCTACGACGAGGCCTTCCCCATCTCCCACATCCGCCTCTGGGTCTTACAGATCATCTTCGTCTCCACTCCATCCCTAGTGTACGTGGGCCACGCGGTGCACCACGTCCGAATGGAAGAAAAGAGGAAGGAGAGGGAAGCCGAAGAGGTGTGTCAGCAGTCTGGGAGCAAT---GGTGAGAGGCTGCCTTTAGCCCTAGATCAAGGCAGTACCAAGAAGAGCAGCAATAGTACGAAGGGCACCAAAAAATTCCGACTGGAAGGGACCCTCTTGAGGACCTACATCTGCCACATCATCTTTAAAACTCTCTTTGAGGTGGGCTTCATAGTGGGACATTATTTCTTATACGGCTTTCGGATCCTGCCTTT--GTATCAATGTAGCCGATGGCCCTGCCCCAATGTGGTGGACTGCTTCGTGTCAAGACCCACTGAGAAGACCATTTTCATCCTGTTCATGCTTTCTGTGGCCTGTGTGTCTCTCTTCCTCAACATCATGGAAATCAGCCACCTGGGCCTGAAGAGAATCCGATCTGCTTTCAATAGGCCCACGGAACAACCACTGGGGGAGATCCCTGAGAAATCCCTCCACTCCATTGCTGTTTCCTCCATCCAAAAGGCCAAGGGCTACCAGCTCCTAGAAGAAGAGAAGATCGTATCCCACTATTTCCCCCTGACTGAGGTTGGGGTCGTGGAGACGAGACCACTGGCTGCCACACCATTCAGCCGTTTTGAAGAGAAGATTGGCACTGGACCTCTGGGAGATCTGTCCCGGGCGTACACGGAAACACTTCCTTCCTATGCTCAAGTAGGAGAACAGGAAGTAGAGGCAGAACGGGAGGAGGAGGAGGGAGAGGTACCACCAGAGGAAGAGGAAAAGAGGCAGGAACCAGAGGCAGTGACCCCAGAAATGCAGGAGGCC---ACTGTGGGGC------AGGAAGAGGAGAAGGAGAAGGCAGGGATCCCA---GAAAGGAAGGCAGGAGAGAAG------------------CAAGATCTGCCAGTGGAGAAGGCACCACTGTGCCCAGAACTGGCAGCAGATGACAGCAGACCCCTCAGCCGGCTGAGCAAAGCCAGCAGCCGGGCAAGGTCGGATGATTTGACTGTATGAATGGGGGCTGGAGCCAGTGCTGAGGAGAAACATTCAAGGGAATTGGAAAAGAAACTGAAGGAAGATGCTGAGAAAGATGCTAGGACAGTGAAGCTGCTTCTGCTGGGTGCTGGTGAATCTGGAAAAAGCACCATCGTTAAGCAGATGAAAATTATCCATCAAGATGGTTACTCCCTGGAGGAGTGCCTAGAGTTTATTGCCATCATTTATGGCAACACCCTACAATCCATTCTAGCCATTGTCCGAGCCATGACAACCCTCAACATCCAGTACGGAGACTCAGCCAGACAAGATGATGCAAGGAAGCTAATGCATATGGCAGACACTATCGAGGAGGGCACAATGCCCAAAGAGATGTCCGACATCATTCAACGACTGTGGAAGGACTCGGGCATCCAAGCCTGCTTTGACCGAGCCTCTGAATACCAGCTAAACGACTCTGCGGGATACTACCTCTCAGACCTGGAGCGGCTGGTGACCCCTGGCTACGTGCCCACAGAGCAGGACGTGCTGAGGTCCCGAGTCAAGACAACAGGTATCATTGAGACCCAGTTCTCCTTCAAGGACCTCCACTTCAGAATGTTTGATGTGGGAGGCCAACGCTCAGAGAGGAAAAAATGGATCCACTGCTTCGAAGGTGTCACCTGCATCATCTTCATTGCGGCTCTCAGCGCCTACGACATGGTGTTGGTGGAAGATGATGAAGTGAACCGGATGCACGAGAGTCTCCACCTGTTCAACAGCATCTGTAACCACCGTTACTTTGCCACGACCTCCATTGTCTTGTTCCTTAACAAGAAGGACGTCTTCACAGAGAAGATTAAGAAGGCCCCCCTCAACATCTGCTTTCCTGACTATGACGGCCCCAACACCTACGACGATGCGGGGAACTACATTAAGATACAGTTCCTGGAGCTGAACATGCGGCGGGACGTGAAGGAGATCTACTCGCACATGACGTGCGCCACAGATACCCAGAACGTCAAGTTCGTCTTCGATGCGGTCACCGACATTATCATCAAGGAGAACCTGAAGGACTGCGGCCTCTTCTGAATGGGGAGTGGAGCCAGTTCCGAGGACAAAGAACTAGCCAAGAGGTCCAAGGAGCTGGAGAAAAAGCTTCAGGAGGACGCGGACAAAGAGGCAAAGACTGTCAAGCTCTTATTGCTGGGTGCTGGGGAGTCAGGAAAGAGTACCATCGTCAAACAGATGAAAATCATCCACCAGGACGGCTACACACCAGAGGAGTGTCTGGAGTTCAAGACCGTCATCTACGGCAATGTGTTACAGTCCATTCTGGCCATCATCCGGGCCATGTCCACCCTGGGCATTGACTATGCCGACTCAGCTCGCGTGGATGACGGCCGGCAGCTCAACAACATGGCCGACTCCATGGAGGAGGGGACCATGCCCTCGGAGCTGGTGGTCATCATCAAGAAGCTGTGGCAAGACGCGGGCGTGCAGGCCTGCTTCGAGCGGGCTGCCGAGTACCAGCTCAACGACTCTGCCTCCTACTATCTCAACCAGCTGGATCGAATAACAGCCCCCGACTACCTCCCCAATGAGCAGGATGTTCTCCGGTCTCGGGTCAAAACCACAGGGATCATAGAGACCAAGTTCTCAGTCAAAGACCTGAATTTCAGGATGTTTGACGTGGGAGGGCAGAGGTCCGAGCGCAAGAAATGGATCCACTGTTTTGAAGGTGTTACCTGCATCATTTTCTGTGGAGCCCTAAGTGCCTATGACATGGTACTGGTGGAAGATGATGAAGTGAACCGCATGCACGAGTCTCTGCACCTGTTCAACAGCATATGCAACCACAAGTTCTTTGCGGCTACTTCCATCGTGCTCTTTCTCAACAAGAAGGATCTCTTTGAGGAGAAGATCAAAAAGGTTCACCTCAGCATTTGCTTCCCCGAGTATGATGGGAACAACTCATATGAGGATGCAGGAAATTACATAAAGAACCAGTTCCTTGATCTAAATATGCGAAAAGATGTCAAAGAAATCTACAGTCATATGACTTGTGCAACAGACACCCAGAATGTCAAATTTGTGTTTGATGCGGTTACAGATATCATCATCAAAGAAAACCTCAAGGATTGTGGGCTTTTCTAGATGAGTGAGCTTGACCAGTTACGGCAGGAGGCCGAACAACTGAAAAACCAAATTAGAGATGCTAGAAAAGCATGTGCAGATGCAACTTTGTCTCAGATCACAGCCAACATTGATCCAGTGGGTCGAATCCAAATGCGCACTAGAAGAACACTGAGGGGACATTTGGCTAAAATTTATGCAATGCATTGGGGCACTGATTCCAGGCTTCTAGTTAGTGCCTCCCAAGATGGCAAACTCATCATTTGGGACAGCTACACCACAAACAAGGTCCACGCCATTCCTCTGCGCTCATCTTGGGTCATGACCTGTGCATATGCACCTTCTGGCAACTACGTAGCCTGTGGTGGGCTTGACAACATCTGCTCCATTTACAATCTGAAAACTCGTGAGGGAAACGTGCGTGTGAGTCGTGAGCTGGCTGGACACACAGGTTACTTGTCATGCTGCCGCTTCCTGGATGATAATCAAATTGTCACCAGCTCTGGAGACACCACTTGTGCTTTGTGGGACATAGAGACTGGCCAACAGACAACCACCTTCACTGGGCATACTGGGGACGTCATGAGTCTTTCTCTTGCCCCTGACACCAGATTATTTGTTTCTGGGGCTTGTGATGCTTCAGCTAAACTGTGGGACGTTCGAGAAGGAATGTGTCGGCAAACTTTCACCGGCCACGAATCTGACATCAACGCCATTTGTTTCTTTCCAAATGGCAATGCGTTTGCCACAGGTTCGGATGATGCTACCTGCCGGCTCTTCGACCTCCGAGCCGACCAGGAGCTGATGGTGTATTCCCATGACAACATCATCTGTGGGATCACCTCTGTGTCCTTCTCCAAGAGCGGCCGCCTCCTGCTGGCTGGATATGATGACTTCAATTGCAACGTCTGGGATGCACTCAAGGCAGACAGAGCAGGTGTTTTGGCTGGGCACGATAATCGTGTCAGCTGCCTGGGAGTTACCGATGATGGCATGGCGGTGGCGACGGGATCCTGGGATAGTTTCCTCAAGATATGGAACTAAATGGGGGAGATGGAGCAATTGCGTCAGGAAGCTGAACAGCTCAAGACACAGATTGCGGATGCCCGGAAAGCCTGTGCTGACACTACCCTGGCAGAGCTTACTTCTGGTCTAGAGGTTGTTGGGCGGATTCAGATGCGAACACGCCGGACTCTCCGAGGACACTTGGCCAAGATCTATGCCATGCATTGGTCTACTGACTCCAAGCTACTAGTGAGTGCTTCACAAGATGGAAAGCTGATTGTGTGGGATACCTACACAACCAACAAGGTCCATGCCATCCCACTCCGTTCCTCTTGGGTCATGACCTGTGCGTATGCTCCATCGGGAAACTTCGTGGCTTGTGGGGGACTGGACAATATGTGCTCCATCTACAGCCTCAAATCCCGAGAGGGCAATGTCAAGGTCAGCCGGGAGCTGAATGCCCACACAGGTTACCTCTCCTGCTGCCGATTCTTAGATGACAACAACATTGTGACCAGCTCTGGAGATACCACATGTGCTCTATGGGACATTGAGACTGGGCAGCAGAAGATGGTATTTGTGGGCCACACAGGAGATTGCATGAGCCTAGCTGTTTCTCCTGATTTCAAACTCTTTATTTCTGGGGCTTGTGATGCCAGTGCTAAGCTTTGGGATGTACGAGAGGGGACTTGCCGCCAAACTTTCACCGGTCATGAGTCTGACATCAATGCTATCTGCTTCTTCCCAAATGGTGAAGCAATTTGTACTGGTTCAGATGATGCTACCTGTCGTCTCTTCGACCTTCGGGCTGATCAGGAACTAATTACATATTCACATGAAAGCATCATCTGTGGGATCACATCAGTTGCCTTCTCTCGAAGTGGCCGCCTGTTGCTGGCTGGCTATGATGACTTTAACTGCAACATTTGGGACTCCCTGAAGGGTGAACGTGTTGGGACCCTCTCCGGCCATGACAACAGGGTCAGTTGCCTGGGGGTTACAGCTGATGGGATGGCAGTGGCCACAGGCTCCTGGGACAGCTTCCTCAAGGTCTGGAACTGAATGCCGGTGATCAATATCGAAGACCTGACGGAGAAGGACAAGCTGAAGATGGAGGTGGAGCAGCTGAAGAAGGAGCTGACGCTGGAGAGGCAGGTGGTCTCCAAATCCTGTGAAGAAGTGAGGGACTACATCGAGGAGAGGTCTGGGGAGGACCCTCTTGTGAAGGGAATCCCAGAGGACAAGAACCCCTTCAAGGAGATCAAGGGGGGCTGCGTCATCTCCTGAATGGCTCAGGATCTCACTGAGAAGGAGCTGTTAAAAATGCAGATCGATCAACTTAAGAAGGAAGTGAAGAACGAAAGAGTCTTGATTTCCAAATCAGGGAAGGCACTTAAGGAGTATGTGGAAGCTAATGCTGGAGATGACCCCCTACTTAAAGGTGTCCCTGAGGACAAAAATCCCTTTAAAGAGAAAGGTGGTTGTATGATAAGTTGAATGGATTTTGGCTCTTTGGAGACTGTTGTGGCCAATTCTGCCTTCATAGCTGCCCGGGGCAGCATCGATGCAAGTGGTAGTTCCCACTTATCCCGGGACAAGAAATACTTTTCCAAGCTCAAACTTCCTCCTCTCTCCAAATGTGAATCCCTACGGAACACTCTTAACTTAGACTTTGAAAACATTTGCTCTGAGCAGCCTATCGGCAAGCGCCTCTTTCAGCAGTTCCTAAAGAATGAGGAGCGGCTTGTCCCCGCGGTTGAGTTATGGAGAGACATTGAAGACTACGACACTGCTGATGATGATTTTCGCCTTCAGAAAGCCCAGGCCATCCTTGCTGGCTATCTGGACCCCCAGGCCAAACTTTTCTGCAGCTTCCTGGAAGAGGGGATGATTGAGAAGGTCAAGGAGAAACACTCAAGCATCCCTAATGGACTATTCCAGCCTCTTCTTCAAGCCACCCTGGGCTACCTGAGCGAGGCTCCCTTCCGAGAGTACTTGGAGAGTTTGTATTTCATGAGATTTCTGCAGTGGAAATGGCTGGAAGCCCAGCCCATCGGGGAAGACTGGTTTTTGGACTTCAGGGTCTTGGGAAAAGGGGGTTTTGGGGAGGTTTCAGGTTGCCAGATGAAAGCCACAGGCAAGATGTACGCCTGTAAAAAACTGAATAAGAAGAGGCTGAAGAAACGAAAAGGGTATCAAGGTGCAATTGTAGAGAAGAGAATTCTAACCAAGGTCCATAGCAGATTTATAGTCTCTTTGGCCTATGCATTTGAAACCAAAACTGACCTCTGTTTGGTGATGACAATCATGAATGGAGGAGACTTAAGGTATCACATCTACAATGTTAATGAGGAGAATCCTGGTTTTGAGGAAGCAAGAGCCGTCTTTTACATTGCTCAGATCATCTGTGGCATGGAACATCTCCATCAGAAGAGGATTGTGTATCGGGATCTCAAACCAGAGAATGTCCTATTGGATAATGATGGCAATGTCCGTATTTCTGATCTTGGCCTTGCTGTGGAACTGAAGGAAGGAGAGACAAAGACAAAAGGTTATGCAGGCACCCCAGGTTTCATGGCGCCAGAATTGCTTCAGAGTGAGGAATACGATTTCTCTGTGGACTACTTTGCCTTGGGGGTTACATTATATGAGATGATTGCAGCCAGGGGACCTTTTCGAGCCAGAGGAGAAAAGATCGAAAACAAAGAACTCAAACAAAGAATTATTTCTGATCCTGTGACATACTCGGAGAAATTTAGCAAGGCTAGTAAGGACTTCTGTGAAGGCCTTCTTGAAAAAAGTCCAGCGAAGCGCCTTGGATTCAAAAATGGCAACTGTGATGAACTCCGAGCCAATGTCCTCTTCAAGGACATTAACTGGAGGCAGCTAGAAGCTGGTACTTTGGAACCTCCTTTTATTCCTGACTCTAGAACTGTCTATGCAAAGAACATCCAGGATGTTGGTGCCTTTTCTACTGTTAAAGGGATTGTCTTTGATAAAGCAGATACGGAGTTCTTTCAGGAATTTGCAACTGGAAATTGTCCCATACCCTGGCAGGAAGAGATGATTGAAATGGGAATTTTTGGGGACCTGAATGTGTGGCGTGCTGATGGCCAGATGCCTGATGACATGAAGGGGATAGCTGTAGAAGAGCCATCCTCATCATCTAAGTCAGGAATGTGTCTGGTTTCCTAAATG---GACTTGGGAGGCCTAGACAATCTCATTGCAAACACAGCCTACCTCCAGGCCCGG---------GATGGAGACACCAAGGAGATGCAGAAGCGCCGGCGCAGCCTGGCCCTGCCCGCCCGTGAGCACTGCGCAGAGCTGCGGCAAGCCTTGCCCACTCACTTTGAGAGTATGTGTGAGCAACAGCCCATCGGCCGCCGCCTCTTCCACGACTTCCTGGGCACGGTGCCCGCCTACAAAGTGGCTGTGGACTTCCTCGCTGAGGTATCCAGCTGGGAACTGGCTGAGGAGGGCAGTACCAAGGACAGCACGTTGAGGGGGCTGGTGCAATCGTGTGCCCAGGCC---ACCCCCAGAGGTCAGCTCCCCTTCCTCAGCTCGGCCTTGGCCACCAAGTGCCAGGCAGCCTCAGAGACGGAGCACGCTTCCCTAGTGGAGTTGGCCAAAGCCGAGACGATGACTTTCCTGCAGGATCAGCCTTTCCAGGACTTCCAAGCTAGCCCCTTCTTTGACAGGTTTTTGCAGTGGAAAGCCTTTGAACAGCAGCCAATAACAGAAAAATATTTCGAGGAGTTCCGAGTGCTGGGGAAGGGGGGTTTCGGGGAGGTGTGTGCCGTCCAAGTGAAAAATACTGGCAAGATGTATGCTTGTAAGAAGTTGGACAAGAAGCGGCTGAAGAAGAAAAGAGGGGAGCAGATGGCTCTTCTAGAGAAGGAAATCCTGGAGAAAGTCAACAGCCCTTTCATCGTGACACTGGCCTATGCCTTTGAGAGTAAGTCCCACCTGTGCCTGGTCATGAGCCTGATGAATGGCGGAGACCTCAAGTACCACATCTACCATGTGGGTGAGCGGGGCCTGGAGATAAACCGGATCGTCTTCTACTCTGCACAGATCACTTGTGGAATACTGCACCTGCACTCGATCGGCATTGTCTATCGGGACATGAAGCCCGAGAACGTCCTTCTGGATGACCGCGGCAACTGCAGACTGTCGGACCTGGGACTGGCTGTCCAGATCAAAGACGGCAAGCCCATCACCCAGAGGGCTGGAACCAATGGTTACATGGCTCCAGAAATCTTGAAGGAAGAAGAAAGTTATTCCTATCCTGTGGACTGGTTCGCTATGGGCTGTACTATTTACGAAATGGTAGCAGGGCGAACGCCGTTCAAAGATTACAAGGAAAAAGTCAGCAAGGAAGATCTAAAGCAGAGAACCTTGAACGAGGAGGTCATCTTCCAGCACGCCGGCTTCACGGAAGAAGCCAAAGATGTCTGCCGGCTCTTCCTGGCGAAACGCGCAGAGCAGCGCCTAGGAAGCAGAGGAGTAGGGGACGATCCCAGGAAACACGCTTTCTTCAAAACCATCAACTTCCCCCGCCTGGAGGCCGGCCTGGTGGAGCCTCCCTTTGTGCCAGACCCCAATGTGGTCTACGCCAAAGACGTCGGCGACATTGAAGACTTCTCTGAGGTCAGGGGGATTGAATTTGATGAAAAAGATAGAAAGTTCTTTAAAAAATTTGCAACAGGCGCCATTCCAATAGCCTGGCAAGAAGAAATTATAGAAACGGGACTGTTCGAAGAACTCAACGACCCCAATAGACTG---TGCTGTGTGAATGACAGC---ACGTCCAAGTCCGGGGTGTGTGTGGTGCTCTGAATGTCTCTCTCTGTCTACAATTCTGGGACCTCCCAACAGGCTTCTTCTCGCAGTGGGGTGGGAGGTCGCCGGCTCAGCCGGTTGTCTAGCACCAGTAGT---GGAGGGGGCTTTGGTGGAAACATTTTTGGCTCTGGAGCAAGCTCTGGGGGTGGTTTTAGTGTTGCGTCTATGTTTGGTTCCAGTTGTGGCTTTGGGAGCACCTCCAGGAGTGCCTTTGGAGGAGGACTGGGCAGTGGTTATGGAGCAGGACTGGGC------------------------------------------------AGTGGTTATGGAGCAGGACTGGGCAATGGTTATGGAGCAGGACTAGGC------------------------------------------------AGTGGTTATGGAGCAGGATTGGGCAGTGGCTATGGAGCAGGACTGGGGAGTGGTTATGGAGGAGGACTGGGCAGTGGCTCAATGGGTATTCCATGTAGTAATGATGGAGTCCTTCTTTCTGGATCAGAAAAGGAAACCATGCAAAACCTTAATGACAGATTGGCTTCCTACCTGGCTAAAGTCCGGGCTCTAGAGGAAGCAAACACTGATCTGGAGAACAAAATTCGAGACTGGTATGAAACACGTGTGACTGGAGACTCTGCATCAGGAAATGATTATGAAAAATATTACCCATTAATAGAAGATCTTAAGAATAAGATTATTTCAGCTACAATCGAGAATGCCCGACTCATTTTGCAGATTGATAATGCAAGACTGGCAGCTGATGATTTCAGGATGAAGTATGAAAATGAGCAGGCCCTACGTCAAAATGTTGAAGCTGATATCAATGGCCTCCGCAAAGTGCTGGATGAATTGACCTTGGCCAGAGCTGACTTGGAGATGCAGATTGAAAGCCTGATGGAAGAGCTGGCTTTTCTTAAGAAGAACCATGAAGAGGAACTTCAAGCTATCCAGGCTGGGGGACCCGGCCAAGTTAGTGTGGAGATGGATGCTGCTCCAGGAATCAACTTAACCAAACTCCTGAATGACATGAGAGAGCAATACGAAGCTATTGCCGAGCAGAATCGCAAGGAAGCCGAAGCTTGGTTCGTCGAAAAAAGTGGAGAACTCAAGAAGGAGATCAGCAGCAACACCGAACAGCTTCAGACGAGCAAGAGCGAAATAACTGACTTGAAGCGCATGCTCCAAAGTTTAGAAATTGAGCTCCAATCTCAGCTTGCTATGAGAAAGTCCTTTGAAGATACATTAGCTGAAACAGAAAGTGGTTACTGCAATCAGCTCTCCCAGATCCAGCTCCAAATTGGCAATCTGGAGGCCCAGCTTTGCCAGGTGAGGAGTGATATGGAGCGTCAGAATGCAGAGTATGAACAACTCTTAAACATCAAGACCCGGCTGGAGATGGAGATTGAGACTTACCGGCGTCTG-TTGGAGGGAGAAGGTGAAGGGAATGGTGCTATTGAAAGTTTAACTGTGCCAGAATCCAATTCTCAAGCACAGTCAATTGATTCTTCGAAAGATCCAACCAGAACAAGAAAAATCAAGACAATTGTGCAGGAGGTAGTGGATGGAAAAGTTGTTACTTCGGAAGTTCGGGAAATTGAAGAAGAAATTGGCTCTTGAATGTACAGCTTCATGGGCGGGGGCCTCTTCTGTGCCTGGGTGGGGAACATCCTGCTCGTGGTTGCCACGGCTACGGACCATTGGATGCAGTACCGGCTGTCCGGGGCCTTTGCCCACCAGGGCTTGTGGCGCTATTGCCTCAGCAACAAATGTTACCTGCAGACCGAGAGCATTGCATATTGGAACGCGACGCGGGCCTTCATGATCCTGGCGGCTCTCTGCTGCTTTGTGGGGATTGTCATCGGGATCCTGGCCTTTGCCCAGCTGCCCACCTTCCACCGGCTCACGCGCCCCTTCTCGGCGGGCATTATGTTCTTTATCTCCACTCTCTTCGTCCTCCTCGCCATGGCCATCTACACGGGAGTCACCGTCAGCTTCCTGGGCCGCCGCTTCGGGGACTGGCGCTTCTCCTGGTCCTACATTCTGGGTTGGGTGTCTTTGCTCATGACCTTCTTTGCAGGGATATTTTACATGTGCGCCTACCGAATGCATGAATGTCGCCGCCTTTCCGGACCCCGCTGAATGTGGGAACTTCGCTCAGCCTCCTTCTGGAGGGCCATTTTTGCCGAATTTTTCGCCACCCTCTTTTATGTCTTCTTTGGGCTGGGAGCCTCCCTACGCTGGACCCCCGGCCCCATACACGTCCTACAGGTGGCTGTGGCCTTTGGACTGGCCCTGGCCACGTTGGTGCAGGCAGTAGGCCATGTCAGCGGAGCCCATGTCAACCCAGCCGTCACCTTCGCTTTCCTCGTGGGCTCCCAGATGTCCCTGCTCCGGGCCCTCTGCTACATTGTAGCCCAGTTGCTGGGGGCTGTGGCTGGGGCTGCTGTGCTGTACAGTGTTAC--------CCCCGCAGCTGTCCGTGGGAACCTGGCGCTCAACACGCTACACCCTGGGGTGAGCGTGGGTCAGGCCACTATCGTGGAGATCTTCTTGACCCTTCAGTTTGTGCTCTGCATCTTTGCCACGTTTGATGAGAGGAGGAATGGACGCTTGGGTTCTGTGGCATTAGCTATTGGTGTCTCTCTCACCTTGGGGCATCTATTTGGGATGTATTATACAGGTGCAGGCATGAACCCTGCTCGATCCTTTGCTCCTGCTATCCTCACCAGGAACTTCAGCAACCACTGGGTGTACTGGGTAGGACCGATCATCGGGGGATCTCTAGGTGGCCTCCTCTATGACTTCCTCCTCTTTCCCCGGATCAAGAGTGTGTCAGAGAGACTAACTATCCTCAAGGGTATCAGGCCCAATGACTCTGATGGGCAACCAGAGGTCACTGGGGAGCCTGTTGAGCTAAAGACCCAAGCCCTATAGATGACACAGGCATGGGACCCTGCAGGGTTCTTGGCTTGGCGGCGGGACGAG------------AACGAGGAGACTACTCGGGCCAGTCTTTTTGTTTATACCAACAGCAACAACACAAAGGGCCCATTTGAAGGTCCCAATTATCACATCGCCCCACGCTGGGTATATAATCTCACCAGCTTCTGGATGATCTTTGTGGTCATCGCTTCCGTCTTCACCAATGGGTTGGTGTTGGTGGCAACTATGAAGTTCAAGAAATTGCGCCATCCCTTGAACTGGATTCTGGTGAACTTGGCCGTGGCAGACCTGGGAGAGACCATTATCGCTAGCACCATCAGTGTCATCAATCAGATCTATGGCTACTTCATCCTGGGCCACCCGATGTGTGTTTTGGAAGGCTACACTGTTTCTCTATGTGGAATCACAGGTCTCTGGTCCCTGGCCATCATTTCCTGGGAGAGGTGGGTTGTGGTGTGCAAGCCTTTTGGGAATGTGAAGTTTGATGCCAAGCTGGCCATGGTGGGCATTGTCTTCTCCTGGGTCTGGGCAGCTGTCTGGACTGCACCACCCATCTTTGGTTGGAGCCGATACTGGCCTCACGGGCTGAAGACGTCCTGCGGGCCTGACGTGTTTAGCGGCAGCTCCGACCCTGGTGTACAGTCCTACATGATTGTCCTCATGGCCACCTGCTGTATCCTTCCTCTCAGCATCATCATCCTCTGCTATATCCAAGTGTGGCTGGCCATCCGTGCAGTTGCTAAGCAACAGAAGGAATCAGAATCTACCCAGAAGGCTGAAAAGGAAGTGTCTCGCATGGTGGTGGTAATGATCCTTGCCTATTGCTTTTGCTGGGGGCCCTATACCTTGTTTGCATGCTTTGCAGCAGCAAACCCTGGTTACGCCTTCCACCCTTTGACAGCATCCCTGCCTGCCTACTTTGCCAAGAGTGCCACTATCTACAACCCCATCATCTATGTCTTCATGAACCGGCAGTTCCGAACCTGCATCCTACAGCTTTTTGGGAAGAAGGTGGATGATGGCTCTGAAGTTTCCAGCACCTCTAGGACAGAGGTCTCTTCTGTCTCCTCTGTGGCGCCTGCCTAAATGTCAGGGGATGAGGAGTTCTACCTGTTTAAGAACATCTCGCCAGTGGGCCCGTGGGATGGTCCCCAGTACCACATTGCTCCGGCCTGGGCCTTCCGCTTGCAGACAGCTTTCATGGGCTTTGTCTTCTTCGTAGGGACGCCCCTCAACGGCGTGGTGCTCATCGCCACACTTCGCTACAAGAAGCTGCGCCAGCCGCTCAACTACATCCTGGTCAACATCTCTTTGGCCGGTTTCATCTTCTGCGTCTTCTCCGTCTTCACAGTCTTCGTGTCTAGCTCCCAAGGCTACTTCGTCTTCGGCCGCCATGTCTGTGCGATGGAGGGCTTCCTGGGCTCTGTGGCAGGTTTGGTGACGGGCTGGTCATTGGCCTTCCTTGCCTTTGAGCGCTTCATTGTCATCTGTAAACCTTTTGGCAACTTCCGCTTCAATTCCAAGCACGCAACAATGGTGGTCCTGGCTACCTGGGTCATCGGCATTGGGGTTTCCATCCCACCCTTCTTTGGCTGGAGCCGGTATATTCCCGA------------------AGGCCTGCAGTGCTCCTGTGGCCCTGACTGGTACACAGTGGGCACAAAATACCGCAGCGAATACTATACTTGGTTCCTCTTCATTTTCTGTTTCATTGTGCCTCTCTCCCTCATCTGCTTCTCCTACTCCCAGCTGCTGGGAGCCCTCCGAGCCGTTGCAGCCCAGCAACAAGAGTCAGCCACCACGCAGAAGGCAGAGCGGGAGGTGAGTCGCATGGTAGTGGTGATGGTGGGCTCCTTCTGCCTCTGCTACGTGCCCTACGCCGCCCTGGCCATGTACATGGTCAACAATAGGAACCACGGGCTGGACCTACGGCTTGTCACCATCCCTGCCTTCTTCTCTAAGAGTGCTTGCGTCTACAACCCCATCATCTACTGCTTCATGAACAAGCAGTTCCATGCCTGCATCATGGAGATGATATGTAAAAAGCCAATGACAGATGATTCTGAAACAACCAGCTCTCAGAAAACCGAAGTCTCCACTGTTTCCTCCAGCCAAGTTGGGCCTAGTTAAATGGGGGAAGTGACAGAGGCAGAAGTGGAGAAGTTTCTGGATGAAAATATCGGTTTTGCCAAAAACTACTACAATCTCCAGTTCCGGGCCAGGGTCATCTCCGAGCTGCTGGGGGCCCGGGAAGCCTCCGTGGATTTCAGCCACTTCCACTCCTTGACCAGCGTGGAAGAAAGCGAGATCATGTTTGACCTGCTGCGAGATTTCCAGGAGAACTTGCAGCCCGAGAAGTCGATGATGAACCTCATGAAGAAGCTGTGCTTTCTCCTGCAGGCGGATCGCATGAGTCTGTTCATGTACCGGGCACGGAATGGGATTGCAGAGCTTGCTACCAGGATCTTCAATGTCCACACAGAGGCGACCTTTGAGGAGTGCTTGGTGATGCCTGATTCAGAGATTGTCTTCCCTCTGGACATGGGCGTGGTGGGCCATGCTGCCCAATCCAAAAAACTTGTGAACGTCCCCAATGTAGAAGAGGATGAGCACTTCTGTGATTTTGTTGATGAACTCACAGAATACAAGACCAAAAACATCTTAGCTTCCCCTATAATGAATGGAAAAGATGTTGTAGCTATTATCATGGCTGTGAATAAAGTGGATGGACCATGTTTTACCAAGAGGGATGAAGAGATTCTAATGAAGTACCTCAATTTTGGAAATTTGTTCATGAAGGTGTTCCATCTATCCTACCTTCATAACTGTGAAACCCGCAGGGGACAGATACTCCTGTGGTCTGGGAGCAAAGTGTTTGAAGAACTTACAGACATCGAGAGGCAGTTCCACAAAGCCCTTTACACAGTCCGTGCCTTTCTCAACTGTGACAGATACTCTGTGGGACTCTTGGATATGACCAAGCAAAAGGAATTTTTTGATGTGTGGCCAGTGTTGATGGGAGAAGCCCCACCTTACACAGGACCCAAGACACCAGATGGAAGGGAAATCAACTTCTATAAGATTATCGACTATATCCTTCATGGGAAAGAGGATATTAAAGTAATACCGAATCCCCCTCCTGACCACTGGTCTTTGGTTAGTGGTCTCCCAACATATGTTGCCCAGAATGGTCTGATTTGTAATATCATGAATGCTGCTTCAGAAGACTTTTTCGCTTTCCAGAAAGAACCTCTGGATGAATCTGGATGGATGATTAAAAATGTCCTCTCAATGCCCATAGTCAACAAGAAGGAAGAAATCGTTGGAGTGGCTACATTTTATAATCGAAAAGATGGAAAGCCCTTTGATGACATGGATGAAACTCTCATGGAGTCTCTAGCCCAGTTCCTTGGCTGGTCTGTCCTAAATCCTGACACCTATGAGTCAATGAACAAGCTGGAAAACAGGAAGGATATATTTCAGGATATGGTCAAATATCATGTGAAGTGTGACAATAACGAGATACAGGAAATCCTGAAAACTAGAGAAGTCTATGGGAAGGAGCCTTGTGACTGTGAAGAAGAGGAATTATTTGAAATTCTAAAAGGTGAACTCCCAGATGCAGAGAAATATGAAATTAATAAATTCCACTTCAGTGACCTGCCCCTGACAGAGCTGGAACTAGTGAAATGTGGAATCCAAATGTATTATGAACTGAAAGTGGTGGATAAGTTTCACATACCCCAGGAGGCCCTAGTACGGTTCATGTACTCTCTCAGCAAAGGGTACCGAAAAATTACCTACCACAACTGGCGCCATGGATTCAACGTGGGACAGACCATGTTCTCATTGCTTGTGACAGGGCAACTAAAACGGTACTTCACAGACCTGGAGGCCTTGGCCATGGTGACTGCTGCTTTCTGCCATGACATCGACCACAGAGGCACCAATAATCTCTACCAGATGAAATCTCAGAATCCACTGGCCAAACTCCATGGCTCTTCTATCTTGGAAAGACATCATTTGGAATTTGGTAAAACTCTGCTGAGGGATGAGAATCTAAATATCTTCCAGAACCTTAATCGAAGGCAGCATGAGCATGTCATCCACATGATGGATATTGCAATCATTGCTACTGACCTGGCCCTTTATTTCAAAAAAAGGACAATGTTCCAGAAGATAGTGGATCAGTCTAAAACTTATGACAATGAACAGGATTGGACCCAATACATGATGTTGGAACAGACTCGGAAGGAAATTGTCATGGCAATGATGATGACTGCCTGTGATTTGTCTGCTATAACCAAGCCCTGGGAAGTTCAGAGCAAGGTGGCTCTTTTGGTGGCTGCTGAATTCTGGGAACAAGGAGATTTGGAGAGAAGTGTGCTTCAGCAGAACCCTATTCCCATGATGGACAGGAATAAAGCAGATGAACTCCCCAAACTGCAAGTCGGTTTCATCGACTTTGTCTGCACTTTTGTCTACAAGGAGTTTTCCCGCTTTCACGAGCAGATCACCCCCATGCTGGATGGTATCACCAATAACCGCAAGGAGTGGAAGGCCCTAGCTGATGAATATGAGGCCAAGATGAAAGCCCTGGAAGAGGAGAAGCAGAAAAAAGAAGAAACTAAGCAAGCAGCTGCTGGACAACAGGTAAAACCTGTGGCTGGAGAAGGAGCCCAACAATCCAAGTCCTGTTCTATTCAGTAGATGGCCCTCGAGCAGGAAGCTGTGGAGAAGTTTCTCAAAGAAAATCCCACCTTCACAGAGAAATACTTTGAAAAGGTTCTGAGCCCCGAGAATGTGATCAGTGCGTGTGAGGGCAGGGGTCTGGTGGATTTCTCAACCTTTAAGGAACTGTGCCAGGTGGAGGAGAGCGAAATGCTTTTTGAGCTCGTTCAGGACATGCAAGAAAATATCAATATGGAGAAGGTGGTCTTCAAAATCCTTAAGAGAATATGCACCATCATCCATGCCGACCGCTGCAGCCTCTTCATGTACCGGCAGAGGAACGGCGTTGCAGAACTGGCCACGAGGCTCTTCAACGTCCAGCCGGACAGCGTCCTGGAAGAGTGCCTGGTGCCCCCCGACTCCGAGATTGTGTTCCCTCTGGACATGGGGGTCATCGGACACGTGGGTCAGACCAAGAAGACCGTCAACATCCAAAACGTCGATGAGTGTTCCAACTTCAGCTCATTTGTAGATGAGCTCACTGAATATGTGACCAAGAACATACTTGCCACACCCATCATGAATGGCAAAGATGTTGTTGCTGTAATCATGGCCATAAATAAAACCGATGGCCCATTTTTCACCAATGAAGATCAAGATGTCTTCTTGAAGTATCTGAATTTTGCCTCCTTAAGCCTAAAAATCTATCATTTGAACTATCTGCACAACTGTGAGACTCGAAGAGGCCAGGTACTGCTTTGGTCTGCCAATAAGGTGTTTGAAGAGCTTACAGATATTGAAAGACAGTTCCACAAGGCCTTCTACACAGTCCGAGCCTATCTAAACTGTGATCGCTACTCTGTGGGCCTTCTGGATATGACTAAGGAGAAGGAATTCTTTGATGTGTGGCCAGTGCTTATGGGAGAAGCTCAACCATACTCAGGACCCCGAACTCCTGATGGCAGAGAAATCCAGTTTTACAAAGTAATTGACTATATCCTCCATGGCAAAGAAGATATTAAAGTTATTCCAACTCCCCCAGAAGATCACTGGGCATTGGTCAGCGGCCTCCCAACCTACGTAGCAGAAAGTGGCTTTATCTGTAACATTATGAATGCCCCTGCAGATGAGATGTTTCAATTTCAGAAAGAGCCACTAGATGAATCTGGATGGATTATTAAAAACGTCCTCTCCATGCCTATAGTCAACAAAAAAGAGGAGATTGTTGGAGTGGCTACTTTTTACAACAGGAAAGATGGGAAACCCTTTGATGAGCAAGATGAAGTTCTTATGGAGTCCCTAACACAATTCCTTGGCTGGTCTGTGCTCAATCCTGACACCTATGACAAGATGAATAAACTGGAAAACCGAAAGGACATTGCCCAAGATATGGTGTTATACCACGTGAAATGTGATAAGGATGAAATCCAGGAAGTGCTGCCAACAAGAGAACGGTTTGGAAGGGAACCCATGGACTGTGATGAGGATGAACTCAGAATGATCCTGAAAGATGAGCTGCCAGGACCCAACAAGTTTGACATCTATGAGTTCCACTTCTCAGACCTGGAATGTACGGAGCTGGAGCTGGTGAAATGTGGGATCCAGATGTACTATGAACTGGGTGTGGTCAAGAAATTCCAGATCCCTCAGGAGGTCTTAGTTCGGTTCTTGTATTCGGTCAGCAAAGGATACCGAAGAATTACTTACCATAATTGGCGCCATGGCTTTAATGTGGCTCAAACCATGTTCACACTTCTCATGACAGGCAAATTGAAGTCCTATTACACAGATTTGGAAGCTTTCGCCATGGTGACAGCCGGCCTATGCCATGACATTGACCACAGGGGAACCAACAACCTCTACCAGATGAAATCCCAGAATCCATTAGCAAAGCTCCATGGCTCATCAATTCTAGAAAGACACCATCTGGAGTTTGGAAAGTTCTTGCTTTCAGAAGAGAGCCTGAATATCTATCAGAACCTGAATCGTCGTCAACACGAGCACGTAATCCACCTGATGGACATCGCCATTATTGCCACAGATCTGGCCCTCTACTTCAAAAAAAGAACAATGTTTCAGAAGATTGTGGATGAATCCAAAGGATATGAAGACAAGAAAAGCTGGGTGGAATACCTCTCCCTGGAGACAACAAGGAAAGAGATTGTCATGGCAATGATGATGACTGCATGTGACTTGTCTGCCATCACCAAGCCATGGGAAGTCCAGAGTAAGGTAGCACTGCTAGTGGCTGCTGAGTTCTGGGAACAGGGTGATTTGGAGAGAACAGTGCTTGATCAGCAGCCAATTCCCATGATGGACAGAAACAAAGCTGATGAGCTGCCTAAACTGCAAGTGGGGTTCATTGACTTCGTGTGTACATTTGTATACAAGGAGTTTTCACGTTTCCATGAGGAAATCCAGCCCATGTTTGACAGGCTGCAGAATAACAGGAAGGAATGGAAGGCCCTGGCTGATGAGTATGAGGCTAAAGTGAAGGCTTTGGAGGAAGAAAAGAAAAAAGAAGAGGAGAAACCTGTAGCAAAGAAAGTTGGCACCGAGATTTGCAACGGAGGTCCGCCTCCACAATCTTCCACCTGCTGCATCCTCTAAATGGGTGAGATCACCAAGGAAGAAGTGGAGAAATACTTAGGAAACAACCCTCAGTTTGCAAAGGAGTATTTTGACAAGAAGCTGAGGGCGGAGGTGCTGGGAGAAGTCTTCAAAAACTGCCCAGTCCCCATCAAGGAGAATGCCTCCTTCAGTGAGATGACACACGTCGAGGAATCAGCTTTGCTCTTTGAGTTGCTGCAGAACGTCCAAGATGAAGCAGCCAGCATGGAGGCAGTGGTGCACAAGAATCTACAGAGGCTATCCCAATTGCTTTCCGCCGACCGCTGTAGCATGTTCATTTGCCGATCGCGCAACGGAATTCCAGAGGTGGCGTCACGGCTGCTCGATGTCACCCCGACCTCTAAGCTAGAAGACAACCTTGTGTCTCCTGACAAAGAAGTTGTTTTTCCTCTAGATAACGGGATTGTGGGTTGGGTTGCTCATACTAAAAAATCCTTTAATATTCCGGATGTAACCAAGAACAGCCATTTTTCAGACCTTCTGGATAAGCAAACTGGTTACACCACTAAGAACATGCTGGCAATGCCTATCGTGATGGGCAAGGAGGTTCTTGCTGTTATGATGGCTATCAACAAAATCAATGAGCCTGAGTTTACTAAGCAGGATGAAGAGGTTTTTTCCAAATACCTCAGTTTTGTTTCTTTTGTTCTAAGGCAGAACCACCTATCATACCTTCACAGTATTGAAACTCGAAAAACTCAGGTCCTTTTATGGTCAGCCAACAAAGTATTTGAAGAACTTACAGATATTGAGCGGCAATTTCATAAAGCCCTATATACCATTAGAGTCTATATGAACTGTGAAAGATACTCCATCGGCCTACTGGACATGACCAAAGAAAAGGAGTTCTATGATGAATGGCCGATCAAACTTGGAGAAGTAGAGCCCTACAAAGGTCCAAAGACACCAGATGGCAGAGAAATTATCTTTTATAAGATTATTGATTATATTCTGCATGGAAAAGAAGAGATCAAAGTCATCCAGACGCCTCCTACAGACCACTGGTCTCTTGTTAGTGGGTTGCCAGCATATGTTGCTGAACATGGATTTATTTGTAATATGATGAATGCACCAGCAGATGAATATTTCACATTTCAGAAAGGACCCGTTGATGAAACAGGCTGGGTCATTCAAAATGTCCTCTCCCTACCCATAGTCAACAAGAAGGAAGACATTGTGGGAGTCGTGACATTCTACAATCGAAAAGACGCAAAGCCCTTTGATGAATATGATGAGCAAATCACTGAGATTCTCACACAGTTTCTTGGTTGGTCTCTTTTAAATACTGACACTTATGATAAAATGAATAAACTTGAAAACAGAAGGGACATTGCTTATGAAATGCTCATGTATCAGACCAAAGCTACTGCTGGTGAAATTGAGTCTATTTTGAAATACAAAGAAAAGTTGAATACAAACATTATTGACGATTGTGAAGAAAAGCAACTCATCCAGATTTTGAAAGAGGAGCTGCCGAACCCAATGGATGTAGAACTTTATGAGTTCCACTTCAGTGACTTTCCTATTACAGAGCATGGGTTGATAAAATGTGGGATCCAATTATTTTTTGAAATAAAAGCCGTGGAAAAGTTCAAAGTGCCTGTGGAGGTTCTTACAAGATGGATGTACACAGTGAGAAAAGGTTACCGATCTGTCACCTATCACAACTGGAGGCATGGATTCAATGTGGGACAGACAATGTTTACCCTACTAATGACAGGAAAACTGAAGAAATATTATACCGATCTGGAAGCCTTTGCTATGATTGCAGCTGCTTTCTGCCATGATATTGATCACAGAGGCACCAACAATTTGTTTCAGATGAAATCTGCATCCCCCTTAGCCAAACTTCATGGCTCTTCCATTTTGGAGAGACACCACTTGGAGTTCAGTAAGACTCTGCTCCATGATGAGAGTTTAAACATTTTCCAGAACCTCAATAAGCGCCAGTTTGAAACCGTTATTCATCTATTTGAAGTGGCAATAATAGCAACTGACCTGGCTTTATATTTCAAGAAAAGAACCATGTTTCAGAAGATTATTGACACTTGTGAAAAAATGGAAACTGAAGAGGAGGTCATTAAGTATATATCCATTGACCCAACCAAAAAAGAGGTTATCATGGCAATGATGATGACAGGGTGTGACCTCTCTGCTATAACCAAGCCTTGGGAGATCCAAAGCCAGGTAGCCCTCATGGTTGCAAATGAATTTTGGGAACAAGGAGACCTGGAGAGAACAGTATTGCAACAAAAACCAATTCCTATGATGGACAGAGAAAAAGGAGATGAACTACCCAAGCTCCAAGTTGGTTTCATCGATTTTGTGTGTACTTTTGTATACAAGGAATTCTCCCGGTTTCACAAAGAAATTACACCAATGTTAAATGGTCTTCAAAACAACAGAGTAGAGTGGAAATCCCGAGCTGATGAATATGATGAAAAAATGAAGGTGATAGAAGAAGAAAAGAAAAAACAGGAAGAAGCCAACACAGCTCCAAAAGCTGAAGAAGATGTAGGAAATACTACAAAAAGTGGTGATGACAAAAAGTCCAAAACGTGTGATATTTTGTAAATGAACTTAGAGCCACCCAAGCCTGAGTTCCGATCGGCCACTAGAGTGGTTGGAGGACCCGTTACTCCTAGGAAAGGACCACCCAAATTCAAGCAGCGGCAAACTCGTCAGTTCAAGAGCAAGCCCCCCAAGAAAGGTGTACAAGGTTTTGGTGATGATATTCCTGGAATGGAAGGCTTGGGAACAGACATAACTGTCATCTGTCCCTGGGAAGCCTTCAACCACTTGGAGCTGCATGAGTTGGCCCAGTATGGCATTATTTAGATGAGTGACAACACCACATTGGCCCCCCCAACCACAGAGCAGGCTCCCGCCACTCCCCGCAAAGGACCCCCTAAATTCAAGCAGAGACAAACTCGACAATTCAAGAGCAAGCCTCCTAAGAAAGGTGTAAAAGGATTTGGAGATGACATCCCAGGCATGGAGGGCCTTGGAACAGATATCACAGTCATTTGTCCCTGGGAAGCCTTCAGCCACCTGGAATTACATGAGCTGGCCCAGTTTGGAATCATCTAAATGAATGGCACAGAGGGACCCAACTTTTACGTCCCCTATTCCAATAAGACTGGGGTGGTCCGGAGCCCCTATGAGGAGCCCCAATACTATCTAGCCGAGCCATGGATGTTTTCCAGCCTGGCGGCTTATATGTTCATGCTGATCGTCCTGGGCTTCCCCATCAACTTCCTCACCCTCTACGTCACCATTCAGCACAAGAAACTGAGAACACCCTTGAACTACATCCTTCTGAACTTGGCAGTGGCTGATCTCTTCATGGTAATTTGTGGTTTCACCACCACCCTTATAACTTCCCTTAATGGCTACTTTGTCTTTGGAACCACTGGCTGTCAAATTGAAGGCTTCTTCGCCACCACAGGAGGTGAAGTAGCCCTCTGGTCCTTGGTGGTTTTGGCCATTGAGAGATATGTTGTGGTCTGCAAGCCAATGAGCAACTTCAGGTTTGGGGAGAACCATGCCATCATGGGTGTCGCCTTCACTTGGATCATGGCTCTGGCTTGTTCTGTTCCACCCCTCTTGGGCTGGTCCAGGTATATTCCAGAGGGAATGCAATGTTCATGTGGAATTGACTATTATACTCTCCACCCTGATGTCAACAATGAGTCTTTCGTCATCTACATGTTCGTGGTTCACTTCACCATTCCACTGATAGTCATTTTCTTCTGCTATGGACAACTGGTCTTCACAGTCAAAGAGGCTGCAGCCCAGCAGCAAGAGTCTGCTACCACCCAGAAAGCTGAGAAGGAAGTCACCCGTATGGTCATCATCATGGTCATCGCTTTCTTGATTTGCTGGGTGCCCTATGCTTCTGTGGCTTTTTACATTTTCACTCATCAAGGTTCTGACTTTGGCCCAATCTTCATGACCCTCCCGGCTTTCTTTGCCAAGAGTTCATCCATTTACAATCCAGTCATCTACATCATGATGAACAAGCAGTTCCGAACCTGCATGATCACCACTCTCTGCTGTGGCAAGAATCCACTGGGTGATGATGAAGCCTCCGCCACAGTCTCCAAGACGGAGACCAGCCAGGTTGCTCCTGCATAAATGGCCACGGGTGTGAAGAATGCCCCAAACAACGTGATCTTCAAGAAGGTCTCCCGGGACAAGTCAGTGACCATCTACCTAGGGAAGAGGGACTACATTGACCACGTGGATAAAGTGGAGCCTGTGGATGGTGTCGTGCTGGTCGATCCTGAGCTGGTGAAAGGGAAGAAAGTCTTTGTGACGCTGACGTGTGCGTTCCGCTACGGCCAGGAGGACATTGACGTCATCGGCCTGACCTTCCGGAGAGACCTGTACTTCTCCAAGGTGCAAGTTTACCCTCCCGTCAGCACGGCCAATAAGCCGACCAAGCTGCAAGAGAGCCTGCTGAAGAAGCTGGGGAGCAACGCCTACCCTTTCCTTCTCACGTTTCCTGACTACTTGCCCTGCTCAGTTGCTCTTCAACCAGCTCCTCAAGATGTAGGCAAGTGCTGCGGAGTGGACTTTGAGGTGAAGGCGTACGCCACAGAAAACACAGAAATAGAAGAGGAAAAAGTGCCCAAAAAGAGCTCCGTCCGCCTGCTGATCCGCAAGGTGCAGCACGCCCCTCCCGAGCTGGGCCCCCAGCCCCAGGTGGAGACAGCCTGGCAGTTCTTCATGTCCGACAAGCCCCTGCACCTGGCCATCTCCCTCAGCAAGGAGATCTTTTTCCATGGCGAGCCAATTCCTGTGACCGTGACTGTGACCAACAACACGGAGAAGACAGTGAAGAAGATTAAAGTGCAAGTGGAACAAGTCGCCAACGTGGTCCTGTATTCGAGTGACTACTATGTCAAACCTGTAGCCATGGAGGAGGCCAATGAAAAA-GTGCCACCAAACGGAGTCTTAACGAAGACGCTGACCCTTACCCCCTTGCTGGCTAATAACCGAGAAAGGCGGGGCATTGCCCTGGATGGAAAAATAAAGCACGAAGATACGAACTTGGCCTCCAGCACCATCATTAAGGAGGGCATAGACCGAGCAGTGTTGGGCATCCTGGTGTCTTACCAGATCAAAGTGAAGCTCACTGTCTCAGGCTTTCTGGGCGACCTCACCTCTAGTGAAGTGGGCACCGACCTGCCGTTCCGCCTCATGCACCCCCACCCTGTGGATCCAGCCAAGGACAGCTCAATGGGGGAGGATTTGGTCTTTGAGGAGTTTGCTCGCCAGAATCTGAAAGACGGGGCTGAAAATGAAGAAGAAAAA------AAAGAGGGGCCGGACAACGATGAATGAATGGGGAAACTGATCAAATTTGGGAGGCAGGAGAAGCGGTTAGCTCGTTGTAAGAAGCTCCAATGTAATCGAGTCCTTTTTCTTTTGGGCATGATACTCATTGGCTCTTCTTACCACTTTCTGAAGAACCACTGGTCCATGCCTAAACTGTGGACAACCATGTATTCTCAGAACCCTGTGAAAATGGCCAGTCGGGATCTTTCTGATAGTGAAACAGTAATATCAAACAGTGACCATCAGGAATCCATTCTAGAAATGGAAGACAGTACACTGCACTCACAAGTT---ACAGAAGGCAGGGACAAGTTAACAACCTCAGCAACTATTGCAAAGAAAAACTTAAACACACCCAGGAGAATAATGGATAACTCTACCCCAGGGACTCCAGAGACACCTAGGAGAAGGAAGAAAAA-T------------------------------------TATACTCCAACCACATTCAGTAGAAATGTTCAGAGACCTACCTCAACTACTCCTAAAAAAATTGAGAAT---CATGTGATTATTCCCAAGGTAAAAGAGAAAATCAATGACACAATGACACTTAGGAAAACAATGGAAAAGAAGCTTCTGGCTATCCCCAAAAGAACAGTAAAAAATATCCCAAGA------ACCCCCAAAGGAATAGTTGAGAATACCCCAACTAGTTTAAAAAGAATA---ATAGAGAACACTGTCTCACCTTC---AGCAAAAGTAGTAGTACAAACAACTCCAACTATTCCTAAAAGAATAAAGGAAAAAAACCCAGCTGTTCCCAAAAGAGTAATGGAG------------------------------------------------------------------------AATACTTCAATTACCTCCAAGAGA------------------------------------------------------------------------------------------------------------------------------------------------------------------------------GTAGTGGAAAAGAAGAATTCAAATATTTCAAAGAGAAGAGGAGCAGAAAATTCCCCAACTGCTCATCCAACAATGATGGAGACAAGCACTGTGGTACCTAGCACAACAGTGGAGAACACCACCTCTCCTGGATTGGGAGTCATGAATACCCCAACCAGAGCTAGGGTATGGACATCGAGAACCTCTTCAACCAGGGTGATGATGAAGAAAACTTCTTCAGTCACTCTCAGGGAAGGAGCACATAACACAACATCCTCTGCCATGGGCATCATTACCCCTACCGCCCAGATCCGGGACTGTGTTTTTGTAGATCATGTCCCAACAGTTCCTGTCAGCCTTTCTCCTTCAACAGAAATGACACCTCTTTCTGATGAGGATAGCCATAGCTCC---CCTACAGATCCTAAACTGTTGGGCTTTCATCCCAAGGGAGAATACCCTGAAGACCTGTTCAGTGTGGAGGAACGGAAGCAAGGCTGGGTGGTCTTACATCTCTTTGGAATGATATATGTGTTTGTGGCTTTGGCCATTGTGTGTGATGAATTCTTTGTCCCAGCA-TTGGGAGTCATCACCGATAAGCTACAGATCTCTGAGGATGTGGCTGGAGCCACCTTCATGGCAGCTGGGGGCTCTGCTCCTGAGCTCTTCACATCACTCATTGGTGTTTTCATCTCTCACAGCAATGTGGGCATTGGCACAATTGTGGGCTCTGCTGTGTTCAATATCCTCTTTGTCATCGGCACTTGTGCTTTGTTCTCCAAAGAAGTCCTCAACCTCACTTGGTGGCCCCTGTTCCGAGATGTCTCCTTTTATATCTTTGACTTGATGATGCTCATCATCTTCTTTTTGGACAGCATGATCACCTGGTGGGAGAGCTTAATGCTCCTCATGGCTTATGGTTTCTATGTCTTTACCATGAAATGGAACCAACAACTTGAAATCTGGGTTAAAGAACAGCTTAACAAGAGGACAGTGCCCAAGATTATGATTGGAATAGGTCTCAATAAGACAGGCAATGGTGACATCCCTGTGGATGATGTGGAAGACAGCAAGAAACTGAAGCTCCCGTCCAGTCTGACCCGAGGAAACGGTACGACCTCGCTACACAACTGCACCATTCGCAGTACCATCTACCAGCTCATGCTGCACACGCTGGACCCTCTAGGGGAAGTGGAAGAACCTGCAGAGCCCGATGAGCTCCCAGCAGTCAAAGTTTCTCCAGCTTCTGTTGTGCGTGCTGCCAAAGATCATGATGAACCAACCCCTGATGGGCAGGAGGGTGCAGCTGCTGCAGGAGAGGATAAAGGTGAA------------GGTGAAGATAAAGATAAAGTTCTGTGTGGAAATGAA------------------------------------------------GCAGGAGAA------------------------------------AAAAATGAAGATGAACCCCAAGGTCAGAACAAAGATGAAATTCAAGGGAAAAGT------------------------------------------------------------------------------------------------------------------------------------------------------------------------------------------------------------------------------------------CAAGGTCAAGGGAGAGAGGAAGAAGACAAGGAGGGTAAAAAAGACCATGGAAAGGGA------------GATGCAGAAAGAGATGAAGGTGGAAAAGAAGGTGTAAAG---------------------------------------------------------------------------------------------------------------------------------------------------GAAGGTGAAGAAAAAGGTGAAGAAGAAGGTGAAGAAGGTGAAGAAAAAGGTGAAGAAGGTGAAGAAGAAGGTGAAGAAAAAGGTGAAGAAGAAGGTGAAGAAAAAGGTGAAGAAGAAGGTGAAGAAGAAGGTGAAGAAAAAGGTGAAGAAGAAGGTGAA---GAAGAAGGT---------------------------GAAAAAGGTGTAGAAGAAGGTGAAGAAAAAGGTGAAGAAGAAGGTGAAGAA---------GGG---------------------------------------------------------------------------------------------------------------------------------------------------------------------------------------GAA---------------GAAAAA------GGTGAAGAAAAAAGTGAA------------------------GAAAAAGGTGAAGAAGAAAGTGAA------------GAAGAAGGTGAGGATGGCAGTGAAGATGAAGATGAGGAT---GCGGAAGAAGATGAAGAGGAGGAAGAAGAAGAAAATGAGGAGCCTCTGACACTAGAATGGCCTGAAACAAAATCTAAACAGGCCATTTACCTCTTCATTTTTCCCATCATTTTCCCTCTGTGGCTGACAATTCCAGATGTCAGGAGACCGGAATCTAAGAAGTTCTTTGTAATCACATTTCTGGGCTCCATCCTGTGGATAGCCATGTTTTCATACCTCATGGTGTGGTGGGCTCACCAGGTTGGTGAAACAATTGGGATTTCTGAAGAGATTATGGGCTTGACAATCCTAGCAGCAGGCACTTCAATTCCTGACCTCATTACAAGTGTTATTGTTGCCAGAAAAGGCCTAGGAGATATGGCTGTTTCCAGCTCAGTGGGCAGCAACATATTTGACATCACTGTAGGTTTGCCAGTTCCCTGGTTTCTCTTCTCTCTCCTCAACGCGCTTCAGCCTGTCCCAGTGAGCAGCAATGGCTTGTTCTGTGCAATTGTTTTGCTCTTTCTCATGCTCCTGTTTGTGATCTCTTCAATTGCAGTCTGTAAATGGAAAATGAACAAAATTCTAGGATTCATCATGTTTCTCCTTTACTTCATATTCTTGATTATCAGTGTAATGTTAGAAGATCGAATCATATCCTGTCCCATCTCCATTTGAATGGCCCTGCCTCAAACCTTTACCACTAGCTTTCTTGAAGAATGGTGCTTGGATAAATCACTATCTGGCTGCAGGAAGCACCAGAATGTCTGGAAAAAACTGAGACAAATACGCATTGTAGGGCTCTTCATGGGCATAATGGCCATTTGCACGTTCTCACTTTCAACTAGTGCCTTTTTCAAGATAGAGACACACAGCACAGATCGGGCCAACAGTTTAGGTCATTCGGAATTAATGTCTGGATACCATCAAAGAACTCTGTTAGACTTAAAGGAGAAGGTTCAGGATGGTACTCCAGAGCCGTATTCTACACAATATGAAAATGCAACTGAACCTCCTCAAGGAGATTATCCAAGAGACCTCTTTTCTCTTCAAGAACGAAGAAGAGGTGCAATAATTCTTCATGTCCTCGGAATGATCTACATGTTCATTGCCTTAGCCATAGTCTGTGACGAATTCTTCGTTCCTTCTCTGACAGTCATCACTGAAAAGTTGGGTATTTCTGATGATGTAGCTGGGGCAACTTTCATGGCTGCTGGGGGCTCAGCTCCAGAACTTTTCACATCTCTGATAGGAGTCTTCATAGCTCATAGCAATGTTGGCATTGGTACAATTGTAGGCTCAGCAGTATTCAATATCCTATTTGTTATTGGGATGTGTGCATTGTTTTCAAGAGAGATCCTAAATCTTACCTGGTGGCCACTCTTTAGGGATGTCTCATTTTATATTATTGACTTGATCATGCTTATAATTTTTTTTCTGGATAATCTCATCACATGGTGGGAGAGCTTGTTGCTGTTAACAGCTTATATTCTCTATGTGACTTTCATGAAATTCAACGTTCAGGTGGAAGCATGGGTGAAGCAAATGCTAAATAGAAACAAAGTTGTGAAAGTAACTGCAGCCACA---------------------------------------------GCAGCAGCAACAGCAGCAGAAAATGATGCAAAGTCATCTACTACTGCCAAGGACAAGGACGAACAAACTCTAACGACTAAACCACGGCTCCAACGAGGTGGTAGCTCTGCTTCTCTGCATAATAGTCTGATGAGGAACAGCATCTTCCAGCTCATGATTCATACTCTTGACCCACTTGCTGAAGAGCTTGGATCATATGGAAAACTAAAATATTATGACACAATGACTGAGGAAGGACGCTTCAGAGAAAAGGCTTCAATACTTCACAAGATTGCCAAGAAGAAATGCCAGGTGGATGATAATGAAAGACATAATGGGACTGCCAACCATATGGAAAAAATAGAGCTCCCAAACAGTACAAGTGTTGAAGTGGAAGTAACACCACCCAATGAAGGTTCAGGACCTGTACAAAATGGAAATCTCTCCCATGGCATTGAATCAACAGAAATACAGGCTTCAGATACAGGTGAAGATGAAGATGACCAGCCACTCAGCTTGTCTTGGCCGACTAATACCCGCAAACAGATTACCTTCCTGATCGTTTTCCCCATCGTGTTTCCACTATGGATAACCCTCCCTGATGTCCGAAAACCTGCCTCAAGGAAGTTTTTTCCCATCACATTCTTTGGAGCCATCACCTGGATAGCCGTTTTCTCTTACTTGATGGTCTGGTGGGCACATCAGGTTGGAGAAACAATTGGTATTAGTGAAGAAATCATGGGCCTCACCATCTTGGCTGCTGGGACTTCTATCCCTGACCTCATTACCAGTGTCATAGTGGCTCGGAAGGGACTTGGGGATATGGCAGTGTCCAGCTCTGTTGGGAGCAATATCTTTGACATTACAGTGGGACTCCCACTGCCCTGGCTCTTGTATACTACAATTCACAAATTCAAACCCGTGACGGTCAGCAGCAATGGTCTCTTCTGTGCCATTGTTCTTCTCTTCATCATGCTACTCTTCGTCATCATCTCCATCGCCCTCTGCAAATGGAAGATGAACAAAATCCTGGGATTCATTATGTTTGGCCTGTACTTTGGATTCCTGGTAGTCAGTGTCCTCCTGGAGGACAGAATTATCATGTGTCCCATTTCCATATAG [50217 bp]
'Antechinus stuartii' ATGGCCACCAGCTCCAAGGTGTTTAAGAAGACCTGCTCCAATGGGAAGCTTTCCGTCTACCTGGGAAAACGAGACTTTGTGGACCATATAGATTCAGTGGAACCCATTGATGGTGTTGTCCTGATTGACCCTGAGAACGCGAAAGATCGAAAAGTGTTTGTGGTGCTGACTTGTGCCTTCCGTTACGGCCGGGATGATCTGGATGTGATCGGTCTGACCTTCCGGAAAGACCTCCATATGCAGGCCCTCCAAGTGTTCCCCAAAGAGCCCTCCCAGGCCCCAGTGCCCCTCACAAACCTTCAAGAATGCCTGCTGCACAAGCTCGGTGACAATGCCTATCCCTTCACCTTCCAGCTGCCCACCAATCTGCCCTGTTCAGTGACCCTGCAGCCTGCACCCGAGGACGCTGATAAGGCCTGTGGAGTGGACTATGAAGTGAAGAGTTTCTATGCTGAGGATGTAGAGGAGAAAATCTCCAAGAGGAACTCCGTGCGTCTAATCATTCGGAAGGTGCAGTTTGCCCCCCTGGACCTGGGCCCCATGCCCCGGGCTGAGACCACCCGGCACTTCCTTCTGTCTGACCACCCTCTGAAGCTAGAAGCTTGGATGGACAAGGAGGTTCACTACCACGGGGAACCGATCTCCATCCATGTCGACATCAACAATGGCACCAGCAAGCTCATCAAGAAAATCAAGGTGTCGGTTGACCAGATCGTGGATGTTGTCCTGTACTCTGGGGACAAGTACACCAAAACCGTGTTCTCTGAAGAGTTTGGCGAGACTGTGGCTGCTAACTCTACCTTTTCCAAGAGCTTCACGGCGACCCCCACCCTGGCCGCCAACCGTCAGAAACAGGGCCTGGCCTTGGATGGCAAACTTAAGCATGAAGACACCAATCTGGCCTCGAGTACCATTCTTCAACCTGGCACGGACAAAGAGGCTCTGGGGATCCTAGTGTCCTACCAAGTCAGGATCAACATCGTGGTATCTCGCGGAGGCATCCTAGGAGATCTGACATCCAGTGACATGAGTGTGGTGCTGCCCTTGAGCCTGATGCATCCCAAGCCATCTTACGATGTCACCAGTGAGGACATCATCATCGAGGAGTTTGCTCAGAGATGGCCAAAGGGCCAGGGGGGAGATGAGCCTGAGGAGGAGGCCCCC---AAC------------ACTGAGGACAACTAAATGTATAGGAGTACCTATCTGCGTGAAACCCGAAAGGAGAAATATGAACGGGCTGATGAATTGCATGGCTCAGGAGAGCTGAGTAGCTTGGGCCAAGCTCAAGGACTGGAGAATCTACAAGAGCTCAATGAGCGCTTTGCCAGTTACATCAACTGGGCTCGGGGGCTGGAGCAACGCAATGCCATCTTCCGAAAGCAGCTAGAGACCTTCCAGCGTCTAGATGAGTTGGCTAGCTTGGAAGAAGCATTTTCTGAGCAAATAGAGCTGAACCTTCAGCGGGCGAGGGACCTAGCTATTGATCGGGCTAAGCTGGAGCGTGAGGACAAGGATGCCCAAAGGGTACTCGATGAGTTCCGAAATAAGTATCAAAATGAATGTGAATATCAGCTCCTGCTGAAAGAAACTCTTGAACGTCTGAACAAGGAAGCAGATGAAGCTTTGCTGCATAATCTGGAGCTTCAGATCGAATCCCAGTTTCTGCAGGATGACATCAGTGCAGCTAAGGACAGGTACAAGAAGAATCTCTTGGAAATCCAGACCTACGTCAGTGTCCTCCAGCAGATCATACAGAACACTCCTCCGGTGTCCACAATCACCATTGGCATAAATGAGGAGAAGCTCATAGCTGAAAGGAGAGTTCCCATTCTTCAGAGTCAACTTGAAGAGTACAAAGGTATCCTGGCCCAGTTACAGATGCAGAAATCCAAGCTGCAGGCTGAGACTGTGACACTGGAGCAAACTATTAAAAATACCCAAGAGAGTTACGATGATGAGATTCAACTTTACAACGACCAGATTGAAACTCTGAGGAAAGAGATTGAAGATGCAGAAAGAGTATTGGAAAAGTATACAAATGATTGCCGCCAGTTGGCAATATACCAGCAATCGCTGGAAAATGAATTGGAGCGGTATAAACGCATCATTGAGAATGAAGATAACAGGCTTAACTCTGCTATAGTGGGAACACCGATCACACTTTTTACTCAGAGCTACCAAGCTTCTTACAATCTCCCTTCCAGCAGAAAAGATATCACTCGGGCTGTACAGGATATTACAACAGTAAAGCCAAGACAAAAAGGTTTACCAAAGAAAGCTTCAAGAAAAAAGGAGATTACAACTAAAGACAAATCAGATGAAGTGTTAGAGGACCAGCCAGTCAAAAAGTACGTGGGAGGCAAAGACCAAGTGCAACTTCAAGATGAGCTCCAATCCAATCTGGAAGTGAGCCATGAAGAACCAGGGACCCTAAGACCAGAAGTAGCCCCAGAGGACGAGCCAGATGGTGCACAAATAAGCAAAGCCTTTGGCAAAATGTGTAATATTATTAAAGAGAGAGTAAGAAGTGACAAAGATGCTGAGCCTCATTCTGATCTCTACACTAAAGGGCGCCATGTGCTTGTTACAGGGGATGCCAGCTATGTGGACCCTGACTTTTGTTCCTCATCCATCCCAGCAAAAGGTGGGATTGTTGTTTCTATTGACCAGATAGGTGATGGTGATGACCTGGAGCCAACACCTGGG---CTTCCTGAACCCCCATTCCCGAATGGAACTAAAAAGCCAGAAGAGCATGGAGATGAATGCAAAAATCAAGAACATTCTGGAGATGGAAAGAATGGAAGCAAAAACAAAGAT------CAGAGGAAGGTAGAGGAAAAAACTGATGACATTCTCAAGGAGAAGGGGACTGTGAAGCCCTGTCCTGTAGTCATACGTGATCCAAATGGATATCCTTCAGACCATTCACAGAAGATCAGGAAAGATAAGACTCCTGAGGCAGCAGATAAAGGGCTATTGGAGAAAGGCCCCCATAGTTCCATGACCTATGAGAAGGTAGAGGTGGTAGAATCCATTGAAAAATTTTCTACTGACCGAGTTCAGACTTATGAAGAAACAGCAGTGATTGTAGAAACGATGATAGAAAAGACAAACAGGAAGAAGCCAGGAGACAAAAGCTCATAAATGCCCTTCCCAAGGCGAAGGTCCTCATTTCTGGGGTCCCACCCCTCCTCCAGTCTTGAGAGTCCGGGGACCTCGGGCTGCCGGGTCAGTGTTGTAGGGAACAACATGGGCAGCCTCCCCAGGCCCCCAGGG------GTGTACGTGGGGGCAGTGCCAACCGGAGGAGTGAGCAGCCTGGGCACCCGAGTGTCCCGCCGGGCCTTGGGCATCAGCAGTGTCTTTCTGCAGGGTCTGAGGAGTTCCTCCACAGCTCTGGCTCTGAGCCCAGGACTGGAGAAGAACCGAGGCATCTTCTTTGAGTCACTAAATGGCTGCATGGTGGAATACATTGAAAAGGTCCGAGCCTTGGAGAAGGTGAACAGGGAGCTGGAGGAGCATCTGCGGGTCTACCTGGAGAAGAAAGCTTCCAGCATCAGCAACTGGGGAGCCCTGAGGGAGACCTGGGAGAACATCTACCATCAGGTGGGCGACGCCGTCTTGGACAATGCTCGGCTCATGCTGCAGACTGAGAATACTCAGGCTTGTGCCGAAGATTTTAAAGAGAGATATGAAAATGAGCAGCCCTTTCGAAAAGCAGCTGAAGATGAAATTAACTCCCTGTACAAAGTGATTGATGATGCTAATTTGACTAAAATGGATCTAGAGAGCCAGATTGAAAGCATGAAAGAAGAACTGGCTTTTATGTCAAGGAACCATGAAGAGGATGTGAAGGTGCTGTACAAACAGCTGGCCGGGTCAGAACTGGAAGGAATGGATGCTCCTATTGGTACTGGCTTAGATGACATCCTGGAGACCATCAGAATTCACTGGGAGAAAGACATAGAGAAGAACCGAGCAGAAACGGGGGCCTTGCTCTATGCTAAG---CAATCCCAAGTGGTCCAA---GCTCGATCACAGGAGGAAGAAGTGGTGGAGGCACTCAGAGCAGAGTTTCATGATACTGCTTGTGACATCCAGCGCCTTCAAGCGGAGACGGAGTCCTTGAGAACCTTGAAAAGAGGCCTGGAGAACTCATTGTATGACGCCAAGCACTGGCACGACATCGAGCTCCAGAACCTGGGTTCTGTTATTGCCAAGCTAGAAGCCGAGCTTGGGGAGATTCAAAGGGAAACCGAGCAGCAGCAAAAAGACCGGGAGCATCTGTTGTCTGGCAAGTTACAACTGGAGAAAGACATTGTGTCCTATCACTGCCTTCTGGATAGAGAAGGAAGCAGCTAA?????????ATGAAGAGAAATATAGTCAGCACTCAGCATTCATATGTGAACATCCCCGAGGTGATTGTACAAGACACTGCAGAAGAACTAAGAAGAATAGAAAATGGAGGTTACAGTTCACTCTCTGATGATGATGATGATGATGACAGTGTCTCTGGGATGGAGCATAGAAACCACCAAGATGGGGATATTTTCAGAAATAACTCCGATGAAAAGGAAAGAACATCTTCACAGAGGAGTCAGTACCTTCCTGGTCCCATCGCACTCTTCAACGTTAACAACAGCAGCAATAAAGACCAAGAGGCAAAAGAGGAAGAGGAAAAGAAAAAGAAAAAGAAAAAAGAAAAGAAAGACAAATCTGATGATAAAAAGGAGAAGAAAAAGGATCCAGAAAAGAAAAAGAATAAGGAAAAAAAGAAAGAGAAAGAGAAGAAAA------------AGAAAGAGGAACCGAGTAAAGATAAGAAAGAAGATGAGAAGAAAGAAGTTACAGTTATTGATCCAGCGGGGAACACGTATTACAACTGGCTGTTTTGTATAGCTATGCCTGTGATGTACAACTGGACCATGATCATTGCAAGAGCATGTTTTGAGGAACTTCAGTCTGATTACTTAGCATATTGGATTATTTTGGACTACTTCTCAGATGTAATCTATATTCTGGACATGATTGTACGAACAAGGACAGGTTACCTGGAACAAGGATTAATTGTGAAAGATCAGTCTAAGCTCCTGAAGAAATATAAGTCACATTTGCAATTTAAACTTGATGTTCTCTCAATGATACCAACTGATCTGCTGTTTTTTAAATTGGGATGGAGCTATCCAGAGATACGATTAAACAGATTACTCAGGATATCACGGATGTTTGAATTCTTCCAACGGACAGAAACAAGGACAAACTATCCAAATATCTTTAGGATTTCTAATCTTTGCATGTATATTGTGATTATCATCCACTGGAATGCATGCGTATACTATTCTATCTCTAAAGCCATTGGATTTGGGAATGATACATGGGTCTATCCTGACATTAATGACCCTGAATTTGGTCGTCTGGCTAGAAAGTATGTTTATAGTCTCTACTGGTCAACACTGACCTTAACCACCATTGGTGAAACTCCACCTCCTGTTTTGGATTCTGAGTATGTCTTCGTGGTGGTTGACTTCTTGATCGGAGTGTTAATTTTCGCTACCATCGTCGGTAATATCGGCTCCATGATTTCTAATATGAATGCAGCCAGAGCAGAATTTCAAGCAAAAATTGATGCTGTGAAACAATATATGCATTTTCGAAATGTGAGCAAAGATATGGAAAAGAGGGTTATCAAGTGGTTTGACTACTTATGGACAAATGAAAAAACAGTAGATGAAAGGGAAGTCTTGAGATATCTACCAGATAAATTAAAGGCAGAGATTGCCATCAACGTTCATCTAGACACATTAAAGAAAGTACGCATTTTTGCTGATTGTGAAGCTGGACTATTGGTGGAACTGGTCTTGAAGTTACAACCTCAAGTCTATAGCCCTGGTGATTACATTTGCAAAAAAGGAGACATTGGACGGGAGATGTACATTATCAAAGAAGGGAAACTGGCTGTGGTAGCAGATGATGGGATCACACAGTTTGTGGTCTTGAGTGACGGTAGTTACTTTGGAGAGATTAGCATCCTCAACATTAAAGGCAGCAAAGCTGGCAACCGAAGAACAGCCAATATTAAAAGTATTGGTTACTCCGATCTCTTCTGTCTATCAAAAGATGATCTCATGGAAGCTCTAACCGAATACCCAGATGCTAAATGTATTCTAGAAGAGAAAGGCAGACAAATCTTAATGAAGGATGGACTGTTGGACATAAATATTGCAAATGCAGGAAGTGATCCTAAGGACCTGGAAGAGAAGGTCACACAAATGGAGGGATCGGTAGACCGTTTGCATACAAGATTTGCCAGGATTCTGGCTGAGTATGAATCAATGCAGGCGAAGTTGAAGCAAAGGCTAACTAAAGTTGAGAAATTCTTGAAACCATTAATTGAAACAGAGTTCTCAGATATCGACGCACTAGAA---------------ACAGAGTCTACACAGGAATGAATGGCCAAAATCAGCACTCAGCACTCCTATCCTACCACACGCAGACTCTCAATCAGGAACACTGATGAAGACCTAGAAAGAGTTGAAAATGGCACCAGCAGGGCTCATTCACCATGTGAGGACTCATCATCAGAACTGCAACGAGTGATTACCATGGAGACCAGAACCCCATCTGAA------TCCCGGCAAAGTTCTTTCACAAGCCAAAGGCCAGCCAGGTTGTCAAGACTCATTCTTTCACTTAGAGCATGGGCTTCAAGACATATACATCATGAAGAACAAAGACCAGATTCTTTCCTGGAGCGTTTCCGAGGGGGAGAACTCAAAGAGCTGTCTAGCCGAGAAAACTACATCCAGCCCAACTTAGGTATCCAAGAGGTGTCAGACACAGAGAGAAGAGGCTGGCCGCTGGCCAGATATAATATCAACACCTGCAACAATACCAGCGAAGACAAAAAGGAGGAAAAGGAGGAGAAAAAGAAGGAAAAGGAAGAAGAGAAAAAGGATAAACCTTCAAAGGAAGTAGAAAAGAAGAAAGAAATCTTTATGATAGATCCTTCAAGCAACCTGTACTATAGGTGGCTGACCATCATCGCCATGCCCGTCTTCTACAACTGGTGCATGCTTGTGAGCAGAGCCTGTTTTGATGAACTTCAAAGTGACTACTTGAAGATGTGGCTGATCTTGGATTATACTTCTGATGCCATCTATGTTTTGGACTTGCTAGTTCGAATGAGGACAGGCTTTCTTGAACAAGGTTTAATGGTCAAAGATGCAGAGAAACTCAGAAAGCACTATATGAGCACCTTTCAGTTCAAGCTGGATGTACTATCTCTGGTCCCCACTGACCTGGCTTTTTTAAAAGTGGGACTGAATTATCCTGAGTTGAGGTTCAATCGTCTGCTGAAATTTGCCAGGCTATTTGAATTCTTTGACCGCACAGAGACCAGGACCAACTATCCTAATATATTCAGGATTGGAAATCTTGTCTTGTACATTCTGATTATCATCCATTGGAATGCATGTGTCTACTTCGCCATTTCTAAGCTCATTGGATTTGGGACTGATTCCTGGGTTTACCCCAATACCTCTATCCCAGAATATGGGCGCCTGTCCAGGAAATACATTTATTGTCTCTACTGGTCCACCCTGACTCTGACTACCATTGGGGAGACTCCTCCCCCTGTGAAAGATGAGGAGTACCTTTTTGTGGTGATTGATTTCCTGGTGGGAGTGCTGATATTTGCCACCATTGTGGGTAATGTTGGCTCTATGATCTCCAACATGAATGCCTCTAGGTCTGAATTCCAGGCTAAAATCGACTCCATAAAGCAGTACTTGCAATTCCGAAAAGTAACCAAGGACTTGGAGACCCGGATCATCAGATGGTTTGACTACCTATGGACCAACAAGAAGACAGTTGATGAAAAGGAAGTTCTCAAAAGCCTCCCAGACAAGCTGAAGGCTGAGATTGCCATCAATGTGCACCTGGATACCCTAAAAAAGGTACGCATTTTCCAGGACTGTGAGGCAGGCCTCCTAGTGGAGCTGGTCCTAAAGCTTAGGCCTGCAGTGTTCAGCCCTGGTGATTATATTTGCAAGAAGGGGGATATCGGAAGAGAAATGTATATCATCAAAGAAGGCAAGTTGGCAGTAGTGGCGGATGATGGCGTCACTCAATTTGTGGTCCTCGGTGATGGAAGCTACTTTGGGGAAATCAGCATCTTAAACATCAAAGGGAGCAAAACTGGGAACAGAAGAACAGCCAACATCAGGAGTATCGGTTACTCGGATCTATTCTGCTTGTCCAAAGATGACTTAATGGAGTCTCTCATTGAATATCCAGAAGCCAAAAAGGCTCTGGAAGAGAAAGGACGGCAGATTCTAATGAAAGACAACTTGATAGATGAGGACGTGGCTGGGAGCGGAGGAGATCCAAAGGACATGGAAGAAAAGGTGGAGAGACTTGAATCTTCTCTGGATAATTTACAAACTAGGTTTGCTAGGCTCCTGGCAGAATATAATAGCACCCAAATGAAAGTCAAGCAGAGACTGAGCAAACTTGAGAGCAAAGTG------TGTGGAAGTGAC---TTATTGGATGGAGAGAACATTGTTAGTGGAGATGCCGAGAAAGATAAAGACAAAAAGCAATAAATGTCTAAGCAAAGCCGAGATGTGGAGTTAGATCGCCTGGTCCAAGACAAGCCGCTTAGCCACAGGACCCCCCATGCCGCTTCCCAAAACATAGCCGAGCATCTCCCCAATGTGCCGAGCTACCGGTACCCCACCACCCGCATCCCTGTCCTCGTCAACAGGAGGACAGGGGTGTCGAAGCCCAGTTTCGTGAAGGAGGCAAAGCGCTCAGTCCGCCGCTTAGTGCCTGCCACAAGAGAACACCCAGCTGTGAAAGTTGAAGATGCTGATGCTGAGAGTGAGCCCCTCCAGGTGGAGGAAAAGTCCCCAAGCCCAGTGTTGCCGCCACCATCCCCAGCCAAATCAGAAACCCTCACGGTGCCTGGTGGAGCTCCGGGAACTACCAGGAAGAGGCTGCCATCACAGGATGAGGAGGTGGAGGAGCTCAAGGCCCTGTCTCCAGCACAATCTCCAGTTGTTGCCTGGTCCGGCCCATCCAGTCCCCAGGGAAACGATGGTGGTGAACGTGCTGAGTCCACAGCCAGCCAGAATAGTGCGGTCATCAATGACCGGCTCCAGGAGCTGGTGAAACTCTTTAAGGAACGGACTGAGAAAGTAAAAGAGAAGCTTATTGATCCAGATGTCACTTCAGATGAGGAAAGCCCTAAACCATCCCCAGCCAAGAAAGCCCCAGAACCAGCGCCAGAAACCAAAGCTGCTGAGGCTGAAAAGACTGGAGAGGAGGAACATTACTGTGAGATGTTGTGCTGCAAGTTCAAACGCCGCCCATTGAAGATGTACCAGTTTCCCCAAAGCATTGATCCCCTCACCAACCTGATGTATATTCTTTGGCTCTTCTTCGTGGTCTTGGCCTGGAACTGGAATTGCTGGCTCATTCCTGTCCGCTGGGCTTTTCCTTACCAAACGTCAGAAAACATCCACCTCTGGCTAATGATGGATTATCTGTGTGACCTCATCTACTTGTTAGATATCACCGTGTTTCAGGTTCGCCTGCAGTTCGTCAAAGGAGGAGACATCATTACAGACAAAAAGGAGATGCGGAACAATTACTTAAAGTCTCGTCGTTTTAGGATGGATATGATTTGTCTCCTGCCCCTTGACTTGCTCTATTTGAAAGTTGGTGTGAATTCCCTCTTACGGTTGCCACGTTGCTTAAAGTACATGGCTTTCTTTGAGTTTAATAACCGGCTGGAAGCTATCCTCAGCAAGGCTTATGTTTACAGAGTCATAAGAACCACAGCCTATCTGCTCTATAGTTTACATGTGAATTCATGTCTGTATTATTGGGCGTCAGCCTACCAAGGAATTGGCTCTACTCATTGGGTTTATGATGGAGTGGGAAACAGTTACATTCGCTGTTATTATTGG---------GCTGTCAAGACCCTGATCACCATCGGGGGACTGCCTGACCCTCAGACTCTCTTTGAAATCGTTTTCCAGCTGCTGAACTATTTCACGGGAGTCTTTGCTTTCTCGGTGATGATAGGACAGATGAGAGATGTAGTTGGAGCAGCAACTGCAGGACAAACATATTACAGGAGCTGCATGGATAGTACTGTCAAGTACATGAATTTCTATAAAATCCCAAGATCGGTTCAGAATCGTGTTAAGACCTGGTATGAATATACGTGGCATTCTCAAGGCATGCTGGATGAATCTGAGTTGATGGTGCAGCTCCCAGATAAGATGCGACTAGATCTTGCCATTGATGTCAACTATGACATTGTCAGCAAGGTGGCTCTTTTTCAGGGCTGTGACAGGCAAATGATTTTTGATATGCTAAAGAGGCTAAGGTCTGTTGTTTACCTGCCCAATGACTATGTGTGCAAGAAGGGAGAAATTGGAAGAGAAATGTACATTATCCAAGCTGGACAGGTCCAGGTACTAGGCGGGCCAGATGGCAAATCTGTTCTTGTGACTCTGAAAGCAGGATCTGTATTTGGAGAAATAAGCTTGTTGGCTGTTGGTGGAGGAAATCGTCGCACAGCGAATGTAGTGGCTCATGGGTTCACCAACCTTTTCATTTTGGATAAGAAGGATTTGAATGAAATTTTGGTTCACTATCCAGAGTCTCAGAAGTTGCTTCGGAAGAAAGCTAGGAGGATGCTAAGAAATAACAACAAACCCAAGGAACAGAAAAGCATACTCATCCTTCCTCCGAGGGCTGGGACTCCTAAACTTTTCTCAGCTGCTCTAGCAGCAGCAGGAAAGATGGGAGCGAAAGGAGCAGCGAGAGGTGGGAAACTGGCCCATTTACGGGCAAGGTTGAAAGAACTGGCTGCATTAGAAGCAGCTGCGAAGCAACAGCAAGAGATGGAG---CAGGCCAAGAGTTCTGCT------------GCCTCAGCAGCTCCAGATAAGCCCGAGTCAGCAGCTGCAGATAAACCAGAATCGGTA---GCTGCAGATAAACCAGAA------------------------------------------------------------------------------------------------------------------------------------------------------------------------------------------------TCGGTAGCTACGGATAAACCAACATCGGCAGCTCCA------------------------------------------------------------------------CACGAACCAGAATCAGCAGCTCCTGATAAATCCCAGTTGGCAGCTCCAGAACCATCAGCTGGACCAGAGCCAGCTGGACCAGAGCCAGCCGCTCCAGACCCACCAGATGCCCATCCTCCATCTTCCTCCTCCCCCAAGAAATCAGAGGGAGGAGATGATGGAGAAATTGTATCTGAATCTCCTGATCACTCTGTCAGGATTCGAATAAGC---ACTGCCCCGGAGAGTGATGAACAGATTCTCTCTGTAGAAATTCCAGAAAAGAAGGATGAC---AAGTGAATGTTTAAGCCACTGAAAACAAAATCCAACAAGGTAAAGCCTGAAGAAGGAAATAAGAATGAAGAAATTATTAAGCCAGACATTCCAACTCAGCCATCCATGGGCCAGAGAGAATGTCAAGCTGAAAAGGAGCTTCCTAAAGAC---AAGATGTCTTCAGCCTCAGGTGAACCATCACTTCCCAAAAGAAAAGATGAAATTGCCGGG---AATTCTCCCACAGGGCAGGACTCAAATTCTGACCCAGCACATCCTCTAAATTCAGAAGAACCAATCAGAATGACAGCAATGCAGAAAGAAACAAACAATTGGGAGAAAGAAGCAATCAGCCCAGAACAAAAGGTAAATCAGAACCTCATCACAAGTAAGTATGTTGAAACTCAGCTCCAGGACTTTGCTAAGAAAATGCGTGAAAGGACAGCCCGCCAAAAGGAAAAGTTGAAAGAGGATGATTTGTCTTCTCCTGAAGCCAGTCCCAAAGTTGCTGCACCTGCAGCTATTCCT---CCCCAGCCAGAAGAAGAGACTAAGAAAGAAGAGGAACACTACTGTGACATGCTGTGTTGCAAATTCAAGAAAGTCCCATTGAAAGAGTTTCTAAAGAAGATGAAATTGCCAAGTAATATAGATTCACACACAGATGGTTCCTATATCTTGTGGCTCTCGTTAGTCACAATTGCTTATAACTGGAACTGCTGGTTAATTCCAATGCGCCTAACTTTTCCCTATCAAACACCAAATAATATGAAATACTGGCTTATAATTGACATCATCTGTGATATAATATACCTGAGTGATATGCTGATGATCCAACCCAGACTGGAATTTTTAAAAGGTGGAAACAAAATAATAGACCCAAAGGAGATGAAAGAGCACTACCGGACTTCAATAAAATTTAAGCTGGATCTCATGTCAATAATACCATTTGATGTTCTTTACTTCATTGTGGGGTTTAATCCAGTATTTAGAATAAATAGGACACTAAAGTATACCTCATTCTTTGAGTTTAATGACCGCCTGGAATCAAGAATGAACAAAGCATACATCTACAGAGTCATTCGAACTACTGGATATCTGCTATTTGTCTTACATCTTAATGCATGCATTTATTACTGGGCTTCAGACTATGAAGGAATTGGTAGCAGTAAATGGGTATATGATGGCACAGGAAATAGTTATCTGAGATGTTACTACTGGGCAGTACGAACTTTAATTACCATTGGTGGTCTTCCAGAGCCACAAAGCACATTTGAGATTATATTCCAACTCTTGAATTTTTTCTCTGGGGTTTTTGTATTCTCCAGCTTAATTGGACAGATGAGAGATGTCATTGGAGCAGCTACTGCCCATCAGAACCTCTTCCGTTCCTGCATGGATGATACCGTCTCTTATATGAACACATATTCAATACCCAAATTGGTACAGAACCGTGTTCGAACTTGGTATGAATATACTTGGGCCTCTCAAAAAATATTGGATGAATCAGAATTCCTGGAAAACCTGCCTCTCAAGATGCGATTGGCCATTGCCATCGATGTGAATTTCAACATTGTGACTAAGATCGACTTGTTCAAAGGGTGTGATACACAGATGCTTTATGATGTGCTACTGAAGTTGAAATCCACTGTGTATTTACCTGGTGACTTTATCTGC-----AAAAAGGGAGAAATGGGTAGAGAGATGTACATCATTAAACAAGGAGAAGTTCAAGTTCTTGGAGGCCCTGACGACAGACAAGTTCTGGTTACTCTAAAAGCTGGAGCTGTCTTTGGAGAAATCAGCCTTCTGGCAAAAGGTGGAGGAAACCGCAGGACAGCTAATGTGGTGGCCCATGGATTTGCCAATCTCTTTATCCTTAACAAAAAGGCACTCAGTGAAATCTTAGTGCACTATCCAGACTCTGAAAAGATCCTCCTGAAGAAAGCCAAATTACTTCTAAAGCAGAAGGCTAAGCCCACAGAGGCCCCACCTCCAGTGAAAGGTTTTGCCCTTCTTGTCCAGTCCAAAGAAGAGACACCCAAAATGCTTAAAGCTTTATTGGGTGGCTCAGGTAAAACAAGTCTTGCAAGACTACTCAGACTGAAGAAAGAAATCGCAGCTCAGGAAAAAGATAAGAAAATTGAAGGAGTAGAGTACCAAGGAAATGAAGTAGCAGAAAAACAAGTGGATGGGGCCAAAAGTAAACCAGGAGATGAAACAGGAAAAATAGAGGACAAGCTCAAATGTAAATCCACACCTGTTACAGAA---GGAGTGTCCCAACCTATGCCAAATGCACTCCTACCCAGGGGAAACACTAAAGAATCACTTATCATCACCATGACCCCTTCCTCTAATGCAGAAGAAGAAATTCTTACAGTTGAAATCAAAGAGAAGGCACAGTAAATGGACATAACTATCCAGCACCCCTGGTTCAAACGCGCTCTTGGATCCTTATATCCAAGTCGCTTGTTTGACCAATTTTTTGGAGAAGGCCTTTTTGAATATGACCTCTTGCCTTTCCTCTCCTCCACCATCAGCCCTTATTACAGGCAGTCACTCTTCCGAACTGTGTTGGAATCAGGCATTTCTGAGGTGAGATCTGACCGAGACAAGTTTGTTATCTTCCTGGATGTTAAACATTTCTCTCCTGAAGACTTGACTGTGAAGGTGTTGGATGACTTTGTGGAAATTCATGGGAAGCACAGTGAAAGACAGGATGACCACGGCTACATTTCCCGTGAATTCCATCGTCGATACCGCCTGCCTTCCAACGTGGATCAGGCCTCCATTTCCTGCTCCCTATCTGCTGATGGCATGCTGACCTTCTCTGGTCCCAAGATCCACTCTAATATGGATGCAAGCCACAGCGATCGATCCATCCCTGTATCTCGTGAGGAGAAGCCCACCTTGGCTCCCTCTTCTTAGATGGACATCGCCATCCACCATCCCTGGATCCGACGCCCCTTCTTTCCTTTCCACTCACCCAGCCGAATCTTTGACCAGTTCTTTGGGGAGCATCTGCTGGAGTCTGACCTCTTCCCTACCTCCACGGCCCTGAGTCCTTTCTACCTCCGACCCTCTTTCCTTCGAACACCTAGCTGGGTGGAGACTGGGCTCTCAGAGATGCGACTGGAGAAAGACAAGTTCTCAGTAAACCTGGATGTGAAACATTTCTCTCCAGAAGAACTCAAGGTCAAAGTGTTGGGGGATGTGATTGAAGTTCATGGAAAGCATGAAGAGCGACAGGATGAGCATGGCTTCATCTCCCGGGAATTCCACAGGAAGTACCGGATCCCAGCTGATGTGGACCCACTCTGCATCACCTCGTCTCTGTCATCTGATGGGGTCCTTACTGTGAATGGACCAAGGAAACAGGCCACTGGCCCAGAGCGCACCATTCCTATCACTCGGGAGGAGAAGCCTGCTGTCACTGCAGCCCCGCGGAAGTAGATGGAGACCCAGGCCGTGCAGAGGGAGCTCGAAACAGTGCCAGCTAATAGGATGGCTCAGACAAACCCTCTACCTGGGCCTCTAGGGCCATGGAAGGTAACCATCTATGACCAGGAGAACTTCCAGGGCAAGAGGGTGGAGTTCACGGGCCCCTGCCCCAACGTCTCCGAGTGCAGCTTTGACAACATCCGCTCCCTGAAGGTGGAATGTGGCGCATGGGTGGGTTACGAACACACAAGCTTCTGTGGGCAGCAGTTTGTCCTGGAGAGGGGAGAATACCCACGCTGGGAAGCCTGGAGCGGGAGCAACGCCTACCACGTGGAGCGTCTCATGTCCTTTCGCCCAATCTGCTCCGCGAACCATAAGGAATCCAAGATCATGATCTTTGAGAAAGAAAACTTTATTGGCCGCCAGTGGGAGATATGCGATGACTACCCCTCCTTGCAGGCCATGGGCTGGTGCAACAATGAAGTTGGTTCCATGAAGATACAGTGTGGAGCATGGGTCTGCTACCAATATCCTGGATACCGTGGGTACCAGTATATCTTGGAGTGTGATCACCATGGAGGAGACTATAAGCACTGGAGAGAAT-GGGGCTCTCATGCCCAGACTTCCCAGATTCA-GTCAATCCGCCGCATCCAGCAGTAAATGTCTCAACAATGCACCAAATCATCTGGCCATTGGAAGATCGTGGTATGGGACCAGGAGGGCTTCCAGGGCCGTCGGCATGAGTTCACGGCGGAATGCCCCAGTGTTCTGGAGGTTGGCTTCGAGACGGTCCGATCCATCAAAGTCCAGAGCGGAGCGTGGGTGGGCTTTGAACACGCTGGCTTCCAGGGGCAGCAGTTCGTCCTGGAGCGCGGAGAGTACCCCAGCTGGGAAGCCTGGAGCGGCAACGTAGCCTACCACGTGGAGAGGCTGACCTCCTTCCGTCCCGTGGCCAGTGCGAACCACCGAGACTCCAGAATGACCATCTTTGAGCAGGAAAACTTTCTGGGCAGGAAGGGAGAGCTGAGTGATGACTACCCCTCCCTGCAAGCCATGGGCTGGGACAACAACGAAGTGGGCTCCTTCCGAGTCCATTGTGGGGCCTGGGTTTGTTCCCAGTTCCCAGGTTACCGGGGCTACCAGTACGTTCTGGAATGCGATCACCACTCGGGAGACTACAAACATTTTCGGGAGTGGGGGTCCCACGCTCAAACCTTCCAGATTCAGTCTATCCGCAGAATCCAGCAGTGAATGTCCCAGCCCGCAAAGGCCCCAACGGTCCCAACTACCGCCGCCAGCCCAGCCACGGAAGGGAAGGAAAAGGGGGCACCTGCCTCGGTGCCCGCTCCCGGGCCCACCCCCGCTCTGGTTCCTGCCTCCGTTCCCATCCCCAGCTCCAAGGTGGGGGAGCTGCCCATGGGAGGCTTCAGGCTGGTGGTCTTTGACCAGGAAAACTTCCAAGGCCGTCGGGTGGAATTCTCAGGAGAGTGCATGAATCTGGGAGACCGAGGCTTCGACCGCGTCCGGAGCATCATCGTCATCTCGGGACCATGGGTGGCCTTTGAGCAGTCCAACTTCCGGGGAGAGATGTTCATCCTGGAGAAGGGCGAGTACCCTCGATGGGACACCTGGTCTTGCAGCTATCGTAGCGACTGCCTCATGTCCTTCCGGCCTATCAGGATGGATTCCCTAGATCACAAGATCTGCCTGTTTGAATGTACTAACTTCAAGGGGAACAAGATGGAGATCCATGAAGATGATGTGCCCAGTCTCTGGGCCTATGGTTTCTGTGATCGTGTGGGCAGTGTGAGGGTGCCCAGTGGCACATGGGTGGGCTACCAGTACCCGGGCTACCGAGGCTACCAGTATCTGTTTGAGCCAGGCGAGTTCAAGCACTGGAATGAGTGGTCTGCCTACCAGCCCCAGATCCAGTCCGTCCGTCGAATCAGGGACATGCAATGGCACCAGAGGGGCTGCTTCCCCATCCCCACCAGCATGCCCAAGTGAATGGCGTCAGACTACCAGACTCAGTCCTCTAAACCGCAGCCCCTCAATCCCAAGATTGTCATCTTTGAGCAGGAAAACTTCCAGGGCCGCTCCCATGAGCTGAGTGGGCCATGTTCCAATCTAAAGGAGACTGGGATGGAGAAGGCGGCCTCCATTCTTGTGCAGTCAGGACCCTGGGTCGGGTACGAACAGGCCAATTGCAAAGGAGAGCAGTTTGTGTTTGAGAAAGGTGAGTACCCTCGATGGGACTCTTGGACCAACAGCCGCCGGACTGATGCACTCAGCTCTCTGAGACCCATCAAAGTGGACAGCCAGGAACATAAAATCATCCTTTATGAAAATCCTAACTTTACTGGGAAGAAGATTGAGATCATTGATGACGATGTGCCCAGTTTCCATGCCCATGGCTACCAGGAGAAAGTATCATCTGTGAGGGTACAGAGTGGAACGTGGGTGGGCTACCAATATCCAGGTTATCGAGGCTTCCAGTACCTATTTGAGAAGGGGGAATACAAGGACAGCAGTGATTTTGGGGCTCCCCATCCCCAGGTTCAGTCTGTCAGGCGCATACGGGATATGCAATGGCATCAGCGAGGTGCCTTCCACCCCACCAACTAGATGATGGAGCAGCAAAGTGCCCCAGAGCAGGCGGCTGCTGGGAAAAGCCACGGAGGCTTAGGGGGCAGCTTCAAGGTCTCGGTCTATGAGCTGGAGAACTTCCAGGGAAAGAAGTGCGACTTCTCCACCGAGTGCCCCAACTTGACTGAAAGTCTGCTGGAGAAGGTGGGCTCCATCCAGGTGGAATCTGGCCCGTGGTTGGCATTTGAACGCTGCGCCTTCCGGGGAGAACAATTTGTCCTTGAGAAGGGGGATTACCCCAGGTGGGACGCCTGGTCCAACAGCCATCACAGCGACAGCCTCCTCTCCCTTAAGCCCCTGCACATCGACAGCCCAGATCACAAAATCCACCTGTTTGAGAATCCCGCGTACAGCGGCCGCAAGATGGAGATTGTCGATGATGACGTTCCTAGCCTGTGGGCTCACGGCTTCCAGGATCGGGTGGCCAGCATCAGAGTGATCAATGGAACATGGGTAGGATATGAATTTCCTGGCTACAGAGGGCGTCAATTTGTCTTCGAGCGGGGAGAGTACCGTCACTGGAACGAGTGGGATGCCAACCAACCCCAAATCCAGTCCGTCCGGCGCATCCGTGATCGCAAGTGGCACAAACGCGGCTGCTTCCTGAGTAGCTGAATGTCTAAAAGTGTAGCCAAGATTACTTTCTATGACGACAAGAACTTCCAAGGTCACCACTATGACTGTGACAGTGACTGTGCTGACTTCCACACCTATCTGAGTTGCTGCAACTCCATCCGAGTGGCCGGTGGGGCCTGGGTAGTTTATGAAAGGCCTAATTTTGCTGGGAACATGTACATCTTAACTCAGGGTGAATACCCTGATTACCATCACTGGAAGGGGCTCAATGACCGGCTTAGCTCCTGCAAGGTCATCCATCTGTCCAGTGGAGGTCAATATAAGCTCCAGATCTTTGAGAGGGGAGACTTCAGTGGCCAGATGTATGAAACCACCGAGGACTGCCCTTCCGTCATGGAACAGTTCCACATCCGGGAGATCCAGTCCTGTAAGGTCCTGGATGGGGTCTGGGTCTTCTATGAACAGCCCAACTATCATGGCCGGCAGTACTTCCTGGACAAGAAGGAGTACCGGAAGCCTGTGGACTGGGGCTCCCCATGCTCTGCGGTTCAGTCGTTCCGCCGCATCGTGGAGTGAATGGGTGACTGGAGTTTCCTCGGGAACATCTTGGAGGAAGTTAATGAGCACTCCACAGTCATCGGCAGGGTCTGGCTCACCGTCCTCTTCATCTTCCGGATCCTCATCCTGGGCACAGCCGCAGAATTTGTGTGGGGAGACGAGCAGTCAGACTTTGTGTGTAACACCCAACAGCCGGGTTGTGAGAATGTCTGCTACGACGAGGCCTTCCCCATCTCCCACATCCGCCTCTGGGTCTTACAGATCATCTTCGTCTCCACTCCATCCCTAGTGTACGTGGGCCACGCAGTGCACCATGTCCGAATGGAAGAAAAGAGGAAGGAGAGGGAAGCCGAGGAGGTGTGCCAGCAGTCTGGGAGCAAT---GGTGAGAGGCTGCCTTTAGCCCTAGATCAAGGCAGTACCAAGAAGAGCAGCAATAGTACGAAGGGCACCAAAAAATTCCGACTGGAAGGGACCCTCTTGAGGACCTACATCTGCCACATCATCTTTAAAACTCTCTTCGAAGTGGGCTTCATAGTGGGACATTATTTCTTATACGGCTTTCGGATCCTGCCTTT--GTATCAATGTAGCCGATGGCCCTGCCCCAATGTGGTGGACTGCTTCGTGTCAAGACCCACCGAGAAGACCATTTTCATCCTGTTCATGCTTTCTGTGGCCTGCGTATCTCTCTTCCTCAACATCATGGAAATCAGCCACCTGGGCCTGAAGAGAATCCGATCTGCTTTCAATCGGCCCACGGAACAACCACTGGGGGAGATCCCTGAGAAATCCCTCCACTCCATTGCTGTTTCCTCCATCCAAAAGGCCAAGGGCTACCAGCTCCTAGAAGAAGAGAAGATCGTATCCCACTATTTCCCCCTGACTGAGGTTGGGGTCGTGGAGACGAGACCACTGGCTGCCACACCATTCAGCCGTTTTGAAGAGAAGATTGGCACTGGACCTCTGGGAGATCTGTCCCGGGCGTACACGGAAACACTTCCTTCCTATGCTCAAGTAGGAGAACAGGAAGTAGAGGCAGAACGGGAGGAGGAGGAGGGAGAGGTACCACCAGAGGAAGAGGAGAAGAGGCAGGAACCAGAGGCAGTGACCCCAGAAATGCAGGAGGCC---ACTGTGGGGC------AGGAAGAGGAGAAGGAGAAGGCAGGGACCCCA---GAAAGGAAGGCAGGAGAGAAG------------------CAAGATCTGCCAGTGGAGAAGGCACCACTGTGCCCAGAACTGGCAGCAGATGACAGCAGACCCCTCAGCCGGCTGAGCAAAGCCAGCAGCCGGGCAAGGTCGGATGATTTGACTGTATGAATGGGGGCTGGAGCCAGTGCTGAGGAGAAACATTCAAGGGAATTGGAAAAGAAACTGAAGGAAGATGCTGAGAAAGATGCTAGGACAGTGAAGCTGCTTCTGCTGGGTGCTGGTGAATCTGGAAAAAGCACCATCGTTAAGCAGATGAAAATTATCCATCAAGATGGTTACTCCCTGGAGGAGTGCCTAGAGTTTATTGCCATCATTTATGGCAACACCCTACAATCCATTCTAGCCATTGTCCGAGCCATGACAACCCTCAACATCCAGTACGGAGACTCAGCCAGACAAGATGATGCAAGGAAGCTAATGCATATGGCAGACACTATCGAGGAGGGCACAATGCCCAAAGAGATGTCCGACATCATTCAACGACTGTGGAAGGACTCGGGCATCCAAGCCTGCTTTGACCGAGCCTCTGAATACCAGCTAAACGACTCTGCGGGATACTACCTCTCAGACCTGGAGCGGCTGGTGACCCCTGGCTACGTGCCCACAGAGCAGGACGTGCTGAGGTCCCGAGTCAAGACAACAGGTATCATTGAGACCCAGTTCTCCTTCAAGGACCTCCACTTCAGAATGTTTGATGTGGGAGGCCAACGCTCAGAGAGGAAAAAATGGATCCACTGCTTCGAAGGTGTCACCTGCATCATCTTCATTGCGGCTCTCAGCGCCTACGACATGGTGTTGGTGGAAGATGATGAAGTGAACCGGATGCACGAGAGTCTCCACCTGTTCAACAGCATCTGTAACCACCGTTACTTTGCCACGACCTCCATTGTCTTGTTCCTTAACAAGAAGGACGTCTTCACAGAGAAGATTAAGAAGGCCCCCCTCAACATCTGCTTTCCTGACTATGACGGCCCCAACACCTACGACGATGCGGGGAACTACATTAAGCTACAGTTCCTGGAGCTGAACATGCGGCGGGACGTGAAGGAGATCTACTCGCACATGACGTGCGCCACAGATACCCAGAACGTCAAGTTCGTCTTCGATGCGGTCACCGACATTATCATCAAGGAGAACCTGAAGGACTGCGGCCTCTTCTGAATGGGGAGTGGAGCCAGTTCCGAGGACAAAGAACTAGCCAAAAGGTCCAAGGAGTTGGAGAAAAAGCTTCAGGAGGATGCGGACAAAGAGGCAAAGACTGTCAAGCTCTTATTGCTGGGTGCTGGGGAGTCAGGAAAGAGTACCATCGTCAAACAGATGAAAATCATCCACCAGGACGGCTACACACCAGAGGAGTGTCTGGAGTTCAAGGCTGTCATCTACGGCAACGTGTTACAGTCCATTCTGGCCATCATCCGGGCCATGTCCACCCTGGGCATTGACTACGCCGACTCAGCTCGCGTGGATGACGGCCGGCAGCTCAACAACATGGCCGACTCCATGGAGGAGGGGACCATGCCCTCGGAGCTGGTGATCATCATCAAGAAGCTGTGGCAAGACGCGGGCGTGCAGGCCTGCTTTGAGCGGGCTGCCGAGTACCAGCTCAATGACTCTGCCTCCTACTATCTCAACCAGCTGGATCGAATAACAGCCCCCGACTACCTCCCCAATGAGCAGGATGTTCTCCGGTCTCGGGTCAAAACCACAGGGATCATAGAGACCAAGTTCTCAGTCAAAGACCTGAACTTCAGGATGTTTGACGTGGGAGGGCAGAGGTCCGAGCGCAAGAAATGGATCCACTGTTTTGAAGGTGTTACCTGCATCATTTTCTGTGGAGCCCTAAGTGCCTATGACATGGTACTGGTGGAAGATGATGAAGTGAACCGCATGCATGAGTCTCTGCACCTGTTCAACAGCATATGCAACCACAAGTTCTTTGCGGCTACTTCCATCGTGCTCTTTCTCAACAAGAAGGATCTCTTTGAGGAGAAGATCAAGAAGGTTCACCTCAGCATTTGCTTCCCCGAGTATGATGGGAACAACTCATATGAGGATGCAGGAAATTACATAAAGAACCAGTTCCTTGATCTAAATATGCGAAAAGATGTCAAAGAAATCTACAGTCATATGACTTGTGCAACAGACACCCAGAATGTCAAATTTGTGTTTGATGCGGTTACAGATATCATCATCAAAGAAAACCTCAAGGATTGTGGGCTTTTCTAGATGAGTGAGCTTGACCAGTTACGGCAGGAGGCCGAACAACTGAAAAACCAAATTAGAGATGCTAGAAAAGCATGTGCAGATGCAACTTTGTCTCAGATCACAGCCAACATTGATCCAGTGGGTCGAATCCAAATGCGCACTAGAAGAACACTGAGGGGACATTTGGCTAAAATTTATGCAATGCATTGGGGCACTGATTCCAGGCTTCTAGTTAGTGCCTCCCAAGATGGCAAACTCATCATTTGGGACAGCTACACCACAAACAAGGTCCACGCCATTCCTCTGCGCTCATCTTGGGTCATGACCTGTGCGTATGCACCTTCTGGCAACTACGTAGCCTGTGGTGGGCTTGACAACATCTGCTCCATTTACAATCTGAAAACTCGTGAGGGAAACGTGCGTGTGAGTCGTGAGCTGGCTGGACACACAGGTTACTTGTCATGCTGCCGCTTCCTGGATGATAATCAAATTGTCACCAGCTCTGGAGACACCACTTGTGCTTTGTGGGACATAGAGACTGGCCAACAGACAACCACCTTCACTGGGCATACTGGGGACGTCATGAGTCTTTCTCTTGCCCCTGACACCAGATTATTTGTTTCTGGGGCTTGTGATGCTTCAGCTAAACTGTGGGACGTTCGAGAAGGAATGTGTCGGCAAACTTTCACCGGCCACGAATCTGACATCAACGCCATTTGTTTCTTTCCAAATGGCAATGCATTTGCCACAGGTTCGGATGATGCTACCTGCCGGCTCTTCGACCTCCGAGCCGACCAGGAGCTGATGGTGTATTCCCATGACAACATCATCTGTGGGATCACCTCTGTGTCCTTCTCCAAGAGCGGCCGCCTCCTGCTGGCTGGATATGATGACTTCAATTGCAACGTCTGGGATGCACTCAAGGCAGACAGAGCAGGTGTTTTGGCTGGGCACGATAATCGTGTCAGCTGCCTGGGGGTTACCGATGATGGCATGGCGGTGGCGACGGGATCCTGGGATAGTTTCCTCAAGATATGGAACTAAATGGGGGAGATGGAGCAATTGCGTCAGGAAGCTGAACAGCTCAAGACACAGATTGCGGATGCCCGGAAAGCCTGTGCTGACACTACCCTGGCAGAGCTTACTTCTGGTCTAGAGGTTGTTGGGCGGATTCAGATGCGAACACGCCGGACTCTCCGAGGACACTTGGCCAAGATCTATGCCATGCATTGGTCTACTGACTCCAAGCTACTAGTGAGTGCTTCACAAGATGGAAAGCTGATTGTGTGGGATACCTACACAACCAATAAGGTCCATGCCATCCCACTCCGTTCCTCTTGGGTCATGACCTGTGCGTATGCTCCATCGGGAAACTTCGTGGCTTGTGGGGGACTGGACAATATGTGCTCCATCTACAGCCTCAAATCCCGAGAGGGCAATGTCAAGGTCAGCCGGGAGCTGAATGCCCACACAGGTTACCTCTCCTGCTGCCGATTCTTAGATGACAACAACATTGTGACCAGCTCTGGAGATACCACATGTGCTCTATGGGACATTGAGACTGGGCAGCAGAAGATGGTATTTGTGGGCCACACAGGAGATTGCATGAGCCTAGCTGTTTCTCCCGATTTCAAACTCTTTATTTCTGGGGCTTGTGATGCCAGTGCTAAGCTTTGGGATGTACGAGAGGGGACTTGCCGCCAAACTTTCACCGGTCATGAGTCTGACATCAACGCTATCTGCTTCTTCCCAAATGGTGAAGCAATTTGTACTGGTTCAGATGATGCTACCTGTCGTCTCTTCGACCTTCGGGCTGATCAGGAACTAATTACATATTCACATGAAAGCATCATCTGTGGGATCACATCAGTTGCCTTCTCTCGAAGTGGCCGCCTGTTGCTGGCTGGCTATGATGACTTTAACTGCAACATTTGGGACTCCCTGAAGGGTGAACGTGTTGGGACCCTCTCAGGCCATGACAACAGGGTCAGTTGCCTGGGGGTAACAGCTGATGGGATGGCAGTGGCCACAGGCTCCTGGGACAGCTTCCTCAAGGTCTGGAACTGAATGCCGGTGATCAATATCGAAGACCTGACGGAGAAGGACAAGCTGAAGATGGAGGTGGAGCAGCTGAAGAAGGAGCTGACGCTGGAGAGGCAGGTGGTCTCCAAATCCTGTGAAGAAGTGAGGGACTACATCGAGGAGAGGTCTGGGGAGGACCCTCTTGTGAAGGGAATCCCAGAGGACAAGAACCCCTTCAAGGAGATCAAGGGGGGCTGCGTCATCTCCTGAATGGCTCAGGATCTCACTGAGAAGGAGCTGTTAAAAATGCAGATCGATCAACTTAAGAAGGAAGTGAAGAACGAAAGAGTCTTGATTTCCAAATCAGGGAAGGCACTTAAGGAGTATGTGGAAGCTAATGCTGGAGATGACCCCCTACTTAAAGGTGTCCCTGAGGACAAAAATCCCTTTAAAGAGAAAGGTGGTTGTATGATAAGTTGAATGGATTTTGGCTCTTTGGAGACTGTTGTGGCCAATTCTGCCTTCATAGCTGCCCGGGGCAGCATCGATGCAAGTGGTAGTTCCCACTTATCCCGGGACAAGAAATACTTTTCCAAGCTCAAACTTCCTCCTCTCTCCAAATGTGAATCCCTACGGAACACTCTTAACTTAGACTTTGAAAACATTTGCTCTGAGCAGCCTATCGGCAAGCGCCTCTTTCAGCAGTTCCTAAAGAATGAGGAGCGGCTTGTCCCCGCAGTTGAGTTATGGAGAGACATTGAAGACTACGACACTGCTGATGATGATTTTCGCCTTCAGAAAGCCCAGGCCATCCTTGCTGGCTATCTGGACCCCCAGGCCAAGCTTTTCTGCAGCTTCCTGGAAGAGGGGATGATTGAGAAGGTCAAGGAGAAACACTCAAGCATCCCTAATGGACTATTCCAGCCTCTTCTTCAAGCCACCCTGGGCTACCTGAGCGAGGCTCCCTTCCGAGAGTACTTGGAGAGTTTGTATTTCATGAGATTTCTGCAGTGGAAATGGCTGGAAGCCCAGCCCATCGGGGAAGACTGGTTTTTGGACTTCAGGGTCTTGGGAAAAGGGGGTTTTGGGGAGGTTTCAGGTTGCCAGATGAAAGCCACAGGCAAGATGTACGCCTGTAAAAAACTGAATAAGAAGAGGCTGAAGAAACGAAAAGGGTATCAAGGTGCAATTGTAGAGAAGAGAATTCTAACCAAGGTCCATAGCAGATTTATAGTCTCTTTGGCCTATGCATTTGAAACCAAAACTGACCTCTGTTTGGTGATGACAATCATGAATGGAGGAGACTTAAGGTATCACATCTACAATGTTAATGAGGAGAATCCTGGTTTTGAGGAAGCAAGAGCCGTCTTTTACATTGCTCAGATCATCTGTGGCATGGAACATCTCCATCAGAAGAGGATTGTGTATCGGGATCTCAAACCAGAGAATGTCCTATTGGATAATGATGGCAATGTCCGTATTTCTGATCTTGGCCTTGCTGTGGAACTGAAGGAAGGAGAGACAAAGACAAAAGGTTATGCAGGCACCCCAGGTTTCATGGCGCCAGAATTGCTTCAGAGTGAGGAATACGATTTCTCTGTGGACTACTTTGCCTTGGGGGTTACATTATATGAGATGATTGCAGCCAGGGGACCTTTTCGAGCCAGAGGAGAAAAGATCGAAAACAAAGAACTCAAACAAAGAATTATTTCTGATCCTGTGACATACTCGGAGAAATTTAGCAAGGCTAGTAAGGACTTCTGTGAAGGCCTTCTTGAAAAAAGTCCAGCGAAGCGCCTTGGATTCAAAAATGGCAACTGTGATGAGCTCCGAGCCAATGTCCTCTTCAAGGACATTAACTGGAGGCAGCTAGAAGCTGGTACTTTGGAACCTCCTTTTATTCCTGACTCTAGAACTGTCTATGCAAAGAACATCCAGGATGTTGGTGCCTTTTCTACTGTTAAAGGGATTGTCTTTGATAAAGCAGATACGGAGTTCTTTCAGGAATTTGCAACTGGAAATTGTCCCATACCCTGGCAGGAAGAGATGATTGAAATGGGAATTTTTGGGGACCTGAATGTATGGCGTGCTGATGGCCAGATGCCTGATGACATGAAGGGGATAGCTGTAGAAGAGCCATCCTCATCATCTAAGTCAGGAATGTGTCTGGTTTCCTAAATG---GACTTGGGAGGCCTAGACAATCTCATTGCAAACACAGCCTACCTCCAAGCCCGG---------GATGGAGACACCAAGGAGATGCAGAAGCGCCGGCGCAGCCTGGCCCTGCCAGCCCGTGAGCACTGCGCAGAGCTGCGGCAAGCCTTGCCCACTCACTTTGAGAGTATGTGTGAGCAACAGCCCATCGGCCGCCGCCTCTTCCACGACTTCCTGGGCACGGTGCCTGCCTACAAAGTGGCTGTGGACTTCCTCGCTGAGGTATCCAGCTGGGAACTGGCTGAGGAGGGCAGTACCAAGGACAGCACGTTGAGGGGGCTGGTGCAATCATGTGCCCAGGCC---ACCCCCAGAGGTCAGCTCCCCTTCCTCAGCCCGGCCTTGGCCACCAAGTGCCAGGCAGCCTCAGAGACGGAGCACGCTTCCCTAGTGGAGTTGGCCAAAGCCGAGACGATGACTTTCCTGCAGGATCAGCCTTTCCAGGACTTCCAAGCTAGCCCCTTCTTTGACAGGTTTTTGCAGTGGAAAGCCTTTGAACAGCAGCCAATAACAGAAAAATATTTCGAGGAGTTCCGAGTGCTGGGGAAGGGGGGTTTCGGGGAGGTGTGTGCCGTCCAAGTGAAAAATACTGGCAAGATGTATGCTTGTAAGAAGTTGGACAAGAAGCGGCTGAAGAAGAAAAGAGGGGAGCAGATGGCTCTTCTAGAGAAGGAAATCTTGGAGAAAGTCAACAGCCCTTTCATCGTGACACTGGCCTATGCCTTTGAGAGTAAGTCCCACCTGTGCCTGGTCATGAGCCTGATGAATGGCGGAGACCTCAAGTACCACATCTACCATGTGGGTGAGCGGGGCCTGGAGATAAACCGGATCGTCTTCTACTCTGCACAGATCACTTGTGGAATACTGCACCTGCACTCGATCGGCATTGTCTATCGGGACATGAAGCCCGAGAACGTCCTTCTGGATGACCGCGGCAACTGCAGACTGTCGGACCTGGGACTGGCTGTCCAGATCAAAGACGGCAAGCCCATCACCCAGAGGGCTGGAACCAATGGTTACATGGCTCCAGAAATCTTGAAGGAAGAAGAAAGTTATTCCTATCCTGTGGACTGGTTCGCTACGGGCTGTACTATTTACGAAATGGTAGCAGGGCGAACGCCGTTCAAAGATTACAAGGAAAAAGTCAGCAAGGAAGATCTAAAGCAGAGAACCTTGAACGAGGAGGTCATCTTCCAGCACGCCGGCTTCACGGAAGAAGCCAAAGATGTCTGTCGGCTCTTCCTGGCGAAACGCGCAGAGCAGCGCCTAGGAAGCAGAGGAGTAGGGGACGATCCCAGGAAACACGCTTTCTTCAAAACCATCAACTTCCCCCGCCTGGAGGCCGGCCTGGTGGAGCCTCCCTTTGTGCCAGACCCCAATGTGGTCTACGCCAAAGACGTCGGTGACATTGAAGACTTCTCTGAGGTCAGGGGGATTGAATTTGATGAAAAAGATAGAAAGTTCTTTAAAAAATTTGCAACAGGCGCCATTCCAATAGCCTGGCAAGAAGAAATTATAGAAACGGGACTGTTCGAAGAACTCAACGACCCCAATAGACTG---TGCTGTGTGAATGACAGC---ACGTCCAAGTCCGGGGTGTGTGTGGTGCTCTGAATGTCTCTCTCTGTCTACAATTCTGGGACCTCCCAACAGGCTTCTTCTCGCAGTGGGGTGGGAGGTCGCCGGCTCAGCCGGTTGTCTAGCACCAGTAGT---GGAGGGGGCTTTGGTGGAAACATTTTTGGCTCTGGAGCAAGCTCTGGGGGTGGTTTTAGTGTTGCGTCTATGTTTGGTTCCAGTTGTGGCTTTGGGAGTACCTCCAGGAGTGCTTTTGGAGGAGGACTGGGCGGTGGTTATGGAGCAGGACTGGGC------------------------------------------------AGTGGTTATGGAGCAGGACTGGGCAATGGTTATGGAGCAGGACTAGGC------------------------------------------------AGTGGTTATGGAGCAGGATTGGGCAGTGGCTATGGAGCAGGACTGGGGAGTGGTTATGGAGGAGGACTGGGCAGTGGCTCAATGGGTATTCCATGTAGTAATGATGGAGTCCTTCTTTCTGGATCAGAAAAGGAAACCATGCAAAACCTTAATGACAGATTGGCTTCCTACTTGGCTAAAGTCCGGGCTCTAGAGGAAGCAAACACTGATCTGGAGAACAAAATTCGAGACTGGTATGAAACACGTGTGACTGGAGACTCTGCATCAGGAAATGATTATGAAAAATATTACCCATTAATAGAAGATCTTAAGAATAAGATTATTTCAGCTACAATCGAGAATGCCCGACTCATTTTGCAGATTGATAATGCAAGACTGGCAGCTGATGATTTCAGGATGAAGTATGAAAATGAGCAGGCCCTACGTCAAAATGTTGAAGCTGATATCAATGGCCTCCGCAAAGTGCTGGATGAATTGACCTTGGCCAGAGCTGACTTGGAGATGCAGATTGAAAGCCTGATGGAAGAGCTGGCTTTTCTTAAGAAGAACCATGAAGAGGAACTTCAAGCTATCCAGGCTGGGGGACCCGGCCAAGTTAGTGTGGAGATGGATGCTGCTCCAGGAATCAACTTAACCAAACTCCTGAATGACATGAGAGAGCAATACGAAGCTATTGCCGAGCAGAATCGCAAGGAAGCCGAAGCTTGGTTCGTCGAAAAAAGTGGAGAACTCAAGAAGGAGATCAGCAGCAACACGGAACAGCTTCAGACGAGCAAGAGCGAAATAACGGACTTGAAGCGCATGCTCCAAAGTTTAGAAATTGAGCTCCAATCTCAGCTTGCTATGAGAAAGTCCTTTGAAGATACATTAGCTGAAACAGAAAGTGGTTACTGCAATCAGCTCTCCCAGATCCAGCTCCAAATTGGCAATCTGGAGGCCCAGCTTTGCCAGGTGAGGAGTGATATGGAGCGTCAGAATGCAGAGTATGAACAACTCTTAAACATCAAGACCCGGCTGGAGATGGAGATTGAGACTTACCGGCGTCTG-TTGGAGGGAGAAGGTGAAGGGAATGGTGCTATTGAAAGTTTAACTGTGCCAGAATCCAATTCTCAAGCACAGTCAATTGATTCTTCGAAAGATCCAACCAGAACAAGAAAAATCAAGACAATTGTGCAGGAGGTAGTGGATGGAAAAGTTGTTACTTCGGAAGTTCGGGAAATTGAAGAAGAAATTGGCTCTTGAATGTACAGCTTCATGGGCGGGGGCCTCTTCTGTGCCTGGGTGGGGAACATCCTGCTCGTGGTTGCCACGGCTACGGACCATTGGATGCAGTACCGGCTGTCCGGGGCCTTTGCCCACCAGGGCCTGTGGCGCTATTGCCTCAGCAACAAATGTTACCTGCAGACTGAGAGCATTGCATATTGGAACGCGACGCGGGCCTTCATGATCCTGGCGGCTCTCTGCTGCTTTGTGGGGATAGTCATCGGGATCCTGGCCTTTGCCCAGCTGCCCACCTTCCACCGGCTCACGCGCCCCTTCTCGGCGGGCATTATGTTCTTTATCTCCACTCTCTTCGTCCTCCTCGCCATGGCCATCTACACGGGAGTCACCGTCAGCTTCCTGGGCCGCCGCTTCGGGGACTGGCGCTTCTCCTGGTCCTACATTCTGGGTTGGGTGTCTTTGCTCATGACCTTCTTTGCAGGGATATTTTACATGTGCGCCTACCGAATGCATGAATGTCGCCGCCTTTCCGGACCTCGCTGAATGTGGGAACTTCGCTCAGCCTCCTTCTGGAGGGCCATTTTTGCCGAATTTTTCGCCACCCTCTTTTATGTCTTCTTTGGGCTGGGAGCCTCCCTACGCTGGACCCCCGGCCCCATACACGTCCTACAGGTGGCTGTGGCCTTTGGACTGGCCCTGGCCACGTTGGTGCAGGCAGTAGGCCATGTCAGCGGAGCCCATGTCAACCCAGCCGTCACCTTCGCTTTCCTCGTGGGCTCCCAGATGTCCCTGCTCCGGGCCCTCTGCTACATTGTAGCCCAGTTGCTGGGGGCTGTGGCTGGGGCTGCTGTGCTGTACAGTGTTAC--------CCCCGCAGCTGTCCGTGGGAACCTGGCGCTCAACACGCTACACCCTGGGGTGAGCGTGGGTCAGGCCACTATCGTGGAGATCTTCTTGACCCTTCAGTTTGTGCTCTGCATCTTTGCCACGTTTGATGAGAGGAGGAATGGACGCTTGGGTTCTGTGGCATTAGCTATTGGTGTCTCTCTCACCTTGGGGCATCTATTTGGGATGTATTATACAGGTGCAGGCATGAACCCTGCTCGATCCTTTGCTCCTGCTATCCTCACCAGGAACTTCAGCAACCACTGGGTGTACTGGGTAGGACCGATCATCGGGGGATCTCTAGGTGGCCTCCTCTATGACTTCCTCCTCTTTCCCCGGATCAAGAGTGTGTCAGAGAGACTAACTATCCTCAAGGGTATCAGGCCCAATGACTCTGATGGGCAACCAGAGGTCACTGGGGAGCCTGTTGAGCTAAAGACCCAAGCCCTATAGATGACACAGGCATGGGACCCTGCAGGGTTCTTGGCTTGGCGGCGGGACGAG------------AACGAGGAGACTACTCGGGCCAGTCTTTTTGTTTATACCAACAGCAACAACACAAAGGGCCCATTTGAAGGTCCCAATTATCACATCGCCCCACGCTGGGTATATAATCTCACCAGCTTCTGGATGATCTTTGTGGTCATCGCTTCCGTCTTCACCAATGGATTGGTGTTGGTGGCAACTATGAAGTTCAAGAAATTGCGCCATCCCTTGAACTGGATCCTGGTGAACTTGGCCGTGGCAGACCTGGGAGAGACCATTATCGCTAGCACCATCAGTGTCATCAATCAGATCTATGGCTACTTCATCCTGGGCCACCCGATGTGTGTTTTGGAGGGCTACACTGTTTCTCTATGTGGAATCACAGGTCTCTGGTCCCTGGCCATCATTTCCTGGGAGAGGTGGGTTGTGGTGTGCAAGCCTTTTGGGAATGTGAAGTTTGATGCCAAGCTGGCCATGGTGGGCATTGTCTTCTCCTGGGTCTGGGCAGCTGTCTGGACTGCACCACCCATCTTTGGTTGGAGCCGATACTGGCCTCACGGGCTGAAGACGTCCTGCGGGCCTGACGTGTTTAGCGGCAGCTCCGACCCTGGTGTACAGTCCTACATGATTGTCCTCATGGCCACCTGCTGTATCCTTCCTCTCAGCATCATCATCCTCTGCTATATCCAAGTGTGGCTGGCCATCCGCGCAGTTGCTAAGCAACAGAAGGAATCAGAATCTACCCAGAAGGCTGAAAAGGAAGTGTCTCGCATGGTGGTGGTAATGATCCTTGCCTATTGCTTTTGCTGGGGGCCCTATACCTTGTTTGCATGCTTTGCAGCAGCAAACCCTGGTTACGCCTTCCACCCTTTGACAGCATCCCTGCCTGCCTACTTTGCCAAGAGTGCCACTATCTACAACCCCATCATCTATGTCTTCATGAACCGGCAGTTCCGAACCTGCATCCTACAGCTTTTTGGGAAGAAGGTGGATGATGGCTCTGAAGTTTCCAGCACCTCTAGGACAGAGGTCTCTTCTGTCTCCTCTGTGGCACCTGCCTAAATGTCAGGGGATGAGGAGTTCTACCTGTTTAAGAACATCTCGCCAGTGGGCCCGTGGGATGGTCCCCAGTACCACATTGCTCCGGCCTGGGCCTTCCGCTTGCAGACGGCTTTCATGGGCTTTGTCTTCTTCGTAGGGACGCCCCTCAACGGCGTGGTGCTCATTGCCACACTTCGCTACAAGAAGCTGCGCCAGCCGCTCAACTACATCCTGGTCAACATCTCTTTGGCCGGTTTCATCTTCTGCGTCTTCTCCGTCTTCACAGTCTTCGTGTCTAGCTCCCAAGGCTACTTCGTCTTCGGCCGCCACGTCTGTGCGATGGAGGGCTTCCTGGGCTCTGTGGCAGGTTTGGTGACGGGCTGGTCATTGGCCTTCCTTGCCTTTGAGCGCTTCATTGTCATCTGTAAACCTTTTGGCAACTTCCGCTTCAATTCCAAGCACGCAACAATGGTGGTCCTGGCTACCTGGGTCATCGGCATTGGGGTTTCCATCCCACCCTTCTTTGGCTGGAGCCGGTATATTCCCGA------------------AGGCCTGCAGTGCTCCTGTGGCCCTGACTGGTACACAGTGGGCACAAAATATCGCAGCGAATACTATACTTGGTTCCTCTTCATTTTCTGTTTCATTGTGCCTCTCTCCCTCATCTGCTTCTCCTACTCCCAGCTGTTGGGAGCCCTCCGAGCCGTTGCAGCCCAGCAACAAGAGTCAGCCACCACGCAGAAGGCAGAGCGGGAGGTGAGTCGCATGGTAGTGGTGATGGTGGGCTCCTTCTGCCTCTGCTACGTGCCCTACGCTGCCCTGGCCATGTACATGGTCAACAATAGGAACCACGGGCTGGACCTACGGCTTGTCACCATCCCTGCCTTCTTCTCTAAGAGTGCTTGCGTCTACAACCCCATCATCTACTGCTTCATGAACAAGCAGTTCCATGCCTGCATCATGGAGATGATATGTAAAAAGCCAATGACAGATGATTCTGAAACAACCAGCTCTCAGAAAACCGAAGTCTCCACTGTTTCCTCCAGCCAAGTTGGGCCTAGTTAAATGGGGGAAGTGACAGAGGCAGAAGTGGAGAAGTTTCTGGATGAAAATGTCGGTTTTGCCAAAAACTACTACAATCTCCAGTTCCGGGCTAGGGTCATCTCCGAGCTGCTGGGGGCCCGGGAAGCCTCTGTGGATTTCAGCCACTTCCACTCCTTGACCAGCGTGGAAGAAAGCGAGATCATGTTTGACCTGCTGCGAGATTTCCAGGAGAACTTGCAGCCCGAGAAGTCGATGATGAACCTCATGAAGAAGCTGTGCTTTCTCCTGCAGGCGGACCGCATGAGTCTGTTCATGTACAGGGCACGGAATGGGATTGCAGAGCTTGCTACCAGGATCTTCAATGTCCACACAGAGGCGACCTTTGAGGAGTGCTTGGTGATGCCTGATTCAGAGATTGTCTTCCCTCTGGACATGGGCGTGGTGGGCCATGCTGCCCAATCCAAAAAACTTGTGAATGTCCCCAATGTAGAAGAGGATGAGCACTTCTGTGATTTTGTTGATGAACTCACAGAATACAAGACCAAAAACATCTTAGCTTCCCCTATAATGAATGGAAAAGATGTTGTAGCTATTATCATGGCTGTGAATAAAGTGGATGGACCATGTTTTACCAAGAGGGATGAAGAGATTCTAATGAAGTACCTCAATTTTGGAAATTTGTTCATGAAGGTGTTCCATCTATCCTACCTTCATAACTGTGAAACCCGCAGGGGACAGATACTCCTGTGGTCTGGGAGCAAAGTGTTTGAAGAACTTACAGACATCGAGAGGCAGTTCCACAAAGCCCTTTACACAGTCCGTGCCTTTCTCAACTGTGACAGATACTCTGTGGGACTCTTGGATATGACCAAGCAAAAGGAATTTTTTGATGTGTGGCCAGTGTTGATGGGAGAAGCCCCACCTTACACAGGACCCAAGACACCAGATGGAAGGGAAATCAACTTCTATAAGATTATCGACTATATCCTTCATGGGAAAGAGGATATTAAAGTAATACCGAATCCCCCTCCTGACCACTGGTCTTTGGTTAGTGGTCTCCCAACATATGTTGCCCAGAATGGTCTGATTTGTAATATCATGAATGCTGCTTCAGAAGACTTTTTCGCTTTCCAGAAAGAACCTCTGGATGAATCTGGATGGATGATTAAAAATGTCCTCTCGATGCCCATAGTCAACAAGAAGGAAGAAATCGTTGGAGTGGCTACATTTTATAATCGAAAAGATGGAAAGCCCTTTGATGACATGGATGAAACTCTCATGGAGTCTCTAGCCCAGTTCCTTGGCTGGTCTGTCCTAAATCCTGATACCTATGAGTCAATGAACAAGCTGGAAAACAGGAAGGATATATTTCAGGATATGGTCAAATATCATGTGAAGTGTGACAATAACGAGATACAGGAAATCCTGAAAACTAGAGAAGTCTATGGGAAGGAGCCTTGTGACTGTGAAGAAGAGGAATTATTTGAAATTCTAAAAGGTGAACTCCCAGATGCAGAGAAATATGAAATTAATAAATTCCACTTCAGTGACCTGCCCCTGACAGAGCTGGAACTAGTGAAATGTGGAATCCAAATGTATTATGAACTGAAAGTGGTGGATAAGTTTCACATACCCCAGGAGGCCCTAGTACGGTTCATGTACTCTCTCAGCAAAGGGTACCGAAAAATTACCTACCACAACTGGCGCCATGGATTCAACGTGGGACAGACCATGTTCTCATTGCTTGTGACAGGGCAACTAAAACGGTACTTCACAGACCTGGAGGCCTTGGCCATGGTGACTGCTGCTTTCTGCCATGACATCGACCACAGAGGCACCAATAATCTCTACCAGATGAAATCTCAGAATCCACTGGCCAAACTCCATGGCTCTTCTATCTTGGAAAGACATCATTTGGAATTTGGTAAAACTCTGCTGAGGGATGAGAATCTAAATATCTTCCAGAACCTTAATCGAAGGCAGCATGAGCATGTCATCCACATGATGGATATTGCAATCATTGCTACTGACCTGGCCCTTTATTTCAAAAAAAGGACAATGTTCCAGAAGATAGTGGATCAGTCTAAAACTTATGACAATGAACAGGATTGGACCCAATACATGATGTTGGAACAGACTCGGAAGGAAATTGTCATGGCAATGATGATGACTGCCTGTGATTTGTCTGCTATAACCAAGCCCTGGGAAGTTCAGAGCAAGGTGGCTCTTTTGGTGGCTGCTGAATTCTGGGAACAAGGAGATTTGGAGAGAAGTGTGCTCCAGCAGAACCCTATTCCCATGATGGACAGGAATAAAGCGGATGAACTCCCCAAACTGCAAGTCGGTTTCATCGACTTTGTCTGCACTTTTGTCTACAAGGAGTTTTCCCGCTTTCACGAGCAGATCACCCCCATGCTGGATGGTATTACCAATAACCGCAAGGAGTGGAAGGCCCTAGCTGATGAATATGAGGCCAAGATGAAAGCCCTGGAAGAGGAGAAGCAGAAAAAAGAAGAAACTAAACAAGCAGCTGCTGGACAACAGGTAAAACCTGTGGCTGGAGAAGGAGCCCAACAATCCAAGTCCTGTTCTATTCAGTAGATGGCCCTCGAGCAGGAAGCTGTGGAGAAGTTTCTCAAAGAAAATCCCACCTTCACAGAGAAATACTTTGAAAAGGTTCTGAGCCCCGAGAATGTGATCAGTGCGTGTGAGGGCAGGGGTCTGGTGGATTTCTCAACCTTTAAGGAACTGTGCCAGGTGGAGGAGAGCGAAATGCTTTTTGAGCTCGTTCAGGACATGCAAGAAAATATCAACATGGAGAAGGTGGTCTTCAAAATCCTTAAGAGAATATGCACCATCATCCACGCCGACCGCTGCAGCCTCTTCATGTACCGGCAGAGGAACGGCGTTGCAGAACTGGCCACGAGGCTCTTCAACGTCCAGCAGGACAGCGTCCTGGAAGAGTGCCTGGTGCCCCCCGACTCCGAGATTGTGTTCCCTCTGGACATGGGGGTCATCGGACACGTGGGTCAGACCAAGAAGACCGTCAACATCCAAAACGTCGATGAGTGTTCCAACTTCAGCTCATTTGTAGATGAGCTCACTGAATATGTGACCAAGAACATACTTGCCACACCCATCATGAATGGCAAAGATGTTGTTGCTGTAATCATGGCCATAAATAAAACCGATGGCCCATTTTTCACCAATGAAGATCAAGATGTCTTCTTGAAGTATCTGAATTTTGCCTCCTTAAGCCTAAAAATCTATCATTTGAACTATCTGCACAACTGTGAGACTCGAAGAGGCCAGGTACTGCTTTGGTCTGCCAATAAGGTGTTTGAAGAGCTTACAGATATTGAAAGACAGTTCCACAAAGCCTTCTACACAGTCCGAGCCTATCTAAACTGTGATCGCTACTCTGTGGGCCTCCTGGATATGACTAAGGAGAAGGAATTCTTTGATGTGTGGCCAGTGCTTATGGGAGAAGCTCAACCATACTCAGGACCCCGAACTCCTGATGGCAGAGAAATCCAGTTTTACAAAGTAATTGACTATATCCTCCATGGCAAAGAAGATATTAAAGTTATTCCAACTCCCCCAGAAGATCACTGGGCATTGGTCAGCGGCCTCCCAACCTACGTAGCAGAAAGTGGCTTTATCTGTAACATTATGAATGCCCCTGCAGATGAGATGTTTCAATTTCAGAAAGAGCCACTAGATGAATCTGGATGGATTATTAAAAACGTCCTCTCCATGCCTATAGTCAACAAAAAAGAGGAGATTGTTGGAGTGGCTACTTTTTACAACAGGAAAGATGGGAAACCCTTTGATGAGCAAGATGAAGTTCTTATGGAGTCCCTAACACAATTCCTTGGCTGGTCTGTGCTCAATCCTGACACCTATGACAAGATGAATAAACTGGAAAACCGAAAGGACATTGCCCAAGATATGGTGTTATACCACGTGAAATGTGATAAGGATGAAATCCAGGAAGTGCTGCCAACAAGAGAACGGTTTGGAAGGGAACCCATGGACTGTGATGAGGATGAACTCAGAATGATCCTGAAAGATGAGCTGCCAGGACCCAACAAGTTTGACATCTATGAGTTCCACTTCTCAGACCTGGAATGTACGGAGCTGGAGCTGGTGAAATGTGGGATCCAGATGTACTATGAACTGGGTGTGGTCAAGAAATTCCAGATCCCTCAGGAGGTCTTAGTTCGGTTCTTGTATTCGGTCAGCAAAGGATACCGAAGAATTACTTACCATAATTGGCGCCATGGCTTTAATGTGGCTCAAACCATGTTCACACTTCTCATGACAGGCAAATTGAAGTCCTATTACACAGATCTGGAAGCTTTCGCCATGGTGACAGCCGGCCTATGCCATGACATTGACCACAGGGGAACCAACAACCTCTACCAGATGAAATCCCAGAATCCATTAGCAAAGCTCCATGGCTCATCAATTCTAGAAAGACACCATCTGGAGTTTGGAAAGTTCTTGCTTTCAGAAGAGAGCCTGAATATCTATCAGAACCTGAATCGTCGTCAACACGAGCACGTAATCCACCTGATGGACATCGCCATTATTGCCACAGATCTGGCCCTCTACTTCAAAAAAAGAACAATGTTTCAGAAGATTGTGGATGAATCCAAAGGATATGAAGACAAGAAAAGCTGGGTGGAATACCTCTCCCTGGAGACAACAAGGAAAGAGATTGTCATGGCAATGATGATGACTGCATGTGACTTGTCTGCCATCACCAAGCCATGGGAAGTCCAGAGTAAGGTAGCACTGCTAGTGGCTGCTGAGTTCTGGGAACAGGGTGATTTGGAGAGAACAGTGCTTGATCAGCAGCCAATTCCCATGATGGACAGAAACAAAGCTGATGAGCTGCCTAAACTGCAAGTGGGGTTCATTGACTTCGTGTGTACATTTGTATACAAGGAGTTTTCACGTTTCCATGAGGAAATCCAGCCCATGTTTGACAGGCTGCAGAATAACAGGAAGGAATGGAAGGCCCTGGCTGATGAGTATGAGGCTAAAGTGAAGGCTTTGGAGGAAGAAAAGAAAAAAGAAGAGGAGAAACCTGTAGCAAAGAAAGTTGGCACCGAGATTTGCAACGGAGGTCCGCCTCCACAATCTTCCACCTGCTGCATCCTCTAAATGGGTGAGATCACCAAGGAAGAAGTGGAGAAATACTTAGGAAACAACCCTCAGTTTGCAAAGGAGTATTTTGACAAGAAGCTGAGGGCGGAGGTGCTGGGAGAAGTCTTCAAAAACAGCCCAGTCCCCATCAAGGAGAATGCCTCCTTCAGTGAGATGACGCACGTCGAGGAATCAGCTTTGCTCTTTGAGCTGCTGCAGAACGTCCAAGATGAAGCAGCCAGCATGGAGGCAGTGGTGCACAAGAATCTACAGAGGCTATCCCAATTGCTTTCCGCCGACCGCTGTAGCATGTTCATTTGCCGATCGCGCAACGGAATTCCAGAGGTGGCGTCGCGGCTGCTCGATGTCACCCCGACCTCTAAGCTAGAAGACAACCTTGTGTCTCCTGACAAAGAAGTTGTTTTTCCTCTAGATAACGGGATTGTGGGTTGGGTTGCTCATACTAAAAAATCCTTTAATATTCCGGATGTTACCAAGAACAGCCATTTTTCAGACCTTCTGGATAAGCAAACTGGTTACACCACTAAGAACATGCTGGCAATGCCTATCGTGATGGGCAAGGAGGTTCTTGCTGTTATGATGGCTATCAACAAAATCAATGAGCCTGAGTTTACTAAGCAGGATGAAGAGGTTTTTTCCAAATACCTCAGTTTTGTTTCTTTTGTTCTAAGGCAGAACCACCTATCATATCTTCACAGTATTGAAACTCGAAAAACTCAGGTCCTTTTATGGTCAGCCAACAAAGTATTTGAAGAACTTACAGATATTGAGCGGCAATTTCATAAAGCTCTATATACCATTAGAGTCTATATGAACTGTGAAAGATACTCCATCGGCCTACTGGACATGACCAAAGAAAAGGAGTTCTATGATGAATGGCCGATCAAGCTTGGAGAAGTAGAGCCCTACAAAGGTCCAAAGACACCAGATGGCAGAGAAATTATCTTTTATAAGATTATTGATTATATTCTGCATGGAAAAGAAGAGATCAAAGTCATCCAGACGCCTCCTACAGACCACTGGTCTCTTGTTAGTGGGTTGCCGGCATATGTTGCTGAACATGGATTTATTTGTAATATGATGAATGCACCAGCAGATGAATATTTCACATTTCAGAAAGGACCCGTTGATGAAACAGGCTGGGTCATTCAAAATGTCCTCTCCCTACCCATAGTCAACAAGAAGGAAGACATTGTGGGAGTCGTGACATTCTACAATCGAAAAGACGCAAAGCCCTTTGATGAATATGATGAGCAAATCACTGAGATTCTCACACAGTTTCTTGGTTGGTCTCTTTTAAATACTGACACTTATGATAAAATGAATAAACTTGAAAACAGAAGGGACATTGCTTATGAAATGCTCATGTATCAGACCAAAGCTACTGCTGGTGAAATTGAGTCTATTTTGAAATACAAAGAAAAGTTGAATACAAACATTATTGACGATTGTGAAGAAAAGCAACTCATCCAGATTTTGAAAGAGGAGCTGCCGAACCCAATGGATGTAGAACTTTATGAGTTCCACTTCAGTGACTTTCCTATTACAGAGCATGGATTGATAAAATGTGGGATCCAATTATTTTTTGAAATAAAAGCCGTGGAAAAGTTCAAAGTGCCTGTGGAGGTTCTTACAAGATGGATGTACACAGTGAGAAAAGGTTACCGATCTGTCACCTATCACAACTGGAGGCATGGATTCAATGTGGGACAGACAATGTTTACCCTACTAATGACAGGAAAACTGAAGAAATATTATACCGATCTGGAAGCCTTTGCTATGATTGCAGCTGCTTTCTGCCATGATATTGATCACAGAGGCACCAACAATTTGTTTCAGATGAAATCTGCATCCCCCTTAGCCAAACTTCATGGCTCTTCCATTTTGGAGAGACACCACTTGGAGTTCAGTAAGACTCTGCTCCATGATGAGAGTTTAAACATCTTCCAGAACCTCAATAAGCGCCAGTTTGAAACCGTTATTCATCTATTTGAAGTGGCAATAATAGCAACTGACCTGGCTTTATATTTCAAGAAAAGAACCATGTTTCAGAAGATTATTGACACTTGTGAAAAAATGGAAACTGAAGAGGAGGTCATTAAGTATATATCCATTGACCCAACCAAAAAAGAGGTTATCATGGCAATGATGATGACAGGGTGTGACCTCTCTGCTATAACCAAGCCTTGGGAGATCCAAAGCCAGGTAGCCCTCATGGTTGCAAATGAATTTTGGGAACAAGGAGACCTGGAGAGAACAGTATTGCAACAAAAACCAATTCCTATGATGGACAGAGAAAAAGGAGATGAACTACCCAAGCTCCAAGTTGGTTTCATCGATTTTGTGTGTACTTTTGTATACAAGGAATTCTCCCGGTTTCACAAAGAAATTACACCAATGTTAAATGGTCTTCAAAACAACAGAGTAGAGTGGAAATCCCGAGCTGATGAATATGATGAAAAAATGAAGGTGATAGAAGAAGAAAAGAAAAAACAGGAAGAAGCCAACACAGCTCCAAAAGCTGAAGAAGATGTAGGAAATACTACAAAAAGTGGTGATGACAAAAAGTCCAAAACGTGTGATATTTTGTAAATGAACTTAGAGCCACCCAAGCCTGAGTTCCGATCGGCCACTAGAGTGGTTGGAGGACCCGTTACTCCTAGGAAAGGACCACCCAAATTCAAGCAGCGGCAAACTCGTCAGTTCAAGAGCAAGCCCCCCAAGAAAGGTGTACAAGGTTTTGGTGATGATATTCCTGGAATGGAAGGCTTGGGAACAGACATAACTGTCATCTGTCCCTGGGAAGCCTTCAACCACTTGGAGCTGCATGAGTTGGCCCAGTATGGCATTATTTAGATGAGTGACAACACCACATTGGCCCCTCCAACCACAGAGCAGGCTCCCGCCACTCCCCGCAAAGGACCCCCTAAATTCAAGCAGAGACAAACTCGACAATTCAAGAGCAAGCCTCCTAAGAAAGGTGTAAAAGGATTTGGAGATGACATCCCAGGCATGGAGGGCCTTGGAACAGATATCACGGTCATTTGTCCCTGGGAAGCCTTCAGCCACCTGGAATTACATGAGCTGGCCCAGTTTGGAATCATCTAAATGAATGGCACAGAGGGACCCAACTTTTACGTCCCCTATTCCAATAAGACTGGGGTGGTCCGGAGCCCCTATGAGGAGCCCCAATACTATCTAGCCGAGCCATGGATGTTTTCCAGCCTGGCGGCTTATATGTTCATGCTGATCGTCCTGGGCTTCCCCATCAACTTCCTCACCCTCTACGTCACCATTCAGCACAAGAAACTGAGAACACCCTTGAACTACATCCTTCTGAACTTGGCAGTGGCTGATCTCTTCATGGTAATTTGTGGTTTCACCACCACCCTTATAACTTCCCTTAATGGCTACTTTGTCTTTGGAACCACTGGCTGTCAAATTGAAGGCTTCTTCGCCACCACAGGAGGTGAAGTAGCCCTCTGGTCCTTGGTGGTTTTGGCCATTGAGAGATATATTGTGGTCTGCAAGCCAATGAGCAACTTCAGGTTTGGGGAGAACCATGCCATCATGGGCGTCGCCTTCACTTGGATGATGGCTCTGGCTTGTTCTGTTCCACCCCTCTTGGGCTGGTCCAGGTATATTCCAGAGGGAATGCAATGTTCATGTGGAATTGACTATTATACTCTCCACCCTGATGTCAACAATGAGTCTTTCGTCATCTACATGTTCGTGGTTCACTTCACCATTCCACTGACCGTCATTTTCTTCTGCTATGGACAACTGGTCTTCACAGTCAAAGAGGCTGCAGCCCAGCAGCAAGAGTCTGCTACCACCCAGAAAGCTGAGAAGGAAGTCACCCGTATGGTCATCATCATGGTCATCGCTTTCTTGATTTGCTGGGTGCCCTATGCTTCTGTGGCATTTTACATTTTCACTCATCAAGGTTCTGACTTTGGCCCAATCTTCATGACCCTCCCGGCTTTCTTTGCCAAGAGTTCATCCATTTACAACCCAGTCATCTACATCATGATGAACAAGCAGTTCCGAACCTGCATGATCACCACTCTCTGCTGTGGCAAGAATCCATTGGGTGATGATGAAGCCTCCGCCACAGTCTCCAAGACGGAGACCAGCCAGGTTGCTCCTGCATAAATGGCCACGGGTGTGAAGAATGCCCCAAACAACGTGATCTTCAAGAAGGTCTCCCGGGACAAGTCAGTGACCATCTACCTAGGGAAGAGGGACTACATTGACCACGTGGATAACGTGGAGCCTGTGGATGGTGTCGTGCTGGTCGATCCTGAGCTGGTGAAAGGGAAGAAAGTCTTTGTGACGCTGACGTGTGCGTTCCGCTACGGCCAGGAGGACATTGACATCATCGGCCTGACCTTCCGGAGAGACCTGTACTTCTCCAAGGTGCAAGTTTACCCTCCCGTCAGCACGGCCAATAAGCCGACCAAGCTGCAAGAGAGCCTGCTGAAGAAGCTGGGGAGCAACGCCTACCCTTTCCTTCTCACGTTTCCTGACTACTTGCCCTGCTCAGTTGCTCTTCAACCGGCTCCTCAAGATGTGGGCAAGTGCTGCGGAGTGGACTTTGAGGTGAAGGCGTACGCCACAGAAAACACAGAAATAGAAGAGGAAAAAGTGCCCAAAAAGAGCTCCGTCCGCCTGCTGATCCGCAAGGTGCAGCACGCCCCTCCCGAGCTGGGCCCCCAGCCCCAGGTGGAGACAGCCTGGCAGTTCTTCATGTCCGACAAGCCCCTGCATCTGGCCATCTCCCTCAGCAAGGAGATCTTTTTCCATGGTGAGCCAATTCCTGTGACCGTGACTGTGACCAACAACACGGAGAAGACCGTGAAGAAGATTAAAGTGCAAGTGGAACAAGTCGCCAACGTGGTCCTGTATTCGAGTGACTACTATGTCAAACCTGTAGCCATGGAGGAGGCCAATGAAAAA-GTGCCACCAAACGGAGTCTTAACGAAGACGCTGACCCTTACCCCCTTGCTCGCTAATAACCGAGAAAGGCGGGGCATTGCCCTGGATGGAAAAATAAAGCACGAAGATACGAACTTGGCCTCCAGCACCATCATTAAGGAGGGCATAGACCGAGCAGTGTTGGGCATCCTGGTGTCTTACCAGATCAAAGTGAAGCTCACTGTCTCAGGCTTTCTGGGCGACCTCACCTCTAGTGAAGTGGGCACCGACCTGCCGTTCCGCCTCATGCACCCCCACCCTGTGGATCCAGCCAAGGACAGCTCAATGGGGGAGGATTTGGTCTTTGAGGAGTTTGCTCGCCAGAATCTGAAAGACGGGGCTGAAAATGAAGAAGAAAAA------AAAGAGGGGCCAGACAACGATGAATGAATGGGGCAACTGATCAAATTTGGGAGGCAGGAGAAGCGGTTAGTTCGTCGTAAGAAGCTCCAATGTAATCGAGTCCTTTTTCTTTTGGGCATGATACTCATTGGCTCTTCTTACCACTTTCTGAAGAACCACTGGTCCATGCCTAAACTGTGGACAACCATGTATTCTCAGAACCCTGTGAAAATGGCCAGCCGGGATCTTTCTGATAGTGAAACAGTAATATCAAACAGTGACCATCAGGAATCCATTCTAAAAATGGAAGACAGTACACTGCACTCACAAGTT---ACAGAAGGCAGGGACAAGTTAACAACCTCAGCAACTATTGCAAAGAAAAACTTAAACACACCCAGGAGAATAATGGATAACTCTACCCCAGGGACTCCAGAGACACCTAGGAGAAGGAAGAAAAA-T------------------------------------TATACTCCAACCACATTCAGTAGAAATGTTCAGAGACCTACCTCAACTACTCCTAAAAAAATTGAGAAT---CATGTGATTATTCCCAAGGTAAAAGAGAAAATCAATGACACAATGACACTTAGGAAAACAATGGAAAAGAAGCTTCTGGCTATCCCCAAAAGGACAGTAAAAAATATCCCAAGA------ACCCCCAAAGGAATAGTTGAGAATACCCCAACTAGTTTAAAAAGAATA---ATAGAGAACACTGTCTCACCTTC---AGCAAAAGTAGTAGTACAAACAACTCCAACTATTCCTAAAAGAATAAAGGAAAAAAACCCAGCTGTTCCCAAAAGAGTAATGGAG------------------------------------------------------------------------AATACTTCAATTACCTCCAAGAGA------------------------------------------------------------------------------------------------------------------------------------------------------------------------------GTAGTGGAAAAGAAGAATTCAAATATTTCAAAGAGAAGAGGAGCAGAAAATTCCCCAACTGCTCATCCAACAATGATGGAGACAAGCACTGTGGTACCTAGCACAACAGTGGAGAACACCACCTCTCCTGGATTGGGAGTCATGAATACCCCAACCAGAGCTAGGGTATGGACATCGAGAACCTCTTCAACCAGGGTGATGATGAAGAAAACTTCTTCAGTCACTCTCAGGGAAGGAGCACATAACACAACATCCTCTGCCATGGGCATCATTACCCCTACCGCCCAGATCCGGGACTGTGTTTTTGTAGATCATGTCCCAACAGTTCCTGTCAGCCTTTCTCCTTCAACAGAAATGATACCTCTTTCTGATGAGGATAGCCATAGCTCC---CCTACAGATCCTAAACTGTTGGGCTTTCATCCCAAGGGAGAATACCCTGAAGACCTGTTCAGTGTGGAGGAACGGAAGCAAGGCTGGGTGGTCTTACATCTCTTTGGAATGATATATGTGTTTGTGGCTTTGGCCATTGTGTGTGATGAATTCTTTGTCCCAGCC-TTGGGAGTCATCACCGATAAGCTACAGATCTCTGAGGATGTGGCCGGAGCCACCTTCATGGCAGCTGGGGGCTCTGCTCCTGAGCTCTTCACATCACTCATTGGTGTTTTCATCTCTCACAGCAATGTGGGCATTGGCACAATTGTGGGCTCTGCTGTGTTCAATATCCTCTTTGTCATCGGCACTTGTGCTTTGTTCTCCAAAGAAGTCCTCAACCTCACTTGGTGGCCCCTGTTCCGAGATGTCTCCTTTTATATCTTTGACTTGATGATGCTCATCATCTTCTTTTTGGACAGCATGATCACCTGGTGGGAGAGCTTAATGCTCCTCATGGCTTATGGTTTCTATGTCTTTACCATGAAATGGAACCAACAACTTGAAATCTGGGTTAAAGAACAGCTTAACAAGAGGACAGTGTCCAAGATTATGATTGGAATAAGTCTCAATAAGACAGGCAATGGTGACATCCCTGTGGATGATGTGGAAGACAGCAAGAAACTGAAGCTCCCGTCCAGTCTGACCCGAGGAAACGGTACGACCTCGCTACACAACTGCACCATTCGCAGTACCATCTACCAGCTCATGCTGCACACGCTGGACCCTCTAGGGGAAGTGGAAGAACCTGCAGAGCCCGATGAGCTCCCAGCAGTCAAAGTTTCTCCAGCTTCTGTTGTGCGCGCTGCCAAAGATCATGATGAACCAACCCCTGATGGGCAGGAGGGTGCAGCTGCTGCAGGAGAGGATAAAGGTGAA------------GGTGAAGATAAAGATAAAGTTCTGTGTGGAAATGAA------------------------------------------------GCAGGAGAA------------------------------------AAAAATGAAGATGAACCCCAAGGTCAGAACAAAGATGAAATTCAAGGGAAAAGT------------------------------------------------------------------------------------------------------------------------------------------------------------------------------------------------------------------------------------------CAAGGTCAAGGGAGAGAGGAAGAAGACAAGGAGGGTAAAAAAGACCATGGAAAGGGA------------GATGCAGAAAGAGATGAAGGTGGAAAAGAAGGTGTAAAT---------------------------------------------------------------------------------------------------------------------------------------------------GAAGGTGAAGAAGGAGGTGAAGAAAAAGGTGAAGAA------GAA---GGTGAAGAAGGTGAAGAAAAAGGTGAAGAA------------------------------------------------------------------------------------------------------------------------------------------------------GGTGAAGAAGAAGGTGAAGAN---------NNN---------------------------------------------------------------------------------------------------------------------------------------------------------------------------------------NNN---------------NNNNNN------NNNNNNNNNNNNNNTGAA------------------------GAAAAAGGTGAAGAAGAAGGTGAA------------GAAGAAGGTGAGGATGGCAGTGAAGATGAAGATGAGGAT---GAGGAAGAAGATGAAGAGGAGGAAGAAGAAGAAAATGAGGAGCCTCTGACACTAGAATGGCCTGAAACAAAATCTAAACAGGCCATTTACCTCTTCATTTTTCCCATCATTTTCCCTCTGTGGCTGACAATTCCAGATGTCAGGAGACCGGAATCTAAGAAGTTCTTTGTAATCACATTTCTGGGCTCCATCCTGTGGATAGCCATGTTCTCATACCTCATGGTGTGGTGGGCTCACCAGGTTGGTGAAACAATTGGGATTTCTGAAGAGATTATGGGCTTGACAATCCTAGCAGCAGGCACTTCAATTCCTGACCTCATTACAAGTGTTATTGTTGCCAGAAAAGGCCTAGGAGATATGGCTGTTTCCAGCTCAGTGGGCAGCAACATATTTGACATCACTGTAGGTTTGCCAGTTCCCTGGTTTCTCTTCTCTCTCCTCAACGCACTTCAGCCTGTCCCAGTGAGCAGCAATGGCTTGTTCTGTGCAATTGTTTTGCTCTTTCTCATGCTCCTGTTTGTGATCTCTTCAATTGCAGTCTGTAAATGGAAAATGAACAAAATTCTAGGGTTCATCATGTTTCTCCTTTACTTCATATTCTTGATTATCAGTGTAATGTTAGAAGATCGAATCATATCCTGTCCCATCTCCATTTGAATGGCCCTGCCTCAAACCTTTACCACTAGCTTTCTTGAAGAATGGTGCTTGGATAAATCACTATCTGGCTGCAGGAAGCACCAGAATGTCTGGAAAAAACTGAGACAAATACGCATTGTAGGGCTCTTCATGGGCATAATGGCCATTTGCACGTTCTCACTTTCAACTAGTGCCTTTTTCAAGATAGAGACACACAGCACAGATCGGGCCAACAGTTTAGGTCATTCGGAATTAATGTCTGGATACCATCAAAGAACTCTGTTAGACTTAAAGGAGAAGGTTCAGGATGGTACTCCAGAGCCGTATTCTACACAATATGAAAATGCAACTGAACCTCCTCAAGGAGATTATCCAAGAGACCTCTTTTCTCTTCAAGAACGAAGAAGAGGTGCAATAATTCTTCATGTCCTCGGAATGATCTACATGTTCATTGCCTTAGCCATAGTCTGTGATGAATTCTTCGTTCCTTCTCTGACAGTCATCACTGAAAAGTTGGGTATTTCTGATGACGTAGCTGGGGCAACTTTCATGGCTGCTGGGGGCTCAGCTCCAGAACTTTTCACATCTCTGATAGGAGTCTTCATAGCTCATAGCAATGTTGGCATTGGTACAATTGTAGGCTCAGCAGTATTCAATATCCTATTTGTTATTGGGATGTGTGCATTGTTTTCAAGAGAGATCCTAAATCTTACCTGGTGGCCACTCTTTAGGGATGTCTCATTTTATATTATTGACTTGATCATGCTTATAATTTTTTTTCTGGATAATCTCATCACATGGTGGGAGAGCTTGTTGCTGTTAACAGCTTATATTCTCTATGTGACTTTCATGAAATTCAACGTTCAGGTGGAAGCATGGGTGAAGCAAATGCTAAATAGAAACAAAGTTGTGAAAGTAACTGCAGCCACA---------------------------------------------GCAGCAGCAACAGCAGCAGAAAATGATGCAAAGTCATCTACTACTGCCAAGGACAAGGACGAACAAACTCTAACGACTAAACCACGGCTCCAACGAGGTGGTAGCTCTGCTTCTCTGCATAATAGTCTGATGAGGAACAGCATCTTCCAGCTCATGATTCATACTCTTGACCCACTTGCTGAAGAGCTTGGATCATATGGAAAACTAAAATATTATGACACAATGACTGAGGAAGGACGCTTCAGAGAAAAGGCTTCAATACTTCACAAGATTGCCAAGAAGAAATGCCAGGTGGATGATAATGAAAGACATAATGGGACTGCCAACCATATGGAAAAAATAGAGCTCCCAAACAGTACAAGTGTTGAAGTGGAAGTAACACCACCCAATGAAGGTTCAGGACCTGTGCAAAATGGAAATCTCTCCCATGGCATTGAATCAACAGAAATACAGGCTTCAGATACAGGTGAAGATGAAGATGACCAGCCACTCAGCTTGTCTTGGCCGACTAATACCCGCAAACAGATTACCTTCCTGATCGTTTTTCCCATCGTGTTTCCACTATGGATAACCCTCCCTGATGTCCGAAAACCTGCCTCAAGGAAGTTTTTTCCCATCACATTCTTTGGAGCCATCACCTGGATAGCCGTTTTCTCTTACTTGATGGTCTGGTGGGCACATCAGGTTGGAGAAACAATTGGTATTAGTGAAGAAATCATGGGCCTCACCATCTTGGCTGCTGGGACTTCTATCCCTGACCTCATTACCAGTGTCATAGTGGCTCGGAAGGGACTTGGGGATATGGCAGTATCCAGCTCTGTTGGGAGCAATATCTTTGACATTACAGTGGGACTCCCACTGCCCTGGCTCTTGTATACTACAATTCACAAATTCAAACCCGTGACGGTCAGCAGCAATGGTCTCTTCTGTGCCATTGTTCTTCTCTTCATCATGCTACTCTTCGTCATCATCTCCATCGCCCTCTGCAAATGGAAGATGAACAAAATCCTGGGATTCATTATGTTTGGCCTGTACTTTGGATTCCTGGTAGTCAGTGTCCTCCTGGAGGACAGAATTATCATGTGTCCCATTTCCATATAG [50217 bp]
'Dasyurus hallucatus' ATGGCCACCAGCTCCAAGGTGTTTAAGAAGACCTGCTCCAATGGGAAGCTTTCCGTCTACCTGGGAAAACGGGACTTTGTGGACCATATCGACTCAGTGGAACCCATTGATGGTGTTGTCCTGATTGACCCTGAGAACGTGAAAGATCGAAAAGTGTTCGTGGTGCTGACTTGTGCCTTCCGTTACGGCCGGGACGATCTGGATGTGATCGGTCTGACCTTCCGGAAAGACCTCCATATGCAGGCCCTCCAAGTGTTCCCCAAAGAGCCCTCCCAGGCCCCAGTGCCCCTCACAAACCTTCAAGAATGCCTGCTGCACAAGCTCGGTGACAATGCCTATCCCTTCACCTTCCAGCTGCCCACCAATCTGCCCTGTTCAGTGACCCTGCAGCCTGCGCCTGAGGACGCCGAGAAGGCCTGTGGAGTGGACTTTGAAGTGAAGAGTTTCTATGCTGAGAATGTAGAAGAGAAAATCTCCAAGAGGAACTCCGTGCGGCTAATCATTCGCAAGGTGCAGTTTGCCCCCCTGGACCTAGGCCCCATGCCCCGGGCTGAGACCACCCGGCACTTCCTTCTGTCTGACCACCCTCTGAAGCTAGAAGCTTGGATGGACAAGGAGGTTCACTACCACGGGGAGCCGATCTCCATCCACGTCGACATCAACAATGGCACCAGCAAGCTCATCAAGAAAATCAAGGTGTCGGTTGACCAGATCGTGGATGTTGTCCTGTACTCTGGGGACAAGTACACCAAAACCGTCTTCTCTGAAGAGTTTGGCGAGACTGTGGCTGCTAATTCTACCTTTTCCAAGAGTTTCACGGCGACCCCCACCCTGGCCGCCAACCGTCAGAAACAGGGCCTGGCCTTGGATGGCAAACTTAAGCATGAAGACACCAACCTGGCCTCGAGTACCATCCTTCAGCCCGGCACGGACAAAGAGGCTCTGGGGATCCTAGTGTCCTACCAAGTCAGGATCAACATCGTGGTGTCTCGCGGAGGCATCCTAGGAGATCTGACATCCAGTGACATGAGTGTGGTGCTGCCCTTGAGCCTGATGCATCCCAAGCCCTCTTACGATGTCACCAGTGAGGACATCATCATCGAGGAGTTTGCTCAGAGGTGGCCAAAGGGCCAGGGGGGAGACGAGCCTGAGGAGGAGGCCCCC---AAC------------GCTGAGGACAACTAAATGTATAGGAGTACCTATCTGCGTGAAACCCGAAAGGAGAAATATGAACGGGCTGATGAATTGCATGGCTCAGGAGAGCTGAGTAGTTTGGGCCAAGCTCAAGGACTGGAGAATCTACAAGAGCTCAATGAGCGCTTTGCTAGTTATATCAACTGGGCTCGGGGGCTGGAGCAACGCAATGCCATCTTCCGAAAGCAGCTAGAGACCTTCCAGCGTCTAGATGAGTTGGCTAGCTTGGAAGAAGCATTTTCTGAGCAAATAGAGCTGAACCTTCAGCGGGCGAGGGACCTGGCTATTGATCGGGCTAAGCTGGAGCGCGAGGACAAAGATGCCCAAAGGGTACTCGATGAGTTCCGAAATAAGTATCAAAATGAATGTGAATATCAGCTCCTGCTGAAAGAAACTCTTGAACGTCTGAACAAGGAAGCAGATGAAGCTTTGCTGCATAATTTGGAGCTTCAGATCGAATCCCAGTTTCTGCAGGATGACATCAGTGCAGCAAAGGACAGGTACAAGAAGAATCTCTTGGAAATCCAGACCTACGTCAGTGTCCTCCAGCAGATCATACAGAACACTCCTCCGGTGTCCACAATCACCATTGGCATAAATGAGGAGAAGCTCATAGCTGAAAGGAGAGTTCCCATTCTTCAGAGTCAGCTTGAAGAGTACAAAGGTATCCTGGCCCAGTTACAGATGCAGAAATCCAAGCTGCAGGCTGAGACTGTGACACTGGAGCAAACTATTAAAAACACCCAAGAAAGTTACGATGATGAGATTCAACTTTACAACGACCAGATTGAAACTCTGAGGAAAGAGATTGAAGATGCAGAAAGAGTATTGGAAAAGTATACAAATGATTGCCGCCAGTTGGCAATATACCAGCAATCGCTGGAAAATGAATTGGAGCGGTACAAACGCATCATTGAGAATGAAGATAACAGGCTTAATTCTGCTATAGTGGGAACACCGATCACACTTTTTACTCAGAGCTACCAAGCTTCTTACAATCTCCCTTCCAGCAGAAAAGATATCACTCGGGCTGTCCAGGATATTACAACAGTAAAGCCAAGACAAAAAGGTTTACCAAAGAAAGCTTCAAGAAAAAAGGAGATTACAACTAAAGACAAATCAGATGAAATGTTAGAGGACCAGCCAGTCAAAAAGTACGTGGGAGGCAAAGACCAAGTGCAACTTCAAGATGAGCTCCAATCCAAGCTGGAAGTGAGCCATGAAGAACCAGAGATCCTAAGACCAGAAGTAGGCCCAGAGGACGAGCCGGATGGTGCACAAATAAGCAAAGCCTTTGGCAAAATGTGTAATATTATTAAAGAGAAAGTAAGAAGAGACAAAGATGCTGAGCCTCACTCTGATCTCTACACTAAAGGGCGCCATGTGCTTGTTACAGGGGATGCCAGCTACGTGGATCCTGACTTTTGTTCCTCATCCATCCCAGCAAAAGGTGGGATTGTTGTTTCTATTGACCAGATAGGTGATGGTGATGACCTGGAGCCAACACCTGAG---CTTCCTGAACCCCCATTCCCAAATGGATCTGAAGAACCAGAAGAGCATGAAGATGAATGCAAAAATCAAGAACATTCTGGAGATGGAAAGAATGAAAGCAAAAACAAAGAT------CAGAGGAAGGTAGAGGAAAAAACTGATGACATTCTCAAGGAGAAGGGGGATGTGAAGCCCTGTCCAGGAGTCATACATGATCCAAATGGATATTCTGCAGACCATTCACAGAAAATCAGGAAAGATAAGACTCCTGAGGCAGCAGATAAAGGGCTATTGGAGAAAGGTCCCCATAGTTCCATGACCTATGAGAAGGTAGAGGTGGTAGAATCCATTGAAAAATTTTCTACTGACCGAATTCAAACTTATGAAGAAACAGCAGTGATTGTAGAAACGATGATAGAAAAGACAAACAGGAAGAAGCCAGGAGACAAAAGCTCATAAATGCCCTTCCCAAGGAGAAGGTCCTCATTTCTGGGGTCCCACCCCTCCTCCAGTCTTGAGAGTCCGGGGACCTCAGGCTGCCGGGTCAGTGTTGTAGGGAATAACATGGGCAGCCTCCCCAGACCCCCAGGG------GTGTACGTGGGGGCAGTGCCAACCGGAGGAGTGAGCAGCCTGGGCACCCGAGTGTCCCGCCGGGCCTTGGGCATCAGCAGTGTCTTTCTGCAGGGTCTGAGGAGTTCTTCCACAGCTCTGGCTCTGAGCCCAGGACTGGAGAAGAACCGAGGCATCTTCTTTGAGTCACTAAATGGCTGCATGGTGGAATACATTGAGAAGGTCCGAGCCTTGGAGAAGGTGAATAGGGAGCTGGAGGAACATCTGCGGGTCTATCTGGAGAAGAAAGCTTCCAGCATCAGCAACTGGGGAGCCCTGCGGGAGACCTGGGAGAACATCTACCATCAGGTGGGCGACGCCGTCTTGGACAATGCTCGGCTCATGCTGCAGACTGAGAATACTCAGGCTTGTGCTGAAGATTTTAAAGAGAGATATGAAAATGAGCAGCCCTTTCGAAAAGCAGCTGAAGATGAAATTAACTCCCTGTACAAAGTGATTGATGATGCTAATTTGACTAAAATGGATCTAGAGAGCCAGATTGAAAGCATGAAAGAAGAACTGGCTTTTATGTCAAGAAACCATGAAGAGGATGTGAAGGTGCTGTACAAACAGCTGGCCGGGTCAGAACTGGAAGGAATGGATGCTCCTATTGGTACTGGCTTAGATGACATCCTGGAGACCATCAGAATTCACTGGGAGAAAGACATAGAGAAGAACCGAGCAGAAACAGGAGCCTTGCTCTATGCCAAG---CAATCCCAAGTGGTCCAG---GCTCGGTCTCAGGAGGAAGAAGTGGTGGAAGCCCTCAGAGCGGAGTTTCACGATACTGCTTGTGACATCCAGCGCCTTCAAGCGGAGACAGAGTCCTTGAGAACCTTGAAAAGAGGCCTGGAGAACTCATTGTATGACGCCAAGCACTGGCACGACATCGAGCTCCAGAACCTGGGTTCTGTTATTGCCAAGCTAGAAGCCGAGCTTGGGGAGATCCAAAGGGAAACCGAGCAGCAGCAAAAAGACCGGGAGCATCTGCTGTCTGGCAAATTACAACTGGAGAAAGACATTGTGTCCTATCACTGCCTTCTGGATAGAGAAGGAAGCAGCTAA?????????ATGAAGAGAAATGTAGTCAGCACTCAGCATTCGTATGTGAACATCCCCGAGGTGATTGTACAAGACACCTCAGAGGAACTAAGAAGGATAGAAAATGGAGGTTACAGTTCACTCTCTGATGATGACGATGATGATGACAGTGTCTCTGGGATGGAGCATGGAAACCACCAAGAGGGGGATGTTTTCAGAAATAACTCCAATGAAAAGGAAAGAACATCTTCACAGAGGAGTCAGTACCTTCCTGGTCCCATCGCACTCTTCAACGTTAACAACAGCAGCAATAAAGACCAAGAGGTGAAAGAGGAAGAGGAAAAGAAAAAGAAAAAGAAAAAAGAAAAGAAAGACAAATCCGATGATAAAAAGGAGAAGAAAAAGGATCCAGAAAAGAAAAAGAATAAGGAAAAAAAGAAAGAGAAAGAGAAGAAAA------------AGAAAGAGGAACCGAAAAAAGATAAGAAAGAAGATGAGAAGAAAGAAGTTACAGTTATTGATCCAGCGGGGAACACATATTACAACTGGCTGTTTTGTATAGCTATGCCTGTGATGTACAACTGGACCATGATCATTGCAAGAGCATGTTTTGAGGAACTTCAGTCTGATTACTTAACATATTGGATTATTTTGGACTACTTCTCAGATGTAATCTATATTCTTGACATGATTGTACGAACAAGGACAGGTTACCTGGAACAAGGATTAATTGTGAAAGATCAGTCTAAGCTCTTGAACAAATATAAGTCACATTTGCAATTTAAACTTGATGTTATCTCAGTGATACCAACGGATCTGCTGTTTTTTAAATTGGGATGGAACTATCCAGAGATAAGATTAAACAGATTACTCAGGATATCACGTATGTTTGAATTCTTCCAACGGACTGAAACAAGGACAAACTATCCAAATATCTTTAGGATTTCTAATCTTTGCATGTATATTGTGATTATCATCCACTGGAATGCATGTGTATACTATTCTATCTCTAAAGCCATTGGATTTGGGAATGATACATGGGTCTATCCTGACATTAATGACCCTGAATTTGGTCGTCTGGCTAGAAAGTATGTTTATAGTCTCTACTGGTCAACACTGACCTTAACCACCATTGGTGAAACGCCCCCTCCTGTTTTGGATTCTGAGTATGTCTTCGTGGTGGTTGACTTCTTGATTGGAGTGTTAATTTTTGCTACCATCGTCGGTAATATCGGCTCCATGATTTCTAATATGAATGCAGCCAGAGCAGAATTTCAAGGAAAAATTGATGCTGTGAAACAGTATATGCATTTTCGAAATGTGAGCAAAGATATGGAAAAGAGGGTTATCAAGTGGTTTGACTACTTATGGACAAATGAAAAAACAGTAGATGAAAGGGAAGTCTTGAGATATCTACCAGATAAACTAAAGGCGGAGATTGCCATCAATGTTCACCTAGACACATTAAAGAAAGTACGCATTTTTTCTGATTGTGAAGCTGGACTATTGGTGGAACTGGTCTTGAAGTTACAGCCTCAGGTCTATAGTCCTGGTGATTACATTTGCAAAAAAGGAGACATTGGACGGGAGATGTACATTATCAAAGAAGGGAAACTGGCTGTGGTAGCAGATGATGGGATCACACAGTTTGTGGTCTTGAGTGACGGTAGTTACTTCGGAGAGATTAGCATCCTCAACATTAAAGGCAGCAAAGCTGGCAACCGAAGAACAGCCAATATTAAAAGTATCGGTTATTCAGATCTCTTCTGCCTATCAAAAGATGATCTCATGGAAGCTCTAACTGAATACCCAGATGCTAAATGTATTCTAGAAGAGAAAGGCAGACAAATCTTAATGAAGGACGGACTGTTGGATATAAATATTGCAAATGCAGGAACTGATCCTAAGGACCTGGAAGAGAAGGTCACACAAATAGAGGGATCAGTAGATCGTTTGCATACAAGATTTGCCAGGATTCTGGCTGAGTATGAATCAATGCAGGCGAAGTTGAAGCAAAGGCTAACTAAAGTTGAGAAATTCTTGAAACCAATAATTGAAACAGAGTTTTCAGATATCGAAGCACTAGAA---------------ACAGAGTCTACACAGGAATGAATGGCCAAAATCAACACTCAGCACTCCTATCCTACCACACACAGACTCTCAATCAGGAGCACTGACGAAGACCTAGAAAGAGTTGAAAATGGCACCAACAGGGCTCATTCCCCATGTGAGGACTCATCATCAGAACTTCAGCGAGTGATTACCATGGAGACCAGAGCTCCGTCTGAA------TCCCAGCAAAGTTCTTTCACAAGCCAAAGGCCAGCCAGGTTGTCAAGACTCATTCTTTCCCTTAGAGCATGGGCTTCAAGACATATACATCATGAAGAACAAAGACCAGATTCTTTCCTGGAGCGTTTCCGAGGGGGAGAACTCAAAGAGCTGTCTAGCCAAGAAAATTACATCCAGCCCAATTTAGGCATCCAAGAGGTGTCAGACACAGAGAGAAGAGGCTGGCCGCTGGCCAGATATAATATCAACACCTGCAACAATACCAGCGAAGACAAAAAGGAGGAAAAGGAGGAGAAAAAGAAGGAAAAGGAAGAAGAGAAAAAGGATAAACCTTCAAAGGAAGTAGAAAAGAAGAAAGAAATCTTTATGGTAGATCCTTCAAGCAACCTGTACTATAGGTGGCTGACCATTATCGCCATTCCTGTCTTCTATAACTGGTGCATGCTTGTGTGCAGAGCCTGTTTTGATGAACTCCAAAGTGACTACTTGAAGATGTGGCTGATCTTGGATTATACTTCTGATGTCATCTATATTTTGGACTTGCTAGTCCGAATGAGGACAGGCTTTCTTGAACAAGGTTTAATGGTCAAAGATGCAGAGAAACTCAGAAAGCACTATATGAGCACATTTCAGTTCAAGCTGGATGTACTATCTCTGGTCCCCACTGACCTGGCTTTTTTAAAAGTGGGACTGAACTATCCTGAGTTGAGGTTCAATCGTCTGCTGAAATTTGCCAGGCTATTTGAATTCTTTGACCGCACAGAGACCAGGACCAACTATCCTAATATATTCAGGATTGGAAATCTTGTCTTGTACATTCTGATTATCATCCATTGGAATGCATGTGTCTACTTTGCCATTTCTAAGCTCATTGGATTTGGGACTGATTCCTGGGTTTACCCCAACATCTCTATCCCAGAATATGGGCGCCTTTCCAGGAAATACATTTATTGTCTCTACTGGTCCACCCTGACTCTGACTACCATTGGGGAGACTCCCCCTCCTGTCAAAGATGAGGAGTACCTTTTTGTGGTGATTGATTTCCTGGTAGGAGTGCTGATATTTGCCACCATTGTGGGTAATGTTGGGTCTATGATCTCCAACATGAATGCCTCCAGGACTGAATTCCAGGCTAAAATCGACTCCATAAAACAGTACCTGCAATTCCGAAAAGTAACAAAGGACTTGGAGACCCGGATCATCAGGTGGTTTGACTACCTATGGACCAACAAGAAGACAGTTGATGAAAAGGAAGTTCTCAAAAGCCTCCCAGACAAGCTGAAGGCCGAGATTGCCATCAATGTGCACCTGGATACCCTGAAAAAGGTACGCATTTTCCAGGACTGTGAGGCAGGTCTCCTAGTGGAGCTGGTCCTAAAGCTTAGGCCTGCAGTGTTCAGCCCTGGTGATTATATTTGCAAGAAGGGGGATATCGGGAGAGAAATGTATATCATCAAAGAAGGCAAGTTGGCAGTAGTGGCAGACGATGGCGTCACTCAATTTGTGGTCCTCGGTGATGGAAGCTACTTTGGGGAAATCAGCATCTTAAACATCAAAGGGAGCAAAACTGGGAACAGAAGAACAGCCAACATTAGGAGCATCGGTTACTCGGATCTATTCTGCTTGTCCAAAGATGACTTAATGGAGTCTCTCATTGAATATCCAGAAGCCAAAAAGGCTCTGGAAGAGAAAGGACGGCAGATTCTAATGAAAGACAACTTGATAGATGAAGACGTGGCTGGGAGTGGAGGAGATCCAAAGGACATGGAAGAAAAGGTAGAGAGACTTGAATCTTCTCTGGATAATTTACAAACTAGGTTTGCTAGACTCCTGGCAGAATATAATAGCACCCAAATGAAAGTCAAGCAGAGACTGAGCAAACTTGAAAGCAAAATG------TGTGGAAGTGAC---TTATTGGATGGAGAGAACATTGTTAGTGGAGATGCCGAGAAAGATAAAGACAAAAAGTAATAAATGTCTAAGCAAAGCCGAGATGTGGAGTTAGATCGCCTGGTCCAAGACAAGCCGCTTAGCCACAGGACCCCCCATGCTGCTTCCCAAAACATAGCCGAGCATCTCCCCAATGTGCCGAGCTACCGGTACCCCACCACCCGCATCCCTGTCCTTGTCAACAGGAGGACGGGGGTGTCGAAGCCCAGTTTCGTGAAGGAGGCAAAGCGCTCAGTCCGCCGCTTAGTGCCTGCCACAAGAGAACACCCAGCTGTGAAAGTTGAAGATGCTGACGCCGAGAGTGAGCCCCTCCAGGTGGAGGAAAAGTCCCCAAGCCCAGTGTTGCCACCACCATCCCCAGCCAAATCAGAAACCCTCACGGTGCCTGGCGGAGCTCCAGGAACCATCAGGAAGAGGCTGCCATCACAGGATGAGGAGGTGGAAGAGCTCAAGGCCCTGTCTCCAGCACAATCTCCAGTTGTTGCCTGGTCCGGCCCATCCAGTCCCCAAGGAAACGATGCTGATGAACGTGCTGAGTCCACAGCCAGCCAGAATAGTGCGGTCATCAATGACCGACTCCAGGAGCTGGTGAAACTCTTTAAGGAACGGACTGAGAAAGTAAAAGAGAAACTTATTGATCCGGATGTCACTTCAGATGAGGAAAGCCCTAAACCATCCCCAGCCAAGAAAGCCCCAGAACCAGCGCCAGAAACCAAAGCTGCTGAGGCTGAAAAGACTGGAGAGGAGGAACATTACTGTGAAATGTTGTGCTGCAAGTTCAAACGCCGCCCATTGAAGATGTACCGGTTTCCCCAAAGCATTGATCCCCTCACCAACCTGATGTATATTCTTTGGCTCTTCTTTGTGGTCTTGGCCTGGAACTGGAATTGCTGGCTCATTCCTGTCCGCTGGGCTTTTCCTTACCAGACCTCGGAAAACATCCACCTCTGGCTAATGATGGATTATCTGTGTGACCTCATCTACTTGTTAGATATCACCGTGTTTCAGATTCGCCTGCAGTTTGTCAAAGGAGGAGACATCATTACAGACAAAAAGGAGATGCGGAATAATTACTTAAAGTCTCGTCGTTTTAAGATGGATATGATTTGTCTCCTGCCCCTTGACTTGCTCTATTTGAAAGTTGGTGTGAATTCTCTCTTACGATTGCCACGTTGCTTAAAGTACATGGCTTTCTTTGAGTTTAATAACCGGCTGGAAGCTATCCTCAGCAAGGCTTATGTTTACAGAGTCATAAGAACCACAGCCTATCTGCTCTATAGTTTACATGTGAATTCATGTCTGTATTATTGGGCATCAGCCTACCAAGGAATTGGCTCTACTCATTGGGTTTATGATGGAGTGGGAAACAGTTACATTCGCTGTTATTATTGG---------GCTGTCAAGACCCTGATCACCATCGGGGGACTACCTGACCCTCAGACTCTCTTTGAAATCGTTTTCCAGCTACTGAACTACTTCACGGGGGTCTTTGCTTTCTCGGTGATGATAGGACAGATGAGAGATGTAGTTGGAGCAGCAACTGCAGGACAAACATATTACAGGAGCTGCATGGATAGTACTGTCAAGTACATGAATTTCTATAAAATCCCAAGATCGGTTCAGAATCGTGTTAAGACCTGGTATGAATATACATGGCATTCTCAAGGCATGCTGGATGAATCTGAGTTGATGGTACAGCTCCCAGATAAGATGCGGCTGGATCTTGCCATTGATGTCAACTATGACATTGTCAGCAAGGTGGCTCTTTTTCAGGGCTGTGACAGGCAAATGATTTTTGATATGCTAAAGAGGCTAAGATCTGTTGTTTACCTGCCCAATGACTATGTGTGCAAGAAGGGGGAAATTGGAAGAGAAATGTACATTATCCAAGCTGGACAGGTCCAGGTACTAGGTGGGCCAGATGGCAAATCCGTTCTTGTGACTCTGAAAGCAGGATCTGTATTTGGAGAAATAAGCTTGTTGGCTGTTGGTGGAGGAAATCGTCGCACAGCGAATGTAGTGGCTCATGGGTTCACCAACCTTTTCATTTTGGATAAGAAGGATTTGAATGAAATTTTGGTTCACTATCCAGAGTCTCAGAAGTTGCTTCGGAAGAAAGCCAGGAGGATGCTAAGAAATAACAACAAACCCAAAGAACAGAAAAGCATACTCATCCTTCCTCCGAGGGCTGGGACTCCTAAACTTTTCTCAGCTGCTTTAGCAGCAGCAGGAAAGATGGGAGCGAAGGGAGCAGCGAAAGGTGGGAAACTTGCCCATTTACGAGCAAGGCTGAAAGAACTGGCTGCATTAGAAGCAGCTGCGAAGCAACAGCAAGAGATGGAG---CAGGCCAAGAGTTCTGCT------------GCTTCAGCAGCTCCAGATAAGCCCGAGTCAGCAGCTGCAGATAAACCAGAATCAGTA---GCTACGGATAAACCAACG------------------------------------------------------------------------------------------------------------------------------------------------------------------------------------------------TCGGCAGCTCCACACGAACCAGAATCGGCAGCTCCA------------------------------------------------------------------------CACCAACCAGAATCAGCAGCTCCAGATAAACCCCAGTTGGCAGCTCCAGAACCATCA---------------GCTGGACCAGAGCCAGTGGCTCCAGACCCACCGGATGCCCATTCTCCATCTTCCTCCTCCCCCAAGAAATCAGAGGGAGGAGATGATGGAGAAATTGTGTCTGAATCTCCTGACCACTCTGTCAGGATTCGAATAAGC---ACCGCCCCGGAGAGTGATGAACAGATTCTCTCTGTAGAAATCCCAGAAAAGAAGGATGAC---AAGTGAATGTTTAAGCCACTGAAAACAAAATCCAACAAGGTAAAGCCTGAAGAAGGAAATAAGAATGAAGAAATTATTAAGCCAGACATTCCAACTCAGCCATCCATGGGCCAGAGACAATGTCAAGATGAAAAGGAGCTTCCCAAAGAC---AAGATGTCTTCAGCCTCAGGTGAACCATCACTCCCAAAAAGAAAAGATGAAATTGCAGGGAAGAATTCTCCCACAGGCCAACACTCAAATTCTGACCCAGCACATCCTCAGAATTCAGAAGAACCAATCAGAATGACATCAATGCAGAAAGAAACAAATAATTGGGGGAACAAAGCAATCAGCCCAGAACAAAAGGTAAATCAGAACCTCATCACAAGTAAGTATGTTGAAATTCAACTCCAGGACTTTGCTAAGAAAATGCGTGAAAGGACAGCCCGCCAAAAGGAAAAGTTGAAAGAGGATGATTTATCTTCTCCTGAAGCCAGTCCCAAAGTTGCTGCACCTGCAGCTGTTCCT---CCCCAACCAGAAGAAGAGACTAAGAAAGAAGAGGAACACTACTGTGACATGCTGTGTTGCAAATTCAAGAAAGTCCCATTGAAAGAGTTTCTAAAGAAGATGAAATTGCCAAGCCATATAGATTCACACACAGATGACTCCTATGTCTTGTGGCTCTTGTTAGTCACAATTGCTTATAACTGGAACTGCTGGTTAATTCCAATGCGCCTAGCTTTTCCCTATCAAAAACCAAATAATATGAAATACTGGATTATAATTGACATCATCTGTGATATAATATACCTGGGTGATATGCTGATGATCCAATCCAGAGTGGAATTTTTAAAAGGTGGAGACAAAATAATAGACCCAAAGGAGATGAAAGAGCACTACCGGACTTCAATAAAATTTAAGCTGGATCTCATGTCAATAATACCATTTGATGTTCTTTACTTCATTTTTGGGTGTAATCCAGTATTTAGAATAAATAGGACACTAAAGTATACCTCATTCTTTGAGTTTAATGATCGCCTGGAATCAAGATTGAACAAAGCATACATCTACAGAGTCATTCGAACTACTGGATATCTGCTATTCGTCTTACATCTTAATGCATGCATTTATTACTGGGCTTCAGACTATGAAGGAATTGGTAGCAGTAAATGGGTATATGATGGCACAGGAAATAGTTATCTGAAATGTTACTACTGGGCAGTACGAACTTTAATTACCATTGGTGGTCTTCCAGAGCCACAAAGCACATTTGAGATTATATTCCAATTCTTGAATTTTTTCTCTGGGGTTTTTGTATTCTCCAGCTTAATTGGACAGATGAGAGATGTCATTGGAGCAGCTACTGCCCATCAGAACCACTTCCGTTCCTGCATGGATGATGCTGTCTCTTATATGAACACATATTCAATACCCAAATTGGTGCAGAACCGTGTTCGAACTTGGTATGAATATACTTGGGCCTCTCAAAAACTATTGGATGAATCAGAATTCCTGAAAAACCTGCCTCTCAAGATGCAATTGGCCATTGCCATCGATGTGAATTTCAACATTGTGACTAAGATCGACTTGTTCAAAGGGTGTGATACACAGATGCTTTATGACATACTGCTGAAGTTGAAATCCACTGTGTTTTTACCTGGTGACTTTGTCTGC-----AAAAAGGGAGACATTGGTAGAGAGATGTACATCATTAAACAAGGAGAAGTTCAAGTTCTTGGAGGCCCTGATGGCAAACAAGTTCTGGTTACTCTGAAAGCTGGAGCTGTCTTTGGAGAAATCAGCCTTCTGGCAAAAGGTGGAGGAAACCGCAGGACAGCTAATGTGGTGGCCCATGGATTTGCCAATATCTTTATCCTTAACAAAAAGGCACTCAGTGAAATCTTAGTGCACTATCCAGATTCTGAAAAGCTCCTCCTGAAGAAAGCCAAATTACTTCTAAAGCAGAAGGCTAAGCCCACAGAGGCCCCACCTCCAGTGAAAGGTTTTGCCCTTCTTGTCCAGTCCAAACAAGAGACACCCAAAATGCTTAAAGCTTTATTGGGTGGCTCAGGTAAAACAAGTCTTGCAAGACTACTCAGACTGAAGAAAGAAATCGCAGCTCAGGAAAAAGATAAGAAAATTGAAGGAGTAGAGTACCAAGGAAATGAAGTAGCAGAAAAACAAGTGGATGGGGCCAAAAGTAAACCA---GATGAAGCAGGAAAAACAGAGGACAAGCTCAAATGTAAATCCACACCTATTACAGAA---GGAGTGTCCCAACCTATGCCAAATGCAGTCCTACCCAGGGGAAACACTAAAGAATCACTTATCATCACCATGACCCCTTCCTCTAATGCAGAAGAAGAAATTCTTACAGTTGAAATCAAAGAGAAGGCACAGTAAATGGACATAACTATCCAGCACCCCTGGTTCAAACGCGCTCTTGGATCCTTATATCCAAGTCGCTTGTTTGACCAGTTTTTTGGAGAAGGCCTTTTTGAATATGATCTCTTGCCTTTCCTCTCTTCTACCATCAGCCCTTATTACAGGCAGTCACTCTTCCGAACTGTGTTGGAATCAGGCATTTCTGAGGTGAGATCTGACCGAGACAAGTTTGTTATCTTCCTGGATGTTAAACATTTCTCTCCTGAAGACTTGACTGTGAAGGTGTTGGATGACTTTGTGGAAATTCATGGGAAGCACAGTGAAAGACAGGATGACCACGGCTACATTTCCCGTGAATTCCATCGTAGATACCGCCTGCCTTCCAACGTGGATCAGGCCTCCATTTCCTGCTCCCTCTCTGCTGATGGCATGCTGACCTTCTCTGGTCCCAAGATCCACTCCAATATGGATGCAAGCCACAGCGATCGATCCATCCCTGTATCTCGTGAGGAGAAGCCCACCTTGGCTCCCTCTTCTTAGATGGACATCGCCATCCACCATCCCTGGATCCGACGCCCCTTCTTCCCTTTCCACTCACCCAGCCGAATCTTTGACCAGTTCTTTGGGGAGCATCTGCTGGAGTCTGACCTCTTCCCTACCTCCACGGCCCTGAGTCCTTTCTACCTCCGACCCTCTTTCCTTCGAACACCTAGCTGGGTGGAGACTGGGCTCTCGGAGATGCGACTGGAGAAGGACAAGTTCTCAGTAAACCTGGATGTGAAACATTTCTCCCCAGAAGAACTCAAGGTCAAAGTGTTGGGGGATGTGATTGAAGTTCATGGAAAGCATGAAGAGCGACAGGATGAGCACGGCTTCATCTCTCGGGAATTCCACAGGAAGTACCGGATCCCAGCTGATGTGGACCCACTCTGCATCACCTCGTCTCTGTCATCTGATGGGGTCCTTACTGTGAATGGACCAAGGAAACAGGCCACTGGCCCAGAGCGCACCATTCCTATCACTCGGGAGGAGAAGCCTGCTGTCACTGCAGCCCCGCGAAAGTAGATGGAGACCCAGGCCGTGCAGAGGGAGCTCGAAACAGTGCCAGCTAATAGGATGGCTCAGACAAACCCTCTACCTGGGCCTCTAGGGCCTTGGAAGGTAACCATATATGACCAGGAGAACTTCCAGGGCAAGAGGGTGGAGTTCACGGGCCCCTGCCCCAACGTCTCCGAGTGCAGCTTTGACAACATCCGCTCCCTGAAGGTGGAATGTGGAGCATGGGTAGGTTATGAACACACAAGCTTCTGTGGGCAGCAGTTTGTCCTGGAGAGGGGAGAATACCCACGCTGGGAAGCCTGGAGCGGGAGCAACGCCTACCACGTTGAGCGTCTCATGTCCTTTCGCCCAATCTGCTCCGCGAACCATAAGGAATCCAAGATCATGATCTTTGAGAAAGAAAACTTTATTGGCCGCCAGTGGGAGATATGCGATGACTACCCCTCCTTGCAGGCCATGGGCTGGTGCAACAATGAAGTTGGTTCCATGAAGATACAGTGTGGAGCATGGGTCTGCTACCAATATCCTGGATACCGTGGGTACCAGTATATCTTGGAGTGTGATCACCATGGAGGAGACTATAAGCATTGGAGAGAAT-GGGGCTCTCACGCCCAGACTTCCCAGATTCA-GTCAATGCGCCGCATCCAGCAGTAAATGTCTCAACAATGCACCAAATCATCTGGCCATTGGAAGATCGTGGTATGGGACCAGGAGGGCTTCCAGGGCCGTCGGCATGAGTTCACAGCTGAGTGCCCCAGTGTTCTGGAGGTTGGCTTCGAGACAGTTCGATCCATCAAAGTCCAGAGCGGAGCGTGGGTGGGTTTTGAACACGCTGGCTTCCAGGGGCAGCAGTTCGTCCTGGAGCGGGGCGAGTACCCCAGCTGGGAAGCCTGGAGCGGCAACGTAGCCTACCACGTGGAGAGGCTGACCTCCTTCCGGCCTGTGGCCTGTGCGAACCACCGAGACTCCAGAATGACCATCTTTGAGCAGGAAAACTTTCTGGGAAGGAAGGGAGAGCTGAGTGATGACTACCCCTCCCTGCAAGCCATGGGCTGGGACAACAATGAAGTGGGCTCCTTCCGAGTCCATTGTGGGGCCTGGGTTTGCTCCCAGTTCCCAGGCTACCGGGGCTACCAGTACGTTCTGGAATGCGATCACCACTCGGGAGACTACAAACATTTTCGGGAGTGGGGATCCCACGCTCAAACCTTCCAGATTCAGTCTATCCGCAGAATCCAGCAGTGAATGTCCCAGCCCGCAAAGGCCCCAACGGTCCCAACTACCGCTGCCAGCCCAGCCACAGAAGGGAAGGAAAAGGGGGCACCTGCCTCGGTGCCCGCTCCTGGGCCCACCCCCGCTCTGGCTCCTGCCTCCGTTCCCGTCCCCAGCTCCAAGGTGGGAGACCTGCCCATGGGAGGCTTCAGGCTGGTGGTCTTTGACCAGGAAAACTTCCAAGGCCGCCGTGTGGAATTCTCAGGGGAATGCATGAATCTGGGAGACCGAGGCTTCGACCGCGTCCGGAGCATCATCGTCATCTCGGGACCATGGGTGGCCTTTGAGCAGTCCAACTTCCGGGGAGAGATGTTCATCCTGGAGAAGGGCGAGTACCCTCGATGGGACACCTGGTCTTGCAGCTATCGTAGCGACTGCCTCATGTCCTTCCGGCCCATCAAGATGGATTCCCTAGATCACAAGATCTGCCTGTTTGAATGTACCAACTTCAAGGGGAACAAGATGGAGATCCACGAGGATGATGTGCCCAGTCTCTGGGCCTATGGCTTCTGTGATCGTGTGGGCAGTGTGAGGGTGCCCAGTGGCACATGGGTGGGCTACCAGTACCCCGGCTACCGAGGCTACCAGTATCTGTTTGAGCCAGGCGAGTTCAAGCACTGGAATGAGTGGTCTGCCTACCAGCCCCAGATCCAGTCCGTCCGTCGAATCAGGGACATGCAATGGCACCAGAGAGGCTGCTTCCCCATCCCCACCAGCCTGCCCAAGTGAATGGCGTCAGACTACCAGACTCAGTCCTCTAAACCGCAGCCCCTCAATCCCAAGATTGTCATCTTTGAGCAGGAAAACTTCCAGGGCCGCTCCCATGAGCTGAGTGGGCCATGTTCCAATCTAAAGGAGACTGGGATGGAGAAGGCGGCCTCCATTCTTGTGCAGTCAGGACCCTGGGTCGGGTACGAACAGGCCAATTGCAAAGGAGAGCAGTTTGTGTTTGAGAAAGGTGAGTACCCTCGATGGGACTCTTGGACCAACAGCCGCCGGACTGATGCACTCAGCTCACTGAGACCCATCAAAGTGGACAGCCAGGAGCATAAAATCATCCTTTATGAAAATCCTAACTTTACTGGGAAGAAGATTGAGATCATTGATGACGATGTGCCCAGTTTCCATGCCCATGGCTACCAGGAGAAAGTATCATCTGTGAGGGTACAGAGTGGAACTTGGGTGGGCTACCAATATCCAGGTTACCGAGGCTTCCAGTACCTATTTGAGAAGGGGGAATACAAGGACAGCAGTGATTTTGGGGCTCCCCATCCCCAGGTTCAGTCTGTCAGGCGCATACGGGATATGCAATGGCATCAGCGAGGTGCCTTCCACCCAACCAACTAGATGATGGAGCAGCAAAGTGTCCCAGAGCAGGCGGCTGCTGGGAAAAGCCATGGAGGCTTAGGGGGCACCTTCAAGGTCTCGGTCTATGAGATGGAGAACTTCCAGGGAAAGAAGTGCGATTTCTCCACCGAGTGCCCCAACTTGACTGAGAGTCTGCTGGAGAAGGTGGGCTCCATCCAGGTGGAGTCTGGCCCGTGGTTGGCATTTGAACGCTGCGCCTTCCGGGGAGAGCAATTTGTCCTTGAGAAGGGGGATTACCCCAGGTGGGACGCCTGGTCCAACAGCCATCACAGCGACAGCCTCCTCTCCCTTAGGCCCCTGCAGATTGACAGCCCAGATCACAAAATCCACCTGTTTGAGAATCCCGCGTACAGTGGCCGCAAGATGGAGATTGTCGATGATGACGTTCCTAGCCTGTGGGCTCACGGCTTCCAGGATCGGGTGGCCAGCATCAGAGTTATCAATGGAACGTGGGTAGGATATGAATTTCCTGGCTACAGAGGGCGTCAGTATGTCTTCGAGCGAGGAGAGTACCGTCACTGGAACGAGTGGGATGCCAACCAACCCCAAATCCAGTCTGTCCGGCGCATCCGTGATCGCAAGTGGCACAAACGCGGCTGCTTCCTGAGTAGCTGAATGTCTAAAAGTGTAGCCAAGATTACTTTCTATGATGACAAGAACTTCCAAGGTCACCACTATGACTGTGACAGTGACTGTGCTGATTTCCACACCTATCTGAGTTGCTGCAACTCCATCCGAGTGGCCGGTGGGGCCTGGGTAGTTTATGAAAGGCCTAATTTTGCTGGGAACATGTATATCTTAACTCAGGGCGAATACCCTGATTACCACCACTGGAAGGGGCTCAATGACCGGCTTAGCTCCTGCAAGGTCATCCATCTGTCGAGCGGAGGTCAATATAAGCTTCAGATCTTTGAGAGGGGAGACTTTGCCGGCCAGATGTATGAAACCACCGAGGACTGCCCTTCCGTCATGGAACAGTTCCACATCCGGGAGATCCAGTCCTGTAAGGTCCTAGATGGGGTCTGGGTCTTCTACGAACAGCCCAACTATCATGGCCGGCAGTACTTCCTGGAGAAGAAGGAGTACCGGAAGCCTGTGGACTGGGGCTCCCCATGCTCTGCCGTTCAGTCCTTCCGCCGCATCATGGAGTGAATGGGTGACTGGAGTTTCCTCGGGAACATCTTGGAGGAAGTTAATGAGCACTCCACGGTCATTGGCAGGGTCTGGCTCACTGTCCTCTTCATCTTCCGGATCCTCATTCTGGGCACAGCCGCAGAATTTGTGTGGGGAGACGAGCAGTCAGACTTTGTGTGTAACACACAACAGCCAGGTTGTGAGAATGTCTGCTACGATGAGGCCTTCCCCATCTCCCACATCCGCCTCTGGGTCTTACAGATCATCTTCGTCTCCACTCCATCCCTAGTGTACGTGGGCCACGCAGTGCACCATGTCCGAATGGAAGAAAAGAGGAAGGAGAGGGAAGCCGAGGAGGTGTGCCAGCAGTCTGGGAGCAAT---GGTGAGAGGCTGCCTTTAGCCCTAGATCAAGGCAGTACCAAGAAGAGCAGCAATAGTACGAAGGGCACCAAAAAATTCCGGCTGGAAGGGACCCTCTTGAGGACCTACATCTGCCACATCATCTTTAAGACTCTCTTCGAAGTGGGCTTCATAGTGGGACATTATTTCTTATACGGCTTTCGGATCCTGCCTCT--GTATCAGTGTAGCCGATGGCCCTGCCCCAATGTGGTGGACTGCTTCGTGTCAAGACCCACCGAGAAGACCATTTTCATCCTGTTCATGCTTTCTGTGGCCTGTGTGTCTCTCTTCCTCAACATCATGGAAATCAGCCACCTGGGCCTGAAGAGAATCCGATCTGCTTTCAATAGGCCCACGGAACAACCACTGGGAGAGATCCCTGAGAAATCCCTCCACTCCATTGCTGTTTCCTCCATCCAAAAGGCCAAGGGCTACCAGCTCCTAGAAGAAGAGAAGATCGTATCCCACTATTTCCCCCTGACTGAGGTTGGGGTCGTGGAGACGAGACCACTGGCTGCCACACCGTTCAGTCGTTTTGAAGAGAAGATTGGCACTGGACCTCTGGGAGATCTGTCCCGGGCGTACACGGAAACACTTCCTTCCTACGCTCAAGTAGGAGAACAGGAAGTAGAGGCAGAACGGGAGGAGGAAGAGGGAGAGGTACCACCAGAGGAAGAGGAGAAGAGGCAGGAACCAGAGGCAGTGACCCCAGAAATGCAGGAGGCC---ACTGTGGAGC------AGGAAGAGGAGAAGGAGAAGGCAGGGACCCCA---GAAAAGAAGGCAGGAGAGAAG------------------CAAGAGCTGCCAGTGGAGAAGGCACCACTGTGCCCAGAACTGGCAGCAGATGACAGCAGACCCCTCAGCCGGCTGAGCAAAGCCAGCAGCCGGGCAAGGTCGGATGATTTGACTGTATGAATGGGGGCTGGAGCCAGTGCTGAGGAGAAACATTCAAGGGAATTGGAAAAGAAACTGAAGGAAGATGCTGAGAAAGATGCTCGGACAGTGAAGCTGCTTCTGCTGGGGGCTGGTGAATCTGGAAAAAGCACCATCGTTAAGCAGATGAAAATTATCCATCAAGATGGTTACTCTCTGGAGGAGTGCCTAGAGTTTATTGCCATCATTTATGGCAACACCCTACAGTCCATTCTGGCCATCGTCCGAGCCATGACAACCCTCAACATCCAGTACGGAGACTCAGCCAGACAAGATGATGCAAGGAAGCTGATGCATATGGCAGACACTATCGAGGAGGGCACAATGCCCAAGGAGATGTCCGACATCATTCAACGACTGTGGAAGGACTCGGGCATCCAAGCCTGCTTTGACCGAGCCTCTGAATACCAGCTAAATGACTCTGCGGGATACTACCTCTCAGACCTGGAGCGGCTGGTGACCCCTGGTTACGTGCCCACAGAGCAGGATGTGCTGAGGTCCCGAGTCAAGACAACAGGTATCATTGAGACCCAGTTCTCCTTCAAGGACCTCCACTTCAGAATGTTTGATGTGGGTGGCCAACGCTCAGAGAGGAAAAAATGGATCCACTGCTTCGAAGGTGTCACCTGCATCATCTTCATTGCGGCTCTCAGCGCCTATGACATGGTGTTGGTGGAAGATGATGAAGTGAACCGGATGCACGAGAGTCTCCACCTGTTCAACAGCATCTGTAATCACCGTTACTTTGCCACGACCTCCATTGTCTTGTTCCTTAACAAAAAGGACGTTTTCACAGAGAAGATTAAGAAGGCCCCCCTCAACATCTGCTTTCCTGACTATGACGGCCCCAACACCTATGACGATGCAGGGAACTACATTAAGCTACAGTTCCTGGAGCTGAACATGCGGCGGGATGTGAAGGAGATCTACTCGCACATGACGTGCGCCACAGATACCCAGAACGTCAAGTTTGTCTTCGATGCGGTCACCGACATCATCATCAAGGAGAACCTGAAGGACTGCGGTCTCTTCTGAATGGGGAGCGGAGCCAGTTCTGAGGACAAAGAATTAGCCAAGAGGTCCAAGGAGCTGGAGAAAAAGCTTCAGGAGGATGCGGACAAAGAGGCAAAGACTGTCAAGCTCTTATTGCTGGGTGCTGGGGAGTCAGGAAAGAGTACTATCGTCAAACAGATGAAAATCATCCACCAGGATGGCTACACACCAGAGGAGTGTCTGGAGTTCAAAGCTGTCATCTATGGCAACGTGTTACAGTCCATTCTGGCCATCATCCGGGCCATGTCCACTCTGGGCATTGACTATGCAGACTCAGCTCGCGTGGATGATGGACGGCAGCTCAACAACATGGCCGACTCCATGGAGGAGGGGACCATGCCCTCGGAGCTGGTGGTCATCATCAAGAAGCTGTGGCAGGACGCGGGCGTGCAGGCCTGCTTCGAGCGGGCTGCCGAGTACCAGCTCAACGACTCTGCCTCCTACTATCTCAACCAGCTGGATCGAATAACAGCCCCCGACTACCTCCCCAATGAGCAGGATGTTCTCCGGTCTCGGGTCAAAACTACAGGGATCATAGAGACCAAGTTCTCAGTCAAAGACCTGAACTTCAGGATGTTTGACGTGGGAGGGCAGAGGTCAGAGCGCAAGAAATGGATCCACTGTTTTGAAGGTGTTACCTGCATCATTTTCTGTGGAGCCCTAAGTGCCTATGACATGGTACTGGTGGAAGATGATGAAGTGAACCGCATGCACGAGTCTCTGCACCTGTTCAATAGCATATGTAACCACAAGTTCTTTGCGGCCACTTCCATTGTGCTCTTTCTCAACAAGAAGGATCTTTTTGAGGAGAAGATCAAGAAGGTTCACCTCAGTATTTGCTTCCCCGAGTATGATGGGAACAACTCATATGAGGATGCAGGAAATTACATAAAGAACCAGTTCCTTGATCTAAATATGCGAAAAGATGTCAAAGAAATCTACAGTCATATGACTTGTGCAACAGACACCCAGAATGTCAAATTTGTGTTTGATGCGGTCACAGATATCATCATCAAAGAAAACCTCAAGGATTGTGGGCTTTTCTAGATGAGTGAGCTTGACCAGTTACGGCAGGAGGCCGAACAACTGAAAAACCAAATTAGAGATGCTAGAAAAGCATGTGCAGATGCAACTTTGTCTCAGATCACAGCCAACATTGATCCAGTGGGTCGAATCCAAATGCGCACTAGAAGAACACTGAGGGGACATTTGGCTAAAATTTATGCAATGCATTGGGGCACTGATTCCAGGCTTCTAGTTAGTGCCTCCCAAGATGGCAAACTCATCATTTGGGATAGCTACACCACAAACAAGGTCCATGCCATTCCTCTGCGCTCATCTTGGGTCATGACCTGTGCGTATGCACCTTCTGGCAACTACGTAGCCTGTGGTGGGCTTGACAACATCTGCTCCATTTACAATCTGAAAACTCGTGAGGGAAACGTGCGTGTGAGTCGTGAGCTGGCTGGACACACAGGTTACTTGTCATGCTGCCGCTTCCTGGATGATAATCAAATTGTCACCAGCTCTGGAGACACCACTTGTGCTTTGTGGGACATAGAGACTGGCCAACAGACAACCACCTTCACTGGACACACTGGGGACGTCATGAGTCTTTCTCTTGCCCCTGACACCAGATTATTTGTTTCTGGGGCTTGTGATGCTTCAGCTAAACTGTGGGACGTTCGAGAAGGAATGTGTCGGCAAACTTTCACCGGCCACGAGTCTGACATCAACGCCATTTGTTTCTTTCCAAATGGCAATGCGTTTGCCACAGGTTCAGATGATGCTACCTGCCGGCTCTTCGACCTCCGAGCCGACCAGGAGCTGATGGTGTATTCCCATGACAACATCATCTGTGGGATCACCTCTGTGTCCTTCTCCAAGAGCGGCCGCCTCCTGCTGGCTGGATATGATGACTTCAACTGCAACGTCTGGGATGCACTCAAGGCAGACAGAGCAGGTGTTTTGGCTGGGCATGATAATCGTGTCAGCTGCCTGGGGGTGACCGATGATGGCATGGCGGTGGCAACGGGATCCTGGGATAGTTTCCTCAAGATATGGAACTAAATGGGGGAGATGGAGCAATTGCGTCAGGAAGCTGAACAGCTCAAGACACAGATTGCGGATGCCCGGAAAGCCTGTGCAGACACCACCCTGGCAGAGCTTACTTCTGGTCTAGAGGTTGTTGGGCGGATTCAGATGCGAACACGCCGGACTCTCCGAGGACACTTGGCCAAGATCTATGCCATGCATTGGTCTACTGACTCCAAGCTGCTAGTGAGTGCTTCACAAGATGGAAAGCTGATTGTGTGGGATACCTACACAACCAACAAGGTCCATGCCATCCCACTCCGTTCCTCGTGGGTCATGACCTGTGCGTATGCTCCATCGGGAAACTTCGTGGCTTGTGGGGGACTGGACAATATGTGCTCCATCTACAGCCTCAAATCCCGAGAGGGCAATGTCAAAGTCAGCCGGGAGCTGAATGCCCACACAGGTTACCTCTCCTGCTGCCGGTTCTTAGATGACAACAACATTGTGACCAGCTCTGGAGATACCACATGCGCTCTATGGGACATTGAGACTGGGCAGCAGAAGATGGTATTTGTGGGCCACACAGGAGATTGCATGAGCCTAGCTGTTTCTCCTGATTTCAAACTCTTTATTTCTGGGGCTTGTGATGCCAGTGCTAAGCTTTGGGATGTACGAGAGGGGACTTGCCGCCAAACTTTCACCGGGCATGAGTCTGACATCAATGCTATCTGTTTCTTCCCAAATGGTGAAGCAATTTGTACTGGTTCAGATGATGCTACCTGTCGTCTCTTCGACCTTCGGGCTGACCAGGAACTAATTACATACTCACATGAAAGCATCATCTGTGGGATCACATCAGTTGCCTTCTCCCGAAGTGGCCGCCTGTTGCTGGCTGGCTATGATGACTTTAACTGCAACATTTGGGACTCCCTGAAGGGTGAACGTGTTGGGACCCTCTCCGGCCATGACAACAGGGTCAGTTGCCTGGGGGTTACAGCTGATGGGATGGCAGTGGCCACAGGCTCCTGGGACAGCTTCCTCAAGGTTTGGAACTGAATGCCAGTGATCAATATCGAAGACCTGACGGAGAAGGACAAGCTGAAGATGGAGGTGGAGCAGCTGAAGAAAGAGCTGACGCTGGAGAGGCAGGTGGTCTCGAAATCCTGTGAAGAAGTGAGGGACTACATCGAGGAGAGGTCGGGGGAGGACCCTCTTGTGAAGGGGATCCCGGAGGACAAGAACCCCTTCAAGGAGATCAAGGGGGGCTGCGTCATCTCCTGAATGGCTCAGGATCTCACTGAGAAGGAGCTGTTAAAAATGCAGATAGATCAACTTAAGAAGGAAGTGAAGAACGAAAGAGTCTTGATTTCCAAATCAGGGAAGGCACTTAAGGAGTATGTGGAAGCTAATGCTGGTGATGACCCCCTACTTAAAGGTGTTCCTGAGGACAAAAATCCCTTTAAAGAGAAAGGTGGTTGTATGATAAGTTGAATGGATTTTGGATCTTTGGAGACTGTTGTGGCCAATTCTGCCTTCATAGCTGCCCGGGGCAGCTTCGATGCAAGTGGTAGTTCCCACTTAGCCCGGGACAAGAAATACTTTTCAAAGCTCAAACTTCCTCCTCTCTCCAAATGTGAATCCCTACGGAACACTCTTAACTTAGACTTTGAAAACATTTGCTCTGAGCAGCCTATTGGCAAGCGCCTCTTTCAGCAGTTCCTAAAGAATGAGGAGCAACATGTCCCCGCGGTGGAGTTATGGAGAGACATTGAAGACTACGACACTGCTGATAATGATTTTCGCCTTCAGAAAGCCCAGGCCATCCTTGCTGGCTACCTGGACCCCAACGCCAAGCTTTTCTGCAGCTTCCTAGAAGAGGGGATGATTGAGAAGGTCAAGGAGAAACACTCAAGCATCCCCAATGGACTATTCCAGCCTCTTCTTCAAGCAACCCTGGGCTACCTGAGTGAAGCTCCCTTCCGAGAGTACTTGGAGAGTTTGTATTTCATGAGATTCCTACAGTGGAAATGGCTGGAAGCCCAGCCCATCGGGGAAGACTGGTTTTTGGACTTCAGGGTCTTGGGAAAAGGGGGTTTTGGGGAGGTTTCAGGTTGCCAGATGAAAGCCTCAGGCAAGATGTACGCCTGTAAAAAACTGAATAAGAAGAGGCTGAAGAAAAGAAAAGGGTATCAAGGTGCAATTGTAGAGAAGAGAATTCTAAGCAAGGTCCATAGCAGATTTATAGTCTCTTTGGCCTATGCATTTGAAACCAAAACTGACCTCTGTTTGGTGATGACAATCATGAATGGAGGAGACTTAAGGTATCACATCTACAATGTTAATGAGGAGAATCCTGGTTTTGAGGAAGCAAGAGCCGTCTTTTACATTGCTCAGATTATCTGTGGCATGGAACATCTCCATCAGAAGAGGATTGTGTATCGGGATCTCAAACCAGAGAATGTCCTATTGGATAATGATGGCAATGTCCGTATTTCTGATCTTGGCCTTGCTGTGGAACTGAAGGAAGGAGAGACAAAGACAAAAGGTTATGCAGGCACCCCAGGTTTCATGGCGCCAGAATTGCTTCAGAGTGAGGAATACGATTTCTCTGTGGACTACTTTGCCTTGGGGGTTACATTATATGAGATGATTGCAGCCAGGGGACCTTTTCGAGCCAGAGGAGAAAAGATTGAAAACAAAGAGCTCAAACAAAGAATTATTTCTGATCCTGTGACATACTCGGAGAAATTTAGCAAGGCTAGCAAGGACTTCTGTGAAGGTCTTCTTGAAAAAAATCCAGAGAAGCGCCTTGGATTCAAAAATGGCAACTGTGATGAGCTCCGAGCCAATGTCCTCTTCAAGGACATTAATTGGAGGCAGCTAGAAGCTGGTACATTGGAACCTCCTTTTATTCCTGACTCTAGAACTGTCTATGCAAAAAACATTCAGGATGTTGGTGCCTTTTCCACTGTTAAAGGGATTGTCTTTGATAAAACAGATACAGAGTTCTTTCAGGAATTTGCAACTGGAAATTGTCCCATACCCTGGCAGGAAGAGATGATTGAAATGGGAATTTTTGGGGACCTGAATGTGTGGCGTGCTGATGGCCAGATGCCTGATGACATGAAGGGGACAGCTGTGGAAGAGCCATCCTCATCATCTAAGTCAGGAATGTGTCTGATCTCCTAGATG---GACTTGGGAGGCCTAGACAATCTCATTGCAAACACAGCCTACCTCCAGGCCCGG---------GATGGAGACACCAAGGAGATGCAGAAGCGCCGGCGCAGCCTGGCCCTGCCCGCCCGAGAGCACTGCGCAGAGCTGCGGCAAGCCTTGCCCACTCACTTTGAGAGTATGTGTGAGCAGCAGCCCATCGGCCGCCGCCTCTTCCACGACTTCCTGGCCACGGTGCCTGCCTACAAAGTGGCCGTGGACTTCCTCGCCGAAGTGTCCAGCTGGGAACTGGCTGAGGAGGGTAGTACCAAGGACAGCACGCTGAGGGGGTTGGTGCAATTGTGTGCCCAGTCC---ACCCCCACAGGTCAGCTCCCCTTCCTCAGCCGGGCCTTGGCCACCAAGTGTCAGACGGCCTCAGAGACGGAGCATGCTTCTCTAGTGGAGCTGGCCAAAGCCGAGACAATGACTTTCCTACAGGATCAGCCTTTCCAGGACTTCCAAGCTAGCCCCTTCTTTGACAGGTTTTTGCAGTGGAAAGCCTTTGAACAGCAGCCAATAACAGAAAAATATTTCGAGGAGTTCCGAGTGCTGGGGAAGGGAGGTTTCGGGGAGGTGTGTGCTGTCCAAGTGAAAAATACTGGCAAGATGTATGCTTGTAAGAAGTTGGACAAGAAGCGGCTGAAGAAGAAAAGAGGGGAGCAGATGGCTCTTCTAGAGAAGGAAATCTTGGAGAAAGTCAACAGCCCCTTCATCGTAACACTGGCCTATGCTTTTGAGAGTAAGTCCCACCTGTGCCTGGTCATGAGCCTGATGAATGGCGGAGACCTCAAGTACCACATCTACCATGTCGGTGAGCGGGGCCTGGAGATAAACCGCATCATCTTCTACTCTGCACAGATCACTTGTGGAATACTGCACCTGCACTCTATCGGCATTGTCTATCGGGACATGAAGCCCGAGAATGTCCTTCTGGATGACCGCGGCAACTGCAGACTGTCGGACCTGGGACTGGCTGTCCAGATCAAAGACGGCAAGCCCATCACCCAGAGGGCTGGAACCAATGGTTACATGGCTCCAGAAATCTTGAAGGAAGAAGAAAGTTATTCCTATCCCGTGGACTGGTTCGCTATGGGCTGTACTATTTACGAAATGGTAGCAGGGCGAACGCCTTTCAAAGATTACATGGAAAAAGTCAGCAAGGAAGATCTAAAGCAGAGAACCTTGAAGGAGGAGGTCATCTTCCAACACTCTGGCTTCACGGAAGAAGCCAAAGATGTCTGCCGGCTCTTCCTGGCGAAACGCGCAGAACAGCGCCTAGGAAGCAGAGAAGTAGGGGATGATCCCAGGAAACACTCTTTCTTCAAAACTATCAACTTCCCCCGCCTGGAGGCCGGCCTGGTGGAGCCTCCCTTTGTGCCAGACCCCAATGTGGTCTACGCCAAAGACGTCTGCGATATTGAAGACTTCTCTGAGGTCAGGGGGATTGAATTTGACGAAAAAGATAGAAAGTTCTTTAAAAAATTTGCAACAGGTGCTATTCCAATAGCCTGGCAAGAAGAAATTATAGAAACGGGACTGTACGAAGAACTCAACGACCCCAGTAGATTG---GGCTGTGTGAATGACAGC---GCGTCCAAGTCCGGGGTGTGTGTGCTGCTCTGAATGTCTCTCTCTGTCTACAATTCTGGGACCTCCCAACAGGCTTCATCTCGCAGTGGGGTGGGAGGCCGCCGGCTCAGTCGGTTGTCTAGCACCAGTAGT---GGAGGAGGCTTTGGTGGAAACATTTTTGGCTCTGGAGCAAGCTCTGGGGGTGGTTTTAGTGTTGCATCTATGTTTGGTTCCAGTTCTGGCTTTGGGAGCACCTCCAGGAGTGCCTTTGGAGGAGGACTGGGTGGTGGTTATGGAGCAGGACTGGGC------------------------AGTGGTTATGGAGCCGGACTGGGCAGTGGTTATGGAGCAGGACTAGGCAATGGTTATGGAGCAGGACTAGGC------------------------------------------------AGTGGTTATGGAGCAGGATTGGGCAGTGGCTATGGAGCAGGACTGGGGAGTGGTTATGGAGGAGGACTGGGCAGTGCCTCAATGGGTATTCCATGTAGTAATGATGGAGTCCTTCTTTCTGGATCAGAAAAGGAAACCATGCAAAACCTTAATGACAGATTGGCTTCCTACCTGGCTAAAGTCCGGGCTCTAGAGGAAGCAAACACTGACCTGGAGAACAAAATTCGAGACTGGTATGAAACACGTGTGACTGGAGACTCTGCATCAGGAAATGATTATGAAAAATATTACCCATTAATAGAAGATCTTAAGAATAAGATTATTTCAGCCACAATAGAGAATGCTCGACTCATTTTGCAGATTGATAATGCAAGACTGGCAGCTGATGATTTCAGGATGAAGTATGAAAATGAGCAGGCCCTACGTCAAAATGTCGAAGCTGATATTAATGGCCTGCGCAAAGTGCTGGATGAATTGACCTTGGCCAGGGCTGACTTGGAGATGCAGATTGAAAGCCTGATGGAAGAGCTGGCTTTTCTTAAGAAGAACCATGAAGAGGAACTTCAAGCTATCCAGGCTGGGGGACCCGGCCAAGTTAGTGTGGAGATGGATGCTGCTCCAGGAATCAACTTAACCAAACTCCTGAATGACATGAGAGAGCAATACGAAGCTATTGCCGAGCAGAATCGCAAGGAAGCCGAAGCTTGGTTCGTCGAAAAAAGTGGAGAACTCAAGAAGGAGATCAGCAGCAACACAGAACAGCTTCAGACAAGCAAGAGCGAAATAACGGACTTGAAGCGCATGCTCCAAAGTTTAGAAATTGAGCTCCAATCTCAGCTTGCTATGAGAAAGTCCTTTGAAGATACATTAGCTGAAACCGAAAGTGGTTACTGCAATCAGCTCTCCCAGATCCAGCTCCAAATTGGCAATCTGGAGGCCCAGCTTTGCCAGGTGAGGAGTGATATGGAGCGTCAGAATGCAGAGTATGAACAACTCCTAAACATCAAGACTCGGCTGGAGATGGAGATTGAGACCTACCGGCGTCTG-TTGGAGGGAGAAGGTGAAGGGAATGGTGCTATTGAAAGTTTAACTGTGCCAGAATCCAATTCTCAAGCACATTCAATTGATTCTTCCAAAGATCCAACCAGAACAAGAAAAATCAAGACAATTGTGCAGGAGGTAGTGGATGGAAAAGTTGTTACTTCGGAAGTTCGGGAAATTGAAGAAGAAATTGGCTCTTGAATGTACAGCTTCATGGGCGGGGGCCTCTTCTGTGCCTGGGTGGGGAACATCCTGCTCGTGGTTGCCACGGCTACGGACCATTGGATGCAGTACCGGCTGTCCGGGGCCTTTGCCCACCAGGGCCTGTGGCGCTATTGCCTCAGCAACAAATGTTACCTGCAGACTGAAAGCATTGCATATTGGAACGCGACACGAGCCTTCATGATCCTGGCCGCTCTCTGCTGCTTTGTGGGGATTGTCATTGGGATCCTGGCCTTTGCCCAGCTGCCCACCTTCCACCGGCTCACGCGCCCCTTCTCGGCGGGCATCATGTTCTTTATCTCCACTCTCTTCGTCCTCCTCGCCATGGCCATCTACACCGGAGTCACCGTCAGCTTCCTGGGCCGCCGCTTCGGGGACTGGCGCTTCTCCTGGTCCTACATTCTGGGTTGGGTGTCTTTGCTCATGACCTTCTTTGCAGGGATATTTTACATGTGCGCCTACCGAATGCATGAATGTCGCCGCCTTTCCGGACCTCGCTGAATGTGGGAACTTCGCTCAGCCTCCTTCTGGAGGGCCATTTTTGCCGAATTTTTCGCCACCCTCTTTTATGTCTTCTTTGGGCTGGGAGCCTCCCTACGCTGGACCCCCGGCCCTATACACGTCCTACAGGTGGCTGTGGCCTTTGGACTGGCCCTGGCCACGTTGGTGCAGGCAGTAGGCCATGTCAGCGGAGCCCATGTCAACCCAGCCGTCACCTTCGCTTTCCTCGTGGGCTCCCAGATGTCCCTACTCCGGGCCCTCTGCTACATTGTAGCCCAGTTGCTGGGGGCTGTGGCTGGGGCTGCTGTGCTGTACAGTGTCAC--------CCCCGCAGCTGTCCGTGGGAACCTGGCGCTCAACACGCTACACCCTGGGGTGAGCGTGGGTCAGGCCACTATCGTGGAGATCTTCTTGACCCTTCAGTTTGTGCTCTGCATCTTTGCCACGTTTGATGAGAGGAGGAATGGACGCTTGGGTTCTGTGGCATTAGCTATTGGTGTCTCTCTCACCTTGGGGCACCTGTTTGGGATGTATTATACAGGTGCAGGCATGAACCCTGCTCGATCCTTTGCTCCTGCTATCCTCACCAGGAACTTCAGCAACCACTGGGTGTACTGGGTAGGACCGATCATCGGGGGATCTCTAGGTGGCCTCCTCTATGACTTCCTCCTCTTTCCCCGGATCAAGAGTGTGTCTGAGAGACTAACTATCCTCAAGGGTATCAGGCCCAATGACTCTGATGGGCAACCAGAGGTCACTGGGGAGCCTGTTGAGCTAAAGACCCAAGCCCTATAGATGACACAGGCATGGGACCCTGCAGGGTTCTTGGCTTGGCGGCGGGACGAG------------AACGAGGAGACTACTCGGGCGAGTCTTTTTGTTTATACCAACAGCAACAACACAAAGGGCCCATTTGAAGGTCCCAATTATCACATTGCCCCACGCTGGGTATATAATCTCACCAGTTTCTGGATGATCTTTGTGGTCATTGCTTCCGTCTTCACCAATGGCTTGGTGCTGGTGGCAACTATGAAGTTCAAGAAATTGCGCCATCCCCTGAACTGGATTCTGGTGAACTTGGCCGTGGCAGACCTGGGAGAGACCATTATCGCTAGCACCATCAGTGTCATCAATCAGATCTATGGCTACTTCATCCTGGGCCACCCGATGTGTGTTTTGGAGGGCTACACCGTTTCTCTATGTGGAATCACAGGTCTCTGGTCCCTGGCCATCATTTCCTGGGAGAGGTGGGTTGTGGTGTGCAAGCCATTTGGGAATGTGAAGTTTGATGCCAAGCTGGCCATGGTAGGCATTGTCTTCTCCTGGGTCTGGGCGGCTGTCTGGACTGCACCACCCATCTTTGGTTGGAGCCGATACTGGCCTCACGGGCTGAAGACATCCTGTGGGCCTGACGTGTTTAGTGGCAGCTCCGACCCTGGTGTGCAGTCCTACATGATTGTCCTCATGTCCACCTGCTGTATCCTTCCTCTCAGCGTCATCATCCTCTGCTATATCCAAGTGTGGCTGGCCATCCGCGCAGTTGCTAAGCAACAGAAGGAATCAGAATCTACCCAGAAGGCTGAAAAGGAAGTGTCTCGCATGGTGGTGGTAATGATCCTTGCCTATTGCTTTTGCTGGGGGCCCTATACCTTGTTTGCATGCTTTGCGGCGGCAAACCCTGGTTATGCCTTCCACCCTTTGACAGCATCCCTGCCTGCCTACTTTGCCAAGAGTGCCACTATCTACAACCCCATCATCTATGTCTTCATGAACCGGCAGTTCCGAACCTGCATCCTACAGCTTTTTGGGAAGAAAGTGGATGATGGCTCTGAAGTTTCCAGCACCTCTAGGACAGAGGTCTCTTCTGTCTCCTCTGTGGCACCTGCCTAAATGTCAGGGGATGAGGAGTTCTACCTGTTTAAGAACATCTCGCCGGTGGGCCCATGGGATGGCCCCCAGTACCACATTGCTCCGGCCTGGGCCTTCCGCTTGCAGACGGCTTTCATGGGCTTTGTCTTCTTCGCAGGGACGCCCCTCAATGGCGTGGTGCTCATTGCCACACTTCGCTACAAGAAGCTGCGCCAGCCGCTCAACTATATCCTGGTCAACATCTCTTTGGCTGGTTTCATCTTCTGTGTCTTCTCCGTCTTCACGGTCTTCGTGTCTAGCTCCCAAGGCTACTTCATCTTTGGCCGCCATGTCTGTGCGATGGAGGGCTTCCTGGGCTCTGTGGCAGGTTTGGTGACGGGCTGGTCACTGGCCTTCCTTGCCTTTGAGCGCTTCATTGTCATCTGTAAACCTTTTGGCAACTTCCGCTTCCATTCCAAGCATGCAACGATGGTGGTCCTGGCTACTTGGGTCATCGGCATTGGGGTTTCCATCCCACCCTTCTTTGGCTGGAGCCGGTATATTCCCGA------------------AGGCCTGCAGTGCTCCTGTGGCCCTGACTGGTACACAGTAGGCACAAAATATCGCAGTGAATACTACACATGGTTCCTCTTCATTTTCTGTTTCATTGTGCCTCTCTCCCTCATCTGCTTCTCCTACTCCCAGCTGTTGGGAGCCCTCCGAGCCGTTGCAGCCCAGCAACAAGAGTCAGCCACCACACAGAAGGCAGAGCGGGAGGTGAGTCGCATGGTGGTGGTGATGGTGGGCTCCTTCTGCCTCTGCTACGTGCCCTATGCCGCCCTGGCCATGTACATGGTCAACAATAGGAACCACGGGCTGGACCTACGGCTTGTCACCATCCCTGCCTTCTTCTCTAAGAGTGCTTGCGTCTACAACCCCATCATCTACTGCTTCATGAACAAGCAGTTCCATGCCTGCATCATGGAGATGATATGTAAAAAACCAATGACAGATGATTCTGAAACAACCAGCTCTCAGAAAACTGAAGTCTCCACTGTTTCCTCCAGCCAAGTTGGGCCTAGTTAAATGGGGGAAGTGACAGAAGCAGAAGTGGAGAAGTTTCTGGATGAAAATATCGGCTTTGCCAAGAACTACTACAACCTCCAGTTCCGGGCCAGGGTCATCTCCGAGCTGCTGGGGGCCCGGGAAGCCTCCGTGGACTTCAGCCACTTCCACCCCTTGACCAGCGTGGAAGAAAGCGAGATCATGTTTGACCTGCTGCGAGATTTCCAGGAGAACTTGCAGCCCGAGAAGTCGATGATGAACCTCATGAAGAAGCTGTGCTTTCTCCTGCAGGCAGATCGCATGAGTCTGTTCATGTACCGGGCACGGAATGGGATTGCAGAGCTTGCTACCAGGATCTTCAATGTCCACACAGAGGCGGCCTTTGAGGAGTGCCTGGTGATGCCCGATTCAGAGATTGTCTTCCCTCTGGATATGGGCGTGGTGGGCTATACTGCCCAATCCAAAAAACTTGTGAACGTCCCCAATGCAGAAGAGGATGAACACTTCTGTGATTTTGTTGATGAACTCACAGAATACAAGACCAAAAACATCTTAGCTTCCCCTATAATGAATGGAAAAGATGTTGTAGCTATTATCATGGCTGTGAATAAAGTGGATGGACCATGTTTTACCAAGAGGGATGAAGAGATTCTAATGAAGTACCTCAATTTTGGAAATTTGTTCATGAAGGTGTTCCATCTATCCTACCTTCATAATTGTGAAACCCGCAGGGGCCAGATACTCCTGTGGTCTGGGAGCAAAGTGTTTGAAGAACTTACAGACATCGAGAGGCAGTTCCACAAAGCCCTTTACACAGTCCGTGCCTTTCTCAACTGTGACAGATACTCTGTGGGACTCTTGGATATGACCAAGCAAAAGGAATTTTTTGATGTGTGGCCAGTGTTGATGGGAGAAGCCCCACCTTACACAGGACCCAAGACACCAGATGGAAGGGAAATCAACTTCTATAAGATTATCGACTATATCCTTCATGGGAAAGAGGATATTAAAGTAATACCGAATCCCCCTCCTGACCACTGGTCTTTGGTTAGTGGTCTCCCAACATATGTTGCCCAGAATGGTCTGATTTGCAATATCATGAATGCTGCTTCAGAAGACTTTTTCGCTTTCCAGAAAGAACCTCTGGATGAATCTGGATGGATGATTAAAAATGTCCTCTCAATGCCCATAGTCAACAAGAAGGAAGAAATCGTTGGAGTGGCTACATTTTATAATCGAAAAGATGGAAAGCCCTTTGATGACATGGATGAAACTCTCATGGAGTCTCTAGCCCAGTTCCTTGGCTGGTCTGTCCTAAATCCTGACACCTATGAGTCAATGAACAAGCTGGAAAACAGGAAGGATATATTTCAGGATATGGTCAAATATCATGTGAAGTGTGACAATGATGAGATACAGGAAATCCTGAAAACTAGAGAAGTCTATGGGAAGGAGCCTTGTGACTGTGAAGAAGAGGAATTATTTGAAATTCTAAAAGGTGAACTCCCAGATGCAGAGAAATATGAAATTAATAAATTCCACTTCAGTGACCTGCCCCTGACAGAGTTGGAGCTAGTAAAATGTGGAATCCAAATGTATTATGAACTGAAAGTGGTGGATAAGTTTCACATACCCCAGGAGGCCCTAGTACGGTTCATGTACTCTCTCAGCAAAGGGTACCGAAAAATTACCTATCACAACTGGCGCCATGGATTCAACGTGGGACAGACCATGTTCTCATTGCTTGTGACAGGGCAGCTTAAACGGTATTTCACAGACCTGGAGGCCTTGGCCATGGTGACTGCTGCTTTCTGTCATGACATTGATCACAGAGGCACCAATAATCTCTACCAGATGAAATCTCAGAATCCACTGGCCAAACTCCATGGCTCTTCTATCTTGGAAAGACATCATTTGGAATTTGGCAAAACTCTCCTGAGGGATGAGAATCTAAATATCTTCCAGAACCTTAATCGAAGGCAGCATGAACATGTCATCCACATGATGGATATTGCAATCATTGCTACTGACCTGGCCCTTTATTTCAAAAAAAGGACAATGTTCCAGAAGATAGTGGATCAGTCTAAAACTTATGACAATGAACAGGATTGGACCCAATACATGATGTTGGAACAGACTCGGAAGGAAATTGTCATGGCAATGATGATGACTGCCTGTGATTTGTCTGCTATAACTAAGCCCTGGGAAGTTCAGAGCAAGGTGGCTCTTTTGGTGGCTGCTGAATTCTGGGAACAAGGAGATTTGGAGAGAAGTGTGCTCCAGCAGAACCCTATTCCCATGATGGACAGGAATAAAGCAGATGAACTCCCCAAGCTGCAAGTCGGTTTCATTGACTTTGTCTGCACTTTTGTCTACAAGGAGTTTTCCCGCTTTCATGAGCAGATCACCCCCATGCTGGATGGTATCACCAATAACCGCAAGGAGTGGAAGGCCCTGGCTGATGAATATGATGCCAAGATGAAAGCCCTGGAAGAGGAGAAGCAGAAAAAAGAAGAAACTAAGCAAGCAGCTGCCGGACAACAGGTAAAACCTGTGGCTGGAGAAGGAGCCCAACAATCCAAGTCCTGTTCTATTCAGTAGATGGCCCTCGAGCAGGAAGTTGTGGAGAAGTTTCTCAAAGAAAATCCCACCTTCACAGAGAAATACTTTGAAAAGGTTCTGAGCCCAGAGAATGTGATCAGTGCATGTGAGGGCAGGGGCCTAGTGGATTTCTCAACCTTTAAGGAGCTGTGCCAGGTGGAGGAGAGCGAAATGCTTTTTGAGCTTGTTCAGGACATGCAAGAAAATATCAACATGGAGAAGGTGGTCTTCAAAATCCTTAAGAGAATATGCACCATCATCCACGCCGACCGCTGCAGCCTCTTCATGTACCGGCAAAGGAACGGCGTTGCAGAACTGGCCACGAGGCTCTTCAACGTCCAGCCGGACAGCATCCTGGAAGAGTGCCTGGTGCCCCCTGACTCGGAGATTGTGTTCCCTCTGGACATGGGTGTCATCGGACACGTGGGTCAGACCAAGAAGACCGTCAACATCCAGAACGTCGATGAGTGTTCCAACTTCAGCTCATTTGTAGATGAGCTCACTGAATATGTGACCAAGAACATACTTGCTACACCTGTCATGAATGGCAAAGATGTTGTTGCTGTAATCATGGCCATAAATAAAACCGATGGCCCATTTTTCACCAGTGAAGATCAAGATGTCTTCTTGAAGTATCTGAATTTTGCCTCCTTGAGCCTAAAAATCTATCATTTGAACTATCTACACAACTGTGAGACTCGAAGAGGCCAGGTACTGCTTTGGTCTGCCAATAAGGTGTTTGAGGAGCTTACAGATATTGAAAGACAGTTCCACAAGGCCTTCTACACAGTTCGAGCCTATCTAAACTGTGACCGCTACTCTGTGGGCCTCCTGGATATGACTAAGGAGAAGGAATTCTTTGATGTGTGGCCAGTGCTTATGGGAGAAGCGCAACCATACTCAGGACCCCGAACTCCTGATGGCAGAGAAATCCAGTTTTACAAAGTAATTGACTATATCCTTCATGGGAAAGAAGACATTAAAGTTATTCCAACTCCCCCAGAAGATCACTGGGCACTGGTCAGCGGCCTCCCAACCTACGTAGCAGAAAGTGGCTTTATCTGTAACATTATGAATGCCCCTGCAGATGAGATGTTTCAATTTCAGAAAGAGCCACTAGATGAATCTGGATGGATTATTAAAAACGTCCTCTCCATGCCTATAGTCAACAAAAAAGAGGAGATTGTTGGAGTTGCTACTTTTTACAACAGGAAAGATGGGAAACCCTTTGATGAGCAAGATGAAGTTCTTATGGAGTCCCTAACACAATTCCTTGGCTGGTCTGTGCTCAATCCTGACACCTATGACAAGATGAATAAACTGGAAAACCGAAAGGACATTGCCCAAGATATGGTGTTATACCACGTGAAATGTGATAAGGATGAAATTCAAGAAGTGCTGCCAACAAGAGAACGGTTTGGAAGGGAACCCATGGACTGTGATGAGGATGAACTCAGAATGATCCTGAAAGATGAACTGCCAGGACCCAACAAGTTTGACATCTATGAGTTCCACTTCTCAGACCTGGAATGTACGGAGCTGGAGCTGGTGAAATGTGGGATCCAGATGTACTATGAACTGGGTGTTGTCAAGAAATTCCAGATCCCTCAGGAGGTCTTAGTTCGGTTCTTGTATTCCGTCAGCAAAGGATACCGAAGAATTACTTACCATAATTGGCGCCATGGCTTTAATGTGGCTCAAACCATGTTCACACTTCTCATGACAGGCAAATTGAAGTCCTATTACACAGATCTGGAAGCTTTCGCCATGGTGACAGCCGGCCTATGCCATGACATTGACCACAGGGGAACCAACAACCTCTACCAGATGAAATCCCAGAATCCATTAGCAAAGCTCCATGGCTCATCAATTCTAGAAAGACACCATCTGGAGTTTGGAAAGTTCTTGCTTTCAGAAGAGAGCCTGAATATCTATCAGAACCTGAATCGTCGTCAACACGAGCACGTAATCCACCTGATGGACATCGCCATTATTGCCACAGATCTGGCCCTCTACTTCAAAAAAAGAACAATGTTTCAGAAGATTGTGGATGAATCCAAAGGATATGAAGACAAGAAAAGCTGGGTGGAATATCTCTCCCTGGAGACAACAAGGAAAGAGATTGTCATGGCAATGATGATGACTGCATGTGACTTGTCTGCTATCACCAAGCCATGGGAAGTCCAGAGTAAGGTAGCATTGCTAGTGGCTGCTGAGTTCTGGGAACAGGGTGATTTGGAGAGAACAGTGCTTGACCAGCAGCCAATTCCCATGATGGACAGAAACAAAGCTGATGAGCTGCCTAAACTGCAAGTGGGGTTCATTGACTTCGTATGTACATTTGTATACAAGGAGTTTTCACGTTTCCATGAGGAAATCCAGCCCATGTTTGACAGGCTGCAGAATAACAGAAAGGAATGGAAGGCCCTGGCTGATGAGTATGAGGCTAAAGTGAAGGCTTTAGAGGAAGAAAAGAAGAAAGAAGAGGAGAAACCTGTAGCAAAAAAAGTTGGCACCGAGATTTGCAACGGAGGTCCGCCTCCACAATCTTCCACCTGCTGCATCCTCTAAATGGGTGAGATCACCAAGGAAGAAGTGGAGAAATACTTAGGAAACAACCCTCAGTTTGCAAAGGAGTATTTTGACAAGAAGCTGAGGGCGGAGGTGCTGGGAGAAGTCTTCAAAGGCAGCCCAGTCCCCCTCAAGGAAGACACATCCTTCAGTGAGATGACCCAAGTGGAGGAATCAGCTTTGCTCTTTGAATTGCTGCAGAACGTCCAAGATGAAGCAGCCAGCATGGAGGCAGTTGTGCACAAGAATCTACAGAGGATTTCCCAATTGCTTTCCGCAGACCGCTGTAGCATGTTCATTTGCCGATCGCGCAATGGCATTCCAGAGGTGGCGTCGCGGCTGCTCGATGTCACCCCAACCTCTAAGCTGGAGGACAACCTTGTGTCTCCTGACAAAGAAGTTGTTTTTCCTCTAGACAACGGGATTGTGGGTTGGGTTGCTCATACTAAAAAATCCTTTAATATTCCGGATGTAACCAAGAACAGCCATTTTTCAGACCTTCTGGATAAGCAAACTGGTTATACCACTAAAAACATGCTGGCAATGCCTATCGTGATGGGCAAGGAGGTTCTTGCTGTTATGATGGCTATCAACAAAATCAATGAGCTTGAGTTTACTAAGCAGGATGAAGAGGTTTTTTCCAAATACCTCAGTTTTGTTTCTTTTGTTCTAAGGCAGAACCACCTATCATACCTTCACAGTATTGAAACTCGAAAAACTCAGGTCCTTTTATGGTCAGCCAACAAAGTATTTGAAGAACTTACAGATATTGAACGGCAATTTCATAAAGCCCTATATACCATTAGAGTCTATCTGAACTGTGAAAGATACTCCATCGGCCTACTGGACATGACCAAAGAAAAGGAGTTCTATGATGAATGGCCAATCAAGCTTGGAGAAGTAGAGCCCTACAAAGGTCCAAAGACACCAGATGGCAGAGAAATTATCTTTTATAAGATTATTGATTATATTCTACATGGAAAAGAAGAGATCAAAGTCATCCAGACACCTCCTGCAGACCACTGGTCTCTTGTTAGTGGGTTGCCAGCATATGTTGCTGAACATGGATTTATTTGTAATATGATGAATGCACCAGCAGATGAATATTTCACATTTCAGAAAGGACCCGTTGATGAAACAGGCTGGGTCATTCAAAATGTCCTCTCCCTACCCATCGTCAACAAGAAAGAAGACATTGTGGGCGTCGTGACATTCTACAATCGAAAAGACGCAAAGCCCTTTGATGAATACGATGAGCAAATCACTGAGATTCTCACACAGTTTCTTGGTTGGTCTCTTTTAAATACTGATACTTATGATAAAATGAATAAACTTGAAAACAGAAGGGACATTGCTTATGAAATGCTCATGTATCAGACCAAAGCTACTGCTGGTGAAATTGAGTCTATTTTGAAATACAAAGAAAAGTTGAATACAAATATTATTGACGATTGTGAAGAAAAGCAACTCATCCAGATTTTGAAAGAGGAGCTGCCGAACCCAATGGATGTAGAACTTTATGAGTTCCATTTCAGTGACTTTCCCATTACAGAGCATGGATTGATAAAATGTGGGATCCAATTATTTTTTGAAATAAAAGCCGTGGAAAAGTTCAAAGTACCTGTGGAGGTCCTTACAAGATGGATGTACACAGTGAGAAAAGGTTACCGATCTGTCACCTATCACAACTGGAGGCATGGATTCAATGTGGGACAGACAATGTTTACCCTACTAATGACGGGAAAACTGAAGAAATATTATACCGATCTGGAAGCCTTTGCTATGATTGCAGCTGCTTTCTGCCATGATATTGATCACAGGGGCACCAACAATTTGTTTCAGATGAAATCTGCATCGCCCTTAGCCAAACTTCATGGATCTTCCATTTTGGAGAGACACCACCTGGAGTTCAGTAAGACTCTGCTACATGATGAGAGTTTAAACATCTTCCAGAACCTCAATAAGCGCCAGTTTGAAACCGTTATTCATCTATTTGAAGTGGCAATAATAGCAACTGACCTGGCTTTATATTTCAAGAAAAGAACCATGTTTCAGAAGATTATTGACACTTGTGAAAAAATGGAAACTGAAGAGGAGGTCATTAAATATATATCCATTGACCCAACCAAAAAAGAGGTTATCATGGCAATGATGATGACAGGGTGTGACCTCTCTGCTATAACCAAGCCTTGGGAGATCCAAAGCCAGGTAGCCCTTATGGTTGCAAATGAATTTTGGGAACAAGGAGATCTGGAGAGAACAGTATTGCAACAAAAACCAATTCCTATGATGGACAGAGAAAAAGGAGATGAACTACCCAAGCTCCAAGTTGGTTTCATCGATTTTGTGTGTACTTTTGTATACAAGGAATTCTCCCGGTTTCACAAAGAAATTACACCAATGTTAAATGGTCTTCAAAACAACAGAGTAGAGTGGAAATCCCGAGCTGATGAATATGAAGAAAAAATGAAGGTGATAGAAGAAGAAAAGAAAAAACAGGAAGAAGCCAACACAGCTCCAAAAGCTGAAGAAGATGTAGGAAATACTGCGAAAAGTGGTGATGACAAAAAGTCCAAAACGTGTGATATTTTGTAAATGAACCTAGAGCCACCCAAGTCTGAGTTCCGATCGGCCACTAGAGTGGTTGGAGGACCCGTTACTCCTAGGAAAGGACCACCCAAATTCAAGCAGCGGCAAACTCGTCAGTTCAAGAGCAAGCCCCCCAAGAAAGGTGTACAAGGTTTTGGCGATGATATTCCTGGAATGGAAGGCTTAGGAACAGACATAACTGTCATCTGTCCCTGGGAAGCCTTCAACCACTTGGAGCTGCATGAGTTGGCCCAGTATGGCATTATTTAGATGAGTGACAACACCACATTGGCCCCTCCAACCACAGAGCAGGCTTCTGCCACTCCCCGCAAGGGACCCCCTAAATTCAAGCAGAGACAAACTCGACAATTCAAGAGCAAGCCTCCTAAGAAGGGTGTAAAAGGGTTTGGAGATGACATCCCAGGCATGGAGGGCCTTGGAACAGATATCACGGTCATTTGCCCCTGGGAAGCCTTCAGCCACCTGGAATTACATGAGCTGGCCCAGTTTGGAATCATCTAAATGAATGGCACAGAGGGACCCAACTTTTACGTCCCCCATTCTAATAAGACTGGGGTGGTCCGGAGCCCCTATGAGGAGCCCCAATACTATCTAGCCGAGCCATGGATGTTTTCCTGCCTGGCGGCTTATATGTTCATGCTGATTGTCCTGGGCTTCCCCATCAACTTCCTCACCCTCTACGTCACCATTCAGCACAAGAAACTGCGAACACCCTTAAACTACATCCTCCTGAATTTGGCCGTTGCTGATCTCTTCATGGTAATTTGTGGCTTCACCACCACCCTTGTAACCTCCCTTAATGGCTACTTTGTCTTTGGAACCACTGGCTGTCAAATTGAAGGCTTCTTCGCCACCACAGGAGGTGAAGTAGCCCTCTGGGCCTTGGTGGTTTTGGCCATTGAGAGATATATTGTGGTCTGCAAGCCAATGAGCAACTTCAGGTTTGGGGAGAACCATGCCATCATGGGTGTCGTCTTCACTTGGATCATGGCTCTGGCTTGTTCTGTTCCACCCCTCTTTGGCTGGTCCAGGTATATTCCAGAGGGAATGCAATGTTCATGTGGAATTGACTATTATACTCTCAACCCTGAGTTCAACAATGAGTCTTTCGTCATCTACATGTTCGTGGTTCACTTCACCATTCCACTGACTGTCATTTTCTTCTGCTATGGACAACTGGTCTTCACAGTCAAAGAGGCTGCAGCCCAGCAGCAAGAGTCTGCTACCACCCAGAAGGCTGAGAAGGAAGTCACCCGTATGGTCATCATCATGGTCATCGCTTTCTTGATTTGCTGGGTGCCCTATGCTTCTGTGGCTTTTTACATTTTCACTCATCAAGGTTCTGACTTTGGCCCAATCTTCATGACCCTCCCGGCTTTCTTTGCCAAGAGTTCATCCATTTACAACCCAGTCATCTACATCATGATGAACAAGCAGTTCCGAACCTGCATGATCACCACTCTCTGCTGTGGCAAGAATCCATTGGGTGATGATGAAGCCTCTGCCACAGTCTCCAAGACGGAGACCAGCCAGGTTGCTCCTGCATAAATGGCCACGGGTGTGAGGAATGCCCCAAACAACGTGATCTTCAAGAAGGTCTCTCGGGACAAGTCAGTGACCATCTACCTAGGGAAGAGGGACTACATTGACCACGTGGATCAGGTGGAACCTGTGGATGGCGTCGTGCTGGTCGATCCTGAGCTGGTGAAAGGGAAGAAAGTCTTTGTGACGCTGACGTGTGCGTTCCGCTACGGCCAGGAGGACATTGACGTCATCGGCCTGACCTTCCGGAGAGACCTGTACTTCTCCAAGGTGCAAATTTACCCTCCCGTCAGCACGGCCAACAAGCCAACCAAGCTGCAAGAGAGCCTGCTGAAGAAGCTGGGGAGCAACGCCTACCCTTTCCTTCTCACGTTTCCTGACTACTTGCCCTGCTCAGTTGCTCTTCAACCGGCTCCTCAAGATGTGGGCAAGTGCTGCGGAGTGGACTTTGAGGTGAAGGCATACGCTACAGAAAACACAGAAATAGAAGAGGAAAAAGTGCCCAAAAAGAGCTCCGTCCGCCTGCTGATCCGCAAGGTGCAGCACGCCCCTCCCGAGCTGGGCCCCCAGCCCCAGGTGGAGACCGCCTGGCAGTTCTTCATGTCCGACAAGCCCCTGCACCTGGCCATCTCCCTCAGCAAGGAGATCTTTTTCCATGGCGAGCCAATTCCCGTGACCGTGACTGTGACCAACAACACAGAGAAGACCGTGAAGAAGATTAAAGTGCAAGTGGAACAAGTCGCCAACGTGGTCCTGTATTCGAGTGACTACTATGTCAAACCTGTAGCCATGGAGGAGGCCAATGAAAAA-GTGCCACCAAATGGAGTCTTAACGAAGACACTGACCCTTACCCCCTTGCTCGCTAATAACCGAGAAAGGCGGGGTATTGCCCTGGATGGAAAAATAAAGCACGAAGACACGAACTTGGCCTCCAGCACCATCATTAAGGAGGGCATAGACCGAGCAGTGCTGGGCATCCTGGTGTCTTACCAGATCAAAGTGAAGCTCACTGTCTCAGGCTTTCTGGGCGACCTCACCTCTAGTGAAGTGGGCACCGACCTGCCGTTCCGCCTCATGCACCCCCAGCCTGTGGATCCAGCCAAGGACAGCTCAACGGGTGAGGATTTGGTCTTTGAGGAGTTTGCTCGTCAGAATCTGAAAGACGGGGCTGAAAATGAAGAAGAAAAA------AAAGAGGGCCCGGAAAACGATGACTGAATGGGGAAACTGATCAAATTTGGGGGGCAGGAGAAGCGGTTAGCTCGTCGTAAGAAGCTCCGATGTAATCGAGTCCTTTTTCTTTTGGGCATGATACTCATTGGCTCTTCTTACCACTTTCTGAAGAGCCACTGGTCCATGCCTAAACTGTGGACAGCCATGTATTCTCAGAACCCTGTGAAAATGGCCAGCCGGGATCTTTCTGACAGTGAAACAGTACTATCAAATAGTGACCATCAGGAATCCATTCTAGAAATGGAAGGCAGTACACTCCACTCACAAGTT---ACAGAAGGCAGGGACAAATTAACAACCTCAGCAACTATTGCAAAGAAAAACTTAAACGCCCCCAGGAGAATAATGGATACCTCTAACCCTGGGACTCCAGAGACACCTAGGAGAAGGAAGAAAAA-TTATACTTTAATAACTGACAAGCAAATAGTGAAGAACTATACTCCAACCACATTCAGTAGAAATGTTCAGAGACCTACCTCAACTACACCTAAAAAAATTGAGAAT---CACATGATTATCCCCAAGGTAAAAGTGAAAATCAATGACACAATGACACTTAGGAAAACAATGGAAAAGAAGCTTCTGGCTATCCCCAAAAGGACAGTAAAAAATATGCCAAGA------ACCCCCAAAGGAATAGTTGAGAATACCCCAACTAGTCTAAAAAGAATA---ATAGAGAACACTGCCTCACCTTCTCCAGCAAAAGTAGTAGTACAAACAACTCCAACTATTCCTAAAAGAATAAAGGAAAAAATCCCAGCTGTTCCCAAAAGAGTAGTGGAG------------------------------------------------------------------------AATACTTCAATTACCTCCAAGAGA------------------------------------------------------------------------------------------------------------------------------------------------------------------------------GTAGTGGAAAAGAAGAATTCAAATACTTCAAAGAGAAGAGGAGCAGAAAATTCCCCAACTGCTCATCCAACAATGATGGAGACAAGCACTGTGGTACCTAGCACAACTGCGGAGAACACCACCTCTCCTGGATTGGGAGTCATGAGTACCCCAACCAGAGCTAGGGTATTGATATCGAGAACCTCCTCAACCAGAGTGACGATAAAGAGAACTTCTTCAGACACTCTCAGGGAAGAAGCACATAACACAATATCCTCTGCCATGGGCATCATTACC---------CAGATCCGGGACTGTGGTTTTGTAGATCATGTCCCAACAGTTCCTGTCAGCCTCTCTCCTTCAACAGACATGACCCCTTTCTCTGCTGAAGATAGCCATAGCTCC---CCTACAGCTCCTAAACTGTTGAACTTTCAGCCCAAGGGGGAATACCCTGAAGATCTGTTCAGTGTGGAGCAACGGCAGCAAGGCTGGGTAGTCTTACATCTCTTTGGAATGATATATGTGTTTGTGGCTTTGGCCATTGTGTGTGATGAATTCTTTGTCCCAGCC-TTGGGTGTCATCACCGATAAGCTACAGATCTCTGAGGATGTGGCCGGAGCCACCTTCATGGCAGCTGGGGGCTCTGCTCCTGAGCTCTTCACTTCACTCATTGGTGTTTTCATCTCTCACAGCAATGTGGGCATTGGCACAATTGTGGGCTCTGCTGTGTTCAACATCCTCTTTGTCATTGGCACTTGTGCTTTGTTCTCCAGAGAAGTCCTCAACCTCACTTGGTGGCCCCTGTTCCGAGATGTCTCCTTCTATATCTTTGACTTGATGATGCTCATCATCTTTTTTTTGGACAGCATGATCACCTGGTGGGAGAGCTTAATGCTCCTCATGGCTTATGCGTTCTATGTCTTTACCATGAAATGGAACCAACAACTTGAAATCTGGGTTAAAGAACAGCTTAGCAAGAGGACAGTGTCCAAGATTATGATTGGAATGGGTCTCAATAAGACAGGCAATGGTGACATCCCTGTGAATGATGAGGACAATAGCAAGAAACTGAAGCTCCCGTCCAGTCTGACCCGAGGAAACGGTACGACCTCGCTACACAACTGCACCATTCGCAGTACCATCTACCAGCTCATGCTGCACACGCTGGACCCGCTAGGGGAAGTGGAAGAACCTGCAGAGCCCGATGAGCTCCCAGCAGTCAAAGTTTCTCCAGCTTCTGTTGTGCGTGCTGCCAAAGATCATGATGAACCAACCCCTGATGGGCAGGAGGGTGCAGCTGCTGCAGGAGAGGATAAAGGTGAA------------GGTGAAGGTGAAGATAAAGTTCTGGATGGAAATGAA------------------------------------------------GCAGGAGAA------------------------------------AAAAATGAAGATGAACCCCAAGGACAGGACAGAGATGAAATTCAAGGGAAAAGT------------------------------------------------------------------------------------------------------------------------------------------------------------------------------------------------------------------------------------------CAAGGTCAAGGAATAGAGGAAGAAGACAAGAAGGGTAAAGAAGACCATGGAGAGGGA------------GATGCAGAAAGAGATGAAGGTGGAAAAGAAGGTGTAAAGGAAGGTGAAGAAGAAGGTGAAGAAAAAGGTGAAGAAAAAAGTGAAGAA---------------------------------GAAGGT---------------------------------------------------------------------------------------------------------------------------------------------------------------------------------------------------------------------------------------------------------------GAAGAAGAAGGTGAAGAAAAAGGTGAAGAAGAATTTGAAGAAGAAGGTGAAGAACGTGAAGAAGAAGGTGAAGAA---------------------------------------------------------GGTGAANNNNNNNNNNAAAAAGGTGAAGAAGAAGGTGAAGAA---AAAGGT------------------------------------------------------------------------------------------------------------------------------------------------------GAAGAAGGTGAA------------GAAGAAGGTGAGGATGGCAGTGAAGATGAGGATGAGGAT---GAGGAAGAAGATGAAGAGGAAGAGGAAGAAGAAAATGAGGAGCCTCTGACACTAGAATGGCCTGAAACAAAAACTAAACAGGCCATTTATCTCTTCATTTTACCCATCGTTTTCCCTCTGTGGCTGACAGTTCCAGATGTCAGGAGACCGGAATCTAAGAAGTTCTTTGTAATCACATTTCTGGGCTCCATCCTGTGGATAGCCATGTTCTCATACCTCATGGTGTGGTGGGCTCACCAGGTTGGTGAAACAATTGGGATTTCTGAAGAGATTATGGGCTTGACAATCCTAGCAGCAGGCACTTCGATTCCTGACCTCATTACAAGTGTTATTGTTGCCAGGAAAGGCCTAGGAGATATGGCTGTTTCCAGCTCAGTGGGCAGCAACATATTTGACATCACTGTGGGTTTACCAGTTCCCTGGTTTCTCTTCTCTCTCCTCAACGCGCTTCAGCCTGTCCCAGTGAGCAGCAATGGCTTGTTCTGTGCAATTGTTTTGCTCTTTCTCATGCTCCTGTTTGTGATCTCTTCAATTGCAGTCTGTAAATGGAAAATGAACAAAATTCTAGGGTTCATCATGTTTCTCCTTTACTTCATATTCTTGATTATCAGTGTAATGTTAGAAGATCGAATCATATCCTGTCCCATCTCCATCTGAATGGCCCTGCCTCAAACCTTTACCACTAGCTTTCTTGAAGAATGGTGCTTGGATAAATCACTATCTGGCTGCAGGAAGCACCAGAATGTCTGGAAAAAACTGAGACAAATACGCATTGTAGGGCTCTTCATGGGCATAATGGCCATTTGCACGTTCTCACTTTCAACTAGTGCCTTTTTCAAGATAGAGACACACAGCACAGATCGGGCCAACAGTTTAGGTCATTCGGAATTAATGTCTGGATACCATCAAAGAACTCTGTTAGACTTAAAGGAGAAGGTTCAAGATGGTACTCCAGAGCCGTATTCTACACAATATGAAAATGCAACTGAACCTCCTCAAGGAGATTATCCAAGAGACCTCTTTTCCCTTCAAGAGCGAAGAAGAGGTGCAATAATTCTTCATGTCCTCGGAATGATCTACATGTTCATTGCCTTAGCCATAGTCTGTGACGAATTCTTCGTTCCTTCTCTGACAGTCATCACTGAAAAGTTGGGTATTTCTGATGACGTAGCTGGGGCAACTTTCATGGCTGCTGGGGGCTCAGCTCCAGAACTTTTCACATCTCTGATAGGAGTCTTCATAGCTCATAGCAACGTTGGCATTGGTACAATTGTAGGCTCAGCAGTATTCAATATCCTATTCGTTATTGGGATGTGTGCATTGTTTTCAAGAGAGATCTTAAACCTTACCTGGTGGCCACTCTTTAGGGATGTCTCATTTTATATTATTGACTTGATCATGCTTATAATTTTTTTTCTGGATAATCTCATCACATGGTGGGAGAGCTTGTTGCTGTTAACAGCTTATATTCTCTATGTGACTTTCATGAAATTCAACGTTCAGGTGGAAGCATGGGTGAAGCAAATGCTAAACAGAAACAAAGTTGTGAAAGTAACTGCAGCCACA---------------------------------------------GCAGCAG---CAGCAGCAGAGAATGATGCAAAGTTATCTACTACTGCCAAGGACAAGGACGAACAAACTCTAACGACTAAACCACGGCTCCAGCGAGGTGGTAGCTCTGCTTCTCTGCATAATAGTCTGATGAGGAACAGCATCTTCCAGCTTATGATTCATACTCTTGACCCACTTGCTGAAGAGCTTGGATCATATGGAAAACTAAAATATTATGACACAATGACTGAGGAAGGACGCTTCAGAGAAAAGGCTTCAATACTTCACAAGATTGCCAAGAAGAAGTGCCAGGTGGATGATAATGAAAGACATAATGGGACTGCCAACCATATGGAAAAAATAGAGCTCCCAAACAGTACAAGTGTTGAAGTGGAAGTAACACCACCCAATGAAGGTTCAGGACCTGTGCAAAATGGAAATCTCTCCCATGGCATTGAATCAACAGAAATACAGGCTTCAGATACAGGTGAAGATGAGGACGACCAGCCACTCAGCTTGTCCTGGCCAACTAATACCCGCAAACAGATTACCTTCCTGATCGTTCTTCCCATCGTGTTTCCACTATGGATAACCCTCCCTGATGTCCGAAAACCTGCCTCAAGGAAGTTTTTTCCCATCACATTCTTTGGAGCCATCACCTGGATAGCTGTTTTCTCTTACTTGATGGTCTGGTGGGCACATCAGGTTGGAGAAACAATTGGTATTAGTGAAGAAATCATGGGCCTCACCATCTTGGCTGCTGGGACTTCTATCCCTGACCTCATTACCAGTGTCATAGTGGCTCGGAAAGGACTCGGGGATATGGCAGTGTCCAGCTCTGTTGGGAGCAATATCTTTGACATTACAGTGGGACTCCCACTGCCCTGGCTCTTATATACTACAATTCACAAATTCAAACCAGTGACCGTCAGCAGCAATGGTCTCTTCTGTGCAATTGTTCTTCTCTTCATCATGCTACTTTTCGTCATTATCTCCATCGCCCTCTGCAAATGGAAGATGAACAAAATCCTGGGATTCATTATGTTTGGCCTGTACTTTGGATTCCTGGTAGTCAGTGTCCTCCTGGAGGACAGAATTATCATGTGTCCCATCTCCATATAG [50217 bp]
'Dasyurus viverrinus' ATGGCCACCAGCTCCAAGGTGTTTAAGAAGACCTGCTCCAATGGGAAGCTTTCCGTCTACCTGGGAAAACGGGACTTTGTGGACCATATCGACTCAGTGGAACCCATTGATGGTGTTGTCCTGATTGACCCTGAGAATGTGAAAGATCGAAAAGTGTTTGTGGTGCTGACTTGTGCCTTCCGTTACGGCCGGGATGATCTGGATGTGATTGGTCTGACCTTCCGGAAAGACCTCCATATGCAGGCCCTCCAAGTGTTCCCCAAAGAGCCCTCCCAGGCCCCAGTGCCCCTCACAAACCTTCAAGAATGCCTGCTGCACAAGCTCGGGGACAATGCCTATCCCTTCACCTTCCAGCTGCCCACCAATCTGCCCTGTTCAGTGACCCTGCAGCCTGCGCCTGAGGACGCCGATAAAGCCTGTGGAGTGGACTTTGAAGTGAAGAGTTTCTATGCTGAGAATGTAGAGGAGAAAATCTCCAAGAGGAACTCCGTGCGGCTAATCATTCGGAAGGTGCAGTTTGCCCCCCTGGACCTAGGCCCCATGCCCCGAGCTGAGACCACCCGGCACTTCCTTCTGTCTGACCACCCTCTGAAGTTAGAAGCTTGGATGGACAAGGAGGTTCACTACCACGGGGAGCCGATCTCCATCCACATCGACATCAACAATGGCACCAGCAAGCTCATCAAGAAGATCAAGGTGTCGGTTGACCAGATCGTGGATGTTGTCCTGTACTCTGGGGACAAGTACACCAAAACCGTCTTCTCTGAAGAGTTTGGCGAGACTGTGGCTGCTAATTCTACCTTTTCCAAGAGTTTCATGGCGACCCCCACCCTGGCCGCCAACCGTCAGAAACAGGGCCTGGCCTTGGATGGCAAACTTAAGCATGAAGACACCAACCTGGCCTCGAGTACCATTCTTCAGCCCGGCACGGACAAAGAGGCTCTGGGGATCCTAGTGTCCTACCAAGTCAGGATCAACATCGTGGTGTCTCGCGGAGGCATCCTAGGAGATCTGACATCCAGTGACATGAGTGTGGTGCTGCCCTTGAGCCTGATGCATCCCAAGCCATCTTACGATGTCACCAGTGAGGACATCGTCATCGAGGAGTTTGCTCAGAGGTGGCCAAAGGGCCAGGGGGGAGACGAGCCTGAGGAGGAGGCCCCC---AAC------------ACTGAGGACAACTAAATGTATAGGAGTACCTATCTGCGTGAAACCCGAAAGGAGAAATATGAACGGGCTGATGAATTGCATGGCTCAGGAGAGCTGAGTAGTTTGGGCCAAGCTCAAGGACTGGAGAATCTACAAGAGCTCAATGAGCGCTTTGCTAGTTATATCAACTGGGCTCGGGGGCTGGAGCAACGCAATGCCATCTTCCGAAAGCAGCTAGAGACCTTCCAGCGTCTAGATGAGTTGGCTAGCTTGGAAGAAGCATTTTCTGAGCAAATAGAGCTGAACCTTCAGCGGGCTAGGGACCTGGCTATTGATCGGGCTAAGCTGGAGCGCGAGGACAAGGATGCCCAAAGGGTACTCGATGAGTTCCGAAATAAGTATCAAAATGAATGTGAATATCAGCTTCTGCTGAAAGAAACTCTTGAACGTCTGAACAAGGAAGCAGATGAAGCTTTGCTGCATAATCTGGAGCTTCAGATCGAATCCCAGTTTCTGCAGGATGACATCAGTGCAGCAAAGGACAGGTACAAGAAGAATCTCTTGGAAATCCAGACCTACGTCAGTGTCCTCCAGCAGATCATACAGAACACTCCTCCGGTGTCCACAATGACCATTGGCATAAATGAGGAGAAGCTCATAGCTGAAAGGAGAGTTCCCATTCTTCAGAGTCAGCTTGAAGAGTACAAAGGTATCCTGGCCCAGTTACAGATGCAGAAATCCAAGCTGCAGGCTGAGACTGTGACACTGGAGCAAACTATTAAAAACACCCAAGAGAGTTACGATGATGAGATTCAACTTTACAATGACCAGATTGAAACTCTGAGGAAAGAGATTGAAGATGCAGAAAGAGTATTGGAAAAGTATACAAATGATTGCCGCCAGTTGGCAATATACCAGCAATCGCTGGAAAATGAATTGGAGCGGTACAAACGCATCATTGAGAATGAAGATAACAGGCTTAATTCTGCTATAGTGGGAACACCGATCACACTTTTTACTCAGAGCTACCAAGCTTCTTACAATCTTCCTTCCAGCAGAAAAGATATCACTCGGGCTGTACAGGATATTACAACAGTAAAGCCAAGACAAAAAGGTTTACCAAAGAAAGCTTCAAGAAAAAAGGAGATTACAACTAAAGACAAATCAGATGAAGTGTTAGAGGACCAGCCAGTCAAAAAGTACGTGGGAGGCAAAGACCAAGTGCAACTTCAAGATGAGCTCCAATCCAAGCTGGAAGTGAGCCATGAAGAACCAGGGACCCTAAGACCAGAAGTAGGCCCAGAGGACGAGCCGGATGGTGCACAAATAAGCAAAGCCTTTGGCAAAATGTGTAATCTTATTAAAGAGAAAGTAAGAAGAGACAAAGATGCTGAGCCTCACTCTGATCTCTACACTAAAGGGCGCCATGTGCTTGTTACAGGGGATGCCAGCTATGTGGATCCTGACTTTTGTTCCTCATCCATCCCAGCAAAAGGTGGGATTGTTGTTTCTATTGACCAGATAGGAGATGGTGATGACCTTGAGCCAACACCTGGG---CTTCCTGAACCCCCATTCCCAAATGGATCTGAAGAACCAGAAGAGCATGAAGATGAATGCAAAAATCAAGAACATTCTGGAGATGGAAAGAATGAAAGCAAAAACAAAGAT------CAGAGGAAGGTAGAGGAAAAAACTGATGACATTCTCAAGGAGAAGGGGGATGTGAAGCCCTGTCCAGGAGTCATACATGATCCAAATGGATATTCTGCAGACCATTCACAGAAAATCAGGAAAGATAAGACTCCTGAGGCAGCAGATAAAGGGCTATTGGAGAAAGGTCCCCATAGTTCCATGACCTATGAGAAGGTAGAGGTGGTAGAATCCATTGAAAAATTTTCTACTGACCGAATTCAGACTTATGAAGAAACAGCAGTGATTGTAGAAACGATGATAGAAAAAACAAACAGGAAGAAGCCAGGAGACAAAAGCTCATAAATGCCCTTCCCAAGGAGAAGGTCCTCATTTCTGGGGTCCCACCCCTCCTCCAGTCTTGAGAGTCCGGGGACCTCAGGCTGCCGGGTCAGTGTTGTAGGGAATAACATGGGCAGCCTCCCCAGACCCCCAGGA------GTGTACGTGGGGGCAGTGCCAACCGGAGGAGTGAGCAGCCTGGGCACCCGAGTGTCCCGCCGGGCCTTGGGCATCAGCAGTGTCTTTCTGCAGGGTCTGAGGAGTTCTTCCACAGCTCTGGCTCTGAGCCCAGGACTGGAGAAGAACCGAGGCATCTTCTTTGAGTCACTAAATGGCTGCATGGTGGAATACATTGAGAAGGTCCGAGCCTTGGAGAAGGTGAACAGGGAGCTGGAGGAGCATCTGCGGGTCTACCTGGAGAAGAAAGCTTCCAGCATCAGCAACTGGGGAGCCCTGCGGGAGACCTGGGAGAACATCTACCATCAGGTGGGCGACGCCGTCTTGGACAATGCTCGGCTCATGCTGCAGACTGAGAATACTCAGGCTTGTGCTGAAGATTTTAAAGAGAGATATGAAAATGAGCAGCCCTTTCGAAAAGCAGCTGAAGATGAAATTAACTCCCTGTACAAAGTGATTGATGATGCTAATTTGACTAAAATGGATCTAGAGAGCCAGATTGAAAGCATGAAAGAAGAACTGGCTTTTATGTCAAGAAACCATGAAGAGGATGTGAAGGTGCTGTACAAACAGCTGGCCGGGTCAGAACTGGAAGGAATGGACGCACCTATTGGTACTGGCTTAGATGACATCCTGGAGACCATCAGAATTCACTGGGAGAAAGACATAGAGAAGAACCGAGCAGAAACAGGGGCCTTGCTCTATGCCAAG---CAATCCCAAGTGGTCCAG---GCTCGGTCTCAGGAGGAAGAAGTGGTGGAGGCCCTCAGAGCGGAGTTTCACGATACTGCTTGTGACATCCAGCGCCTTCAAGCGGAGACAGAGTCCTTGAGAACCTTGAAAAGAGGCCTGGAGAACTCATTGTATGACGCCAAGCACTGGCACGACATCGAGCTCCAGAACCTGGGTTCTGTTATTGCCAAGCTAGAAGCCGAGCTTGGGGAGATCCAAAGGGAAACCGAGCAGCAGCAAAAAGACCGGGAGCATCTGCTGTCTGGCAAGTTACAACTGGAGAAAGACATTGTGTCCTATCACTGCCTTCTGGATAGAGAAGGAAGCAGCTAA?????????ATGAAGAGAAATGTAGTCAGCACTCAGCATTCGTATGTGAACATCCCCGAGGTGATTGTACAAGACACCTCAGAGGAACTAAGAAGGATAGAAAATGGAGGTTACAGTTCACTCTCTGAT------GATGATGATGACAGTGTCTCTGGGATGGAGTATGGAAACCACCAAGAGGGGGATGTTTTCAGAAATAACTCCAATGAAAAGGAAAGAACATCTTCACAGAGGAGTCAGTACCTTCCTGGTCCCATCGCACTCTTCAACGTTAACAACAGCAGCAATAAAGACCAAGAGGTGAAAGAGGAAGAGGAAAAGAAAAAGAAAAAGAAAAAAGAAAAGAAAGACAAATCTGATGATAAAAAGGAGAAGAAAAAGGATCCAGAAAAGAAAAAGACTAAGGAAAAAAAGAAAGAGAAAGAGAAGAAAA------------AGAAAGAGGAACCAAAAAAAGATAAGAAAGAAGATGAGAAGAAAGAAGTTACGGTTATTGATCCAGCGGGGAACACATATTACAACTGGCTGTTTTGTATAGCTATGCCTGTGATGTACAACTGGACCATGATCATTGCAAGAGCATGTTTTGAGGAACTTCAGTCTAATTACTTAGCATATTGGATTATTTTGGACTACTTCTCAGATGTAATCTATATTCTTGACATGATTGTACGAACAAGGACAGGTTACCTGGAACAAGGATTAATTGTGAAAGATCAGTCTAAGCTCTTGAACAAATATAAGTCACATTTGCAATTTAAACTTGACGTTATCTCAGTGATACCAACGGATCTGCTGTTTTTTAAATTGGGATGGAACTATCCAGAGATAAGATTAAACAGATTACTCAGGATATCACGTATGTTTGAATTCTTCCAACGGACAGAAACAAGGACAAACTATCCAAATATCTTTAGGATTTCTAATCTTTGCATGTATATTGTGATTATCATCCACTGGAATGCATGTGTATACTATTCTATCTCTAAAGCCATTGGATTTGGGAATGATACATGGGTCTATCCTGACATTAATGACCCTGAATTTGGTCGTCTGGCTAGAAAGTATGTTTATAGTCTCTACTGGTCAACACTGACCTTAACCACCATTGGTGAAACTCCCCCTCCTGTTTTGGACTCTGAGTATGTCTTCGTGGTGGTTGACTTCTTGATTGGAGTGTTAATTTTTGCTACCATCGTCGGTAATATCGGCTCCATGATTTCTAATATGAATGCAGCCAGAGCAGAATTTCAAGGAAAAATTGATGCTGTGAAACAGTATATGCATTTTCGAAATGTGAGCAAAGATATGGAAAAGCGGGTTATCAAGTGGTTTGACTACTTATGGACAAATGAAAAAACAGTAGATGAAAGGGAAGTCTTGAGATATCTACCAGATAAACTAAAGGCAGAGATTGCCATCAATGTTCACCTAGACACATTAAAGAAAGTACGCATTTTTTCCGATTGTGAAGCTGGACTATTGGTGGAATTGGTCTTGAAGTTACAGCCTCAGGTCTATAGTCCTGGTGATTACATTTGCAAAAAAGGAGACATTGGACGGGAGATGTACATTATCAAAGAAGGGAAACTGGCTGTGGTAGCAGATGATGGGATCACACAGTTTGTGGTCTTGAGTGATGGTAGTTACTTCGGAGAGATTAGCATCCTCAACATTAAAGGCAGCAAAGCTGGCAACCGAAGAACAGCCAATATTAAAAGTATCGGTTACTCAGATCTCTTCTGCCTATCAAAAGATGATCTCATGGAAGCTCTAACTGAATACCCAGATGCTAAATGTATTCTAGAAGAGAAAGGCAGACAAATCTTAATGAAGGATGGACTGTTGGATATAAATATTGCAAATGCAGGAAGTGATCCTAAGGACCTGGAAGAGAAGGTCACACAAATAGAGGGATCAGTAGATCGTTTGCATACAAGATTTGCCAGGATTCTGGCTGAGTATGAATCAATGCAGGCGAAGTTGAAGCAAAGGCTAACTAAAGTTGAGAAATTCTTGAAACCAATAATTGAAACAGAGTTCTCAGATATCGAAGCACTAGAA---------------ACAGAGTCTACACAGGAATGAATGGCCAAAATCAACACTCAGCACTCCTATCCTACCACACACAGACTCTCAATCAGGAACACTGATGAAGACCTAGAAAGAGTTGAAAATGGCACCAACAGGGCTCATTCCCCATGTGAGGACTCATCATCAGAACTTCAGCAAGTGATTACCATGGAGACCAGAGCTCCGTCTGAA------TCCCAGCAAAGTTCTTTCACAAGCCAAAGGCCAGCCAGGTTGACAAGACTCATTCTTTCCCTTAGAGCATGGGCTTCAAGACATATACATCATGAAGAACAAAGACCAGATTCTTTCCTGGAACGTTTCCGAGGGGGAGAACTCAAAGAGCTGTCTAGCCAAGAAAACTACATCCAGCCCAACTTAGGCATCCAAGAGGTGTCAGACACAGAGAGAAGAGGCTGGCCGCTGGCCAGATATAATATCAACACCTGCAACAATACCAGCGAAGACAAAAAGGAGGAAAAGGAGGAGAAAAAGAAGGAAAAGGAAGAAGAGAAAAAGGATAAACCTTCAAAGGAAGTAGAAAAGAAGAAAGAAATCTTTATGGTAGATCCTTCAAGCAACCTGTACTATAGGTGGCTGACCATTATCGCCATTCCTGTCTTCTATAACTGGTGCATGCTTGTGTGCAGAGCCTGTTTTGATGAACTCCAAAGTGATTACTTGAAGATGTGGCTGATCTTGGATTATACTTCTGATGTCATCTATATTTTGGACTTGCTAGTTCGAATGAGGACAGGCTTTCTTGAACAAGGTTTAATGGTCAAAGATGCAGAGAAACTCAGAAAGCACTATATGAGCACCTTTCAGTTCAAGCTGGATATACTATCTCTGGTCCCCACTGACCTGGCTTTTTTAAAAGTGGGACTGAACTATCCTGAGTTGAGGTTCAATCGTCTGCTGAAATTTGCCAGGCTATTTGAATTCTTTGACCGCACAGAGACCAGGACCAACTATCCTAATATATTCAGGATTGGAAATCTTGTCTTGTACATTCTGATTATCATCCATTGGAATGCATGTGTCTACTTTGCCATTTCTAAGCTCATTGGATTTGGGACTGATTCCTGGGTTTACCCCAACATCTCTATCCCAGAATATGGGCGCCTGTCCAGGAAATACATTTATTGTCTCTACTGGTCCACCCTGACTCTGACTACCATTGGGGAGACTCCTCCCCCTGTCAAAGATGAGGAGTACCTTTTTGTGGTGATTGATTTCCTGGTAGGAGTGCTGATATTTGCCACCATTGTGGGTAATGTTGGCTCTATGATCTCCAACATGAATGCCTCCAGGACTGAATTCCAGGCTAAAATCGACTCCATAAAGCAGTACCTGCAATTCCGAAAAGTAACCAAGGACTTGGAGACCCGGATCATCAGGTGGTTTGACTACCTATGGACCAACAAGAAGACAGTTGACGAAAAGGAAGTTCTCAAAAGCCTCCCAGATAAGCTGAAGGCTGAGATCGCCATCAATGTGCACCTGGATACCCTGAAAAAGGTACGCATTTTCCAGGACTGTGAGGCAGGCCTCCTAGTGGAGCTGGTCCTAAAGCTTAGGCCTGCAGTGTTCAGCCCTGGTGATTATATTTGCAAGAAGGGGGATATCGGGAGAGAAATGTACATCATCAAAGAAGGCAAGTTGGCAGTAGTGGCAGACGATGGCGTCACTCAATTTGTGGTCCTCGGTGATGGAAGCTACTTTGGGGAAATCAGCATCTTAAACATCAAAGGGAGCAAAACTGGGAACAGAAGAACAGCCAACATTAGGAGCATCGGTTACTCGGATCTATTCTGCTTGTCCAAAGATGACTTAATGGAGTCTCTCATTGAATATCCAGAAGCCAAAAAGGCTCTGGAAGAGAAAGGACGTCAGATTCTAATGAAAGACAACTTGATAGATGAAGACGTGGCTGGGAGTGGAGGAGATCCAAAGGACATGGAAGAAAAGGTAGAGAGACTTGAATCTTCTCTGGATAATTTACAAACTAGGTTTGCTAGACTCCTGGCAGAATATAATAGCACCCAAATGAAAGTCAAGCAGAGACTGAGCAAACTTGAGAGCAAAATG------TGTGGAAGTGAC---TTATTGGATGGAGAGAATATTATTAGTGGAGATGCCGAGAAAGATAAAGACAAAAAGTAATAAATGTCTAAGCAAAGCCGAGATGTGGAGTTAGATCGCCTGGTCCAAGACAAGCCGCTTAGCCACAGGACCCCCCATGCTGCTTCCCAAAACATAGCCGAGCATCTCCCCAATGTGCCGAGCTACCGGTACCCCACCACCCGCATCCCTGTCCTTGTCAACAGGAGGACGGGGGTGTCGAAGCCCAGTTTCGTGAAGGAGACAAAGCGCTCAGTCCGCCGCTTAGTGCCTGCCACAAGAGAACACCCAGCTGTGAAAGTTGAAGATGCTGATGCCGAGAGTGAGCCCCTCCAGGTGGAGGAAAAGTCCCCAAGCCCAGTGTTGCCACCACCATCCCCAGCCAAATCAGAAACCCTCACGGTGCCTGGCGGAGCTCCGGGAACCATCAGGAAGAGGCTGCCATCACAGGATGAGGAGGTGGAGGAGCTCAAGGCCCTGTCTCCAGCACAATCTCCAGTTGTTGCCTGGTCCGGCCCATCCAGTCCCCAAGGAAACGATGCTGATGAACGTGCTGAGTCCACAGCCAGCCAGAATAGTGCGGTCATCAATGACCGACTCCAGGAGCTGGTGAAACTCTTTAAGGAACGGACTGAGAAAGTAAAAGAGAAACTTATTGATCCGGATGTCACTTCAGATGAGGAAAGCCCTAAACCATCCCCAGCCAAGAAAGCCCCAGAACCAGCGCCAGAAACCAAAGCTGCTGAGGTTGAAAAGACTGGAGAGGAGGAACATTACTGTGAGATGTTGTGCTGCAAGTTCAAACGCCGCCCATTGAAGATGTACCGGTTTCCCCAAAGCATTGATCCCCTCACCAACCTGATGTATATTCTTTGGCTCTTCTTCGTGGTCTTGGCCTGGAACTGGAATTGCTGGCTCATTCCTGTCCGCTGGGCTTTTCCTTACCAGACCTCGGAAAACATCCACCTCTGGCTAATGATGGATTATCTGTGTGACCTCATCTACTTGTTAGATATCACTGTGTTTCAGATTCGCCTGCAGTTTGTCAAAGGAGGAGACATCATTACAGACAAAAAGGAGATGCGGAATAATTACTTAAAGTCTCGTCGTTTTAAGATGGATATGATTTGTCTCCTGCCCCTTGACTTGCTCTATTTGAAAGTTGGTGTGAATTCTCTCTTACGATTGCCACGTTGCTTAAAGTACATGGCTTTCTTTGAGTTTAATAACCGGCTGGAAGCTATCCTCAGCAAGGCTTATGTTTACAGAGTCATAAGAACCACAGCCTATCTGCTCTATAGTTTACATGTGAATTCATGTCTGTATTATTGGGCATCAGCCTACCAAGGAATTGGCTCTACTCATTGGGTTTATGATGGAGTGGGAAACAGTTATATTCGCTGTTATTATTGG---------GCTGTCAAGACCCTGATCACCATCGGGGGACTGCCTGACCCTCAGACTCTCTTTGAAATTGTTTTCCAGCTACTGAACTACTTCACGGGGGTCTTTGCTTTCTCAGTGATGATAGGACAGATGAGAGATGTAGTTGGAGCAGCAACTGCAGGACAAACATATTACAGGAGCTGCATGGATAGTACTGTCAAGTACATGAATTTCTATAAAATCCCAAGATCGGTTCAGAATCGTGTTAAGACCTGGTATGAATATACATGGCATTCTCAAGGCATGCTGGATGAATCTGAGTTGATGGTACAGCTCCCAGATAAGATGCGGCTGGATCTTGCCATTGATGTCAACTATGACATTGTCAGCAAGGTGGCTCTTTTTCAGGGCTGTGACAGGCAAATGATTTTTGATATGCTAAAGAGGCTAAGATCTGTTGTTTACCTGCCCAATGACTATGTGTGCAAGAAGGGAGAAATTGGAAGAGAAATGTACATTATCCAAGCTGGACAGGTCCAGGTACTAGGTGGGCCAGATGGCAAATCCGTTCTTGTGACTCTGAAAGCAGGATCTGTATTTGGAGAAATAAGCTTGTTGGCTGTTGGTGGAGGAAATCGTCGCACAGCGAATGTAGTGGCTCATGGGTTCACCAACCTTTTCATTTTGGATAAGAAGGACTTGAATGAAATTTTGGTTCACTATCCAGAGTCTCAGAAGTTGCTTCGGAAGAAAGCCAGGAGGATGCTAAGAAATAACAACAAACCCAAAGAACAGAAAAGCATACTCATCCTTCCTCCGAGGGCTGGGACTCCTAAACTTTTCTCAGCTGCTTTAGCAGCAGCAGGAAAGATGGGAGCGAAGGGAGCAGCGAAAGGTGGGAAACTTGCCCATTTACGAGCAAGGCTGAAAGAACTGGCTGCATTAGAAGCAGCTGCGAAGCAACAGCAAGAGATGGAG---CAGGCCAAGAGTTCTGCT------------GCCTCAGCAGCTCCAGATAAGCCCGAGTCAGCAGCTGCAGATAAACCAGAATCAGTA---GCTACGGATAAACCAACG------------------------------------------------------------------------------------------------------------------------------------------------------------------------------------------------TCGGCAGCTCCACATGAACCAGAATCAGCAGCTCCA------------------------------------------------------------------------CACGAACCAGAATTAGCAGCTCCAGATAAACCCCAGTTGGCAGCTCCAGAACCATCA---------------GCTGGACCAGAGCCAGTGGCTCCAGACCCACCAGATGCCCATCCTCCATCTTCCTCCTCCCCCAAGAAATCAGAGGGAGGAGATGATGGAGAAATTGTGTCTGAATCTCCTGACCACTCTGTCAGGATTCGAATAAGC---ACCGCCCCGGAGAGTGATGAACAGATTCTCTCTGTAGAAATCCCAGAAAAGAAGGATGAC---AAGTGAATGTTTAAGCCACTGAAAACAAAATCCAACAAGGTAAAGCCTGAAGAAGGAAATAAGAATGAAGAAATTATTAAGCCAGACATTCCAACTCAGCCATCCATGGGACAGAGACAATGTCAAGATGAAAAGGAGCTTCCCAAAGAC---AAGATGTCTTCAGCCTCAGGTGAACCATCACTCCCCAAAAGAAAAGATGAAATTGCAGGGAAGAATTCTCCCGCAGGCCAGCACTCAAATTCTGACCCAGCACATCCTCAGAATTCAGAAGAACCTATCAGAATGACATCAATGCAGAAAGAAACAAATAATTGGGGGAACAAAGCAATCAGCCCAGAACAAAAGGTAAATCAGAACCTCATCACAAGTAAGTATGTTGAAATTCAGCTCCAGGACTTTGCTAAGAAAATGCGTGAAAGGACAGCCCGCCAAAAGGAAAAGTTGAAAGAGGATGATTTATCTTCTCCTGAAGCCAGTCCCAAAGTTGCTGCACCTGCAGCTGTTCCT---CCCCAACCAGAAGAAGAGACTAAGAAAGAAGAGGAATACTACTGTAACATGCTGTGTTGCAAATTCAAGAAAGTCCCATTGAAAGAGTTTCTAAAGAAGATGAAATTGCCAAGCCATATAGATTCACACACAGATGATTCCTATGTCTTGTGGCTCTTGTTAGTCACAATTGCTTATAACTGGAACTGCTGGTTAATTCCAATGCGCCTAGCTTTTCCCTATCAAAAACCAAATAATATGAAATACTGGCTTATAATTGATATCATCTGTGATATAATATACCTGAGTGATATGCTGATGATCCAATCCAGAGTGGAATTTTTAAAAGGTGGAGACAAAATAATAGACCCAAAGGAGATGAAAGAGCACTACCGGACTTCAATAAAATTTAAGCTGGATTTCATGTCAATAATACCATTTGATGTTCTTTACTTTATTTTTGGGTGTAATCCAGTATTTAGAATAAATAGAACACTAAAGTATACCTCATTCTTTGAGTTTAATGATCGCCTGGAATCAAGATTGAACAAAGCATACATCTACAGAGTCATTCGTACTACTGGATATCTGCTATTCGTCTTACATCTTAATGCATGCATTTATTACTGGGCTTCAGACTATGAAGGAATTGGTAGCAGTAAATGGGTATATGATGGCACAGGAAATAGTTATCTGAGATGTTACTACTGGGCAGTACGAACTTTAATTACCATTGGTGGTCTTCCAGAACCACAAAGCACATTTGAGATTATATTCCAACTCTTGAATTTTTTCTCTGGGGTTTTTGTATTCTCCAGCTTAATTGGACAGATGAGAGATGTCATTGGAGCAGCTACTGCCCATCAGAACCACTTCCGTTCCTGCATGGATAATGCCGTCTCTTATATGAACACATATTCAATACCCAAATTGGTGCAGAACCGTGTTCGAACTTGGTATGAATATACTTGGGCCTCTCAAAAACTATTGGATGAATCAGAATTCCTGAAAAACCTGCCTCTCAAGATGCAATTGGCCATTGCCATCGATGTGAATTTCAACATTGTGACTAAGATCGACTTGTTCAAAGGGTGTGATACACAGATGCTTTATGACATACTGCTGAAGTTGAAATCCACTGTGTTTTTACCTGGTGATTTTGTCTGC-----AAAAAGGGAGACATTGGTAGAGAGATGTACATCATTAAACAAGGAGAAGTTCAAGTTCTTGGAGGCCCTGATGGCAAACAAGTTCTGGTTACTCTGAAAACTGGAGCTGTCTTTGGAGAAATCAGCCTTCTGGCAAAAGGTGGAGGAAACCGCAGGACAGCTAATGTGGTGGCCCATGGATTTGCCAATATCTTTATCCTTAACAAAAAGGCACTCAGTGAAATCTTAGTGCACTATCCAGACTCTGAAAAGCTCCTCCTGAAGAAAGCCAAATTACTTCTAAAGCAGAAGGCTAAGCCCACAGAGGCCCCACCTCCAGTGAAAGGTTTTGCCCTTCTTGTCCAGTCCAAACAAGAGACACCCAAAATGCTTAAAGCTTTATTGGGTGGCTCAGGTAAAACAAGTCTTGCAAGACTACTCAGACTGAAGAAAGAAATCGCAGCTCAGGAAAAAGATAAGAAAATTGAAGGAGTAGAGTACCAAGGAAATGAAGTAGCAGAAAAACAAGTGGATGGGGCCAAAAGTAAACCA---GATGAAGCAGTTAAAACAGAGGACAAGCTCAAATGTAAATCCACACCTATTACAGAA---GGAGTGTCCCAACCTATGCCAAATGCAGTCCTACCCAGGGGAAACACTAAAGAATCACTTATCATCACCATGACCCCTTCCTCTAATGCAGAAGAAGAAATTCTTACAGTTGAAATCAAAGAGAAGGCACAGTAAATGGACATAACTATCCAGCACCCCTGGTTCAAACGCGCTCTTGGATCCTTATATCCAAGTCGCTTGTTTGACCAGTTTTTTGGAGAAGGCCTTTTTGAATATGATCTCTTGCCTTTCCTCTCCTCCACCATCAGCCCTTATTACAGACAGTCACTCTTCCGAACTGTGTTGGAATCAGGCATTTCTGAGGTGAGATCTGACCGAGACAAGTTTGTTATCTTCCTGGATGTTAAACATTTCTCTCCTGAAGACTTGACTGTGAAGGTGTTGGATGACTTTGTGGAAATTCATGGGAAGCACAGTGAAAGACAGGATGACCACGGCTACATTTCCCGTGAATTCCATCGTCGATACCGCCTGCCTTCCAACGTGGATCAGGCCTCCATTTCCTGCTCCCTCTCTGCTGATGGCATGCTGACCTTCTCTGGTCCCAAGATCCACTCCAATATGGATGCAAGCCACAGCGATCGATCCATCCCTGTATCTCGTGAGGAGAAGCCCACCTTGGCTCCCTCTTCTTAGATGGACATCGCCATCCACCATCCCTGGATCCGACGCCCCTTCTTCCCTTTCCACTCACCCAGCCGAATCTTTGACCAGTTCTTTGGGGAGCATCTGCTGGAGTCTGACCTCTTCCCTACCTCCACGGCCCTGAGTCCCTTCTACCTCCGACCCTCTTTCCTTCGAACACCTAGCTGGGTGGAGACTGGGCTCTCAGAGATGCGACTGGAGAAGGACAAGTTCTCAGTAAACCTGGATGTGAAACATTTCTCCCCAGAAGAACTCAAGGTCAAAGTGTTGGGGGATGTGATTGAAGTTCATGGAAAGCATGAAGAGCGACAGGATGAGCACGGCTTCATCTCTCGGGAATTCCACAGGAAGTACCGGATCCCAGCTGATGTGGACCCACTCTGCATCACCTCGTCTCTGTCATCTGATGGGGTCCTTACTGTGAATGGACCAAGGAAACAGGCCACTGGCCCAGAGCGCACCATTCCTATCACTCGGGAGGAGAAGCCTGCTGTCACTGCAGCCCCGCGAAAGTAGATGGAGACCCAGGCCGTGCAGAGGGAGCTCGAAACAGTGCCAGCTAATAGGATGGCTCAGACAAACCCTCTACCTGGGCCTCTAGGGCCTTGGAAGGTAACCATCTATGACCAGGAGAACTTCCAGGGCAAGAGGGTGGAGTTCACGGGCCCCTGCCCCAACGTCTCCGAGTGCAGCTTTGACAACATTCGCTCCCTGAAGGTGGAATGTGGCGCATGGGTAGGTTATGAACACACAAGCTTCTGTGGGCAGCAGTTTGTCCTGGAGAGGGGAGAATACCCACGCTGGGAAGCCTGGAGCGGGAGCAACGCCTACCACGTTGAGCGTCTCATGTCCTTTCGCCCAATCTGCTCCGCGAACCATAAGGAGTCCAAGATCATGATCTTTGAGAAAGAAAACTTTATTGGCCGCCAGTGGGAGATATGCGATGACTACCCCTCCTTGCAGGCCATGGGCTGGTGCAACAATGAAGTTGGTTCCATGAAGATACAGTGTGGAGCATGGGTCTGCTACCAATATCCTGGATACCGTGGGTACCAGTATATCTTGGAGTGTGATCACCATGGAGGAGACTATAAGCATTGGAGAGAAT-GGGGCTCTCACGCCCAGACTTCCCAGATTCA-GTCAATGCGCCGCATCCAGCAGTAAATGTCTCAACAATGCACCAAATCATCTGGCCATTGGAAGATCGTGGTATGGGACCAGGAGGGCTTCCAGGGCCGTCGGCATGAGTTCACAGCTGAGTGCCCCAGTGTTCTGGAGATTGGCTTTGAGACAGTCCGATCCATCAAAGTCCAGAGCGGAGCGTGGGTGGGTTTTGAACACGCTGGCTTCCAGGGGCAGCAGTTCGTCCTGGAGCGGGGTGAGTACCCCAGCTGGGAAGCCTGGAGCGGCAACGTAGCCTACCATGTGGAGAGGCTGACCTCCTTCCGGCCTGTGGCCTGTGCGAACCACCGAGACTCCAGAATGACCATCTTTGAGCAGGAAAACTTTCTGGGAAGGAAGGGAGAGCTGAGTGATGACTACCCCTCCCTGCAAGCCATGGGCTGGGACAACAATGAAGTGGGCTCCTTCCGAGTCCATTGTGGGGCCTGGGTTTGCTCCCAGTTCCCAGGCTACCGGGGCTACCAGTACGTTCTGGAATGCGATCACCACTCAGGAGACTACAAACATTTTCGGGAGTGGGGATCCCACGCTCAAACCTTCCAGATTCAGTCTATCCGCAGAATCCAGCAGTGAATGTCCCAGCCCGCAAAGGCCCCAACAGTCCCAACTACCGCCGCCAGCCCAGCCACGGAAGGGAAGGAAAAGGGGGCACCTGCCTCGGTGCCCGCTCCCGGGCCCACCCCCGCTCTGGCTCCTGCCTCCGTTCCTGTCCCCAGCTCCAAGGTGGGAGACCTGCCCATGGGAGGCTTCAGGCTGGTGGTCTTTGACCAGGAAAACTTCCAAGGCCGCCGTGTGGAATTCTCAGGGGAATGCATGAATCTGGGAGACCGAGGCTTCGACCGTGTCAGGAGCATCATCGTCATCTCGGGACCATGGGTGGCTTTTGAGCAGTCCAACTTCCGGGGAGAGATGTTCATCCTGGAGAAGGGCGAGTACCCTCGATGGGACACCTGGTCTTGCAGCTATCGTAGCGACTGCCTCATGTCCTTCCGGCCCATCAAGATGGATTCCCTAGATCACAAGATCTGCCTGTTTGAATGTACCAACTTCAAGGGGAACAAGATGGAGATCCACGAGGATGATGTACCCAGTCTCTGGGCCTATGGCTTCTGTGATCGTGTGGGCAGTGTGAGGGTGCCCAGTGGCACATGGGTGGGCTACCAGTACCCCGGCTACCGAGGCTACCAGTATCTGTTTGAGCCAGGCGAGTTCAAGCACTGGAATGAGTGGTCTGCCTACCAGCCCCAGATCCAGTCCGTCCGTCGAATCAGGGACATGCAATGGCACCAGAGAGGCTGCTTCCCCATCCCCACCAGCCTGCCCAAGTGAATGGCGTCAGACTACCAGACTCAGTCCTCTAAACCGCAGCCCCTCAATCCCAAGATTGTCATCTTTGAGCAGGAAAACTTCCAGGGCCGCTCCCATGAGCTGAGTGGGCCATGTTCCAATCTAAAGGAGACTGGGATGGAGAAGGCGGCCTCCATTCTTGTGCAGTCAGGACCCTGGGTCGGGTACGAACAGGCCAATTGCAAAGGAGAGCAGTTTGTGTTTGAGAAAGGTGAGTACCCTCGATGGGACTCTTGGACCAACAGCCGCCGGACTGATGCACTCAGCTCACTGAGACCCATCAAAGTGGACAGCCAGGAGCATAAAATCATCCTTTATGAAAATCCTAACTTTACTGGGAAGAAGATTGAGATCATTGATGACGATGTGCCCAGTTTCCATGCCCATGGCTACCAGGAGAAAGTATCATCTGTGAGGGTACAGAGTGGAACTTGGGTGGGCTACCAATATCCAGGTTACCGAGGCTTCCAGTACCTATTTGAGAAGGGGGAATACAAGGACAGCAGTGATTTTGGGGCTCCCCATCCCCAGGTTCAGTCTGTCAGGCGCATACGGGATATGCAATGGCATCAGCGAGGTGCCTTCCACCCAACCAACTAGATGATGGAGCAGCAAAGTGTCCCAGAGCAGGCGGCTGCTGGGAAAAGCCACGGAGGCTTAGGGGGCACCTTCAAGGTCTCGGTCTATGAGATGGAGAACTTCCAGGGAAAGAAGTGCGATTTCTCCACCGAGTGCCCCAACTTGACTGAGAGTCTGCTGGAGAAGGTGGGCTCCATCCAGGTGGAGTCTGGCCCGTGGTTGGCATTTGAACGCTGCGCTTTCCGGGGAGAGCAATTTGTCCTTGAGAAGGGGGATTACCCCAGGTGGGACGCCTGGTCCAACAGCCATCACAGCGACAGCCTCCTCTCCCTCAGGCCCCTGCAGATTGACAGCCCAGATCACAAAATCCACCTGTTTGAGAATCCTGCGTACAGCGGCCGCAAGATGGAGATTGTCGATGATGACGTTCCTAGCCTGTGGGCTCATGGCTTCCAGGATCGGGTGGCCAGCATCAGAGTTATCAATGGAACGTGGGTAGGATATGAATTTCCTGGCTACAGAGGGCGTCAGTATGTCTTCGAGCGAGGAGAGTACCGTCACTGGAACGAGTGGGATGCCAACCAACCCCAAATCCAGTCCGTCCGGCGCATCCGTGATCGCAAGTGGCACAAACGCGGCTGCTTCCTGAGTAGCTGAATGTCTAAAAGTGTAGCCAAGATTACTTTCTATGATGACAAGAACTTCCAAGGTCACCACTATGACTGTGACAGTGACTGTGCTGATTTCCACACCTATCTGAGTTGCTGCAACTCCATCCGAGTGGCCGGTGGGGCCTGGGTAGTTTATGAAAGGCCTAATTTTGCTGGGAACATGTACATCTTAACTCAGGGCGAATACCCTGATTACCACCACTGGAAGGGGCTCAATGACCGGCTTAGCTCCTGCAAGGTCATCCATCTGTCAAGCGGAGGGCAATATAAGCTTCAGATCTTTGAAAGGGGAGACTTCGCCGGCCAGATGTATGAAACCACCGAGGACTGCCCTTCGGTCATGGAACAGTTCCACATCCGGGAGATCCAGTCCTGTAAGGTCCTGGATGGGGTCTGGGTCTTCTATGAACAGCCCAACTATCATGGCCGGCAGTACTTCCTGGAGAAGAAGGAGTACCGGAAGCCTGTGGACTGGGGCAGCCCATGCTCTGCCGTTCAGTCCTTCCGCCGCATCATGGAGTGAATGGGTGACTGGAGTTTCCTCGGAAACATCTTGGAGGAAGTTAATGAGCACTCCACGGTCATTGGCAGGGTCTGGCTCACTGTCCTCTTCATCTTCCGGATCCTCATCCTGGGCACGGCCGCAGAATTTGTGTGGGGAGACGAGCAGTCAGACTTTGTGTGTAACACACAACAGCCAGGTTGTGAGAATGTCTGCTATGATGAGGCCTTCCCCATCTCCCACATCCGCCTCTGGGTCTTACAGATCATCTTCGTCTCCACTCCATCCCTAGTGTATGTGGGCCATGCAGTGCACCACGTCCGAATGGAAGAAAAGAGGAAGGAGAGGGAAGCCGAGGAGGTGTGCCAGCAATCTGGGAGCAAT---GGTGAGAGGCTGCCTTTAGCCCTAGATCAAGGCAGTACCAAGAAGAGCAGCAATAGTACGAAGGGCACCAAAAAATTCCGACTGGAAGGGACCCTCTTGAGGACCTACATCTGCCACATCATCTTTAAGACTCTCTTCGAAGTGGGCTTCATAGTGGGACATTATTTCTTATACGGCTTTCGGATCCTGCCTCT--GTATCAGTGTAGCCGATGGCCCTGCCCCAATGTGGTGGACTGCTTCGTGTCAAGACCCACCGAGAAGACCATTTTCATCCTGTTCATGCTTTCTGTGGCCTGCGTGTCTCTCTTCCTCAACATCATGGAAATCAGCCACCTGGGCCTGAAGAGAATCCGATCTGCTTTCAATAGGCCCACGGAACAACCCCTGGGAGAGATCCCTGAGAAATCCCTCCACTCCATTGCTGTTTCCTCCATCCAAAAGGCCAAGGGCTACCAACTCCTAGAAGAAGAGAAGATTGTATCCCACTATTTCCCCCTGACTGAGGTTGGGGTCGTGGAGACAAGACCACTGGCTGCCACACCGTTCAGCCGTTTTGAAGAGAAGATTGGCACTGGACCTCTGGGAGATCTGTCCCGGGCGTACACGGAAACACTTCCTTCCTACGCTCAAGTAGGAGAACAGGAAGTAGAGGCAGAACGGGAGGAGGAGGAGGGAGAGGTACCACCAGAGGAAGAGGAGAAAAGACAGGAACCAGAGGCAGTGACCCCAGAAATGCAGGAGGCC---ACTGTGGAGC------AGGAAGAGGAGAAGGAGAAGGCAGGGACCCCA---GAAAAGAAGGCAGGAGAGAAG------------------CAAGAGCTGCCAGTGGAGAAGGCACCACTGTGCCCAGAACTGGCAGCAGATGACAGCAGACCCCTCAGCCGGCTGAGCAAAGCCAGCAGCCGGGCAAGGTCGGATGATTTGACTGTATGAATGGGGGCTGGAGCCAGTGCTGAGGAGAAACATTCAAGGGAATTGGAAAAGAAACTGAAGGAAGATGCTGAGAAAGATGCTCGGACAGTGAAGCTGCTTCTGCTGGGGGCTGGTGAATCTGGAAAAAGCACCATCGTTAAGCAGATGAAAATTATCCATCAAGATGGTTACTCCCTGGAGGAGTGCCTAGAGTTTATTGCCATCATTTATGGCAACACCCTACAGTCCATTCTGGCCATTGTCCGAGCCATGACAACCCTCAACATCCAGTACGGAGACTCAGCCAGACAAGATGATGCAAGGAAGCTAATGCATATGGCAGACACTATCGAGGAGGGCACAATGCCCAAGGAGATGTCCGACATCATTCAACGACTGTGGAAGGACTCAGGCATCCAAGCCTGCTTTGACCGAGCCTCTGAATACCAGCTAAATGACTCTGCGGGATACTACCTCTCAGACCTGGAGCGGCTGGTGACCCCTGGTTACGTGCCCACAGAGCAGGATGTGCTGAGGTCTCGAGTCAAGACAACAGGTATCATTGAGACCCAGTTCTCCTTCAAGGACCTCCACTTCAGAATGTTTGATGTGGGTGGCCAACGCTCAGAGAGGAAAAAATGGATCCACTGCTTCGAAGGTGTCACCTGCATCATCTTCATTGCGGCTCTCAGCGCCTATGACATGGTGTTGGTGGAAGATGATGAAGTGAACCGGATGCACGAGAGTCTCCACCTGTTCAACAGCATCTGTAACCACCGTTACTTTGCCACGACCTCCATTGTCTTGTTCCTTAACAAAAAGGACGTTTTCACAGAGAAGATTAAGAAGGCCCCCCTCAACATCTGCTTTCCTGACTATGACGGCCCCAACACCTACGACGATGCAGGGAACTACATTAAGCTACAGTTCCTGGAGCTGAACATGCGGCGGGATGTGAAGGAGATCTACTCGCACATGACATGCGCCACAGATACCCAGAACGTCAAGTTTGTCTTCGATGCGGTCACCGACATCATCATCAAGGAGAACCTGAAGGACTGCGGTCTCTTCTGAATGGGGAGCGGAGCCAGTTCTGAGGACAAAGAACTAGCCAAGAGGTCCAAGGAGCTGGAGAAAAAGCTTCAGGAGGACGCGGACAAAGAGGCAAAGACTGTCAAGCTCTTATTGCTGGGTGCTGGGGAGTCAGGAAAGAGTACCATCGTCAAACAGATGAAAATCATCCACCAGGATGGCTACACACCAGAGGAGTGTCTGGAGTTCAAAGCCGTCATCTATGGCAACGTGTTACAGTCCATTCTGGCCATCATCCGGGCCATGTCCACCCTGGGCATTGACTATGCAGACTCAGCTCGAGTGGATGATGGACGGCAGCTCAACAACATGGCCGACTCCATGGAGGAGGGGACCATGCCCTTGGAGCTGGTGGTCATCATCAAGAAGCTGTGGCAGGATGCGGGCGTGCAGGCCTGCTTCGAGCGGGCTGCCGAGTACCAGCTCAACGACTCTGCCTCCTACTATCTCAACCAGCTGGATCGAATAACAGCCCCCGACTACCTCCCCAATGAGCAGGATGTTCTCCGGTCTCGGGTCAAAACTACAGGGATCATAGAGACCAAGTTCTCAGTCAAAGACCTGAACTTCAGGATGTTTGACGTGGGAGGGCAGAGGTCAGAGCGCAAGAAATGGATCCATTGTTTTGAAGGTGTTACCTGCATCATTTTCTGTGGAGCCCTAAGTGCCTATGACATGGTACTGGTGGAAGATGATGAAGTGAACCGCATGCATGAGTCTCTGCACCTGTTCAACAGCATATGTAACCACAAGTTCTTTGCGGCCACTTCCATTGTGCTCTTTCTCAACAAGAAGGATCTTTTTGAGGAGAAGATCAAGAAGGTTCACCTCAGCATTTGCTTCCCCGAATATGATGGTAACAACTCATATGAGGATGCAGGAAATTACATAAAGAACCAGTTCCTTGATCTAAATATGCGAAAAGATGTCAAAGAAATTTACAGTCATATGACTTGTGCAACAGACACCCAGAATGTCAAATTTGTGTTTGATGCGGTCACAGATATCATCATCAAAGAAAACCTCAAGGATTGTGGGCTTTTCTAGATGAGTGAGCTTGACCAGTTACGGCAGGAGGCCGAACAACTGAAAAACCAAATTAGAGATGCTAGAAAAGCATGTGCAGATGCAACTTTGTCTCAGATCACAGCCAACATTGATCCAGTGGGTCGAATCCAAATGCGCACTAGAAGAACACTGAGGGGACATTTGGCTAAAATTTATGCAATGCATTGGGGCACTGATTCCAGGCTTCTAGTTAGTGCCTCCCAAGATGGCAAACTCATCATTTGGGACAGCTACACCACAAACAAGGTCCATGCCATTCCTCTGCGCTCATCTTGGGTCATGACCTGTGCGTATGCACCTTCTGGCAACTACGTAGCCTGTGGTGGGCTTGACAACATCTGCTCCATTTACAATCTGAAAACTCGTGAGGGAAACGTGCGTGTGAGTCGTGAGCTGGCTGGACACACAGGTTACTTGTCATGCTGCCGCTTTCTGGATGATAATCAAATTGTCACCAGCTCTGGAGACACCACTTGTGCTTTGTGGGACATAGAGACTGGCCAACAGACAACCACCTTCACTGGGCACACTGGGGACGTCATGAGTCTTTCTCTTGCCCCTGACACCAGATTATTTGTTTCTGGGGCTTGTGATGCTTCAGCTAAACTGTGGGACGTTCGAGAAGGAATGTGTCGGCAAACTTTCACCGGCCACGAGTCTGACATCAATGCCATTTGTTTCTTTCCAAATGGCAATGCGTTTGCCACAGGTTCAGATGATGCTACCTGCCGGCTCTTTGACCTCCGAGCCGACCAGGAACTGATGGTGTATTCCCATGACAACATCATCTGTGGGATCACCTCTGTGTCCTTCTCCAAGAGCGGCCGCCTCCTGCTGGCTGGATATGATGATTTCAACTGCAACGTCTGGGATGCACTCAAGGCAGACAGAGCAGGTGTTTTGGCTGGGCATGATAATCGTGTCAGCTGCCTGGGGGTGACCGATGATGGCATGGCGGTGGCGACGGGATCCTGGGATAGTTTCCTCAAGATATGGAACTAAATGGGGGAGATGGAGCAATTGCGTCAGGAAGCTGAACAGCTCAAGACACAGATTGCGGATGCCCGGAAAGCCTATGCAGACACCACCCTGGCAGAGCTTACTTCTGGTCTAGAGGTTGTTGGGCGGATTCAGATGCGAACACGACGGACTCTCCGAGGACACTTGGCCAAGATCTATGCCATGCATTGGTCTACTGACTCCAAGCTGCTAGTGAGTGCTTCACAAGATGGAAAGCTGATTGTGTGGGATACCTACACAACCAACAAGGTCCATGCCATCCCACTCCGTTCCTCTTGGGTCATGACCTGTGCGTATGCTCCATCGGGAAACTTTGTGGCTTGTGGGGGACTGGACAATATGTGCTCCATCTACAGCCTCAAATCCCGAGAGGGCACTGTCAAAGTCAGCCGGGAGCTGAATGCCCACACAGGTTACCTCTCCTGCTGCCGATTCTTAGATGACAACAACATTGTGACCAGCTCTGGAGATACCACATGTGCTCTATGGGACATTGAGACTGGGCAGCAGAAGATGGTATTTGTGGGCCACACAGGAGATTGCATGAGCCTAGCTGTTTCTCCTGATTTCAAACTCTTTATTTCTGGGGCTTGTGATGCCAGTGCTAAGCTTTGGGATGTACGAGAGGGGACTTGCCGCCAAACTTTCACTGGGCATGAGTCTGACATCAATGCTATCTGTTTCTTCCCAAATGGTGAAGCAATTTGTACTGGTTCAGATGATGCTACCTGTCGTCTCTTCGACCTTCGGGCTGACCAGGAACTAATTACATACTCACATGAAAGCATCATCTGTGGGATCACATCAGTTGCCTTTTCCCGAAGTGGCCGCCTGTTGCTGGCTGGCTATGATGACTTTAACTGCAACATTTGGGACTCCCTGAAGGGTGAACGTGTTGGGACCCTCTCGGGCCATGACAACAGGGTCAGTTGCCTGGGGGTTACAGCTGATGGGATGGCAGTGGCCACAGGCTCCTGGGACAGCTTCCTCAAGGTCTGGAACTGAATGCCGGTGATCAATATCGAAGACCTGACGGAGAAGGACAAGCTGAAGATGGAGGTGGAGCAGCTGAAGAAAGAGCTGACGCTGGAGAGGCAGGTGGTCTCGAAATCCTGTGAAGAAGTGAGGGACTACATCGAGGAGAGGTCAGGGGAGGACCCTCTTGTGAAGGGGATCCCGGAGGACAAGAACCCCTTCAAGGAGATCAAGGGGGGCTGCGTCATCTCCTGAATGGCTCAGGATCTCACTGAGAAGGAGCTGTTAAAAATGCAGATAGATCAACTTAAAAAGGAAGTGAAGAACGAAAGAGTCTTGATTTCCAAATCAGGGAAGGCACTTAAGGAATATGTGGAAGCTAATGCTGGTGATGACCCCCTACTTAAAGGTGTCCCTGAGGACAAAAATCCCTTTAAAGAGAAAGGTGGTTGTATGATAAGTTGAATGGATTTTGGATCTTTGGAGACTGTTGTGGCCAATTCTGCCTTCATAGCTGCCCGGGGCAGCTTCGATGCAAGTGGTAGTTCCCACTTAGCCCGGGACAAGAAATACTTTTCAAAGCTCAAACTTCCTCCTCTCTCCAAATGTGAATCCCTACGGAACACTCTTAACTTAGACTTTGAAAACATTTGCTCTGAGCAGCCTATTGGCAAGCGCCTCTTTCAGCAGTTCCTAAAGAATGAGGAGCAACATGTCCCCGCGGTGGAGTTATGGAGAGACATTGAAGACTATGACACTGCTGATAATGATTTTCGCCTTCAGAAAGCCCAGGCCATCCTTGCTGGCTACCTGGACCCCAACGCCAAGCTTTTCTGCAGCTTCCTAGAAGAGGGGATGATTGAGAAAGTCAAGGAGAAACACTCAAGCATCCCCAATGGACTATTCCAGCCTCTTCTTCAAGCAACCCTGGGCTACCTGAGCGAGGCTCCCTTCCGAGAGTACTTGGAGAGTTTGTATTTCATGAGATTCCTGCAGTGGAAATGGCTGGAAGCCCAGCCCATTGGGGAAGACTGGTTTTTGGACTTCAGGGTCTTGGGAAAAGGGGGTTTTGGGGAGGTTTCAGGTTGCCAGATGAAAGCCTCAGGCAAGATGTACGCCTGTAAAAAACTGAATAAGAAGAGGCTGAAGAAAAGAAAAGGGTATCAAGGTGCAATTGTAGAGAAGAGAATTCTAAGCAAGGTCCATAGCAGATTTATAGTCTCTTTGGCCTATGCATTTGAAACCAAAACTGACCTCTGTTTGGTGATGACAATCATGAATGGAGGAGACTTAAGGTATCACATCTACAATGTTAATGAGGAGAATCCTGGTTTTGAGGAACCAAGAGCCGTCTTTTACATTGCTCAGATCATCTGTGGCATGGAACATCTCCATCAGAAGAGGATTGTGTATCGGGATCTCAAACCAGAGAATGTCCTATTGGATAATGATGGCAATGTCCGTATTTCTGATCTTGGCCTTGCTGTGGAACTGAAGGAAGGAGAGACAAAGACAAAAGGTTATGCAGGCACCCCAGGTTTCATGGCGCCAGAATTGCTTCAGAGTGAGGAATACGATTTCTCTGTGGACTACTTTGCCTTGGGGGTTACATTATATGAGATGATTGCAGCCAGGGGACCTTTTCGAGCCAGAGGAGAAAAGATCGAAAACAAAGAGCTCAAACAAAGAATTATTTCTGATCCTGTGACATACTCGGAGAAATTTAGCAAGGCTAGCAAGGACTTCTGTGAAGGTCTTCTTGAAAAAAATCCAGAGAAGCGCTTTGGATTCAAAAATGGCAACTGTGATGAGCTCCGAGCCAATGTCCTCTTCAAGGACATTAATTGGAGGCAGCTAGAAGCTGGTACATTGGAACCTCCTTTTATTCCTGACTCTAGAACTGTCTATGCAAAAAACATTCAGGATGTTGGTGCCTTTTCCACTGTTAAAGGGATTGTCTTTGATAAAACAGATACGGAGTTCTTTCAGGAATTTGCAACTGGAAATTGTCCCATACCCTGGCAGGAAGAGATGATTGAAATGGGAATTTTTGGGGACCTGAATGTGTGGCGTGCTGATGGCCAGATGCCTGATGACATGAAGGGGACAGCTGTGGAAGAACCATCCTCATCATCTAAGTCAGGAATGTGTCTGATCTCCTAGATG---GACTTGGGAGGCCTAGACAATCTCATTGCAAACACAGCCTACCTCCAGGCCCGG---------GATGGAGACACCAAGGAGATGCAGAAGCGCCGGCGCAGCCTGGCCCTGCCCGCCCGAGAGCACTGCGCAGAGCTGCGGCAAGCCTTGCCCACTCACTTTGAGAGTATGTGTGAGCAGCAGCCCATCGGCCGCCGCCTCTTCCATGACTTCCTGGCCACGGTGCCTGCCTACAAAGTGGCCGTGGACTTCCTCGCCGAAGTGTCCAGCTGGGAACTGGCTGAGGAGGGTAGTACCAAGGACAGCATGCTGAGGGGGTTGGTGCAATTGTGTGCCCAGGCC---AACCCCACAGGTCAGCTCCCCTTCCTCAGCCGGGCCTTGGCCACCAAGTGCCAGATGGCCTCAGAGACGGAGCACGCTTCTCTAGTGGAGCTGGCCAAAGCCGAGACAATGACTTTCCTACAGGATCAGCCTTTCCAGGACTTCCAAGCTAGCCCCTTCTTTGACAGGTTTTTGCAGTGGAAAGCCTTTGAACAGCAGCCAATAACAGAAAAATATTTCGAGGAGTTCCGAGTTCTGGGGAAGGGAGGTTTCGGGGAGGTGTGTGCTGTCCAAGTGAAAAATACTGGCAAGATGTATGCTTGTAAGAAGTTGGACAAGAAGCGGCTGAAGAAGAAAAGAGGGGAGCAGATGGCTCTTCTAGAGAAGGAAATCTTGGAGAAAGTCAACAGTCCTTTCATTGTGACACTGGCCTATGCTTTTGAGAGTAAGTCCCACCTGTGCCTGGTCATGAGCCTGATGAATGGCGGAGACCTCAAGTACCACATCTACCATGTGGGTGAGCGGGGCCTGGAGATAAACCGCATCATCTTCTACTCTGCACAGATCACTTGTGGAATACTGCACCTGCACTCTATCGGCATTGTCTATCGGGACATGAAGCCCGAGAATGTCCTTCTGGATGACCGCGGCAACTGCAGACTGTCGGACCTGGGACTGGCTGTCCAGATCAAAGACGGCAAGCCCATCACCCAGAGGGCTGGAACCAATGGTTACATGGCTCCAGAAATCTTGAAGGAAGAAGAAAGTTATTCCTATCCTGTGGACTGGTTCGCTATGGGCTGTACTATTTATGAAATGGTAGCAGGGCGAACGCCATTCAAAGATTACATGGAAAAAGTCAGCAAGGAAGATCTAAAGCAGAGAACCTTGAAGGAGGAGGTCATCTTCCAACACTCTGGCTTCACAGAAGAAGCCAAAGATGTCTGCCGGCTCTTCCTGGCAAAACGTGCAGAGCAGCGCCTAGGAAGCAGAGAAGTAGGGGATGATCCCAGGAAACACTCTTTCTTCAAAACTATCAACTTCCCCCGCCTGGAGGCCGGCCTGGTGGAGCCTCCCTTTGTGCCAGACCCCAATGTGGTCTACGCCAAAGACGTCGGCGATATTGAAGACTTCTCTGAGGTCAGGGGGATTGAATTTGACGAAAAAGATAGAAAGTTCTTTAAAAAATTTGCAACAGGCGCTATTCCAATAGCCTGGCAAGAAGAAATTATAGAAACGGGACTGTACGATGAACTCAACGACCCCAGTAGATTG---GGCTGTGTGAATGACAGC---ACGTCCAAGTCCGGGGTGTGTGTGGTGCTCTGAATGTCTCTCTCTGTCTACAATTCTGGGACTTCCCAACAGGCTTCATCTCGCAGTGGGGTGGGAGGCCGCCGGCTCAGCCGGTTGTCTAGCACCAGTAGT---GGAGGAGGCTTTGGTGGAAACATTTTTGGCTCTGGAGCAAGCTCTGGGGGTGGTTTTAGTGTTGCATCTATGTTTGGTTCCAGTTCTGGCTTTGGGAGCACCTCCAGGAGTGCCTTTGGAGGAGGACTGGGTGGTGGTTATGGAGCAGGACTGGGTGGTGGTTATGGAGCAGGACTGGGCAGTGGTTATGGAGCAGGACTGGGAAGTGGTTATGGAGCAGGACTAGGCAGTGGTTATGGAGCAGGACTAGGC------------------------------------------------AGTGGTTATGGAGCAGGATTGGGCAGTGGCTATGGAGCAGGACTGGGGAGTGGTTATGGAGGAGGACTGGGCAGTGCCTCAATGGGTATTCCATGTAGTAATGATGGAGTCCTTCTTTCTGGATCAGAAAAGGAAACCATGCAAAACCTTAATGACAGATTGGCTTCTTACCTGGCTAAAGTCCGGGCTCTAGAAGAAGCAAACACTGACCTGGAGAACAAAATTCGAGACTGGTATGAAACACGTGTGACTGGAGACTCTGCATCAGGAAATGATTATGAAAAATATTACCCATTAATAGAAGATCTTAAGAATAAGATTATTTCAGCCACAATAGAGAATGCTCGACTCATTTTGCAGATTGATAATGCAAGACTGGCAGCTGATGATTTCAGGATGAAGTATGAAAATGAGCAGGCCCTACGTCAAAATGTCGAAGCTGATATTAATGGCCTGCGCAAAGTGCTGGATGAATTGACTTTGGCCAGGGCTGACTTGGAGATGCAGATTGAAAGCCTGATGGAAGAGCTGGCTTTTCTTAAGAAGAACCATGAAGAGGAACTTCAAGCTATCCATGCTGGGGGACCCGGCCAAGTTAGTGTGGAGATGGATGCTGCTCCAGGGATCAACTTAACCAAACTCCTGAATGACATGAGAGAGCAATACGAAACTATTGCCGAGCAGAATCGCAAGGAAGCTGAAGCTTGGTTCGTCGAAAAAAGTGGAGAACTCAAGAAGGAGATCAGCAGCAACACAGAACAGCTTCAGACGAGCAAGAGCGAAATAACGGACTTGAAGCGCATGCTCCAAAGTTTAGAAATTGAGCTCCAATCTCAGCTTGCTATGAGAAAGTCTTTTGAAGATACATTAGCTGAAACCGAAAGTGGTTACTGCGATCAGCTCTCCCAGATCCAGCTCCAAATTGGCAATCTGGAGGCCCAGCTTTGCCAGGTGAGGAGTGATATGGAGCGTCAGAATGCAGAGTATGAACAACTCCTAAACATCAAGACTCGGCTGGAGATGGAGATTGAGACCTACCGGCGTCTG-TTGGAGGGAGAAGGTGAAGGGAATGGTGCTATTGAAAGTTTAACTGTGCCAGAATCCAATTCTCAAGCACATTCAATTGATTCTTCCAAAGATCCAACCAGAACAAGAAAAATCAAGACAATTGTGCAGGAGGTAGTGGATGGAAAAGTTGTTACTTCGGAAGTTCGGGAAATTGAAGAAGAAATTGGCTCTTGAATGTACAGCTTCATGGGTGGGGGCCTCTTCTGTGCCTGGGTGGGGAACATCCTGCTTGTGGTTGCCACGGCTACGGACCATTGGATGCAGTACCGGCTGTCCGGGGCCTTTGCCCACCAGGGCCTGTGGCGCTATTGCCTCAGCAACAAATGTTACCTGCAGACTGAAAGCATTGCATATTGGAACGCGACACGAGCCTTCATGATCCTGGCCGCTCTCTGCTGCTTTGTGGGGATTGTCATTGGGATCCTGGCCTTTGCCCAGCTGCCCACCTTCCACCGGCTCACGCGCCCCTTCTCGGCGGGCATCATGTTCTTTATCTCCACTCTCTTCGTCCTCCTCGCCATGGCCATCTACACCGGAGTCACCGTCAGCTTCCTGGGCCGCCGCTTCGGGGACTGGCGCTTCTCCTGGTCCTACATTCTGGGTTGGGTGTCTTTGCTCATGACCTTCTTTGCAGGGATATTTTACATGTGCGCCTACCGAATGCATGAATGTCGCCGCCTTTCCGGACCTCGCTGAATGTGGGAACTTCGCTCAGCCTCCTTCTGGAGGGCCATTTTTGCCGAATTTTTCGCCACCCTCTTTTATGTCTTCTTTGGGCTGGGAGCCTCCCTACGCTGGACCCCCGGCCCTATACACGTCCTACAGGTGGCTGTGGCCTTTGGACTGGCCCTGGCTACGTTGGTGCAGGCAGTAGGCCATGTCAGCGGAGCCCATGTCAATCCAGCCGTCACCTTCGCTTTCCTCGTGGGCTCCCAGATGTCCCTACTGCGGGCCCTCTGCTACATTGTAGCCCAGTTGCTGGGGGCTGTGGCTGGGGCTGCTGTGCTGTACAGTGTCAC--------CCCCACAGCTGTCCGTGGGAACCTGGCGCTCAACACGCTACACCCTGGGGTGAGCGTGGGTCAGGCCACTATCGTGGAGATCTTCTTGACCCTTCAGTTTGTGCTCTGCATCTTTGCCACGTTTGATGAGAGGAGGAATGGACGCTTGGGTTCTGTGGCATTAGCTATTGGTGTCTCTCTCACCTTGGGGCACCTGTTTGGGATGTATTATACAGGTGCAGGCATGAACCCTGCTCGATCCTTTGCTCCTGCTATCCTCACCAGGAACTTCAGCAACCACTGGGTGTACTGGGTAGGACCGATCATCGGGGGATCTCTAGGTGGCCTCCTCTATGACTTCCTCCTCTTTCCCCGGATCAAGAGTGTGTCAGAGAGACTAACTATCCTCAAGGGTATCAGGCCCAATGACTCTGATGGGCAACCAGAGGTCACTGGGGAGCCGGTTGAGCTAAAGACCCAAGCCCTATAGATGACACAGGCATGGGACCCTGCAGGGTTCTTGGCTTGGCGGCGGGACGAG------------AATGAGGAGACTACTCGGGCGAGTCTTTTTGTTTATACCAACAGCAACAACACAAAGGGCCCATTTGAAGGTCCCAATTATCACATCGCCCCACGATGGGTATATAATCTCACCAGCTTCTGGATGATCTTTGTGGTCATTGCTTCCGTCTTCACCAATGGCTTGGTGCTGGTGGCAACTATGAAGTTCAAGAAATTGCGCCATCCCCTGAACTGGATTCTGGTGAACTTGGCCGTGGCAGACCTGGGAGAGACCATTATCGCTAGCACCATCAGTGTCATCAATCAGATCTATGGCTACTTCATCCTGGGCCACCCGATGTGTGTTTTGGAGGGCTACACCGTTTCTCTATGTGGAATCACAGGTCTCTGGTCCCTGGCCATCATTTCCTGGGAGAGGTGGGTTGTGGTGTGCAAGCCATTTGGGAATGTGAAGTTTGATGCCAAGCTGGCCATGGTGGGCATTGTCTTCTCCTGGGTCTGGGCGGCTGTCTGGACTGCACCACCCATCTTTGGTTGGAGCCGATACTGGCCTCACGGGCTGAAGACATCCTGTGGGCCTGACGTGTTTAGTGGCAGCTCCGACCCTGGTGTACAGTCCTACATGATTGTCCTCATGTCCACCTGCTGTATCCTTCCTCTCAGCATCATCATCCTCTGCTATATCCAAGTGTGGCTGGCCATCCGCGCAGTTGCTAAGCAACAGAAGGAATCAGAATCTACCCAGAAGGCTGAAAAGGAAGTGTCACGCATGGTGGTGGTAATGATCCTTGCCTATTGCTTTTGCTGGGGGCCCTATACCTTGTTTGCATGCTTTGCGGCGGCAAACCCTGGTTACGCCTTCCACCCTTTGACAGCATCCCTGCCTGCCTACTTTGCCAAGAGTGCCACTATCTACAACCCCATCATCTATGTCTTCATGAACCGGCAGTTCCGAACCTGCATCCTACAGCTTTTTGGGAAGAAGGTGGATGATGGCTCTGAAGTTTCCAGCACCTCTAGGACAGAGGTCTCTTCTGTCTCCTCTGTGGCACCTGCCTAAATGTCAGGGGATGAGGAGTTCTACCTGTTTAAGAACATCTCGCCAGTGGGCCCATGGGATGGCCCCCAGTACCACATTGCTCCGGCCTGGGCCTTCCACTTGCAGACGGCTTTCATGGGCTTTGTCTTCTTTGCAGGGACGCCCCTCAATGGCGTGGTGCTCATCGCCACACTTCGCTACAAAAAGCTGCGCCAGCCGCTCAACTACATCCTGGTCAACATCTCTTTGGCCGGTTTCATCTTCTGTGTCTTCTCCGTCTTCACGGTCTTCGTGTCTAGCTCCCAAGGCTACTTCGTCTTTGGCCGCCATGTCTGTGCAATGGAGGGCTTCCTGGGCTCTGTGGCAGGTTTGGTGACGGGCTGGTCCCTGGCCTTCCTTGCCTTTGAGCGCTTCATTGTCATCTGTAAACCTTTTGGCAACTTCCGCTTCCATTCCAAGCATGCAATGATGGTGGTCCTGGCTACTTGGGTCATCGGCATTGGGGTTTCCATCCCACCCTTCTTTGGCTGGAGCCGGTATATTCCCGA------------------AGGCCTGCAGTGCTCCTGTGGCCCTGACTGGTACACAGTAGGCACAAAATATCGCAGTGAATACTACACATGGTTCCTCTTCATTTTCTGTTTCATTGTGCCTCTCTCCCTCATCTGCTTTTCCTACTCGCAGCTGCTGGGAGCCCTCCGAGCCGTTGCAGCCCAGCAACAAGAGTCAGCCACCACACAGAAGGCAGAGCGGGAGGTGAGTCGCATGGTGGTGGTGATGGTAGGCTCCTTCTGCCTCTGCTACGTGCCCTATGCTGCCCTGGCCATGTACATAGTCAACAATAGGAACCACGGGCTGGACCTACGGCTTGTCACCATCCCTGCCTTCTTCTCTAAGAGTGCTTGCGTCTACAACCCCATCATCTACTGCTTCATGAACAAGCAGTTCCATGCTTGCATCATGGAGATGATATGTAAAAAGCCAATGACAGATGATTCTGAAGCAACCAGCTCTCAGAAAACCGAAGTCTCCACTGTTTCCTCCAGCCAAGTTGGGCCTAGTTAAATGGGGGAAGTGACAGAGGCAGAAGTGGAGAAGTTTCTGGATGAAAATATCGGCTTTGCCAAGAACTACTACAACCTCCAGTTCCGGGCCAGGGTCATCTCCGAGCTGCTGGGGGCCCGGGAAGCCTCCGTGGACTTCAGCCACTTCCACCCCTTGACCAGCGTGGAAGAAAGCGAGATCATGTTTGACCTGCTGCGAGATTTCCAGGAGAACTTGCAGCCCGAGAAGTCGATGATGAACCTCATGAAGAAGCTGTGCTTTCTCCTGCAGGCAGATCGCATGAGTCTGTTCATGTACCGGGCACGGAATGGGATTGCAGAGCTTGCTACCAGGATCTTCAATGTCCACACAGAGGCGACCTTTGAGGAGTGCCTGGTGATGCCTGATTCAGAGATTGTCTTCCCTCTGGATATGGGCGTGGTGGGCTATACTGCTCAATCCAAAAAACTTGTGAACGTCCCCAATGCAGAAGAGGATGAACACTTCTGTGATTTTGTTGATGAACTCACAGAATACAAGACCAAAAACATCTTGGCTTCCCCTATAATGAATGGAAAAGATGTTGTAGCTATTATCATGGCTGTGAATAAAGTGGATGGACCATGCTTTACCAAGAGGGATGAAGAGATTCTAATGAAGTACCTCAATTTTGGAAATTTGTTCATGAAGGTGTTCCATCTATCCTACCTTCATAATTGTGAAACCCGCAAGGGCCAGATACTCCTGTGGTCTGGGAGCAAAGTGTTTGAAGAACTTACAGACATCGAGAGGCAGTTCCACAAAGCCCTTTACACAGTCCGTGCCTTTCTCAACTGTGACAGATACTCTGTGGGACTCTTGGATATGACCAAGCAAAAGGAATTTTTTGATGTGTGGCCAGTGTTGATGGGAGAAGCCCCACCTTACACAGGACCCAGGACACCAGATGGAAGGGAAATCAACTTCTATAAAATTATCGACTATATCCTTCATGGGAAAGAAGATATTAAAGTAATACCGAATCCCCCTCCTGACCACTGGTCTTTGGTTAGTGGTCTCCCAACATATGTTGCCCAGAATGGTCTGATTTGCAATATCATGAATGCTGCTTCAGAAGACTTTTTCGCTTTCCAGAAAGAACCTCTGGATGAATCTGGATGGATGATTAAAAATGTCCTCTCAATGCCCATAGTCAACAAGAAGGAAGAAATCGTTGGAGTGGCTACATTTTATAATCGAAAAGATGGAAAGCCCTTTGATGACATGGATGAAACTCTCATGGAGTCTCTAGCCCAGTTCCTTGGCTGGTCTGTCCTAAATCCTGACACCTATGAGGCAATGAACAAGCTGGAAAACAGGAAGGATATATTTCAGGATATGGTCAAATATCATGTGAAGTGTGACAATGATGAGATACAGGAAATCCTGAAAACTAGAGAAGTCTATGGAAAGGAGCCTTGTGACTGTGAAGAAGAGGAATTATTTGAAATCCTAAAAGGTGAACTCCCAGATGCAGAGAAATATGAAATTAATAAATTCCACTTCAGTGACCTGCCCCTGACAGAGTTGGAGCTAGTAAAATGTGGAATCCAAATGTATTATGAACTGAAAGTGGTGGATAAGTTTCACATACCCCAGGAGGCCCTAGTACGGTTCATGTACTCTCTCAGCAAAGGGTACCGAAAAATTACCTATCACAACTGGCGCCATGGATTCAACGTGGGACAGACCATGTTCTCATTGCTTGTGACAGGGCAGCTTAAACGATATTTCACAGACCTGGAGGCCTTGGCCATGGTGACTGCTGCTTTCTGCCATGACATTGATCACAGAGGCACCAATAATCTCTACCAGATGAAATCTCAGAATCCACTGGCCAAACTCCATGGCTCTTCTATCTTGGAAAGACATCATTTGGAATTTGGCAAAACTTTGCTGAGAGATGAGAATCTAAATATCTTCCAGAACCTTAATCGAAGGCAGCATGAGCATGTCATCCACATGATGGATATTGCAATCATTGCTACTGACCTGGCTCTTTATTTCAAAAAAAGGACAATGTTCCAGAAGATAGTGGATCAGTCTAAAACTTATGACAATGAACAGGATTGGACCCAATACATGATGTTGGAACAGACTCGGAAGGAAATTGTCATGGCAATGATGATGACTGCCTGTGATTTGTCTGCTATAACTAAGCCCTGGGAAGTTCAGAGCAAGGTGGCTCTTTTGGTGGCTGCTGAATTCTGGGAACAAGGAGATTTGGAGAGAAGTGTGCTCCAGCAGAACCCTATTCCCATGATGGACAGGAATAAAGCGGATGAACTCCCCAAGCTGCAAGTCGGTTTCATCGACTTTGTCTGCACTTTTGTCTACAAGGAGTTTTCCCGCTTTCACGAGCAGATCACCCCCATGCTGGATGGTATCACCAATAACCGCAAGGAGTGGAAGGCCCTGGCTGATGAATATGACGCCAAGATGAAAGCCCTGGAAGAGGAGAAGCAGAAAAAAGAAGAAACTAAGCAAGCAGCTGCCGGACAACAGGTAAAACCTGTGGCTGGAGAAGGAGCCCAACAATCCAAGTCCTGTTCTATTCAGTAGATGGCCCTTGAGCAGGAAGTTGTGGAGAAGTTTCTCAAAGAAAATCCCACCTTCACAGAGAAATACTTTGAAAAGGTTCTGAGCCCAGAGAATGTGATCAGTGCATGTGAGGGCAGGGGCCTGGTGGATTTCTCAACCTTTAAGGAGTTGTGCCAGGTGGAGGAGAGCGAAATGCTTTTTGAGCTTGTTCAGGACATGCAAGAAAATATTAACATGGAGAAGGTGGTCTTCAAAATCCTTAAGAGAATATGCACCATCATCCACGCCGACCGCTGCAGCCTCTTCATGTACCGGCAAAGGAATGGCGTTGCAGAACTGGCCACGAGGCTCTTCAACGTCCAGCCGGACAGCGTCCTGGAAGAGTGCCTGGTGCCCCCCGACTCCGAGATTGTGTTCCCTCTGGACATGGGTGTCATCGGACACGTGGGTCAGACCAAGAAGACCGTCAACATCCAGAACGTTGATGAGTGTTCCAACTTCAGCTCATTTGTAGATGAGCTCACTGAATATGTGACCAAGAACATACTTGCCACACCCGTCATGAATGGCAAAGATGTTGTTGCTGTAATCATGGCCATAAATAAAACCGATGGCCCATTTTTCACCAGTGAAGATCAAGATGTCTTCTTGAAGTATCTGAATTTTGCCTCCTTAAGCCTAAAAATCTATCATTTGAACTATCTACACAACTGTGAGACTCGAAGAGGCCAGGTACTGCTTTGGTCTGCCAATAAGGTGTTTGAGGAGCTTACAGATATTGAAAGACAGTTCCACAAGGCCTTCTACACAGTTCGAGCCTATCTAAACTGTGACCGCTACTCTGTGGGCCTCCTGGATATGACTAAGGAGAAGGAATTCTTTGATGTGTGGCCAGTGCTTATGGGAGAAGCGCAACCATACTCAGGACCCCGAACTCCTGATGGCAGAGAAATCCAGTTTTACAAAGTAATTGACTATATCCTTCATGGCAAAGAAGACATTAAAGTTATTCCAACTCCCCCAGAAGATCACTGGGCACTGGTCAGCGGCCTCCCAACCTACGTAGCAGAAAGTGGCTTTATCTGTAACATTATGAATGCCCCTGCAGATGAGATGTTTCAATTTCAGAAAGAGCCACTAGATGAATCTGGATGGATTATTAAAAACGTCCTCTCCATGCCTATAGTCAACAAAAAAGAGGAGATTGTTGGAGTTGCTACTTTTTACAACAGGAAAGATGGGAAACCCTTTGATGAGCAAGATGAAGTTCTTATGGAGTCCCTAACACAATTCCTTGGCTGGTCTGTGCTCAACCCTGACACCTATGACAAGATGAATAAACTGGAAAACCGAAAGGACATTGCCCAAGATATGGTGTTATACCATGTAAAATGTGATAAGGATGAAATCCAAGAAGTGCTGCCAACAAGAGAACGGTTTGGAAGGGAACCCATGGACTGTGATGAGGATGAACTCAGAATGATCCTGAAAGATGAACTGCCAGGACCCAACAAGTTTGACATCTATGAGTTCCACTTCTCAGACCTGGAATGTACGGAGCTGGAGCTGGTGAAATGTGGGATCCAGATGTACTATGAACTGGGTGTTGTCAAGAAATTCCAGATCCCTCAGGAGGTTTTAGTTCGGTTCTTGTATTCGGTCAGCAAAGGATACCGAAGAATTACTTACCATAATTGGCGCCATGGCTTTAATGTGGCTCAAACCATGTTCACACTTCTCATGACAGGCAAATTGAAGTCCTATTACACAGATCTGGAAGCTTTGGCCATGGTGACAGCCGGCCTGTGCCATGACATTGACCACAGGGGAACCAACAACCTCTACCAGATGAAATCCCAGAATCCATTAGCAAAGCTTCATGGCTCATCAATTCTAGAAAGACACCATCTGGAGTTTGGAAAGTTCTTGCTTTCAGAAGAGAGCCTGAATATCTATCAGAACCTGAATCGTCGTCAACACGAGCACGTAATCCACCTGATGGACATCGCCATTATTGCCACAGATCTGGCTCTCTACTTCAAAAAAAGAACAATGTTTCAGAAGATTGTGGATGAATCCAAAGGATATGAAGACAAGAAAAGCTGGGTGGAATATCTCTCCCTGGAGACAACAAGGAAAGAGATTGTCATGGCAATGATGATGACTGCATGTGACTTGTCTGCCATCACCAAGCCATGGGAAGTCCAGAGTAAGGTAGCATTGCTAGTGGCTGCTGAGTTCTGGGAACAGGGTGATTTGGAGAGAACAGTGCTTGACCAGCAGCCAATTCCCATGATGGACAGAAACAAAGCTGATGAGCTGCCTAAACTGCAAGTGGGGTTCATTGACTTCGTATGTACATTTGTATACAAGGAGTTTTCACGTTTCCATGAGGAAATCCAGCCCATGTTTGACAGGCTGCAGAATAACAGGAAGGAATGGAAGGCCCTGGCTGATGAGTATGAGGCTAAAGTGAAGGCTTTAGAGGAAGAAAAGAAGAAAGAAGAGGAGAAACCTGTAGCAAAGAAAGTTGGCACCGAGATTTGCAACGGAGGTCCGCCTCCACAATCTTCCACCTGCTGCATCCTCTAAATGGGTGAGATCACCAAGGAAGAAGTGGAGAAATACTTAGGAAACAACCCTCAGTTTGCAAAGGAGTATTTTGACAAGAAGCTGAGGGCGGAGGTGCTCGGAGAAGTCTTCAAAGGCAGCCCAGTCCCCCTCAAGGAAGATACATCCTTCAGTGAGATGACCCAAGTGGAGGAATCAGCTTTGCTCTTTGAACTGCTGCAGAACGTCCAAGATGAGGCAGCCAGCATGGAGGCAGTGGTGCACAAGAATCTACAGAGGATTTCCCAATTGCTTTCCGCCGACCGCTGTAGCATGTTCATTTGCCGATCGCGCAATGGAATTCCAGAGGTGGCGTCGCGGCTGCTCGATGTCACCCCGACCTCTAAGCTGGAGGACAACCTTGTGTCTCCTGACAAAGAAGTTGTTTTTCCTCTAGACAACGGGATTGTGGGTTGGGTTGCTCATACTAAAAAATCCTTTAATATTCCGGATGTAACCAAGAACAGCCATTTTTCAGACCTTCTGGATAAGCAAACTGGTTATACCACTAAAAACATGCTGGCAATGCCTATCGTGATGGGCAAGGAGGTTCTTGCTGTTATGATGGCTATCAACAAAATCAATGAGCCTGAGTTTACTAAGCAGGATGAAGAGGTTTTTTCCAAATACCTCAGTTTTGTTTCTTTTGTTCTAAGGCAGAACCACCTATCATACCTTCACGGTATTGAAACTCGAAAAACTCAGGTCCTTTTATGGTCAGCCAACAAAGTATTTGAAGAACTTACAGATATTGAACGGCAATTTCATAAAGCCCTATATACCATCAGAGTCTATCTGAACTGTGAAAGATACTCCATCGGCCTACTGGACATGACCAAAGAAAAGGAGTTCTATGATGAATGGCCAATCAAGCTTGGAGAAGTAGAGCCCTACAAAGGTCCAAAGACACCAGATGGCAGAGAAATTATCTTTTATAAGATTATTGATTATATTCTGCATGGAAAAGAAGAGATCAAAGTCATCCAGACGCCTCCTGCAGACCACTGGTCTCTTGTTAGTGGGTTGCCAGCATATGTTGCTGAACATGGATTTATTTGTAATATGATGAATGCACCAGCAGATGAATATTTCACATTTCAGAAAGGACCCGTTGATGAAACAGGCTGGGTCATCCAAAATGTCCTCTCTCTACCCATCGTCAACAAGAAAGAAGACATTGTGGGAGTCGTGACATTCTACAATCGAAAAGACGCAAAGCCCTTTGATGAATACGATGAGCAAATCACTGAGATTCTCACACAGTTTCTTGGTTGGTCTCTTTTAAATACTGATACTTATGATAAAATGAATAAACTTGAAAACAGAAGGGACATTGCTTATGAAATGCTCATGTATCAGACCAAAGCTACTGCTGGTGAAATTGAGTCTATTTTGAAATACAAAGAAAAGTTGAATACAAATATTATTGACGATTGTGAAGAAAAGCAACTTATCCAGATTTTGAAAGAGGAGCTGCCGAACCCAATGGATGTAGAACTTTATGAGTTCCACTTCAGTGACTTTCCCATTACAGAGCATGGATTGATAAAATGTGGGATCCAATTATTTTTCGAAATAAAAGCCGTGGAAAAGTTCAAAGTGCCTGTGGAGGTCCTTACAAGATGGATGTACACAGTGAGAAAAGGTTACCGATCTGTCACCTATCACAACTGGAGGCATGGATTCAATGTAGGACAGACAATGTTTACCCTACTAATGACAGGAAAACTGAAGAAATATTATACCGATCTGGAAGCCTTTGCTATGATTGCAGCTGCTTTCTGCCATGATATTGATCACAGAGGCACCAACAATTTGTTTCAGATGAAATCTGCATCGCCCTTAGCCAAACTTCATGGATCTTCCATTTTGGAGAGACACCACCTGGAGTTCAGTAAGACTCTGCTACATGATGAGAGTTTAAACATCTTCCAGAACCTCAATAAGCGCCAGTTTGAAACCGTTATTCATCTATTTGAAGTGGCAATAATAGCAACTGATCTGGCTTTATATTTCAAGAAAAGAACCATGTTTCAGAAGATTATTGACACTTGTGAAAAAATGGAAACTGAAGAGGAGGTCATTAAGTATATATCCATTGACCCAACCAAAAAAGAGGTTATCATGGCAATGATGATGACAGGGTGTGACCTCTCTGCTATAACCAAGCCTTGGGAGATCCAAAGCCAGGTAGCCCTTATGGTTGCAAATGAATTTTGGGAACAAGGAGATCTGGAGAGAACAGTATTGCAACAAAAACCAATTCCTATGATGGACAGAGAAAAAGGAGATGAACTACCCAAGCTCCAAGTTGGTTTCATCGATTTTGTGTGTACTTTTGTATACAAGGAATTCTCCCGGTTTCACAAGGAAATTACACCAATGTTAAATGGTCTTCAAAACAACAGAGTAGAGTGGAAATCCCGAGCTGATGAATATGAAGAAAAAATGAAGGTGATAGAAGAAGAAAAGAAAAAACAGGAAGAAGCCAACACAGCTCCAAAAGCTGAAGAAGATGTAGGAAATACTGCGAAAAGTGGTGATGACAAAAAGTCCAAAACATGTGATATTTTGTAAATGAACCTAGAGCCGCCCAAGTCTGAGTTCCGATCGGCCACTAGAGTGGTTGGAGGACCCGTTACTCCTAGGAAAGGACCACCCAAATTCAAGCAGCGGCAAACTCGTCAGTTCAAGAGCAAGCCCCCCAAGAAAGGTGTACAAGGTTTTGGCGATGATATTCCTGGAATGGAAGGCTTAGGAACAGACATAACTGTCATCTGTCCCTGGGAAGCCTTCAACCACTTGGAGCTGCATGAGTTGGCCCAGTATGGCATTATTTAGATGAGTGACAACACCACATTGGCCCCTCCAACCACAGAGCAGGCTCCTGCCACTCCCCGCAAGGGACCCCCTAAATTCAAGCAGAGACAAACTCGGCAATTCAAGAGCAAGCCTCCTAAGAAAGGTGTAAAAGGGTTTGGAGATGACATCCCAGGCATGGAGGGCCTTGGAACAGATATCACGGTCATTTGCCCCTGGGAAGCCTTCAGCCACCTGGAATTACATGAACTGGCCCAGTTTGGAATCATCTAAATGAATGGCACAGAGGGACCCAACTTTTACGTCCCCCATTCCAACAAGACTGGGGTGGTCCGGAGCCCCTATGAGGAGCCCCAATACTATCTAGCCGAGCCATGGATGTTTTCCTGCCTGGCGGCTTATATGTTCATGCTGATTGTCCTGGGCTTCCCCATCAACTTCCTCACCCTCTACGTCACCATTCAGCACAAGAAACTGCGAACACCCTTAAACTACATCCTTCTGAATTTGGCCGTTGCTGATCTCTTCATGGTAATTTGTGGTTTCACCACCACCCTTGTAACCTCCCTTAATGGCTACTTTGTCTTTGGAACCACTGGCTGTCAAATTGAAGGCTTCTTCGCCACCACAGGAGGTGAAGTAGCCCTCTGGGCCTTGGTGGTTTTGGCCATTGAGAGATATATTGTGGTCTGCAAGCCAATGAGCAACTTCAGATTTGGGGAGAACCATGCCATCATGGGCGTCGTCTTCACTTGGATCATGGCTCTGGCTTGTTCTGTTCCACCCCTCTTTGGCTGGTCCAGGTATATTCCAGAGGGAATGCAATGTTCATGTGGAATTGACTATTATACTCTCAACCCTGAGTTCAACAATGAGTCTTTCGTCATCTACATGTTTGTGGTTCACTTCACCATTCCACTGACCGTCATTTTCTTCTGCTATGGACAACTGGTCTTCACAGTCAAAGAGGCTGCAGCCCAGCAGCAAGAGTCTGCTACCACCCAGAAGGCTGAGAAGGAAGTCACCCGTATGGTCATCATCATGGTCATCGCTTTCTTGATTTGCTGGGTGCCCTATGCTTCTGTGGCTTTTTACATTTTCACTCATCAAGGTTCTGACTTTGGCCCAATCTTCATGACCCTCCCGGCTTTCTTTGCCAAGAGTTCATCCATTTACAACCCAGTCATCTACATCATGATGAACAAGCAGTTCCGAACCTGCATGATCACCACTCTCTGCTGTGGCAAGAATCCATTGGGTGATGACGAAGCCTCCGCCACAGTCTCCAAGACGGAGACCAGCCAGGTTGCTCCTGCATAAATGGCCACGGGTGTGAGGAATGCCCCAAACAACGTGATCTTCAAGAAGGTCTCCCGGGACAAGTCAGTGACCATCTACCTAGGGAAGAGGGACTACATTGACCACGTGGATAAGGTGGAGCCCGTGGATGGCGTCGTGCTGGTCGATCCTGAGCTGGTGAAAGGGAAGAAAGTCTTTGTGACGCTGACGTGTGCGTTCCGCTACGGCCAGGAGGACATTGATGTCATCGGCCTGACCTTCCGGAGAGACCTGTATTTCTCCAAGGTGCAAATTTACCCTCCCGTCAGCACGGCCAACAAGCCAACCAAGCTGCAAGAGAGCCTGCTGAAGAAGCTGGGGAGCAACGCCTACCCTTTCCTTCTCACGTTTCCTGACTACTTGCCCTGCTCAGTTGCTCTTCAACCGGCTCCTCAAGATGTGGGCAAGTGCTGCGGAGTGGACTTTGAGGTGAAGGCGTACGCTACAGAAAACACAGAAATAGAAGAGGAAAAAGTGCCCAAAAAGAGCTCCGTCCGCCTGCTGATCCGCAAGGTGCAGCACGCCCCTCCCGAGCTGGGCCCGCAGCCCCAGGTGGAGACCGCCTGGCAGTTCTTCATGTCCGACAAGCCCCTGCACCTGGCCATCTCCCTCAGCAAGGAGATCTTTTTCCATGGGGAGCCAATTCCTGTGACCGTGACTGTGACCAACAACACGGAGAAGACCGTGAAGAAGATTAAAGTGCAAGTGGAACAAGTCGCCAACGTGGTCCTGTATTCGAGTGACTACTATGTCAAACCTGTAGCCATGGAGGAGGCCAATGAAAAA-GTGCCACCAAACGGAGTCTTAACCAAGACACTGACCCTTACCCCCTTGCTCGCTAATAACCGAGAAAGGCGGGGCATTGCCCTGGATGGAAAAATAAAGCACGAAGACACGAACTTGGCCTCCAGCACCATCATTAAGGAGGGCATAGACCGAGCAGTGCTGGGCATCCTGGTGTCTTACCAGATCAAAGTGAAGCTCACTGTCTCAGGCTTTCTGGGAGACCTCACCTCTAGTGAAGTGGGCACCGACCTGCCGTTTCGCCTCATGCACCCCCAGCCTGTGGATCCAGCCAAGGACAGCTCAACGGGTGAGGATTTGGTCTTTGAGGAGTTTGCTCGTCAGAATCTGAAAGACGGGGCTGAAAATGAAGAAGAAAAA------AAAGAGGGGCCGGAAAATGATGAATGAATGGGGAAACTGATCAAATTTGGGGGACAGGAGAAGCGGTTAGCTCGTCGTAAGAAGCTCCGATGTAATCGAGTCCTTTTTCTTTTGGGCATGATACTCATTGGCTCTTCTTACCACTTTCTGAAGAGCCACTGGTCCATGCCTAAACTGTGGACAGCCATGCATTCTCAGAACCCTGTGAAAATGGCCAGCCGGGATCTTTCTGACAGTGAAACAGTAATATCAAATAATGACCATCAGAAATCCATTCTAGAAATGGAAGGCAGTACACTGCACTCACAAGTT---ACAGAAGGCAGGGACAAATTAACAACCTCAGCAACTATTGCAAAGAAAAACTTAAACGCACCCAGGAGAATAATGGATACCTCTAACCTTGGGACTCCAGAGACACCCAGGAGAAGGAAGAAAAA-TTATACTTTAATAACTGACAAGCAAATAGTGAAGAACTATACTCCAACCACATTCAGTAGAAATGTTCAGAGACCTACCTCAACTACACCTAAAAAAATTGAGAAT---CACATGATTATCCCCAAGGTAAAAGTGAAAATCAATGACACAATGACACTTAGGAAAACAATGGAAAAGAAGCTTCTGGCTATCCCCAAAAGGACAGTAAAAAATATGCCAAGA------ACCCCCAAAGGAATAGTTGAGAATACCCCAACTAGTCTAAAAAGAATA---ATAGAGAACACTGCCTCACCTTCTCCAGCAAAAGTAGTAGCACAAACAACTCCAACTATTCCTAAAAGAATAAAGGAAAAAATCCCAGCTGTTCCCAAAAGAGTAGTGGAG------------------------------------------------------------------------AATACTTCAATTACCTCCAAGAGA------------------------------------------------------------------------------------------------------------------------------------------------------------------------------GAAGTGGAAAAGAAGAATTCAAATACTTCAAAGAGAAGAGGAGCAGAAAATTCCCCAAATGCTCATCCAACAATGATGGAGACAAGCACTGTAGTACCTAGCACAACTGTGGAGAACACCACCTCTCCTGGATTGGGAGTCATGAATACCCCAACCAGAGCTAGGGTATTGACATCGAGAACCTCCTCAACCAGAGTGATGATAAAGAGAACTTCTTCAGACACTCTCAGGGAAGGAGCACATAACACAATATCCTCTGCCGTGGGCATCATTACCCCTACCTCCCAGATCCGGGACTGTGGTTTTGTAGATCATGTCCCAACAGTTCCTGTCAGCCTCTCTCCTTCAACAGACATGACCCCTCTCTCTGCTGAGGATAGCCATAGCTCC---CCTACAGATCCTAAACTGTTGGACTTTCACCCCAAGGGGGAATACCCTGAAGACCTGTTCAGTGTGGAGCAACGGCAGCAAGGCTGGGTAGTCTTACATCTCTTTGGAATGATATATGTGTTTGTGGCTTTGGCCATTGTGTGTGATGAATTCTTTGTCCCAGCC-TTGGGCGTCATCACCGATAAGCTACAGATCTCTGAGGATGTGGCCGGAGCCACCTTCATGGCAGCTGGGGGCTCTGCTCCTGAGCTCTTCACTTCACTCATTGGTGTTTTCATCTCTCACAGCAATGTGGGCATTGGCACAATTGTGGGCTCTGCTGTGTTCAACATCCTCTTTGTCATTGGCACTTGTGCTTTGTTCTCCAGAGAAGTCCTCAACCTCACTTGGTGGCCCCTGTTCCGAGATGTCTCCTTCTATATCTTTGACTTGATGATGCTCATCATCTTTTTTTTGGACAGCATGATCACCTGGTGGGAGAGCTTAATGCTCCTCATGGCTTATGCGTTCTATGTCTTTACCATGAAATGGAACCAACAACTTGAAATCTGGGTTAAAGAACAGCTTAACAAGAGGACAGTGTCCAAGATTATGATTGGAATGGGTCTCAATAAGACAGGCAATGGTGACATCCCTGTGGATGATGAGGACAATAGCAAGAAACTGAAGCTCCCGTCCAGTCTGACCCGAGGAAACGCTACGACCTCGCTACACAACTGCACCATTCGCAGTACCATCTACCAGCTCATGCTGCACACGCTGGACCCGCTAGGGGAAGTGGAAGAACCTGCAGAGCCCGATGAGCTCCCAGCAATCAAAGTTTCTCCAGCTTCTGTTGTGCGCGCTGCCAAAGATCATGATGAACCAACCCCTGATGGGCAGGAGGGTGCAGCTGCTGCAGGAGAGGATAAAGATGAA------------GGTGAAGGTAAAGATAAAGTTCTGGATGGAAATGAA------------------------------------------------GAAGGAGAA------------------------------------AAAAATGAAGATGAACCCCAAGGACAAGAGAGAGATGAAATTCAAGGGAAAAGT------------------------------------------------------------------------------------------------------------------------------------------------------------------------------------------------------------------------------------------CAAGGTCAAGATACAGAGGAAGAAGACAAGAAGGGTAAAGAAGACCATGGAGAGGGA------------GATGCAGAAAGAGATGAAGGTGGAAAAGAAGGTGTAAAGGAAGGTGAAGAAGAAGGTGAAGAAAAAGGTGAAGAAAAAAGTGAAGAA---------------------------------GAAGGTGAAGAAGGTGAAGAAGAA---------------------GGTGAAGAAGAAGGTGAAGAAAAAGGTGAAAAAGAAGGTGAAGAA---------------------------------------------------------GGTGAAGAAGAAGGTGAAGAAGAAGGTGAAGAAAAA------------------------GGTGAAAAAGAAGGTGAA---------------GAAGAAGTTGAAGAAGAAGTTGAAGAAGAAGGTGAAGAAAAAGGTGAAGAAGAAGTTGAAGAAGAAGGTGAAGAACGTGAAGAAGAAGGTGAAGAAAAAGGTGAAGAAGTTGAAGAAAAAGGTGAAGAAAAAGGTGAAGAGGGTGAAGAAAAAGGTGAAGAAGAAGTTGAAGAAGGTGAAGAAGAAGGTGAAGAA---AAAGATGAAGAAGAAGGTGAAAAAGGTGAAGAAGGTGAAGAAGAA------------GGTGAAGAAAAAGATGAAGAAGGTGAAAAAGGTGAAGAA------GGTGAAGAAAAAGGTGAAGAAGGTGAA------GAAAAAGGTGAAGAAGGTGAAGAAGAAGGTGAA------------GAAGAAGGTGAGGATGGCAGTGAAGATGAGGATGATGAGGATGAAGAAGAAGATGAAGAGGAAGAGGAAGAAGAAAATGAGGAGCCTCTGACACTAGAATGGCCTGAAACAAAAACTAAACAGGCCATTTATCTCTTCATTTTACCCATCGTTTTCCCTCTGTGGCTGACAGTTCCAGATGTCAGGAGACCGGAATCTAAGAAGTTCTTTGTAATCACATTTCTGGGCTCCATCCTGTGGATAGCCATGTTCTCATACCTCATGGTGTGGTGGGCTCACCAGGTTGGTGAAACAATTGGGATTTCTGAAGAGATTATGGGCTTGACAATCCTAGCAGCAGGCACTTCAATTCCTGACCTCATTACAAGTGTTATTGTTGCCAGGAAAGGCCTAGGAGATATGGCTGTTTCCAGCTCAGTGGGCAGCAACATATTTGACATCACTGTGGGTTTACCAGTTCCCTGGTTTCTCTTCTCTCTCCTCAACGCGCTTCAGCCTGTCCCAGTGAGCAGCAATGGCTTGTTCTGTGCAATTGTTTTGCTCTTTCTCATGCTCCTGTTTGTGATCTCTTCAATTGCAGTCTGTAAATGGAAAATGAACAAAATTCTAGGGTTCATCATGTTTCTCCTTTACTTCATATTCTTGATTATCAGTGTAATGTTAGAAGATCGAATCATATCCTGTCCCATCTCCATTTGAATGGCCCTGCCTCAAACCTTTACCACTAGCTTTCTTGAAGAATGGTGCTTGGATAAATCACTATCTGGCTGCAGGAAGCACCAGAATGTCTGGAAAAAACTGAGACAAATACGCATTGTAGGGCTCTTCATGGGCATAATGGCCATTTGCACGTTCTCACTTTCAACTAGTGCCTTTTTCAAGATAGAGACACACAGCACAGATCGGGCCAACAGTTTAGGTCATTCGGAATTAATGTCTGGATACCATCAAAGAACTCTGTTAGACTTAAAGGAGAAGGTTCAGGATGGTACTCCAGAGCCGTATTCTACACAATATGAAAATGCAACTGAACCTCCTCAAGGAGATTATCCAAGAGACCTCTTTTCCCTTCAAGAGCGAAGAAGAGGTGCAATAATTCTTCATGTCCTCGGAATGATCTACATGTTCATTGCCTTAGCCATAGTCTGTGACGAATTCTTCGTTCCTTCTCTGACAGTCATCACTGAAAAGTTGGGTATTTCTGATGACGTAGCTGGGGCAACTTTCATGGCTGCTGGGGGCTCAGCTCCAGAACTTTTCACATCTCTGATAGGAGTCTTCATAGCTCATAGCAACGTTGGCATTGGTACAATTGTAGGCTCAGCAGTATTCAATATCCTATTCGTTATTGGGATGTGTGCATTGTTTTCAAGAGAGATCCTAAACCTTACCTGGTGGCCACTCTTTAGGGATGTCTCATTTTATATTATTGACTTGATCATGCTTATAATTTTTTTTCTGGATAATCTCATCACATGGTGGGAGAGCTTGTTGCTGTTAACAGCTTATATTCTCTATGTGACTTTCATGAAATTCAACGTTCAGGTGGAAGCATGGGTGAAGCAAATGCTAAACAGAAACAAAGTTGTGAAAGTAACTGCAGCCACA---------------------------------------------GCAGCAG---CAGCAGCAGAGAATGATGCAAAGTTATCTACTACTGCCAAGGACAAGGACGAACAAACTCTAACGACTAAACCACGGCTCCAGCGAGGTGGTAGCTCTGCTTCTCTGCATAATAGTCTGATGAGGAACAGCATCTTCCAGCTTATGATTCATACTCTTGACCCACTTGCTGAAGAGCTTGGATCATATGGAAAACTAAAATATTATGACACAATGACTGAGGAAGGACGCTTCAGAGAAAAGGCTTCAATACTTCACAAGATTGCCAAGAAGAAGTGCCAGGTGGATGATAATGAAAGACATAATGGGACTGCCAACCATATGGAAAAAATAGAGCTCCCAAACAGTACAAGTGTTGAAGTGGAAGTAACACCACCCAATGAAGGTTCAGGACCTGTGCAAAATGGAAATCTCTCCCATGGCATTGAATCAACAGAAATACAGGCTTCAGATACAGGTGAAGATGAGGACGACCAGCCACTCAGCTTGTCCTGGCCAACTAATACCCGCAAACAGATTACCTTCCTGATCGTTCTTCCCATCGTGTTTCCACTATGGATAACCCTCCCTGATGTCCGAAAACCTGCCTCAAGGAAGTTTTTTCCCATCACATTCTTTGGAGCCATCACCTGGATAGCCGTTTTCTCTTACCTGATGGTCTGGTGGGCACATCAGGTTGGAGAAACAATTGGTATTAGTGAAGAAATCATGGGCCTCACCATTTTGGCTGCTGGGACTTCTATCCCTGACCTCATTACCAGTGTCATAGTGGCTCGGAAAGGACTTGGGGATATGGCAGTGTCCAGTTCTGTTGGGAGCAATATCTTTGACATTACAGTGGGACTCCCACTGCCCTGGCTCTTATATACTACAATTCACAAATTCAAACCAGTGACCGTCAGCAGCAATGGTCTCTTCTGTGCAATTGTTCTTCTCTTCATCATGCTACTTTTCGTCATTATCTCCATCGCCCTCTGCAAATGGAAGATGAACAAAATCCTGGGATTCATTATGTTTGGCCTGTACTTTGGATTCCTGGTAGTCAGTGTCCTCCTGGAGGACAGAATTATCATGTGTCCCATCTCCATATAG [50217 bp]
'Didelphis virginiana' ATGGCCACCAGTTCCAAGGTGTTTAAGAAGACCTGCCCCAATGGGAAGCTTTCCATCTACCTGGGGAAACGGGACTTTGTGGACCACATAGACTCAGTGGAACCCATTGATGGTGTTGTCCTGGTTGATCCTGAGTACATGAACAATCGAAAAGTGTTTGTGGTGCTGACTTGTGCTTTCCGCTATGGCCGGGATGACCTGGATGTGATCGGTCTGACGTTCCGCAAAGACCTCTATGTGCAGACTCTGCAAGTGCTCCCCAGAGAGTCCCCAGAGGCTCCATTGGCCCTCACGGCCCTTCAGGAGTGCCTGCTGCGCAAGCTTGGCGCTAACGCCCATCCCTTCACCTTCCAGCTGGCCACCAATCTACCCTGTTCAGTGACCCTGCAGCCTGGGCCTGAGGATGCTGAAAAGGCCTGTGGAGTGGACTTTGAAGTGAAGAGTTTCTATGCTGAGAACTTGGAGGAGAAAATCCACAAGAGGAACTCTGTGCGTCTGATCATTCGGAAAGTGCAGTTTGCCCCCTCGGACCTGGGCCCCAAACCCTGGGCTGAGACCGCCTGGCACTTCCTTCTCTCTGACCACCCCCTGAAGCTAGAAGCCTGGATGGACAGAGAGGTCTACTACCATGGGGAACCCATCTCCATCCATGTCGCCATCAACAATGGCAGCAGCAAGCTCATTAAGAAAATCAAGGTGGCAGTTGACCAGATTGTTGATGTCGTCCTGTACTCCGGGGACAAGTACACCAAGACCGTGTTCACTGCAGAGTTTGTAGAAACGGTGGCTGCCAATTCCACGTTCTCCAAGAGCTTCACAGCGATGCCAAGCCTGGCTGCCAACCGCCAGAAACAGGGCCTGGCCCTGGATGGCCAACTTAAGCATGAAGACACAAATCTGGCCTCCAGCACCATACTTCAGCCAGGCGTGGCCCGAGAGGCCCTGGGGATCCTGGTGTCCTACCAGGTTAGGATCAGCATGGTGGTATCTCGTGGAGGCATCCTGGGAGATCTGATGTCCAGCGACCTGAGTGTGGTGCTTCCCCTGAGGCTGATGCATCCCAAGCCATCTTGTGATGTCACCAGTGAGGATATTGTCATAGAAGACTTCACTCGGCAGTGGCCGAAGCTCCAGGGCGCTCATGACACTGAAGAAGAGACCACTGTCACCACTGCCTCCAGGCCCAAGGACAACTGAATGTATAGGAGCACCTACCTTCGTGAGACCCGAAAGGAGAAATATGAGCGGGCCGATGAATTGCGTGGCTCAGGAGAGCTGAGTAGCCTGGGCCAGGCTCAAGGGCTGGAGCATCTACAGGAACTCAATGAGCGCTTTGCCAATTATATCAACTGGGCCAGGGGGCTGGAGCAACGCAATGCCATCTTCCGCAAGCAGCTAGAGACTTTCCAGCGTCTAGATGAGCTGGCTAGCTTGGAGGAAGCATTTTCTGAGCAAATAGAGCTGAACCTTCAGCGAGCAAGGGACCTGGCTATTGACCGGGCCAAGCTGGAGCGGGAGGACAAGGATGCTCAACGGGTACTCGATGAGTTCCGAAATAAGTATCAGAATGAATGTGAATATCAACTCCTGCTGAAAGAAACACTTGAACGTCTGAACAAGGAAGCTGATGAAGCCTTGCTGCATAATCTGGAGCTTCAGATTGAATCCCAGTTTCTGCAGGATGACATCAGTGCAGCAAAAGACAGGTACAAGAAGAATCTTTTGGAAATCCAGACCTACGTCAGCGTCCTCCAGCAGATCATTCAGAACACACCTCCAGTGTCCACAATTGCCATCAGCATAAATGAGGAGAAGCTCATAGCTGAAAGGAGAGTTCCTATTCTGCAGAGCCAGCTGGAAGAATACAAAGGTATCCTGGCCCAGTTACAGATGCAGAAATCCAAGCTACAGGCTGAGACTGTGACACTGGAACAAACTATTAAACATACCCAAGAGAGTTACGATGATGAGATTCAACTTTACAATGAGCAGATTGAAACTCTGAGGAAAGAGATTGAAGATGCAGAAAGAATGCTGGAAAAATATACTAATGACTGCCGCCAGCTGGCAATATACCAGCAATCGTTAGAAAATGAATTGGAGCGATACAAGCGCATCATTGAGAACGAAGATAACAGGCTGAATTCTGCCATAGTGGGAACACCGATCACACTCTTTACCCAGAGCTACCAAGCTTCTTACAATCTGCCTTCCAGCAGAAAAGATATTACCCGAGCTATTCAGGATATAACAACAGTAAAACCAAGACAAAAAGGTCTCCCAAAGAAAGCTTCAAGGAAGAAGGAGATTACAGCTAAGGACAAAGCAGATGAAACTTTAGAGGATCAACTAGCCAAAAAATCTATAGAAGGCAAAGACCAAGTGCAACTTCGAGATGAGCACCAATCAAAGCTAGAAGTGAGACCTGGAGAAGCAGGGACCCTAAAACAAGAAATACCTCCAGAGGATGTGCCAGATGGTGCACAGTTAAGCAAAGCCTTTGCTAAAGTATGCAATATTATTAAAGAGAGAGTAAGAAGTGACAAAGTACCTGAGCCTCAATCTGATCTCTACACTAAAGGGCGTTATGTACTTGTCACAGGAGATGCCAGCTATATAGACCCTGACTTTTGTTCCTCATCTATCCCAGCAAAAGGTGGGATTGTTGTTTCTATTGACCAGATGTCTGAAGAAGATGATGTAGAGCCAGTACCTGGG---TTGCCTGAACCCCCCTGCCCAAATGGAGAAGATGACCCTCAGGAGTATGATGATGAATACAAAAATCAAGAACATTCTGGAGATATAAAGGATGAAAGCCAAAACAGAGAT------CAGAGGAAAGTGGGAGAAAAAACCGATGACATTTCAAAAGAAAAGGGGGCTGGGAAGCCCTGTCCAGTAGTCATACATGGTCCAAATGGACATTCTGCAGACCTTTCTCAGAAGAACAAGAAAGATAAATCTACTGAGGCAGCAGATAAAGGGCTACCAGAGAAGGGTCCCCATGGATCCATGACTTATGAGAAGGTAGAAGTGGTAGAATCTATTGAGAAGTTTTCAACTGACAGAATTCAGACTTATGAAGAAACAGCAGTGATTGTAGAAACAATGATAGAAAAGACAAACAGAAAGAAACTGGGAGACAAAAGCTCATAAATGCCCTTTCCAAGGCGTCGGTCTTCATTCTTGGGGTCTCACACCTCATCCAGCCTTGACAGTCCAGGGGCCTCAGCCCACCGGGTCAATGTGGTGGGGAATAACATGGGTGGTCTCCCCAGGCCCCCAGGG------GTGTATGTGGGGGCAGTGCCAACTGGAGGAGTGAGCAGCCTGGGTACCCGAGTGTCCCGCCGAGCCTTGGGCATCAGCAGTGTCTTCCTGCAGGGTCTGAGGAGTTCCTCCACAGCCCTGGCCCTGAGCCCAGAACTCGAGAAGAACCGAGGCATCTTCTTCGAGTCTCTAAATGGCTGCATGGTGGAGTACATTGAGAAGGTCCGAGCCTTGGAGCAAGTGAACCGGGAGCTGGAGGAACATCTGAGGGTTTACCTAGAGAAGAAGGCCTCCAGCATCAGCAACTGGGGGGCCCTTCGAGAGACCTGGGAGAGTGTCTACCATCAGGTGGGGGATGCTGTCTTGGACAACGCTCGGCTTATGCTGCAGACCGAGAATACTCAAGCTTGTGCTGAAGATTTTAAAGAGAGATATGAAAATGAGCAGCCCTTCCGAAAAGCAGCCGAAGATGAAATTAACTCCCTGTACAAAGTGATTGATGATGCTAATTTGACTAAAATGGATCTTGAGAGCCAGATTGAAAGCATGAAAGAAGAACTTGCTTTTTTGTCAAGAAACCATGAAGAGGATGTGAAGGTGCTATACAAACAGCTGGCCGGCTCAGAGCTTGAAGGAATGGATGCTCCCATTGGAACTGGCTTAGATGACATTCTGGAGACCATCAGAATTCACTGGGAAAAGGACATAGAGAAGAACCGGGCAGAAACAGGAGCCTTGCTCTACGCCAAGCAGCAATCCCAAGTGGTCCAAGCAGCTCGATCCCAAGAAGAAGAACTGGTTGAAGCTCTAAGAGCAGAGTTTCATGATACTGCTTGTGATATTCAGCGCCTTCAAGCAGAGACAGAGTCATTGAGAACGTTGAAAAGAGGTCTGGAGAACTCATTGTATGACGCCAAGCACTGGCATGACATCGAGCTCCAGAACCTGGGCTCTGTTATCGCCAAGCTAGAAGCAGAGCTTGGAGAAATTCAAAGGGAAACTGAGCAGCAGCAAAAAGACCGGGAGCATCTGTTGTCTGGCAAGTTACAACTGGAGAAAGACATCGTGTCCTATCACTGCCTTCTGGATAGAGAAGGGAGCAGCTAA?????????ATGAAGAGAAATGTGATCAGCACTCAGCACTCATATGTGAACATCCCCAAGGTGGTGCCACAAAATACAGAAAAGCAAATAAGAAGGATAGAAAATGGAGGTTTCAGTTCGCTCTCTGAC------GATGATGATGACAGTGCCTCTGTGATGAAACATGGAAACCACCAAGGTGGCGATTCTTTCAGAACTAACTCACATGCAAAGGAAGGAGCATCCTCACAGAGGAGTCAATACTTGCCTGGTACCATTGCACTCTTTAATGTTAACAACAGCAGCAATAAAGACCAAGAGGTGAAAGAGGAA------------AAGAAAAAGAAAAAAGAAAAGAAAGGCAAATCCAGTGATAAAAAGGAAAAGAAAAAGGATACAGAAAAGAAAAAGAATAAGGAGAAAGAAAAAGAGAAAGAGGAGAAAGAGAAAGAGAAAAAGAAAGAAGACCAAAGTAAAGATAAGAAAGCAGATGAGAAGAATGAAATAGCGGTTATTGATCCAGCGGGGAACACATATTACAACTGGCTGTTTTGTATCACTTTGCCTGTGATGTACAACTGGACCATGGTCATTGCAAGAGCATGTTTTGAGGAACTTCAGTCGACTTACTTAGAATATTGGATTATTTTTGATTACTTATCAGACGCAGTCTATCTTCTTGACATGTTTGTACGAACGAGAACAGGTTACCTGGAACAAGGATTATTAGTGAGAGACAAGCTTAAACTCATAGAGAAATATAAATCACATTTGCAATTTAAACTTGATGTTCTCTCAGTGGTACCAACTGATCTGCTGCTTTTACAGTTGGGATGGAGCTATCCAGAGGTCAGATTAAACAGATTACTCAGGATATCACGGATGTTTGAATTCTTCCAACGGACGGAAACGAGGACAAACTATCCCAATATCTTCAGGATTTCTAACCTTGTCATGTACATTGTGATTATCATTCACTGGAATGCATGTGTCTACTACTCCATCTCTAAAGCCATTGGATTTGGGAACGACACGTGGGTCTATCCTGATGTCAATGACCCTGAATTTGGTCGTCTGGCTAGAAAGTATGTTTATAGCCTCTACTGGTCCACGCTGACCTTAACCACCATTGGTGAAACCCCACCTCCTGTTTTGGACTCTGAATATGTCTTCGTAGTGGTTGACTTCTTGATTGGAGTTTTAATTTTCGCTACGATTGTCGGTAACATCGGCTCCATGATTTCTAACATGAATGCAGCCAGAGCAGAATTTCAAGCAAGAATCGATGCTATAAAGCAGTATATGCATTTTCGAAATGTAAGCAAAGATATGGAAAAGAGGGTTATCAAGTGGTTTGACTACTTGTGGACAAACAAAAAAACAGTAGATGAAAGAGAAGTCTTGAAATATTTACCAGACAAACTAAGGGCAGAGATTGCTATCAGTGTTCACCTGGACACATTAAAGAAGGTACGCATTTTCGCTGACTGTGAAGCTGGACTATTGGTGGAACTGGTCTTGAAGTTACAGCCTCAAGTTTACAGTCCTGGGGATTACATTTGCAAGAAGGGCGATATTGGACGGGAGATGTACATTATCAAAGAGGGGAAACTAGCTGTGGTCGCTGATGATGGGATCACACAGTTTGTGGTCTTGAGTGACGGCAGTTACTTTGGGGAGATTAGCATCCTTAACATTAAAGGTAGCAAAGCGGGGAACCGAAGAACGGCCAATATTAAAAGCATTGGCTATTCAGATCTCTTCTGTCTATCGAAAGATGATCTCATGGAAGCTCTAACTGAATACCCAGATGCTAAATGCATGCTAGAAGAAAAAGGCAGACAAATCTTGATGAAGGATGGACTCTTGGACATAAATATTGCCAATTTAGGAAGTGATCCCAAGGACCTAGAAGAGAAGGTCACACGAATGGAGGGATCAGTAGACCTCTTACAGACAAGGTTTGCCAGGATTCTGGCTGAGTATGAGTCCATGCAGAAAAAGTTGAAGCAAAGACTAACTAAAGTTGAGAACTTCTTGAAACCATTAACTGAATTTGAGTTTTCAGATATCGAAGGAGTAGAACTAGAGAAAGAACCCACAGAGTCAACACAGAAATGAATGGCCAAAATCAATACTCAGCACTCCTATCCCACCACACATAGGCTCTCAGTGAGGACCACAGATGAAGACCTAGAAAGAGTTGAAAATGGCACCAGCAGGACTCATTCCCCATGTGAGGACTCATCATCTGAGCTGCAGAGAGTGATCACCATGGAGACCACAAACCTGTCTGAA------TCCCAGCGAAGTTCCTTCACAAGCCAGGGGCCAGCCAGGTTGTCACGACTCATTCTTTCCCTTAGAGCATGGGCTTCAAGGCATATACGTCATCAGGACCAAAGACCAGATTCCTTTCTGGAGCGTTTCCGAGGAGCAGAACTCAAAGAGTTATCTAGCCGAGAAAGCTACACCCAGTCCAACTTGGGCATCCAAGAGATGTCAGACAGAGAGAGAAGAGGCTGGCCGCTGGCCAGATATAATATCAACACCTGCAACAATACCAGCGAAGACAAAAAGGAGGAAAAGGAGGAGAAAAAGAAGGAAAAGGAAGAAGACAAAAAGGATAATCCCTCAAAGGAAGTGGAAAGGAAGAAAGAAATCTTTGTGATAGATCCTTCTAGCAATCTGTACTATAGATGGTTGACCATCATTGCTGTGCCGGTCTTCTATAATTGGTGCATGCTTGTGTGCAGATCCTGTTTTGATGATCTTCAAAGTGACCACCTGATGCTGTGGCTGGTCTTGGATTATACTGCTGATGCCATCTACGTTTTGGATCTGCTGGTACGAATGAGGACGGGTTTTCTTGAGCAAGGCTTAATGGTCAAAGATGCAAAGAAACTAAAAAAGCACTACATGAAGATGTTTCAGTTCAAGTTGGACGTACTATCTCTGGTTCCCACTGACCTGGCTTATTTAAAAGTGGGGCTGAACTACCCAGAGTTGAGGTTTAACCGTCTGTTGAAATTTGCCAGGCTATTTGAATTCTTTGACCGCACAGAGACTAGAACCAACTATCCTAATATGTTCAGGATTGGAAATCTTGTCCTATACATTCTGATCATCATCCATTGGAATGCGTGTATCTATTTTGCCATTTCTAAGGTGATTGGATTTGGGACTGATTCCTGGGTTTACCCAAACATTTCTAACCCAGAATATGGGCGTCTGTCCAGGAAATATATTTATTGTCTCTACTGGTCCACCCTGACTTTGACCACCATTGGGGAGACTCCACCCCCTGTAAAAGATGAAGAGTACCTTTTTGTGGTGGTTGACTTCCTAGTGGGAGTGCTGATCTTTGCCACCATTGTGGGTAATGTTGGCTCCATGATCTCTAACATGAATGCCTCCAGAGCCGAGTTTCAGGCCAAGATCGACTCCATCAAGCAGTATATGCAATTCCGGAAAGTGACCAAGGACTTGGAGACCCGGATCATCAGATGGTTTGACTATCTATGGACCAACAAGAAGACAGTTGATGAAAAGGAAGTACTCAAAAGCCTGCCAGACAAGCTGAAGGCTGAGATTGCCATCAACGTGCACCTGGATACCTTGAAGAAGGTTCGGATTTTCCAGGATTGTGAGGCAGGACTCCTGGTGGAGCTGGTCCTAAAGCTGAGGCCTGCAGTGTTCAGCCCTGGTGATTATATCTGCAAGAAGGGGGATATTGGGAGAGAAATGTACATCATCAAGGAAGGGAAACTGGCAGTAGTGGCTGATGATGGTGTCACCCAATTTGTGGTCCTTAGTGATGGAAGCTACTTTGGGGAAATCAGCATCTTAAACATCAAAGGGAGTAAATCTGGGAACAGAAGGACGGCCAACATCAGGAGCATTGGTTACTCTGATCTATTCTGCTTGTCCAAAGATGACTTAATGGAGTCTCTCACTGAATATCCAGATGCCAAAAAGGCCCTGGAAGAGAAAGGACGGCAGATTCTAATGAAGGACAACTTGATAGATGAGGACCTGGCTAGGAGTGGATCAGACCCAAAGGACATGGAAGAAAAGGTGGAGAGACTGGAGTCTTCCCTGGATAATTTACAGACCAGGTTTGCTAGGCTCCTGGCAGAATATAATGCCACTCAAATGAAAGTCAAACAGAGACTCAGCAAACTTGAGGGCAAAGTGAAGAAATATGGGAGTGACTTCTTATCGGATGGAGAGAGTATTGTTAATGGAGATGATGAAAAAGCTGAGGACAAAGAGCAATAAATGTCTAAGCAAAACCGAGATGTGGAGTTAGATCGCCTGGTCCAAGACAAGCCGCTTAGCCACAGGACCCCCAATGCTGCTTCCCAAAACATAGCCGAGCAGCTCCCTAATGTGCCGAGCTACCGATACCCCACCACCCGCATTCCTGTCCTCATCACCAGGAGGACAGGGGTGTCGAAGCCCAGTTTCGTGAAGGAGGCAAAGAGCTCAGTCCGCCGCTTAGTGCCTGCCACAAGAGAACACCCAGCTGTGAAAGTTGAAGATGCTGATGCTGAAAGTGTGCCCCTCCAGGTGGAAGAAAAGCCCCCAAGTCCAGTGTTGCTGCCACCCTCCCCAGCCAAATCAGAAACCCTCACAGTTCCTGGCCAGGCTTCAGCAACTACCAGGAAGAAGCTGCCCTCCCAGGATGATGAGGTGGAAGAGCTCAAGGCCCTGTCTCCAGCACAGTCACCCATGGTGGCCTGGTCTGGTCCATCCAGTCCTCAGGAACAAGATGCTGCTGACCGCGCTGAGTCCACAGCTAGCCAAAATAGCGCTGTCATCAATGACCGACTCCAGGAGTTGGTGAAACTCTTCAAGGAACGCACAGAAAAAGTGAAAGAGAAACTCATCGATCCTGATGTCACCTCAGATGAGGAAAGCCCCAAACCATCCCCTGCCAAGAAAGCCCCAGAACCAACACCAGATCCCAAAGCAGCAGAAGCTCAAACAGCTAAAGAGGAAGAACATTACTGTGAGATGTTGTGTTGCAAGTTCAAACGCCGCCCATTGAAATTGTACCATTTCCCTCAAAGCATTGACCCTCTTACCAATCTGATGTATATCCTTTGGCTTTTCTTCGTGGTCCTGGCCTGGAATTGGAATTGCTGGCTGATTCCAGTCCGATGGGCTTTTCCTTATGAGACCCCTGACAATATCCATCTCTGGCTAATGATGGACTATCTGTGTGACTTCATCTATTTGTTAGACATCACTCTGTTTCAGGTTCGCCTGCAGTTTGTCAAAGGAGGAGACATTATTACAGACAAAAAGGAAATGCGGAACAACTACCTAAAGTCTCAGCGTTTTAAGATGGATGTGATTTGTCTCCTGCCCCTTGACTTGCTCTATTTGAAAGTTGGTGTGAATTCCCTCTTACGGTTGCCACGTTGCTTAAAGTACATGGCTTTCTTCGAGTTTAATAACCGGCTTGAATCCATTCTCAGCAAGGCGTATGTTTACAGAGTCATAAGAACCACAGCCTATTTGCTGTATAGTTTACATTTGAATTCATGTCTGTATTACTGGGCATCAGCCTACCAAGGAATTGGTTCAACTCACTGGGTTTATGATGGAGTGGGAAACAGTTACATTCGATGTTACTACTGG---------GCTGTCAAGACCCTGATCACCATTGGGGGACTGCCTGACCCTAGGACTCTCTTTGAAATCGTATTCCAGCTCCTGAACTACTTCACAGGGGTCTTCGCTTTCTCCGTTATGATAGGGCAGATGAGAGATGTAGTTGGGGCAGCAACCGCAGGACAAACATATTACAGGAGTTGCATGGATAGTACCGTCAAGTACATGAATTTCTACAAAATCCCAAGATCAGTTCAGAATCGTGTGAAGACCTGGTATGAATATACATGGCATTCTCAAGGCATGCTGGATGAGTCTGAGTTAATGGTGCAACTTCCGGACAAGATGCGACTGGATCTTGCTATTGATGTCAACTATGATATTGTCAGCAAGGTGGCTCTTTTTCAGGGCTGTGACAGACAAATGATTTTTGATATGTTGAAGAGGCTAAGGTCCGTTGTTTACCTGCCCAACGACTATGTGTGCAAGAAGGGGGAAATTGGAAGAGAAATGTACATTATCCAAGCAGGACAGGTCCAGGTACTAGGTGGGCCAGATGGCAAAGCTGTTCTTGTGACTCTGAAAGCTGGATCTGTATTTGGAGAAATAAGCCTGTTGGCTGTTGGTGGGGGAAATCGTCGGACAGCAAATGTGGTAGCTCATGGGTTTACCAATCTTTTCATTTTGGATAAGAAGGACTTGAATGAAATTTTGGTTCACTACCCAGAGTCTCAGAAGTTGCTTCGTAAGAAAGCCAGGAGGATGCTAAGAAATAACAACAAGCCCAAAGAACAGAAGAGTGTGCTCATTCTTCCTCCAAAGGCTGGCACACCTAAGCTCTTCAATGCGGCTTTAGCTGCAGCAGGAAAGATGGGAGGAAAGGGAGGAGCAAGAGGGGGGAAACTTGCCCATTTACGAGCAAGGCTGAAAGAACTGGCTGCATTAGAAGCAGCTGCGAAGCAACAGCAAGAGCTGGAA---CAGGCCAAGAGTTCTGCT------------GTTTCAGCAGCCTCAGATAAACCAGAGTCAGCAGCTCCAGATAAAGCAGAATCTGTG---GCTCCGGATAAAGCAGCATCTGTGGCTCCAGATAAAGCAGAA------------------------------------------------------------------------------------------------------------------------------------------------------------------------TCTGTGGCTCCGGATAAAGCAGAATCTGTGGCTCCAGATACATCAGAATCAGCGGCTCCAGATAAATCAGAATCAGCGGCTCCAGATAAATCAGAATCAGCGGCTCCAGATAAATCAGAATCAGCAGCTCCAGATAAATCAGAATCAGCAGCTCCAGAACCATCA---------------GTTGGACCAGAATCAGCTGCTCCAGACCCACCAGATGCCCATCCTCCATCTTCATCCTCTCCCAAGAAGTCAGAGGGAGAAGGTGATGGGGAAATTGTGGCTGAGTCTAAAGATCACTCTGTCAGAATCCGCATAAGC---CCTGAACCAGGGAGTGATGAACAAATTCTTTCAGTAGAAATTCCAGAAAAGAAGGATGAT---GAATGAATGTTTAAGCCACTAAAAGCAAAATTCAACAAGGTGAAGCCTAAAGAAGGAAATAAAAATGAAGAAACTATTAAGCCAGACATTCCAGCTCAGTCATCCATGGGCCAGAGAGAATGTAAAGCTGAAAAGAGGTCTCCAAAAGCC---AAGATGTCTTCAGCATCAGGTGAA------CTCCTCAAAAGTAAAGATCTAATTCCAGGGGAGAATTCACTCACAGGCCTGAATTTATCTCTTGACCCTGTACATCCTCAAAATCCAGAAGAACCAATCAGAATGATACCGACACAGAAAGAAACGAATAATTGGAAAGAAGAAGCAGTCAACACAGAAAAAAAGCCAAATCAGAACCCTATTGCAAATAAGTATGCTGAAACTCAACTCCAAGATCTTGCTATTAGGCTGCGTCAAAGAACTGCCCACTACAAGAAAAAGTTGGAAGAGGGAGATTTCTCTTCCCCTGAAGCCAGTCCTAAAACTGTTGCACCTGCAGGTCCTCTTCTCCACCCAGGAGAACATGAGGCTAACAGAGAAGAGGAACACTACTGTGACATGATGTGTTGCAAATTCAAGAAGGTCCCATTGAAAGAGTATCTGAAGAAGATGAAACTGCCAACCAGTATAGATTCACAAACAGATGTCTCTTACGTCTTGTGGCTCTTGTTGGTCACTGTTGCTTATAACTGGAACTGCTGGTTTATTCCAATGCGCCTAGCTTTTCCGTATCAAACACCAAAAAATATGAGATACTGGCTTATAACTGACATCATCTGTGATATCATATACTTGAGTGACATGCTGATAGTCCAGCCAAGACTGGAATTTTTAAGAAGAGGAGACAAAATAACAGAACCAAAGGAGATGAAAGAGCACTACCGGACTTCTGCAAAATTTAAGATGGATCTTGTGTCAATAATACCGTTTGATGCTCTTTACCTCATTTTTGGATTTAATCCAGTATTTAGAGCAAATAGGACACTAAAGTACACCACATTCTTTGAGTTTAATGACCGCCTGGAGTCAAGAATGGACAAAGCATACATCTACAGAGTCATTCGAACCACTGGATACCTTCTGTTCGTCCTACATATTAATGCATGCATTTATTACGGGGCTTCAGACTACGAGGGAATTGGCAGTACTAAATGGGTATATGATGGTAAAGGAAATAGCTATCTAAGATGTTACTATTGGGCAGTTCGAACTTTAATTACCATCGGTGGCCTTCCAGAACCACAAAACACATTTGAGATTACCTTTCAACTCTTGAATTTTTTCTCTGGGGTGTTTGTATTCTCCAGCCTAATTGGACAGATGAGAGATGTTATTGGATCAGCTACTGCCAATAAGAACCACTTCCGTGCCTGCATGGATAATGCCATCACTTACATGAATATGTATTCTATACCCAAAATAATACAGAACCGTGTTCGGACTTGGTATGAATATACTTGGGACTCTCAAAGAATATTGGATGAGTCAGAATTCCTGGAACACCTGCCATCCAAGATGCGACTGGCCATTGCCATCAATGTGAACTTCAACATCGTGAATAAGATCGACTTGTTTAAAGGGTGTGATACACAGATGATTCATGACATGCTTCTGAAATTGAAATCCAGTGTGTATTTGCCTGGTGACTTTGTCTGC-----AAAAAGGGAGAAATTGGCAGAGAGATGTACATCATTAAACAAGGAGAAGTCCAAGTTCTTGGAGGCCCTGATGGTACTAAAGTTCTGGTTACTTTGAAAGCTGGAGCTGTCTTTGGAGAGATCAGCCTTCTAGCAAGAGGTGGAGGAAATCGCCGGACAGCTAATGTGGTGGCTCACGGATTTGCCAATCTCTTTATTCTTGACAAAAAAACACTCAATGAAATTTTAGTGCACTACCCAGACTCTGAAAAGCTCCTCATGAAGAAAGCCAAATTACTTCTAAAACAGAAGGCTAAACCTACAGAGGCCCCTCCTCCAGTGAAAGGTTTTGCCCTGCTCTTCCCGCCCAAAGAAGAGACACCCAAAATGCTTAAAGCTCTGTTGGGTGGCTCAGGTAAAGCAAGTCTCGCAAGACTACTTAGACTGAAGAAAGAACTAGCAGCTCAGGAAAAAGAGAAAAAAATCGAGGTAAAAGAA---CAAAAAATCGAAGGAATAGATAACCAAGGAAAGGAACC---------------------AGCAGAAAAACCACTGAACATGCCCAAATGTAA---------TGTTACAGAAGAGGAAGTGTCCAAGCCAATAACAAAGGCAGTCCTACCTAGAGAAAACCCTAAAGCATCACTTATCATCACTATGACCCCTTCCTCTAATGCAGAAGAAGAAATTCTTACAGTTGAAATGAAAGAGAAGGCAAAATAAATGGACATAACCATCCAGCACCCCTGGTTCAAACGTGCTCTTGGATCCTTATATCCAAGCCGCTTGTTTGACCAGTTTTTTGGAGAAGGCCTTTTTGAATATGACCTCCTGCCTTTCCTCTCTTCCACCATCAGTCCTTATTACAGGCAGTCACTCTTCCGAACTGTGTTGGAGTCGGGCATTTCTGAGGTGAGATCGGACCGAGACAGGTTTGTTATCTACCTGGATGTAAAACACTTCTCTCCTGAAGACTTGACTGTGAAGGTGTTGGATGACTATGTGGAAATTCATGGGAAGCACAGTGAAAGACAGGATGACCATGGCTATATTTCCCGGGAATTCCATCGCCGATACCGCCTGCCTTCCAATGTGGACCAGGCCTCCATTTCCTGCTCCCTGTCTGCTGATGGCATGCTGACCTTCTCTGGTCCCAAGATCCACTCTAACATGGAATCAAGCCACAGTGATCGGTCCATCCCTGTATCTCGTGAGGAGAAACCCACCTTGGCTCCCTCTTCCTAGATGGACATCGCTATCCATCATCCTTGGATCCGGCGCCCCTTATTTCCTTTCCACTCGCCCAGCCGAATCTTTGATCAGTTCTTTGGAGAGCATCTGCTGGAGTCTGACCTCTTCCCTACCTCCACTGCCCTGACTCCTTTCTACTTTCGACCCCCTTTCCTGCGGACACCTAGCTGGCTTGAGACCGGCCTCTCCGAGATGCGACTGGAGAAGGACAAGTTCTCAGTAAACCTGGACGTAAAGCATTTCTCCCCAGAGGAGCTCAAGGTCAAAGTGCTGGGTGATGTGATTGAAGTTCATGGAAAGCATGAAGAGCGCCAGGATGAGCATGGCTTTATCTCTCGTGAATTCCATAGGAAGTATCGGATCCCAGCTGATGTGGACCCACTTGCCATCACCTCATCTCTGTCATCTGATGGGGTCCTTACTGTGAATGGACCAAGGAAACAGGTTGCTGGCCCAGAACGTACCATTCCTATCACTCGCGAGGAAAAGCCTGCTGTCACTGCAGCCCCCCGAAAGTAGATGGAGACCCAGGCTGTCCAGAGGGAGCTCGAAACTGTGCCAGCTACTAGGATGGCTCAGACAAATCCTATGCCTGGGCCCCTAGGGCCATGGAAGGTAACCATCTATGACCAGGAGAACTTCCAAGGCAAGAGGATGGAGTTCACAGGCCCTTGCCCCAATGTCTCTGAGTGCAGCTTTGACAACGTGAGGTCCCTGAAGGTAGAATGTGGCTCGTGGGTTGGTTATGAACACACAAGTTTCTGTGGGCAGCAGTTTGTCCTGGAGAGAGGAGAGTACCCACGTTGGGAAGCCTGGAGTGGGAGCAACGCCTACCACGTGGAGCGTCTCATGTCCTTTCGCCCCATCTGCTCTGCGAACCATAAGGAATCCAAGATCACGATCTTTGAGAAGGAGAACTTCATTGGACGCCAGTGGGAGATCTGCGATGACTACCCTTCCTTGCAGGCCATGGGCTGGTGCAACAATGAAGTGGGTTCCATGAAGATACAGTGTGGCGCGTGGGTTTGCTACCAATATCCTGGATACCGTGGGTACCAGTACATCTTGGAGTGTGACCATCATGGAGGAGACTACAAGCACTGGAGAGAAT-GGGGCTCTCATGCCCAGACTTTCCAGATTCA-GTCAATCCGCCGTATCCAGCAGTAGATGTCCCAACAATGTACCAAGTCATCTGGCCACTGGAAGATCGTGGTGTGGGACCAGGAGGGGTTCCAGGGCCGTCGGCATGAGTTCACAGCTGAGTGTCCCAGTATTCTGGAGGTTGGCTTTGAGACAGTCCGATCCATCAAAGTACAGAGTGGAGCGTGGGTGGGCTTTGAACACGCTGGCTTCCAGGGGCAGCAGTTTGTCCTGGAGCGTGGTGAGTACCCAAGCTGGGAAGCCTGGAGCGGCAATGTTGCCTACCATGTGGAGAGGCTGACCTCCTTCCGTCCTGTTGCTTGTGCGAACCACCGAGATTCCAGAATGACCATCTTTGAGCAGGAAAACTTTCTGGGCAGGAAGGGAGAACTGAGTGATGACTACCCCTCTCTGCAAGCCATGGGCTGGGAGAACAACGAGGTGGGCTCCTTCCGAGTCCATTGTGGAGCCTGGGTTTGCTCCCAGTATCCTGGCTACCGAGGCTACCAGTATGTTCTGGAATGTGATCACCACTCAGGAGACTACAAACACTTTCGGGAATGGGGCTCTCATGCTCAAACCTTCCAGATTCAATCGATCCGCAGAATCCAGCAGTGAATGTCCCAGCCTGCAAAGGCCCCTGCAGCCCCAACCACTGCTGCCCCGCAAGCCACGGAGGGGAAGGAAAAAGGGGCACCTGCCTCAGTGCCTGCTCCTGGACCCACTCCAGCTCTGGTTCCTGCCTCTGTTCCCATCCCCAGCTCCAAGGTTGGGGACCTTCCCATGGGAGGCTTCAAGCTGGTGGTCTTTGATCAGGAAAACTTCCAGGGCCGTCGGGTGGAATTCTCTGGGGAGTGCATGAATCTGGGAGACCGTGGCTTTGACCGAGTTCGCAGTGTCATTGTAATCTCAGGACCATGGGTGGCTTTCGAGCAGTCCAACTTCCGAGGAGAGATGTTCATCTTGGAGAAGGGAGAGTATCCTCGATGGGACACCTGGTCCTGCAGCTACCGTAGTGACTGCCTCATGTCCTTCCGGCCCATCAAGATGGATTCTCTGGATCACAAAATCTGCCTGTTTGAATGTACCAACTTCAAGGGTAACAAGATGGAGATTCATGAGGATGATGTGCCCAGTCTCTGGTCCTACGGCTTCTGTGACCGTGTGGGCAGCGTGAGGGTCCCCAGCGGGACATGGGTTGGATATCAGTACCCAGGCTACCGAGGCTACCAGTATCTGTTTGAGCCAGGCGAGTACAAGCATTGGAATGAGTGGTCTGCCTACCAGCCCCAGATCCAGTCCGTCCGTCGAATTAGAGACATGCAGTGGCACCAGAGAGGCTGCTTCCCCATTCCCACTAGTCTACCTAAGTGAATGGCATCAGACCACCAGACTCAGTCCTCTAAACCGCAACCCCTCAATCCCAAGATTGTCATCTTTGAGCAGGAGAATTTCCAGGGCCGCTCCCATGAGCTGAGTGGGCCATGTTCCAACCTAAAGGAGACTGGGATGGAGAAGGCGGCCTCCATTCTTGTGCAGTCGGGACCCTGGGTCGGGTATGAACAGGCCAACTGCAAAGGAGAGCAGTTTGTGTTTGAGAAAGGTGAATATCCTCGATGGGACTCTTGGACCAACAGCCGCCGGACCGATGCACTCAGCTCGCTGAGACCCATCAAAGTGGACAGCCAGGAACACAAAATCATCCTTTACGAAAACCCAAACTTCACTGGGAAGAAGATTGAGATCATCGATGATGATGTACCTAGCTTCCATGCTCATGGCTACCAGGAGAAAGTGTCATCTGTGAGGGTGCAGAGTGGAACGTGGGTAGGCTACCAGTATCCAGGTTATCGAGGCTTCCAGTATCTGTTTGAGAAGGGAGAGTACAAGGACAGCAGTGATTTTGGGGCTCCCCACCCCCAGGTTCAGTCTGTACGACGCATACGGGATATGCAGTGGCATCAGAGGGGCGCCTTCCACCCAACCAACTAGATGATGGAGCAGCAGAGCGTCCCTGAGCAGGCGGCTGCTGGGAAAAGCCATGGAGGCTTGGGAGGGAGCTTCAAGGTCTCCGTCTATGAGCTGGAGAACTTTCAGGGAAAGAAGTGTGACTTCTCCACGGAGTGCCCCAACCTGACAGAGGGTCTGCTGGAGAAGGTGGGCTCCATCCAGGTGGAATCTGGCCCATGGTTGGCATTTGAACGCTGCGCCTTCCGGGGAGAACAGTTTGTGCTAGAAAAGGGGGATTACCCCAGGTGGGACGCCTGGTCCAACAGCCATCACAGCGACAGTCTCCTCTCCCTTAGGCCCCTGCACATTGACAGCCCTGAGCACAAAATCCACCTGTTTGAGAATCCAGGGTATGGCGGCCGCAAGATGGAGATCGTGGATGATGACGTGCCCAGTCTCTGGGCCCATGGCTTCCAGGACCGGGTGGCCAGCATCAGAGTTATCAATGGAACGTGGGTAGGCTACGAGTTTCCAGGCTACCGAGGGCGCCAATACGTCTTTGAGCGGGGAGAGTACTGCCACTGGAACGAGTGGGACGCCAATCAGCCCCGGATCCAGTCTGTGCGGCGTATCCGGGACCGCAAGTGGCATAAGCGTGGCTGCTTCCTCAGTAGCTGAATGTCTAAAAGTGTAGCCAAGATAACTTTCTACGATGACAAGAATTTCCAGGGTCACTACTATGAGTGTGACAGTGACTGCGTTGACTTCCACACCTATCTGAGTTGCTGCAACTCCATCCGAGTGACCAGCGGGGCCTGGGTGGTATATGAGAGGCCCAACTTTTCAGGGAACATGTACATCTTAACTCAGGGTGAATACCCTGATTATCACCACTGGAGGGGGCTCAATGATCGGCTCAGCTCCTGCAAGGTCATTCATCTGTCAAGTGGAGGCCAGTATAAGCTTCAGATCTTTGAGAGAGGAGACTTCGGTGGCCAGATGTACGAGACCACCGAGGACTGCCCTTCCGTCATGGAACAATTCCACATCCGTGAGATCCAGTCCTGTAAGGTCCTGGATGGGGTCTGGGTCTTCTACGAGCAGCCCAATTATCATGGCAGGCAGTACTTCTTGGAAAAGAAGGAGTACCGGAAGCCCGTGGACTGGGGCTCCCCATGCACAGCTGTTCAATCATTCCGCCGTATCATGGAGTGAATGGGTGATTGGAGCTTCCTGGGGAATATCTTGGAGGAGGTAAATGAGCACTCCACGGTCATTGGCAGGGTCTGGCTCACCGTCCTCTTCATCTTCCGGATTCTCATCCTGGGCACAGCAGCAGAATTTGTGTGGGGGGACGAGCAGTCAGACTTTGTATGTAATACCCAACAACCAGGTTGTGAGAATGTCTGCTACGATGAGGCTTTCCCCATCTCCCACATCCGTCTCTGGGTCTTACAGATCATCTTCGTGTCCACTCCATCCCTGGTGTATGTGGGCCATGCTGTGCACCACGTACGTATGGAAGAAAAGAGGAAGGAGAGGGAAGCTGAGGAGGTATGCCAGCAGTCTGGGGGCAAT---GGGGAGAGGCTGCCATTAGCCCTGGATCAAGGAAGTACCAAGAAGAGCAGCAATAGTACCAAAGGCACCAAAAAGTTCCGGCTAGAAGGGACCCTCTTGAGGACCTACATCTGCCACATCATCTTCAAGACTCTCTTTGAGGTGGGCTTCATTGTGGGTCATTACTTCTTGTATGGCTTTCGGATCCTGCCCTT--GTATCAGTGCAGCCGTTGGCCTTGCCCCAATGTGGTGGACTGCTTCGTGTCTAGGCCCACTGAGAAGACCATTTTTATCCTTTTCATGCTCTCCGTGGCCTCTGTGTCCCTCTTCCTCAACATCATGGAAATCAGCCACCTGGGCCTAAAGAGAATCAAATCTGCTTTCAATAGGCCTGCTGAGCAACCACTGGGGGAGATCCCTGAGAAATCCCTCCACTCCATTGCAGTCTCCTCCATCCAAAAGGCCAAGGGCTACCAGCTCCTAGAAGAAGAGAAAATCGTGTCCCACTATTTCCCCCTGACGGAGGTTGGAGTGGTGGAGACAAGACCACTTTCTGCCACACCTTTCAGTCGTTTCGAAGAGAAGATTAGCACAGGGCCTCTGGGAGATCTGTCCCGGGCTTACACGGAAACACTTCCCTCCTATGCTCAGGTGGGAGAACAAGAAGTAGAGGCAGAGCGTGAAGAAGAGGAGGCAGAGGTCCCACCAGAGGAGGAAGAGAAGAAGCAGGAACCAGAGACAGTGATCCCAGAGGGGCAGGAAGCC---CCTGTAGGGC------AGGAGGAAGAAAAGGAGAAAGCAGGGACCCCAGTAGAAATGAAGGCAGGAGACAAG------------------CCAGAACTGCCAGTGGAGAAGATACCACTGTGCCCAGAGCTGGCAGCAGATGACACCCGACCCCTCAGCCGACTAAGCAAAGCCAGCAGCCGAGCAAGGTCAGATGATTTGACTGTATGAATGGGGGCTGGAGCCAGTGCTGAGGAGAAACACTCAAGAGAATTGGAAAAGAAGCTGAAAGAAGATGCTGAGAAAGATGCCAGGACAGTGAAGCTGCTTCTGCTAGGGGCTGGAGAGTCTGGAAAAAGCACCATCGTGAAGCAGATGAAAATTATCCATCAAGACGGTTACTCCCTAGAGGAGTGCCTGGAGTTTATTGCTATCATTTATGGCAACACCCTGCAATCCATCCTGGCCATTGTCCGGGCCATGACAACTCTCAACATCCAGTATGGAGACTCAGCCAGACAAGATGATGCAAGAAAGCTGATGCATATGGCAGACACCATCGAGGAAGGCACAATGCCCAAGGAAATGTCTGACATCATTCAGCGTCTGTGGAAGGACTCAGGCATCCAGGCCTGCTTTGACAGAGCCTCTGAATACCAGCTCAATGACTCCGCAGGATATTACCTCTCAGACCTGGAGCGGCTGGTGACCCCTGGCTACGTGCCCACTGAACAGGATGTGCTGAGATCTCGAGTTAAGACAACAGGCATCATCGAGACCCAGTTCTCCTTCAAGGATCTCAACTTCAGAATGTTTGATGTGGGTGGTCAGCGCTCAGAGAGGAAGAAATGGATCCATTGCTTTGAAGGTGTCACCTGCATCATCTTCATTGCTGCTCTCAGCGCCTACGACATGGTGCTGGTGGAAGATGATGAAGTGAACCGGATGCACGAGAGTCTCCATCTATTCAACAGCATCTGTAACCATCGTTACTTTGCCACAACCTCCATCGTCTTGTTCCTTAACAAAAAGGACGTTTTCACTGAGAAGATTAAGAAGGCCCACCTCAGCATCTGCTTCCCTGACTACGATGGCCCCAACACCTACGAGGACGCCGGGAACTACATTAAAGTACAGTTTCTGGAGCTGAACATGAGGCGGGACGTGAAGGAGATCTATTCGCACATGACTTGTGCTACAGATACCCAGAACGTCAAGTTCGTGTTCGATGCCGTCACCGACATCATCATCAAGGAGAACCTGAAGGACTGCGGCCTCTTCTGAATGGGCAGTGGAGCTAGTGCTGAAGACAAAGAACTGGCCAAGAGGTCCAAGGAGCTAGAGAAGAAGCTTCAGGAGGATGCAGACAAAGAGGCAAAGACTGTCAAGCTATTACTGTTGGGCGCTGGGGAATCAGGAAAGAGTACCATCGTCAAACAGATGAAAATCATCCACCAGGATGGCTACACTCCAGAAGAGTGTTTGGAGTTCAAATCCATTATCTACGGCAATGTGCTGCAGTCCATTCTGGCCATCATTCGTGCCATGACCACCCTGGGCATCGACTATGCAGAGTCATCTTGCGTGGATGATGGACGACAGCTTAACAACATAGCTGATTCCATGGAGGAGGGAACCATGTCTCCTGAGCTGGTGGGCATCATTAAAAGACTATGGCAGGATGGGGGCGTGCAGGCCTGCTTTGACCGTGCTGCCGAGTACCAACTCAATGACTCTGCCTCTTACTACCTCAATCAGTTGGATCGAATCACAGCCCCTGACTACCTCCCCAACGAGCAGGATGTCCTTCGGTCTCGGGTCAAAACTACAGGCATCATTGAGACCAAGTTCTCAGTCAAAGACCTGAATTTCAGGATGTTTGACGTAGGAGGTCAGAGGTCAGAGCGCAAGAAATGGATCCATTGTTTCGAAGGCGTCACCTGTATCATTTTCTGCGGAGCCCTAAGTGCCTATGACATGGTGCTGGTGGAAGATGATGAAGTGAACCGCATGCATGAGTCTCTGCATCTGTTCAACAGCATATGTAACCACAAGTTCTTTGCTGCAACTTCCATTGTCCTATTTCTCAACAAGAAGGACCTCTTTGAGGAAAAGATCAAGAAGGTTCACCTCAGCATTTGCTTTCCTGAGTATGATGGGAACAACTCATATGAAGATGCAGGAAATTATATAAAGAGCCAGTTTCTTGACCTAAACATGCGCAAAGATGTCAAAGAAATCTACAGTCATATGACTTGTGCGACAGACACACAGAATGTCAAATTTGTATTTGATGCAGTCACAGATATTATCATCAAAGAGAACCTCAAGGATTGTGGGCTCTTCTAGATGAGCGAGCTTGACCAGTTACGGCAGGAGGCCGAACAACTGAAAAACCAAATTAGAGATGCTAGAAAAGCATGTGCAGATGCAACTTTATCTCAGATCACAGCCAACATTGATCCTGTGGGTCGAATCCAAATGCGTACTAGAAGAACACTGAGGGGGCATTTGGCTAAAATTTATGCAATGCATTGGGGCACTGATTCCAGGCTTCTAGTTAGTGCCTCCCAAGATGGCAAACTCATCATTTGGGATAGCTACACCACAAACAAGGTTCATGCCATTCCTCTGCGCTCATCTTGGGTCATGACCTGTGCATATGCACCTTCTGGCAACTATGTGGCCTGCGGTGGACTTGACAACATCTGCTCCATTTACAATCTGAAAACTCGTGAAGGAAATGTGCGTGTTAGTCGTGAGCTGGCTGGACACACAGGTTACTTGTCATGCTGCCGCTTCCTGGATGATAATCAAATTGTCACCAGCTCTGGAGACACCACTTGTGCTTTGTGGGACATAGAAACTGGCCAACAGACAACCACCTTCACTGGCCACACTGGGGACGTCATGAGTCTTTCTCTTGCCCCTGACACCAGATTATTTGTTTCTGGGGCTTGTGATGCTTCAGCCAAACTGTGGGACGTTCGAGAAGGAATGTGCCGGCAAACTTTCACCGGCCATGAATCTGACATCAATGCCATCTGTTTCTTTCCAAATGGCAATGCGTTTGCCACAGGTTCAGATGATGCCACCTGTAGGCTCTTTGACCTCCGAGCTGACCAGGAGCTGATGGTGTATTCCCATGACAACATCATCTGTGGGATCACCTCCGTGTCCTTCTCCAAGAGTGGACGCCTCCTCCTGGCTGGATACGATGATTTCAACTGCAATGTCTGGGATGCTCTCAAAGCAGATAGAGCAGGTGTTTTGGCCGGGCACGATAATCGAGTCAGCTGCCTCGGGGTGACCGATGATGGCATGGCAGTGGCAACGGGATCCTGGGATAGTTTCCTCAAGATATGGAACTAAATGGGGGAGATGGAGCAATTGCGTCAGGAAGCTGAACAGCTCAAGAAGCACATCGCGGATGCCCGGAAAGCCTGTGCCGACACCAGCCTGGCGGAGCTTACTTCTGGCCTGGAGCTCGTGGGGAGGATTCAGATGCGGACCCGGCGGACTCTCCGCGGACACTTGGCCAAGATCTATGCCATGCATTGGTCCACCGACTCCAAGCTGCTAGTGAGTGCTTCACAGGACGGGAAGCTGATCGTGTGGGACACCTACACCACCAACAAGGTCCACGCCATTCCTCTTCGGTCGTCTTGGGTCATGACCTGCGCCTATGCGCCGTCGGGAAATTTTGTGGCCTGCGGAGGGCTGGACAACATGTGCTCCATCTACAGCCTCAAATCTCGCGAGGGCAACGTCAAAGTCAGCCGGGAGCTCTCTGCCCACACAGGTTACCTGTCCTGCTGTCGGTTCTTAGACGACAACAACATTGTGACCAGCTCTGGGGATACCACGTGCGCCCTCTGGGACATTGAGACCGGCCAGCAGAAAATGGTATTTTTGGGCCACACGGGAGATTGCATGAGCCTGGCTGTTTCCCCCGACTTCCACCTCTTTATTTCTGGGGCCTGTGATGCCAGTGCCAAGCTGTGGGACGTGCGAGAGGGGACGTGCCGCCAGACCTTCACGGGCCACGAGTCTGACATCAATGCTATCTGCTTCTTCCCCAACGGCGAAGCGATCTGTACTGGTTCAGATGACGCTACCTGTCGTCTCTTTGACCTCCGGGCAGACCAGGAGCTAATCACTTATTCCCATGAAAGCATCATCTGTGGGATCACATCGGTTGGCTTCTCCCGGAGTGGCCGCCTGTTGCTGGCTGGCTACGATGACTTTAACTGTAACATCTGGGATTCCTTGAAGGGTGAACGTGTGGGGACCCTCTCAGGCCATGACAACAGGGTCAGTTGCCTGGGGATCACAACTGATGGGATGGCAGTAGCCACAGGCTCCTGGGACAGCTTCCTCAAGATCTGGAACTGAATGCCGGTCATCAACATCGAGGACCTGACTGAGAAGGACAAGCTCAAGATGGAGGTGGACCAGCTGAAGAAGGAGGTGACCCTGGAGAGGATGGTGGTTTCCAAATGCTGTGAAGAAGTGAGGGACTACATAGAGGAGAGGTCTGGCGAGGACCCCCTTGTGAAGGGAGTCCCGGAGGACAAGAACCCCTTCAAGGAGCTCAAGGGCGGCTGTATCATTTCCTGAATGGCTCAGGATCTCACTGAGAAGGAGCTGCTAAAAATGCAGATCGATCAACTTAAGAAGGAAGTGAAGAATGAAAGGTCTATGATTTCCAAAACAGGGAAAGAACTGAAGGACTATGTGGAAGCTCATGCTGGAGATGACCCCCTCCTTAAAGGCATCCCTGAGGACAAAAATCCCTTTAAGGAGAAAGGTGGTTGTATGATAAGCTGAATGGATTTTGGGTCACTGGAGACCGTTGTGGCCAATTCTGCCTTCATAGCTGCTCGGGGCAGTTTCGATGCAAGTGGTAGCTCCCATTTATCTCGGGACAAGAAGTACCTTTCAAAGCTCAAACTGCCTCCTCTCTCCAAATGCGAATCCCTCCGGGACTCTCTTAACTTAGACTTTGAAAACATTTGTTCCGAACAGCCCATCGGTAAGCGCCTCTTTCAGCAGTTCCTGAAGAGCGTGGAGCAGCATGTCCCCGCAGTTGAGCTATGGAGGGATATCGAGGACTATGACACTGCCGATGATGACTTTCGCCTTCAGAAGGCCCAGGCCATCCTTGCTGACTACCTGGATCCCAAGGCCAAGCTTTTCTGCAGCTTCCTGGAGGAGGGGATGGTTGAGAAGGTCAAGGAGAAGCACGCAAGCATCCCCAATGGACTCTTTCAGCCTCTTCTTCAGATAACTCTGGACCATCTGAGGGAGGCACCCTTCAAAGAGTACTTGGAGAGCTTGTATTTCTTGAGATTCCTGCAGTGGAAGTGGCTAGAAGCCCAGCCTATTGGGGAAGACTGGTTTTTGGACTTCAGGGTCCTGGGAAAGGGGGGTTTCGGGGAGGTGTCGGGTTGCCAGATGAAAGCCACAGGCAGGATGTATGCCTGTAAAAAACTGAATAAGAAGAGACTGAAGAAAAGGAAAGGGTACCAAGGTGCTATGGTAGAGAAGAGAATCCTAGCGAAGGTCCATAGCAGATTTATAGTCTCTTTGGCTTATTCATTTGAAACCAAAACTGACCTCTGTTTGGTGATGACCATCATGAATGGAGGAGACTTAAGGTATCACATCTACAACGTCAATGAGGAGAATCCTGGTTTTGAGGAACCAAGAGCGGTCTTTTACATTGCTCAGATCATCTGTGGCATGGAGCACCTCCACCAGAAAAAGATTGTGTACAGGGATCTCAAGCCAGAGAATGTCCTGTTGGATAACGATGGCAACGTACGGATTTCTGATCTTGGCCTTGCAGTGGAACTGAAGGAAGGACAGACAAAGACAAAGGGTTATGCAGGCACCCCAGGTTTCATGGCGCCAGAATTACTTCGGAGTGAGGAATATGATTTCTCCGTGGACTACTTTGCTTTGGGGGTTACATTATATGAGATGATTGCCGCCAGAGGACCCTTTCGAGCCAGAGGAGAAAAGGTTGAAAATAAAGAACTCAAACAGAGAATTATTTCTGAGCCTGTGAAGTACACAGAGAAATTCAGCAAGGCCAGCAAGGACTTCTGTGAAGCCCTGCTTGAAAAAGACCCAGAGAAGCGTCTTGGATTCAAAAATGGGAACTGTGATGAACTCCGAGTCAATGTCCTCTTCAAGGACATTAATTGGAGGCAGCTAGAAGCTGGTATGCTGATACCTCCTTTTATCCCTGACTCTCGAACTGTCTATGCAAAGAACATCCAGGATGTTGGTGCCTTTTCCACTGTTAAAGGGATTGTATTTGACAAAACAGATACTGAATTCTTTCAGGAATTTGCAACTGGAAACTGTCCCATTCCTTGGCAGGAAGAGATGATTGAAATGGGCATTTTTGGGGACCTGAATGTGTGGCGTGCTGATGGCCAGATGCCCGATGACATGAAGGGCATAGCTGTGGAAGAGCCACCCTCAGCATCCAAGTCAGGAATGTGTCTGATCTCCTAGATGGTTGACATGGGTGGTCTCGACAACCTTATTGCCAACACAGCCTTTCTCCAAGCCCGCAACACAGGAGATGGAGACACCAAGGAGATGCAGAGGCGACGGCGCAGCCTGGCACTGCCAAACCCCGAGCATTGTACAGAACTGCGTCAGGTCTTGCCCCCTCACTTTGAGACTCTGTGTGAGCAGCAGCCCATTGGCCGCCGACTCTTCCATGACTTTCTGGCCACGGTGCCGGTCTACAAAGAGGCTGTGGACTTCCTCAGTGAGGTGTCTACCTGGGAACTGGCTGAAGAGGATAGTACCAAGGACAGCACTCTGAAGAGGCTGGTGAATGCTTGTGCACAGGCCAGCACCCCGATGGGGCCGCTCCCCTTCCTCAGCCCTGCCCTGGCCACCAGGTGCCAGGTGGCCTCTGAGAAGGAACTCGCATCCTTAGTGGGGCTGGCCAAGGCAGAGGCGATGGTCTTCCTTCAGAATCAGCCCTTCCAGGACTTCCAAGCGAGCCCCTTCTTTGACAGGTTTTTGCAGTGGAAAGCCTTTGAACAGCAGCCAATAACAGAAAAATATTTCTATGAGTTCCGAGTGCTGGGGAAGGGGGGATTTGGGGAGGTGTGTGCCGTCCAAGTGAAAAATACTGGCAAGATGTACGCTTGTAAGAAGTTGGACAAGAAGCGGCTGAAGAAAAAAAAGGGGGAACAAATGGCTCTTTTAGAGAAGGAAATCCTGGAGAAAGTCAATAGCCCTTTCATCGTGACACTGGCCTACGCCTTTGAGAGTAAGTCCCACCTGTGCCTGGTCATGAGCCTGATGAACGGTGGGGACCTCAAGTACCACATCTACCATGTGGGGGAGCGGGGCCTGGCGATAAACAGGACCATCTTCTACTCGGCACAGATCACATGCGGGATATCACACCTCCACTCCATCGGCATTGTCTACCGGGACATGAAGCCCGACAACGTCCTTCTGGATGACCGTGGCAACTGTCGGCTGTCTGACCTGGGACTGGCTGTGCAGATCCAAGATGGCAAGCCCATCACCCAGAGGGCTGGAACCAATGGTTACATGGCTCCAGAAATCCTGAAGGAAGAGGAAAGTTATTCCTATCCCGTGGACTGGTTTGCAATGGGATGTAGTATTTACGAAATGGTGGCTGGGCGAACGCCATTCAAAGATTACAAGGAAAAGATCAGCAAAGAAGATTTAAAGCAGAGAACCTTGGAACAGGAGGTCAGATTCCAACACGCAGGCTTCACAGAAGAAGCCAAAGACATTTGCCGTCTCTTCCTGGCCAAAAAAGCCGAGCAACGCTTAGGAAGCAGAGAGGAAGGGGATGATCCCAGGAAACACGCTTTCTTCAAAACAATCCATTTCCCCCGATTGGAGGCTGGTCTTGTCGAACCTCCCTTTGTGCCAGACCCCTCGGTGGTGTATGCCAAGGACGTTGGTGACATCGAAGACTTCTCAGAGATCAAAGGGATAGAATTTGATGAAAGGGATAGAAAGTTCTTTAAGAAATTTGCAACAGGTGCTGTTCCGATAGCCTGGCAAGAAGAAATTCTGGAGACGGGACTGTTTGAGGAACTCAATGACCCCAACCGATTGTCAGGCTGTCCCCATGGCGGC---ACCGGCAAGTCTGGGGTGTGTGGGTTACTCTAAATGTCTCTCTCTGTCTACAATTCTGGAGCCTCCCGCCAAACTTCCTCCCGCAGTGGGGTGGGAGGTCGCCAGCTCAGCCGTTTGTCCAGCTCCAGTAAT---GGAGGTGGCTTTGGTGGAAACATTTTTGGTTCTGGGGCTTGTTCTGGGGCTAGTTTAAGTGTTTCATCTATGTTTGGTTCCATCTGTGGCTTTGGAAGCAGCTCTGGAAATGCCTTTGGAGGAGGACTAGGCAGTGGTTATGCAGCAGAACTGGGC------------------------------------------------AGTGGTTATGGAGCAGGACTAGGC------------------------------------------------------------------------AGTTGTTATACAGTAGGACTGGGCAGTGGTTATGGAGCTGGGGTAGGAAATATTTATGGAGGAGGACTGGGCAGTGGCTCAATGGGCATCCCCTGTAGCAATGATGGAGGCCTTCTTTCGGGATCAGAAAAGGAAACCATGCAAAACCTCAATGACAGGCTGGCTTCCTACTTGGCTAAAGTCCGGGCTCTAGAGGAAGCAAACACTGAATTGGAGAACAAAATTAGAGAATGGTATGAAACACGTGTAACTGGAGACTCTGTATCCGGAAATGAGTATGAAAAATATTATCCAATAATCGAAGATCTTAGGAATAAGATTATTTCAGCCACAATCGAAAATTCTCGGCTCATTTTGCAGATTGACAATGCACGGTTGGCAGCTGATGATTTCAGAATGAAGTACGAGAATGAGCAGGCCCTGCGCCAGAATGTTGAAGCTGACATTAATGGCCTGCGTAGGGTACTGGATGAATTGACCCTGGCCAGGGCTGACCTGGAGATGCAAATTGAAGGCCTGATGGAAGAGCTGGCTTATCTTAAGAAGAATCATGAAGAGGAACTTCAAGCCATCCAAGCTGGAGGGCCTGGCAAAGTCAGTGTAGAGATGGACGCTGCTCCAGGAATCAACTTAACCAAACTCCTAAATGACATGAGAGGGCAGTATGAAACCATTGCCGAGCAGAATCGTAAGGAAGCCGAAGCTTGGTTCATTGAGAAAAGTGGAGAATTAAAGAAAGAAATCAGCAGCAACACAGAACAACTCCATACAAGCAAGAATGAAATTACGGACTTGAAGCGCACACTCCAGAGTTTAGAAATTGAGCTCCAGGCTCAACTTGCTATGAAAAAGTCCTTTGAAGACACCCTGGCAGAAACAGAAAGTGGCTACTGCAATAAGCTATCCCAGATACAGTTCCAAATTGGCAGCTTGGAGGCCCAGCTTTCCCAGATGAGATGTGACATGGAGCGCCAGAACACAGAGTATGAACAACTCCTAAATATCAAGACCAGGCTGGAGATGGAGATTGAGACCTATCGACAACTG-CTGGAAGGAGAACTTGAAGGGAATGGTGCTGTTGAAAGTTTAAACCTGCCAGAGTCCAATTCTCAAGCGCAGTCAATTGATTCTTCCAAAGATCCATCCAGAACCAGGAAAATCAAGACAATTGTGCAAGAGGTAGTTGATGGGAAAGTTGTTGCCTCTGAGGTTCGAGAAATTGAAGAAGAAATA------TAAATGTACAGCTTCATGGGAGGGGGCCTTTTCTGTGCCTGGGTGGGGAATATCCTCCTGGTGGTTGCCACAGCCACAGATCACTGGATGCAGTATCGGCTGTCTGGGGCCTTCGCCCACCAGGGTCTTTGGCGCTACTGCCTCAGCAACAAATGCTACCTGCAGACTGAAAGTATCGCGTATTGGAATGCCACCCGTGCCTTCATGATCTTGGCTGCCCTCTGCTGCTTTGCGGGCATTGTCATCGGGATCCTGGCCTTTGCCCAGCTGCCTACCTTCCACCGACTCACACGGCCCTTCTCAGCTGGCATCATGTTCTTCATTTCCACTCTCTTCGTCCTTCTGGCCATGGCCATCTACACCGGAGTCACCGTGAGCTTCCTGGGGCGGCGCTTCGGCGACTGGCGTTTCTCCTGGTCCTACATTCTGGGCTGGGTGTCTCTGCTCATGACCTTCTTTGCAGGCATATTTTACATGTGTGCCTATCGAATGCATGAATGTCGCCGCCTGTCTGGGCCTCGCTGAATGTGGGAGCTCCGCTCGGCCTCCTTCTGGAGGGCCATCTTTGCTGAGTTTTTCGCCACCCTCTTCTATGTCTTTTTCGGGCTGGGGGCCTCGTTGCGCTGGGCCCCTGGCCCGGTCCACGTTCTGCAGGTGGCCGTGGCCTTTGGACTAGCCCTGGCCACACTGGTGCAGGCCGTAGGCCACGTCAGCGGAGCCCATGTCAACCCAGCGGTCACCTTCGCCTTCCTCGTGGGCTCGCAAATGTCCCTGCTGCGGGCCCTCTGCTACATGGTAGCGCAGCTGCTGGGGGCCGTGGCTGGGGCCGCTGTGCTCTACAGCGTCAC--------CCCCCCAGCTGTCCGTGGAAACCTGGCGCTCAACACGCTACACCCTGGGGTGAGCGTGGGTCAGGCCACAATCGTGGAGATCTTCTTGACCCTTCAGTTCGTGCTCTGCATCTTTGCCACGTTCGATGAGAGGAGGAACGGACGCTTGGGGTCCGTGGCCTTAGCCATTGGTGTCTCCCTCACCCTGGGGCACCTGTTTGGGATGTATTATACGGGTGCGGGCATGAACCCTGCTCGATCCTTTGCTCCCGCTATCCTCACCAGGAACTTCAGCAACCACTGGGTGTACTGGGTAGGCCCCATCATTGGGGGCACTCTAGGAGGCCTCCTCTATGACTTCCTGCTCTTTCCCCGGATCAAGAGTGTCTCGGAGAGACTGACTATCCTCAAGGGTATCAGGCCCAATGACTCTGAGGGGCAGCCCGAGGTCACTGGGGAGCCTGTGGAGCTAAAGACCCAAGCCCTCTAGATGACACAGGCATGGGACCCTGTAGGATTCTTGGCTCGGCGGAGGGATGAGAATGAGGATGAACACGATGATACTACTCGGGCAAGCCTTTTTGTTTACACCAACAGCAACAATACTAGGGGTCCATTTGAAGGTCCCAACTATCACATCGCCCCACGTTGGGTATACAACCTCACCAGCCTCTGGATGGTCTTTGTGGTCATTGCATCCATCTTCACCAATGGGCTGGTACTGGTGGCAACCATGAAGTTCAAGAAACTGCGTCATCCTCTGAACTGGATCCTGGTGAACCTGGCCGTGGCTGACCTGGGGGAGACTGTCATTGCTAGCACCATCAGTGTCATCAACCAGATCTATGGTTACTTCATCCTGGGCCACCCCCTATGTATCCTAGAGGGCTACACCGTCTCTCTGTGTGGCATCACTGGGCTCTGGTCCCTGGCCATCATTTCCTGGGAGAGGTGGGTGGTGGTGTGCAAGCCTTTTGGTAATGTGAAGTTTGATGCGAAGCTTGCCATGGTCGGCATCATCTTCTCCTGGGTCTGGGCAGCGGTCTGGACTTCACCACCCCTGTTTGGCTGGAGCAGGTATTGGCCTCATGGACTGAAGACATCCTGCGGCCCTGATGTGTTCAGTGGCAGCTCCGATCCTGGCGTTCAGTCCTACATGATTGTCCTCATGGCTACCTGCTGTATCTTTCCTCTCAGTATCATCCTGCTCTGCTACATCCAAGTGTGGCTGGCCATCCGGGCAGTTGCTAAGCAACAGAAGGAATCAGAGTCTACCCAGAAGGCCGAGAAGGAAGTATCTCGCATGGTGGTGGTAATGATCCTTGCTTACTGCTTTTGCTGGGGCCCCTACACTTTGTTTGCATGCTTTGCAGCAGCAAACCCTGGTTACGCCTTCCACCCTTTGACAGCATCTCTTCCTGCCTATTTTGCCAAGAGTGCCACTATCTACAACCCCATCATATATGTCTTCATGAACCGGCAGTTCCGAACCTGCATCCTACAGCTTTTTGGGAAGAAGGTGGATGATGGCTCTGAAGTTTCTAGCACCTCCAAGACAGAGGTCTCTTCTGTCTCCTCTGTGGCACCTGCATAAATGTCGGGGGATGAGGAGTTCTATCTGTTCAAAAACATCTCCTCGGTGGGACCTTGGGATGGCCCTCAGCACCACATTGCTCCTGCCTGGGCCTTCCACTTCCAGACGATTTTCATGGGCTTTGTCTTCTGTGCAGGGACCCCACTCAATGCCGTGGTGCTCGTGGCTACACTTCGCTATAAGAAACTGCGGCAGCCACTCAACTACATCTTGGTTAATGTCTCCCTCAGCGGTTTTATCTTCTGCATCTTCGCTGTCTTCACCGTCTTCATTTCTAGCTCCCGAGGCTACTTCGTCTTTGGCCGCCACGTCTGTGCTATGGAGGCCTTCCTGGGCTCTGTGGCAGGTTTGGTGATGGGCTGGTCACTGGCCTTCCTTGCCTTCGAGCGCTTCGTTGTCATCTGCAAGCCTTTTGGGAACTTCCGATTCAATGCCAAGCACGCGATGATGGTGGTCCTGGCTACTTGGGTCATCGGCATTGGCGTTTCCATCCCACCTTTCTTTGGTTGGAGCCGGTTCATTCCTGA------------------GGGGCTCCAGTGCTCGTGTGGCCCTGACTGGTACACCGTCGGCACCAAATACCGCAGTGAGTACTACGCGTGGTTTCTCTTCCTTTCCTGTTTCATCGGGCCTCTGTTCCTCATCTGCTTCTCCTACGCGCAGCTGCTGGGGGCCCTCAGAGCCGTTGCGGCCCAGCAACAAGAGTCGACCACAACACAGAAGGCAGAGCGGGAGGTGAGCCGCATGGTGGTGATGATGGTGGGCTCCTTCTGTCTTTGCTACGTGCCCTATGCTGCCTTGGCCATGTATATGATCAACAATCGGAACCATGGGCTGGACCTCCGGCTTGTCACCATCCCCGCCTTCTTCTCTAAGAGTGCTTGTGTCTACAACCCCATCATCTACTGCTTCATGAACAAGCAGTTCCACGCCTGCATCATGGAGATGGTATGTAGAAAGCCGATGGCAGATGACTCCGACATAACCAGATCTCAGAAAACTGAAGTCTCCGCTGTTTCCTCCAGCCAAGTTGGCCCTAGTTAAATGGGAGAAGTGACAGCCGAAGAAGTGGAAAAGTTCCTGGATGCTAATGTCACCTTTGCTAAACACTACTACAACCACCAGTTCAGGGCCAAAGTCATCTCTGATCTACTGGGTGCCAAGGAAGCAGCTGTTGATTTCAGTCACTTCCACTCCTTGACCAGTGTGGAAGAGAGTGAAATTATTTTCGACCTCCTCCGAGATTTTCAGGAAAACTTGCAAGCTGAGAAATGTATGTTCAACGTCATGAAGAAGTTGTGCTTTCTCCTTCAGGCAGACCGAATGAGTTTGTTCATGTACCGGGCCCGGAATGGCATTGCAGAGCTTGCCACCAGGCTCTTCAATGTCCATAAAGATGCGGTCTTGGATGACTGCTTGGTGATGCCTGACTCAGAGATCGTCTTCCCCTTGGATATGGGTGTGGTGGGCCATGTTGCACATGCAAAAAAAATTGTGAACGTCCCCAATGCAGAAGAGGATGAGCACTTCTGTGACTTTGTTGATGATCTCACAGAATACAAGACCAAGAACATTTTGGCTTCCCCAATAATGAATGGAAAAGATGTCGTATCTGTAATTATGGCTGTGAACAAAGTGGATGGATCATATTTTACCAAGAGGGATGAAGAGATTCTAATGAAGTATCTTAATTTTGCAAATCTGATCATGAAGGTATTCCATCTGAGCTACCTTCACAACTGTGAAACCCGCCGGGGCCAGATACTCTTGTGGTCTGGGAGCAAAGTGTTTGAAGAACTTACAGACATCGAGAGACAGTTCCACAAAGCCCTTTACACAGTCCGTGCCTTTCTCAACTGTGACAGATACTCTGTGGGGCTCTTGGACATGACCAAGCAAAAGGAATTTTTTGATGTCTGGCCAGTTTTGATGGGAGAAGCTCCACCGTACTCAGGACCCAGGACACCAGATGGAAGGGAAATCAACTTTTATAAAGTCATCGACTATATCCTCCATGGGAAAGAGGACATTAAAGTAATCCCGAATCCTGCTCCTGACCACTGGGCACTGGTTAGTGGTCTCCCAACATATGTTGCCCAGAATGGCCTGATTTGCAATATCATGAATGCCTCTTCAGAAGACTTTTTTGATTTCCAGCAAGAACCTCTTGATGAATCTGGATGGATGATTAAAAATGTCCTCTCGATGCCTATAGTCAACAAGAAGGAAGAAATTGTTGGAGTGGCTACATTTTACAATCGAAAAGATGGCAAGCCCTTTGATGAAATGGATGAGACACTCATGGAGTCTTTAACTCAGTTCCTTGGCTGGTCTGTTCTAAACCCCGATACCTATGAGTCAATGAACAAGCTGGAAAACAGAAAGGATGTGTTCCAGGATATGGTCAAATATCATGTGAAGTGTGACAATGAAGAGATACAAGAAATACTGAAAACTAGAGAAGTGTATGGGAGAGAGCCCTGGGACTGTGAAGAAGATGAGTTACTTGAAATTCTACAAGAAGAGCTCCCAGATGCAGAAGAATATGAAATTAATAAATTCCACTTCAGTGACCTGCCCCTGACAGAGTTGGAGCTGGTGAAATGTGGAATCCAAATGTATTATGAACTGAAAGTAGTGGATAAGTTTCACATCCCCCAGGAGGCTTTAGTACGGTTTATGTACTCTCTCAGCAAAGGATACCGAAGAATTACCTACCACAACTGGCGCCATGGATTCAACGTGGGACAGACTATGTTCTCATTGCTTGTGACTGGGAAACTGAAGCGGTACTTCACAGATCTGGAGGCCTTGGCCATGGTGACTGCTGCTTTCTGCCATGACATCGATCACAGAGGCACCAATAATCTCTACCAGATGAAATCCCAGAATCCACTGGCCAAACTCCATGGATCTTCTATCTTGGAAAGACATCATTTGGAATTTGGCAAAACACTGCTGAGGGATGAGAATCTAAACATCTTCCAGAACCTTAATCGAAGACAGCACGAACATGCCATTCACATGATGGATATCGCAATCATTGCTACTGATCTTGCCCTTTATTTCAAGAAAAGGGCAATGTTCCAGAAGATTGTGGATCAGTCTAAAACTTATGAAAGTGAACAGGAGTGGACCCAGTACATGATGTTGGAACAGACACGGAAGGAAATTGTCATGGCAATGATGATGACGGCCTGTGACTTGTCTGCCATAACCAAGCCCTGGGAAGTTCAGAGCAAGGTGGCTCTTCTGGTGGCTGCTGAATTCTGGGAACAAGGAGACTTGGAGAGAACTGTGCTCCAACAGAACCCTATCCCCATGATGGACAGGAATAAAGCAGACGAACTCCCCAAGCTGCAAGTGGGCTTCATCGACTTCGTGTGCACCTTCGTCTACAAGGAGTTTTCCCGGTTTCACGAGCAGATCACTCCCATGCTGGATGGCATCACCAATAACCGGAAGGAGTGGAAGGCATTGGCTGATGAATATGATGCCAAGATGAAAGCTCTGGAAGAAGAGAAGCAGAAAAAAACAGAGGCCAAGCAAGCAGCTGCTGGAAATCAGGGAAAGCCTGTGGCTGGAGAAGGAGGCGCACAGTCCAAGTCCTGTTCTATTCAGTAGATGGGCCTCAGCCAGGAAGATGTGGAGAAGTTTCTCAATGAGAATCCCACCTTCACAGAGCAATACTTTGAAAAGGTTCTGAGCCCTGAGAATGTGGTTGGTGCGTGTGAGGGTAGGAATCTGGTGGACTTCTCCACCTTTAAAGAGCTGTGCCAGGTGGAAGAGAGCGAAGCCCTCTTTGAGGTCGTTCAGGACATGCAAGAAAGTATCAACATGGAGAAGGTGGTCTTCAAAATCCTTAGGAAGGTATGCACCATCATTCATGCTGACCGCTGCAGCCTCTTCATGTACCGGCAGAGGAATGGTGTTGCAGAACTGGCCACAAGGCTCTTCAATGTCCAGCCTGACTGTGTCCTGGAGGAGTGCTTGGTGCCTTCTGACTCGGAGATTGTCTTCCCTCTGGACATCGGGGTCGTAGGGCATGTGGCACAGACAAAGAAGACTGTCAACATCCAGGATGTGAACGAGTGCCCCCACTTCAGCTCATTTGCAGATGAGCTTACTGAATATGTGACCAAGAACATACTTGCTACACCCATCATGAATGGCAAGGATGTTGTTGCTGTAATCATGGCCATAAATAAAACCAATGGTCCATTTTTCACCACTGAAGATCAAGATGTTTTCTTGAAGTATCTGAATTTTGCCACCTTAAACCTGAAAATCTATCATTTGAGTTATCTGCACAACTGTGAAACTCGAAGAGGCCAGGTACTTCTTTGGTCAGCCAATAAGGTCTTTGAGGAACTTACAGATATTGAAAGACAATTCCACAAGGCCTTCTACACAGTCCGAGCCTACCTCAACTGTGACCGCTACTCTGTGGGCCTCCTGGATATGACTAAGGAGAAGGAATTCTTCGACGTGTGGCCAGTGCTTATGGGAGAAGCTCAGCCATATTCAGGTCCCCGAACTCCTGATGGCAGGGAAATCCAGTTTTACAAAGTAATTGACTATATCCTCCATGGCAAAGAAGATATTAAAGTCATTCCAACTCCTCCAGCGGATCACTGGGCACTGGCCAGTGGCCTCCCAACCTATGTAGCAGAAAGTGGCTTTATTTGTAATATTATGAATGCCCCTGCAGATGAGATGTTTGAATTTCAGGAAGGGCCACTAGATGATTCTGGATGGATTATAAAAAATGTCCTCTCCATGCCCATAGTCAACAAAAAAGAGGAGATTGTTGGCGTTGCTACTTTTTACAATAGGAAAGATGGGAAACCCTTTGATGAGCAAGATGAAACTCTTATGGAGTCCCTAACACAGTTTCTTGGCTGGTCTGTGCTTAACCCTGACACCTATGACAAGATGAATAAACTGGAGAACCGAAAGGACATTGCTCAAGACATGGTCCTGTACCACGTGAGATGTGATAAGGATGAAATCCAGGAAGTGCTGCCAACAAGAGAACTACTGGGGAAGGAGCCCATGGACTGTGAGGAGGATGAGCTCAAAGAAATACTGAAAGCCGAGCTGCCAGGACCCACCAAGTTTGACATCTATGAGTTCCACTTCTCAGACCTGGAATGTACGGAGCTGGAATTGGTGAAATGTGGGATCCAGATGTACTATGAGCTGGGCGTGGTAAAGAAGTTCCAGATTCCCCAGGAGGTCCTAGTTCGGTTCTTGTACTCTATCAGCAAAGGATACCGAAGAATCACTTACCATAACTGGCGTCATGGCTTTAATGTGGCCCAAACCATGTTCACACTTCTCATGACAGGCAAACTGAAGAGCTACTACACAGATCTGGAAGCTTTTGCTATGGTGACAGCTGGCCTGTGCCATGACATTGATCACAGGGGAACCAACAACCTCTACCAGATGAAATCCCAGAATCCATTAGCAAAGCTTCATGGCTCATCAATTCTAGAAAGACACCATCTGGAGTTTGGGAAGTTCTTGCTTGCAGAAGAGAGCCTGAATATTTATCAGAATCTGAATCGTCGACAACATGAACATGTGATCCATCTGATGGACATCGCCATTATTGCCACGGATCTGGCCCTTTACTTCAAAAAAAGAACAATGTTTCAGAAAATTGTGGATGAATCCAAAGGGTACGAAGACAAGAAAAGCTGGGTGGAATACCTCTCCCTGGAGACAACAAGGAAAGAGATTGTCATGGCCATGATGATGACTGCATGTGATTTATCTGCCATCACCAAGCCATGGGAAGTCCAGAGTAAGGTAGCACTGCTGGTGGCTGCTGAGTTCTGGGAACAAGGTGACTTGGAAAGAACAGTGCTTGATCAGCAGCCAATTCCCATGATGGACAGGAACAAAGCTGCTGAGCTGCCTAAGCTGCAAGTGGGGTTCATTGACTTTGTGTGCACATTCGTGTACAAGGAGTTTTCACGTTTCCATGAGGAAATCCAACCCATGTTTGACAGGCTGTTGAACAACAGGAAGGAGTGGAAGGCCCTGGCTGATGAATATGAGGCAAAAGTGAAGGCTTTGGAGGAAGAAAAGAAAACACAAGAGGAAAGAAATGTAGACAAGAAAGCTGGTAACGATATATGCAACGGAGGCCCAGCTCCAAAGTCTTCCACCTGCTGCCTCCTCTAAATGGGTGAGATCACCAAGGAGGATGTCGAGAAATATTTAGGAAATAATCCTCAGTTTGCTAAAGAGTATTTTGACAAAAAGCTACGGGTAGAGGTGCTGGGAGAAGTCTTCAAAAGCAGCCCAGCATCCATCAAGGACAGTGTCTCCTTCAATGAGATGACCCAAGTAGAGGAGTCAGCCATAATCTTTGAGATGCTCCAGAACATGCACGACGAAGCAGCCAGTATGGAGGCAGTGGTGCACAAGGGTCTAAGAAGGTTGTCCCAGTTACTGTCTGCTGACCGCTGTAGCATGTTCATTTGCCGATCACGCAATGGAATTCCAGAGGTGGCATCAAGACTACTTAATGTTACCCCAACCTCCAGGCTGGAGGAGAACCTTGTACCTCCTAACAGAGAAACTGTTTTTCCTCTAGACATTGGGATTGTGGGTTGGGTTGCTCATACTAAAAAATCCTTTAATGTTCCCGATGTAACCAAGAACAGTCATTTTTCTGACTTTCTGGATAAGCAAACTGGTTATACCACTAAGAATATGCTGACAATGCCTATCATGATGGGCAAGGAGATCCTCGCTGTCATGATGGCTGTGAACAAAGTGAACGCACCCGAATTTACTAAGCAGGATGAAGAGGTTTTTTCCAAATACCTCAATTTTGTTTCTCTTGTTCTAAGGCAGCACCACATGGCATATCTTCATAGTATTGAAACTCGAAAAACTCAGGTCCTTTTATGGTCGGCCAACAAAGTATTTGAAGAACTTACAGATATTGAGCGACAATTTCACAAAGCCCTATATACCATTAGAACCTATTTGAACTGTGAAAGATACTCCATTGGCCTACTGGACATGACCAAAGAAAAGGAGTTCTATGATGAGTGGCCCATCAAGCTTGGAGAAGTAGAACCTTACAAAGGTCCCAAGACACCAGATGGCAGGGAAATTATCTTTTATAAGATTATTGATTATATTCTACATGGAAAAGAAGAGATCAAAGTCATTCAGACACCTCCTGCAGATCACTGGTCTCTTGTTAGTGGGTTGCCAACATATGTTGCTGAACATGGATTTATCTGTAATATGATGAATGCACCAGCTGATGAATATTTCACGTTTCAGAAAGGACCTGTTGATGAAACAGGTTGGATCATCCATAATGTCCTCTCCCTACCCATAGTCAACAAGAAGGAAGACATCGTGGGAGTGGTGACATTCTACAACAGAAAAGATGCAAAGCCCTTTGATGAATATGATGAGCAAATCATGGAGACTCTCACACAGTTTCTTGGTTGGTCTCTTTTAAATACTGACACCCATGAGAAAATGAATAAGCTTGAAAACAGAAAGGACATCGCTTATGAAATGCTCATGTACCAGACCAAAGCCACGGCTGATGAAATCGAGTCTATTTTGAAATACAAAGAGAAGTTGAATACAGATATTACTGAAGGCTATGAAGAAAAACAGCTCATCCAGATTTTGAAAGAAGAGCTGCCGGACCCCAAGGATGTAGAACTTTATGAATTCCACTTCAGTGACTTCCCCATTACAGAGCATGAATTGATTAAATGCGGGATCCAGCTATTTTTTGAAATAAAAGCAGTGGAAAAGTTCAAAGTGCCTGTAGAGGTCCTTACCAGATGGATGTACACAGTGAGAAAAGGTTACCGATCTGTCACTTATCACAACTGGCGACATGGATTCAATGTGGGACAGACAATGTTTACTTTGCTAACGACAGGAGGACTGAAGAAATACTATACGGATCTGGAAGCCTTTGCAATGGTTGCAGCGGCTTTCTGCCATGACATTGATCACAGAGGCACCAACAATTTGTATCAGATGAAGTCAGCATCCCCCTTAGCCAAGCTTCATGGATCTTCTATTTTAGAGAGACACCACCTGGAGTTCAGTAAGACTCTACTGCATGATGAGAGTTTAAACATCTTCCAGAACTTAAATAAGCGCCAGTTTGAAACTGTTATTCATCTATTTGAAGTGGCAATAATAGCAACCGACCTGGCATTATATTTCAAGAAAAGAACCATGTTTCAGAAGATTATTGACACTTGTGAAAACATGGAAACTGAAGCAGAGGTCATTAAGTACATATCCGTTGACCCAGTCAAAAAAGAGGTTATCATGGCAATGATGATGACAGGGTGTGACCTCTCTGCTATAACCAAGCCTTGGGAGATTCAAAGCCAGGTGGCCCTCAAGGTTGCCAATGAATTTTGGGAACAAGGTGACCTGGAGAGAACAGTACTGCAGCAACAACCAATTCCCATGATGGACAGACAGAAAGAAGCCGAACTCCCCAAGCTCCAGGTTGGCTTCATCGATTTTGTGTGCACCTTCGTGTACAAGGAATTCTCCCGATTTCACAAAGAAATTACACCAATGCTGGACGGTCTTCAAAATAACAGAGTGGAGTGGAAATCCCGGGCTGACGAATATGAGGAAAAGATGAAGGCGATGGAAGAAGAAAAGATAAGACAGCAAGAAGCTAACATGGCCACAAAAGCTGAAGAAGATTTAAGAAGTATT---------GGTGATGACAAAAAGTCCAAAACATGTCAAATTTTGTAAATGAACCTGGAGCCACCCAAGTTTGAAATAAGATCAGCCACCAGAGTGGTCGGAGGGCCAGTTACCCCTAGAAAAGGACCACCCAAATTCAAGCAACGGCAAACCCGCCAATTCAAGAGCAAGCCTCCCAAGAAAGGTGTACAAGGTTTTGGTGATGATATTCCTGGAATGGAGGGCTTGGGAACAGACATCACTGTCATCTGCCCCTGGGAAGCCTTCAACCACTTGGAGCTGCACGAGTTGGCCCAGTATGGTATCATTTAGATGAATGATAACAACATGCTGGCTCCTCCAGTCTCAGGCCAAGGTCCCACCACTCCACGCAAGGCACCCCCTAAATTTAAGCAGAGACAAACTCGACAATTCAAGAGCAAGCCTCCTAAGAAAGGTGTAAAAGGGTTTGGAGATGACATCCCAGGCATGGAGGGCCTTGGAACAGATATCACGGTCATTTGTCCCTGGGAAGCCTTCAGCCACCTGGAATTACATGAGCTGGCCCAATTTGGCATCATCTAAATGAATGGCACAGAGGGACCAAATTTTTACGTCCCCTTCTCCAATAAGACTGGCGTGGTCCGGAGCCCTTTTGAGGAGCCTCAGTATTATCTGGCCGAGCCATGGCAGTTCTCCTGCCTGGCAGCTTATATGTTTATGCTCATTGTCTTGGGCTTCCCCATCAACTTCCTCACCCTCTATGTAACCATTCAGCACAAGAAACTCCGAACACCTTTGAACTACATCCTTCTGAACTTGGCAATTGCTGACCTTTTCATGGTATTTGGTGGTTTCACGACCACCCTTTATACTTCTCTCCATGGCTACTTTATCTTTGGACCCACTGGCTGCGACCTTGAAGGCTTCTTCGCCACCTTAGGAGGTGAAATAGCCCTCTGGTCCTTGGTGGTTTTGGCTGTTGAGAGATATGTTGTGGTCTGCAAGCCAATGAGCAACTTCAGGTTTGGGGAGAACCATGCCATCATGGGGGTTGCCTTAACTTGGGTCATGGCTTTGGCTTGTGCTGCTCCACCTCTTGTCGGCTGGTCCAGGTACATTCCAGAGGGAATGCAATGCTCATGTGGAATTGATTATTATACCCTCAAGCCTGAAGTCAACAATGAATCCTTTGTCATCTACATGTTCGCGGTCCACTTCACCATTCCCATGACTGTCATTTTCTTTTGCTACGGTCAACTGGTCTTCACAGTCAAAGAGGCTGCAGCCCAGCAGCAAGAGTCTGCCACCACCCAGAAGGCTGAGAAGGAAGTCACCCGTATGGTCATCATCATGGTCATCGCCTTCCTGATTTGTTGGTTGCCCTATGCTGGTGTGGCTTTTTATATCTTCACTCACCAGGGATCCAACTTTGGCCCAATCTTCATGACCCTCCCGGCTTTCTTTGCCAAGACTTCAGCCGTTTACAACCCTGTCATCTATATCATGATGAATAAGCAGTTCCGAACCTGTATGGTCACCACTCTCTGCTGCGGCAAGAACCCATTGGGTGATGACGAGGCCTCTGCCACAGCCTCCAAGACGGAGACCAGCCAGGTTGCTCCTGCATAAATGGCAACCAGCACAAAGAATGCCCCGAACCAAGTGATCTTCAAGAAGGTCTCCAGGGACAAGTCGGTGACCATCTACTTGGGCAAGAGGGACTATGTGGACCACGTGGAGCAGGTGGAGCCCGTGGATGGCGTGGTGCTGGTGGACCCCGAGCTGGTGAAGGACAAGAGAGTCTACGTGTCCCTGACCTGCGCCTTCCGCTACGGCCAGGAAGACATCGACGTCATCGGGCTGACCTTCCGCAGGGACCTGTACTTCTCCAGGGTGCAGGCGTACCCCCCCGCGGGCACGGCGCCCGCCCCCACCCGCCTGCAGGAGAGCCTCCTGAAGAAGCTGGGTGCCAACGCCCACCCGTTCCTGCTCACGTTTCCCGACTACTTGCCCTGCTCGGTGGCTCTGCAGCCGGCTCCCCAGGACGTGGGCAAGTGCTGCGGGGTGGACTTTGAAGTGAAAGCCTACGCCATAGACAGCGCCGAAAATGAGGAGGAAAAGATCCCCAAAAGGAGCTCTGTCCGCCTCCTCATTCGCAAAGTCCAGCACGCGCCCCCGGAAATGGGGCCGCAGCCCAAAGTGGAGACGGCCTGGCAGTTCTTCATGTCCGACAAGCCTCTCCACCTGACCATCTCCCTCACCAAAGAGATCTATTTCCATGGCGAGCCGATTCCCGTGACTGTAACGGTGACCAATAACACCGAAAAGACTGTGAAGAAGATTAAAGTGGCAGTGGAGCAAATCGCCAACGTGGTCCTGTATTCAAGTGACTACTACGTCAAGCCTGTCGCCATGGAGGAGGCCCATGAAAAA-GTGCCACCAAATGGAACCTTCACAAAGACGCTAACACTCATCCCCTTGCTCGCTAATAACCGAGAGAGGAGGGGCATCGCCCTGGACGGGAAGATAAAGCATGAAGACACCAACCTAGCCTCCAGCACCATCATTAAGGAAGGAATAGACCGAACAGTGATGGGAATCCTGGTGGCTTACCAGATCAAAGTGAAGCTCACTGTCTCAGGCTTTCTGGGCGAACTCACCTCCAGTGAAGTGGCCACCGACCTACCCTTCCGCCTCATGCACCCTCAGCCTGTGGATCCAACAAAGGAGAGTGCAGTGGCTGAAGATTTGGTCTTTGAGGAGTTTGCTCGTCAAAAGCTGAGTGACGCAGCTGAAAATGAAGGAGAAAAGAATGAGAAA---GAGCCAGTGAATGATGAGTGAATGGGGAAGCTGATCAAGTTTTGGGGAAAGGAGAAGAGGTTATCTCGAAGGAAGAGACTCCAATGGAATCGAGTCCTCTTCCTTTTGGGCATGGTGCTCATTGGCTCTACTTACCAGCTTTTGAGGAGCCATCAGGCCCTGCCTACACTATGGACAACCATGCATTCCCAGCATCTTGTGAAAATGGCCAGCCGGGACCTTCCTGACAGTGAAATGGTAACTTTGAATGGTGACCATCAGAAATCCAGTTTTGAAATGGAAGGCAGTACACTGGATCCA------------GAGGATGGGGACAAGTTAACACCTTCAACACCTGTGGTAAAGAAAAATCTAAATATGCCCAGGAGAATAGTGAATAACTATACTCCAGTGACCCCAGTGACACCTAGAAGAAAGAAGAAAAA-TTATACCTTAACAACAGGCAAGCAAATAGTGAAGAACTATATTCCAACTACATTTAGTAGAAATGTTCAGGATCCTACCTCAACTACACCTAAAAGAATAGAGGGT---TATATGATTATCCCCAATGCAACAGCAAAAAATAATGACACAATGACAACCCTGAAAACAATGGAAAAGAAGCTTCTGGCAACTCCCAAAAGAACCATGGAGAATACCCTGGGA------ACCACCCAAGGAATAATTGAAAATACCCCAACTATTTTAAAAAGAATA---ATAGAGAAGACTGTGTCACCTCCCCCAATAAAAGTAGCAAAAACCCCCACTCCAACTATCACTAAAAGAATAACGGAGAATACCCCAGGTATCTCCAAGAAAACAGTGGAGAAGGAAACTCCAACTACTCCCAAAAGTCTAATAGAGAACACTTCAATTACCCATAAGAGAACTGTGGAAAAGAATACTCTAACTACTACAAATGGATTTTTTGAGAAAAACACCCCAACTACTCCCAAGAGAGTGAAGGAGAACACTCTAACTATTTCAAATGGATTGGTGGAGAAGGACATCCTAACTACTACCAAGGGAGCAGAAGGAATAATCACCCCAACTAACCCTAAAAGAGCAGAGGAGAAAATGTCAACTACCCCCAAGAGAGGAGCAGAGAAGAAAAACTCAAATACTTCTAAGAGAAAAGAAACAGAAAATGCCCAGACTGTTCACCAAACAATGATGAAGACAAGCACTATGGTACCCAGAACAACAGTGGAGAACAATACTTCCCCTGGATTGCATATTGTGAAAACCCCAACCAAAGCTAGCGAACTGACATCAAGAACCTTCTCAACTAAGGGGATGATGAAGAGAACCTCGACAGCCATTCCCAACATAGGAGTACATAATACAACATCATCTACCATGGACATCAATACCTCTACTACCCAGATCCGGCATTGTGTATTTGTAGAACCTATCTCAACAGTTTCAGCCAACCTCTCTCCTTCTACAGGCATAACCCTTTTCTTTGATGAGACTAGCCACAGTTCCCCTCCCCCAGCCCCTAACCTATTGGACTTTCACTCTAAGGCAGAATACCCTCCAGACCTATTCAGTGTGGAACAGCGGAGGCAAGGCTGGGTGATCCTACACATCTTTGGAATGATATATGTGTTTGTGGCCTTGGCCATTGTGTGTGATGAATATTTTGTCCCAGCC-TTAGGGGTTATCACCAATAAGCTACAGATCTCTGAGGATGTGGCTGGAGCCACCTTCATGGCAGCTGGGGGCTCTGCTCCTGAGCTATTCACCTCACTAATTGGTGTTTTTATCTCCCACAGTAATGTGGGCATTGGCACAATAGTAGGCTCTGCTGTGTTCAACATCCTCTTTGTCATTGGCACTTGTGCCCTATTCTCCAGAGAGATCCTCAATCTTACCTGGTGGCCCCTGTTTCGTGATGTCTCCTTCTATATCTTTGATCTCATGATGCTCATCATTTTCTTCTTGGATAGCCTGATCAACTGGTGGGAGAGTTTACTGCTCCTGATAGCCTATGCCTTCTACGTCTTCACCATGAAGTGGAACCGACAACTTGAAGGCTGGGTCAAAGAACAGCTCAATAAGAGGACTATAGCCAAGATTATGGTTGGGACAGACCTCGGCAAGACCAGCAATGGAGACATCACTGCGGATGCTGTGGAAGATAGTAAGAAAATGAAGCTCCCGTCTATTCTGACCCGAGGAAGCAGTGCAGCATCTCTACACAACAGCACCATTCGCAGCACCATCTACCAGCTCATGCTGCACACCCTGGATCCCCTAGGGGAAGTAGAAGAACCTGCAGAGTCCGATGAGCTCCCAGCAGTCAAAGTTTCTCCAGCCTCTGCTGTGGACACTGCCAAAGATCAGGATGAACCAACCCCTGGTGGTCAGGAGGGCTCAGATGCTGGAGAAGATGATGAAGGTGAAGATGAAAGTCAAGGTGAA------------------------------------------------------------GAGGAAGCTGAAAACCAAGCAGTAGAAAATAGTGAAGGTGAAGATCAAGGTGAAACC------AAAGATGAAGGTGAACCC------AATGATGAAGATGGAACTCAAGGTGAT------------------------GGTAATATTGAGGATGAAACTAAAGACCTAGAGGAAGTTGAAAGCCAG------------------GCAGCAGAAAATATTGAAGATGAAATTCAAGGTGAAATCAAAGATGAAGATGAACCCAAT------GACAAAGATGGAACTCAAGGTGATAGTAAT------------------ATTGAGGATGAAACTAAAGACCTAGAGGAAGCTGAAAGCCAG------------------------------------------------------------GCAGTAGAAAATATTGAAGATGAAATTCAAAGTGAAATCAAAGATGAAGATGAACCCAATGATAAAGATGGAACTCAAGGTGATGATAATATTGAGGCTGAAACTAAAGGT---------------------------------CTAGAGGAAGTTGAAAGTAAAGCAGCAGAAAATAGTGAAGATGAAGTTCAAGGTGAAATAAAAGATGAAGATGAATTCAAAGAGCAGGAGAAAGATGAAACTCAAGGTAAAGGTGAAGGTGAAACTGAAGGGGCCAATGATGTTGAAATTGAAGAGGAAGGTGAAACTCAAGGTCCAGGTCCAGGTCCAAGTCCAGGTCCAGAT---------CCAGAGGAAGTTTATGAGAAGGGTGAAGAAGACCATGGAGAGGAAAGTAAAAAGGAAGGTGTGGAAATAGATGAAGAAGGTGGAGAAGATGGAGAAGTA------------GGTGATGAAGGAGGTGGAGAAGGGAAAGAAGATGGAGAAGGTGGAGAAGTTAAAGAAGATGGAGAA---GGTAGAGAAGGTGAAGAAGGTGGAGAAGATGGAGAAGGAGGAGGAGATGGAGAAGTTGGAGAAGAAGGAGAAGGTGGAGGAGATGGAGAAGATGGAGAAGATGGAGAAGATGGTGAA------GAGGAAGGTGTAAAGAAAGGAG------------------------------AAGAAGATGGTGGAGGTGAAGAA------GAAGATGCTGATGACAGTGAAGATGAGGATGAGGAAGAAGATGAAGATGAAGATGAAGAA------------AATGAGGAACCTTTGTCACTAGAATGGCCTGAAACAAGCAGTAAACAGGCCATTTACCTCTTCCTTTTACCCATCGTGTTCCCCTTGTGGCTAACAGTTCCAGATGTCAGGAAACCGGAATCTAGGAAGTTCTTTGCGATCACATTTCTGGGCTCCATCCTTTGGATAGCCATGTTCTCATACCTCATGGTGTGGTGGGCTCACCAGGTTGGTGAAACAATTGGGATTTCTGAAGAAATTATGGGCTTGACAATCCTAGCAGCCGGCACTTCAATTCCTGACCTCATTACAAGTGTAATTGTTGCCAGGAAAGGCCTAGGAGACATGGCTGTGTCCAGTTCGGTGGGCAGCAATATTTTTGACATCACTGTGGGTTTGCCAGTTCCTTGGTTGCTCTTTTCTATCTTCAATGAGCTACAGCCTGTTCCAGTGAGCAGCAACGGCTTGTTCTGTGCAATTGTTTTGCTCCTTCTAATGCTCTTGTTTGTGATCTCTTCGATTGCATCCTGCAAATGGCGGATGAACAAAATCCTAGGGTTTACCATGTTTCTCCTTTACTTCATATTCTTGATTATCAGTGTAATGTTAGAAGATCGAATCATATCATGTCCCATCTCCATTTGAATGGCCCTGCATCAAACCATCACCACTAGATTTCTTGAAGAATGGTGCTTGGATACATCACTGTCTGGCTGCAGGAAGCACCAGAATGTCTGGAAAAAACTGAGACAAATACGCATTGTAGGGCTCTTCATGGGTATAATGGCCATTTGCACATTCTCACTTTCAACTAGTGCCTTTTTCAAGATAGAGACACATAGCACAGATCAGGCCACCAGTTTAGGTCATCCGGAGCTAATGTCTGGATACTATCAAAGAACTCTGTTAGACTTCAAGGAGAAGGTTGAGGATGGTACTCCAGAGCCACTTCCTATAAAATATGAGAATGAAACTGACCATCCTCAAGGAGACTATCCAAGAGACTTATTTTCCCTTCAAGAGCGAAGAAGAGGTGCAATAATTCTTCATGTCCTTGGAATGATCTACATGTTCATTGCCTTAGCCATAGTCTGTGATGAATTCTTTGTTCCTTCTCTGACTGTCATCACTGAAAAGTTGTCCATTTCTGATGATGTAGCTGGAGCAACCTTCATGGCTGCTGGAGGCTCAGCTCCAGAACTTTTTACATCTCTGATAGGAGTCTTCATAGCTCATAGCAATGTCGGCATTGGCACCATAGTGGGCTCAGCAGTATTCAATATCCTGTTTGTCATTGGAATGTGTGCTTTGTTTTCAAGGGAAATCCTATACCTTACCTGGTGGCCACTCTTTAGGGATGTCTCATTTTATATTGTTGACTTGATCATGCTCATAATATTTTTTCTGGATAATCTCATCACCTGGTGGGAGAGCTTGTTGCTGTTAACAGCTTATATTCTCTATGTGACTTTCATGAAATTCAACGTTCAGGTGGAAGCATGGGTGAAGCAACTGCTTAATAGAAACAAAGTTGTGAAAGTAACTGCAGCCACACCAGCAGCAGCAGCAACAACAACAG------------------CAGCAGCAGCAGCAGCACCAGAGACTGATGCAAAGTCATCT---ACTGCCATGGACAAGGATGAACAAACTCTAACGACTAAGCCACGGCTCCAGAGAGGTGGTAGCTCTGCGTCTCTGCATAATAGTCTGATGAGGAACAGCATCTTCCAGCTCATGATTCATACCCTTGACCCACTTGCTGAAGAGCTTGGATCATATGGAAAACTAAAATATTATGACACAATGACTGAGGAAGGACGCTTCAGAGAAAAGGCTTCAATTCTTCACAAAATTGCCAAGAAAAAGTGCCAGGTGGATGATAATGAAAGGCATAATGGAACTGCCAACCATGTGGAAAAAATAGAACTCCCAAACAGTACAAGTGTTGAAGTGGAAGTAACACCACACAGTGAAGGTTTAGGACCTGTGCAAAATGGAAATCTCTCCCATGGGACTGAATCAACAGAGATACAGACTTCAGATACAGGTGAAGATGAAGATGACCAGCCACTCAGCTTGTCCTGGCCTACCAGTATCCGCAAACAGATCACCTTCCTGATTGTTCTTCCCATTGTGTTTCCATTATGGATAACCCTTCCTGATGTCCGAAAACCTTCCTCAAAGAAGTTTTTTCCCATCACATTCTTTGGAGCCATCACCTGGATAGCCATTTTCTCTTACTTGATGGTCTGGTGGGCACATCAGGTTGGAGAAACAATTGGTATTAGTGAAGAAATTATGGGCCTCACCATCTTAGCTGCTGGGACTTCTATCCCTGATCTCATTACCAGTGTCATAGTGGCACGGAAAGGACTTGGGGATATGGCAGTGTCCAGCTCTGTTGGGAGCAATATCTTTGACATCACAGTGGGACTCCCACTGCCCTGGCTCTTATATGCCACTATTCACAGATTCCAGCCAGTGACGGTCAGCAGCAATGGTCTCTTCTGTGCCATCGTTCTCCTCTTCATCATGCTACTCTTTGTCATCATCTCCATTGCTCTCTGCAAATGGAGAATGAACAAAATCCTGGGATTTACCATGTTTGGCCTGTACTTTGGATTCCTGGTAGTCAGTGTCCTCCTGGAGGACAGAATTATCATGTGCCCTGTCTCGATATAA [50217 bp]
'Dromiciops gliroides' ATGGCCACCAGCTCCAAGGTGTTTAAGAAGACCTGCTCCAACGGGAAGCTTTCCATCTACCTGGGAAAACGGGACTTTGTGGACCACATAGACTCAGTGGAACCCATTGATGGTGTTGTCCTGATTGACCCTGAGTACTTGAAAGATCGAAAAGTGTTTGTGGTACTGACTTGTGCCTTCCGCTATGGCCGGGATGATCTGGATGTGATCGGTCTAACGTTCCGCAAAGACCTCTATGTACAGGCTCTGCAAGTGTTCCCCAAAGAGCCCACTCAGGCACCACTGGCCCTCACAACCCTTCAAGAAGGCCTGCTGCACAAGCTCGGAGACAATGCCCAGCCTTTCACTTTCCAGCTGCCCACCAATCTACCCTGTTCAGTGACTCTGCAGCCTGGGCCCGAGGATGCTGGAAAGGCCTGTGGAGTGGACTATGAAGTGAAATGTTTCTATGCTGAGAATTTAGAAGAGAAAATCCACAAGAGGAACTCTGTACGTCTGATCATTCGGAAGGTGCAATTTGCCCCCCTGGACCTAGGCCCCGGGCCCCGGGCCGAGACTACCCGGCACTTCCTTCTGTCTGACCACCCCCTGAAGCTAGAAGCTTGGATGGACAAGGAGGTTCACTACCACGGGGAAGCCATCTCCATCCATGTTGCCGTCAACAATGGCAGCAACAAGCTCATCAGGAAGATCAAGGTGGCAGTGGAACAGATTGTCAATGTCATCCTCTACTCTGGGGACAAGTACACCAAGACTGTGTTTGCTGCAGAATTTGGAGAGACCATAGCTGCCAATTCCACCTTCTCCAAGAGCTTCCCAGCGACTCCAAGCCTGGCTGCCAACCGCCAGAAACAGGGTCTGGCCTTGGATGGCAAACTTAAGCATGAAGACACCAATCTGGCCTCTAGCACCATCCTTCAGCCTGGCACAGACAAAGAGGCGCTGGGGATCCTGGTGTCCTACCAAGTCAGGATCAGCATAGCTGTATCTCGTGGAGGCATCCTAGGAGACCTGACATCCAGTGACATGAGTGTGGTGCTTCCCTTGAGCCTGATGCATCCCAAACCATCTTATGATGCCACCAGTGAGGATATCATCATTGAAGACTTTGCTCAGCAATGGCCAAAGCTCCAGGGGCCAGATGAGATTGAGGAAGAGGGTGCC---ACCACTGCCCCTGGGGCTGAGGACAACTGAATGTATAGGAGCACCTATCTGCGTGAGACCCGAAAGGAGAAATATGAGCGGGCTGATGAATTGCATGGCTCAGGAGAGCTGAGTAGCTTGGGCCAGGCTCAAGGGCTGGAGAATCTACAGGAGCTCAATGAGCGCTTTGCCAATTACATCAACTGGGCCCGGGGACTGGAGCAGCGCAATGCCATCTTCCGCAAGCAGCTAGAGACCTTCCAACGTCTAGATGAGCTGGCTAACTTGGAGGAAGCCTTTTCTGAGCAAATAGAGCTGAACCTTCAGCGGGCAAGGGACCTGGCTATTGACCGGGCCAAGCTGGAGCGGGAAGACAAGGATGCCCAACGGGTACTCGATGAGTTCCGAAATAAGTATCAAAATGAATGTGAATATCAGCTCCTGCTGAAAGAAACACTTGAACGTCTGAACAAGGAAGCAGATGAAGCCTTGCTGCATAACCTGGAGCTTCAGATTGAATCCCAATTTCTTCAGGATGACATCAGTGCAGCAAAGGACAGGTACAAGAAGAATCTCTTGGAAATCCAGACCTATGTCAGTGTCCTCCAGCAGATCATACAGAACACTCCTCCGGTGTCCTCAATTACCATCGGCATAAATGAGGAGAAGCTCATAGCTGAAAGGAGAGTTCCCATTCTGCAGAGCCAGCTTGAAGAGTACAAAGGTATCCTGGCCCAGCTACAGATGCAGAAATCCAAGCTGCAAGTTGAGACTGTGAACCTGGAACAAACTATTAAAAACACCCAAGAGAGTTACGATGATGAGATTCAACTTTACAATGAACAGATTGAAACTCTGAGGAAAGAGATTGAAGATGCAGAAAGAATGCTGGAAAAGTATACTAATGACTGCCGCCAGTTGGCAATATACCAGCAGTCGCTGGAAAATGAATTGGAGCGGTATAAGCGTATCATTGAGAATGAAGATAACAGGCTGAATTCTGCTATAGTGGGAACACCGATCACACTCTTTACCCAGAGCTACCAAGCTTCTTACAACCTGCCTTCCAGCAGAAAAGATATCACCCGGGCTATTCAGGATATAACAACAGTAAAACCAAGGCAAAAGGGCCTACCAAAAAAAGCTTCAAGGAAAAAGGAGATTACAAGTAAAGACAAAGCAGATGAGACTTTAGAGGACCAACCAGTCAAGAAATCTGTAGAATACAAAGACCCGGTCCAGCTTCAAGATGAGCGCCAATCAAAGCTGGAAGTGAGGTATGAAGAACCAGGGGCCCTAAAACCTGAAGTAGCCCCAGAGGATGTACCAGATGGTGCACAGATAAGCAAAGCCTTTGGTAAAATGTGTAATATTATTAAAGAGAGAGTAAGAAGTGACAAAGGAGCTGAGCCTCATTCTGATCTGTACACCAAAGGACGTCATGTACTTGTCACAGGCGATGCCAGCTATGTAGACCCTGACTTTTGTTCCTCATCCATCCCAGCGAAAGGTGGGATTGTTGTTTCTATTGACCAGATAGGTGGTGGTGATGATGTGGAGCCGATACCTGGG---CTGCCCGAACCTCCATGCCCAAATGGGGAGGATGAACCAGAAGAGCATGATGACGAATACAAAAATCAAGAACATTCTGGAGATGGAAAGAATGAGAGCAAAAATGGAGAT------CAGGGGAGTGTGGGAGAAAAAATAGATAACATTCCAAAGGATAAGGGGGCTGTGAAGCCCTGTCCAGTAGTCATACCTGATCCAATTGGACATTCTACAGGCCAAGCACAGAAGATCAAGAAAGATAAAGCTGCAGAGGCAGCAGATAAAGGGCTACTAGAGAAAGGCCCCCATGGATCCATGACCTATGAGAAGGTAGAGGTGGTAGAATCCATTGAGAAATTTTCAACTGACCGAATTCAGACTTATGAAGAAACAGCAGTGATTGTAGAAACGATGATAGAAAAGACAAACAGGAAGAAACCGGGAGACAAAAGCTCGTAAATGCCCTTCCCAAGGCGTCGGTCTTCCTTCTTGGGGTCCCATTCCTCATCCAGTCTTGAGAGTCCGGGGGCCTCAGGCTGCCGGGTCAGTGTTGTAGGGAACACCATGGGCAGCCTCCCCAGGCCCCCGGGG------GTATATGTGGGGGCAGTGCCAACTGGAGGAGTGAGCAGCCTGGGCACCCGAGTGTCCCGCCGGGCCTTGGGCATCAGCAGTGTCTTTCTGCAAGGCCTGAGGAGCTCCTCCACGGCCCTGGCCCTGAGCCCAGGCCTGGAGAAGAACCGAGGCATCTTCTTTGAGTCTCTCAATGGCTGCATGGTAGAGTACATTGAGAAGGTCCGAGCCTTGGAGCAGGTGAACAGAGAGTTGGAGGAACATCTGCGGGTCTACCTGGAGAAGAAGGCTTCTAGCATCAGCAACTGGGGAGCCCTGCGGGAGACCTGGGAGAACATCTACCATCAGGTGGGTGACGCCGTCTTGGACAATGCTCGGCTTATGCTGCAGACTGAGAACACTCAGGCTTGTGCTGAAGATTTTAAAGAGAGATATGAAAATGAGCAGCCCTTCCGAAAAGCAGCCGAAGATGAAATTAACTCCCTGTACAAAGTGATTGATGACGCTAATTTGACTAAAATGGATCTAGAGAGCCAGATTGAAAGCATGAAAGAAGAACTGGCTTTTCTGTCAAGAAACCATGAAGAGGACGTGAAGGTGCTTTACAAACAGCTGGCTGGGTCAGAGCTGGAAGGAATGGATGCTCCCATTGGTACTGGCCTAGATGACATTCTGGAGACCATCAGAATTCACTGGGAGAAGGACATAGAGAAGAATCGGGCAGAGACAGGGGCCTTACTCTACGCCAAGCAGCAATCCCAAGTGGTCCAGGCAGCTCGGTCCCAAGAGGAAGAACTGGTGGAGGCCCTCAGAGCAGAGTTTCACGATACTGCTTGTGACATTCAGCGCCTTCAAGCGGAGACCGAGTCCCTGAGAACCTTGAAAAGAGGTCTGGAGAACTCATTATATGATGCCAAGCACTGGCATGACATTGAGCTCCAGAACCTGGGCTCTGTCATCGCCAAGCTAGAAGCAGAGCTTGGGGAAATCCAGAGGGAAACTGAGCAGCAGCAGAAAGACCGGGAGCATCTGTTGTCTGGCAAGTTACAACTGGAGAAAGACATCGTGTCCTATCACTGCCTTCTGGATAGAGAAGGAAGCAGCTAAATGTTAAGCCTAAAGAGAAATGTGGTCAGCACTCAGCACTCCTATGCGAACATCCCCAAGGTGATTGTACAAGACACCGAAAAGCAATTAAGACGGATAGAAAATGGAGGTTGCAGTTCACTCTCTGATGATGATGATGATGATGACAGCGCCTCTACAATGGAGCATGGAAACCACCAAGGTGGGGATGCTTTCAGAAGTAACTCCCATGAAAAGGAAGGAACATCTTCACAGAGGAGTCAGTATTTGCCTGGTGCCATTGCACTCTTCAATGTTAACAACAGCAGCAATAAAGAACAAGAGGTGAAAGAGGAA------------AAGAAAAAGAAAAAAGAAAAGAAAAGTAAATCTAGTGATAAAAAGAAGAAAAAGGATCCAGAGAAGAAAAAGAATAAAGAAAAAGAGAAAGAAAAAGAGAAAGAGAAAA------------AGAAAGAAGATCAGAGTAAAGATAAGAAAG---ATGAGAAGAAAGAAATTATGGTTATTGATCCAGCAGGGAACACATATTACAACTGGCTGTTTTGTATCACTTTGCCTGTGATGTACAACTGGACCATGGTCATTGCAAGAGCATGTTTTGAGGAACTTCAGTCTAATTACTTAGAATATTGGATTATTTTTGATTACTTATCCGATGCAATCTATCTTCTTGACATGTTTGTACGAACGAGAACAGGTTACCTGGAACAAGGATTATTGGTAAGAGACGAGGCTAAACTAATAGATAAATATAAATCACATTTACAATTCAAACTTGATGTTCTCTCAGTGGTACCAACTGATCTGCTATTTTTAAAATTGGGATGGAACTATCCAGAGGTAAGATTAAACAGATTACTGAGGATATCACGTATGTTTGAATTCTTCCAACGGACAGAAACAAGGACAAACTATCCAAACATCTTTAGGATTTCTAACCTCGTCATGTATATTGTGATTATCATCCACTGGAATGCATGTGTATACTATTCTATCTCTAAAGCCATTGGATTTGGGAATGATGCATGGGTCTATCCTGATGTTAATGACCCTGAATTTGGTCGACTGGCTAGAAAGTATGTTTATAGTCTCTACTGGTCAACATTAACCCTAACCACCATTGGTGAAACTCCACCTCCTGTTTTGGACTCTGAGTATGTCTTTGTGGTGGTTGACTTCTTGATTGGAGTGTTAATTTTTGCTACTATCGTTGGTAATATCGGCTCCATGATTTCCAATATGAATGCAGCCAGAGCAGAATTTCAAGCAAGAATCGATGCTATAAAACAGTATATGCATTTTCGAAATGTAAGCAAAGATATGGAAAAGAGGGTTATCAAATGGTTTGACTACCTATGGACAAACAAAAAAACAGTAGATGAAAGGGAAGTCTTGAAATATCTGCCAGATAAACTGAGGGCAGAGATCGCCATCAATGTTCACCTAGACACATTAAAGAAGGTACGCATTTTTGCTGATTGTGAAGCTGGACTATTGGTGGAACTAGTCTTGAAGTTACAGCCTCAAGTCTACAGTCCTGGTGATTACATTTGCAAAAAAGGAGATATTGGGCGGGAGATGTACATTATCAAAGAAGGGAAATTGGCTGTGGTAGCCGATGATGGGATCACACAGTTTGTGGTCTTGAGTGATGGTAGTTACTTTGGGGAGATTAGCATTCTTAACATTAAAGGGAGCAAAGCTGGGAACCGAAGAACAGCCAATATTAAAAGTATCGGATACTCAGATCTCTTCTGCCTATCAAAAGATGATCTCATGGAAGCTTTAACTGAATACCCAGATGCTAAATGCATGCTAGAAGAGAAGGGCAAACAAATCTTGATGAAGGATGGACTATTGGACATAAATATTGCAAATGCAGGAAGTGATCCTAAGGACCTAGAAGAGAAAGTCACACGAATGGAAGGATCAGTAGACCTCTTACAAACAAGGTTTGCCAGGATTCTGGCTGAGTATGAATCAATGCAGCAGAAGTTGAAGCAAAGGCTAACGAAAGTGGAAAAATTCTTGAAACCATTAATTGAAACGGAGTTCTCAGATATTGAAGGGCTAGAAACAGAGAAAGGACCCACAGAATCTACACAGGAATGAATGGCAAAAATCAACACTCAGCACTCCTATCCTACCACACACAGACTCTCAGTCAGGACCACTGATGAAGACCTAGAAAGAGTTGAAAATGGCACCAGCAGGGCTCATTCACCATGTGAGGACTCGTCATCTGAACTGCAGCAAGTGATTACCACGGAGACCAGACCCCTCTCTGAGGCCCGCCTCCGCCGCCGTTCCTTCAAAGGCCAGAGGCCAGCCAGGTTGTCACGACTCATTCTTTCCCTTAGAGCATGGGCTACAAGACATACACGTCATGAAGAGAAAAGACCAGATTCCTTTCTGGAGCGTTTCCGAGGGGGAGAACTCAAAGAGTGGTCCAGCCAAGAAAGCTACACCCAGTCCAACTTAGGCATCCAAGGGATGTCAGACAGAGAGAGAAAAGGCTGGCCACTGGCCAGATATAATATCAACACCTGCAACAATGCCAACAAAGACAAAAAGGAGGAAAAGGTGGAGAAAGAGAAGGAAAAGGAAGAAGAGAAAAAGGATAAACCCTCAAAGGAAGTGGAAAGGAAGAAAGAAATCTTTGTGATAGATCCTTCTAGCAACTTGTACTATAGGTGGCTGACCATCATCGCCATCCCTGTCTTCTATAACTGGTGCATGCTTGTGTGCAGGGCCTGTTTTGATGAACTTCAAAGTGACCACTTGATGCTTTGGCTGGTCTTGGATTATATTGCTGATGGCATCTATGCCTTGGACTTGCTGGTTCGAGTGAGGACAGGCTTTCTCGAACAAGGCTTAATGGTCAAAGACGCAGAAAAACTCAGAAAGCACTACATGAAGATGTTTCAGTTCAAGCTGGACGTACTCTCTCTGGTCCCTTCTGATCTGGCTTATTTAAAAGTGGGGCTGAACTACCCTGAGTTGAGGTTCAACCGCCTGTTGAAATTCTCTAGGCTATTTGAATTCTTTGACCGCACAGAGACTAGGACCAACTATCCTAATATGTTCAGGATTGGAAATCTTGTCCTGTACATTCTGATCATCATCCACTGGAATGCATGCATCTACTTTGCCATTTCCAAGCTTATTGGGTTTGGGACTGATTCCTGGGTTTATCCCAACATCTCTATCCCAGAATATGGGCGCCTGTCCAGGAAATATATTTATTGTCTCTACTGGTCCACCCTGACTTTGACTACCATTGGGGAGACTCCACCCCCCGTCAAAGATGAGGAGTACCTTTTTGTGGTGGTTGACTTCCTGGTGGGCGTGCTGATCTTTGCCACCATTGTGGGTAACGTTGGCTCCATGATCTCCAACATGAATGCCTCCAGGGCTGAATTTCAGGCCAAAATTGACTCCATAAAGCAGTATATGCAATTTCGAAAAGTGACCAAGGACTTGGAGACCAGGATCATCAGGTGGTTCGACTACCTATGGACTAACAAGAAGACAGTGGATGAAAAGGAAGTACTTAAAAGCCTCCCAGACAAGCTGAAGGCTGAAATCGCCATCAACGTGCACCTGGATACCCTGAAGAAGGTCCGCATTTTCCAGGACTGTGAGGCGGGCCTCTTGGTGGAGCTGGTCCTGAAGCTTAGGCCTGCAGTGTTCAGCCCTGGTGATTACATCTGCAAGAAGGGGGATATCGGGAGAGAAATGTACATCATCAAAGAAGGGAGGCTGGCGGTAGTAGCCGACGATGGCGTCACCCAATTTGTGGTCCTCAGTGATGGGAGCTACTTTGGGGAAATCAGCATCTTAAACATCAAAGGGAGCAAATCTGGGAACAGAAGGACGGCCAACATCAGGAGCATCGGTTACTCTGATCTATTCTGCTTGTCCAAAGATGACTTAATGGAGTCCCTCATTGAATATCCAGATGCCAAAAAGGCCCTGGAAGAGAAAGGACGTCAGATTCTAATGAAGGACAACTTGATAGATGAGGATGCGGCTGGGAGCGGAACAGATCCAAAGGACATGGAAGAGAAGGTGGAGAGACTTGAATCTTCCCTTGATAATTTACAAACCAGGTTTGCTAGGCTCCTGGCAGAATATAATGCCACCCAAATGAAAGTCAAGCAGAGACTCAGCAAACTTGAGAGCAAAGTAAAGAAGTGTGGGAGTGAC---TTATCAGATGGAGAGAGCATTGTTGATGGGGATGCTGAAAATGCTAAGGACAAAAAGCAATAAATGTCTAAGCAAAGTCGAGATGTGGAGTTAGATCGCCTGGTCCAAGACAAGCCGCTTAGCCACAGGACCCCCCATGCTGCTTCCCAAAACATAGCCGAGCATCTCCCTAATGTGCCGAGCTACCGGTACCCCACCACCCGCATCCCTGTCCTCGTCAACAGGAGGACAGGGGTGTCGAAGCCCAGTTTCGTGAAGGAGGCAAAGAGCTCAGTTCGCCGCTTAGTGCCTGCCACGAGAGAACACCCAGCTGTGAAAGTTGAAGATGCTGACGCCGAGAGCCGGCCCCTCCAGATGGAGGAAAAGCCCCCAAGCCCGGTGTTGCTGGCGCCATCCCCAGCCAAATCAGAAACCCTCATGGTGCCTGGCCAGGTTTTGGGAACCACCAGGAAGAAGCTGCCATCACAGGATGAGGAGGTGGAGGAACTCAAGGCTCTGTCTCCGGCACAGTCTCCAGTTGTTGCCTGGTCCGGCCCATCCAGTCCCCAGGGGCAAGAGGCTGCTGAACGTGCTGAGTCCACAGCCAGCCAGAATAGTGCGATCATTAATGATCGACTCCAGGAGCTGGTGAAACTATTCAAGGAACGGACTGAGAAAGTGAAAGAGAAACTCATCGATCCTGATGTTACCTCAGATGAAGAAAGCCCAAAGCCATCCCCTGCCAAGAAAGCCCCAGAACCGACACCAGCTCCCAAAGCAGCTGAGGCTGAAAAAGCTGGAGAGGAGGAACATTACTGCGAGATGTTGTGTTGCAAGTTCAAACGCCGCCCTTTGAAAATGTACCGGTTTCCCCAAAGCATTGACCCCCTCACCAACCTGATGTATATTCTTTGGCTTTTCTTCGTGGTCATGGCCTGGAACTGGAATTGCTGGCTGATTCCTGTCCGATGGGCTTTTCCGTACGAGACCCCAGAAAACATACACCTTTGGCTAATGATGGATTATCTCTGTGACTTCATCTATTTCTTAGACATCACCGTGTTTCAGATACGCCTGCAGTTTGTCAAAGGAGGAGACATTATTACAGACAAAAAGGAGATGCGGAACAACTACCTGAAGTCTCACCGTTTTAAGATGGATATGCTTTGTCTCCTGCCCCTGGACCTGCTCTATTTGAAAGTTGGTGTGAATTCCCTCTTACGATTGCCCCGCTGCTTAAAGTACATGGCTTTCTTTGAGTTTAATAACCGGCTTGAAGCTATCCTCAGCAAGGCATATGTTTACAGAGTTATAAGAACCACAGCCTATTTGCTTTATAGTTTACATTTGAATTCATGTCTGTATTATTGGGCATCAGCCTACCAAGGACTTGGCTCTACTCACTGGGTATATGATGGAGTGGGAAACAGTTACATTCGATGCTATTACTTT---------GCTGTGAAGACCCTGATTACCATCGGGGGACTGCCCGACCCTCAGACTCTCTTTGAAATCATTTTCCAGCTTCTGAACTACTTCACGGGGGTCTTTGCTTTCTCTGTGATGATTGGACAGATGAGAGATGTTGTTGGAGCAGCAACTGCAGGACAAACGTATTACAGGAGCTGCATGGACAGTACTGTCAAGTACATGAATTTCTACAAAATCCCCAGATCGGTTCAGAATCGTGTTAAGACCTGGTACGAATATACATGGCATTCTCAAGGCATGCTGGATGAATCTGAGCTGATGGTGCAGCTTCCGGACAAGATGCGACTGGATCTCGCTATTGATGTCAACTATGACATTGTCAGCAAGGTGGCTCTTTTTCAGGGCTGTGACAGACAAATGATTTTTGACATGCTGAAGAGGCTAAGGTCTGTGGTTTACCTGCCCAATGACTATGTATGCAAGAAGGGAGAAATTGGAAGAGAAATGTACATTATCCAAGCTGGACAGGTCCAGGTTTTAGGTGGACCAGATGGCAAAGCTGTTCTCGTGACTCTGAAAGCAGGATCTGTATTTGGAGAAATAAGCTTGTTGGCTGTTGGTGGAGGAAATCGTCGCACAGCAAACGTAGTGGCTCATGGGTTTACTAACCTTTTCATTCTGGATAAGAAGGACTTGAATGAAATTTTGGTTCACTACCCAGAGTCTCAGAAGTTGCTTCGGAAGAAAGCCAGGAGGATGCTAAGAAATAACAACAAGCCCAAAGAACAGAAAAGCGTGCTCATCCTTCCCCCAAGAGCTGGGACTCCCAAACTCTTCTCAGCTGCTTTAGCTGTGGCTGGAAAGATGGGAGGGAAGGGAGCGGCGAGAGGCGGCAAACTTGCCCATTTGCGAGCAAGGCTGAAAGAATTGGCTGCCTTAGAAGCAGCTGCGAAGCAGCAGCAAGAACTGGAG---GAGGCCAAGACTTCTGCT------------GCTCCAGCAGCCCCAGATCAACCAGAATCAGCG---------------------------------------------------------------------------------------------------------------------------------------------------------------------------------------------------------------------------------------------------------------------------------------------------------------------------------------------------------------------------GCTCCAGATCAAGTAGAGCCGGCAGCTCCAGAACCAGCA---------------GCTGGACCAGAGACAGTTGCTCCAGACCCACCAGATGCCCAGCCTCCATCTTCATCCTCCCCCAAAAAGTCAGAGGGAGGAGATGATGGGGAAGTTGTGTCTGAATCTACGGATCACTCTGTCCGGATTCGCATGAGC---CCTGCCCCGGAGAGTGATGAACAGATTCTCTCTGTAGAAATTCCAGAAAAGAAGGATGATGACAAGTGAATGTTTAAGCCACTGAAAGTGAAATTCAACAAGGTGAAGCCTAAAGAAGAAAATAAGAATGAAGAAACTATTAAGCCAGACATTCCAGCTCAGCCATCCATGGGCCAGAGAGAATGTCAATCTGAAAAGGAGCCTCCCAAAGTC---AAGATATCTTCTGGCTCAGATGAACCATCACTGCCCCAAAGAAAAGATGTAATTCCAGGGGAGAATTCCCCCACAGGCTTAAACTTAAATCCTGACTCCGCACATCCTCAAAATCCAGAAGAACCAATCAGAATGGCACCAATACAGATGGAAACGAATAATTGGAAAAAAGAAGCTGTCAACCCAGAAAACAGGCCACATCCAAACCCCATTGCAAGTAAATATGTTGACACTCAGCTCCAAGATTTTGCCAAGAGGGTGCGTCAAAGGACAGCCCACTATAAGAAAAAGTTGGAAGAAGGTGATTGGTCTTCCCCTGAAGCCAGTCCCAAAACTGCTGCACCTGAAGTTCCTCCTCCCCAAGCAGTAGATGTTGAAGCTGAGGGAGAAGAGGAGCACTACTGCAACATGCTGTGTTGCAAATTCAGGAAGGTTCCATTGAAAGAGTCCCTGAAGAAGATGAAACTGCCAACCAGTATAGATTCACAAACAGATGCCTCCTATGTCTTGTGGCTCTTGTTAGTCACTATTGCTTATAACTGGAACTGCTGGTTTATTCCAATGCGCCTAGCTTTTCCCTATCAAACACCAAACAACATGAGATACTGGCTTATAACTGACATCATCTGTGATATCATATACCTAAGTGACATGCTGATAATCCAGCCCAGACTGGAATTTTTAAGAGGAGGAGAAAAAATAATAGAACCAAAGGAGATGAAAGAGTACTACCGGACTTCTGCAAAATTTAAGCTGGATCTCATGTCAATAATACCATTTGATGCACTTTACTTCATTTTTGGTTTTAATCCAATATTTAGAACAAATAGAACACTAAAGTACACCACATTCTCTGAGTTTAACGACCGCCTGGAGTCGAGAATGGACAAAGCATACATCTACAGAGTCATTCGAACCACTGGATACCTGCTGTTCATCCTACATATTAATGCATGCATTTATTACTGGGCTTCAAACTATGAAGGAATTGGTAGCACTAAATGGGTATATGATGGGAAAGGAAATAGATATCTGAGATGTTACTACTGGGCAGTTCGAAGTTTAATTACCATTGGTGGTCTTCCAGAACCACAAAACACATTTGAGATTACCTTCCAACTCTTGAATTTTTTCTCTGGGGTTTTTGTGTTCTCCAGCCTAATTGGACAGATGAGAGATGTCATTGGAGCAGCTACTGCCAATCAGAACCACTTCCGTGTCTGCATGGACAATACCATCTCTTATATGAATATGTATTCAATACCCAAAATAGTGCAGAACCGTGTTCGGACTTGGTATGAATATACTTGGACTTCTCAAAGAATGTTGGATGAATCAGAATTCCTGGAACACCTGCCAATCAAGATGCAATTGGCCATTGCCATTGATGTGAACTTCAACATCGTGAATAAGATCGACTTGTTCAAAGGGTGTGATACACAGATGATTTATGACATATTGCTGAAATTGAAATCCAGTGTTTATTTACCTGGTGACTTTGTCTGC-----AAAAAGGGAGAAATCGGCAGAGAGATGTATATCATTAAACAAGGAGAAGTTCAAGTTCTTGGAGGTCCTGATGGCAATAAAGTTCTGGTTACTCTCAAAGCTGGAGCTGTCTTTGGAGAGATCAGCCTTCTGGCAAGAAGTGGAGGGAACCGTCGGACAGCTAATGTGGTGGCCCATGGATTTGCCAATCTCTTTATCCTTGACAAAAAGACACTGAATGAAATCTTAGTGTACTACCCAGACTCTGAAAAGCTCCTCATGCAGAAAGCCAAATTACTTCTGAAGCAGAAGGCTAAGCCCACAGAGGCCCCACCTCCAGTGAAAGGTTTTGCCCTTCTAGTCCCAACCAAAGCAAAGACACCCAAAATGCTTAAAGCTTTGCTGGGTGGCTCAGGTAAAACAAGTCTTGCAAGATTACTCAGACTGAAGAAAGAAATAGCAGCTCAGGAAAAAGATAAAAAAGTTGAGGGACTAGAAGACCAAGGAAATGAAGCAGCAGAAAAAAACCTGGATGGGGCCCAAAGTAAATTGGGAAATGAAGCTGAAAAACAAGTGAACAGGCTCAAATGTAAATCCAGACCTGTTACAGAA---GAAGTACCCCAGCCTATCCCAAAGGCTCTCCTACCCAGGGGAAACACTAAAGATTCACTTATCATCACCATGACCCCTTCCTCTAATGCAGAAGAAGAAATTCTTACAGTCGAAATCAAAGAGAAGGCACAGTAAATGGACATAACTATCCAGCACCCCTGGTTCAAACGTGCTCTTGGATCTTTATATCCAAGCCGTTTGTTTGACCAGTTTTTTGGAGAAGGCCTCTTTGAATATGACCTCCTGCCTTTCCTCTCCTCCACCATCAGCCCTTATTACAGGCAGTCACTCTTCCGAACTGTGTTGGAGTCAGGCATTTCTGAGGTGAGATCTGACCGAGACAAGTTTGTTATCTTCCTGGATGTAAAACACTTCTCTCCTGAAGACTTGACTGTGAAGGTTTTGGATGATTTTGTGGAAATTCATGGGAAGCACAGTGAAAGACAGGATGACCACGGTTATATTTCCCGTGAATTCCATCGTCGATACCGCCTGCCTTCTAACGTGGACCAGGCCTCCATTTCCTGCTCCCTGTCTGCTGATGGCATGCTGACCTTCTCTGGTCCCAAGATCCACTCTAACATGGATTCAAGCCACAGTGATCGATCCATCCCTGTATCTCGTGAGGAGAAGCCCACCTTGGCTCCCTCTTCCTAGATGGACATCGCAATCCACCACCCTTGGATCCGACGCCCCTTATTTCCTTTCCACTCACCCAGCCGACTCTTTGACCAGTTCTTTGGAGAGCATCTGCTGGAGTCCGACCTCTTCCCTACCTCTACTGCCCTGAGTCCTTTCTACTTTCGACCCTCTTTCCTGCGGACACCTAGCTGGCTTGAGACTGGGCTCTCAGAGATGAGACTAGAGAAGGACAAGTTTTCAGTAAACCTGGATGTGAAGCATTTCTCTCCAGAGGAGCTCAAGGTCAAAGTGCTGGGTGATGTGATCGAAGTTCATGGAAAGCATGAAGAACGCCAGGATGAGCATGGCTTCATCTCCCGGGAATTCCATAGGAAGTACCGGATCCCAGCTGATGTGGACCCACTCTCCATCACCTCATCTCTGTCATCTGATGGGGTCCTTACTGTGAATGGACCAAGGAAACAGGCTGCTGGCCCTGAGCGCACCATTCCTATCACTCGTGAGGAGAAGCCTGCTGTTACTGCAGCCCCACGGAAGTAGATGGAGACCCAGGCTGTCCAGAGGGAGCTCGAAACTGTACCAGCAGCTAGAATGGCTCAGACAAACCCTCTGCCTGGGCCTCTAGGCCCATGGAAGGTAACCATCTATGACCAGGAGAACTTCCAGGGCAAGAGGATGGAGTTCACAGGCCCCTGCCCCAATGTCTCTGAGTGCAGCTTTGACAACGTCAGATCCCTGAAGGTGGAATGTGGCGCATGGATTGGTTATGAACACACAAGCTTCTGTGGGCAGCAGTTTGTCCTGGAAAGAGGAGAGTACCCACGTTGGGAGGCCTGGAGCGGGAGCAACGCCTACCACGTTGAGCGTCTCATGTCTTTCCGCCCAATCTGCTCTGCGAACCATAAGGAATCCAAGATCGTGATCTTTGAGAAGGAAAACTTTATCGGCCGCCAGTGGGAGATCTGTGACGACTACCCTTCCCTGCAGGCCATGGGTTGGTGCAACAATGAAGTTGGCTCCATGAAGATACAGTGTGGAGCGTGGGTCTGCTACCAATATCCTGGATACCGTGGGTACCAGTACATCTTGGAGTGTGATCATCATGGAGGAGACTATAAGCACTGGAGAGAAT-GGGGTTCTCACGCCCAGACTTCCCAGATTCA-GTCCATGCGCCGCATCCAGCAGTAGATGTCTCAGCAATGTACCAAATCATCTGGCCACTGGAAGATCGTGGTGTGGGACCAGGAGGGTTTCCAGGGCCGCCGGCATGAATTCACAGCTGAGTGTCCCAGTGTTCTGGAGGTTGGCTTTGAGACAGTCCGATCCATCAAAGTACAGAGTGGAGCGTGGGTGGGCTTTGAACACGCTGGCTTCCAGGGGCAGCAGTTTGTCCTGGAGCGGGGCGAGTACCCAACCTGGGAAGCCTGGAGCGGCAACGTCGCCTACCACGTGGAGAGGCTGACCTCCTTCCGTCCCGTAGCTTGTGCGAACCACCGAGACTCCAGGATGACCATCTTTGAGCAGGAAAACTTTCTGGGCAGGAAGGGAGAGCTGAGTGATGACTACCCCTCCCTGCAAGCCATGGGTTGGGAAAACAACGAAGTGGGCTCCTTCCGAGTTCATTGTGGCGCTTGGGTTTGCTCCCAGTTTCCAGGCTACCGAGGCTACCAGTATGTTCTGGAATGTGATCACCACTCAGGAGACTACAAACACTTTCGGGAGTGGGGATCCCATGCTCAAACCTTCCAGATCCAGTCCATCCGAAGAATCCAGCAGTGAATGTCCCAGCCTGCAAAGGCCCCGACAGCCCCAACTACTGCTGCTAGCCCAGCCACGGAGGGAAAGGAAAAGGGGGCACCTGCCTCAGTGCCTGCTCCTGTACCCGCTCCAGCTCTGGTTCCTGCCTCTGTTCCCATCCCCAGTGCCAAGGTTGGGGACCTGCCCATGGGAGGATTCCGGCTGGTGGTCTTTGATCAGGAGAACTTCCAAGGCCGTCGTGTAGAATTCTCAGGGGAGTGCATGAATCTGGGAGACCGAGGCTTCGACCGAGTGCGCAGCATCATTGTTATCTCAGGACCATGGGTGGCCTTTGAGCAGTCCAACTTCCGGGGAGAGATGTTTATCTTGGAAAAGGGCGAGTATCCCCGATGGGACACCTGGTCCTGCAGCTACCGTAGCGATTGCCTCATGTCCTTCCGGCCCATCAAGATGGACTCTCTAGATCACAAGATCTGCCTGTTTGAATGTACCAACTTCAAGGGGAACAAGATGGAGATTCATGAGGATGATGTACCCAGTCTCTGGGCCTATGGTTTCTGTGACCGTGTGGGCAGCGTGAGGGTGCCCAGTGGCACATGGGTCGGCTACCAGTACCCCGGCTACCGAGGCTACCAGTATCTGTTTGAGCCAGGCGAGTTCAAGCACTGGAATGAGTGGTCTGCCTACCAGCCCCAGATCCAGTCCGTCCGTCGAATTCGGGACATGCAGTGGCACCAGAGGGGCTGCTTCCCCATCCCCACCAGTCTGCCCAAGTGAATGGCGTCCGACTACCAGACTCAGTCCTCTAAACCGCAGCCCCTCAACCCCAAGATCGTCATCTTTGAGCAGGAGAACTTCCAGGGCCGCTCCCATGAGCTGAGTGGGCCATGTTCCAACCTAAAGGAGACTGGGATGGAGAAGGCAGCCTCCATTCTTGTACAGTCAGGACCCTGGGTCGGGTACGAACAGGCCAACTGCAAAGGAGAGCAGTTTGTGTTTGAGAAAGGTGAGTACCCTCGATGGGACTCTTGGACCAACAGCCGCCGGACTGATGCGCTCAGCTCACTGAGACCCATCAAAGTGGACAGCCAGGAGCATAAAATCATCCTTTATGAGAATCCTAACTTCACTGGGAAGAAGATTGAGATCATCGATGATGATGTACCCAGTTTCCACGCTCATGGGTACCAGGAGAAAGTATCATCTGTGAGGGTACAGAGTGGAACGTGGGTGGGCTACCAGTATCCAGGTTATCGAGGCTTCCAGTACCTATTTGAGAAGGGGGAATACAAGGACAGCAGTGATTTTGGGGCTCCCCACCCCCAGGTTCAGTCTGTAAGGCGCATACGGGATATGCAGTGGCATCAGCGAGGTGCCTTCCACCCAACCAACTAGATGATGGAGCAGACAAGTGTCCCAGAGCAGGCGGCTGCTGGGAAAAGCCATGGAGGCCTGGGGGGAACATTCAAGGTCTCGGTCTATGAGCTGGAGAACTTTCAGGGAAAGAAGTGTGACTTCTCCGCCGAGTGCCCCAACTTGACCGAGAGTCTGCTGGAGAAGGTGGGCTCCATCCAGGTGGAATCTGGCCCGTGGTTGGCATTTGAACGCTGCGCCTTCCGGGGAGAGCAGTTTGTCCTAGAAAAGGGGGATTACCCCCGGTGGGATGCCTGGTCCAACAGCCATCACAGTGACAGCCTCCTTTCCCTTAGGCCCCTGCACATTGACAGCCCAGAGCACAAAATCCACCTGTTTGAGAATCCGGGGTACAGTGGCCGCAAGATGGAGATTGTAGATGACGACGTTCCCAGTCTTTGGGCCCACGGCTTCCAGGATCGGGTGGCCAGCATCAGAGTCATCAATGGAACGTGGGTAGGCTATGAATTTCCAGGCTACCGAGGGCGCCAATATGTCTTTGAGCGGGGAGAGTACCGCCACTGGAATGAGTGGGATGCCAATCAGCCCCAAATCCAGTCCGTCCGGCGTATCCGTGACCGCAAGTGGCACAAACGTGGCTGTTTCCTCAGTAGCTGAATGTCTAAAAGTGTAGCCAAGATTACTTTCTACGATGACAAGAATTTCCAAGGTCACCACTATGAGTGTGACAGTGATTGTGCCGATTTCCACACCTATCTGAGCTGCTGCAACTCCATCCGAGTGGCTGGCGGGGCCTGGGTGGTTTATGAGAGGCCCAACTTTGCTGGGAACATGTACATCTTAACTCAGGGTGAATACCCCGATTACCACCATTGGAGGGGGCTCAATGACCGACTTAGTTCCTGCAAGGTCATCCATCTGTCGAGTGGAGGCCAGTATAAACTTCAGATCTTTGAGAGGGGAGACTTCAACGGCCAGATGTATGAGACGACCGAGGACTGCCCTTCCATCATGGAACAGTTCCACCTCCGTGAGATCCAGTCCTGTAAGGTCCTGGATGGGGTCTGGGTCTTCTATGAGCAGCCCAACTATCATGGCAGACAGTACTTCTTGGACAAGAAGGAATACCGCAAGCCTGTGGATTGGGGCTCCCCATGTGCAGCTGTTCAATCCTTCCGCCGTATCATGGAGTGAATGGGTGACTGGAGTTTCCTGGGGAATATCTTAGAGGAGGTGAATGAGCACTCCACGGTCATCGGCAGGGTCTGGCTCACTGTCCTCTTCATCTTCCGGATCCTCATCCTGGGCACGGCCGCAGAATTTGTGTGGGGAGACGAGCAGTCGGACTTCGTATGTAACACCCAACAGCCAGGTTGCGAGAACGTCTGCTATGACGAGGCCTTTCCCATCTCCCACATCCGTCTCTGGGTCTTACAGATCATCTTCGTCTCCACTCCATCCCTTGTGTATGTGGGCCATGCCGTGCACCATGTCCGCATGGAAGAAAAGAGGAAGGAGAGGGAAGCTGAGGAGATGTGCCAGCAGTCTGGGGGCAAT---GGTGAGAGACTGCCACTGGCCCTGGATCAAGGAAGTACCAAGAAAAGCAGCAACAGTACCAAGGGCACCAAAAAGTTCCGGCTGGAAGGGACCCTGCTGAGGACCTACATCTGCCATATCATCTTTAAGACTCTCTTTGAAGTAGGCTTCATAGTGGGACACTACTTCCTGTATGGCTTTCGGATCCTGCCCTT--GTACCAGTGCAGCCGGTGGCCCTGCCCCAATGTGGTAGACTGCTTTGTGTCAAGGCCCACCGAGAAGACCATTTTCATCCTTTTCATGCTCTCTGTGGCCTCCGTGTCCCTATTCCTCAACATCATGGAAATCAGCCACCTGGGCCTGAAGAGAATCCGCTCTGCTTTCAATAGGCCAGCTGAACAACCCCTGGGGGAGATCCCGGAGAAATCCCTCCACTCCATTGCTGTCTCCTCCATCCAAAAGGCCAAGGGCTACCAACTCCTAGAAGAAGAGAAAATCGTCTCCCACTATTTCCCCCTGACTGAGGTTGGGGTGGTGGAGACGAGACCACTCGCTGCCACACCTTTCAGCCGTTTTGAAGAGAAGATTGGCACCGGACCTCTGGGAGATCTGTCCCGGGCTTACACGGAAACGCTTCCTTCCTATGCTCAAGTGGGAGAACAGGAAGTAGAGGCAGAGCGTGAAGAGGAGGAGGCAGAAGCACCGCCAGAGGAGGAAGAGAAGAGGCAGGAACCCGAGGCAGTGACCCCGGAGGCCCAGGAGGCC---ACCGTGGGGG------AGGAGGAGGAGAAGGAGAAGCCAGGGACCCCAGGAGAAAAGAAGGCAGGAGACAAG------------------CCAGAGCTGCCAGTGGAGAAGGCACCGCTGTGCCCAGAGCTGGCAGCAGACGACACCAGACCCCTCAGCCGGCTAAGCAAAGCCAGCAGCCGGGCGAGGTCGGATGATTTGACTGTATGAATGGGGGCTGGAGCCAGTGCTGAGGAGAAACACTCAAGGGAGCTGGAAAAGAAGCTCAAGGAAGATGCAGAGAAAGATGCCAGGACCGTGAAGCTGCTTCTGCTGGGGGCTGGTGAGTCCGGAAAAAGCACCATCGTTAAGCAGATGAAAATTATCCATCAAGACGGTTACTCCCTGGAGGAGTGCCTGGAGTTCATTGCCATCATCTATGGCAACACCCTGCAATCCATTCTGGCCATTGTCCGGGCCATGACAACCCTCAACATCCAGTATGGAGACTCAGCCAGACAAGATGATGCAAGGAAGCTGATGCATATGGCAGACACCATCGAGGAGGGAACAATGCCCAAGGAGATGTCAGACATCATTCAACGACTGTGGAAGGACTCGGGAATTCAGGCCTGCTTTGACCGAGCCTCTGAATACCAGCTCAACGACTCAGCAGGATACTACCTCTCAGACCTGGAGCGGCTGGTGACCCCTGGCTATGTGCCCACGGAGCAGGACGTGCTGAGGTCCCGAGTCAAGACAACAGGCATCATTGAGACCCAATTCTCCTTCAAGGACCTCAACTTCAGAATGTTTGACGTGGGAGGCCAGCGCTCAGAGAGGAAAAAATGGATACACTGCTTCGAAGGTGTCACCTGCATCATCTTCATTGCGGCTCTCAGCGCCTACGACATGGTGTTGGTAGAAGATGATGAAGTGAACCGAATGCACGAAAGTCTCCACCTGTTCAACAGCATCTGTAACCATCGTTACTTTGCCACAACCTCCATCGTCTTGTTCCTTAACAAAAAGGATGTTTTCACCGAGAAGATTAAGAAGGCCCATCTCAGCATCTGCTTCCCTGATTATGACGGTCCCAACACCTACGAGGATGCGGGCAACTACATTAAGCTACAGTTCCTGGAGCTGAACATGCGGCGGGACGTCAAGGAGATTTACTCGCACATGACTTGCGCCACAGATACCCAGAACGTCAAGTTCGTATTCGACGCGGTCACCGACATCATCATCAAGGAGAACTTGAAGGACTGCGGCCTCTTCTGAATGGGGAGTGGAGCAAGTGCTGAGGACAAAGAACTGGCCAAGAGGTCCAAGGAGCTGGAGAAGAAGCTTCAGGAAGATGCGGACAAAGAGGCAAAGACGGTCAAGCTGTTATTGTTGGGCGCCGGGGAGTCAGGAAAGAGTACCATCGTCAAACAGATGAAAATCATCCACCAGGATGGCTACACACCAGAGGAGTGTTTGGAGTTCAAAAGCATTATCTACGGCAATGTGCTGCAGTCCATTCTGGCCATCATCCGTGCCATGTCCACCCTGGGCATTGACTATGCAGAGTCATCTCATGTGGAGGCTGGAAGACAGCTTAACAACATGGCTGATTCTATGGAGGAAGGAACCATGCCTCCTGAGCTGGTGGCCATCATTAAAAGACTGTGGCAGGATGGAGGTGTACAGGCCTGCTTCGAACGTGCTGCAGAGTATCAACTCAATGACTCTGCCTCGTACTATCTCAATCAGCTGGATCGAATAACAGCCCCAGACTACCTTCCCAATGAGCAGGATGTTCTACGGTCCCGGGTCAAAACTACAGGCATCATTGAGACCAAGTTCTCAGTCAAAGACCTAAACTTCAGGATGTTTGACGTGGGAGGGCAGAGGTCAGAGCGCAAGAAATGGATCCACTGCTTTGAAGGTGTTACCTGCATCATTTTCTGTGGAGCTCTAAGTGCTTATGACATGGTACTGGTGGAAGATGATGAAGTGAACCGCATGCATGAGTCTCTGCACCTGTTCAACAGCATATGCAACCACAAGTTCTTTGCTGCCACTTCCATTGTCCTCTTTCTCAACAAAAAGGACCTCTTTGAGGAGAAGATCAAGAAGGTTCACCTCAGCATTTGCTTTCCTGAGTATGATGGGAACAACTCATATGAGGATGCGGGAAATTACATAAAGAGCCAGTTCCTTGACCTAAACATGCGAAAAGACGTCAAAGAAATCTACAGTCACATGACTTGTGCAACAGACACACAGAATGTCAAATTTGTGTTTGATGCAGTTACAGATATCATCATCAAAGAAAACCTCAAGGATTGTGGGCTTTTCTAGATGAGTGAGCTTGACCAGTTACGGCAGGAGGCCGAACAACTGAAAAACCAAATTAGAGATGCTAGAAAAGCGTGTGCAGATGCAACTTTGTCTCAGATCACAGCCAACATCGATCCAGTGGGTCGAATCCAAATGCGCACTAGAAGAACACTGAGGGGGCACTTGGCTAAAATTTATGCAATGCATTGGGGCACTGATTCCAGGCTTCTAGTTAGTGCCTCCCAAGATGGCAAACTCATCATTTGGGATAGCTACACCACAAACAAGGTCCATGCCATTCCTCTGCGCTCATCTTGGGTCATGACCTGTGCATATGCACCTTCTGGCAACTACGTGGCCTGTGGTGGGCTTGACAACATCTGCTCCATTTACAATTTGAAAACTCGTGAGGGAAACGTGCGCGTGAGTCGTGAGCTGGCTGGACACACAGGTTACTTGTCATGCTGCCGCTTCCTGGATGATAATCAGATTGTCACCAGCTCTGGAGACACCACTTGTGCTTTGTGGGACATAGAGACTGGCCAACAGACAACCACCTTCACCGGGCACACTGGCGACGTCATGAGTCTTTCTCTGGCCCCCGACACCAGGTTGTTTGTTTCTGGGGCTTGTGATGCTTCAGCCAAACTGTGGGACGTGCGAGAAGGAATGTGTCGGCAAACTTTTACCGGCCACGAGTCTGACATCAACGCCATCTGTTTCTTTCCAAATGGCAATGCATTTGCCACAGGTTCGGATGATGCCACCTGTAGGCTCTTTGACCTCCGAGCTGACCAGGAGCTGATGGTGTATTCCCATGACAACATCATCTGTGGGATCACCTCTGTGTCCTTCTCCAAGAGCGGCCGCCTCCTGCTGGCTGGATATGATGACTTCAATTGCAACGTCTGGGACGCACTCAAAGCCGACAGAGCAGGTGTTTTGGCTGGGCATGATAATCGTGTCAGCTGCCTGGGGGTGACCGATGATGGCATGGCGGTGGCCACGGGATCCTGGGATAGTTTCCTCAAGATATGGAACTAAATGGGGGAGATGGAACAATTGCGTCAGGAAGCTGAACAGCTCAAGAAACAGATTGCGGATGCCAGGAAAGCCTGTGCTGACACCACCCTGGCAGAGCTTACTTCTGGTCTAGAGGTTGTTGGGAGGATTCAAATGCGGACACGCCGGACTCTCCGTGGACACTTGGCCAAGATCTATGCCATGCATTGGTCTACTGACTCCAAGCTGCTAGTGAGTGCTTCGCAGGATGGGAAGCTCATTGTGTGGGATACCTATACAACCAACAAGGTCCATGCCATCCCTCTTCGTTCCTCATGGGTCATGACCTGTGCCTATGCTCCGTCAGGAAACTTCGTGGCCTGTGGGGGGCTGGACAATATGTGCTCCATCTACAGCCTCAAATCAAGAGAGGGCAATGTCAAAGTCAGCCGGGAGCTCTCTGCCCACACAGGTTACCTCTCCTGCTGCCGATTCTTAAATGACAACAACATCGTGACCAGCTCTGGAGACACCACGTGTGCCCTGTGGGACATTGAGACTGGGCAGCAGAAGATGGTATTTCTGGGCCACACAGGAGATTGCATGAGCCTGGCTGTTTCTCCCGATTTCAAACTCTTTATTTCTGGGGCCTGCGATGCCAGTGCCAAGCTGTGGGACGTCCGAGAGGGGACTTGCCGCCAAACTTTCACTGGTCATGAGTCTGACATCAATGCTATCTGTTTCTTCCCCAATGGTGAAGCAATATGCACTGGCTCAGATGACGCTACCTGTCGTCTCTTCGACTTGCGGGCTGATCAGGAGCTGATCACTTACTCGCACGAGAGCATCATTTGTGGAATCACATCAGTTGCCTTCTCCCGAAGTGGCCGCCTCTTGCTGGCTGGCTACGATGATTTCAACTGCAACATCTGGGACTCCATGAAGGGCGAACGTGTTGGGACTCTCTCAGGCCATGACAACAGGGTCAGTTGCCTGGGGGTCACAGCTGATGGGATGGCAGTGGCCACAGGCTCCTGGGACAGCTTCCTGAAGATCTGGAACTGAATGCCAGTGATCAATATCGAAGACCTGACGGAGAAGGACAAGCTGAAGATGGAAGTGGACCAGCTGAAGAAAGAGGTGACGCTGGAGAGGATGGTGGTTTCAAAATGTTGTGAAGAAGTGAGGGACTACATCGAAGAGAGGTCTGGTGAGGACCCTCTTGTGAAGGGAATCCCAGAGGACAAGAACCCCTTCAAGGAGCTCAAGGGAGGCTGCATCATTTCCTGAATGGCTCAGGATCTCACTGAGAAGGAACTATTGAAAATGCAGATTGATCAACTTAAGAAGGAAGTGAAGAACGAAAGAGCCATGATATCTAAAACAGGGAAGGAACTTAAGGACTATGTGGAAGCCAACGCTGGAGATGACCCCCTCCTCAAAGGCATCCCCGAGGACAAAAATCCCTTTAAGGAGAAAGGTGGTTGTAGGATAAGCTGAATGGATTTTGGATCATTGGAGACTGTTGTGGCCAATTCTGCCTTCATAGCTGCCCGGGGCAGTTTCGATGCAAGTGGTGGCTCCCATTTATCCCGGGACAAGAAGTACCTTTCGAAGCTCAAACTGCCCCCTCTCTCCAAATGCGAATCCCTACGGGACACTCTTAACTTAGACTTTGAAAACATTTGCTCAGAGCAGCCTATCGGCAAACGCCTCTTTCAGCAGTTCCTCAAGAATGATGAGCGGCACGTCCCCGCAGTCGAGTTGTGGCGGGACATCGAGGACTATGACACTGCCGACGATGACTTCCGCCTTCAGAAGGCCCTGGCCATCCTTGCTGACTACCTGGACCCCAAGGCCAAGCTCTTCTGCAGCTTCTTGGAGGAGAGGATGGTGGAGAAGGTCAAGGAGAAGCACTCAGGCATCCCCAATGGACTCTTCCAGCCTCTTCTTCAGGCAACCCTGGGCTACCTGAGTCAGGCTCCCTTCCAGGAGTACTTGGAGAGCTTGTATTTCTTGAGATTCCTGCAGTGGAAGTGGCTGGAAGCCCAGCCCATCGGGGAAGACTGGTTTTTGGACTTCAGGGTCCTGGGAAAAGGGGGTTTTGGGGAGGTGTCGGGTTGCCAGATGAAAGCCACAGGCAAGATGTACGCCTGTAAAAAACTGAATAAGAAGAGGCTGAAGAAAAGAAAAGGGTACCAAGGCGCTATGGTAGAGAAGAGGATCCTAGCGAAAGTCCATAGCAGGTTTATAGTCTCTTTGGCCTATGCATTTGAAACCAAAACTGACCTCTGTTTAGTGATGACAATCATGAATGGAGGAGACTTAAGGTATCACATCTACAACGTCAACGAGGAGAATCCTGGTTTTGAAGAAGCAAGAGCCGTCTTTTACATTGCCCAGATCATCTGCGGGATGGAGCACCTCCACCAGAAGAGGATTGTGTATAGGGATCTCAAACCAGAGAATGTCCTGTTGGATAATGATGGCAACGTCCGGATTTCTGATCTTGGCCTTGCTGTGGAATTGAAGGAAGGACAGACAAAGACAAAGGGTTATGCGGGCACTCCAGGTTTCATGGCACCAGAATTACTTCGGAGTGAGGAATATGATTTCTCCGTGGACTACTTTGCCTTGGGGGTTACATTATATGAGATGATTGCAGCCAGAGGACCCTTTCGCGCCAGAGGAGAAAAGGTTGAAAATAAAGAACTCAAACAGAGAATTATTTCTGAGCCTGTGAAGTATACGGAGAAATTCAGCAAGGCCAGCAAGGACTTCTGTGAAGCCCTCCTTGAAAAAGATCCAGAGAAGCGCCTTGGATTCAAAAATGGCAACTGTGATGAGCTCCGAGCCAATGTTCTCTTCAAGGACATTAGCTGGAGGCAGCTAGAAGCTGGTATGCTGATACCTCCTTTCATCCCCGACTCTAGAACTGTCTATGCAAAGAACATCCAGGATGTTGGTGCCTTTTCCACTGTTAAAGGGATTGTCTTTGACAAAACAGATACTGAGTTCTTTCAGGAATTTGCAACTGGAAATTGTCCCATACCCTGGCAGGAAGAGATGATTGAAATGGGTATTTTTGGGGACTTGAATGTGTGGCGTGCTGATGGCCAGATGCCCGATGACATGAAGGGGATCGCTGTGGAAGAGCCATCCTCAACATCCAAGTCAGGAATGTGTCTGATCTCCTAGATGGTTGACATGGGGGGCTTAGACAACCTTATTGCAAACACAGCCTATCTACAAGCCCGT---------GATGGAGACACCAGGGAGATGCAGAAACGGCGACGCAGCCTGGCACTGCCAGCCCGCGAGCATTGTGCAGACCTGCGTCGAGCCTTGCCCACTCACTTTGAGAGTTTGTGTGAGCAACAGCCCATCGGCCGCCGTCTCTTCCATGACTTCTTGGCCACAGTGCCTGCCTACAAAGAGGCTGTGGACTTCCTCACTGAGGTGTCTGGCTGGGAACTAGCTGAAGAGGACAGTACCAAGGACAGCACTCTGAGCAGGCTGGTGAATGCTTGTGCACAGGCCAGCACCCCCACGAGCCAGCTCCCCTTCCTCAGCCCAGCCCTGGTCTCCAAGTGCCAGGTTGCCTCTGAGAAGGAGCACGCATCCCTGCTGGCACTGGCCAAGGCCGAGACGATGGCCTTCCTGCAGGATCAGCCCTTCCGGGACTTCCAAGCCAGCCCCTTCTTTGACAGGTTCTTGCAGTGGAAAGCCTTTGAACAGCAGCCAATAACAGAAAAATACTTCGAAGAGTTCCGAGTGCTGGGGAAGGGGGGTTTTGGGGAGGTGTGTGCCGTCCAAGTGAAGAATACTGGCAAGATGTATGCCTGTAAGAAGTTGGACAAGAAGCGGCTGAAGAAGAAAAAGGGGGAACAGATGGCTCTCCTGGAGAAGGAAATCCTGGAGAAAGTCAACAGCCCTTTCATCGTGACCTTGGCCTATGCCTTTGAGAGTAAGTCCCACCTGTGCCTGGTCATGAGCCTGATGAATGGCGGGGACCTCAAGTACCACATCTATCATGTAGGTGAGCGGGGCCTGGAGATAAGCAGGATCGTCTTCTACTCTGCACAGATCACTTGTGGAATATTGCACCTCCACTCCATTGGCATTGTCTACCGGGACATGAAACCCGAGAATGTCCTTCTGGATGACCGTGGCCACTGTAGGCTGTCTGACCTGGGACTGGCTGTCCAGATCAAGGACGGCAAGCCCATCACCCAGAGGGCTGGAACCAATGGTTACATGGCTCCAGAAATACTGAAGGAAGAAGAAAGTTATTCCTATCCTGTGGACTGGTTCGCAATGGGGTGTAGTATTTATGAAATGGTGGCTGGCCGAACGCCGTTCAAAGATTACAAGGAAAAGGTCAGCAAAGAAGATTTAAAGCAGAGAACCTTGAAACAGGAGGTCAAATTCCAACACCCAGGCTTCACAGAAGAAGCCAAAGAAGTCTGTCGTCTCTTCCTGGCCAAAAAAGCCGAGCAGCGCTTAGGAAGCAGAGAAGAAGGCGACGATCCCAGGAAACATGCTTTCTTCAAAACAATCAACTTCCCCCGTCTGGAGGCTGGCCTTATCGAGCCCCCCTTTGTGCCAGACCCTAATGTGGTGTATGCCAAAGACATCGGCGATATCGAAGACTTCTCTGAGGTCAAGGGGGTCGAATTTGACGAAAAAGATAGAAAGTTCTTTAAAAATTTTGCAACAGGTGCGGTTCCTATAGCCTGGCAAGAAGAAATTATAGAAACAGGACTATTTGAAGAACTCAATGACCCCAATAGATTGTCAGGCTGTGCAAATGGTAGC---TCAGCCAAGTCTGGGGTGTGTGTGTTACTGTAAATGTCCCTCTCTGTCTACAATTCTGGGGCCTCCCAGCAGGCTTCATCCCGCAGTGGGGTGGGGGGCCGCCGGCTCAGCCGGTTGTCCAGCACTGGTAGT---GGAAGTGGCTTTGGGGGAAACATTTTTGTCTCTGGGGCAAGCTCTGGGGGTGGTTTCAGTGCTGCATCCATGTTGGGTTCTAGCTGTGGCTTTGGGAGCATCTCTAGAAGTGCCTTTGGAGGAGGACTGGCCAGTGCTTATGGAGGGGGGCTAGGG------------------------------------------------AATGGTTATGGAGGAGGACTGGGCAGTGGCTATGGAGGAGGGCTAGTG------------------------AGTTCTTATGGAGGAGGACTGGGAAGTGGCTATGGAGGAGGACTGGGAAGCGGCTATGGAGGAGGGCTGGGCAGTGCTTATGGAGGAGGACTGGGCAGTGGCTCAATAGGAATTCCCTGTAACAATGATGGAGTCCTTCTTTCTGGATCAGAAAAGGAAACCATGCAAAACCTCAATGACAGGTTGGCTTCCTACCTGGCTAAAGTCAGGGCATTAGAGGAAGCAAACACTGAACTGGAGAACAAAATTCGAGACTGGTATGAAACACGTGTGACTGGAGACCCTACATCAGGAAGTGATTATGAAAAATATTACCCATTAATCGAAGATCTTAGGAATAAGATTATTTCAGCCACAATCGAGAATGCTCGGCTCATTTTGCAGATTGACAATGCAAGATTAGCAGCTGATGATTTCAGGATGAAGTATGAGAATGAGCAGGCCCTGCGCCAGAATGTCGAAGCTGACATCAATGGCCTGCGCAAAGTGTTGGATGAATTGACCCTCGCCAGGGCTGACCTGGAGATGCAGATTGAAAGCCTGATGGAAGAGCTGGCTTTTCTTAAGAAGAACCATGAAGAGGAAATTCAAGCCATCCAAGCTGGGGGGCCCGGCGAAGTCAGTGTGGAGATGGATGCGGCTCCAGGAATCAACTTGACCAAACTCCTGAATGACATGAGAGGGCAGTACGAAGCCATCGCTGAGCAGAATCGCAAGGAAGCCGAAGCTTGGTTTGTTGAAAAAAGCGGAGAACTCAAGAAGGAGATCAGCAGCAACACGGAACAGCTCCAAACAAGCAAGAGTGAGATAACGGACTTGAAGCGCACACTCCAGAGTTTAGAAATTGAGCTCCAATCTCAGCTTGCTATGAGAAAGTCCTTTGAAGACACCTTAGCAGAAACAGAAAGTGGCTACTGCAACCAGCTCTCCCAGATACAGCTGCAGATTGGCGGTCTGGAGGCCCAGCTTTCCCAGGTGAGGAGCGACATGGAGCGTCAGAATGCGGAGTATCAACAGCTTCTAGATATCAAGACCCGGCTGGAGATGGAGATTGAGACCTACCGCCGTCTG-CTGGAGGGAGAACTCGAAGGGAATGGTCTTATTGAAAGTTTAATGGTGCCAGAATCCAATTCTCAAGCACAGTCAATTGATTCTTCCAAAGATCCAACCAGAACAAGGAAAATCAAGACAATTGTGCAGGAGGTAGTGGATGGGAAAGTCGTTAACTCTGAGGTTCGGGAAATTGAAGAAGACATC------TAAATGTATAGCTTCATGGGTGGGGGCCTCTTCTGTGCCTGGGTGGGGAACATCCTCCTGGTGGTTGCCACGGCTACAGACCATTGGATGCAGTACCGGCTGTCGGGGGCCTTTGCCCACCAGGGGCTCTGGCGCTATTGCCTCAGCAACAAATGCTACCTACAGACTGAGAGCATCGCATACTGGAATGCGACCCGGGCCTTCATGATCCTGGCTTCCCTCTGCTGCTTTGCGGGCATCGTCATTGGAATCCTTGCCTTTGCCCAGCTGCCCACCTTCCATCGACTCACACGCCCCTTCTCAGCGGGCATCATGTTCTTTATTTCCACGCTCTTTGTCCTTCTTGCCATGGCCATCTACACGGGAGTCACGGTCAGCTTCCTAGGCCGGAGATTTGGTGACTGGCGATTCTCCTGGTCCTACATCCTGGGTTGGGTGTCTCTGCTCATGACCTTCTTTGCAGGAATATTTTACATGTGTGCTTACCGGATGCATGAATGTCGCCGCCTGTCTGGGCCTCGCTGAATGTGGGAACTCCGCTCGGCCTCCTTTTGGAGGGCCATTTTTGCCGAGTTTTTTGCTACCCTTTTTTATGTCTTCTTTGGGCTGGGGGCCTCGCTACGCTGGTCACCGGGCCCCGTACACGTCCTGCAGGTGGCCGTGGCTTTCGGACTAGCCTTGGCCACATTGGTGCAGGCAGTAGGCCATGTCAGCGGGGCCCACGTCAACCCAGCTGTCACCTTCGCTTTCCTCGTGGGCTCCCAGATGTCCCTGCTACGGGCCCTCTGCTACATTGTAGCCCAGTTGCTGGGGGCCGTTGCCGGGGCTGCAGTGCTGTATAGTGTTAC--------CCCCCCAGCTGTCCGTGGGAACCTGGCGCTCAACACGCTACACCCCGGGGTGAGCGTGGGTCAGGCCACAATCGTGGAGATCTTCTTGACCCTTCAGTTTGTGCTCTGCATCTTTGCCACGTTTGATGAAAGGAGGAATGGACGCTTGGGTTCTGTGGCATTAGCTATTGGTGTCTCTCTCACCCTGGGGCACCTGTTTGGGATGTATTACACGGGTGCAGGCATGAATCCTGCTCGATCCTTTGCTCCTGCTATCCTCACCAGGAACTTCAGCAACCACTGGGTGTACTGGGTAGGCCCGATCATCGGGGGATCTCTGGGTGGCCTCCTCTATGACTTCCTCCTCTTTCCCCGGATCAAGAGTGTCTCGGAGAGACTAACTATCCTCAAGGGGATCAGGCCCAATGACTCTGATGGGCAACCAGAGGTCACTGGGGAGCCTGTTGAGCTAAAGACCCAAGCCCTATAGATGACACAGGCATGGGACCCTGCAGGGTTCTTGGCTTGGCGGCGGGACGAG------------AACGAGGAGACTACTCGGGCAAGCCTTTTTGTTTACACCAACAGCAACAACACAAGGGGCCCATTTGAAGGTCCCAATTATCACATCGCCCCACGCTGGGTATACAACCTCACCAGCCTCTGGATGGTCTTTGTGGTCATCGCATCCGTCTTCACCAATGGGTTGGTGCTGGTGGCAACCATGAAGTTCAAGAAACTTCGCCACCCCCTGAACTGGATCCTGGTGAACTTGGCCGTGGCTGACCTGGGGGAGACCATCATTGCTAGCACCATCAGTGTCATCAACCAGATCTATGGCTACTTCATCTTGGGCCACCCGATGTGTGTCCTGGAGGGCTACACTGTCTCTCTATGTGGCATCACAGGTCTCTGGTCTCTAGCCATCATCTCCTGGGAGAGGTGGGTGGTGGTGTGCAAGCCTTTTGGTAATGTGAAGTTTGATGCCAAGCTGGCCATGGTAGGCATTGTCTTCTCCTGGGTCTGGGCAGCTGTCTGGACTTCGCCACCAATCTTTGGCTGGAGCAGGTACTGGCCTCATGGGCTGAAGACATCCTGTGGTCCTGATGTGTTCAGTGGTAGCTCTGACCCCGGTGTCCAGTCCTACATGATTGTCCTCATGTCCACCTGTTGCATCCTCCCTCTCAGCATCATCCTTCTCTGCTATATCCAAGTGTGGCTGGCCATCCGGGCTGTTGCTAAGCAACAGAAGGAATCGGAATCTACCCAGAAGGCTGAGAAGGAAGTGTCCCGCATGGTGGTGGTAATGATCCTTGCTTATTGCTTTTGCTGGGGGCCCTATACCTTCTTTGCATGCTTTGCAGCAGCAAACCCTGGCTATGCCTTCCACCCTTTGACGGCATCCCTGCCTGCCTACTTTGCCAAGAGTGCCACTATCTACAACCCCATCATTTACGTCTTCATGAATCGGCAGTTCCGAACGTGCATCCTACAGCTTTTTGGGAAGAAGGTGGATGATGGCTCAGAAGTTTCTAGCACCTCTAGAACAGAGGTCTCTTCTGTCTCCTCTGTGGCGCCTGCATAAATGTCAGGGGATGAGGAGTTCTACCTGTTCAAGAACATCTCCTCGGTGGGGCCGTGGGATGGCCCTCAGTACCACATTGCTCCTGCGTGGGCCTTTCACTTCCAGACGGCTTTCATGGGCTTTGTCCTCTTTGCAGGGACGCCGCTCAATGCTGTGGTGCTTGTTGCTACACTTCGCTATAGGAAACTGCGCCAGCCACTCAACTACATCTTGGTGAATGTCTCCTTGGCTGGTTTCATCTTCTGCACCATCTCCGTCTTCACCGTCTTCATCTCCAGCTCCCAAGGCTACTTCATCTTTGGTCGCCATGTTTGTGCTATGGAAGCTTTCCTGGGCTCTGTGGCAGGTTTGGTGACAGGCTGGTCATTGGCCTTCCTTGCCTTTGAGCGCTTCATTGTCATCTGTAAACCTTTTGGCAACTTTCGCTTCAGCTCCAAGCACGCAATGATGGTGGTCCTGGCTACTTGGGTCATTGGCATTGGTGTTTCCATCCCACCCTTCTTTGGCTGGAGCAGGTTCATTCCTGA------------------GGGTCTACAGTGCTCCTGTGGCCCTGACTGGTACACAGTAGGCACAAAATACCGCAGTGAATACTACACTTGGTTCCTCTTCATTTTCTGCTTCATCATGCCTCTCTCCCTCATCTGCTTTTCCTATTCCCAGCTGCTGGGAGCCCTCCGAGCTGTTGCAGCCCAACAACAAGAGTCAGTCACAACACAGAGGGCAGAGCGGGAAGTGAGTCGAATGGTGGTGATGATGGTGGGCTCCTTCTGTCTTTGCTATGTGCCCTATGCTGCCCTGGCCATGTACATGGTCAACAATCGGAACCATGGGCTGGACCTACGGCTTGTCACCATCCCTGCCTTCTTCTCTAAGAGTGCTTGTGTCTACAACCCCATCATCTATTGCTTCATGAACAAGCAGTTCAATGCCTGCATCATGGAGATGGTATGTAGAAAGCCAATGACAGATGACTCTGACACATCCAGCTCTCAGAAAACTGAAGTCTCCACCGTCTCCTCCAGCCAAGTTGGCCCTAGTTAAATGGGGGAAGTGACCGCGGCGGAGGTGGAGAAGTTCCTGGATGCTAATGTTGGCTTTGCTAAGAGGTACTACAACCTCCAGTTCAGGGCCAGAGTCATCTCTGGGCTATTGGGTGCCAAGGAAGCAGCTGTTGATTTCAGTCACTTCCACTCCTTGACCAGTGTGGAAGAGAGTGAGATTATCTTCGACCTCCTCCGAGATTTCCAGGAGAACCTGCAACCTGAGAAATCTATGTTCAACGTCATGAAGAAGCTCTGCTTTCTCCTTCAGGCCGATCGAATGAGTCTGTTCATGTACCGTGCACGGAATGGAATTGCGGAGCTGGCCACAAGGCTCTTCAATGTCCATAAAGATGCAGTCTTGGAGGACTGCCTGGTGGTGCCTGACTCGGAGATCGTCTTCCCTCTGGATATCGGTGTGGTGGGCCATGTAGCACATTCAAAAAAACTTGTGAACGTCCCCAATGTAGAAGAGGATGAACATTTCTGTGACTTTGTTGATGAACTCACAGAATACAAGACCAAAAACATCTTGGCTTGCCCCATAATGAATGGAAAAGATGTTGTAGCTATAATCATGGCTGTGAATAAAGTGGATGGATCATATTTTACCAAGAGGGATGAAGAGGTTCTAATGAAGTACCTTAATTTTGCAAATCTGATCATGAAGGTGTTCCATCTGAGCTACCTTCACAACTGCGAAACTCGCAGAGGCCAGATACTCCTGTGGTCTGGGAGCAAAGTGTTTGAAGAACTAACAGACATTGAAAGACAATTCCACAAAGCCCTTTACACAGTCCGTGCCTTTCTCAACTGTGACAGATACTCTGTGGGACTATTGGACATGACCAAGCAAAAGGAATTTTTTGATGTGTGGCCAGTGCTGATGGGAGAAGCCCCACCCTACACAGGACCCAGGACACCAGATGGAAGGGAAATCAACTTTTATAAGGTCATCGACTATATCCTCCATGGGAAAGAGGACATTAAAGTTATACCGAATCCAGCTCCTGACCACTGGGCTTTGGTTAGTGGTCTCCCAACATATGTTGCCCAGAATGGCCTGATTTGCAATATCATGAATGCTGCATCAGAAGACTTTTTCGCTTTCCAGAAAGAACCTCTGGATGAATCTGGATGGATGATTAAAAATGTCCTCTCGATGCCCATAGTCAACAAGAAGGAAGAAATTGTTGGAGTGGCTACGTTTTACAATCGAAAAGATGGAAAGCCCTTTGATGAAATGGATGAGACTCTCATGGAGTCTCTAACCCAGTTCCTTGGCTGGTCTGTCCTAAACCCTGACACCTATGAATCAATGAACAAGCTTGAAAACAGGAAGGATGTATTCCAGGATATGGTCAAATATCATGTGAAGTGTGACAATGAGGAGATACAGGAAATACTGAAAACTAGAGAAGTGTATGGGAAGGAGCCCTGTGACTGTGAAGAAGAGGAGTTATTTGACATTCTCCAAGGTGAACTCCCAGATGCAGAGAAATATGAAATTAATAAGTTCCACTTCAGTGACCTACCCCTAACAGAGCTGGAGCTGGTGAAATGTGGAATCCAGATGTATTATGAACTCAAAGTGGTGGATAAGTTTCACATACCCCAGGAGGCTCTAGTACGGTTCATGTACTCTCTCAGCAAAGGGTACCGAAGAATTACCTATCACAACTGGCGCCATGGCTTCAACGTGGGACAGACCATGTTCTCACTGCTGGTGACTGGGAAGCTGAAACGATATTTCACAGACCTGGAGGCCTTGGCCATGGTGACTGCTGCTTTCTGTCATGACATTGATCACAGAGGCACCAATAATCTCTACCAGATGAAATCCCAGAATCCACTGGCCAAACTCCATGGATCTTCCATCTTGGAAAGACATCATTTGGAATTTGGCAAAACACTGCTGAGGGATGAGAGTCTAAACATCTTCCAGAACCTTAATCGAAGGCAGCATGAGCACGCCATCCACATGATGGATATCGCGATCATTGCTACCGACCTGGCCCTTTATTTCAAAAAAAGGACAATGTTCCAGAAGATTGTGGATCAGTCTAAAACTTATGAGAATGAACAGGAGTGGACCCAGTACATGATGTTGGAACAGACTCGGAAGGAAATTGTCATGGCAATGATGATGACTGCCTGCGACTTATCTGCTATAACCAAGCCCTGGGAAGTTCAGAGCAAGGTGGCTCTTTTGGTGGCTGCTGAATTCTGGGAACAAGGAGATTTGGAGAGAACTGTGCTCCAGCAGAACCCTATTCCCATGATGGACAGGAATAAAGCCGACGAGCTCCCCAAGCTGCAAGTTGGTTTCATCGACTTCGTCTGTACCTTCGTCTACAAGGAATTTTCCCGGTTTCACGAACAGATCACCCCCATGCTGGATGGCATCACCAATAACCGGAAGGAGTGGAAGGCACTGGCTGATGAATATGATGCCAAGATGAAAGCCCTGGAGGAGGAGAAGCAGAAAAAAGCAGAGGCCAAGCAAGCTGCTGCTGGACACCAGGGAAAGCCTGCGGCTGGGGAAGGAGGCCCACAGTCCAAATCCTGTACGATTCAGTAGATGGCCCTCAGTCAGGAAGACGTGGAGAAGTTTCTCAATGAAAACCCCGCCTTCACAGAGCAGTACTTTGGAAAAGTTCTGAGCCCCGAGAATGTGGTTGGCGCATGTGAGGGTCGGGGTCTGGTGGATTTCTCAACCTTTAAAGAGCTATGCCAGGTAGAAGAGAGCGAAGCCCTCTTCGAGGTCGTTCAGGACATGCAAGAAAGTATCAACATGGAGAAGGTGGTCTTCAAAATCCTTAGGAGGGTATGCACCATCATCCATGCCGACCGCTGCAGCCTCTTCATGTACCGGCAGAGGAATGGTGTTGCGGAACTGGCCACAAGACTTTTTAACATCCAACCCAACAGCACCCTGGAGGATTGCCTGGTGCCCCCTGACTCGGAGATCGTCTTCCCTCTGGACATCGGGGTCATAGGGCATGTGGCACAGACAAAGAAGACCATCAATGTCCAGGATGTTAATGAGTGCTCCCACTTCAGCTCATTTGCAGATGAGCTTACTGAATATGTGACCAAGAACATTCTTGCCACACCCATCATGAATGGCAAAGATGTCGTTGCTGTAATCATGGCCATAAATAAAACTGATGGCCCATTTTTCACCAGTGAAGATCAAGATGTTTTCTTGAAGTATCTGAATTTTGCCACCTTAAACCTGAAAATCTATCATTTGAGCTATCTGCACAACTGTGAGACCCGAAGAGGCCAGGTACTGCTTTGGTCAGCCAATAAGGTGTTTGAGGAGCTTACAGATATTGAGAGACAATTCCACAAGGCCTTCTACACAGTTCGAGCCTACCTAAACTGTGACCGCTACTCTGTGGGTCTCCTGGATATGACTAAAGAGAAGGAATTCTTTGATATATGGCCAGTGCTTATGGGAGAAGCTCAACCGTACTCAGGCCCGAGAACTCCTGATGGCAGAGAAATCCAATTTTACAAAGTAATTGACTACATCCTCCATGGCAAAGAAGATATTAAAGTCATTCCAACTCCCCCAGCAGATCACTGGGCACTGGCCAGTGGCCTCCCAACCTATGTAGCAGAAAGTGGCTTTATCTGTAACATTATGAATGCCCCTGCAGATGAGATGTTTCAATTTCAGGAGGGGCCACTTGATGACTCTGGATGGATCATAAAAAATGTCCTCTCCATGCCCATAGTCAACAAAAAAGAAGAGATCGTCGGTGTTGCTACTTTTTACAACAGGAAAGATGGGAAACCCTTTGATGAGCAAGATGAAGTTCTTATGGAGTCCCTAACACAATTCCTCGGCTGGTCTGTGCTCAACCCTGACACCTATGACAAGATGAATAAACTAGAAAACCGAAAGGACATTGCCCAAGACATGGTGCTGTATCATGTGAAATGTGATAAGGATGAAATCCAGGAAGTGCTGCCAACAAGAGAACGGCTGGGGAGGGAACCCATGGACTGTGACGAGGATGAGCTCAGGATAATCCTGAAAGACGAGCTGCCAGGACCCACCAAGTTTGACATCTATGAGTTCCACTTCTCAGACCTGGAATGTACGGAGTTAGAGCTGGTGAAATGTGGGATCCAGATGTACTACGAGCTGGGCGTGGTCAAGAAGTTCCAGATTCCCCAGGAGGTCCTAGTTCGATTCTTGTATTCAGTCAGCAAAGGATACCGAAGAATCACTTACCATAACTGGCGCCATGGCTTTAATGTGGCCCAAACCATGTTCACACTTCTCATGACAGGCAAACTGAAGGACTACTACACAGATCTGGAAGCTTTTGCCATGGTGACAGCCGGCTTGTGCCATGACATTGACCACAGGGGAACCAACAACCTCTACCAGATGAAATCCCAGAATCCATTAGCAAAGCTTCATGGCTCATCAATTCTAGAAAGACACCATCTGGAGTTTGGGAAGTTCTTGCTCGCAGAAGAGAGCCTGAACATCTATCAGAACCTGAACCGTCGCCAACATGAGCATGTGATCCACCTGATGGACATTGCCATTATTGCCACAGATCTGGCGCTCTACTTCAAAAAAAGAACAATGTTTCAGAAGATTGTGGATGAATCCAAAGGATATACAGACAAGAAAAGCTGGGTGGAGTACCTCTCCCTGGAGACAACAAGGAAAGAGATTGTCATGGCAATGATGATGACTGCATGTGACTTGTCTGCCATCACCAAGCCTTGGGAAGTCCAGAGTAAGGTAGCACTGCTGGTGGCTGCTGAGTTCTGGGAACAGGGTGACTTGGAAAGAACAGTGCTTGACCAGCAGCCAATTCCTATGATGGACAGAAACAAAGCTGCTGAGTTGCCCAAGCTGCAGGTGGGGTTCATTGACTTCGTGTGCACATTCGTGTACAAGGAGTTTTCACGTTTCCATGAGGAAATCCAGCCCATGTTTGACAGGCTGCAGAATAACAGGAAGGAGTGGAAGTCCCTGGCTGATGAGCATGAAGCTAAAGTGAAGGCTTTGGAGGAAGAAAAGAAGAAAGAAGAGGAGAAAATTGCAGCAAAGAAAGCTGGTACCGAGATTTGCAATGGAGGCCCGGCTCCACAGTCTTCCACCTGCTGCATCCTCTAAATGGGTGAGATCACCAAGGAAGATGTGGAGAGATACCTAGGAAACAACCCCCAGTTTGCTAAGGAATATTTTGACAAGAAGCTGCGGGCAGAGGTGCTGGGAGAAGTCTTCAAAAGCAGCCAGGCATCCATCAAAGAGAGTACCTCCTTTAAGGAGATGACCCAAGTAGAGGAATCTGCCTTGATCTTTGAGTTGCTGAAGAACATTCAGGATGAAGCAGCCAGCATGGAGGTGGTGGTGCACCGGGGTCTAAGGAGGCTGTGCCAGTTGCTGTCTGCAGACCGCTGCAGCATGTTCATTTGCCGATCACGCAATGGAATTCCAGAGGTGGCGTCAAAGCTGCTCGATGTCACCCCAACCTCCAAGCTGGAGGAGAACCTCGTGCCTCCTGACAAAGAAGCTGTTTTCCCTCTAGACATCGGCATTGTGGGTTGGGTTGCTCATACTAAAAAATCCTTTAATATCCCAGATGTAACCAAGAACAGCCACTTTTCTGACTTTCTGGACAAGCAAACGGGTTATACCACCAAGAATATGCTGGCAATTCCTATTATGATGGGCAAGGAGGTGCTTGCAGTCATGATGGCCCTAAACAAAATCAATGAGCCCGAATTTACTAAGCAGGACGAAGAGGTTTTTTCCAAATACCTCAATTTTGTTTCTTTTGTCCTAAGACAGCACCACATGGCATACCTCTACAGTATTGAATCTCGAAAAACTCAGGTACTTTTATGGTCAGCCAACAAAGTATTTGAAGAACTTACAGATATTGAGCGACAATTTCACAAAGCTCTATATACCATTAGAGCCTATTTGAACTGTGAAAGATACTCCATCGGCCTACTGGACATGACTAAAGAAAAGGAGTTCTATGATGAATGGCCAATCAAGCTTGGAGAAGTGGAGCCTTACAAAGGCCCAAAGACACCAGATGGAAGAGAAATTATCTTTTATAAGATTATTGATTATATTCTACATGGAAAAGAAGAAATCAAAGTCATCCAGACGCCTCCTGCAGACCACTGGTCTCTTGTTAGTGGATTGCCAACTTATGTTGCTGAACATGGATTTATTTGTAATATGATGAATGCACCAGCAGATGAATATTTTACATTTCAGAAAGGACCCGTCGATGAAACAGGCTGGATCATTCAGAATGTCCTCTCCCTACCCATAGTCAACAAGAAGGAAGACATCGTGGGAGTTGTGACATTCTACAATCGAAAAGATGCGAAGCCCTTTGATGAATATGATGAGCAACTGACCGAGATTCTCACACAGTTTCTTGGTTGGTCCCTTTTAAATACTGACACCTATGAGAAAATGAATAAAATTGAAAACAGAAGGGACATCGCTTATGAAATGCTCATGTACCAGACCAAAGCTACTGCTGGTGAAATTGAGTCAATTTTGAAATACAAAGAGAAGTTGAATACAAATAT---TGAAGACTGTGAAGAAAAACAACTCATCCAGATTTTGAAAGAGGAGCTGCCAAACCCAAAGGATGTAGAACTTTATGAATTCCACTTCAGTGACTTCCCCATGACAGAGCATGGATTGATTAAATGTGGGATCCAGTTATTTTTTGAAATAAAAGCTGTGGAAAAGTTTAAAGTGCCTGTGGAGGTCCTTATCAGATGGATGTACACAGTGAGAAAAGGTTACCGATCTGTCACCTATCACAACTGGAGGCATGGATTCAATGTGGGACAGACAATGTTTACCCTGCTAATGACAGGAAAACTGAAGAAGTATTATACTGATCTGGAAGCCTTTGCTATGATTGCGGCTGCTTTCTGCCATGATATTGATCACAGAGGCACCAACAATTTGTATCAGATGAAATCAGCATCCCCCTTAGCCAAGCTTCATGGATCTTCCATTTTAGAGAGACACCACCTGGAGTTCAGTAAGACTCTGCTGAATGATGAGAGTTTAAACATCTTCCAGAATCTCAATAAGCGCCAATTTGAAACTGTTATTCATCTGTTTGAAGTGGCAATTATAGCAACTGACCTGGCTTTATATTTCAAGAAAAGAGCCATGTTTCAGAAGATTATCGACACTTGTGAAAAAATGGAAACCGAAGAGGAGGTCATTAAGTACATCTCCATTGACCCAACCAAAAAAGAAGTTATCATGGCAATGATGATGACTGGGTGTGACCTCTCTGCTATAACCAAGCCTTGGGAGATTCAAAGCCAGGTAGCCCTCATGGTCGCGAATGAATTTTGGGAACAAGGAGACCTGGAGAGAACAGTATTGCAACAACAACCAATTCCTATGATGGACAGAGAAAAAGGAGACGAACTACCCAAGCTCCAAGTTGGTTTCATCGATTTTGTGTGTACTTTTGTATACAAGGAATTCTCCCGGTTTCACAAAGAAATTACACCAATGTTGGATGGTCTTCAAAACAACAGGGTGGAGTGGAAATCCCGAGCTGATGAATATGATGAAAAAATGAAGGTGATAGAAGAAGAGAAGAAAAAGAAGCAAGAAGCCAACACAGTCCCAAAAGCTGAAGAAGATTTAGGAAGTACT---------GGTGATGACAAAAAATCCAAAACGTGTCAAATTTTGTAAATGAACCTGGAGCCACCCAAGCCTGAGATTAGATCAGCCACCAGAGTGGTTGGAGGACCAGTTACCCCTAGGAAAGGACCACCTAAATTCAAGCAGCGGCAAACCCGCCAGTTCAAGAGCAAGCCTCCCAAGAAAGGTGTACAAGGTTTTGGTGATGACATTCCTGGAATGGAGGGCTTGGGAACAGACATCACTGTCATCTGTCCCTGGGAAGCCTTCAACCACTTGGAGCTGCATGAGTTGGCCCAATACGGCATCATTTAGATGAGTGACAACAACATGCTGGCCCCTCCAGCCTCCAGCCAGGGTCCTACCACTCCACGCAAGGCACCCCCTAAATTCAAGCAGAGACAGACTCGACAATTTAAGAGCAAGCCTCCTAAGAAAGGTGTAAAAGGGTTTGGAGATGACATCCCGGGCATGGAGGGCCTTGGAACAGATATCACGGTCATATGTCCCTGGGAAGCCTTCAGCCATCTGGAATTACACGAGCTGGCTCAGTTTGGAATCATCTAAATGAATGGTACAGAGGGACCCAATTTTTACGTCCCTTTCTCCAACAAGACTGGCGTGGTCCGGAGCCCCTTCGAGGAGCCTCAGTATTATCTGGCTGAGCCATGGCAATTCTCCTGCCTGGCCGCTTATATGTTCATGCTGATCGTCCTTGGCTTCCCCATCAACTTCCTCACCCTTTATGTAACCATTCAGCACAAGAAACTGAGAACGCCCTTGAACTACATCCTTCTCAACTTGGCCGTTGCTGATCTCTTCATGGTCTTTGGTGGTTTCACTACCACCCTTTATACCTCCCTGCATGGCTACTTTGTCTTTGGACCCACTGGCTGTGACCTAGAAGGCTTCTTCGCCACCACTGGAGGTGAAATAGCTCTCTGGTCCTTGGTGGTTTTGGCCATTGAGAGATATGTCGTGGTCTGCAAGCCAATGAGCAACTTCAGGTTTGGGGAGAACCACGCCATCATGGGAGTTGCCTTCACTTGGGTCATGGCTCTGGCTTGTTCTGCTCCACCCCTCGTCGGCTGGTCCAGGTACATTCCAGAGGGAATGCAGTGCTCATGCGGGATTGACTATTATACTCTGAAGCCTGAAGTCAACAATGAATCCTTTGTCATCTACATGTTCGTGGTTCACTTCACCATTCCGATGATCATTATTTTCTTCTGCTACGGTCAACTGGTCTTCACGGTCAAAGAGGCTGCAGCCCAGCAGCAAGAGTCTGCCACCACCCAGAAGGCTGAGAAGGAAGTCACCCGTATGGTCATTATCATGGTCATCGCCTTCTTGATTTGTTGGGTTCCCTATGCTAGTGTGGCTTTCTATATCTTCACTCATCAAGGCTCCAACTTTGGCCCAATCTTCATGACCCTCCCGGCTTTCTTTGCCAAGACGTCATCCATTTACAACCCTGTCATCTACATCATGATGAATAAGCAGTTCCGAACCTGCATGGTGACTACCCTCTGCTGCGGCAAGAACCCATTGGGTGATGATGAGGCCTCTGCCACAGCCTCCAAGACGGAGACCAGCCAGGTTGCTCCTGCATAAATGGCGACAGGAGCGAAGAATGCCCCAAATCACGTGATCTTCAAGAAGATCTCCCGGGACAAGTCGGTGACCATCTACCTGGGGAAGAGGGACTACGTTGATCATGTGGATCAGGTGGAACCCGTGGATGGCGTCGTGCTGGTCGATCCTGAGCTCGTGAAAGGGAAGAAAGTCTTTGTCTCTCTGACGTGTGCATTCCGCTACGGCCAGGAAGATATTGATGTCATCGGCCTGACCTTCCGCAGAGACCTGTATTTCTCCAGGGTGCAAGCCTACCCCCCTCTCAACCCAAGCTACACACCCACCAAAATGCAGGAGAGCCTGCTGAAGAAATTGGGGGTCAATGCTTACCCTTTTCTTCTCACGTTTCCTGACTACTTGCCCTGCTCAGTTGCTCTTCAACCAGCACCTCAAGACGTGGGCAAGTGCTGCGGAGTGGACTTTGAGGTGAAAGCCTATGCCACCGACAGCACGGAACCTGAAGAGGAAAAAGTGTCCAAAAAGAGCTCTGTCCGCCTGCTGATCCGCAAAGTCCAGCACGCCCCTCCTGAAATGGGACCCCAGCCCCAGATAGAGACTGCCTGGCAATTCTTCATGTCCGACAAGCCTCTGCACCTGGCCATATCCCTCACCAAGGAGATCTTTTTCCATGGCGAGCCGATTCCTGTGACTGTGACCGTGACCAATAACACAGAAAAGACAGTGAAGAAGATTAAAGTGTCAGTGGAACAAGTTGCCAATGTGGTCCTGTATTCGAGTGACTACTATGTCAAACCTGTAGCCACAGAGGAATCCCATGAAAAA-GTGCCACCAAATGGAACCTTAACAAAGACATTGACGCTTACTCCCTTGCTCGCTAATAACCGAGAAAGGAGGGGCATTGCTCTGGATGGAAAAATAAAGCATGAAGATACGAACTTGGCCTCTAGCACTATCATTAAGGAGGGGATAGACCGAACAGTGCTGGGAATCCTGGTAGCTTACCAGATCAAAGTGAAGCTCACTGTCTCAGGCTTTCTGGGAGACCTCACCTCTAGTGAAGTGGGCACCGACTTACCGTTCCGTCTCATGCACCCTCAGCCTGTGGATCCAGCCAAGGAGAGCTCAGCGGGTGAAGATCTGGTCTTTGAGGAGTTTGCTCGTCAAAATCTGAAGGATGCGGCTGATAATGAAGAAGAAAAGAAAGATAAAGAAGCACAAGGGAATGATGACTGAATGGGGAAGCTGATCAAATTTTGGGGACAGGAGAAGAGGTTAGTTCGACGGAAGAGACTTCAGTGGAATCGAGTTCTCTTCCTTTTGGGCATGATACTCATTGGCTCTACTTACCAGTTTTTGAGGAGCCACTGGACCCTTCCTACAGTATGGACAGTCATGTATTCCCAGCAGCCAATGAAAATGGTGAGCCGGGACCTTCTTAACAGTGAAACAGTAACATCGAGCAGCGGTCATGAGAAATCCAGTCTAGCAATGGAAGGTAGTACATTGAATCCCCAAGTT---ACAGAAGACAGGGACAAGTTAACACCTTCAACAACAGTGGCAAAGAAAAACCTAAATACACCTAGGAGAATAGTGAATAACTCTACCCCAGTGACTCAAGTGATACCTAGGAGAAGGAAGAAAAA-TTATACCTTAACAACAGGCAAGCAAATTGTGAAGAACTATACTACAACCCCAACCAGTAGAAATGTTCAGAACCCTACCTCAACTACACCTAAAAGAATTGAGAAC---TACATGATTATCCCCAACACAACAGTGAAAAACAATGACACAATGACAACTAGGAAAACAGTGGAAAGGAAGCTTCTGGCTACCCCCAAAAGAACAGTGGAGAATACCCCAGGG------ACCCCCAAAGGAATAGTTGAGCATACCCCAACTACTCTAAAAAGAATA---ATAGAGAACACTGTCTCATCTCCTCCAACAAAAGTAGTGGAAAAAACAACTCCAACAATTCCTAAAAGAATAAAGGAGAATACCCCAGCTGTCCCCAAGAAAGTAGTGGAG---AACACTCCAACTACCCCCAAAAGACTACTGGAGACCACCCCAACTTCCCCTAAGAGAGCAGTTGAAAAGAACACTCCAGCTATCCCCAAGAGAGCAGTGGAA---AACATGCCAAGTACCCCCAAAAGAGAAGTGGAGAATACCCCAACTACC------------------------------------CTCAAGATAGCAGTGGAGAAGAACACCCCAACCACCCCCAAGAGAGCAGTGAAGAACACCCCAGCTACCTCCAAGAGTGTAGTGAAAAAGAAGAATTCAGGTGCTTCAAAAAGAAGAGAAGCAGACAATGCCCCAACTGTTTACCAGATAATGACAAAGACAGGCACCATGGTACCCAGCACAACAGTGGAGATCAATACTTCTCCTGGATTAGGTATTGTGAATACCCCAACCAGAGCTAGGGTTCTGACATCAAGAACCTCCTCAAGCAGGGGGATGGTGAAGAGAACCTCGACAGCCACTCTCAGGGAAGGAGCACACAACACAACATCATCTGCCATGGCCATTGTTGCCCCTACCACCCATATTCGGTACTGTGTGTTTGTAGAGCCTGTCCCAACAGTTCCTGCCAGCCTTTCCCCTTCAACAGGCATAAACCCTTTCCTTGATGAGGCTAACCATACCTCC---ACCACAGCCCCTAAGCTGCTGGACCTTCACCCCAAGGCAGAATACCCTCCAGATCTATTCAGTGTGGAGGAGCGGAGGCAAGGCTGGGTGGTCCTACACGTGTTTGGAATGATGTATGTGTTTGTGGCATTGGCTATCGTGTGTGATGAATACTTTGTCCCAGCC-TTGGGGGTCATCACTGATAAGCTACAGATCTCAGAGGATGTGGCTGGAGCCACCTTCATGGCTGCGGGGGGCTCTGCTCCTGAGCTCTTCACCTCACTCATTGGTGTTTTCATTTCTCACAGCAATGTGGGCATTGGCACAATTGTGGGCTCTGCTGTGTTCAACATCCTCTTTGTCATTGGCACTTGTGCCCTATTCTCTAGAGAAATCCTCAACCTCACCTGGTGGCCCCTCTTCCGTGATGTCTCCTTCTATATCTTTGACTTGATGATGCTCATCATCTTCTTCTTGGACAGTCTGATCACCTGGTGGGAGAGCTTATTGCTTTTGATGGCCTATGCCCTCTATGTCTTTACAATGAAGTGGAACCGACAACTGGAAGTCTGGGTGAAAGAACAGCTCAACAGGAGGACAATGGCCAAGATTATGGTTGGGACAGGTCTCAGCAAGACAGGTAATGGGGACATCGCTGTGGATGACCTAGAAGATAGCAAGAAACTGAAGCTCCCGTCCATTCTGACCCGAGGAAGCGGTGCAGCCTCGCTACACAACAGCACCCTCCGCAGTACCATCTACCAGCTCATGCTGCACACCTTGGACCCCCTAGGGGAAGTAGAAGAACCTGCAGAGCCCGATGAGGTTCCACCAGTCAAAGTTTCTCCAGCCTCTGCTGTGCACACTGCCAAAGATCATGATGAGCCAACCCCTGATGGGCAGGAGGGTCCAGATGCTGGAGCAAATGATAAAGGTGAAGATGAA------GTTGCAGGCGAAGGTGAAGCTCTAGGTGAAAATGAAGATGATTCTGAGGATGAAACTAGAGGTGTAGAGGAAGTTGAAAACCAAGCAGTAGAAAATAATGAAGATGAAGGTCAAGGTGAAACC------AAAGGTGAAGATGAACCCCAAGGTCAAGATGAAGATGAAACTCAAGGTGAA------------GGTGAAGGTGAAGGTGATGCTGAGGATGAAACCAGAGTTCTGGAGGAAGTTGAAAACCAA------------------GCAGTAGAAAATATTGAAGTTGAAGGTCAAGGTGAAACCAAATGGGAAGATGAACCTGAAGGTCTGGACAAAGGTGAAACTCAGGGTGAAGATGAAGGTGAAATCCAAGGGGCAGATGATGCTGAAATTGAAGGGGAAGGTGAAACTCAAGGTCAAGGTACAGAGGAAGGTGATGAGAAGGGTGAAGAAGACCATGGAGAGGGAGGTGCAGGGGAAGGTGCAGCAAGAGATGAAGAAGGTGTAGAAGGTGAAGAAGAAGGTACAGGAGGAGGCACAGAGGAAGGTGAAGAAGGTAGAGAAGATGGA------------------------------------------------------------------------------------------------------------GAAGGTGAAGAAGAAGGTGTAAAGGAAGGTGAAGAAGGTGGAGAAGGTGAAGAAGAAGGTGTAAAGGAAGGTGAAGAAGGTGGA------------------GAAGTTGAAGAAGAAGGTGTAAAGGAAGGTGAAGAAGGTGGAGAAAGT---------------------------------------------GAAGAAGAAGGTACAGGAGGAGGAGCAGAGGAAGGTGAAGAAGGTAGAGAAGATGGA---------------------------------------------------------------GGTGAAGAAGAAGGTGTAAAGGAAGGTGAAGAAGGTGGAGAAAGTGAAGAAGAAGGTACAGGAGGAGGAGCAGAG------------------------------------GAAGGTGAAGAAGGTAGAGAAGATGGAGGT------GAAGAAGAAGGTGTAAAGGAAGGT---------GAAGAAGGTGGAGAAGGTGAAGAAGAA---GAA------------GAAGAAGGTGATGATGACAGTGAAGATGAGGATGAG---------GAAGAAGATGAAGAGGAAGAAGATGAAGAAAATGAGGAGCCTCTGTCACTAGAATGGCCTGAAACAAGGAGTAAGCAGGCCATTTACCTCTTCCTTTTACCCATCGTGTTCCCTCTGTGGCTGACGGTTCCAGATGTCAGGAAACCGGAATCTAAGAAGTTCTTTGTGATCACGTTTCTGGGCTCCATCCTGTGGATAGCCATGTTCTCATACCTCATGGTGTGGTGGGCTCACCAGGTTGGGGAAACAATTGGAATTTCTGAAGAGATTATGGGTTTGACAATCCTAGCAGCAGGCACTTCAATCCCTGATCTCATTACAAGTGTTATTGTTGCCAGGAAAGGCCTAGGAGACATGGCTGTGTCCAGCTCAGTGGGCAGCAACATATTTGACATCACTGTGGGTTTGCCAGTTCCTTGGTTTCTCTTCTCTCTCTTCAATGAGCTACAGCCTGTTCCAGTGAGCAGCAATGGCTTGTTCTGTGCAATTGTTTTGCTCTTTCTCATGCTCCTGTTTGTGATCTCTTCGATTGCATCCTGTAAATGGAGGATGAACAAAATCCTAGGATTTACCATGTTTCTCCTTTACTTCATATTCTTGATTGTCAGTGTAATGTTAGAAGATCGAATCATATCCTGTCCCATCTCCATCTGAATGGCCCCCCATCAAACCTTCACCACCAGATTTCTTGAAGAATGGTGCTTGGATAAATCATTATCTGGCTGCAGGAAGCACCAGAATGTCTGGAAAAAACTGAGACAAATACGCATTATAGGGCTCTTCATGGGCATAATGGCCATTTGCACGTTCTCACTTTCAACTAGTGCCTTTTTCAAGATAGAGACACACAGCACAGATCGGGCCAACAGTTTAGGTCATCCCGAATTACCATCTGGATACCATCAAAGAACTCTGTTAGATTTTAAGGAGAAGGTTCAGGATGGTACCCCAGAACCGCTTCCTACAGAATACGAAAATGCAACTGACCATCCTCAAGGAGACTATCCAAGAGACCTCTTTTCCCTTCAGGAGCGAAGAAGAGGCGCAATAATTCTTCATGTCCTTGGAATGATCTACATGTTCATTGCCTTAGCCATAGTCTGTGATGAATTCTTTGTTCCTTCTCTGACTGTCATCACTGAAAAGTTGGCCATTTCTGATGATGTAGCTGGGGCAACCTTCATGGCTGCTGGGGGCTCAGCTCCAGAACTTTTCACATCTCTGATAGGAGTCTTCATAGCTCATAGCAATGTTGGCATTGGCACAATAGTAGGCTCAGCAGTATTCAATATCCTGTTCGTGATTGGGATGTGCGCATTGTTTTCAAGAGAGATCCTCAACCTCACCTGGTGGCCACTCTTTAGGGATGTCTCCTTTTATATCGTTGACTTGATCATGCTTATCATTTTTTTTCTGGATAATCTCATCACATGGTGGGAGAGCCTGTTGCTGTTGTCAGCTTATGTTTTCTACGTGACTTTCATGAAATTCAACGTTCAGGTGGAAGCATGGGTGAAGCAGCTGCTAAATAGAAACAAAGTTGTGAAAGTAACTGCAGCTACA---------------------------------------------GCAGCAGCAGCGACAGCAGAGAATGATGCAAAGTCATCT---ACTGCCAAGGACAAGGATGAACAAAATCTAACGACTAAGCCACGGCTCCAGCGAGGTGGTAGCTCTGCTTCTCTGCATAATAGTCTGATGAGGAACAGCATCTTCCAGCTCATGATTCATACCCTTGACCCACTTGCTGAAGAGCTTGGATCATATGGAAAACTAAAATATTATGACACAATGACTGAGGAAGGACGCTTCAGAGAAAAGGCTTCAATACTTCATAAGATTGCCAAGAAGAAGTGCCAGGTGGATGATAATGAAAGGCATAATGGGACTGCCAACCATGTGGAAAAAATAGAGCTCCCAAACAGTACAAGTGTTGAAGTGGAAGTAACACCACCCAATGAAGGTTCAGGACCTGTGCAAAATGGAAATCTCTCCCATGGCATTGAATCGACAGAAGTACAGGCTTCAGATACTGGTGAAGATGAAGATGACCAGCCACTCAGCTTGTCCTGGCCGACCAATACCCGCAAACAGATCACCTTTCTGATTGTTCTTCCCATCGTGTTTCCATTATGGATCACCCTTCCTGATGTCCGAAAACCTTCCTCAAGGAAGTTTTTTCCCATCACGTTCTTTGGAGCCATCACCTGGATAGCCATTTTCTCTTACTTGATGGTCTGGTGGGCACATCAGGTTGGCGAAACCATTGGTATTAGTGAAGAAATTATGGGCCTCACCATCTTGGCTGCTGGGACTTCTATCCCTGACCTCATTACCAGTGTCATAGTGGCTCGGAAAGGACTTGGAGATATGGCAGTGTCCAGCTCTGTTGGGAGCAATATCTTTGACATCACGGTGGGACTGCCACTGCCCTGGCTCTTATATACTGCTATTCACAGATTCAAACCAGTGACAGTCAGCAGCAATGGTCTCTTCTGTGCCATCGTTCTCCTCTTCATCATGCTACTCTTCGTCATCATCTCCATCGCTCTCTGCAAATGGAGGATGAACAAAATCCTGGGATTTACCATGTTTGGCCTGTACTTTGGATTCCTGGTAGTCAGTGTCCTCCTAGAGGACAGAATTATCATGTGCCCCATCTCCATATAG [50217 bp]
'Gracilinanus agilis' ATGGCCACCAGTTCCAAGGTGTTTAAGAAGACCTGCCCCGATGGGAAGCTTTCCATCTACCTGGGGAAACGGGACTTTGTGGACCACGGAGACTCAGTGGAACCCATCGATGGTGTCGTCCTGGTTGATCCTGAGTACATGAAAGATCAAAAAGTGTTCGTGGTGCTGACTTGTGCTTTCCGCTATGGCCGGGATGACCTGGATGTGATCGGTCTGACGTTCCGAAAAGACCTCTATGTGCAGGCTCTGCAAGTGCTCCCCAGAGAGTCCCCAGAGGCTCCACTGGTCCTCACGGCCCTTCAGGAATGCCTGCTGCGCAAGCTTGGCGCTAACGCCCATCCCTTCACCTTCCAGCTGGCCACCAATCTACCCTGTTCAGTGAGCCTGCAGCCCGGGCCTGAGGATGCTGAAAAGGCCTGTGGAGTGGACTTTGAAGTGAAGAGTTTCTATGCTGAGAGCTTGGAGGAGAAAATCCCCAAGAGGAACTCTGTGCGTCTGATCATTCGGAAAGTGCAGTTCGCCCCCTCGGACCTGGGCCCCAAACCCCGGGCCGAGACCGCCTGGCACTTCCTTCTCTCCGACCACCCCCTGAAGCTAGAAGCCTGGATGGACAAAGAGGTCTACTACCACGGGGAGCCCATCTCCATCCACGTCGCCATCAACAATGGCAGCAGCAAGATCATCAAGAAAATCAAGGTGGCAGTTGACCAGATTGTTGACGTCGTCCTGTACTCCGGGGACAAGTACACCAAGACCGTGTTCACTGCAGAGTTTGCAGAGAACGTGGTCGCCAATTCCACGTTCTCCAAGAGCTTCGTGGCAACGCCAAGCCTGGCTGCCAACCGCCAGAAACAGGGCCTGGCCCTGGATGGCCAACTTAAGCATGAAGACACCAATCTGGCCTCTAGCACCATTCTTCGGCCCGGCATGGACAGAGAGGCCCAGGGGATCCTGGTGTCCTACCAAGTCAGGATCAGCATGGTGGTATCCCGTGGAGGCATCCTGGGAGATCTGCTGTCCAGTGACATGAGTGTGGCGCTTCCCCTGAGGCTGATGCATCCCAAGCCATCTTATGATGTCACCAGTGAGGATGTTGTCATAGAAGACTTCGCTCGGCAGTGGCCAAAGCTGGGGGGGGCACGTGACCCTGAAGAAGAGACCACCGTCGCCACCGCCTCCGGGGCCGAGGACGACTGAATGTATAGGAGCACCTACCTTCGTGAGACCCGAAAGGAGAAATACGAGCGGGCCGATGAATTGCACGGCTCAGGAGAGCTGAGTAGCCTGGGCCAGGCTCAAGGGCTGGAGCATCTACAGGAACTCAATGAACGCTTTGCCAATTATATCAACTGGGCCAGGGGGCTGGAGCAACGCAATGCCATCTTCCGCAAGCAGCTAGAGACTTTCCAGCGTCTCGATGAGCTGGCTAGCTTGGAGGAGGCATTTTCTGAGCAAATAGAGCTGAACCTTCAGCGAGCAAGGGACCTGGCTATTGACCGGGCCAAGCTGGAGCGGGAGGACAAGGATGCCCAACGGGTACTCGATGAGTTCCGAAATAAGTATCAGAATGAATGTGAATATCAGCTCCTGCTGAAAGAAACTCTTGAACGTCTGAACAAGGAAGCCGATGAAGCCTTGCTGCATAACCTGGAGCTTCAGATTGAATCCCAGTTTCTGCAGGATGACATCAGTGCAGCAAAAGACAGGTACAAGAAGAATCTTTTGGAAATCCAGACCTATGTCAGCGTCCTCCAGCAGATCATTCAGAACACACCTCCAGTGTCCACAATTGCCATCAGCATAAATGAGGAGAAGCTCATAGCTGAAAGGAGAGTTCCCATTCTGCAGAGCCAGCTGGAAGAATATAAAGGTATCCTGGCCCAGTTACAGATGCAGAAATCCAAGCTACAGGCTGAGACTGTGACACTGGAACAAACTATTAAACATACCCAAGAGAGTTACGATGATGAGATTCAACTTTACAATGAGCAGATTGAAACTCTGAGGAAAGAGATTGAAGATGCAGAAAGAATGCTGGAAAAATACACTAATGACTGCCGCCAGCTGGCAATATACCAGCAATCGCTGGAAAATGAATTGGAGCGATACAAGCGCATCATTGAGAACGAAGATAACAGGCTGAATTCTGCCATAGTGGGAACACCGATCACACTCTTTACCCAGAGCTACCAAGCTTCTTACAATCTGCCTTCCAGCAGAAAAGATATCACCCGAGCTATGCAGGATATAACAACAGTAAAACCAAGACAAAAAGGTCTCCCAAAGAAAGCTTCAAGGAAGAAGGAGATTACAGCCAAGGACAAAGCAGATGAAACTTTAGAGAATCAACCAGCCAAAAAATCTATAGAAGGCAAAGACCAAGGGCAACTTCAAGATGAGCAGCAATCAAAGCTGGAAGTGAGACCTGGAGAAGCAGGGACCCTAAAACAAGAATTAGCTCCAGAAGATGTGCCGGATGGTGCACGGTTAAGCAAAGCCTTTGGTAAAATGTGCAACATTATTAAAGAGAGAGTAAGAAGTGACAAAGTACCTGAGCCTCATTCTGATCTCTACACCAAAGGGCGTTATGTACTTGTCACAGGAGATGCCAGCTATGTAGACCCTGACTTTTGCTCCTCATCCATCCCAGCAAAAGGTGGGATTGTTGTTTCTATTGACCAGATGTCTGAAGAAGATGATGTAGAGCCAGTACCTGGG---CTGCCGGAACCCCCATGCCCAAATGGAGAAGATGACCCTCAGGAGTATGATGGAGAATACAAAAATCAAGAACATGCTGGAGATGTGAAGGATGAAAGCAAAAACAGAGAT------CAGAGGAAAGTGGGAGAAAAAACCGATGACATTTCAAAAGAAAAGGAGGCTGTGAAGCCCTGTCCAGTAGTCATACCTGGTCCAAATGACCATTCTGTAGTCCCTTCTCAGAAGAACAAGAAAGATAAAGCTACTGAGGCAGCAGATAAAGGGCTACCAGAGAAGGGTCCTCATGGATCTATGACCTATGAGAAGGTAGAGGTGGTAGAATCTATTGAGAAGTTTTCAACTGACCGAATTCAGACTTATGAAGAAACAGCAGTGATTGTAGAAACAATGATAGAAAAGACAAACAGGAAGAAACTGGGAGACAAAAGCTCATAAATGCCCTTCCCAAGGCGTCGGTCTTCATTCTTGGGATCCCACTCCTCATCCAGCCTTGACAGTCCAGGGGCCTCAGGCCACAGGGTCAATGTGGTGGGGAATAACATGGGTGGCCTCCCCAGGCCCCCAGGG------GTGTATGTGGGGGCAGTGCCAACCGGAGGAGTGAGCAGCCTGGGCACCCGAGTGTCCCGCCGGGCCTTGGGCATCAGCAGCGTCTTTCTGCAGGGTCTGAGGAGTTCCTCCACAGCCCTGGCCCTGAGCCCAGGACTGGAGAAGAACCGAGGCATCTTCTTCGAGTCCCTAAATGGCTGCATGGTGGAGTACATTGAGAAGGTCCGAGCCTTGGAGCAAGTGAACCGGGAGCTGGAGGAACATCTGAGGGTCTACCTGGAGAAGAAGGCCTCCAGCATCAGCAACTGGGGAGCCCTTCGAGAGACCTGGGAGAGTGTCTACCATCAGGTGGGAGATGCCGTCTTGGACAACGCTCGGCTTATGCTGCAGACCGAGAATACTCAAGCTTGTGCTGAAGATTTTAAAGAGAGATATGAAAATGAGCAGCCCTTCCGCAAAGCAGCCGAAGATGAAATTAACTCCCTGTACAAAGTGATTGATGATGCTAATTTGACTAAAATGGATCTCGAGAGCCAGATTGAAAGCATGAAAGAAGAACTTGCTTTTTTGTCAAGGAACCATGAAGAGGACGTGAAGGTGCTATACAAACAGCTGGCCGGCTCAGAGCTTGAAGGAATGGATGCTCCCATTGGAACTGGCTTAGATGACATTCTGGAGACCATCAGAATTCACTGGGAAAAGGACATAGAGAAGAACCGGGCAGAAACGGGGGCCTTGCTCTACGCCAAGCAGCAATCCCAAGTGGTCCAGGCAGCTCGATCCCAAGAGGAAGAACTGGTTGAAGCTCTAAGAGCAGAGTTTCATGATACTGCGTGTGATATTCAGCGCCTTCAAGCAGAGACAGAGTCCTTGAGAACCTTGAAAAGAGGCCTGGAGAACTCGTTATATGACGCCAAGCACTGGCATGACATCGAGCTCCAGAACCTGGGCTCTGTTATCGCCAAGCTAGAAGCAGAGCTCGGGGAAATCCAAAGGGAAACCGAGCAACAGCAAAAAGACCGGGAGCATCTGTTGTCTGGCAAGTTACAACTGGAGAAAGACATCGTGTCCTATCACTGCCTTCTGGATAGAGAAGGGAGCAGCTAA?????????ATGAAGAGAAATGTGATCAGCACTCAGCACTCATATGTGAACATCCCCAAGGTGGTTCCACAAAATACAGAAAAGCAAATAAGAAGGATAGAAAATGGAGGTTTCAGTTCACTCTCTGAC------GATGATGATGACAGTGCCTCTGTGATGAAACATGGAAACCACCAAGGTGGCGATTCTTTCAGAACTAACTCACATGCAAAGGAAGGGACATCCTCACAGAGGAGTCAATACTTGCCTGGTGCCATTGCACTCTTTAATGTTAACAACAGCAGCAATAAAGACCAAGAGGTGAAAGAGGAA------------AAGAAAAAGAAAAAAGAAAAGAAAGGCAAATCCAGTGAGAAAAAGGAAAAGAAAAAGGATACAGAAAAGAAAAAGAATAAAGAGAAAGAGAAGGAGA---AGGAGAAGGAGAAAGAGAAAGAGAAAAAAGACCAAAGTAAAGATAAGAAAGCAGATGAAAGTAAAGAAATTAAAGTTATTGATCCAGCGGGGAACACATATTACAACTGGCTGTTTTGTATCACTTTGCCTGTGATGTACAACTGGACCATGATCATTGCAAGAGCATGTTTTGAGGAACTTCAGTCTACTTACTTAGAATATTGGATTATTTTTGATTACATATCAGATGCAGTCTATCTCCTTGACATGTTTGTACGAACGAGAACAGGTTATCTGGAACAAGGATTATTAGTGAAAGACAAACTTAAACTCATAGAGAAATATAAATCACATTTGCAATTTAAACTTGATGTTCTCTCAGTGGTACCAACTGATCTGCTGCTTTTACAGTTGGGATGGAGCTATCCAGAGGTCAGATTAAACAGATTACTCAGGATATCACGAATGTTTGAATTCTTCCAACGGACTGAAACAAGGACAAATTATCCAAACATCTTTAGGATTTCTAACCTTGTCATGTATATTGTGATCATCATTCATTGGAATGCATGCGTATACTATTCCATCTCTAAAGCCATTGGATTTGGGAACGATACATGGGTCTATCCTGATGTTAATGACCCTGAATTTGGTCGTCTGGCTAGAAAGTATGTTTATAGCCTCTACTGGTCAACACTGACCTTAACCACCATTGGTGAAACTCCACCTCCTGTTTTGGACTCTGAGTATATCTTCGTGGTGGTTGACTTCTTGATTGGAGTTTTAATTTTTGCTACTATCGTTGGTAATATCGGCTCCATGATTTCTAATATGAATGCAGCCAGAGCAGAATTTCAAGCAAGAATTGATGCTATAAAACAGTATATGCATTTTCGAAATGTAAGCAAAGATATGGAAAAGAGGGTCATCAAGTGGTTTGACTACCTATGGACAAACAAAAAAACGGTAGATGAAAGGGAAGTCTTGAAATATTTACCAGACAAGCTGAGGGCAGAGATTGCTATCAGTGTTCACCTGGACACATTAAAGAAGGTACGCATTTTTGCTGACTGTGAAGCTGGACTATTGGTGGAATTGGTCTTGAAGTTACAGCCTCAAGTTTACAGTCCTGGGGATTACATTTGCAAAAAAGGCGATATTGGACGGGAGATGTACATTATCAAAGAGGGGAAATTAGCCGTGGTAGCTGATGATGGGATCACGCAGTTTGTGGTCTTGAGTGATGGTAGTTACTTTGGGGAGATTAGCATCCTTAACATTAAAGGTAGCAAAGCCGGGAACCGAAGAACAGCCAATATTAAAAGTATTGGCTATTCGGATCTCTTCTGTCTATCGAAAGATGATCTCATGGAAGCTCTAACTGAATACCCAGATGCTAAATGCATGCTAGAAGAAAAAGGCAGACAAATCTTGATGAAGGATGGACTGTTGGACATAAATATTGCAAATTTAGGAAGTGATCCTAAGGACCTAGAAGAGAAGGTCACACGAATGGAGGGATCAGTAGACCTCTTACAGACAAGGTTTGCCAGGATTCTGGCTGAGTATGAGTCCATGCAGAAAAAGTTGAAGCAAAGGCTAACTAAAGTTGAGAATTTCTTGAAACCATTAACTGAAATTGAGTTTTCAGATGTCGAAGGAGTAGAACTAGAGAAAGAACCCACAGAGTCAAGACAGGAATGAATGGCCAAAATCAATACTCAGCACTCCTATCCTACCACACATAGGCTCTCAGTTAGGACCATGGATGAAGACCTAGAAAGAGTTGAAAATGGCACCAGCAGGGCTCATTCCCCATGTGAGGACTCATCATCTGAGCTGCAGAGAGTGATCACCATGGAGACCAGAAACCTGTCTGAA------TCCCAGCGAAGTTCCTTCACAAGCCAGGGGCCAGCCAGGTTGTCACGACTCATTCTTTCCCTTAGAGCATGGGCTTCAAGGCATATACATCATCAAGACCAAAGACCAGATTCCTTTCTGGAGCGTTTCCGAGGCGCAGAACTCAAAGAGTTATCTAGCCGAGAAAGCTACACCCAGTCCAACTTGGGCATCCAAGAGATGTCAGACAGAGAGAGAAGAGGCTGGCCGCTGGCCAGATATAATATCAACACCTGCAACAATACCAACGAAGACAAAAAGGAGGAAAAGGAGGAGGAAAAGAAGGAAAAGGAAGAAGACAAAAAGGATAATCCCTCAAAGGAAGTGGAAAGGAAGAAAGAAATCTTTGTGATAGATCCTTCTAGCAACCTGTACTATAGATGGTTGACCATCATTGCTGTGCCAGTCTTCTATAATTGGTGCATGCTTGTGTGCAGATCCTGTTTTGATGAACTTCAAAGTGACCACCTGATGCTATGGCTGGTTTTGGATTATACTGCTGACACCATCTATATTTTGGATCTGCTGGTACGAATGAGGACGGGTTTTCTTGAACAAGGCTTAATGGTCAAAGATGCAGAGAAACTGAAAAAACACTACATGAAGATGTTTCAGTTCAAGTTGGACGTACTCTCTCTGGTTCCCACTGACCTGGCTTATTTAAAAGTGGGGCCGAACTTCCCAGAGCTCAGGTTTAACCGTCTGTTGAAATTTTCCAGGCTATTTGAATTCTTTGACCGCACAGAGACCAGGACCAACTATCCCAATATGTTCAGGATTGGAAATCTTGTCCTATACATTCTGATCATCATCCATTGGAACGCATGTATCTATTTTGCCATTTCTAAGGTTATTGGATTTGGGACTGATTCCTGGGTTTACCCAAACATTTCTATCCCAGAATATGGACGTCTGTCCAGGAAATATATTTATTGTCTCTACTGGTCCACCCTGACCTTGACCACCATTGGGGAGACTCCACCCCCTGTAAAAGATGAAGAGTACCTTTTTGTGGTGGTTGACTTCCTAGTGGGAGTGCTGATCTTTGCCACCATTGTGGGTAATGTTGGCTCCATGATCTCTAACATGAATGCCTCCAGAGCCGAGTTCCAGGCAAAGATCGACTCCATTAAGCAGTATATGCAATTTCGGAAAGTGACCAAGGACTTGGAGACCCGGATCATCAGATGGTTTGACTACCTATGGACCAACAAGAAAACAGTTGATGAAAAGGAAGTACTTAAAAGCCTGCCAGACAAGCTGAAGGCTGAGATTGCCATCAACGTGCACCTGGATACCTTGAAGAAGGTACGGATTTTCCAGGATTGTGAGGCAGGCCTCCTAGTGGAGCTAGTCCTAAAGCTTAGGCCAGCAGTGTTCAGCCCTGGTGATTATATCTGCAAGAAAGGGGATATTGGGAGAGAAATGTACATCATCAAGGAAGGGAAGCTGGCAGTAGTGGCTGATGATGGTGTCACCCAATTTGTGGTCCTTAGTGATGGAAGCTATTTTGGGGAAATCAGCATCTTAAACATCAAAGGGAGTAAATCTGGGAACAGAAGGACGGCCAACATCAGGAGCATTGGTTACTCTGATCTATTCTGCTTGTCCAAAGATGACTTAATGGAGTCTCTCACTGAATATCCAGATGCCAAAAAGGCCCTAGAAGAGAAAGGACGGCAAATTCTAATGAAGGACAACTTGATAGATGAGGACCTGGCTGGGAGTGGATCAGACCCAAAGGACATGGAAGAAAAGGTGGAGAGACTTGAGTCTTCCCTGGATAATTTACAGACCAGGTTTGCTAGGCTCCTGGCAGAATATAATGCCACTCAAATGAAAGTCAAACAGAGACTCAGCAAACTTGAGGGCAAAGTGAAGAAGTATGGGAGTGACTTCTTATCAGATGGAGAGAGTGTTGTTAATGGAGAT---------GCTGAGGACAAAGAGCAATAAATGTCTAAGCAAAACCGAGATGTGGAGTTAGATCGCCTGGTCCAAGACAAGCCGCTTAGCCACAGGACCCCCAATGCTGCTTCCCAAAACATAGCCGAGCATCTCCCTAATGTGCCGAGCTACCGATACCCCACCACCCGCATCCCTGTCCTCATCACCAGGAGGACGGGGGTGTCGAAGCCCAGCTTCGTGAAGGAGGCAAAGAGCTCAGTCCGCCGCTTAGTGCCTGCCACAAGAGAACATCCAGCTGTGAAAGTTGAAGATGCTGATGCTGAGAGCGTGCCCCTCCAGGTGGAAGAAAAGCCCCCCAGTCCAGTGTTGTTGCCACCCTCCCCAGCCAAATCAGAAACCCTCACAGTTCCTGGCCAGGCTTCAGCAACCACCAGGAAGAAGCTGCCCTCCCAGGATGATGAGGTGGAAGAGCTCAAGGCCCTGTCTCCGGCACAGTCACCCGTGGTGGCCTGGTCGGGTCCATCCAGTCCTCAGGGACAAGATGCTGCTGACCGCGCTGAGTCCACAGCTAGCCAGAATAGCGCCATCATCAATGACCGGCTCCAGGAACTGGTGAAACTCTTCAAGGAACGCACAGAAAAAGTGAAAGAGAAACTCATCGATCCTGATGTCACCTCAGATGAGGAAAGCCCCAAACCATCCCCTGCCAAGAAAGCCCCAGAACCAACACCAGATCCCAAAGCAGCGGAGGCTGAAACAGCTAAAGAGGAAGAACATTACTGTGAGATGCTGTGTTGCAAGTTCAAACGCCGCCCGTTGAAATTGTACCGGTTCCCCCAAAGCATTGACCCCCTCACCAATCTGATGTATATCCTTTGGCTTTTCTTCGTGGTCCTGGCCTGGAATTGGAATTGCTGGCTGATTCCAGTCCGATGGGCTTTTCCATATGAGACTCCCGACAATATCCATCTCTGGCTAATGATGGACTATCTGTGTGACTTCATCTACTTCTTAGATATCACCGTGTTTCAAATGCGCCTGCAGTTTGTCAAAGGAGGCGATATTATTACAGACAAAAAGGAAATGCGGAACAACTACCTAAAGTCTCAGCGTTTTAAGATGGATATGATTTGTCTCCTGCCCCTTGATTTACTCTATTTGAAAGTTGGTGTGAATTCCCTCTTACGGCTGCCACGTTGCTTAAAGTACATGGCTTTCTTCGAGTTTAATAACCGGCTTGAATCCATTCTCAGCAAGGCATATGTTTACAGAGTCATAAGAACCACAGCCTATTTGCTCTATAGTTTACATTTGAATTCATGTCTGTATTACTGGGCATCAGACTACCAAGGAATTGGGTCCACTCACTGGGTTTATGATGGAGTGGGAAACAGCTACATTCGATGTTACTACTGG---------GCTGTCAAGACCCTGATCACCATTGGGGGACTGCCTGACCCTAGGACTCTCTTTGAAATTGTATTCCAGCTCCTGAACTACTTCACAGGGGTCTTTGCTTTCTCCGTTATGATAGGGCAGATGAGAGATGTAGTTGGGGCAGCAACTGCAGGACAAACATATTACAGGAGTTGCATGGATAGTACCGTCAAGTACATGAATTTCTACAAAATCCCGAGATCAGTTCAGAATCGTGTGAAGACTTGGTATGAATATACATGGCATTCTCAAGGCATGCTGGATGAGTCTGAATTAATGGTGCAGCTTCCAGACAAGATGCGGCTGGATCTTGCTATTGATGTCAACTATGATATTGTCAGCAAGGTGGCTCTTTTTCAGGGCTGTGACAGGCAAATGATTTTTGATATGTTGAAGAGGCTAAGGTCTGTCGTTTACTTGCCCAACGACTACGTGTGCAAGAAGGGGGAAATTGGAAGAGAAATGTACATTATCCAAGCAGGACAGGTCCAGGTACTAGGTGGGCCAGATGGCAAAGCTGTTCTCGTGACTCTGAAAGCTGGATCTGTATTTGGAGAAATAAGCTTGTTGGCTGTTGGTGGGGGAAATCGTCGGACAGCAAATGTGGTAGCTCATGGGTTTACCAATCTTTTCATTTTGGATAAGAAGGACTTGAATGAAATTTTGGTTCACTACCCAGAGTCTCAGAAGTTGCTTCGGAAGAAAGCCAGGAGGATGCTAAGAAATAACAACAAGCCCAAAGAACAGAAGAGTGTGCTCATTCTTCCTCCAAAGGCTGGCACTCCTAAGCTCTTCAATGCAGCTTTAGCTGCAGCAGGAAAGCTGGGAGGGAAGGGGGGAGCAAGAGGCGGGAAACTTGCCCATTTACGAGCAAGGCTGAAAGAATTGGCTGCATTAGAAGCAGCTGCGAAGCAACAGCAAGAGCTGGAA---CAGGCCAAGAGTTCTGCT------------GCTTCAGCAGCCCCAGATAAACCAGAGTCAGCAGCTCCAGATAAAGCCGAATCCGTG---GCTCCAGATAAAGCAGAACCGGCAGCTCCGGATAAAGCAGAA------------------------------------------------------------------------------------------------------------------------------------------------------------------------ACCGTGGCTCCAGACAAAGCA------------------------------------------------------------------------------------------------GAATCAGCAGCTCCAGACAAAGCAGAATCGGCAGCTCCGGAACCATCA---------------GTCGGACCAGTGTCAGCTGCTCCAGACCCACCAGATGCCCATCCTCCATCTTCATCCTCCCCCAAGAAGTCAGAGGGAGAAGGTGATGGGGAAGTCGTGGCTGAGTCTAAAGATCACTCTGTCAGAATCCGTATAAGT---CCTGACCCAGGGAGTGATGAACAAATTCTCTCTGTAGAAATTCCAGAAAAGAAGGATGAT---GAATGAATGTTTAAGCCACTAAAAGCAAAATTCAACAAGGTGAAGCCTAAAGAAGGAAATAAAAATGAAGAAACTATTAAGCCAGACATTCCAGCTCAGCCATCCACTGGCCAGGGAGAATGTAAAACTAAAAAGAGGTCTCCAAAAGCC---AAGATGTCTTCAGCATCAGGTGAA------CTCCTCAAAAGTAAAGGTCTAATTCCAGGGGAGAATTCATTCACAGGCCTGAATTTATCTCTTGACCCTGTACATCCTCAAAATCCAGAAGAACCGATCAGAATGACACCGATACAGAAGGAAACAAATAATTGGAAAGAAGAAGCAGTCAACACAGAAAAAAAGCCAAATCAGAGCCCTGTTGCAAGTAAGTATGCTGAAACTCGACTCCAAGATCTTGCTAGTAGGCTGCGTCAAAGAACTGCCCACTATAAGAAAAAGTTGGAAGAGGGAGATTTATCTTCCCCTGAAGCCAGTCCCAAAGCTGCTGCACCTGCAGGTCCTCTT---CACCCAGGAGAAGATGAGGTTAACAGAGAAGAGGAACACTACTGTGACATGATGTGTTGCAAATTCAAGAAGGTCCCATTGAAAGAGTATCTGAAGAAGATGAAACTGCCAACCAGTATAGATTCACAAACAGATGTCTCCTATGTCTTGTGGCTCCTGTTGGTCACTGTTGCTTATAACTGGAACTGCTGGTTTATTCCAATGCGCCTAGTTTTTCCGTATCAAACATCAAAAAATATGAGATACTGGCTGATAACTGACATCATCTGTGATATCATATACCTGAGTGACATACTGATAGTCCAGCCTAGACTGGAATTTTTAAGAGGAGGAGACAAAATAATAGAACCAAAGGCGATGAAAGAGCACTACCGGACTTCTGCAAAATTTAAGATGGATCTTGTGTCAATAATACCATTTGACGCTCTTTACTTCGTTTTTGGATTTAATCCATTATTTCGAGCAAATAGGACACTAAAGTACGCCACATTCTTTGAGTTTAATGAGCGCCTGGAGTGGAGAATGGACAAAGCATACATCTACAGAGTCATTCGAACCACTGGATACCTTCTGTTCATCCTACATATTAATGCATGCATTTATTACTGGGCTTCAGACTACGAGGGAATTGGTAGTACTAAATGGGTATATGATGGTAAAGGAAATAGGTATCTAAGATGTTACTACTGGGCAGTTCGAACTTTAATTACTATTGGTGGCCTTCCAGAACCACAAAACACATTTGAGATTACCTTCCAACTCTTGAATTTTTTCTCTGGGGTGTTTGTATTCTCCAGCCTAATTGGACAGATGAGAGATGTTATTGGATCAGCTACTGCCAATAAGAACCATTTCCGTGCCTGCATGGATAATGCCATCACTTATATGAATATGTATTCTATACCCAAAATAATACAGAACCGTGTTCGGACTTGGTACGAATATACTTGGGACTCTCAAAGAATATTGGATGAGTCAGAATTCCTGGAACACTTGCCAACCAAGATGCAACTGGCCATTGCCATCAATGTGAACTTCAATATCGTGAATAAGATCGACTTGTTTAAAGGGTGTGATACACAGATGATTTATGACATCCTTCTGAAATTGAAATCTAGTGTGTATTTACCTGGTGACTTTGTCTGC-----AAAAAGGGAGAGATTGGCAGAGAGATGTACATCATTAAACAAGGAGAAGTTCAAGTTCTTGGAGGTCCTGATGGCACTAAAGTTCTCGTTACTTTGAAAGCTGGAGCTGTCTTTGGAGAGATCAGTCTTCTAGCAAGAGGTGGAGGAAATCGCCGGACAGCTAATGTGGTGGCTCACGGATTTGCCAATCTCTTTATCCTTGACAAAAAAACACTCAGTGAAATCTTAGTGCACTACCCAGACTCTGAAAAGCTCCTCATGCAGAAAGCCAAATTACTTCTAAAACAGAAGGCTAAGCCTACAGAGGCCCCACCTCCAGTGAAAGGTTTTGCCCTGCTCTTCCCGCCCAAAGAAGAGACACCCAAAATGCTTAAAGCTCTGTTGGGTGGCTCAGGTAAAGCAAGTCTCGCGAGACTACTCAGACTGAAGAAAGAACTAGCAGCTCAGGAAAAGGAGAAAAAAATCGAGGTAAAAGAA---CAAAAAATCGAAGGAATAGAGAACCAAGAAAAGGAACC---------------------ACCAGAAAAACCACTGAATATGCCCAAATGTAA---------TGTTACAGAAGAAGAAGCATCCAAGCCAATAACAAAGGCAATCCTACCTAGAGAAAACCCTAAAGCATCACTTATCATCACTATGACCCCTTCCTCTAATTCAGAAGAAGAAATTCTTACAGTCGAAATGAAAGAGAAGGCAAATTAAATGGACATAACCATCCAGCACCCCTGGTTCAAACGTGCTCTTGGATCCTTATATCCAAGCCGCTTGTTTGACCAGTTTTTTGGAGAAGGCCTTTTTGAATATGACCTCTTGCCTTTCCTCTCTTCCACCATCAGTCCTTATTACCGGCAGTCACTCTTCCGAACTGTGTTGGAGTCAGGCATTTCTGAGGTGAGATCTGACCGAGACAAGTTTGTTATCTACCTGGATGTAAAACACTTCTCTCCTGAAGACTTGACTGTGAAGGTGTCGGATGACTATGTGGAAATTCATGGGAAGCACAGTGAAAGACAGGATGACCATGGCTATATTTCCCGTGAATTCCATCGCCGATACCGCCTGCCTTCCAATGTGGACCAGGCCTCCATTTCCTGCTCCCTGTCTGCTGATGGCATGCTGACCTTCTCTGGTCCCAAGATCCACTCTAACATGGAATCAAGCCACAGCGATCGGTCCATCCCTGTATCTCGTGAGGAGAAACCCACCTTGGCTCCCTCTTCCTAGATGGATATCGCCATCCATCATCCCTGGATCCGTCGCCCCTTATTTCCTTTCCACTCACCCAGCCGAATCTTTGACCAGTTCTTTGGAGAGCATCTGCTGGAGTCTGACCTCTTCCCAACCTCCACTGCCCTGACTCCTTTCTACTTTCGACCCCCTTTCCTGCGGACACCTAGCTGGCTTGAGACTGGCCTCTCAGAGATGCGACTGGAGAAGGACAAGTTCTCAGTAAACCTGGACGTGAAGCATTTCTCCCCAGAGGAGCTCAAGGTCAAAGTGTTGGGCGATGTGATTGAAGTTCATGGAAAGCATGAAGAGCGCCAGGATGAGCATGGCTTCATCTCTCGTGAATTCCATAGGAAGTATCGGATCCCAGCTGATGTGGACCCCCTTGCCATCACCTCATCTCTGTCATCTGATGGGGTCCTTACTGTGAATGGACCAAGGAAACAGGCTGCTGGCCCTGAACGCACCATTCCTATCACTCGCGAGGAAAAGCCTGCTGTCACTGCAGCCCCCCGGAAATAGATGGAGACCCAGGCTGTCCAGAGGGAGCTCGAAACTGTGCCAGCTGCTAGGATGGCTCAGACAAACCCTATGCCTGGGCCCCTAGGGCCATGGAAGGTGACCATCTATGACCAGGAGAACTTCCAAGGAAAGAGGATGGAGTTCACGGGCCCCTGCCCCAATGTCTCCGAGTGCAGCTTTGACAATGTGAGGTCCCTGAAGGTGGAATGTGGCGCGTGGGTTGGTTACGAACACACAAGCTTCTGTGGGCAGCAGTTTGTCCTGGAGAGGGGAGAGTACCCACGTTGGGAAGCCTGGAGCGGGAGCAATGCCTACCATGTCGAGCGTCTCATGTCCTTCCGCCCCATCTGCTCCGCGAACCATAAGGAATCCAAGATTATGATCTTTGAGAAGGAAAACTTCATTGGACGCCAGTGGGAGATCTGCGATGACTACCCTTCCTTGCAGGCCATGGGCTGGTGCAACAATGAAGTTGGTTCCATGAAGATACAGTGTGGAGCGTGGGTTTGCTACCAGTATCCTGGATACCGTGGCTACCAGTACATCTTGGAGTGTGACCATCATGGAGGAGACTATAAGCACTGGAGAGAAT-GGGGCTCTCATGCCCAGACTTTCCAGATTCA-GTCGATCCGCCGTATCCAGCAGTAGATGTCCCAACAATGTACCAAGTCATCTGGCCACTGGAAGATCGTGGTGTGGGACCAGGAGGGGTTCCAGGGCCGTCGGCATGAGTTCACAGCTGAGTGTCCAAGTATTCTGGAGGTTGGCTTTGAGACAGTCCGATCCATCAAAGTACAGAGTGGAGCGTGGGTGGGCTTTGAACATGCCGGCTTCCAGGGTCAGCAGTTTGTCCTGGAGCGGGGTGAGTACCCAAGCTGGGAAGCCTGGAGTGGCAACGTCGCCTACCATGTGGAGAGGCTGACCTCCTTCCGTCCTGTAGCTTGTGCAAACCACCGAGATTCCAGGATGACCATCTTTGAGCAGGAAAACTTTCTGGGCAGGAAGGGAGAACTGAGTGACGACTACCCCTCTCTGCAAGCCATGGGCTGGGAGAACAACGAGGTGGGCTCCTTCCGAGTCCATTGTGGAGCCTGGGTTTGCTCCCAGTATCCAGGCTACCGAGGCTACCAGTATGTTCTGGAATGCGATCATCACTCAGGAGACTATAAACACTTTCGGGAATGGGGCTCCCATGCTCAAACCTTCCAGATTCAGTCCATCCGCAGAATCCAGCAGTGAATGTCTCAGCCTGCAAAGGCCCCTGCAGCCCCAACCACTGCTGCCCCGCAAGCCACAGAGGGGAAGGAAAAAGGGGCTCCTGCCTCAGTGCCTGCTCCTGGGCCCACTCCAGCTCTGGTTCCTGCCTCTGTTCCCATCCCCAGCTCCAAGGTTGGGGACCTGCCCATGGGAGGCTTCAGGCTGGTGGTCTTTGATCAGGAAAACTTCCAGGGCCGTCGGGTGGAATTCTCTGGGGAGTGCATGAATCTGGGAGACCGTGGCTTCGACCGAGTTCGCAGCATCATTGTGATCTCAGGACCATGGGTGGCCTTTGAGCAGTCCAACTTCCGAGGAGAGATGTTCATCTTGGAGAAGGGAGAGTATCCTCGATGGGACACCTGGTCCTGCAGCTACCGTAGCGACTGCCTCATGTCCTTCCGGCCCATCAGGATGGATTCTCTGGATCACAAGATCTGCCTGTTCGAATGTACCAGCTTCAAGGGTAACAAGATGGAGATTCATGAGGATGATGTGCCCAGTCTCTGGTCCTATGGCTTCTGTGACCGTGTGGGCAGCGTGAGGGTCCCCAGCGGGACATGGGTTGGCTATCAGTACCCCGGCTACCGAGGCTACCAGTATCTGTTTGAGCCCGGCGAGTACAAGCATTGGAACGAGTGGTCTGCCTACCAGCCCCAGATCCAGTCCGTCCGTCGAATTAGAGACATGCAGTGGCACCAGAGAGGCTGCTTCCCCATTCCCACTAGTCTACCTAAGTGAATGGCGTCGGACCACCAGACTCAGTCCTCTAAACCGCAGCCCCTCAATCCCAAGATTGTCATCTTTGAGCAGGAGAATTTCCAGGGTCGCTCCCATGAGCTGAGTGGGCCATGTTCCAACCTAAAGGAGACTGGGATGGAGAAGGCGGCCTCCATTCTTGTGCAGTCGGGACCCTGGGTCGGGTATGAACAGGCCAACTGCAAAGGAGAGCAGTTTGTGTTTGAGAAAGGTGAGTATCCTCGATGGGACTCTTGGACCAACAGCCGCCGGACCGATGCACTCAGCTCCCTGAGACCCATCAAAGTGGACAGCCAGGAACACAAAATCATCCTTTATGAAAACCCAAACTTCACTGGGAAGAAGATTGAGATCATCGATGATGATGTGCCTAGCTTCCACGCTCACGGCTACCAGGAGAAAGTGTCATCTGTGAGGGTGCAGAGTGGAACGTGGGTAGGCTACCAGTATCCAGGTTATCGAGGCTTCCAGTATCTATTTGAGAAGGGAGAGTACAAGGACAGCAGTGATTTTGGGGCTCCCCACCCCCAGGTTCAGTCTGTACGGCGCATACGGGATATGCAGTGGCATCAGAGGGGCGCCTTCCATCCAACCAACTAGATGATGGAGCAGCAAAGCGTCCCCGAGCAGGCGGCTGCTGGGAAAAGCCATGGAGGCTTGGGAGGGAGCTTCAAGGTCTCCGTCTATGAGCTGGAGAACTTTCAGGGAAAGAAGTGCGACTTCTCTGCGGAGTGCCCCAACCTCACTGAGAGTCTGCTGGAGAAGGTGGGCTCCATCCAGGTGGAATCTGGCCCATGGTTGGCATTTGAGCGCTGCGCCTTCCGGGGAGAGCAGTTCGTCCTAGAAAAGGGGGATTACCCCAGGTGGGACGCCTGGTCCAACAGCCATCACAGCGACAGTCTCCTCTCCCTTAGGCCCCTGCACATCGACAGCCCAGAGCACAAAATCCACCTATTTGAGAATCCAGGGTATGGCGGCCGCAAGATGGAGATCGTGGATGACGATGTGCCCAGTCTCTGGGCCCATGGCTTCCAGGACCGAGTGGCCAGCATCAGAGTTATCAATGGAAC??????????????????????????????????????????????????????????????????????????????????????????????????????????????????????????????????????????????????????????????????????ATGTCTAAAAGTGTAGCCAAGATAACTTTCTACGATGACAAGAATTTCCAAGGTCACTACTATGAGTGTGACAGTGACTGTGTCGACTTCCACACCTATCTGAGTTGCTGCAACTCCATCCGAGTGACCAGCGGGGCCTGGGTGGTATATGAGAGGCCTAACTTTTCAGGGAACATGTACATCCTAACTCAGGGCGAATACCCTGATTATCACCACTGGAGGGGGCTCAATGATCGGCTCAGCTCCTGCAAGGTCATTCATCTGTTGAGTGGAGGCCAGTATAAGCTTCAGATCTTTGAGAGAGGAGACTTCAATGGCCAGATGTACGAGACCACCGAGGACTGCCCTTCCGTCATGGAACAGTTCCACATCCGTGAGATCCAGTCCTGTAAGGTCCTGGATGGGGTCTGGGTCTTCTACGAGCAGCCCAATTATCATGGCAGGCAGTACTTCTTGGACAAGAAGGAGTACCGCAAGCCCGTGGACTGGGGCTCCCCCTGCACAGCTGTCCAGTCATTCCGTCGTATCATGGAGTGAATGGGTGATTGGAGTTTCCTGGGGAATATATTGGAGGAGGTAAATGAGCACTCCACGGTCATCGGCAGGGTCTGGCTCACCGTCCTCTTCATCTTCCGGATTCTCATCCTGGGCACGGCAGCAGAATTTGTGTGGGGAGACGAGCAGTCAGACTTTGTATGTAACACCCAACAACCAGGTTGTGAGAATGTCTGCTACGATGAGGCCTTCCCCATCTCCCACATCCGTCTCTGGGTCTTACAGATCATCTTCGTGTCCACTCCATCCCTGGTGTATGTGGGCCATGCTGTGCACCACGTACGTATGGAAGAAAAGAGGAAGGAGAGGGAAGCTGAGGAGGTATGCCAGCAGTCTGGGGCCAAT---GGGGAGAGGCTGCCGTTAGCCCTGGATCAAGGAAGTACCAAGAAGAGCAGCAACAGTACCAAAGGCACCAAAAAGTTCCGGCTGGAGGGGACCCTCTTGAGGACCTACATTTGCCACATCATCTTCAAGACTCTCTTCGAGGTGGGCTTCATCGTAGGTCATTACTTCTTGTATGGCTTTCGGATCCTGCCTTT--GTATCAGTGCAGCCGTTGGCCTTGCCCCAATGTGGTAGACTGCTTCGTGTCTAGGCCCACTGAGAAGACCATTTTTATCCTTTTCATGCTCTCAGTGGCCTCTGTGTCCCTATTCCTCAACATCATGGAAATCAGCCACCTGGGCCTGAAGAGAATCCGATCTGCTTTTAATAGACCTGCTGAGCAACCACTGGGGGAGATCCCTGAGAAATCCCTCCACTCCATTGCTGTCTCCTCCATCCAAAAGGCCAAGGGCTACCAGCTCCTAGAAGAAGAAAAAATCGTGTCCCACTATTTCCCCCTGACCGAGGTTGGGGTGGTGGAGACAAGACCACTTGCTGCCACACCTTTCAGCCGTTTCGAAGAGAAGATCAGCACTGGGCCTCTGGGAGATCTGTCCCGGGCTTACACGGAAACGCTTCCTTCCTATGCTCAGGTGGGAGAACAAGAAGTAGAGGCAGAACGTGAAGAAGAGGAGGCAGAGGCCCCACCAGAGGAGGAAGAGAAGAAGCAGGAACCAGAAACAGTGACCCCAGAGGGGCAGGAAGCC---CCTGTAGTGC------AGGAGGAAGAGAAGGAGAAAGCAGGGACCCCAGTAGAAATGAAGGCAGGAGACAAG------------------CCAGAGCTGCCAGTGGAGAAGATACCACTGTGCCCAGAGCTGGCAGCAGATGACACCCGACCCCTCAGCCGACTAAGCAAAGCCAGCAGCCGAGCAAGGTCAGATGATTTGACTGTATGAATGGGGGCTGGAGCCAGTGCTGAGGAGAAACACTCAAGAGAATTGGAAAAGAAGCTGAAAGAAGATGCTGAGAAAGATGCCAGGACAGTGAAGCTGCTTCTGCTAGGGGCTGGAGAGTCTGGAAAAAGCACCATCGTTAAGCAGATGAAAATTATCCATCAAGACGGTTACTCCCTAGAGGAGTGCCTGGAGTTTATTGCTATCATTTATGGCAATACCCTGCAATCCATCCTGGCCATTGTCCGGGCCATGACAACTCTCAACATCCAGTATGGAGACTCAGCCAGACAAGATGATGCAAGGAAGTTGATGCACATGGCAGACACCATTGAGGAAGGCACAATGCCCAAGGAAATGTCTGACATCATTCAGCGTCTGTGGAAGGACTCAGGCATCCAGGCCTGCTTTGACAGAGCCTCTGAATACCAGCTCAATGACTCTGCAGGATATTACCTCTCAGACCTGGAGCGGCTGGTGACCCCTGGCTATGTGCCCACTGAACAGGACGTGCTGAGGTCTCGAGTTAAGACAACAGGCATCATTGAGACCCAGTTCTCCTTCAAGGATCTCAACTTCAGAATGTTTGACGTGGGTGGTCAGCGCTCAGAGAGGAAGAAATGGATCCATTGCTTTGAAGGCGTCACCTGCATCATCTTTATTGCCGCTCTCAGCGCCTATGACATGGTGCTGGTGGAAGATGATGAAGTGAACCGGATGCACGAGAGTCTCCATCTATTCAACAGCATCTGTAACCATCGTTACTTTGCCACAACCTCCATTGTCTTGTTCCTTAACAAAAAGGACGTTTTCACTGAGAAGATTAAGAAGGCCCATCTCAGCATCTGCTTCCCTGACTATGATGGCCCCAACACCTACGAGGACGCCGGCAACTACATTAAACTACAGTTTCTGGAGCTGAACATGCGGCGGGACGTGAAGGAGATCTATTCGCACATGACTTGTGCTACAGATACCCAGAACGTCAAGTTCGTCTTCGACGCCGTCACCGACATCATCATCAAGGAGAACCTGAAGGACTGCGGCCTCTTCTGAATGGGCAGTGGAGCCAGTGCTGAGGACAAAGAACTGGCCAAGAGGTCCAAGGAGCTAGAGAAGAAGCTTCAGGAGGATGCAGACAAAGAAGCAAAGACTGTCAAGCTATTATTGTTGGGTGCCGGGGAATCAGGAAAGAGTACCATCGTCAAACAGATGAAAATCATCCACCAGGACGGCTACACTCCAGAAGAGTGTTTGGAGTTCAAATCCGTTATCTACGGCAACGTGCTGCAGTCCATTCTGGCCATCATTCGTGCCATGTCCACCCTGGGCATTGACTATGCAGAATCATCTTGTGTGGATGATGGACGACAGCTTAACAACATAGCTGATTCCATGGAGGAGGGAACCATGTCTCCTGAGCTGGTGGGCATCATTAAAAGACTATGGCAGGATGGGGGCGTGCAGGCCTGCTTTGACCGTGCTGCCGAGTACCAACTCAATGACTCTGCCTCTTACTACCTCAATCAGTTGGATCGCATCACAGCCCCTGACTACCTCCCCAACGAGCAGGATGTTCTTCGATCTCGGGTCAAAACTACAGGCATCATTGAGACCAAGTTCTCAGTCAAAGACCTGAATTTCAGGATGTTTGACGTGGGAGGGCAGAGGTCAGAGCGCAAGAAATGGATCCATTGTTTTGAAGGTGTCACCTGTATCATTTTCTGCGGAGCCCTAAGTGCCTATGACATGGTGCTGGTGGAAGATGATGAAGTGAACCGCATGCATGAGTCTCTGCATCTGTTCAACAGCATATGTAACCACAAGTTCTTTGCTGCGACTTCCATTGTTCTGTTTCTCAACAAGAAGGACCTTTTTGAGGAAAAGATCAAGAAGGTTCACCTCAGCATTTGCTTTCCTGAGTATGATGGGAACAACTCCTATGAGGATGCAGGAAATTATATAAAGAGCCAGTTTCTTGACCTAAACATGCGTAAAGATGTCAAAGAAATCTACAGTCATATGACTTGTGCTACCGACACACAGAATGTCAAATTTGTGTTTGATGCGGTCACGGATATCATCATCAAAGAGAACCTCAAGGATTGTGGGCTCTTCTAGATGAGTGAGCTTGACCAGTTACGGCAGGAGGCCGAACAACTGAAAAACCAAATTAGAGATGCTAGAAAAGCATGTGCAGATGCAACTTTATCTCAGATCACAGCCAACATTGATCCTGTGGGTCGAATCCAAATGCGTACTAGAAGAACACTGAGGGGGCATTTGGCTAAAATTTATGCAATGCATTGGGGCACTGATTCCAGGCTTCTAGTTAGTGCCTCCCAAGATGGCAAACTCATCATTTGGGATAGCTACACCACAAACAAGGTTCACGCCATTCCTCTGCGCTCATCTTGGGTCATGACCTGTGCATATGCACCTTCTGGCAACTATGTGGCCTGTGGTGGGCTTGACAACATCTGCTCCATTTACAATCTGAAAACTCGTGAAGGAAATGTGCGTGTTAGTCGTGAGCTGGCTGGACACACAGGTTACTTGTCATGCTGCCGCTTCCTGGATGATAATCAAATTGTCACCAGCTCTGGAGACACCACTTGTGCTTTGTGGGACATAGAAACTGGCCAACAGACAACCACCTTCACTGGGCACACTGGGGACGTCATGAGTCTTTCTCTTGCCCCTGACACCAGATTATTTGTTTCTGGGGCTTGTGATGCTTCAGCCAAACTGTGGGACGTTCGAGAAGGAATGTGCCGGCAAACTTTCACCGGCCACGAATCTGACATCAATGCCATCTGTTTCTTTCCAAATGGCAATGCATTTGCCACAGGTTCAGATGATGCTACCTGTAGGCTCTTTGACCTCCGAGCTGACCAGGAGCTGATGGTGTATTCCCATGACAACATCATCTGTGGGATCACCTCCGTGTCCTTCTCTAAGAGTGGACGCCTCCTCCTGGCTGGATACGATGACTTCAACTGCAATGTCTGGGATGCTCTCAAAGCAGACAGAGCAGGTGTTTTGGCCGGGCACGATAATCGAGTCAGCTGCCTCGGGGTGACCGATGATGGCATGGCAGTGGCAACGGGATCCTGGGATAGTTTCCTCAAGATATGGAACTAAATGGGGGAGATGGAGCAATTGCGTCAGGAAGCTGAACAGCTCAAGAAACACATTGCGGATGCCCGGAAAGCCTGTGCCGATACCACCTTGGCAGAGCTGACTTCTGGCCTAGAGGTTGTTGGGAGGATTCAGATGCGGACACGGCGGACCCTCCGTGGACACTTGGCTAAGATCTATGCCATGCACTGGTCGACTGACTCCAAGCTGCTAGTGAGTGCTTCACAGGACGGGAAGCTGATCGTGTGGGACACCTACACCACCAACAAGGTCCATGCCATTCCTCTGCGTTCATCTTGGGTCATGACCTGTGCCTATGCGCCGTCGGGGAATTTTGTGGCCTGTGGAGGCCTGGACAACATGTGCTCCATCTATAGCCTCAAATCTCGAGAGGGCAATGTCAAAGTGAGCCGGGAGCTCTCTGCCCACACAGGTTACCTGTCCTGCTGTCGATTCCTAGATGACAACAACATTGTGACCAGCTCTGGGGACACCACATGCGCCCTCTGGGACATTGAGACTGGTCAGCAGAAAATGGTATTTTTGGGCCACACAGGAGATTGCATGAGCCTGGCTGTTTCTCCCGACTTCAAACTCTTTATTTCTGGGGCCTGCGATGCCAGCGCCAAATTGTGGGATGTTCGAGAGGGGACTTGCCGCCAAACTTTCACGGGTCACGAGTCTGACATCAATGCTATCTGCTTCTTCCCCAATGGTGAAGCGATTTGTACTGGCTCAGATGATGCCACCTGCCGTCTCTTTGACCTCCGGGCTGACCAGGAGCTCATCACTTATTCCCACGAAAGCATCATCTGTGGGATCACGTCGGTTGGCTTCTCCCGAAGTGGCCGCCTCTTGTTGGCTGGCTATGATGACTTTAACTGTAACATCTGGGATTCCATGAAGGGTGAACGTGTTGGGACCCTCTCAGGCCATGACAACAGGGTCAGTTGCCTGGGGATCACAACTGATGGGATGGCAGTAGCCACAGGCTCCTGGGACAGCTTCCTCAAGATCTGGAACTGAATGCCGGTCATCAACATCGAGGACCTGACCGAGAAGGACAAGCTCAAGATGGAGGTGGACCAGCTGAAGAAGGAGGTGACCCTGGAAAGGATGGTGGTCTCAAAATGCTGTGAAGAAGTGAGGGACTACATCGAGGAGAGGTCCGGCGAGGACCCCCTTGTGAAGGGAGTCCCGGAGGACAAGAACCCCTTCAAGGAGCTCAAGGGCGGCTGCGTCATTTCCTGAATGGCTCAGGATCTCACCGAGAAGGAGCTGTTAAAAATGCAGATCGATCAACTTAAGAAGGAAGTGAAGAATGAAAGATCTATGATTTCCAAAACAGGGAAAGAACTGAAGGACTATGTGGAAGCTCATGCTGGAGATGACCCCCTCCTTAAAGGCATCCCTGAGGACAAAAATCCCTTTAAGGAGAAAGGTGGTTGTATGATAAGCTGAATGGATTTTGGGTCCCTGGAGACCGTTGTGGCCAATTCTGCCTTCATAGCTGCTCGGGGCAGTTTCGATGCAAGTGGTAGCTCCCATTTATCTCGCGACAAGAAGTACCTTTCGAAGCTCAAACTGCCTCCTCTCTCCAAATGTGAATCCCTACGGGACACCCTTAACTTAGACTTCGTAAACATTTGCTCCGAACAGCCCATCGGCAAGCGCCTCTTCCAGCAGTTCCTAAAGAGCGTGGAGCAGCACGTCCCCGCCGTTGAGTTATGGCGGGATATCGAGGACTACGACACTGCTGATGATGACTTTCGCCTTCAGAAAGCCCAGGCCATCCTTGCCGACTACCTGGATCCCAAGGCCAAGCTTTTCTGCAGCTTCCTGGAGGAGGGCATGGTCGAGAAGGTCAAGGAGAAGCACGCAAGCATCCCCAATGGACTCTTCCAGCCTCTGCTTCAGACGACTCTGGACCATCTGAGTGAGGCACCCTTCAAAGAGTACTTGGAGAGCTTGTATTTCTTGAGGTTCCTGCAGTGGAAGTGGCTAGAAGCCCAGCCTATTGGGGAAGACTGGTTTTTGGACTTCAGGGTCCTGGGAAAGGGGGGTTTTGGGGAGGTGTCCGGTTGCCAGATGAAAGCCACAGGCAGGATGTACGCCTGTAAAAAACTGAATAAGAAGAGACTGAAGAAAAGGAAAGGGTACCAAGGCGCTATGGTAGAGAAGAGAATCCTAGCGAAGGTCCATAGCAGATTTATAGTCTCTTTGGCTTATGCATTTGAAACCAAAACTGACCTCTGTTTGGTGATGACCATCATGAATGGAGGAGACTTAAGGTATCATATCTACAACGTCAATGAGGAGAATCCTGGTTTTGAGGAACCAAGAGCCGTCTTTTACATTGCCCAGATCATCTGTGGCATGGAGCACCTCCACCAGAACAGGATTGTGTACAGGGATCTCAAGCCAGAGAATGTCCTGTTGGATAATGATGGCAACGTCCGGATTTCTGATCTTGGCCTTGCAGTGGAACTGAAGGAAGGACAGACAAAGACAAAGGGTTATGCGGGCACCCCAGGTTTCATGGCGCCAGAATTACTTCGGAGTGAGGAATATGATTTCTCTGTGGACTACTTTGCTTTGGGGGTTACATTATATGAGATGATTGCAGCCAGAGGACCCTTTAGAGCCAGAGGAGAAAAGGTTGAAAATAAAGAACTCAAACAGAGAATTATTTCTGAGCCTGTGAAGTACACAGAGAAATTCAGCAAGGCCAGCAAGGACTTCTGTGAAGCCCTCCTTGAAAAAGACCCAGAGAAGCGTCTTGGATTCAAAAATGGGAACTGTGATGAACTCCGAGTCAACGTCCTCTTCAAGGACATTAACTGGAGGCAGCTAGAAGCTGGTATGCTGATACCTCCTTTTATCCCTGACTCTCGAACTGTCTATGCAAAGAACATCCAGGATGTTGGTGCCTTTTCCACTGTTAAAGGGATTGTATTTGACAAAACAGATACTGAGTTCTTTCAGGAATTTGCAACTGGAAACTGTCCCATTCCTTGGCAGGAAGAGATGATTGAAATGGGCATTTTTGGGGACCTGAATGTGTGGCGTGCTGATGGCCAGATGCCTGATGACATGAAGGGCATAGCTGTGGAAGAGCCACCCGCGGCATCCAAGTCAGGAATGTGTCTGATCTCCTAGATGGTTGACATGGGTGGTCTGGACAACCTTATTGCCAACACAGCCTATCTCCAAGCCCGTAACACAGGAGATGGAGACACCAAGGAGATGCAGAGGCGGCGACGCAGCCTGGCACTGCCAACCCCCGAGCATTGTACAGAACTGCGTCAGCTCTTGCCCCCTCACTTTGAGGCTTTGTGTGAGCAGCAGCCCATCGGCCGCCGTCTCTTCCATGACTTTCTGGCCACGGTGCCCATCTACAAAGAGGCTGTGGACTTCCTCAGTGAGGTGTCCACCTGGGAACTGGCTGAAGAGGATAGTACCAAGGACAGCACTCTGAAGAAGCTGGTGAATGCTTGTGCGCAGGCCAGCACCCCAACAGGGCAGCTCCCCTTCCTCAGCCCTGCCCTGGCTGCCAGGTGCCAGGCGGCCTCTGAGAAGGAACACGCATCCTTAGTGGGGCTGGCCAAGGCAGAGACCATGGCCTTCCTTCAGAATCAGCCCTTCCAGGACTTCCAAGCGAGCCCCTTCTTTGACAAGTTTCTGCAGTGGAAAGCCTTTGAACAGCAGCCCATAACAGAAAAATATTTCTATGAGTTCCGAGTGCTGGGGAAGGGGGGTTTTGGGGAGGTGTGCGCCATCCAAGTGAAAAACACGGGCAAGATGTACGCTTGCAAGAAGCTGGACAAGAAGCGGCTAAAGAAGAAAAAGGGGGAACAGATGGCTCTTTTAGAGAAGGAAATCCTGGAGAAAGTCAATAGCCCTTTCATCGTGACCCTGGCCTATGCCTTTGAGAGCAAGTCCCACCTGTGCCTGGTCATGAGCCTGATGAACGGCGGGGACCTCAAGTACCACATCTACCATGTGGGGGAGCGGGGCCTGGCCGCAAACAGGACCGTCTTCTACTCGGCACAGATCACGTGTGGAATACTGCACCTCCACTCCCTGGGCATCGTCTACCGGGACATGAAGCCCGAGAACGTCCTTCTGGATGACCGCGGGAACTGTCGGCTGTCCGACCTGGGCCTGGCCGTGCAGATCCAGGATGGCAAGCCCATCACGCAGAGGGCTGGAACCAATGGTTACATGGCTCCAGAAATCCTGAAGGAAGAGGAGAGTTATTCCTATCCTGTGGACTGGTTTGCAATGGGATGTAGTATTTACGAAATGGTGGCTGGGAGAACGCCATTCAAAGATTACAAGGAAAAGGTCAGCAAAGAAGATTTAAAGCAGAGAACCTTGGAACAAGAGGTCAAATTCCAACACGCAGGCTTCACAGAAGAAGCCAAAGACATTTGCCGTCTCTTCCTGGCCAAAAAAGCAGAGCAACGCTTAGGAAGCAGAGAAGAAGGGGACGATCCCAGGAAACACGCTTTCTTCAAAACAATCAATTTCCCCCGATTGGAGGCTGGTCTCGTCGACCCTCCCTTTGTGCCAGACCCCTCGGTGGTGTATGCCAAAGACATTGGTGACATCGAAGACTTCTCTGAGATCAAGGGGATAGAATTTGATGAAAGAGATAGAAAGTTCTTTAAAAAATTTGCCACAGGTGCTGTTCCAATAGCTTGGCAAGAAGAAATTATAGAGACGGGACTGTTTGAGGAACTCAATGACCCCAATCGATTG---GGCTGTCCCAATGGCAGC---ACTGCCAAGTCTGGGGTGTGTGTGTTACTGTAAATGTCTCTCTCTGTCTACAATTCTGGAGCCTCCCGCCAAACTTCCTCCCGCAGTGGGGTGGGGGGTCGCCGGCTCAGCCGTCTGTCCAGCTCCAGTAGT---GGA---GGCTTTGGTGGAAACATTTTTGGCTCTGGGGCATGTTCTGGGAGTAGTTTCAGTGCTGCATCCATGTTTGGTTCCAGCAGTGGCTTTGGCAGCAGCTCTGGAAATGCCTTTGGAGGAGGACTGGCCAGTGGTTATGCAGCAGGACTGGGC------------------------------------------------AGTGGTTATGGAGCAGGTCTAGGC------------------------------------------------------------------------AGTTGTTATGCAGTAGGACTGGGCAGTGGTTATGGAGGTGGGCTAGGAAATAGTTATGGAGGAGGACTGGGCAGTGGCTCAATGGGCATCCCCTGTAGCAATGATGGAGGCCTTCTTTCGGGATCAGAAAAGGAGACCATGCAAAACCTCAACGACAGGCTGGCTTCCTACCTGGCTAAAGTCCGGGCTCTTGAGGAAGCAAATACTGAATTGGAGAACAAAATTAGAGACTGGTATGAAACACGTGTAACTGGCGACTCTGTGTCCGGAAATGAGTATGAAAAATATTACCCATTAATCGAAGATCTTAGGAATAAGATTATTTCAGCCACAATCGAGAACGCTCGGCTCATTTTGCAGATTGACAATGCACGGTTGGCAGCTGATGATTTCAGAATGAAGTACGAAAATGAGCAGGCCCTGCGCCAGAATGTTGAAGCTGACATCAATGGCCTGCGTAGGGTGCTGGATGAGCTGACTCTGGCCAGGGCTGACCTGGAGATGCAAATTGAAGGCCTGACAGAAGAGCTGGCTTATCTTAAGAAGAATCATGAAGAGGAACTTCAAGCCATCCAAGCTGGAGGGCCTGGCCAAGTCAGTGTGGAGATGGATGCTGCTCCAGGAATCAACTTAACCAAACTCCTAAATGACATGAGAGGGCAGTATGAAACCATTGCCGAGCAGAATCGCAAGGAAGCCGAAGCTTGGTTCATTGAGAAAAGTGGAGAATTAAAGAAGGAAATCAGCAGCAACACAGAACAACTCCAGACAAGCAAGAGTGAAATAACGGACTTGAAGCGCACACTCCAGAGTTTAGAAATTGAGCTCCAGGCTCAACTTGCTATGAGAAAGTCCTTTGAAGACACCCTAGCAGAAACAGAAAGTGGCTACTGCAATCAGCTATCCCAGATACAGTTCCAAATTGGCAGCTTGGAGGCCCAGCTTTCCCAGATGAGATGTGACATGGAGCGTCAGAATGCAGAGTATGAACAACTCCTAAATATCAAGACCAGGCTGGAGATGGAGATTGAAACCTACCGACAGCTG-TTGGAAGGAGAACTTGAAGGGAATGGTGCTGTTGAAAGTTTAAACCTGCCAGAGTCCAATTCTCAAGCTCAGTCAATTGATTCTTCCAAAGATCCAGCCAGAACCAGGAAAATCAAGACAATTGTGCAAGAGGTAGTAGATGGGAAAGTAGTTGCCTCCGAGGTTCGAGAAATTGAAGAAGAAATA------TAAATGTACAGCTTCATGGGAGGGGGCCTCTTCTGTGCCTGGGTGGGGAACATCCTCCTGGTGGTCGCCACAGCCACGGATCACTGGATGCAGTACCGGCTGTCTGGGGCCTTCGCCCACCAGGGTCTTTGGCGCTACTGCCTCAGCAACAAATGTTACCTGCAGACCGAAAGTATCGCATATTGGAATGCCACCCGGGCCTTCATGATCTTGGCTGCCCTCTGCTGCTTTGCGGGGATCGTCATCGGGATCCTGGCCTTTGCCCAGCTGCCCACCTTCCACCGCCTCACGCGCCCCTTCTCAGCAGGCATCATGTTCTTTATTTCCACTCTCTTCGTCCTTCTTGCCATGGCCATCTACACTGGAGTCACCGTGAGCTTCCTCGGGCGGCGCTTCGGGGACTGGCGTTTCTCCTGGTCCTACATCCTGGGTTGGGTATCCCTGCTCATGACCTTCTTTGCAGGTATATTCTACATGTGTGCCTATCGCATGCACGAATGTCGCCGCCTGTCTGGGCCTCGCTGAATGTGGGAGCTCCGCTCGGCCTCCTTCTGGAGGGCCATCTTTGCCGAGTTTTTCGCCACCCTCTTTTATGTCTTCTTCGGGCTGGGGGCCTCGCTGCGCTGGGCGCCCGGCCCGGTCCACGTCCTGCAGGTGGCCGTGGCCTTTGGACTAGCCCTGGCCACGCTGGTGCAGGCCGTAGGCCATGTCAGCGGAGCCCATGTCAACCCGGCAGTCACCTTCGCCTTCCTCGTGGGCTCCCAGATGTCCCTGCTGCGCGCCCTCTGCTACATGGTAGCGCAGCTGCTGGGGGCCGTAGCTGGGGCTGCTGTGCTGTACAGCGTCAC--------CCCCCCAGCTGTCCGGGGGAACCTGGCACTCAACACGCTACACCCTGGGGTGAGCGTGGGTCAGGCCACTATCGTGGAGATCTTCTTGACCCTTCAGTTTGTGCTCTGCATCTTTGCCACGTTTGATGAGAGGAGGAATGGACGCTTGGGGTCTGTGGCATTAGCTATTGGTGTCTCCCTCACCCTGGGGCACCTGTTTGGGATGTATTATACGGGTGCGGGCATGAACCCTGCTCGATCCTTTGCTCCTGCTATCCTCACCAGGAACTTCAGCAATCACTGGGTGTACTGGGTAGGCCCCATCATTGGGGGAACTCTAGGAGGCCTCCTCTATGACTTCCTGCTCTTTCCCCGGATCAAGAGTGTCTCCGAGAGACTGACTATTCTCAAGGGTATCAGGCCCAATGACTCTGAGGGGCAGCCCGAGGTCACTGGGGAGCCTGTTGAGCTAAAGACCCAAGCCCTCTAGATGACACAGGCATGGGACCCTGCAGGGTTCTTGGCTCGGCGGAGGGACGAGAATGAGGACGACAATGATGACACTACTCGGGCAAGCCTTTTTGTTTACACCAACAGCAACAATACTAGGGGCCCGTTTGAAGGTCCCAACTATCACATCGCCCCACGTTGGGTGTACAACCTCACCAGCCTCTGGATGGTCTTTGTGGTCATTGCATCCATCTTCACCAACGGGCTGGTGCTGGTGGCAACCATGAAGTTCAAGAAACTGCGTCATCCCCTGAACTGGATCCTGGTGAACCTGGCCGTGGCTGACCTGGGGGAGACGGTCATTGCTAGCACAATCAGCGTCATCAACCAGATTTATGGTTACTTCATCCTGGGCCACCCGCTATGTGTCCTAGAGGGCTACACCGTCTCTCTGTGTG-------------------------------------------------------------------------------------------------------------------------------------------------------------------------GTACTGGCCTCATGGGCTGAAGACATCCTGTGGCCCCGATGTGTTCAGTGGCAGCTCCGATCCTGGCGTTCAGTCCTATATGATTGTCCTCATGGCCACCTGCTGTATCTTTCCTCTCAGCATCATCCTGCTCTGCTACATCCAAGTGTGGCTGGCCATCCGGGCAGTTGCTAAGCAACAGAAGGAATCAGAGTCTACCCAGAAGGCCGAGAAGGAAGTGTCTCGCATGGTGGTGGTAATGATCCTTGCTTACTGCTTTTGCTGGGGTCCTTATACCTTGTTTGCATGCTTTGCAGCAGCAAACCCTGGCTACGCCTTCCACCCTTTGACAGCATCTCTTCCTGCCTATTTTGCCAAGAGTGCCACTATCTACAACCCCATCATATATGTCTTCATGAACCGGCAGTTCCGAACCTGCATCCTACAGCTTTTTGGGAAGAAGGTGGACGATGGCTCTGAAGTTTCCAGCACCTCTAAGACAGAGGTCTCTTCTGTCTCCTCTGTGGCGCCCGCATAAATGTCAGGGGATGAGGAGTTCTATCTGTTCAAAAACATCTCCTCAGTGGGACCTTGGGATGGCCCTCAGTATCACATTGCTCCTGCCTGGGCCTTCCACTTCCAGACAATTTTCATGGGCTTTGTCTTCTGTGCAGGGACACCACTCAATGCTGTGGTGCTTGTTGCTACACTTCGCTATAAGAAACTGCGTCAGCCTCTCAACTACATCTTGGTTAATGTTTCCTTCAGTGGTTTCATCTTCTGTATCTTCGCTGTCTTCACTGTCTTCATCTCTAGCTCCCAAGGCTACTTCATCTTTGGCTGCCATGTTTGTGCTATGGAGGCCTTCCTGGGCTCTGTGGCAGGTTTGGTGACTGGCTGGTCACTGGCCTTCCTTGCCTTCGAGCGCTTCATTGTCATCTGTAAGCCTTTTGGAAACTTTCGATTCAATTCCAAGCACGCGATGATGGTGGTCTTGGCTACGTGGGTCATTGGCATTGGTGTTTCCATCCCACCTTTCTTTGGTTGGAGCCGGTTCATTCCTGA------------------GGGTCTACAGTGCTCGTGTGGCCCTGACTGGTACACAGTCGGCACAAAATACCGCAGCGAATACTATACCTGGTTTCTCTTCATTTTCTGTTTCATCGTGCCCCTGTTCCTCATCTGCTTCTCCTACTCCCAGCTGCTGGGGACCCTCAGAGCTGTTGCAGCCCAGCAACAAGAGTCAGCCACAACACAGAAGGCAGAGCGGGAGGTGAGCCGCATGGTGGTGATGATGGTGGGCTCTTTCTGTCTTTGCTATGTGCCCTACGCAGCCCTGGCCATGTACATGGTCAACAATCGGAACCACGGACTGGACCTACGGCTAGTCACTATCCCTGCCTTCTTCTCGAAGAGCGCTTGTGTCTACAACCCCATCATCTATTGCTTCATGAACAAGCAGTTCCACGCCTGCATCATGGAAATGGTATGTAGAAAGCCGATGACGGATGACTCCGATGTATCCAGCTCTCAGAAAACTGAAGTCTCCGCTGTTTCCTCCAGCCAAGTTGGCCCTAGTTAAATGGGAGAAGTGACAGCCGCAGAAGTGGAAAAGTTCCTGGATGCTAACGTTAGCTTTGCTAAACACTACTACAACCACCAGTTCAGGGCCAAAGTCATCTCTGAGCTACTGGGTGCCAAGGAAGCAGCTGTTGATTTTAGCCACTTCCACTCCTTGACCAGTGTGGAAGAGAGTGAAATTGTTTTCGACCTCCTCCGAGATTTCCAGGAGAACCTGCAAGCTGAGAAATGTATGTTCAACGTCATGAAGAAGTTGTGTTTTCTCCTTCAGGCAGACCGAATGAGTCTGTTCATGTACCGGGCCCGGAATGGCATTGCAGAGCTTGCCACCAGGCTCTTCAATGTCCATAAAGATGCAGTCTTGGAGGACTGCTTGGTGATGCCTGACTCAGAGATCGTCTTCCCCCTGGATATGGGTGTGGTGGGCCACACTGCACATGCAAAAAAAATTGTGAACGTCCCCAATACAGAAGAGGATGAGCACTTTTGTGACTTTGTTGATGATCTCACGGAATACAAGACCAAGAGCATTTTGGCTTCCCCAATAATGAATGGAAAAGATGTTGTATCTGTAATTATGGCTGTGAACAAAGTGGATGGATCATGTTTTACCAAGAGAGACGAAGAGATTCTAACGAAGTATCTTAATTTTGCAAATCTGATCATGAAGGTGTTCCATCTGAGCTACCTTCACAACTGTGAAACTCGCCGGGGCCAGATACTCTTGTGGTCTGGGAGCAAAGTGTTTGAAGAACTTACAGACATCGAGAGACAGTTCCACAAAGCCCTTTACACAGTCCGTGCCTTTCTCAACTGTGATAGATACTCTGTGGGGCTCTTGGACATGACCAAGCAAAAGGAATTTTTTGACGTCTGGCCAGTGTTGATGGGAGAAGCTCCACCCTACTCAGGACCCAGGACACCAGATGGAAGGGAAATCAACTTTTATAAAGTCATCGACTATATCCTCCATGGGAAAGAGGACATAAAAGTAATCCCGAATCCTACTCCTGACCACTGGGCTCTGGTTAGTGGTCTCCCAACATATGTTGCCCAGAATGGCCTGATTTGCAATATCATGAATGCCTCTTCAGAAGACTTTTTTGATTTCCAGAAAGAACCTCTCGACGAATCCGGATGGATGATTAAAAATGTCCTCTCGATGCCTATAGTCAACAAGAAGGAAGAAATTGTTGGAGTGGCTACATTTTATAATCGAAAAGATGGCAAACCCTTCGATGAAATGGATGAGACACTCATGGAGTCTTTAACCCAGTTCCTTGGCTGGTCTGTTCTAAACCCTGATACCTATGAATCAATGAACAAGCTGGAAAACAGAAAGGATGTGTTCCAGGATATGGTCAAATATCACGTGAAGTGTGACAATGAGGAAATACAAGAAATACTGAAAACTAGAGAAGTGTATGGGAGAGAGCCCTGGGACTGTGAAGAAGATGAGTTATTTGAAATTCTACAAGAAGAGCTCCCAGATGCAGAGGAATATGAAATTAATAAATTCCACTTCAGTGACCTGCCCCTGACAGAGCTGCAGCTAGTGAAATGTGGAATCCAAATGTATTATGAACTGAAAGTAGTGGATAAGTTTCACATCCCCCAGGAGGCTTTAGTACGGTTTATGTACTCTCTCAGCAAAGGATACCGAAGAATTACTTACCACAACTGGCGCCATGGATTCAACGTGGGACAGACTATGTTCTCATTGCTTGTGACTGGGAAGCTGAAACGGTACTTCACAGATCTGGAGGCCTTGGCCATGGTGACTGCTGCTTTCTGCCATGACATTGATCACAGAGGCACCAATAATCTCTACCAGATGAAATCCCAGAATCCACTGGCCAAACTCCATGGATCCTCTATCTTGGAAAGACATCATTTGGAATTTGGCAAAACACTGCTGAGGGATGAGAATCTAAACATCTTCCAGAACCTTAATCGAAGACAGCATGAACATGCCATTCACATGATGGATATTGCAATCATTGCTACTGATCTTGCCCTTTATTTCAAAAAAAGGGCAATGTTCCAAAAGATTGTGGATCAGTCTAAGACTTATGAAACTGAACAGGAGTGGACCCAATACATGATGTTGGAACAGACACGGAAGGAAATTGTCATGGCAATGATGATGACGGCCTGTGACTTGTCTGCCATAACCAAGCCCTGGGAAGTTCAGAGCAAGGTGGCTCTTCTGGTGGCTGCTGAATTCTGGGAACAAGGAGACTTGGAGAGAAGTGTGCTCCAGCAGAACCCTATTCCCATGATGGACAGGAACAAAGCAGACGAACTCCCCAAGCTGCAAGTGGGCTTCATCGACTTCGTGTGCACCTTCGTCTACAAGGAGTTTTCCCGGTTTCATGAGCAGATCACTCCCATGCTGGATGGCATCACCAATAACAGGAAGGAGTGGAAGGCATTGGCTGATGAATATGATGCCAAGATGAAAGCTCTGGAAGAAGAGAAGCAGAAAAAAGCAGAGGCCAAGCAAGCAGCTGCTGGACATCAAGGAAAGCCTGTGGCTGGAGAAGGAGGCGCACAGTCCAAGTCCTGCTCTATTCAGTAGATGGGCCTCAGCCAGGAAGATGTGGAGAAGTTTCTCAATGAGAATCCCACCTTCACGGAGCAATACTTTGAAAAGGTTCTGAGCCCTGAGAATGTGGTTGGTGCGTGTGAGGGAAGGAGTCTGGTGGACTTCTCCACCTTTAAAGAGCTATGCCAGGTGGAAGAGAGTGAAGCCCTCTTCGAGGTCATTCAGGACATGCAAGAAAGCATCAACATGGAGAAGGTGGTCTTCAAGATCCTTAGGAAGGTATGCACCATCATTCACGCCGACCGCTGCAGCCTCTTCATGTATCGGCAGAGGAATGGCGTTGCAGAACTGGCCACAAGGCTCTTCAATGTCCAGCCTGACTGTACCTTGGAGGAGTGCCTGGTGCCCCCTGACTCGGAGATTGTCTTCCCTCTGGACATCGGGGTCATAGGACACGTGGCACAGACAAAGAAGACCGTCAACATCCAGGACGTTAACGAGTGCCAGCACTTCAGCTCATTTGCAGATGAGCTTACTGAATATGTGACCAAGAACATACTTGCTACACCCATCATGAATGGCAAGGATGTCGTTGCTGTAATCATGGCCATAAATAAAACCAGTGGTCCATTTTTCACCAGTGAAGACCAAGATGTTTTCTTGAAGTATCTGAATTTTGCCACCTTAAACCTGAAAATCTATCATTTGAGTTATCTGCACAACTGTGAAACTCGAAGAGGCCAGGTACTTCTTTGGTCAGCCAATAAGGTCTTTGAGGAGCTTACAGATATTGAAAGACAATTCCACAAGGCCTTCTACACAGTCCGAGCCTACCTCAACTGTGACCGCTACTCTGTGGGCCTCCTGGATATGACTAAGGAGAAGGAATTCTTCGACGTGTGGCCAGTGCTTATGGGAGAAGCTCAGCCGTATTCAGGCCCCCGAACTCCTGATGGCAGGGAAATCCAGTTTTACAAAGTCATTGACTACATCCTCCATGGCAAAGAAGATATTAAAGTCATTCCAACTCCTCCAGCGGATCACTGGGCACTGGCCAGTGGCCTCCCGACCTATGTAGCAGAAAGTGGTTTTATCTGTAATATTATGAATGCCCCTGCAGATGAGATGTTTGAATTTCAGGAAGGGCCACTAGATGATTCTGGATGGATTATAAAAAATGTCCTCTCCATGCCCATAGTCAACAAAAAAGAGGAGATTGTTGGCGTTGCTACCTTTTACAATAGGAAAGATGGGAAACCCTTTGATGAGCAAGATGAAACTCTTATGGAGTCCCTAACACAGTTTCTTGGCTGGTCTGTGCTCAACCCTGATACCTATGACAAGATGAACAAACTGGAGAACCGAAAGGACATTGCCCAAGACATGGTCCTGTACCACGTGAGATGCGATAAGGATGAAATCCAGGAAGTGCTGCCAACAAGAGAACGATTGGGGAAGGAGCCCATGGACTGTGAGGAGGATGAGCTCAAAGAAATCCTGAAAGATGAGCTGCCAGGACCCACCAAGTTTGACATCTATGAGTTCCACTTCTCAGACCTGGAATGTACGGAGCTGGAATTGGTGAAATGTGGGATCCAGATGTACTATGAGCTGGGCGTGGTAAAGAAGTTCCAGATTCCCCAGGAGGTCCTAGTTCGGTTCTTGTACTCTATCAGCAAAGGATACCGAAGAATCACTTACCATAACTGGCGTCATGGCTTTAATGTGGCCCAAACCATGTTCACACTTCTCATGACAGGCAAATTGAAGAGCTACTACACAGATCTGGAAGCTTTTGCTATGGTGACAGCTGGCCTGTGCCATGACATTGATCACAGGGGAACCAACAACCTCTACCAGATGAAATCCCAGAATCCATTAGCAAAGCTTCATGGCTCATCAATTCTAGAGAGACACCATCTGGAGTTTGGGAAGTTCTTGCTTGCAGAAGAGAGCCTGAATATTTATCAGAACCTGAATCGTCGACAACATGAACATGTGATCCATCTGATGGACATCGCCATTATTGCCACGGATTTGGCCCTCTACTTCAAAAAAAGAACAATGTTTCAGAAGATTGTGGATGAATCCAAGGGGTATGATGACAAGAAAAGCTGGGTGGAATACCTTTCCCTGGAGACAACAAGGAAAGAGATTGTCATGGCCATGATGATGACTGCATGTGATTTATCTGCCATCACCAAGCCGTGGGAAGTCCAGAGTAAGGTAGCACTGCTGGTGGCTGCTGAGTTCTGGGAACAAGGTGACTTGGAAAGAACAGTGCTTGATCAGCAGCCAATTCCCATGATGGACAGGAACAAAGCTGCTGAGCTGCCTAAGCTGCAAGTGGGGTTCATTGACTTTGTATGCACATTTGTGTACAAGGAGTTTTCACGTTTCCATGAGGAAATCCAACCCATGTTTGACAGGCTGTTGAATAACAGGAAGGAGTGGAAGGCCCTGGCTGATGAATATGAGGCGAAAGTGAAGGCTTTGGAGGAAGAAAAGAAAACACAAGAGGAAAGAAATGTAGCCAAGAAAGCTGGTACGGAGATATGCAATGGAGGCCCAGCTCCAAAGTCTTCCACCTGCTGCATCCTCTAAATGGGTGAGATCACCAAGGAGGATGTTGAGAAATATTTAGGAAATAACCCTCAGTTTGCTAAGGAGTATTTTGACAAAAAGCTGCGGGTGGAGGTGCTGGGAGAGGTCTTCAAAAGCAGCCCGGCGTCCCTCAAGGACGGGGTCTCCTTCCATGAGATGACCCAAGTGGAGGAGTCAGCCGTGATCTTTGAGATGCTCCAGAACATGCGCGAGGAAGCAGCCAGTATGGAGGCAGTGGTGCACAAGGGTCTAAGGAGGCTATCCCAGTTGCTGTCTGCCGATCGCTGTAGCATGTTCATTTGCCGATCACGCAATGGAATTCCGGAGGTGGCATCAAGACTGCTCGATGTGACCCCAACCTCCAGGCTGGAGGAGAACCTCGTGCCTCCTGACAGAGAAACTATTTTTCCTCTAGACATTGGGATTGTGGGTTGGGTTGCTCATACCAAAAAATCCTTTAATATTCTGGATGTAACCAAGAACAGCCACTTTTCTGACTTTCTGGATAAGCAAACTGGTTATACCACTAAGAACATGCTGGCAATGCCTATCACGATGGGCAAGGAGGTCCTCGCTGTCGTGATGGCTGTGAACAAAGTGAACGCGCCCGAATTTACGAAGCAGGATGAAGAGGTTTTTTCCAAATACCTCAGTTTTGTTTCTCTTGTTCTAAGGCAGCACCACATGGCATATCTCCACAGTATTGAAACTCGAAAAACTCAGGTCCTTTTATGGTCGGCCAACAAAGTATTTGAAGAACTTACAGATATTGAGCGACAATTTCACAAAGCCCTATATACCATAAGAACCTATTTGAACTGTGAAAGATACTCCATTGGCCTACTGGACATGACCAAAGAAAAGGAGTTCTATGATGAGTGGCCCATCAAGCTTGGTGAAGTAGAACCTTACAAAGGTCCCAAGACACCAGATGGCAGGGAAATTATCTTTTATAAGATTATTGATTATATTCTACATGGAAAAGAAGAGATCAAAGTCATTCAGACACCTCCTGCAGATCACTGGTCTCTTGTTAGTGGGTTGCCAACATATGTTGCTGAACATGGATTTATCTGTAATATGATTAATGCACCAGCTGATGAATATTTCACATTTCAGAAAGGACCTGTTGATGAAACAGGTTGGATCATCCACAATGTCCTCTCCCTACCCATAGTCAACAAGAAGGAGGACATCGTGGGAGTCGTGACATTCTACAATAGAAAAGATGCAAAGCCCTTTGATGAATATGATGAGCAAATCATGGAGACTCTCACACAGTTTCTTGGATGGTCTCTTTTAAATACTGACACCTACGAGAAAATGAATAAGCTTGAAAACAGAAAGGACATCGCTCATGAAATGCTCATGTACCAGACCAAAGCCACAGCTGATGAAATCGAGTCTATTCTGAAATACAAAGAGAAGTTGAATACAGATATTACTGAAGGCTATGAAGAAAAACAACTCATCCAGATTTTGAAAGAAGAGCTGCCGGACCCCAAGGATGTAGAACTTTATGAATTCCACTTCAGTGACTTCCCCATTACAGAGCATGAATTGATTAAATGCGGGATCCAGTTATTTTTTGAAATAAAAGCAGTGGAAAAGTTCAAAGTGCCTGTAGAGGTCCTTACCAGATGGATGTACACAGTGAGAAAAGGTTACCGATCTGTCACCTATCACAACTGGCGACATGGATTCAATGTGGGGCAGACAATGTTTACTCTGCTGACGACAGGAGGACTGAAGAAATACTATACGGATCTGGAAGCCTTTGCAATGGTTGCAGCTGCTTTCTGCCATGATATTGATCACAGAGGCACCAATAATTTGTATCAGATGAAGTCAGCATCCCCCTTAGCCAAGCTTCATGGATCTTCTATTTTAGAGAGACACCACCTGGAGTTCAGTAAGTCTCTGCTGCATGATGAGAGTTTAAACATCTTCCAGAACCTAAATAAGCGTCAGTTTGAAACTGTTATTCATCTGTTTGAAGTGGCAATAATAGCAACCGACCTGGCATTATATTTCAAGAAAAGAACCATGTTTCAGAAGATTATTGACACTTGTGAAAAAATGGAAACTGAAGCAGAGGTCATTAAGTACATATCCATTGACCCAACCAAAAAAGAGGTTATCATGGCAATGATGATGACAGGGTGTGACCTCTCTGCTATAACCAAGCCTTGGGAGATTCAAAGCCAGGTCGCCCTCAAGGTTGCCAATGAATTTTGGGAACAAGGAGACCTGGAGAGAACAGTGTTGCAACAACAACCAATTCCTATGATGGACAGACAGAAAGAAGACGAACTCCCCAAGCTTCAGGTTGGCTTCATTGATTTTGTGTGCACCTTCGTATACAAGGAATTCTCCCGGTTTCACAAAGAAATTACACCGATGTTGGATGGTCTTCAAAATAACAGAGTGGAGTGGAAATCCCGAGCTGATGAATATGAGGAAAAAATGAAGGCAATGGAAGAAGAAAAGATAAAACAGCAAGAAGCCAACATAGCCCCAAAAGCTGAAGAAGATTTAGGAAGTATT---------GGTGATGACAAAAAGTCCAAAACATGTCAAATTTTGTAAATGAACCTGGAGCCACCCAAGTTTGAGATAAAATCAGCCACCAGAGTGGTTGGAGGACCAGTTACCCCTAGAAAAGGACCACCCAAATTCAAGCAGCGGCAAACCCGCCAATTCAAGAGCAAGCCCCCTAAGAAAGGTGTACAAGGTTTCGGTGATGATATTCCTGGAATGGAGGGCTTGGGAACAGACATCACTGTCATCTGCCCCTGGGAAGCCTTCAACCACTTGGAGCTGCACGAGTTGGCACAGTATGGTATCATTTAGATGAATGACAACAACAAGTTGGCTCCTCCAGTCTCAGGCCAAGGTCCCACCACTCCACGCAAGGCACCCCCTAAATTTAAGCAGAGACAAACTCGACAATTCAAGAGCAAGCCTCCTAAGAAAGGTGTAAAAGGGTTTGGAGATGACATCCCAGGCATGGAGGGTCTTGGAACAGATATTACGGTCATTTGTCCCTGGGAAGCCTTCAGTCACCTGGAATTACATGAGCTGGCCCAATTTGGCATCATCTAAATGAATGGCACAGAGGGACCCAATTTTTACGTCCCCTTCTCCAATAAGACTGGCGTGGTCCGGAGCCCCTTTGAGGAGCCTCAGTATTATCTGGCCGAGCCATGGCAGTTCTCCTGCCTGGCAGCTTATATGTTTATGCTCATTGTCTTGGGCTTCCCCATCAACTTCCTCACCCTCTATGTAACCATTCAGCACAAGAAACTCCGAACACCCTTGAACTACATCCTTCTGAACTTGGCGGTTGCTGACCTTTTCATGGTATTTGGTGGTTTCACGACCACCCTTTATACTTCCCTTCATGGCTACTTTGTCTTTGGACCCACTGGCTGCAATTTCGAAGGCTTCTTCGCCACCTTAGGAGGTGAAATAGCCCTCTGGTCCTTGGTGGTTTTGGCCATTGAGAGATATGTTGTGGTCTGCAAGCCAATGAGCAACTTCAGGTTTGGGGAGAACCATGCCATCATGGGGGTTGCCTTCACTTGGGTCATGGCTTTGGCTTGTGCTGCTCCACCTCTTGTCGGCTGGTCCAGGTACATTCCAGAGGGAATGCAATGCTCATGTGGAATCGACTATTATACCCTCAAGCCTGAAGTCAACAATGAATCCTTTGTCATCTACATGTTCACGGTTCACTTCACCATTCCCTTGATTGTCATTTTCTTTTGCTACGGTCAACTGGTCTTCACAGTCAAAGAGGCTGCAGCCCAGCAGCAAGAGTCTGCTACCACCCAGAAGGCTGAGAAGGAAGTCACCCGTATGGTCATCATCATGGTCATCGCCTTCCTGATTTGTTGGCTGCCCTACGCTGGTGTGGCTTTTTATATCTTCACTCACCAGGGATCCAACTTTGGCCCAATCTTCATGACCCTCCCGGCTTTCTTTGCCAAGACTTCATCTGTTTACAACCCTGTCATCTACATCATGATGAATAAGCAGTTCCGAACCTGTATGGTCACCACTCTCTGCTGCGGCAAGAACCCATTGGGTGATGACGAGGCCTCTGCCACAGCCTCCAAGACGGAGACCAGCCAGGTTGCTCCTGCATAAATGGCGACCAGCACAAAGAATGCTCCCAACCAAGTGATCTTCAAGAAGGTGTCCCGGGACAAGTCGGTGACCATCTACCTGGGCAAAAGGGACTACGTGGACCACGTGGAGCAGGTGGAGCCCGTGGATGGCGTGGTGCTGGTGGACCCCGAGCTGGTGAAGGACAAGAAAGTCTATGTTTCCCTGACCTGCGCCTTCCGCTACGGCCAGGAAGACATCGACGTGATCGGGCTGACCTTCCGCAGGGACCTGTACTTCTCCAGGGTGCAGGTGTACCCCCCGGCGGGCACAGCGCCCGCCCCCACCCACCTGCAGGAGAGCCTCCTGAAGAAGCTGGGCGCCAACGCCCACCCGTTCCTGCTCACGTTTCCCGACTACTTGCCCTGCTCCGTGGCTCTGCAGCCGGCTCCCCAAGACGTGGGCAAGTGCTGCGGAGTGGACTTTGAGGTGAAAGCCTACGCCATAGACAGCTCCGAAAATGACGAGGAAAAAATACCCAAGAGGAGCTCCGTCCGCCTCCTCATTCGCAAAGTCCAGCACGCACCCCCCGAAATGGGGCCGCAGCCCAAAGTGGAGACGGCCTGGCAGTTCTTCATGTCCGACAAGCCTCTCCACCTGACCATCTCCCTCAGCAAAGAGATCTATTTCCATGGCGAGCCGATTCCTGTGACCCTAACGGTGACCAATAACACAGAAAAGACTGTGAAGAAGATTAAAGTGGCAGTGGAGCAAGTCGCCAATGTGGTCCTGTATTCAAGTGACTACTATGTCAAGCCTGTCGCTATGGAGGAGGCCCATGAAAAA-GTGCCACCAAATGGAACCTTAACAAAGACACTAACGCTCATCCCCTTGCTCGCTAATAACCGAGAGAGGAGGGGCATCGCCCTAGATGGGAAGATAAAGCATGAAGACACTAACTTGGCTTCCAGCACCATCATTAAGGAAGGCATAGACCGAACAGTGATGGGAATCCTGGTGGCTTACCAGATCAAAGTGAAGCTCACTGTCTCAGGCTTTCTGGGAGAACTCACCTCCAGTGAAGTGGCCACCGACCTACCCTTCCGTCTCATGCACCCTCAGCCTGCGGATCCAACAAAGGAGAGCGCGGCGGCTGACGAGTTGGTCTTTGAGGAATTTGCTCGTCAAAAGCTGAATGACGCAGACGAAAATGAAGCAGAAAAGAAGGAGAAAGAAGAGCCGGGGAACGACGAGTGAATGGGGAAGCTGATCAAGTTTTGGGGAAAGGAGAAGAGGTTATCTCGAAGGAAGAGACTCCAATGGAATCGAGTCCTCTTCCTTTTGGGCATGGTGTTCATTGGTTCTACTTACCAGCTTTTGAGGAGCCACCAGGCCCTGCCTTCACTATGGACAACCATGCATTCCCAGCACCCTGTGAAAATGGCCAGCCGGGATCTTCCTGACAGTGAAATGGTAACTTTGAATGGTGACCATCAGAAATCCAGTCTGGAAATGGAAGGCAGTACACTGGATCCA------------GAGGATGGGGACAAGTTAACACCTTCAGCACCTGTGTTAAAGAAAAACCTAAATATGCCCGGAAGAATAGTGAATAACTATACCCCAGTGACCCCAGTGACACTTAGAAGAAAGAAGAAAAA-TTATACCTTAACAACAGGCAAGCAAATAGTGAAGAACTATACTCCAGCTACATTTAGTAGAAATGTTCAGGATCCTACCTCAACTACACCTAAAAGAACAGAGAGC---TATATGATTATCCCCAATGCAACAGCAAAAAGTAATGACACGACGACAATTCTGAAAACAGTGGAAAAGAAGCTTCTGGCTATTCCCAAAAGAACAGTGGAGAATACCCTGGGA------ACCCCACAAGGAATAATTGAAAATACTCCAACTATTTTAAAAAGAATA---ATAGAGAATACTGTGTCACCTCCCTCAATAAAAGTAGCAAAAACCCCCACTCCAGCTATCACTAAAAGAATAACAGAGAATACCCCAGGTGCCTCCAAGAAAACAGTGGAGAAGAAAACTTCAACTACTCCCAAAAGGCTAATAGAGAACACTTCAACTGCCCATAAGAGAACTGTGGAAAAGAATACTCTAACTACTACAAGTGGACTTTTTGAGAAAAACACCCCAACTACTCCCAATAAAGCAGAGGAGAACACTCTAACTATCCCAAATGGATTGGTGGAG---GACACCTCAACCACAGTCAAGGGAGCAGAGGTCAAAAACACCCCAACTACCCCCAAAAGAGCAGAGGAGAAAATGTCAACTACCCCTAAGAGAGTAGTAGAGAAGAAAAACTCAAATACTTCTAAAAGAAGAGAAGCAGAAAATGTCCAGACTGTTCACCAAACAATGATGAAGACGAGTATTATGGTACCCAGAATAACAGTGGAGAATAATACTTCTCCTGGATTGCATATTGTGAATACCCCAACCAAAGCTAGAGAACTGACATCAAGAACCTCCTCAACCAAGGAGATGATGAAGAGAATCTCGACAGCTGTTCCCAACATAGGAGTACATAATACAACATCATCTACCATGGACATCAATACCTCTACTACCCAGATCCGGCACTGTGTATTTGTAGAACCTGTCTCAACAGTTCCAGCCAACCTCTCCCCTTCAACAGGCATGACCCCTTTCCTTGATGAGACTAGCCATAGCTCTCCTCCCCCAGTCCATAACATTTTGGACTTTCACTCCAAGGCAGAATACCCTCCAGACCTATTCAGTGTGGAACAGCGGAGGCAAGGCTGGGTGATCTTACACGTCTTTGGAATGATATATGTGTTTGTGGCCTTGGCCATTGTGTGTGATGAATATTTTGTTCCAGCT-TTAGGGGTTATCACTGATAAGCTACAGATCTCTGAGGATGTGGCTGGAGCCACCTTCATGGCAGCTGGGGGCTCTGCTCCTGAGCTATTCACCTCACTAATTGGTGTTTTTATCTCCCACAGCAATGTGGGCATTGGCACAATAGTAGGCTCTGCTGTATTCAACATCCTCTTTGTCATTGGCACTTGTGCCCTATTCTCCAGAGAGATCCTCAACCTTACCTGGTGGCCCTTGTTCCGTGATGTCTCCTTCTATATCTTTGATCTCATGATGCTCATCATCTTCTTCTTGGATAGCCTGATCAACTGGTGGGAGAGCTTACTGCTCCTGATGGCCTATGCCTTCTATGTCTTCACCATGAAGTGGAACCGACAACTTGAAGGCTGGGTCAAAGAACAGCTCAACAAGAGGACAATAGCCAAGATTATGGTTGGGACAGGCCTCAGCAAGACCAGCAATGGAGATATCAGTGCGGATGCCGTGGAAGATAGTAAGAAAATGAAGCTCTCGTCTATTCTGACCCGAGGAAGCAGTGCAGCATCTCTACACAACAGCACCATTCGCAGCACCATCTACCAGCTCATGCTGCACACCCTGGACCCCCTAGGGGAAGTGGAAGAACCTGCAGAGCCCGATGAGCTCCCAGCAGTCAAAGTTTCTCCAGCCTCTGCTGTGGACACTGCCAAAGATCAGGATGAACCAACCCCTGGTGGTCAGGAGGGCTCAGATGCTGGAGAAGATGATAAAGATGAAGATGAAAGTGAAGGTGAA------------------------------------------------------------------------------------------------------------------------------------------------------------------------------------------------------GGTGATGCTGAGGATGAAACTAAGGATTTAGAAGAAGCTGAAAACCAA------------------GCAGTAGAAAATAGTGAAGGTGAAGATCAAGGTGAAACCAAAGATGAAGGTGAACCCAAT------GATGAAGATGGT---CAAGGTGATGCTAAT------------------ATTGAGGATGAAACTAAAGATCTAGAGGAAGTTGAAAGTCAG------------------------------------------------------------GCAGTAGAAAATATTGAAGATGAAATTCAAGGTGAAATAAAAGATGAAGATGAAGCCAATGACAAAGATGGAACTCAAGATGATGGTAATACTGAGACTGAAACTAAAGAT---------------------------------CTAGAGGAAGTTGAAAGTGAAGCTGCAGAAAATAGTGAAGACGAAGTTCAAGGTGAAATAAAAGATAAAGATGAAGCCAAAGACCAGGAGAAATATGAAACTCAGGGTAGAGGTGAAGGTGAAATTGAAGGGGCCAATGATGTTGAAATTGAAGAGGAAGGTGAAACTCAA------------------------GGTCCAGAT---------CCAGAGGAAGTTTATAAGAAGGGTGAAGAAGAACATGGAGAGGGAAGTACAAAGGAAGGTGCAGAAACAGATGAAGAAGTTGGAGAAGATGGAGAAGTAGGTGAAGAGAAAGGTGATGAAGGAGGTGGAGAAGGTAAAGAAGATGGAGAAGGTGGAGGAGATGGAGAAGATGGAGAA---GGTGGAGGAGATGGAGAAGGTGGAGAAGATGGAGAAGGTGGAGGAGATGGAGAAGGTGGAGAAGATGGAGAAGGTGGAGGAGATGGAGAAGGTGGAGAAGATGGAGAAGGTGGAGAAGATGGTGAAGAAGGAGTAAAAGAAGGAG------------------------------AAGAAGATGGTGGAGGTGAAGAA------------GATGATGACAGTGAAGATGAGGATGAGGAAGAAGATGAAGATGAAGATGAAGAAGAA---------AATGAGGAGCCATTGTCACTAGAATGGCCTGAAACAAGGAGTAAACAGGCCATTTACCTCTTCCTTTTACCCATCGTGTTGCCCTTGTGGCTAACAGTTCCAGATGTCAGGAAACCGGAATCTAGGAAGTTCTTTGCGATCACATTTCTGGGCTCCATCCTGTGGATAGCCATGTTCTCATACCTCATGGTGTGGTGGGCTCACCAGGTTGGTGAAACAATTGGGATTTCTGAAGAAATTATGGGCTTGACAATTCTAGCAGCTGGTACTTCAATTCCCGACCTCATTACAAGTGTTATTGTTGCCAGGAAAGGCCTAGGAGACATGGCTGTGTCCAGTTCAGTGGGCAGCAATATTTTTGACATCACTGTGGGTTTGCCAGTTCCTTGGTTGCTCTTTTCTATCTTCAATGAGCTACAGCCTGTTCCAGTGAGCAGCAATGGCTTGTTCTGTGCAATTGTTTTGCTCCTTCTCATGCTCCTGTTTGTGATCTCTTCGATTGCATCCTGCAAATGGCGGATGAACAAAATCCTAGGGTTTACCATGTTTCTTCTTTACTTCATATTCTTGATTATCAGTGTAATGTTAGAAGATCGAATCATATCGTGTCCCATCTCCATCTGAATGGCCCTCCATCAAACCATCACCACTAGATTTCTTGAAGAATGGTGCTTGGATAAATCACTGTCTGGCTGCAGGAAGCACCAGAATGTCTGGAAAAAACTGAGACAAATACGCATTGTAGGGCTCTTCATGGGTATAATGGCCATTTGCACATTCTCACTTTCAACTAGTGCCTTTTTCAAGATAGAGACACATAGCACAGATCAGGCCACCAGTTTAGGTCATCCGGAGTTAATGTCTGGGTACCATCAAAGAACTCTGTTAGACTTCAAGGAGAAGGTTCAGGATGGTACTCCAGAGCCACTTCCTACAAAATATGAAAATGAAACTGAACATCCTCAAGGAGACTATCCGAGAGACTTATTTTCCCTTCAGGAGCGAAGAAGAGGTGCAATAATTCTTCATGTCCTTGGAATGATCTACATGTTCATTGCCTTAGCCATAGTCTGTGACGAATTCTTTGTTCCTTCTCTGACTGTCATCACTGAAAAGTTGTCCATTTCTGATGATGTAGCTGGAGCAACCTTCATGGCTGCTGGAGGCTCAGCTCCAGAACTTTTTACGTCTCTGATAGGAGTCTTCATAGCTCATAGCAATGTTGGCATTGGCACAATAGTGGGCTCAGCAGTATTCAATATCCTGTTTGTCATTGGGATGTGTGCGTTGTTTTCAAGAGAAATCCTATACCTTACCTGGTGGCCACTCTTTAGGGATGTCTCATTTTATATTGTTGACTTGATCATGCTCATAATTTTTTTTCTGGATAATCTCATCACCTGGTGGGAGAGCTTGTTGCTGTTAACAGCTTATATTCTCTATGTGACTTTCATGAAATTCAACGTTCAGGTGGAAGCATGGGTGAAGCAACTGCTTAATAGAAACAAAGTTGTGAAAGTAACTGCAGCCACACCAGCAGCAGCAACGGCAACAGCAG------------------CCGCAGCCACAGCCGCAGCTGAGACTGATGCAAAGTCATCT---ACTGCCATGGACAAGGATGAACAAACTCTAACGACTAAGCCACGGCTCCAGAGAGGTGGTAGCTCTGCGTCTCTGCATAATAGTCTGATGAGGAACAGCATCTTCCAGCTCATGATTCATACCCTTGACCCACTTGCTGAAGAGCTTGGATCATATGGAAAACTAAAATATTATGACACAATGACTGAGGAAGGACGCTTCAGAGAAAAGGCTTCAATACTTCACAAAATTGCCAAGAAAAAGTGCCAGGTGGATGATAATGAAAGGCATAATGGGACTGCCAACCATGTGGAAAAAATAGAACTCCCAAACAGTACAAGTGTTGAAGTGGAAGTAACACCACGCAGTGAAGGTTTAGGACCTGTGCAAAATGGAAATCTCTCCCATGGGACTGAGTCAACAGAAATACAGACTTCAGATACAGGTGAAGATGAAGATGACCAGCCACTCAGCTTGTCCTGGCCTACCAGTATCCGCAAACAGATCACCTTCCTGATCGTTCTTCCCATTGTGTTTCCATTATGGATAACCCTTCCTGATGTCCGAAAACCTTCCTCAAAGAAGTTTTTTCCCATCACATTCTTTGGATCCATCGCCTGGATAGCCATTTTCTCTTACTTGATGGTCTGGTGGGCACATCAGGTTGGAGAAACAATTGGTATTAGTGAAGAAATTATGGGCCTCACCATCTTAGCTGCTGGGACTTCTATCCCTGACCTCATTACCAGTGTCATAGTGGCACGGAAAGGACTTGGGGATATGGCCGTGTCCAGCTCTGTTGGGAGCAATATCTTCGACATCACAGTGGGACTCCCACTGCCCTGGCTCTTATATGCCACTATTCACAGATTCCAGCCAGTGACGGTCAGCAGCAATGGTCTCTTCTGTGCCATCGTTCTCCTCTTCATCATGCTACTCTTTGTCATCATCTCCATCGCTCTCTGCAAATGGAGGATGAACAAAATCCTGGGATTTACCATGTTTGGCCTGTACTTTGGATTCCTGGTAGTCAGTGTCCTCCTGGAGGACAGAATTATCATGTGCCCTGTCTCGATATAG [50217 bp]
[truncated: 1,106,708 more chars]
