# Supplementary material for: Three Blind Moles: Molecular Evolutionary Insights on the Tempo and Mode of Convergent Eye Degeneration in Notoryctes typhlops (Southern Marsupial Mole) and Two Chrysochlorids (Golden Moles)
Source: Genes (Basel). 2023 Oct 28;14(11):2018. doi: 10.3390/genes14112018 (PMC10671557; doi:10.3390/genes14112018)
Supplement: Supplementary file 1 [file genes-14-02018-s001.zip › Marsupialia Concatenation Partitioned Species Tree/Marsupialia_38genes_partitioned_RAxML Tree.newick]

((('Gracilinanus agilis':0.01835124557015605,'Didelphis virginiana':0.025475350346318593)99:0.003463877483192712,'Monodelphis domestica':0.02516626110941325)100:0.0298196817077521,('Dromiciops gliroides':0.04312335306664318,(((('Strigocuscus gymnotis':0.014529404451089911,'Trichosurus vulpecula':0.011447246614448944)100:0.01944269338290175,(('Gymnobelideus leadbeateri':0.021018007279816522,('Pseudocheirus occidentalis':0.02266556492604467,('Pseudochirops cupreus':0.006693616846376427,'Pseudochirops corinnae':0.006746287752302321)100:0.01024043972124837)100:0.006126049858097421)100:0.013724686274298223,('Potorous gilbertii':0.015258002841619933,('Setonix brachyurus':0.005513932897129953,(('Macropus rufus':0.005276397597201221,(('Macropus fuliginosus':0.0015666649496610952,'Macropus giganteus':0.0014985854314762403)100:0.00272372131261428,'Macropus eugenii':0.0045244760809288465)39:0.000522)100:0.000806,'Lagorchestes hirsutus':0.005995544941583275)47:0.000425)100:0.007866626634076501)100:0.027973210926188125)73:0.0014344311762045925)100:0.004400689103919581,('Vombatus ursinus':0.019780086179210704,'Phascolarctos cinereus':0.020378178394452592)100:0.013416734821831422)100:0.009219254962236634,(('Notoryctes typhlops NYGC':0.000727,'Notoryctes typhlops DNA Zoo':0.000688)100:0.06867087982511844,('Thylacinus cynocephalus':0.023016922075816834,('Myrmecobius fasciatus':0.025028618694091634,(('Phascogale tapoatafa':0.007522392523565097,('Antechinus flavipes':0.0029592905631665722,'Antechinus stuartii':0.003015624886697099)100:0.004681331475039879)100:0.005304812446069951,(('Sarcophilus harrisii':0.004911569196803189,'Dasyurus viverrinus':0.006091408200273957)72:0.000813,'Dasyurus hallucatus':0.004931816969872466)100:0.009347070917990336)100:0.019022654759667107)100:0.003660024543167495)100:0.03843125400931613)100:0.0038294579298948916)99:0.0037697756387481546):0.0298196817077521);
