# Supplementary material for: Three Blind Moles: Molecular Evolutionary Insights on the Tempo and Mode of Convergent Eye Degeneration in Notoryctes typhlops (Southern Marsupial Mole) and Two Chrysochlorids (Golden Moles)
Source: Genes (Basel). 2023 Oct 28;14(11):2018. doi: 10.3390/genes14112018 (PMC10671557; doi:10.3390/genes14112018)
Supplement: Supplementary file 1 [file genes-14-02018-s001.zip › Marsupialia Gene Trees/Cone Genes/ARR3 RAxML Tree.newick]

('Vombatus ursinus':0.024423464679326656,((('Dromiciops gliroides':0.05800698907086521,('Didelphis virginiana':0.029181944769100628,('Gracilinanus agilis':0.03999919871518776,'Monodelphis domestica':0.028894740034004225)43:0.003416790432139903)100:0.07337324582977418)91:0.0074505253093414495,(('Notoryctes typhlops NYGC':0.0010527508584351932,'Notoryctes typhlops DNA Zoo':0.000684)100:0.091239885685321,('Thylacinus cynocephalus':0.025353508938623613,('Myrmecobius fasciatus':0.024436886583917062,(('Phascogale tapoatafa':0.009295343430943391,('Antechinus flavipes':0.004804454304629006,'Antechinus stuartii':0.0024455636579294024)87:0.0030724231405175545)98:0.003759652469847651,(('Dasyurus hallucatus':0.006123263627447908,'Sarcophilus harrisii':0.006107400901718794)62:0.000001,'Dasyurus viverrinus':0.00957580358402725)100:0.010936956990671797)100:0.013609541630173319)83:0.0074644274819125455)100:0.047211642079361696)60:0.003538016298329171)100:0.011417208790107714,(('Potorous gilbertii':0.017389687474678447,('Lagorchestes hirsutus':0.0026184887004946085,((('Macropus fuliginosus':0.000001,'Macropus giganteus':0.000854)92:0.0017101222928574287,('Macropus eugenii':0.0025690240662528123,'Macropus rufus':0.00256679278587365)26:0.000001)71:0.000854,'Setonix brachyurus':0.0025855360041105264)87:0.0016825913492557677)92:0.003844224832018247)100:0.038663808961358306,('Strigocuscus gymnotis':0.044776032375652246,('Gymnobelideus leadbeateri':0.030262608575375015,(('Pseudochirops corinnae':0.005993072906824619,'Pseudochirops cupreus':0.008789145544414281)100:0.008852760868964618,'Pseudocheirus occidentalis':0.02506685390828924)68:0.0018967325174521637)100:0.018814993922153172)73:0.002041174710120042)97:0.007716386519158759)100:0.015771615125995956,'Phascolarctos cinereus':0.026221802492418383);
