# Supplementary material for: Three Blind Moles: Molecular Evolutionary Insights on the Tempo and Mode of Convergent Eye Degeneration in Notoryctes typhlops (Southern Marsupial Mole) and Two Chrysochlorids (Golden Moles)
Source: Genes (Basel). 2023 Oct 28;14(11):2018. doi: 10.3390/genes14112018 (PMC10671557; doi:10.3390/genes14112018)
Supplement: Supplementary file 1 [file genes-14-02018-s001.zip › Marsupialia Gene Trees/Cone Genes/CNGA3 RAxML Tree.newick]

('Antechinus flavipes':0.0038733689626282925,('Phascogale tapoatafa':0.008847623561854262,(('Dasyurus hallucatus':0.007599274636990947,('Dasyurus viverrinus':0.003914167261264105,'Sarcophilus harrisii':0.004776214723774531)82:0.0023524424152361954)100:0.00936998911332318,('Myrmecobius fasciatus':0.020713677742669655,('Thylacinus cynocephalus':0.022316203992360915,(((('Phascolarctos cinereus ':0.026985621309212744,'Vombatus ursinus':0.020789317952229536)100:0.013205425865425715,(((('Pseudocheirus occidentalis':0.026860803448846164,('Pseudochirops corinnae':0.00910141290186914,'Pseudochirops cupreus':0.011056701541481381)100:0.017783488078578383)99:0.00648500907933334,'Gymnobelideus leadbeateri':0.024170929440372985)100:0.01853289351126435,('Strigocuscus gymnotis':0.02240651370071365,'Trichosurus vulpecula':0.015347436990292347)100:0.021862940197124675)89:0.0022614410143559907,('Potorous gilbertii':0.017471624430128587,('Lagorchestes hirsutus':0.001390264690427658,(('Setonix brachyurus':0.005751668662423262,('Macropus eugenii':0.003380560038642415,('Macropus fuliginosus':0.000466,'Macropus giganteus':0.0023729044833280407)99:0.0033501916266228606)40:0.000433)47:0.000953,'Macropus rufus':0.007696661402537663)31:0.000001)100:0.009304358990428663)100:0.02325684505332666)99:0.004319048627504884)100:0.008025853597861241,(('Didelphis virginiana':0.01373529625283988,('Monodelphis domestica':0.030624363014876855,'Gracilinanus agilis':0.01614605117870643)54:0.0027803006193078284)100:0.0535287066995593,'Dromiciops gliroides':0.044144508112970306)66:0.006449862646320422)62:0.003972547172933446,('Notoryctes typhlops DNA Zoo':0.000001,'Notoryctes typhlops NYGC':0.000001)100:0.046723396710303296)100:0.03315306015757299)62:0.002260479470164851)100:0.01907403565393175)100:0.005764143529365858)100:0.005345132557449611,'Antechinus stuartii':0.004324171596191153);
