# Supplementary material for: Three Blind Moles: Molecular Evolutionary Insights on the Tempo and Mode of Convergent Eye Degeneration in Notoryctes typhlops (Southern Marsupial Mole) and Two Chrysochlorids (Golden Moles)
Source: Genes (Basel). 2023 Oct 28;14(11):2018. doi: 10.3390/genes14112018 (PMC10671557; doi:10.3390/genes14112018)
Supplement: Supplementary file 1 [file genes-14-02018-s001.zip › Marsupialia Gene Trees/Cone Genes/CNGB3 RAxML Tree.newick]

(('Gracilinanus agilis':0.020821001814870593,('Monodelphis domestica':0.02757391739966179,'Didelphis virginiana':0.019202893799839)54:0.0018248978251328802)100:0.06921823587652444,((('Phascolarctos cinereus':0.030142499506718323,'Vombatus ursinus ':0.022334448010514124)100:0.01806394379271287,(('Strigocuscus gymnotis':0.015370987446763611,'Trichosurus vulpecula':0.011234524031290263)100:0.022366720604580746,(('Potorous gilbertii':0.010276348636229456,('Lagorchestes hirsutus':0.006684256910393452,(('Macropus rufus':0.006022561449045409,(('Macropus giganteus':0.000484,'Macropus fuliginosus':0.002078500742936164)94:0.0017131117578932091,'Macropus eugenii':0.0016493216493494308)98:0.001345191510869785)56:0.000001,'Setonix brachyurus':0.004701058168628032)62:0.000674)100:0.010852319500302673)100:0.031925830595826675,(('Pseudocheirus occidentalis':0.02683129210232431,('Pseudochirops cupreus  ':0.007944709096788653,'Pseudochirops corinnae':0.008556925319496117)100:0.012582803903343397)100:0.008494164499260558,'Gymnobelideus leadbeateri':0.03025678138304411)100:0.017348555721938476)65:0.000452)93:0.0031862516991511486)100:0.011345814764270512,(('Thylacinus cynocephalus':0.020981642369052422,('Myrmecobius fasciatus':0.023684376442040963,(('Dasyurus hallucatus':0.004792380432384129,('Dasyurus viverrinus':0.0058386055839191155,'Sarcophilus harrisii ':0.004045177460815873)57:0.000938)100:0.01146528585402515,('Phascogale tapoatafa':0.011881037957009326,('Antechinus stuartii':0.004718433538365074,'Antechinus flavipes':0.0038194553199439596)100:0.0054571699132987825)100:0.0051801081158952276)100:0.019468633505585566)86:0.003895559938612588)100:0.04660338096012966,('Notoryctes typhlops DNA Zoo':0.000001,'Notoryctes typhlops NYGC':0.000440)100:0.06787245999241322)93:0.006617789510333822)77:0.0024133044308592855,'Dromiciops gliroides':0.04600167525177259);
