# Supplementary material for: Three Blind Moles: Molecular Evolutionary Insights on the Tempo and Mode of Convergent Eye Degeneration in Notoryctes typhlops (Southern Marsupial Mole) and Two Chrysochlorids (Golden Moles)
Source: Genes (Basel). 2023 Oct 28;14(11):2018. doi: 10.3390/genes14112018 (PMC10671557; doi:10.3390/genes14112018)
Supplement: Supplementary file 1 [file genes-14-02018-s001.zip › Marsupialia Gene Trees/Cone Genes/GNAT2 RAxML Tree.newick]

((('Sarcophilus harrisii':0.0047230408843734,('Dasyurus viverrinus':0.007997886403368595,'Dasyurus hallucatus':0.006981713203000341)50:0.000001)82:0.004843825934768774,('Myrmecobius fasciatus':0.027405528870666253,((('Gracilinanus agilis':0.017775580210319046,('Didelphis virginiana':0.015558823911022665,'Monodelphis domestica':0.020820216497837506)64:0.0024028493150712598)100:0.04671740402404258,(((('Potorous gilbertii':0.006146656038819708,('Setonix brachyurus':0.000001,(('Macropus eugenii':0.005910877987609966,'Lagorchestes hirsutus':0.003934115672257126)64:0.000001,('Macropus rufus':0.0029246527555049197,('Macropus giganteus':0.000001,'Macropus fuliginosus':0.000975)96:0.001979454207026429)43:0.000971)76:0.0029123747029507893)81:0.0038079659607378725)100:0.020178956557916145,(((('Pseudochirops corinnae':0.005477864135209545,'Pseudochirops cupreus':0.003409500571273396)100:0.007948643582094142,'Pseudocheirus occidentalis':0.012039602266328855)100:0.0063861459395257916,'Gymnobelideus leadbeateri':0.011397465534045229)99:0.009984048277785753,('Strigocuscus gymnotis':0.01915143749384005,'Trichosurus vulpecula':0.012459653423546444)100:0.013345204928604021)76:0.0010383930492694703)90:0.005970292303972903,('Phascolarctos cinereus':0.01726621515922364,'Vombatus ursinus':0.017709980836407072)100:0.010605677761654815)90:0.0032622235305538676,(('Notoryctes typhlops DNA Zoo':0.000001,'Notoryctes typhlops NYGC':0.000001)100:0.07520601481493969,'Dromiciops gliroides':0.027048885164564062)71:0.00316178999718604)80:0.004616381956839334)100:0.028903090402992018,'Thylacinus cynocephalus':0.024994721792331073)100:0.012825420669355358)100:0.02842269771498227)96:0.007200142739004739,('Antechinus flavipes':0.0038974726759985687,'Antechinus stuartii':0.008870625275501896)96:0.0038325931456533284,'Phascogale tapoatafa':0.007967221246916262);
