# Supplementary material for: Three Blind Moles: Molecular Evolutionary Insights on the Tempo and Mode of Convergent Eye Degeneration in Notoryctes typhlops (Southern Marsupial Mole) and Two Chrysochlorids (Golden Moles)
Source: Genes (Basel). 2023 Oct 28;14(11):2018. doi: 10.3390/genes14112018 (PMC10671557; doi:10.3390/genes14112018)
Supplement: Supplementary file 1 [file genes-14-02018-s001.zip › Marsupialia Gene Trees/Cone Genes/GNB3 RAxML Tree.newick]

((('Myrmecobius fasciatus':0.02971077207626965,((('Notoryctes typhlops NYGC':0.000001,'Notoryctes typhlops DNA Zoo':0.000001)100:0.04384595757088624,((('Trichosurus vulpecula':0.016283782933211678,'Strigocuscus gymnotis':0.01961355112537175)100:0.016609271533982777,(((('Lagorchestes hirsutus':0.0061978952108243685,'Setonix brachyurus':0.0030694157839037937)86:0.0010150165623834444,(('Macropus fuliginosus':0.000001,'Macropus giganteus':0.000001)99:0.0020488858444076084,('Macropus rufus':0.005144992512724287,'Macropus eugenii':0.004105523805171565)71:0.0020344758016063117)53:0.0010132259543147685)88:0.006224312309231748,'Potorous gilbertii':0.013799685618473046)100:0.02909032340849565,('Gymnobelideus leadbeateri':0.01811767503009877,('Pseudocheirus occidentalis':0.01486658768909751,('Pseudochirops cupreus':0.004108305825770618,'Pseudochirops corinnae':0.00408016444097953)96:0.006483824755525956)92:0.0035545664112884155)100:0.016534003182009444)21:0.000001)71:0.00445357711738956,(('Dromiciops gliroides':0.03929821522424022,('Gracilinanus agilis':0.02609099479313643,('Monodelphis domestica':0.025256884172161292,'Didelphis virginiana':0.042343059371919275)80:0.015080135050139859)100:0.05376275304778308)64:0.00659903843925982,('Phascolarctos cinereus':0.021603404318743292,'Vombatus ursinus':0.008226727239089937)92:0.006426574450825394)23:0.0017099374782867062)54:0.004632746093365851)100:0.02067077578361562,'Thylacinus cynocephalus':0.01254240584730701)50:0.000718)100:0.012435723749900998,('Phascogale tapoatafa':0.006974996885704994,('Antechinus flavipes':0.000876,'Antechinus stuartii':0.004261229890805504)72:0.0014179335191206698)91:0.005286178183276944)88:0.002881252338468975,('Sarcophilus harrisii':0.00379363493712727,'Dasyurus hallucatus':0.003404297151948418)60:0.002185095607633395,'Dasyurus viverrinus':0.007915339738544544);
