# Supplementary material for: Three Blind Moles: Molecular Evolutionary Insights on the Tempo and Mode of Convergent Eye Degeneration in Notoryctes typhlops (Southern Marsupial Mole) and Two Chrysochlorids (Golden Moles)
Source: Genes (Basel). 2023 Oct 28;14(11):2018. doi: 10.3390/genes14112018 (PMC10671557; doi:10.3390/genes14112018)
Supplement: Supplementary file 1 [file genes-14-02018-s001.zip › Marsupialia Gene Trees/Cone Genes/GNGT2 RAxML Tree.newick]

('Antechinus flavipes':0.000001,(('Dasyurus viverrinus':0.009452770677013214,('Dasyurus hallucatus':0.0046895210659447925,'Sarcophilus harrisii':0.000001)51:0.000001)87:0.009557792564072744,('Phascogale tapoatafa':0.004669136254899185,('Myrmecobius fasciatus':0.02009705822171967,(('Potorous gilbertii':0.020267784802502745,((((((('Macropus giganteus':0.000001,'Macropus fuliginosus':0.000001)77:0.004673756793531743,'Macropus rufus':0.004662367195385291)14:0.000001,('Macropus eugenii':0.000001,'Setonix brachyurus':0.000001)33:0.000001)26:0.000001,'Lagorchestes hirsutus':0.004660587779403899)73:0.00943552449098135,(((('Pseudocheirus occidentalis':0.00463828845110717,('Pseudochirops corinnae':0.000001,'Pseudochirops cupreus':0.000001)67:0.000001)71:0.004636803185179308,'Gymnobelideus leadbeateri':0.01931795492558054)48:0.0046881286106218376,'Dromiciops gliroides':0.050047749931058476)17:0.000001,('Phascolarctos cinereus':0.009350714669276264,('Vombatus ursinus':0.00931307242210118,('Notoryctes typhlops NYGC':0.000001,'Notoryctes typhlops DNA Zoo':0.0046856646642886865)100:0.08306970080615182)10:0.000001)37:0.0046713691516142575)7:0.000001)24:0.0046524267745007815,('Trichosurus vulpecula':0.000001,'Strigocuscus gymnotis':0.01937094136937145)90:0.01432300800851767)18:0.000001,('Gracilinanus agilis':0.004634870178667229,('Monodelphis domestica':0.01422481923254705,'Didelphis virginiana':0.009371817186707583)25:0.000001)99:0.0292946029009556)31:0.004705376692059761)100:0.034109005118474235,'Thylacinus cynocephalus':0.0054640144212656176)37:0.004780919029362433)99:0.023610530806340957)33:0.000001)39:0.000001,'Antechinus stuartii':0.000001);
