# Supplementary material for: Three Blind Moles: Molecular Evolutionary Insights on the Tempo and Mode of Convergent Eye Degeneration in Notoryctes typhlops (Southern Marsupial Mole) and Two Chrysochlorids (Golden Moles)
Source: Genes (Basel). 2023 Oct 28;14(11):2018. doi: 10.3390/genes14112018 (PMC10671557; doi:10.3390/genes14112018)
Supplement: Supplementary file 1 [file genes-14-02018-s001.zip › Marsupialia Gene Trees/Cone Genes/GRK7 RAxML Tree.newick]

(('Gracilinanus agilis':0.02757953394377882,'Didelphis virginiana':0.037816494965974716)72:0.007475881242481623,((((('Trichosurus vulpecula':0.009720615892622405,'Strigocuscus gymnotis':0.014569556729055548)100:0.020023874658651287,((('Macropus rufus':0.0019311814792344892,(('Setonix brachyurus':0.003816606535763311,('Macropus eugenii':0.0057638065121686085,('Macropus giganteus':0.000624,'Macropus fuliginosus':0.0012505477704386804)100:0.005735774559115583)32:0.000552)32:0.0012492487018462887,'Lagorchestes hirsutus':0.003818976230996622)24:0.000552)100:0.012786694683008512,'Potorous gilbertii':0.02094607676730063)100:0.02848069022146802,('Gymnobelideus leadbeateri':0.013920189731630832,('Pseudocheirus occidentalis':0.01429544329865796,('Pseudochirops corinnae':0.007672429681720279,'Pseudochirops cupreus':0.008962866091630446)100:0.005865331422623055)91:0.004822218612053094)100:0.009423672482239673)71:0.0053248965814200275)93:0.006924758132442091,('Phascolarctos cinereus':0.024173943863967977,'Vombatus ursinus':0.028834904727712656)100:0.01380355236393186)93:0.007496903753999561,(('Notoryctes typhlops DNA Zoo':0.000612,'Notoryctes typhlops NYGC':0.000619)100:0.07829326429217398,'Dromiciops gliroides':0.037262133247192665)26:0.000473)50:0.006731119985412774,('Thylacinus cynocephalus':0.04417130302271242,('Myrmecobius fasciatus':0.024705376107355147,((('Antechinus stuartii':0.004388522516245781,'Antechinus flavipes':0.0011938015681544922)100:0.008015981048086339,'Phascogale tapoatafa':0.009055052044141945)97:0.005252542930888836,('Sarcophilus harrisii':0.004947819538969295,('Dasyurus viverrinus':0.007512382181440954,'Dasyurus hallucatus':0.008170083849756763)69:0.000001)100:0.016292225513678774)100:0.020039861675874515)94:0.009020380530310118)100:0.07218582996479975)100:0.052854437754521325,'Monodelphis domestica':0.03604173486845052);
