# Supplementary material for: Three Blind Moles: Molecular Evolutionary Insights on the Tempo and Mode of Convergent Eye Degeneration in Notoryctes typhlops (Southern Marsupial Mole) and Two Chrysochlorids (Golden Moles)
Source: Genes (Basel). 2023 Oct 28;14(11):2018. doi: 10.3390/genes14112018 (PMC10671557; doi:10.3390/genes14112018)
Supplement: Supplementary file 1 [file genes-14-02018-s001.zip › Marsupialia Gene Trees/Cone Genes/OPN1LW RAxML Tree.newick]

(('Didelphis virginiana':0.02928744895093602,'Gracilinanus agilis':0.01645030511797813)87:0.005017896756581444,(((('Vombatus ursinus ':0.026230408068461313,'Phascolarctos cinereus':0.009624169526260272)100:0.01792934808744813,(('Potorous gilbertii':0.025759918996713007,(('Setonix brachyurus':0.0010853842109007064,'Lagorchestes hirsutus':0.003944224123640983)90:0.0016304309946579478,(('Macropus rufus':0.003918811419914345,('Macropus giganteus':0.0019397277605868071,'Macropus fuliginosus':0.0029526182103620725)99:0.004971523572345781)33:0.000001,'Macropus eugenii':0.0029313660015336746)98:0.0052060145484992965)88:0.006483978726311631)100:0.0379452019036594,(('Strigocuscus gymnotis':0.004670950627787593,'Trichosurus vulpecula':0.015492161712163997)100:0.02303931845315799,(('Pseudochirops corinnae':0.005770390624005098,'Pseudochirops cupreus':0.004067425123845696)96:0.007336011526185528,('Gymnobelideus leadbeateri':0.016724206668115943,'Pseudocheirus occidentalis':0.0126810948628722)75:0.0025182746921400775)100:0.020452858502300966)53:0.004802142718352202)93:0.00578733429676531)65:0.004483615301060289,'Dromiciops gliroides':0.033972291721307876)53:0.00640553152837127,((((('Sarcophilus harrisii':0.002306749011859452,('Dasyurus hallucatus':0.0062695804853591395,'Dasyurus viverrinus':0.0036543961568351207)50:0.000887)100:0.007807146142251513,('Phascogale tapoatafa':0.006028115778041947,('Antechinus flavipes':0.001958523405443778,'Antechinus stuartii':0.002922209678359861)99:0.00501703368428815)94:0.0018329198075225568)100:0.00746850997785639,'Myrmecobius fasciatus':0.02626741030373066)70:0.0014432141575515375,'Thylacinus cynocephalus':0.012310815608435615)100:0.028538544381633283,('Notoryctes typhlops DNA Zoo':0.000818,'Notoryctes typhlops NYGC':0.002105595908019507)100:0.05483102061103243)96:0.012130460912112251)100:0.04840000265217751,'Monodelphis domestica':0.021527492193261555);
