# Supplementary material for: Three Blind Moles: Molecular Evolutionary Insights on the Tempo and Mode of Convergent Eye Degeneration in Notoryctes typhlops (Southern Marsupial Mole) and Two Chrysochlorids (Golden Moles)
Source: Genes (Basel). 2023 Oct 28;14(11):2018. doi: 10.3390/genes14112018 (PMC10671557; doi:10.3390/genes14112018)
Supplement: Supplementary file 1 [file genes-14-02018-s001.zip › Marsupialia Gene Trees/Cone Genes/OPN1SW RAxML Tree.newick]

((((('Antechinus flavipes':0.000964,'Antechinus stuartii':0.005090437842731492)100:0.008571519201658023,'Phascogale tapoatafa':0.01244505316945907)94:0.00556368066900078,('Dasyurus hallucatus':0.006564617155386316,('Dasyurus viverrinus':0.014821609184936106,'Sarcophilus harrisii':0.008942380632373797)56:0.002061040008286599)96:0.008675066749099824)100:0.02960407150326288,'Thylacinus cynocephalus':0.022091527561385535)85:0.008745933978662771,((((((('Pseudocheirus occidentalis':0.021651693246772102,('Pseudochirops cupreus':0.005018862406588708,'Pseudochirops corinnae':0.007129905024161721)98:0.003755206929546557)99:0.010749110695720796,'Gymnobelideus leadbeateri':0.020036474089266138)99:0.010613454909917733,('Strigocuscus gymnotis':0.03564129019100428,'Trichosurus vulpecula':0.01761953519021993)96:0.011329463904485438)75:0.003233013514572293,(('Lagorchestes hirsutus':0.001994349715165153,('Setonix brachyurus':0.0019958686393794223,('Macropus rufus':0.0019940620716413747,('Macropus giganteus':0.000998,('Macropus fuliginosus':0.000001,'Macropus eugenii':0.004013228727633524)48:0.001)65:0.002004574873747332)55:0.0010066937968467942)36:0.000001)100:0.012623238791451573,'Potorous gilbertii':0.008177556617652813)100:0.030249579833742855)51:0.002722387921409927,('Vombatus ursinus':0.012917445470718792,'Phascolarctos cinereus':0.020898563624725176)97:0.009930319105620389)54:0.0031480980387906744,('Dromiciops gliroides':0.04097334299236977,('Didelphis virginiana':0.064862739139731,('Gracilinanus agilis':0.02407390118116635,'Monodelphis domestica':0.020563849237472443)67:0.010646580891297865)100:0.035589235969554316)95:0.008457241968833525)37:0.000953,('Notoryctes typhlops DNA Zoo':0.000005,'Notoryctes typhlops NYGC':0.000969)100:0.05950547466687956)100:0.03694579285978978,'Myrmecobius fasciatus':0.018814943183660976);
