# Supplementary material for: Three Blind Moles: Molecular Evolutionary Insights on the Tempo and Mode of Convergent Eye Degeneration in Notoryctes typhlops (Southern Marsupial Mole) and Two Chrysochlorids (Golden Moles)
Source: Genes (Basel). 2023 Oct 28;14(11):2018. doi: 10.3390/genes14112018 (PMC10671557; doi:10.3390/genes14112018)
Supplement: Supplementary file 1 [file genes-14-02018-s001.zip › Marsupialia Gene Trees/Cone Genes/PDE6C RAxML Tree.newick]

('Notoryctes typhlops DNA Zoo':0.000001,(((((('Antechinus stuartii':0.002551257680926825,'Antechinus flavipes':0.001817698269094701)100:0.004899480648723292,'Phascogale tapoatafa':0.005981719446606874)100:0.0037980988544851733,('Dasyurus viverrinus':0.004804372971210757,('Dasyurus hallucatus':0.005532129087826208,'Sarcophilus harrisii':0.0016164663964975529)62:0.000393)100:0.008153437137529581)100:0.014632941215069428,'Myrmecobius fasciatus':0.01561951527239654)87:0.0033874858433549765,'Thylacinus cynocephalus':0.020521199453260624)100:0.027453965820581832,(('Dromiciops gliroides':0.03824096371192842,('Monodelphis domestica':0.021559974659790475,('Didelphis virginiana':0.024825875356037565,'Gracilinanus agilis':0.019804956826558983)57:0.002732823177475824)100:0.05173960867686089)38:0.000667,(('Phascolarctos cinereus':0.014271977381862316,'Vombatus ursinus':0.014738855161111826)100:0.008519560050957907,(('Potorous gilbertii':0.01264172901585137,('Setonix brachyurus':0.0019136927324333245,((('Macropus giganteus':0.0015903826490501214,'Macropus fuliginosus':0.000386)100:0.0034826546284222556,('Macropus rufus':0.0027379452245660458,'Macropus eugenii':0.0032562480320555845)80:0.001575631027095967)64:0.000506,'Lagorchestes hirsutus':0.0035904635264290487)62:0.000471)99:0.004927249902279358)100:0.020704545974014395,(('Trichosurus vulpecula':0.008911446397300116,'Strigocuscus gymnotis':0.014140169728269902)100:0.020575737852444726,('Gymnobelideus leadbeateri':0.013546023359285966,('Pseudocheirus occidentalis':0.017224251435988578,('Pseudochirops cupreus':0.006068045273821623,'Pseudochirops corinnae':0.008101427982280553)100:0.006125721595120214)100:0.00391526447458564)100:0.009172492712607509)72:0.001717981397582204)85:0.001418602293132)100:0.0062918336317204695)53:0.0035855245155578222)100:0.05076020269985575,'Notoryctes typhlops NYGC':0.000394);
