# Supplementary material for: Three Blind Moles: Molecular Evolutionary Insights on the Tempo and Mode of Convergent Eye Degeneration in Notoryctes typhlops (Southern Marsupial Mole) and Two Chrysochlorids (Golden Moles)
Source: Genes (Basel). 2023 Oct 28;14(11):2018. doi: 10.3390/genes14112018 (PMC10671557; doi:10.3390/genes14112018)
Supplement: Supplementary file 1 [file genes-14-02018-s001.zip › Marsupialia Gene Trees/Cone Genes/PDE6H RAxML Tree.newick]

(((((('Macropus giganteus':0.000001,(('Lagorchestes hirsutus':0.01652849693830488,'Macropus eugenii':0.000001)27:0.004021220755834039,'Macropus fuliginosus':0.008082919973558407)5:0.000001)45:0.00401758868283766,'Macropus rufus':0.000001)22:0.00405045010985652,'Setonix brachyurus':0.004067127562998855)56:0.003979875289119785,'Potorous gilbertii':0.008266321001800133)72:0.008206592385434953,('Strigocuscus gymnotis':0.0123619754984289,((('Phascolarctos cinereus':0.008096729479590385,'Vombatus ursinus':0.016807822804400723)87:0.008359354359208395,(('Myrmecobius fasciatus':0.030272250398208234,('Thylacinus cynocephalus':0.004372026306586986,((('Antechinus flavipes':0.008195390841115351,'Antechinus stuartii':0.000001)89:0.00817404231793374,('Dasyurus viverrinus':0.008158458409595077,('Sarcophilus harrisii ':0.004057676235056752,'Dasyurus hallucatus':0.008140805155624984)31:0.000001)82:0.008159091471111055)26:0.000001,'Phascogale tapoatafa':0.00816268252301157)59:0.007882860737503074)53:0.004064841149119382)99:0.028043943024776172,(('Didelphis virginiana':0.008490062381862173,('Gracilinanus agilis':0.013071663264013999,'Monodelphis domestica':0.030109429043579945)76:0.003214470577424997)98:0.03337211378263899,'Dromiciops gliroides':0.05139508838308233)70:0.006777443365814846)43:0.0036236747600604654)15:0.000001,('Pseudocheirus occidentalis':0.004070416696411861,(('Pseudochirops cupreus':0.000001,'Pseudochirops corinnae':0.000001)84:0.004011075175382154,'Gymnobelideus leadbeateri':0.016564735234168848)38:0.000001)44:0.004061820239297317)43:0.004033123063940145)14:0.000001)65:0.007345195714954765,('Notoryctes typhlops DNA Zoo':0.000001,'Notoryctes typhlops NYGC':0.000001)100:0.05099652092245337,'Trichosurus vulpecula':0.013357945983598107);
