# Supplementary material for: Three Blind Moles: Molecular Evolutionary Insights on the Tempo and Mode of Convergent Eye Degeneration in Notoryctes typhlops (Southern Marsupial Mole) and Two Chrysochlorids (Golden Moles)
Source: Genes (Basel). 2023 Oct 28;14(11):2018. doi: 10.3390/genes14112018 (PMC10671557; doi:10.3390/genes14112018)
Supplement: Supplementary file 1 [file genes-14-02018-s001.zip › Marsupialia Gene Trees/Cone Genes/SLC24A2 RAxML Tree.newick]

(((('Sarcophilus harrisii':0.0036155680582877904,('Dasyurus hallucatus':0.002082162777497665,'Dasyurus viverrinus':0.0015610663436109904)94:0.000547)100:0.005963338675185756,(('Antechinus stuartii':0.000522,'Antechinus flavipes':0.002072065969529526)98:0.002620681347638664,'Phascogale tapoatafa':0.0021023171522555387)100:0.004145011229008746)99:0.0051968227712456344,'Myrmecobius fasciatus':0.013907152376110492)95:0.00481550124299383,(((('Phascolarctos cinereus':0.014236175815103731,'Vombatus ursinus':0.0180623541680773)100:0.010531199148050882,((('Potorous gilbertii':0.00822598425681811,('Setonix brachyurus':0.005639174306877781,('Lagorchestes hirsutus':0.004891320800394384,(('Macropus rufus':0.004174259087920751,'Macropus eugenii':0.0020804610716530186)74:0.000413,('Macropus fuliginosus':0.0010332327585095714,'Macropus giganteus':0.0020690388026268682)100:0.0026848056372250854)99:0.004103124087472684)52:0.0010028044873050146)100:0.006239111889666827)100:0.012988476922541486,('Gymnobelideus leadbeateri':0.011759170892365004,(('Pseudochirops corinnae':0.0039048927679249433,'Pseudochirops cupreus':0.005521566865083181)95:0.004540952791954259,'Pseudocheirus occidentalis':0.011243898018278464)96:0.004393652269330008)100:0.008489930588141854)63:0.0018733806743283861,('Trichosurus vulpecula':0.01182356951850913,'Strigocuscus gymnotis':0.006352514046467476)100:0.01306076056150701)40:0.0015396882529933782)79:0.00235309547345822,(('Monodelphis domestica':0.013659038832546568,('Didelphis virginiana':0.013952794776622377,'Gracilinanus agilis':0.008962447387140053)60:0.002025016421346984)100:0.035483714963646856,'Dromiciops gliroides':0.02665429867733866)55:0.0014874663543964271)48:0.0014126641736741238,('Notoryctes typhlops DNA Zoo':0.000520,'Notoryctes typhlops NYGC':0.000001)100:0.02516087365163003)100:0.020524260625910715,'Thylacinus cynocephalus':0.00475670200379304);
