# Supplementary material for: Three Blind Moles: Molecular Evolutionary Insights on the Tempo and Mode of Convergent Eye Degeneration in Notoryctes typhlops (Southern Marsupial Mole) and Two Chrysochlorids (Golden Moles)
Source: Genes (Basel). 2023 Oct 28;14(11):2018. doi: 10.3390/genes14112018 (PMC10671557; doi:10.3390/genes14112018)
Supplement: Supplementary file 1 [file genes-14-02018-s001.zip › Marsupialia Gene Trees/Lens Genes/BFSP1 RAxML Tree.newick]

('Antechinus flavipes':0.002081300342005248,('Phascogale tapoatafa':0.005334050013338027,(('Myrmecobius fasciatus':0.027130145955812836,('Thylacinus cynocephalus':0.017937176576792148,(((((('Trichosurus vulpecula':0.011786435833295254,'Strigocuscus gymnotis':0.01252688064599832)100:0.020670403463701022,('Potorous gilbertii':0.022745723453220526,('Lagorchestes hirsutus':0.002262908910832149,('Setonix brachyurus':0.013245493732538556,(('Macropus fuliginosus':0.000527,'Macropus giganteus':0.0010577328609442606)100:0.0027424391550952393,('Macropus eugenii':0.0036072932848671773,'Macropus rufus':0.004395585495080219)59:0.000831)57:0.000670)55:0.001125256428833582)100:0.008639585127959938)100:0.03151188069517653)45:0.0013522874021347213,(('Pseudocheirus occidentalis':0.022179370227729006,('Pseudochirops cupreus':0.003672409258599641,'Pseudochirops corinnae':0.005821484422742226)100:0.009047782459152961)91:0.005176493817470527,'Gymnobelideus leadbeateri':0.020012143011533028)100:0.01645462166472262)75:0.0024378674709495682,('Phascolarctos cinereus':0.025699206122665078,'Vombatus ursinus ':0.021427537546050736)100:0.01717993965556477)99:0.009471334161162255,('Dromiciops gliroides':0.042178797260363096,('Gracilinanus agilis':0.017730296316774877,('Didelphis virginiana':0.01450444544532601,'Monodelphis domestica':0.023204609079883705)80:0.0045885146189269055)100:0.048805804911651735)91:0.006915681883632728)37:0.000001,('Notoryctes typhlops NYGC':0.0016298971390378122,'Notoryctes typhlops DNA Zoo':0.000590)100:0.0779395336520792)100:0.044923204735429566)61:0.0021483158804200026)100:0.014323518710592703,('Dasyurus hallucatus':0.005252107315894909,('Dasyurus viverrinus':0.0047293096548209285,'Sarcophilus harrisii':0.005771126305232197)60:0.000001)100:0.008756103017978514)99:0.0030289253597355716)100:0.004174446270034642,'Antechinus stuartii':0.00208981754382187);
