# Supplementary material for: Three Blind Moles: Molecular Evolutionary Insights on the Tempo and Mode of Convergent Eye Degeneration in Notoryctes typhlops (Southern Marsupial Mole) and Two Chrysochlorids (Golden Moles)
Source: Genes (Basel). 2023 Oct 28;14(11):2018. doi: 10.3390/genes14112018 (PMC10671557; doi:10.3390/genes14112018)
Supplement: Supplementary file 1 [file genes-14-02018-s001.zip › Marsupialia Gene Trees/Lens Genes/BFSP2 RAxML Tree.newick]

('Antechinus flavipes':0.004281335390334086,('Phascogale tapoatafa':0.008646430876220896,(('Dasyurus hallucatus':0.005408370969854968,('Sarcophilus harrisii':0.004478254090474992,'Dasyurus viverrinus':0.0017895955331691468)96:0.000823)99:0.005851510032740221,((((('Notoryctes typhlops NYGC':0.000001,'Notoryctes typhlops DNA Zoo':0.001097136779271808)100:0.07613579918458234,(('Vombatus ursinus':0.0183378325754261,'Phascolarctos cinereus':0.01976357543804375)100:0.01525564064144136,(('Potorous gilbertii':0.012269168616445262,(('Macropus rufus':0.00359716422417555,'Macropus eugenii':0.006270497385747941)56:0.000948,(('Lagorchestes hirsutus':0.008759636573510714,'Setonix brachyurus':0.005704515751620893)91:0.002440667467615568,('Macropus giganteus':0.0017488024513363642,'Macropus fuliginosus':0.0026578462489888995)97:0.002803485232053283)38:0.000875)96:0.006001600061473186)100:0.03408731283812239,(('Trichosurus vulpecula':0.01575825008016675,'Strigocuscus gymnotis':0.009104803073739152)100:0.022711293024188284,(('Pseudocheirus occidentalis':0.019490883426396023,('Pseudochirops corinnae':0.00610410530146929,'Pseudochirops cupreus':0.006354884945181058)100:0.007408287610279493)85:0.004692572799821788,'Gymnobelideus leadbeateri':0.02593077829522101)100:0.015263178128635249)56:0.002132389727432533)91:0.004582459314874163)95:0.007562426469718043)74:0.0033355989627473527,('Monodelphis domestica':0.018220281194658912,('Gracilinanus agilis':0.011206497513964391,'Didelphis virginiana':0.02594110897374208)65:0.000001)100:0.0399567108578012)74:0.005477746147306179,'Dromiciops gliroides':0.03900916671531367)100:0.0367399351588941,('Myrmecobius fasciatus':0.017888330277568414,'Thylacinus cynocephalus':0.013276045729163962)75:0.0013043182200147203)94:0.007040967426186938)82:0.003575915976145455)100:0.006715061213372148,'Antechinus stuartii':0.003823050201912716);
