# Supplementary material for: Three Blind Moles: Molecular Evolutionary Insights on the Tempo and Mode of Convergent Eye Degeneration in Notoryctes typhlops (Southern Marsupial Mole) and Two Chrysochlorids (Golden Moles)
Source: Genes (Basel). 2023 Oct 28;14(11):2018. doi: 10.3390/genes14112018 (PMC10671557; doi:10.3390/genes14112018)
Supplement: Supplementary file 1 [file genes-14-02018-s001.zip › Marsupialia Gene Trees/Lens Genes/CRYAA RAxML Tree.newick]

(('Dasyurus viverrinus':0.000001,'Sarcophilus harrisii':0.008063894220684036)76:0.002011858682717067,(('Thylacinus cynocephalus':0.004029501498906844,('Myrmecobius fasciatus':0.0018988115343637666,((('Notoryctes typhlops NYGC':0.002103042109691551,'Notoryctes typhlops DNA Zoo':0.0019254754821230549)100:0.0479138947784459,('Dromiciops gliroides':0.01728244228588989,(('Monodelphis domestica':0.03737808693205463,'Gracilinanus agilis':0.005250204504792249)43:0.00321653776037574,'Didelphis virginiana':0.00852982422054133)100:0.023327863460510356)53:0.003552937952643085)38:0.000001,(('Vombatus ursinus':0.016475458907998404,'Phascolarctos cinereus':0.006888934435653848)97:0.009882333630244251,((('Macropus giganteus':0.0059881225350021305,'Macropus fuliginosus':0.000001)42:0.0019785996985674697,((('Macropus eugenii':0.000001,'Macropus rufus':0.0039953374044812)57:0.0019771924996804906,('Lagorchestes hirsutus':0.001977387793814813,'Setonix brachyurus':0.0019773898954932503)23:0.000001)27:0.001976745972986362,'Potorous gilbertii':0.00602186054009263)5:0.000001)69:0.004038768341772989,((('Pseudochirops cupreus':0.0019582499728120475,'Pseudochirops corinnae':0.002028471543739619)92:0.012282380039755928,('Gymnobelideus leadbeateri':0.0019996206276074904,'Pseudocheirus occidentalis':0.03204889644738586)55:0.0022571263987369817)91:0.008218031900050052,('Strigocuscus gymnotis':0.01035700914505599,'Trichosurus vulpecula':0.006267458761065073)55:0.003919228970020771)23:0.000001)84:0.00612058983046805)75:0.0041218255993122465)96:0.00828905612906501)90:0.004238002908608664)99:0.012624248471598373,('Antechinus flavipes':0.0019958169209713956,('Phascogale tapoatafa':0.000001,'Antechinus stuartii':0.000001)88:0.000001)86:0.0041217693345674405)90:0.004025176848162242,'Dasyurus hallucatus':0.006097315516863115);
