# Supplementary material for: Three Blind Moles: Molecular Evolutionary Insights on the Tempo and Mode of Convergent Eye Degeneration in Notoryctes typhlops (Southern Marsupial Mole) and Two Chrysochlorids (Golden Moles)
Source: Genes (Basel). 2023 Oct 28;14(11):2018. doi: 10.3390/genes14112018 (PMC10671557; doi:10.3390/genes14112018)
Supplement: Supplementary file 1 [file genes-14-02018-s001.zip › Marsupialia Gene Trees/Lens Genes/CRYAB RAxML Tree.newick]

((((('Dromiciops gliroides':0.022690740477750514,('Monodelphis domestica':0.032789274600163815,('Didelphis virginiana':0.026637487098586852,'Gracilinanus agilis':0.014295845939281524)41:0.0025735010466336897)100:0.038449143187701894)75:0.008471463805247792,('Notoryctes typhops NYGC':0.000001,'Notoryctes typhlops DNA Zoo':0.000001)100:0.0416113026776055)72:0.003351173723405427,((((('Gymnobelideus leadbeateri':0.014550601551300698,'Pseudocheirus occidentalis':0.007693621777522846)45:0.0029522552077146523,('Pseudochirops cupreus':0.00195914244863428,'Pseudochirops corinnae':0.006054385347356935)65:0.005747417967719767)39:0.004077363300306386,('Strigocuscus gymnotis':0.012300762199834194,'Trichosurus vulpecula':0.010249814132482814)68:0.0024589462209055972)9:0.000001,((('Lagorchestes hirsutus':0.003978364318873689,('Macropus giganteus':0.000001,'Macropus fuliginosus':0.000001)67:0.000001)49:0.001982956065288011,('Macropus eugenii':0.000001,('Setonix brachyurus':0.0019856494090117137,'Macropus rufus':0.001985326915183839)13:0.000001)31:0.000001)67:0.0018649244116938474,'Potorous gilbertii':0.008195393647187039)100:0.016351993590070727)29:0.003421676770247347,('Phascolarctos cinereus':0.010471637557969355,'Vombatus ursinus':0.026632797489402366)96:0.01603589360910341)57:0.0052985883546457615)100:0.02385903895105675,'Thylacinus cynocephalus':0.015323163018643357)57:0.0036536145899130055,(('Dasyurus hallucatus':0.002038843156472692,('Dasyurus viverrinus':0.000001,'Sarcophilus harrisii':0.004088558759847355)49:0.0020490363902625768)89:0.008638436611292526,('Phascogale tapoatafa':0.004086246679866841,('Antechinus flavipes':0.000001,'Antechinus stuartii':0.000001)94:0.0020440139440618954)76:0.0017758933713219063)100:0.024452288170143676,'Myrmecobius fasciatus':0.004278098704890432);
