# Supplementary material for: Three Blind Moles: Molecular Evolutionary Insights on the Tempo and Mode of Convergent Eye Degeneration in Notoryctes typhlops (Southern Marsupial Mole) and Two Chrysochlorids (Golden Moles)
Source: Genes (Basel). 2023 Oct 28;14(11):2018. doi: 10.3390/genes14112018 (PMC10671557; doi:10.3390/genes14112018)
Supplement: Supplementary file 1 [file genes-14-02018-s001.zip › Marsupialia Gene Trees/Lens Genes/CRYBA1 RAxML Tree.newick]

(('Dasyurus hallucatus':0.0049505802906312365,'Dasyurus viverrinus':0.0017318146019340325)55:0.0016865207057054608,('Phascogale tapoatafa':0.0015826225515453776,('Antechinus stuartii':0.000001,('Antechinus flavipes':0.00308928208728414,((('Notoryctes typhlops NYGC':0.000001,'Notoryctes typhlops DNA Zoo':0.000001)100:0.10237822214828797,((('Didelphis virginiana':0.028062964713806263,('Gracilinanus agilis':0.02020973997156415,'Monodelphis domestica':0.011879759112318183)89:0.005448673783519635)100:0.026204653732926318,'Dromiciops gliroides':0.04821680070887032)44:0.007406855766750636,(('Strigocuscus gymnotis':0.00691067574126016,'Trichosurus vulpecula':0.010009914427919339)90:0.010615514365644941,(('Phascolarctos cinereus':0.025119640764382452,'Vombatus ursinus':0.01780922330215621)69:0.007019157109825017,(('Potorous gilbertii':0.007556468205528781,(((('Macropus eugenii':0.0032793995173501346,'Lagorchestes hirsutus':0.0016297342397659869)17:0.000001,('Macropus giganteus':0.0016318686938938416,'Macropus fuliginosus':0.0016248998672587173)83:0.003364458069917243)19:0.000001,'Setonix brachyurus':0.004941776889321856)48:0.0016295416181600342,'Macropus rufus':0.000001)78:0.005790163608716954)99:0.016402942190738,('Gymnobelideus leadbeateri':0.010128173151893528,('Pseudocheirus occidentalis':0.017839179856742833,('Pseudochirops corinnae':0.0023382015801186335,'Pseudochirops cupreus':0.007679714380877086)80:0.00525618730981246)94:0.008085506526304725)98:0.013792465436757391)39:0.004216470415771542)27:0.000001)27:0.002074500232072606)33:0.005469062584946658)99:0.022065318548561034,('Thylacinus cynocephalus':0.022837489810596787,'Myrmecobius fasciatus':0.009072266481395762)39:0.004784449196831925)98:0.017812120810848472)31:0.0019107157411342374)27:0.0017410045984930069)94:0.010305522823361536,'Sarcophilus harrisii':0.0017053812007185333);
