# Supplementary material for: Three Blind Moles: Molecular Evolutionary Insights on the Tempo and Mode of Convergent Eye Degeneration in Notoryctes typhlops (Southern Marsupial Mole) and Two Chrysochlorids (Golden Moles)
Source: Genes (Basel). 2023 Oct 28;14(11):2018. doi: 10.3390/genes14112018 (PMC10671557; doi:10.3390/genes14112018)
Supplement: Supplementary file 1 [file genes-14-02018-s001.zip › Marsupialia Gene Trees/Lens Genes/CRYBA4 RAxML Tree.newick]

(('Dasyurus viverrinus':0.00899840684214708,'Dasyurus hallucatus':0.0022440934636676325)57:0.004316150644644544,(('Myrmecobius fasciatus':0.018167212345121798,(((('Didelphis virginiana':0.0195425321208571,('Gracilinanus agilis':0.014375739520424721,'Monodelphis domestica':0.021157045951357062)71:0.0039607784923509776)100:0.03255450415991618,'Dromiciops gliroides':0.02282513052231561)86:0.01616640170201825,((((('Setonix brachyurus':0.007373706768577896,(('Macropus giganteus':0.000001,'Macropus fuliginosus':0.000001)85:0.0018252646832872632,'Macropus eugenii':0.0018187641666126747)51:0.000001)49:0.0035188518677129028,'Lagorchestes hirsutus':0.009352311595115516)29:0.000001,'Macropus rufus':0.0094353238627718)53:0.006375944156140076,'Potorous gilbertii':0.01733093645050106)100:0.02122624606621147,((('Strigocuscus gymnotis':0.009369509242401878,'Trichosurus vulpecula':0.007396069227935622)100:0.020687131613074224,(('Phascolarctos cinereus':0.01664778576113927,'Vombatus ursinus':0.014707729229499998)93:0.010014185691133253,('Notoryctes typhlops NYGC':0.0017723723663186377,'Notoryctes typhlops DNA Zoo':0.000001)100:0.11700877828946396)36:0.002546355820699943)24:0.0016893608534885292,('Gymnobelideus leadbeateri':0.025217715746707763,('Pseudocheirus occidentalis':0.013905179097277998,('Pseudochirops corinnae':0.0019610222333827174,'Pseudochirops cupreus':0.0035313186657764404)76:0.007630594979971241)37:0.005047005857513065)47:0.0046766874287164474)24:0.002647329820425171)41:0.005162916417417815)100:0.022645049422476447,'Thylacinus cynocephalus':0.018852109681347637)71:0.008630432673447387)92:0.019535315028592303,('Phascogale tapoatafa':0.009170289293327447,('Antechinus flavipes':0.007765888898554046,'Antechinus stuartii':0.0016404223873793364)96:0.006301478238660994)98:0.011430199742706437)85:0.00999497370101818,'Sarcophilus harrisii':0.01254484948618286);
