# Supplementary material for: Three Blind Moles: Molecular Evolutionary Insights on the Tempo and Mode of Convergent Eye Degeneration in Notoryctes typhlops (Southern Marsupial Mole) and Two Chrysochlorids (Golden Moles)
Source: Genes (Basel). 2023 Oct 28;14(11):2018. doi: 10.3390/genes14112018 (PMC10671557; doi:10.3390/genes14112018)
Supplement: Supplementary file 1 [file genes-14-02018-s001.zip › Marsupialia Gene Trees/Lens Genes/CRYBB1 RAxML Tree.newick]

('Antechinus flavipes (reversed)':0.004206483096732859,((('Dasyurus viverrinus (reversed)':0.008693128603142782,('Sarcophilus harrisii (reversed)':0.0014129649387263116,'Dasyurus hallucatus (reversed)':0.002810148079231129)77:0.0012771296470958403)93:0.011521954882485268,(('Thylacinus cynocephalus (reversed)':0.0168021321924077,(('Notoryctes typhlops DNA Zoo':0.000001,'Notoryctes typhlops NYGC':0.000001)100:0.10286264953415951,((('Gracilinanus agilis (reversed)':0.012233544690304942,('Monodelphis domestica (reversed)':0.028616591164942647,'Didelphis virginiana (reversed)':0.011956618444716585)85:0.0077743726495969325)100:0.055674487117815995,'Dromiciops gliroides (reversed)':0.03397175110880819)52:0.0028818454234508573,(((('Setonix brachyurus (reversed)':0.004147879818732046,(((('Macropus fuliginosus (reversed)':0.001363578569761061,'Macropus giganteus (reversed)':0.000001)95:0.004145340779962653,'Macropus rufus (reversed)':0.002734300562435598)25:0.000001,'Macropus eugenii (reversed)':0.0013632694143980756)48:0.0013643485097023659,'Lagorchestes hirsutus (reversed)':0.000001)82:0.004118432273289098)98:0.007941396208131024,'Potorous gilbertii (reversed)':0.01030381530744894)100:0.029378499830281252,(('Gymnobelideus leadbeateri (reversed)':0.011342848062235997,(('Pseudochirops cupreus (reversed)':0.004987383704691233,'Pseudochirops corinnae (reversed)':0.006169839902637334)92:0.00896363195315468,'Pseudocheirus occidentalis (reversed)':0.012074188800911)90:0.009914879734516486)65:0.006148335822566529,('Trichosurus vulpecula (reversed)':0.009878512422348251,'Strigocuscus gymnotis (reversed)':0.011693589937224344)100:0.0203691993033724)28:0.0015586672829059752)45:0.0024937083987224477,('Vombatus ursinus (reversed)':0.02433627584369848,'Phascolarctos cinereus (reversed)':0.016973488486187627)100:0.0215952675632207)96:0.010963249462827413)44:0.0022816815320909995)100:0.02923851529395659)78:0.003387909588920707,'Myrmecobius fasciatus (reversed)':0.0263871352403834)100:0.020319745164197274)95:0.003179807168301206,'Phascogale tapoatafa (reversed)':0.0072040023953771175)94:0.004316759059411192,'Antechinus stuartii (reversed)':0.0057776948874549774);
