# Supplementary material for: Three Blind Moles: Molecular Evolutionary Insights on the Tempo and Mode of Convergent Eye Degeneration in Notoryctes typhlops (Southern Marsupial Mole) and Two Chrysochlorids (Golden Moles)
Source: Genes (Basel). 2023 Oct 28;14(11):2018. doi: 10.3390/genes14112018 (PMC10671557; doi:10.3390/genes14112018)
Supplement: Supplementary file 1 [file genes-14-02018-s001.zip › Marsupialia Gene Trees/Lens Genes/CRYBB2 RAxML Tree.newick]

(('Myrmecobius fasciatus':0.0034223697609097117,((((('Potorous gilbertii':0.00923276441351428,(('Macropus eugenii':0.0033842825705759807,('Macropus rufus':0.003387543712745893,'Lagorchestes hirsutus':0.003387530095776449)41:0.000001)31:0.001687284777114833,('Setonix brachyurus':0.005103309579629851,('Macropus giganteus':0.000001,'Macropus fuliginosus':0.000001)91:0.0016874518783047989)36:0.000001)93:0.004683901869738677)100:0.026510924542842644,((('Gracilinanus agilis':0.008208067955924072,('Didelphis virginiana':0.014218324415820422,'Monodelphis domestica':0.012588424294803557)42:0.002741017522151444)100:0.04968451609503892,(('Pseudocheirus occidentalis':0.004182457023581026,('Pseudochirops corinnae':0.0051888128339714085,'Pseudochirops cupreus':0.006885633338518463)73:0.002617658195759234)77:0.0077294933855568005,'Gymnobelideus leadbeateri':0.01932428956632406)93:0.011560527890243193)26:0.0019833883714551236,('Trichosurus vulpecula':0.006931659821826846,'Strigocuscus gymnotis':0.006988972022647508)98:0.012536289214378282)13:0.000001)21:0.003445189227089146,('Vombatus ursinus':0.02330313181563186,'Phascolarctos cinereus':0.015618766302504495)55:0.0060912013625338025)9:0.000001,('Notoryctes typhlops NYGC':0.000001,'Notoryctes typhlops DNA Zoo':0.0016719164725563377)100:0.09112100423058217)27:0.0036877740061128945,'Dromiciops gliroides':0.019914645566700032)99:0.015516884135067379)77:0.0016305721649001693,(('Sarcophilus harrisii':0.000001,('Dasyurus viverrinus':0.000001,'Dasyurus hallucatus':0.000001)76:0.0016728712954803817)80:0.0016655144501009878,('Phascogale tapoatafa':0.0016458237842642979,('Antechinus flavipes':0.0016486558031329078,'Antechinus stuartii':0.0016592383085901564)78:0.0016882946980927497)73:0.0017033713877838853)75:0.0016404120546891685,'Thylacinus cynocephalus':0.008544974746502211);
