# Supplementary material for: Three Blind Moles: Molecular Evolutionary Insights on the Tempo and Mode of Convergent Eye Degeneration in Notoryctes typhlops (Southern Marsupial Mole) and Two Chrysochlorids (Golden Moles)
Source: Genes (Basel). 2023 Oct 28;14(11):2018. doi: 10.3390/genes14112018 (PMC10671557; doi:10.3390/genes14112018)
Supplement: Supplementary file 1 [file genes-14-02018-s001.zip › Marsupialia Gene Trees/Lens Genes/CRYBB3 RAxML Tree.newick]

('Notoryctes typhlops DNA Zoo':0.001623474097964956,(((((('Potorous gilbertii':0.0055948300478752865,('Lagorchestes hirsutus':0.007045726091698961,(('Macropus fuliginosus':0.0016230487515153096,(('Macropus rufus':0.000001,'Macropus eugenii':0.000001)25:0.000001,'Macropus giganteus':0.000001)65:0.000001)95:0.0033455318622305943,'Setonix brachyurus':0.00499646993443435)51:0.0011769444478560134)78:0.005141727710321494)100:0.0388223964269257,('Gymnobelideus leadbeateri':0.024186739731385968,('Pseudocheirus occidentalis':0.013013024243722969,('Pseudochirops cupreus':0.006772865708360288,'Pseudochirops corinnae':0.0033174779905424307)94:0.003962067174669351)84:0.006186202871167065)93:0.014850414917615256)31:0.004298766562053028,('Trichosurus vulpecula':0.012004499104999176,'Strigocuscus gymnotis':0.015397558838329288)97:0.015469955541261935)16:0.000001,('Phascolarctos cinereus':0.01864493289274428,'Vombatus ursinus':0.02645910090116011)79:0.0066085770370044265)34:0.0048774937662827466,('Dromiciops gliroides':0.030902607852378593,('Gracilinanus agilis':0.02335395226055641,('Didelphis virginiana':0.018341334208910934,'Monodelphis domestica':0.017364371205823452)81:0.004825814498294749)100:0.051349656274433005)48:0.008515818294520626)49:0.011853778883653954,('Thylacinus cynocephalus':0.028104542964405677,('Myrmecobius fasciatus':0.02537767549919739,(('Dasyurus viverrinus':0.006939044729207345,('Sarcophilus harrisii':0.013662472686407173,'Dasyurus hallucatus':0.003354646053652814)76:0.001317463176475372)99:0.012607709773476817,('Phascogale tapoatafa':0.007995964212543633,('Antechinus flavipes':0.008338263540307901,'Antechinus stuartii':0.008444590145492098)87:0.0037425953876164147)28:0.00169081819926244)59:0.005947879066608121)59:0.007033881830991099)100:0.04076777971827743)100:0.10539952066355084,'Notoryctes typhlops NYGC':0.000001);
