# Supplementary material for: Three Blind Moles: Molecular Evolutionary Insights on the Tempo and Mode of Convergent Eye Degeneration in Notoryctes typhlops (Southern Marsupial Mole) and Two Chrysochlorids (Golden Moles)
Source: Genes (Basel). 2023 Oct 28;14(11):2018. doi: 10.3390/genes14112018 (PMC10671557; doi:10.3390/genes14112018)
Supplement: Supplementary file 1 [file genes-14-02018-s001.zip › Marsupialia Gene Trees/Lens Genes/CRYGS RAxML Tree.newick]

(('Sarcophilus harrisii':0.005771466765872862,'Dasyurus viverrinus':0.00814457081892586)86:0.004158209404596904,((((('Didelphis virginiana':0.013016130591481252,('Monodelphis domestica':0.012738733127576249,'Gracilinanus agilis':0.01426879584995606)73:0.008524204897517729)100:0.05216125134609093,('Phascolarctos cinereus':0.011141060852556695,'Vombatus ursinus':0.013381318655430581)98:0.013506653277638928)29:0.0026336525034561134,(('Notoryctes typhlops NYGC':0.002429505751726192,'Notoryctes typhlops DNA Zoo':0.0017867251932703638)100:0.14740504022403553,(('Strigocuscus gymnotis':0.015083358248675512,'Trichosurus vulpecula':0.00732945266150548)97:0.01514413126545649,((('Potorous gilbertii':0.008200175613358882,(('Setonix brachyurus':0.003959930931914762,'Lagorchestes hirsutus':0.0039471463806433574)54:0.0012834263477395896,('Macropus eugenii':0.003909534704260393,('Macropus rufus':0.000001,('Macropus giganteus':0.0019469285957348225,'Macropus fuliginosus':0.0019470876113805466)17:0.000001)58:0.000001)69:0.0026096335196263993)96:0.01721009633156934)100:0.03529154594523461,'Dromiciops gliroides':0.04469830000308514)14:0.000001,((('Pseudochirops corinnae':0.004096958845922739,'Pseudochirops cupreus':0.0042563687163547186)97:0.0097278762985208,'Pseudocheirus occidentalis':0.020959620898926248)94:0.009073990342657412,'Gymnobelideus leadbeateri':0.014651135070923707)74:0.006332169390608236)35:0.0075914107484021396)20:0.004243880673281891)22:0.000869)98:0.03603639056455685,('Thylacinus cynocephalus':0.01462896227646807,'Myrmecobius fasciatus':0.022851745546879212)65:0.0016584066417850056)88:0.008706741754292674,('Phascogale tapoatafa':0.007946515801465931,('Antechinus flavipes':0.000001,'Antechinus stuartii ':0.005919228811536396)75:0.003965745306285745)94:0.005843397501663477)97:0.01447796878814494,'Dasyurus hallucatus':0.007925385525405148);
