# Supplementary material for: Three Blind Moles: Molecular Evolutionary Insights on the Tempo and Mode of Convergent Eye Degeneration in Notoryctes typhlops (Southern Marsupial Mole) and Two Chrysochlorids (Golden Moles)
Source: Genes (Basel). 2023 Oct 28;14(11):2018. doi: 10.3390/genes14112018 (PMC10671557; doi:10.3390/genes14112018)
Supplement: Supplementary file 1 [file genes-14-02018-s001.zip › Marsupialia Gene Trees/Lens Genes/GJA8 RAxML Tree.newick]

('Trichosurus vulpecula':0.01045768644082146,((((('Notoryctes typhlops DNA Zoo':0.000842,'Notoryctes typhlops NYGC':0.000001)100:0.1051669523946999,(('Monodelphis domestica':0.024410610979051475,('Gracilinanus agilis':0.014539600299524643,'Didelphis virginiana':0.02392450959646416)70:0.005240990670484576)100:0.053226697928129965,(('Myrmecobius fasciatus':0.02341987553680069,'Thylacinus cynocephalus':0.02744831243989921)92:0.003995648082476088,(('Antechinus stuartii':0.004843983001194611,'Antechinus flavipes':0.008180738598221046)63:0.0025817433579150713,(('Dasyurus hallucatus':0.005870870098948736,('Dasyurus viverrinus':0.00828215837479938,'Sarcophilus harrisii':0.004773907442710102)76:0.002309384558715836)91:0.008469859280331117,'Phascogale tapoatafa':0.008922796372565881)39:0.0032151908438506787)100:0.02160367040975422)100:0.04018006799401892)33:0.0012901466195981645)34:0.002747885895369331,'Dromiciops gliroides':0.05343506438042088)87:0.008869197381959959,(('Potorous gilbertii':0.010818839264938596,('Setonix brachyurus':0.0030091252025080564,(('Macropus giganteus':0.0016873414784929796,('Macropus fuliginosus':0.003403463777772275,'Macropus rufus':0.0025348311442688507)62:0.000001)62:0.000843,('Macropus eugenii':0.0042638038996270404,'Lagorchestes hirsutus':0.004235510559859058)58:0.000001)67:0.0012287047398280605)95:0.00824847051722915)100:0.033476597232869186,((('Pseudochirops corinnae':0.010258740721797511,'Pseudochirops cupreus':0.009014776368782972)100:0.007923223492579779,'Pseudocheirus occidentalis':0.009424401010740699)95:0.008265876243411971,'Gymnobelideus leadbeateri':0.0175444907583734)98:0.012539146054724132)71:0.002761132680043221)71:0.0029429228162654412,('Phascolarctos cinereus':0.027603412697550386,'Vombatus ursinus':0.025251296104071952)100:0.02088009506540403)100:0.010302217206321202,'Strigocuscus gymnotis':0.010554189073734633);
