# Supplementary material for: Three Blind Moles: Molecular Evolutionary Insights on the Tempo and Mode of Convergent Eye Degeneration in Notoryctes typhlops (Southern Marsupial Mole) and Two Chrysochlorids (Golden Moles)
Source: Genes (Basel). 2023 Oct 28;14(11):2018. doi: 10.3390/genes14112018 (PMC10671557; doi:10.3390/genes14112018)
Supplement: Supplementary file 1 [file genes-14-02018-s001.zip › Marsupialia Gene Trees/Lens Genes/KRT12 RAxML Tree.newick]

(((((('Strigocuscus gymnotis':0.011890581130190135,'Trichosurus vulpecula':0.012134177637040167)100:0.02028911804895851,((('Pseudochirops corinnae':0.013539792201711576,'Pseudochirops cupreus':0.016530860178629203)100:0.010344109352076022,'Pseudocheirus occidentalis':0.020226933698685022)99:0.007640808475097276,'Gymnobelideus leadbeateri':0.019258606408102615)100:0.01914719317194892)46:0.0034676055526166706,('Potorous gilbertii':0.019142388872910972,('Macropus fuliginosus':0.002033954390250755,(('Lagorchestes hirsutus':0.004612531240056546,'Macropus eugenii ':0.005912718634810073)59:0.001155719696405251,('Setonix brachyurus':0.0078019572629805375,('Macropus giganteus':0.0073459210738936916,'Macropus rufus':0.008524355563656119)28:0.000567)53:0.000817)44:0.001283618207321636)95:0.007300036821842978)100:0.0310862794958838)94:0.004599693120753445,('Phascolarctos cinereus':0.02202070533618942,'Vombatus ursinus':0.024567389249411313)100:0.02119633568518458)98:0.008719007761576983,(('Monodelphis domestica':0.018299511079673494,('Gracilinanus agilis':0.014502276069550454,'Didelphis virginiana':0.03470810385338483)77:0.004721374909750681)100:0.06680904653643698,('Notoryctes typhlops NYGC':0.0014582131295671923,'Notoryctes typhlops DNA Zoo':0.0014911255819176229)100:0.09772596592406109)41:0.002071101829290489)53:0.004045071772371071,(('Myrmecobius fasciatus':0.030131253918376334,'Thylacinus cynocephalus':0.022431011635158486)64:0.002943125961161369,(('Sarcophilus harrisii':0.004750750765963509,('Dasyurus viverrinus':0.008091714435378941,'Dasyurus hallacatus':0.0024782492531607754)65:0.000590)100:0.0061124183909601285,('Phascogale tapoatafa':0.006693995630277167,('Antechinus flavipes':0.001996205723152793,'Antechinus stuartii ':0.0019905791006359728)100:0.0036572758420124547)100:0.005951063793611139)100:0.02048988485268486)100:0.0300299745327165,'Dromiciops gliroides':0.06319565202844371);
