# Supplementary material for: Three Blind Moles: Molecular Evolutionary Insights on the Tempo and Mode of Convergent Eye Degeneration in Notoryctes typhlops (Southern Marsupial Mole) and Two Chrysochlorids (Golden Moles)
Source: Genes (Basel). 2023 Oct 28;14(11):2018. doi: 10.3390/genes14112018 (PMC10671557; doi:10.3390/genes14112018)
Supplement: Supplementary file 1 [file genes-14-02018-s001.zip › Marsupialia Gene Trees/Lens Genes/LIM2 RAxML Tree.newick]

((('Myrmecobius fasciatus':0.026959365578294824,('Thylacinus cynocephalus':0.02254050447058717,(((('Notoryctes typhlops NYGC':0.004422219995876865,'Notoryctes typhlops DNA Zoo':0.002065876925020706)100:0.09811143937104749,'Vombatus ursinus ':0.004083418054184911)50:0.006272138968393586,'Phascolarctos cinereus':0.03494593402493658)37:0.007051444647239512,(((('Trichosurus vulpecula':0.010465838792401403,'Strigocuscus gymnotis':0.006354158085779163)91:0.010652888781746838,'Dromiciops gliroides':0.0733591833750752)11:0.000001,(((('Gracilinanus agilis':0.03363373144551539,('Didelphis virginiana':0.051136991564475306,'Monodelphis domestica ':0.02576917107500871)40:0.010755905937661863)100:0.04615579321265857,'Gymnobelideus leadbeateri':0.012098150563595427)26:0.0017277813122713844,'Pseudocheirus occidentalis':0.013589333756032872)23:0.0016903238068897426,('Pseudochirops corinnae':0.0065852530855342985,'Pseudochirops cupreus':0.002414304891911797)93:0.02117725326688639)30:0.007141467320514836)19:0.0021509810597639665,('Macropus rufus':0.000001,(('Potorous gilbertii':0.018067588201973888,('Setonix brachyurus':0.0021541170540514253,('Macropus giganteus':0.002154104826037071,('Lagorchestes hirsutus':0.0021574891079635186,'Macropus fuliginosus':0.000001)71:0.0021576271643177223)14:0.000001)42:0.000001)34:0.002141650961713794,'Macropus eugenii':0.004355675060673185)42:0.002213922668311585)100:0.03936705290593448)29:0.002693778651562497)100:0.05831276562813192)74:0.011881321319437465)95:0.029202627194646013,('Dasyurus hallucatus':0.000001,('Dasyurus viverrinus':0.0022175643516305524,'Sarcophilus harrisii':0.009124411293078746)42:0.002224362854597601)53:0.003038734717888011)94:0.01192877712552805,('Antechinus flavipes':0.005896143315709307,'Antechinus stuartii':0.0031998992707066667)57:0.0023126880750032486,'Phascogale tapoatafa':0.010887656261755894);
