# Supplementary material for: Three Blind Moles: Molecular Evolutionary Insights on the Tempo and Mode of Convergent Eye Degeneration in Notoryctes typhlops (Southern Marsupial Mole) and Two Chrysochlorids (Golden Moles)
Source: Genes (Basel). 2023 Oct 28;14(11):2018. doi: 10.3390/genes14112018 (PMC10671557; doi:10.3390/genes14112018)
Supplement: Supplementary file 1 [file genes-14-02018-s001.zip › Marsupialia Gene Trees/Lens Genes/MIP RAxML Tree.newick]

('Antechinus flavipes':0.000001,((('Dasyurus viverrinus':0.006595252087897258,('Sarcophilus harrisii':0.0025961848837754995,'Dasyurus hallucatus':0.0013001194697941092)67:0.000001)93:0.0035030683231687524,((((('Didelphis virginiana':0.038148704909083,'Monodelphis domestica':0.02572040345709559)68:0.00404513480014204,'Gracilinanus agilis':0.009944747147836575)100:0.05772652075407898,((((('Setonix brachyurus':0.0026455759173108864,((('Macropus giganteus':0.000001,'Macropus fuliginosus':0.0013133737196562125)87:0.002642056434947324,'Macropus rufus':0.0013167718044769506)18:0.000001,('Macropus eugenii':0.000001,'Lagorchestes hirsutus':0.000001)50:0.000001)32:0.000001)93:0.0029936703763622217,'Potorous gilbertii':0.0077389479071364965)100:0.028480212998691818,('Gymnobelideus leadbeateri':0.007762130711187319,(('Pseudochirops corinnae':0.005321038708798209,'Pseudochirops cupreus':0.001296314430234931)90:0.001554750863071232,'Pseudocheirus occidentalis':0.0037169585792839826)70:0.0026313679721824378)100:0.013040715883045718)88:0.007642322455955516,('Strigocuscus gymnotis':0.00394521022689107,'Trichosurus vulpecula':0.0039766107460621775)100:0.007110456392000953)74:0.002739055947885325,('Vombatus ursinus':0.010952271948113388,'Phascolarctos cinereus':0.015092125786995933)57:0.0019039162377823978)87:0.004406383102266578)49:0.001719309699964206,('Dromiciops gliroides':0.033629283905445784,('Notoryctes typhlops DNA Zoo':0.002848868672400159,'Notoryctes typhlops NYGC':0.000980)100:0.0613822493131785)46:0.004106318672629448)97:0.012022890178067219,('Myrmecobius fasciatus':0.0017007989091260205,'Thylacinus cynocephalus':0.01017055113860172)79:0.001238863370356449)100:0.013815535455967004)95:0.0030410896740370136,'Phascogale tapoatafa':0.003896156900078888)92:0.000001,'Antechinus stuartii':0.000001);
