# Supplementary material for: Three Blind Moles: Molecular Evolutionary Insights on the Tempo and Mode of Convergent Eye Degeneration in Notoryctes typhlops (Southern Marsupial Mole) and Two Chrysochlorids (Golden Moles)
Source: Genes (Basel). 2023 Oct 28;14(11):2018. doi: 10.3390/genes14112018 (PMC10671557; doi:10.3390/genes14112018)
Supplement: Supplementary file 1 [file genes-14-02018-s001.zip › Marsupialia Gene Trees/Rod Genes/CNGA1 RAxML Tree.newick]

('Antechinus flavipes':0.004382428818538764,(((('Dasyurus hallucatus':0.004641570260152641,'Sarcophilus harrisii':0.005420606908391971)65:0.002538032655302087,'Dasyurus viverrinus':0.003977743596850518)100:0.011424917703461355,((('Notoryctes typhlops NYGC':0.000001,'Notoryctes typhlops DNA Zoo':0.000503)100:0.050811251379159664,(('Monodelphis domestica':0.025521591728326333,('Gracilinanus agilis':0.016962166997249936,'Didelphis virginiana':0.029500738196026804)100:0.006963109775256452)100:0.04162098586539389,(((('Trichosurus vulpecula':0.008440206877547997,'Strigocuscus gymnotis':0.0128401982019463)100:0.012321269407295011,(('Potorous gilbertii':0.010621190315727953,('Lagorchestes hirsutus':0.004213496497665419,(('Macropus rufus':0.003509638765295798,'Setonix brachyurus':0.0019720486190281687)96:0.00208820473825106,(('Macropus fuliginosus':0.000998,'Macropus giganteus':0.000499)95:0.000617,'Macropus eugenii':0.006393274089972806)45:0.000981)67:0.000185)98:0.005823173985782934)100:0.014372811516528666,('Gymnobelideus leadbeateri':0.021296754251514574,(('Pseudochirops cupreus':0.000001,'Pseudochirops corinnae':0.004454938553877277)100:0.008651736397895004,'Pseudocheirus occidentalis':0.01349455050338184)98:0.0054961541018447)100:0.010374761618306156)81:0.001597751924713422)97:0.003349153737357345,('Phascolarctos cinereus':0.015582482461044052,'Vombatus ursinus':0.011757770132130209)100:0.010669588102157434)97:0.006521626722074884,'Dromiciops gliroides':0.050719401413178246)83:0.004811872433503026)97:0.005376806779790513)100:0.041789317754531936,('Myrmecobius fasciatus':0.022873028435966048,'Thylacinus cynocephalus':0.02593059254599418)53:0.004599045892175105)100:0.018848350018426295)96:0.005645848309023054,'Phascogale tapoatafa':0.00917521740648263)100:0.007023531024336702,'Antechinus stuartii':0.00258177817156632);
