# Supplementary material for: Three Blind Moles: Molecular Evolutionary Insights on the Tempo and Mode of Convergent Eye Degeneration in Notoryctes typhlops (Southern Marsupial Mole) and Two Chrysochlorids (Golden Moles)
Source: Genes (Basel). 2023 Oct 28;14(11):2018. doi: 10.3390/genes14112018 (PMC10671557; doi:10.3390/genes14112018)
Supplement: Supplementary file 1 [file genes-14-02018-s001.zip › Marsupialia Gene Trees/Rod Genes/CNGB1 RAxML Tree.newick]

('Notoryctes typhlops NYGC':0.000001,(('Monodelphis domestica':0.01736339497086052,('Didelphis virginiana':0.027397981923224006,'Gracilinanus agilis':0.019887224034659506)89:0.005883439990212866)100:0.05636762779715459,(((('Phascolarctos cinereus':0.026849067217216364,'Vombatus ursinus':0.029012232332379758)100:0.018764239967426856,(('Strigocuscus gymnotis':0.01645588558641007,'Trichosurus vulpecula':0.02541529637211852)100:0.030953678858262876,(('Potorous gilbertii':0.023325322915270563,(('Macropus eugenii':0.005789673926982965,('Lagorchestes hirsutus':0.009375024178557104,('Macropus rufus':0.007811657792603203,('Macropus giganteus':0.001209343950213833,'Macropus fuliginosus':0.0018453221778603822)100:0.0031126778581246806)48:0.000413)39:0.000857)42:0.000001,'Setonix brachyurus':0.006638731953514052)100:0.007536130004295887)100:0.026202497103388716,('Gymnobelideus leadbeateri':0.03072424110264765,(('Pseudochirops cupreus':0.01413800269829272,'Pseudochirops corinnae':0.01369415051240735)100:0.01582416736043106,'Pseudocheirus occidentalis':0.03569875449389109)72:0.003900986596994522)100:0.016663214953923467)74:0.0018414816761976958)99:0.008445721208754111)100:0.019927420111748046,'Dromiciops gliroides':0.059037376172876584)67:0.0050348166520370755,('Thylacinus cynocephalus':0.029785141479066926,('Myrmecobius fasciatus':0.03000348354604079,(('Phascogale tapoatafa':0.005921677538633221,('Antechinus flavipes':0.0032419824556106465,'Antechinus stuartii':0.0032553929575517685)100:0.004802624330389935)100:0.00901607667480954,('Dasyurus viverrinus':0.0030937130519913753,('Sarcophilus harrisii':0.006289012996624014,'Dasyurus hallucatus':0.0032431318919075355)53:0.0027729846408214)100:0.011192308231326505)100:0.014365793627778055)96:0.005029823405101921)100:0.034015934775414945)75:0.007692648266428839)100:0.06959338542501249,'Notoryctes typhlops DNA Zoo':0.000001);
