# Supplementary material for: Three Blind Moles: Molecular Evolutionary Insights on the Tempo and Mode of Convergent Eye Degeneration in Notoryctes typhlops (Southern Marsupial Mole) and Two Chrysochlorids (Golden Moles)
Source: Genes (Basel). 2023 Oct 28;14(11):2018. doi: 10.3390/genes14112018 (PMC10671557; doi:10.3390/genes14112018)
Supplement: Supplementary file 1 [file genes-14-02018-s001.zip › Marsupialia Gene Trees/Rod Genes/GNAT1 RAxML Tree.newick]

('Notoryctes typhlops NYGC':0.000001,((((('Antechinus stuartii':0.000001,'Antechinus flavipes':0.0010458970160403375)99:0.007551904773979947,'Phascogale tapoatafa':0.004263632928421979)74:0.0022990326005857178,('Myrmecobius fasciatus':0.01704002023028405,'Thylacinus cynocephalus':0.012066602528707173)82:0.004365150941188557)51:0.0016928665749936856,('Sarcophilus harrisii':0.005289766453902066,('Dasyurus viverrinus':0.0031520888741531743,'Dasyurus hallucatus':0.005277717450301769)58:0.000001)98:0.009326353017985966)100:0.02706159118922985,(((('Trichosurus vulpecula':0.010503496153240996,'Strigocuscus gymnotis':0.016744731410119916)100:0.017846337998321048,((((('Macropus fuliginosus':0.002115003816325071,'Macropus giganteus':0.000001)95:0.003197033109525323,('Macropus eugenii':0.000001,('Macropus rufus':0.0010567437367087036,'Lagorchestes hirsutus':0.008655289783466772)14:0.000001)43:0.001056683331977671)26:0.000001,'Setonix brachyurus':0.005347425904633557)97:0.006628170532877638,'Potorous gilbertii':0.013465423283727873)100:0.01867421957657784,(('Pseudocheirus occidentalis':0.027551937134390192,('Pseudochirops cupreus':0.009585345583488157,'Pseudochirops corinnae':0.004548137941819134)89:0.00579194015053849)100:0.02193925000275369,'Gymnobelideus leadbeateri':0.012456650075526432)78:0.005764910390784616)53:0.0023903347915985107)66:0.00414912105856717,('Phascolarctos cinereus':0.010472111893283002,'Vombatus ursinus':0.02072495660600859)99:0.014352632558539599)57:0.0047408957372857665,('Dromiciops gliroides':0.03737917421999051,('Monodelphis domestica':0.017616947206664173,('Didelphis virginiana':0.01913666184504411,'Gracilinanus agilis':0.007464811436766902)37:0.0018388172010563816)100:0.059071198653905053)36:0.0047693053803422895)97:0.013152316793836107)100:0.0528136814051616,'Notoryctes typhlops DNA Zoo':0.0010427247816903996);
