# Supplementary material for: Three Blind Moles: Molecular Evolutionary Insights on the Tempo and Mode of Convergent Eye Degeneration in Notoryctes typhlops (Southern Marsupial Mole) and Two Chrysochlorids (Golden Moles)
Source: Genes (Basel). 2023 Oct 28;14(11):2018. doi: 10.3390/genes14112018 (PMC10671557; doi:10.3390/genes14112018)
Supplement: Supplementary file 1 [file genes-14-02018-s001.zip › Marsupialia Gene Trees/Rod Genes/GNB1 RAxML Tree.newick]

((((('Notoryctes typhlops NYGC':0.000001,'Notoryctes typhlops DNA Zoo':0.000001)100:0.019827294359471705,('Gracilinanus agilis':0.002778459013303441,('Monodelphis domestica':0.007551827610048351,'Didelphis virginiana':0.006492752860330826)93:0.002387315452306323)100:0.020742903507468526)90:0.008216940380599148,((('Vombatus ursinus':0.008768868265497375,'Phascolarctos cinereus':0.017236706484160348)70:0.004348449680104845,((('Trichosurus vulpecula':0.004143196517943908,'Strigocuscus gymnotis':0.009880346386160747)99:0.007007769186360157,((('Lagorchestes hirsutus':0.001092965931711108,(('Macropus giganteus':0.000001,'Macropus fuliginosus':0.001046037677097833)86:0.0010639566214040116,'Macropus rufus':0.0010236294299266055)90:0.005241164610154639)20:0.000001,('Setonix brachyurus':0.011851968527407485,'Macropus eugenii':0.005320564590321475)1:0.000001)77:0.004260000058172,'Potorous gilbertii':0.009919547834460944)94:0.009633065756578152)62:0.0015416083361621427,('Gymnobelideus leadbeateri':0.01995317463036405,('Pseudocheirus occidentalis':0.013085910453789897,('Pseudochirops cupreus':0.0031384338305414116,'Pseudochirops corinnae':0.003190211402174585)99:0.0065416918640363204)94:0.005789048441663417)76:0.006256469200039251)35:0.0012115717132768994)85:0.00816068980007435,'Dromiciops gliroides':0.02022224640313123)49:0.0022647284514459706)98:0.010651758051192792,'Thylacinus cynocephalus':0.007517856040905898)90:0.0032103750539003544,(('Dasyurus hallucatus':0.0018555581800306494,('Sarcophilus harrisii':0.0010378846738479989,'Dasyurus viverrinus':0.00526435008444254)77:0.0012701383218839742)78:0.004232133688579453,('Phascogale tapoatafa':0.0031507886548264377,('Antechinus stuartii ':0.001032494663088655,'Antechinus flavipes':0.00208106803610055)92:0.002072957358758484)86:0.0024061523616629677)94:0.005179712308184435,'Myrmecobius fasciatus':0.005339321098412502);
