# Supplementary material for: Three Blind Moles: Molecular Evolutionary Insights on the Tempo and Mode of Convergent Eye Degeneration in Notoryctes typhlops (Southern Marsupial Mole) and Two Chrysochlorids (Golden Moles)
Source: Genes (Basel). 2023 Oct 28;14(11):2018. doi: 10.3390/genes14112018 (PMC10671557; doi:10.3390/genes14112018)
Supplement: Supplementary file 1 [file genes-14-02018-s001.zip › Marsupialia Gene Trees/Rod Genes/GNGT1 RAxML Tree.newick]

(((('Thylacinus cynocephalus':0.07818822494078148,'Myrmecobius fasciatus':0.08749368097952274)80:0.0426859618484515,((('Gracilinanus agilis':0.012044416658828385,'Didelphis virginiana':0.03470637472131563)53:0.017348299721113822,'Monodelphis domestica':0.039386841748287826)93:0.06180478768936214,('Dromiciops gliroides':0.007138812536277514,(((('Trichosurus vulpecula':0.01213672794763543,'Strigocuscus gymnotis':0.005423045966505771)98:0.03251280935824476,(('Pseudocheirus occidentalis':0.026660223155053554,('Pseudochirops corinnae':0.016803437471887638,'Gymnobelideus leadbeateri':0.020565608267146443)38:0.005531667292497107)40:0.004826274384612289,'Pseudochirops cupreus':0.010837435934740893)68:0.025094390048750387)59:0.01041491319245289,('Potorous gilbertii':0.021410644528496,(('Macropus eugenii':0.000001,('Macropus rufus':0.005724568729173127,('Macropus fuliginosus':0.000001,'Macropus giganteus':0.000001)72:0.00576110572420726)13:0.000001)31:0.000001,('Setonix brachyurus':0.005932458176515047,'Lagorchestes hirsutus':0.005883095608665224)66:0.005739038203913572)77:0.01064746815119359)86:0.03690264052070467)37:0.006257892830932116,('Phascolarctos cinereus':0.0168808536253018,(('Notoryctes typhlops DNA Zoo':0.000001,'Notoryctes typhlops NYGC':0.000001)100:0.1556688653490852,'Vombatus ursinus':0.04526412083073922)60:0.023058527614879414)47:0.006908568554811274)50:0.01917907495885211)78:0.04538030144463916)92:0.0447043697795877)86:0.03902238546324336,('Dasyurus viverrinus':0.000001,('Dasyurus hallucatus':0.005818785135517659,'Sarcophilus harrisii':0.000001)70:0.005818309540430931)91:0.023642297057182668)66:0.0013670433734306498,('Antechinus flavipes':0.000001,'Antechinus stuartii ':0.000001)87:0.005760904621068413,'Phascogale tapoatafa':0.005963786481455045);
