# Supplementary material for: Three Blind Moles: Molecular Evolutionary Insights on the Tempo and Mode of Convergent Eye Degeneration in Notoryctes typhlops (Southern Marsupial Mole) and Two Chrysochlorids (Golden Moles)
Source: Genes (Basel). 2023 Oct 28;14(11):2018. doi: 10.3390/genes14112018 (PMC10671557; doi:10.3390/genes14112018)
Supplement: Supplementary file 1 [file genes-14-02018-s001.zip › Marsupialia Gene Trees/Rod Genes/GRK1 RAxML Tree.newick]

('Phascolarctos cinereus':0.018786508037917194,(((('Notoryctes typhlops NYGC':0.0012446388084903022,'Notoryctes typhlops DNA Zoo':0.000001)100:0.06282852359290558,('Thylacinus cynocephalus':0.020022542181347254,(((('Dasyurus hallucatus':0.00186320154414977,'Sarcophilus harrisii':0.0024973190638035514)87:0.000701,'Dasyurus viverrinus':0.004923508827921932)100:0.009288315660681983,('Phascogale tapoatafa':0.00438240376238919,('Antechinus flavipes':0.0012298733024220508,'Antechinus stuartii':0.0012321356800447894)100:0.0031216691502421725)100:0.012279217411070138)100:0.017450052006190774,'Myrmecobius fasciatus':0.025651072584655748)58:0.002792486125021587)100:0.02977456424045311)99:0.006560097013252902,(('Monodelphis domestica':0.025194231339392834,('Gracilinanus agilis':0.016456586155951594,'Didelphis virginiana':0.017661479230393927)76:0.004712827658982057)100:0.037202450383869934,'Dromiciops gliroides':0.028211044456070148)90:0.005873024208525615)99:0.007064053557479353,((((('Pseudochirops cupreus':0.005650209958166177,'Pseudochirops corinnae':0.005029270827523203)100:0.012024776799927578,'Pseudocheirus occidentalis':0.022192944361774537)98:0.0054447491189577885,'Gymnobelideus leadbeateri':0.04297694087450824)100:0.016029778354751542,('Trichosurus vulpecula':0.017471998216925456,'Strigocuscus gymnotis':0.005533276510827648)100:0.018061494821869948)56:0.0012634365861858613,('Potorous gilbertii':0.014448467837518604,('Setonix brachyurus':0.005101835742756558,('Lagorchestes hirsutus':0.004182471929109366,((('Macropus rufus':0.00690066628697853,'Macropus fuliginosus':0.0012622793038040148)48:0.000588,'Macropus giganteus':0.003104317880699402)70:0.001988372694752985,'Macropus eugenii':0.0030249687367290123)58:0.0019412903648582456)55:0.0013306718530079768)100:0.00953106181334896)100:0.02188002671929418)96:0.006766645422385607)99:0.008043022040484158,'Vombatus ursinus':0.015770703714885387);
