# Supplementary material for: Three Blind Moles: Molecular Evolutionary Insights on the Tempo and Mode of Convergent Eye Degeneration in Notoryctes typhlops (Southern Marsupial Mole) and Two Chrysochlorids (Golden Moles)
Source: Genes (Basel). 2023 Oct 28;14(11):2018. doi: 10.3390/genes14112018 (PMC10671557; doi:10.3390/genes14112018)
Supplement: Supplementary file 1 [file genes-14-02018-s001.zip › Marsupialia Gene Trees/Rod Genes/PDE6A RAxML Tree.newick]

('Notoryctes typhlops NYGC':0.000809,((('Vombatus ursinus':0.011063588771389308,'Phascolarctos cinereus':0.02037450745771403)100:0.015033983602719845,(('Trichosurus vulpecula':0.006149829824776671,'Strigocuscus gymnotis':0.012510547635754198)100:0.015785351320563742,(('Gymnobelideus leadbeateri':0.01571490132212133,('Pseudocheirus occidentalis':0.019392996396951245,('Pseudochirops corinnae':0.0039444369964601505,'Pseudochirops cupreus':0.004515140809227187)100:0.010972565222332928)99:0.005684145063404975)98:0.006014308139421178,('Potorous gilbertii':0.01330974241011662,('Macropus eugenii':0.0037464715970029843,(('Lagorchestes hirsutus':0.006033943106030741,'Setonix brachyurus':0.006445733272745675)44:0.0010054325607666231,(('Macropus giganteus':0.0011312538180322457,'Macropus fuliginosus':0.0012332754452571539)97:0.002676609028329235,'Macropus rufus':0.0036221935568720555)56:0.000555)43:0.0011317537841627652)100:0.005811931729418294)100:0.02074978626858926)63:0.001172133293858699)92:0.004435490918912285)100:0.006260945910338011,(('Thylacinus cynocephalus':0.02110398848990582,('Myrmecobius fasciatus':0.03108781682249095,(('Phascogale tapoatafa':0.006720932495773386,('Antechinus stuartii':0.004292201766494994,'Antechinus flavipes':0.000449)97:0.003196360061169831)99:0.004176464143023085,('Sarcophilus harrisii':0.003083851986406665,('Dasyurus viverrinus':0.00697686560352323,'Dasyurus hallucatus':0.0025930800669554913)58:0.001164564849919763)99:0.005745595972676576)100:0.02541469609468525)89:0.004920972179353029)100:0.0352779607037003,('Dromiciops gliroides':0.03141568080787538,('Didelphis virginiana':0.014251973532060681,('Gracilinanus agilis':0.014869747658158202,'Monodelphis domestica':0.020795085308289152)53:0.0036212560431830953)100:0.04550026097735228)56:0.0018548393588294861)79:0.0015397597885374818)100:0.0475560415640751,'Notoryctes typhlops DNA Zoo':0.000780);
