# Supplementary material for: Three Blind Moles: Molecular Evolutionary Insights on the Tempo and Mode of Convergent Eye Degeneration in Notoryctes typhlops (Southern Marsupial Mole) and Two Chrysochlorids (Golden Moles)
Source: Genes (Basel). 2023 Oct 28;14(11):2018. doi: 10.3390/genes14112018 (PMC10671557; doi:10.3390/genes14112018)
Supplement: Supplementary file 1 [file genes-14-02018-s001.zip › Marsupialia Gene Trees/Rod Genes/PDE6B RAxML Tree.newick]

('Vombatus ursinus':0.019470727864859583,((('Potorous gilbertii':0.015196563540319664,(('Macropus rufus':0.002814780179840253,'Macropus eugenii':0.004555809932377777)54:0.001450178497767044,('Lagorchestes hirsutus':0.007173850395554074,(('Macropus fuliginosus':0.002051142746898233,'Macropus giganteus':0.0012283253400502646)99:0.0033378809144056585,'Setonix brachyurus':0.0037131479719627264)64:0.000696)44:0.000296)96:0.0061557141901208345)100:0.029817827868485126,(('Strigocuscus gymnotis':0.009352020055160443,'Trichosurus vulpecula':0.006638045734591276)100:0.013082631380890152,((('Pseudochirops corinnae':0.006668259790210606,'Pseudochirops cupreus':0.005835940850643476)100:0.01052201352787828,'Pseudocheirus occidentalis':0.0181032549688761)99:0.004557556781065499,'Gymnobelideus leadbeateri':0.01076378642978145)100:0.010966124460764242)73:0.0016370050868215772)91:0.0030798181400557624,((('Myrmecobius fasciatus':0.025515887147470637,((('Phascogale tapoatafa':0.007019452439609177,('Antechinus flavipes':0.0016420057402457325,'Antechinus stuartii':0.000822)100:0.0021280421887901195)88:0.001722983192310078,(('Sarcophilus harrisii':0.0037406176740736436,'Dasyurus viverrinus':0.0033100707590965213)99:0.0016111173741790664,'Dasyurus hallucatus':0.005891319363123432)100:0.009017459378983935)100:0.013936963231546837,'Thylacinus cynocephalus':0.023549308020931893)56:0.0039304898008823775)100:0.036636412021820726,('Notoryctes typhlops NYGC':0.0019702950769126155,'Notoryctes typhlops DNA Zoo':0.000504)100:0.050287556827200035)75:0.0038985405501760348,('Dromiciops gliroides':0.03556525645053117,('Monodelphis domestica':0.018875474917344252,('Didelphis virginiana':0.018898808125470443,'Gracilinanus agilis':0.012328189240458604)71:0.005572719443858614)100:0.043785825802448615)65:0.003797892222641456)100:0.006611008939115234)100:0.009102131806938089,'Phascolarctos cinereus':0.016981740751794504);
