# Supplementary material for: Three Blind Moles: Molecular Evolutionary Insights on the Tempo and Mode of Convergent Eye Degeneration in Notoryctes typhlops (Southern Marsupial Mole) and Two Chrysochlorids (Golden Moles)
Source: Genes (Basel). 2023 Oct 28;14(11):2018. doi: 10.3390/genes14112018 (PMC10671557; doi:10.3390/genes14112018)
Supplement: Supplementary file 1 [file genes-14-02018-s001.zip › Marsupialia Gene Trees/Rod Genes/PDE6G RAxML Tree.newick]

((('Pseudochirops corinnae':0.000001,'Pseudochirops cupreus':0.000001)93:0.008050191622851437,((((('Macropus rufus':0.0038373569910742657,((('Macropus eugenii':0.000001,'Macropus fuliginosus':0.000001)22:0.000001,('Lagorchestes hirsutus':0.0038324251001026757,'Setonix brachyurus':0.007786779667968922)11:0.000001)1:0.000001,'Macropus giganteus':0.000001)8:0.000001)17:0.000001,'Potorous gilbertii':0.007749027842616949)97:0.015805726372081896,('Strigocuscus gymnotis':0.019788168935594024,('Trichosurus vulpecula':0.000001,(('Thylacinus cynocephalus':0.017845739476808398,'Myrmecobius fasciatus':0.030300615644306545)32:0.000651,('Phascogale tapoatafa':0.007437101618891013,(('Dasyurus hallucatus':0.000001,('Dasyurus viverrinus':0.000001,'Sarcophilus harrisii':0.003833017031532467)74:0.003729922335883989)96:0.01152563170543357,('Antechinus stuartii':0.000001,'Antechinus flavipes':0.000001)93:0.0037774047128629994)74:0.000492)98:0.01657118201767642)96:0.026183135172014517)15:0.0038231076296923222)4:0.000001)5:0.0038431168525801074,(('Gracilinanus agilis':0.016626356113178847,('Monodelphis domestica':0.012266584272505487,'Didelphis virginiana':0.016083425830491507)85:0.003485895322968603)100:0.04337327180064389,('Pseudocheirus occidentalis':0.000001,'Dromiciops gliroides':0.01978928617084334)49:0.003843458790862667)25:0.000001)3:0.000001,('Phascolarctos cinereus':0.011304344278830198,'Vombatus ursinus':0.008655122852956871)64:0.007874334330016315)7:0.0036267475697318668)54:0.007458615362279801,('Notoryctes typhlops DNA Zoo':0.000001,'Notoryctes typhlops NYGC':0.000001)100:0.050212280851472724,'Gymnobelideus leadbeateri':0.012874104883168879);
