# Supplementary material for: Three Blind Moles: Molecular Evolutionary Insights on the Tempo and Mode of Convergent Eye Degeneration in Notoryctes typhlops (Southern Marsupial Mole) and Two Chrysochlorids (Golden Moles)
Source: Genes (Basel). 2023 Oct 28;14(11):2018. doi: 10.3390/genes14112018 (PMC10671557; doi:10.3390/genes14112018)
Supplement: Supplementary file 1 [file genes-14-02018-s001.zip › Marsupialia Gene Trees/Rod Genes/RHO RAxML Tree.newick]

('Pseudochirops cupreus':0.007183189742128431,('Pseudocheirus occidentalis':0.019707195352246232,('Gymnobelideus leadbeateri':0.02879128263191846,((('Potorous gilbertii':0.016968863671824763,(('Lagorchestes hirsutus':0.009878493811373448,'Setonix brachyurus':0.0010484877628497834)64:0.0028432086504063506,('Macropus eugenii':0.0010685674184919545,('Macropus fuliginosus':0.0043050463980617735,('Macropus giganteus':0.005369823797782029,'Macropus rufus':0.002135712815138957)34:0.000001)46:0.0010665810433068037)51:0.001650160464446034)68:0.009090082140064785)100:0.02217080142872459,('Trichosurus vulpecula':0.011216073152676989,'Strigocuscus gymnotis':0.02582474515456309)99:0.013805749411901833)79:0.007115484930817406,(('Vombatus ursinus':0.028554558155584376,'Phascolarctos cinereus':0.013900604603252084)94:0.010415645063947954,(('Notoryctes typhlops NYGC':0.000594,'Notoryctes typhlops DNA Zoo':0.0015360547280058926)100:0.06844514087097481,('Dromiciops gliroides':0.051661618260421066,(('Thylacinus cynocephalus':0.0206946757040733,((('Phascogale tapoatafa':0.006336827446180009,('Antechinus stuartii':0.004184498421111409,'Antechinus flavipes':0.004454265530735149)99:0.0111307347452489)85:0.0076718590179361505,('Sarcophilus harrisii':0.000001,('Dasyurus hallucatus':0.006456411902266812,'Dasyurus viverrinus':0.0042827784521050115)43:0.001074572538164346)77:0.004858445241929205)100:0.03835694733707445,'Myrmecobius fasciatus':0.028226305907755593)72:0.010386402621228762)100:0.047360165989858614,(('Didelphis virginiana':0.018860308294039303,'Monodelphis domestica':0.03090650447398146)44:0.003332963278155205,'Gracilinanus agilis':0.009136017345839673)100:0.04327294136331816)55:0.008273853167026453)47:0.004851661234826099)82:0.011356132997825955)60:0.0013761219416435894)99:0.018085446080428468)72:0.006107492862601854)100:0.01900215396395871,'Pseudochirops corinnae':0.008080295250165027);
