# Supplementary material for: Three Blind Moles: Molecular Evolutionary Insights on the Tempo and Mode of Convergent Eye Degeneration in Notoryctes typhlops (Southern Marsupial Mole) and Two Chrysochlorids (Golden Moles)
Source: Genes (Basel). 2023 Oct 28;14(11):2018. doi: 10.3390/genes14112018 (PMC10671557; doi:10.3390/genes14112018)
Supplement: Supplementary file 1 [file genes-14-02018-s001.zip › Marsupialia Gene Trees/Rod Genes/SAG RAxML Tree.newick]

('Antechinus flavipes':0.0038986732545313986,('Phascogale tapoatafa':0.010337293108439569,(('Dasyurus hallucatus':0.007982181913692156,('Sarcophilus harrisii':0.0021934951452135146,'Dasyurus viverrinus':0.006728109527033832)66:0.002353704036374558)91:0.007228674198958318,('Myrmecobius fasciatus':0.04982777548488802,('Thylacinus cynocephalus':0.04721438121182652,(('Dromiciops gliroides':0.07150578853270267,(('Notoryctes typhlops NYGC':0.005923787357678133,'Notoryctes typhlops DNA Zoo':0.0019103103250196706)100:0.09181185447437337,('Monodelphis domestica':0.07452542399295467,('Didelphis virginiana':0.03480310422695368,'Gracilinanus agilis':0.03149693338105231)71:0.009191278852269445)100:0.1491104985514728)43:0.010631182570520448)41:0.0032240998556751443,(('Phascolarctos cinereus':0.029010512382941972,'Vombatus ursinus':0.02455208863906513)98:0.013627090380445161,((('Gymnobelideus leadbeateri':0.028022339340357517,('Pseudocheirus occidentalis':0.030127519323288422,('Pseudochirops cupreus':0.004117466148187602,'Pseudochirops corinnae':0.008430519682690832)100:0.02255151023410507)85:0.0054615871922059555)100:0.019872990102267025,('Potorous gilbertii':0.021534488308535504,('Macropus eugenii':0.005721542203732484,(('Lagorchestes hirsutus':0.0017432082056008035,('Setonix brachyurus':0.009795405463386518,'Macropus rufus':0.006197584115281443)14:0.000001)43:0.000001,('Macropus fuliginosus':0.004417561563351479,'Macropus giganteus':0.003551698986500842)66:0.0017601995184716103)72:0.0013547104696305947)98:0.011918983851866979)100:0.05169177956985694)90:0.007153362104639737,('Strigocuscus gymnotis':0.022734482814348058,'Trichosurus vulpecula (reversed)':0.016704747040519243)100:0.03668218928796759)69:0.004276997721712125)96:0.017280334612253343)100:0.05818014763432074)65:0.009118259349157052)100:0.02958434978212083)92:0.005451212629313998)87:0.004768584415056268,'Antechinus stuartii':0.004156428005047072);
