# Supplementary material for: Three Blind Moles: Molecular Evolutionary Insights on the Tempo and Mode of Convergent Eye Degeneration in Notoryctes typhlops (Southern Marsupial Mole) and Two Chrysochlorids (Golden Moles)
Source: Genes (Basel). 2023 Oct 28;14(11):2018. doi: 10.3390/genes14112018 (PMC10671557; doi:10.3390/genes14112018)
Supplement: Supplementary file 1 [file genes-14-02018-s001.zip › Marsupialia Gene Trees/Rod Genes/SLC24A1 RAxML Tree.newick]

('Macropus fuliginosus':0.001226439666500671,((('Lagorchestes hirsutus':0.013930877977983482,(((('Trichosurus vulpecula':0.008926865017672784,'Strigocuscus gymnotis':0.021682405984878143)100:0.027462325294525882,((('Vombatus ursinus':0.022663621378301833,'Phascolarctos cinereus':0.02279686523415379)100:0.01848336942936125,((('Notoryctes typhlops NYGC':0.000150,'Notoryctes typhlops DNA Zoo':0.0016494738221182986)100:0.09784065225825811,('Thylacinus cynocephalus':0.04552245524964765,((('Phascogale tapoatafa':0.013887800977085345,('Antechinus stuartii':0.003192402320805447,'Antechinus flavipes':0.005199664454770381)100:0.008680126773717732)100:0.010663845108343306,('Dasyurus viverrinus':0.010297704160191379,('Dasyurus hallucatus':0.007024148055524592,'Sarcophilus harrisii':0.010203943254235343)72:0.0022159419973784697)100:0.015368486321075667)100:0.04145331537236266,'Myrmecobius fasciatus':0.04601816394713752)73:0.005182789177738187)100:0.06388574134269498)72:0.008692035537614622,((('Gracilinanus agilis':0.02471011133820116,'Didelphis virginiana':0.03990839695472937)77:0.004490950016165369,'Monodelphis domestica':0.04227618570579533)100:0.14372011188402375,'Dromiciops gliroides':0.06668583399067729)50:0.005129978346782505)100:0.019118845437323766)100:0.007800072282633533,(('Pseudocheirus occidentalis':0.0671566999554634,('Pseudochirops cupreus':0.009290277385789044,'Pseudochirops corinnae':0.007216825463090203)100:0.01605417295807381)100:0.01111502408658429,'Gymnobelideus leadbeateri':0.033571682414258605)100:0.020464226589656194)80:0.0024686098146787182)100:0.048748871840358726,'Potorous gilbertii':0.02758803862318433)100:0.008712708217616657,'Macropus rufus':0.009528361014379698)52:0.0012755464238187963)66:0.001077561545250417,'Setonix brachyurus':0.009810591225539081)91:0.002026139827815159,'Macropus eugenii':0.009205405740109335)100:0.004722006632571501,'Macropus giganteus':0.000912);
