# Supplementary material for: Three Blind Moles: Molecular Evolutionary Insights on the Tempo and Mode of Convergent Eye Degeneration in Notoryctes typhlops (Southern Marsupial Mole) and Two Chrysochlorids (Golden Moles)
Source: Genes (Basel). 2023 Oct 28;14(11):2018. doi: 10.3390/genes14112018 (PMC10671557; doi:10.3390/genes14112018)
Supplement: Supplementary file 1 [file genes-14-02018-s001.zip › Marsupialia PAML Files/Cone Activation/8activation.rax]

29 10806
Antechinus_flavipes  ATGGCCAAAATCAGCACTCAGCACTCCTATCCTACCACACGCAGACTCTCAATCAGGAACACTGATGAAGACCTAGAAAGAGTTGAAAATGGCACCAGCAGGGCTCATTCCCCATGTGAGGACTCATCATCAGAACTGCAACGAGTGATTACCATGGAGACCAGAGCCCCATCTGAA------TCCCGGCAAAGTTCTATCACAAGCCAAAGGCCAGCCAGGTTGTCAAGACTCATTCTTTCACTTAGAGCATGGGCTTCAAGACATATACATCATGAAGAACAAAGACCAGATTCTTTCCTGGAGCGTTTCCGAGGGGGAGAACTCAAAGAGTTGTCTAGCCGAGAAAACTACATCCAGCCCAACTTAGGTATCCAAGAGGTGTCAGACACAGAGAGAAGAGGCTGGCCGCTGGCCAGATATAATATCAACACCTGCAACAATACCAGCGAAGACAAAAAGGAGGAAAAGGAGGAGAAAAAGAAGGAAAAGGAAGAAGAGAAAAAGGATAAACCTTCAAAGGAAGTAGAAAAGAAGAAAGAAATCTTTATGATAGATCCTTCAAGCAACCTGTACTATAGGTGGCTGACCATTATCGCCATGCCTGTCTTCTACAACTGGTGCATGCTTGTGAGCAGAGCCTGTTTTGATGAACTTCAAAGTGACTACTTGAAGATGTGGCTGATCTTGGATTATACTTCTGATGCCATCTATGTTTTGGACCTGCTAGTTCGAATGAGGACAGGCTTTCTTGAACAAGGTTTAATGGTCAAAGATGCAGAGAAACTCAGAAAGCATTATATGAGCACCTTTCAGTTCAAGCTGGATGTACTATCTCTGGTCCCCACTGACTTGGCTTTTTTAAAAGTGGGACTGAACTATCCTGAGTTGAGGTTCAATCGTCTGCTGAAATTTGCCAGGCTATTTGAATTCTTTGACCGCACAGAAACCAGGACCAACTATCCTAATATATTCAGGATTGGAAATCTTGTCTTGTACATTCTGATTATCATCCATTGGAATGCATGTGTCTACTTCGCCATTTCTAAGCTCATTGGATTTGGGACTGATTCCTGGGTTTACCCCAACACCTCTATCCCAGAATATGGGCGCCTGTCCAGGAAATACATTTATTGTCTCTACTGGTCCACCCTGACTCTGACTACCATTGGGGAGACTCCTCCCCCTGTCAAAGATGAGGAGTACCTTTTTGTGGTGATTGATTTCCTGGTGGGAGTGCTGATATTTGCCACCATTGTGGGTAATGTTGGCTCTATGATCTCCAACATGAATGCCTCTAGGTCTGAATTCCAGGCTAAAATCGACTCCATAAAGCAGTACTTGCAATTCCGAAAAGTAACCAAGGACTTGGAGACCCGGATCATCAGATGGTTTGACTACCTATGGACCAACAAGAAGACAGTTGATGAAAAGGAAGTTCTCAAAAGCCTCCCAGACAAGCTGAAGGCTGAGATTGCCATCAATGTGCACCTGGATACCCTAAAAAAGGTACGCATTTTCCAGGACTGTGAGGCAGGCCTCCTAGTGGAGCTGGTCCTAAAGCTTAGGCCTGCAGTGTTCAGCCCTGGTGATTATATTTGCAAGAAGGGGGATATCGGAAGAGAAATGTACATCATCAAAGAAGGCAAGTTGGCAGTAGTGGCGGATGATGGTGTCACTCAATTTGTGGTCCTCGGTGATGGAAGCTACTTTGGGGAAATCAGCATCTTAAACATCAAAGGGAGCAAAACTGGGAACAGAAGAACAGCCAACATCAGGAGTATCGGTTACTCGGATCTATTCTGCTTGTCCAAAGATGACTTAATGGAGTCTCTCATTGAATATCCAGAAGCCAAAAAGGCTCTGGAAGAGAAAGGACGGCAGATTCTAATGAAAGACAACTTGATAGATGAGGATGTGGCTGGGAGCGGAGGAGATCCAAAGGACATGGAAGAAAAGGTGGAGAGACTTGAATCTTCTCTGGATAATTTACAAACTAGGTTTGCTAGGCTCCTGGCAGAATATAATAGCACCCAAATGAAAGTCAAGCAGAGACTGAGCAAACTTGAGAGCAAAGTA------TGTGGAAGTGAC---TTATTGGATGGAGAGAACATTGTTAGTGGAGATGCCGAGAAAGATAAAGACAAAAAGCAAATGTTTAAGTCACTGAAAACAAAATCCAACAAGGTAAAGCCTGAAGAAGGAAATAAGAATGAAGAAATTATTAAGCCAGACATTCCAACTCAGCCATCCATGGGCCAGAGAGAATGTCAAGCTGAAAAGGAGCTTCCCAAAGAC---AAGATGTCTTCAGCCTCAGGTGAACCATCACTTCCCAAAAGAAAAGATGAAATTGCCAGG---AATTCTCCCACAGGGCAGCACTCAAATTCTGACCCAGCACATCCTCTAAATTCAGAAGAACCAATCAGAATGACATCAATGCAGAAAGAAACAAACAATTGGGAGAAAGAAGCAATCAGCCCAGAACAAAAGGTAAATCAGAACCTCATCACAAGTAAGTATGTTGAAACTCAGCTCCAGGACTTTGCTAAGAAAATGCGTGAAAGGACAGCCCACCAAAAGGAAAAGTTGAAAGAGGATGATTTGTCTTCTCCTGAAGCCAGTCCCAAAGTTGCTGCACCTGCAGCTGTTCCT---CCCCAGCCAGAAGAAGAGACTAAGAAAGAAGAGGAACACTACTGTGACATGCTGTGTTGCAAATTCAAGAAAGTCCCATTGAAAGAGTTTCTAAAGAAGATGAAATTGCCAAGCAATATAGATTCACACACAGATGGTTCCTATATCTTGTGGCTCTTGTTAGTCACAATTGCTTATAACTGGAACTGCTGGTTAATTCCAATACGCCTAACTTTTCCCTATCAAACACCAAATAATATGAAATACTGGCTTATAATTGACATCATCTGTGATATAATATACCTGAGTGATATGCTGATGATCCAACCCAGACTGGAATTTTTAAAAGGTGGAAACAAAATAATAGATCCAAAGGAGATGAAAGAGCACTACCGGACTTCAATAAAATTTAAGCTGGATCTCATGTCAATAATACCATTTGATGTTCTTTACTTCATTTTGGGGTTTAATCCAGTATTTAGAATAAATAGGACACTAAAGTATACCTCATTCTTTGAGTTTAATGACCGCCTGGAATCAAGAATGAACAAAGCATACATCTACAGAGTCATTCGAACTACTGGATATCTGCTATTTGTCTTACATCTTAATGCATGCATTTATTACTGGGCTTCAGACTATGAAGGAATTGGTAGCAGTAAATGGGTATATGATGGCACAGGAAATAGTTATCTGAGATGTTACTACTGGGCAGTACGAACTTTAATTACCATTGGTGGTCTTCCAGAACCACAAAGCACATTTGAGATTATATTCCAACTCTTGAATTTTTTCTCTGGGGTTTTTGTATTCTCCAGCTTAATTGGACAGATGAGAGATGTCATTGGAGCAGCTACTGCCCATCAGAACCTCTTCCGTTCCTGCATGGATGATACCGTCTCTTATATGAACACATATTCAATACCCAAATTGGTACAGAACCGTGTTCGAACTTGGTATGAATATACTTGGGCCTCTCAAAAAATATTGGATGAATCAGAATTCCTGGAAAACCTGCCTCTCAAGATGCAATTGGCCATTGCCATCGATATGAATTTCAACATCGTGACTAAGATCGACTTGTTCAAAGGGTGTGATACACAGATGCTTTATGATGTGCTACTGAAGTTGAAATCCACTGTGTATTTACCTGGTGACTTTATCTGCAAAAAGGGAGAAATAGGTAGAGAGATGTACATTATTAAACAAGGAGAAGTTCAAGTTCTTGGAGGCCCTGATGACAGACAAGTTCTGGTTACTCTGAAAGCTGGAGCTGTCTTTGGAGAAATCAGCCTTCTGGCAAAAGGTGGAGGAAACCGCAGGACAGCTAATGTGGTGGCCCATGGATTTGCCAATCTCTTTATCCTTAACAAAAAGGCACTCAGTGAAATCTTAGTGCACTATCCAGACTCTGAAAAGATCCTCCTGAAGAAAGCCAAATTACTTCTAAAGCAGAAGGCTAAGCCCACAGAGGCCCCACCTCCAGTGAAAGGTTTTGCCCTTCTTGTCCAGTCCAAAGAAGAGACACCCAAAATGCTTAAAGCTTTATTGGGTGGCTCAGGTAAAACAAGTCTTGCAAGACTACTCAGACTGAAGAAAGAAATCGCAGCTCAGGAAAAAGATAAGAAAATTGAAGGAGTAGAGTACCAAGGAAATGAAGTAGCAGAAAAACAAGTGGATGGGGCCAAAAGTAAACCAGGAGATGAAACAGGAAAAATAGAGGACAAGCTCAAATGTAAATCCACACCTGTTACAGAA---GGAGTGTCCCAACCTATGCCAAATGCACTCCTACCCAGGGGAAACACTAAAGAATCACTTATCATCACCATGACCCCTTCCTCTAATGCAGAAGAAGAAATTCTTACAGTTGAAATCAAAGAGAAGGCACAGATGGGGAGTGGAGCCAGTTCCGAGGACAAAGAACTAGCCAAGAGGTCCAAGGAGCTGGAGAAAAAGCTTCAGGAGGACGCGGACAAAGAGGCAAAGACTGTCAAGCTCTTATTGCTGGGTGCTGGGGAGTCAGGAAAGAGTACCATCGTCAAACAGATGAAAATCATCCACCAGGACGGCTACACACCAGAGGAGTGTCTGGAGTTCAAGACCGTCATCTACGGCAATGTGTTACAGTCCATTCTGGCCATCATCCGGGCCATGTCCACCCTGGGCATTGACTATGCCGACTCAGCTCGCGTGGATGACGGCCGGCAGCTCAACAACATGGCCGACTCCATGGAGGAGGGGACCATGCCCTCGGAGCTGGTGGTCATCATCAAGAAGCTGTGGCAAGACGCGGGCGTGCAGGCCTGCTTCGAGCGGGCTGCCGAGTACCAGCTCAACGACTCTGCCTCCTACTATCTCAACCAGCTGGATCGAATAACAGCCCCCGACTACCTCCCCAATGAGCAGGATGTTCTCCGGTCTCGGGTCAAAACCACAGGGATCATAGAGACCAAGTTCTCAGTCAAAGACCTGAATTTCAGGATGTTTGACGTGGGAGGGCAGAGGTCCGAGCGCAAGAAATGGATCCACTGTTTTGAAGGTGTTACCTGCATCATTTTCTGTGGAGCCCTAAGTGCCTATGACATGGTACTGGTGGAAGATGATGAAGTGAACCGCATGCACGAGTCTCTGCACCTGTTCAACAGCATATGCAACCACAAGTTCTTTGCGGCTACTTCCATCGTGCTCTTTCTCAACAAGAAGGATCTCTTTGAGGAGAAGATCAAAAAGGTTCACCTCAGCATTTGCTTCCCCGAGTATGATGGGAACAACTCATATGAGGATGCAGGAAATTACATAAAGAACCAGTTCCTTGATCTAAATATGCGAAAAGATGTCAAAGAAATCTACAGTCATATGACTTGTGCAACAGACACCCAGAATGTCAAATTTGTGTTTGATGCGGTTACAGATATCATCATCAAAGAAAACCTCAAGGATTGTGGGCTTTTCATGGCTCAGGATCTCACTGAGAAGGAGCTGTTAAAAATGCAGATCGATCAACTTAAGAAGGAAGTGAAGAACGAAAGAGTCTTGATTTCCAAATCAGGGAAGGCACTTAAGGAGTATGTGGAAGCTAATGCTGGAGATGACCCCCTACTTAAAGGTGTCCCTGAGGACAAAAATCCCTTTAAAGAGAAAGGTGGTTGTATGATAAGTATGACACAGGCATGGGACCCTGCAGGGTTCTTGGCTTGGCGGCGGGACGAG------------AACGAGGAGACTACTCGGGCCAGTCTTTTTGTTTATACCAACAGCAACAACACAAAGGGCCCATTTGAAGGTCCCAATTATCACATCGCCCCACGCTGGGTATATAATCTCACCAGCTTCTGGATGATCTTTGTGGTCATCGCTTCCGTCTTCACCAATGGGTTGGTGTTGGTGGCAACTATGAAGTTCAAGAAATTGCGCCATCCCTTGAACTGGATTCTGGTGAACTTGGCCGTGGCAGACCTGGGAGAGACCATTATCGCTAGCACCATCAGTGTCATCAATCAGATCTATGGCTACTTCATCCTGGGCCACCCGATGTGTGTTTTGGAAGGCTACACTGTTTCTCTATGTGGAATCACAGGTCTCTGGTCCCTGGCCATCATTTCCTGGGAGAGGTGGGTTGTGGTGTGCAAGCCTTTTGGGAATGTGAAGTTTGATGCCAAGCTGGCCATGGTGGGCATTGTCTTCTCCTGGGTCTGGGCAGCTGTCTGGACTGCACCACCCATCTTTGGTTGGAGCCGATACTGGCCTCACGGGCTGAAGACGTCCTGCGGGCCTGACGTGTTTAGCGGCAGCTCCGACCCTGGTGTACAGTCCTACATGATTGTCCTCATGGCCACCTGCTGTATCCTTCCTCTCAGCATCATCATCCTCTGCTATATCCAAGTGTGGCTGGCCATCCGTGCAGTTGCTAAGCAACAGAAGGAATCAGAATCTACCCAGAAGGCTGAAAAGGAAGTGTCTCGCATGGTGGTGGTAATGATCCTTGCCTATTGCTTTTGCTGGGGGCCCTATACCTTGTTTGCATGCTTTGCAGCAGCAAACCCTGGTTACGCCTTCCACCCTTTGACAGCATCCCTGCCTGCCTACTTTGCCAAGAGTGCCACTATCTACAACCCCATCATCTATGTCTTCATGAACCGGCAGTTCCGAACCTGCATCCTACAGCTTTTTGGGAAGAAGGTGGATGATGGCTCTGAAGTTTCCAGCACCTCTAGGACAGAGGTCTCTTCTGTCTCCTCTGTGGCGCCTGCCATGTCAGGGGATGAGGAGTTCTACCTGTTTAAGAACATCTCGCCAGTGGGCCCGTGGGATGGTCCCCAGTACCACATTGCTCCGGCCTGGGCCTTCCGCTTGCAGACAGCTTTCATGGGCTTTGTCTTCTTCGTAGGGACGCCCCTCAACGGCGTGGTGCTCATCGCCACACTTCGCTACAAGAAGCTGCGCCAGCCGCTCAACTACATCCTGGTCAACATCTCTTTGGCCGGTTTCATCTTCTGCGTCTTCTCCGTCTTCACAGTCTTCGTGTCTAGCTCCCAAGGCTACTTCGTCTTCGGCCGCCATGTCTGTGCGATGGAGGGCTTCCTGGGCTCTGTGGCAGGTTTGGTGACGGGCTGGTCATTGGCCTTCCTTGCCTTTGAGCGCTTCATTGTCATCTGTAAACCTTTTGGCAACTTCCGCTTCAATTCCAAGCACGCAACAATGGTGGTCCTGGCTACCTGGGTCATCGGCATTGGGGTTTCCATCCCACCCTTCTTTGGCTGGAGCCGGTATATTCCCGA------------------AGGCCTGCAGTGCTCCTGTGGCCCTGACTGGTACACAGTGGGCACAAAATACCGCAGCGAATACTATACTTGGTTCCTCTTCATTTTCTGTTTCATTGTGCCTCTCTCCCTCATCTGCTTCTCCTACTCCCAGCTGCTGGGAGCCCTCCGAGCCGTTGCAGCCCAGCAACAAGAGTCAGCCACCACGCAGAAGGCAGAGCGGGAGGTGAGTCGCATGGTAGTGGTGATGGTGGGCTCCTTCTGCCTCTGCTACGTGCCCTACGCCGCCCTGGCCATGTACATGGTCAACAATAGGAACCACGGGCTGGACCTACGGCTTGTCACCATCCCTGCCTTCTTCTCTAAGAGTGCTTGCGTCTACAACCCCATCATCTACTGCTTCATGAACAAGCAGTTCCATGCCTGCATCATGGAGATGATATGTAAAAAGCCAATGACAGATGATTCTGAAACAACCAGCTCTCAGAAAACCGAAGTCTCCACTGTTTCCTCCAGCCAAGTTGGGCCTAGTATGGGTGAGATCACCAAGGAAGAAGTGGAGAAATACTTAGGAAACAACCCTCAGTTTGCAAAGGAGTATTTTGACAAGAAGCTGAGGGCGGAGGTGCTGGGAGAAGTCTTCAAAAACTGCCCAGTCCCCATCAAGGAGAATGCCTCCTTCAGTGAGATGACACACGTCGAGGAATCAGCTTTGCTCTTTGAGTTGCTGCAGAACGTCCAAGATGAAGCAGCCAGCATGGAGGCAGTGGTGCACAAGAATCTACAGAGGCTATCCCAATTGCTTTCCGCCGACCGCTGTAGCATGTTCATTTGCCGATCGCGCAACGGAATTCCAGAGGTGGCGTCACGGCTGCTCGATGTCACCCCGACCTCTAAGCTAGAAGACAACCTTGTGTCTCCTGACAAAGAAGTTGTTTTTCCTCTAGATAACGGGATTGTGGGTTGGGTTGCTCATACTAAAAAATCCTTTAATATTCCGGATGTAACCAAGAACAGCCATTTTTCAGACCTTCTGGATAAGCAAACTGGTTACACCACTAAGAACATGCTGGCAATGCCTATCGTGATGGGCAAGGAGGTTCTTGCTGTTATGATGGCTATCAACAAAATCAATGAGCCTGAGTTTACTAAGCAGGATGAAGAGGTTTTTTCCAAATACCTCAGTTTTGTTTCTTTTGTTCTAAGGCAGAACCACCTATCATACCTTCACAGTATTGAAACTCGAAAAACTCAGGTCCTTTTATGGTCAGCCAACAAAGTATTTGAAGAACTTACAGATATTGAGCGGCAATTTCATAAAGCCCTATATACCATTAGAGTCTATATGAACTGTGAAAGATACTCCATCGGCCTACTGGACATGACCAAAGAAAAGGAGTTCTATGATGAATGGCCGATCAAACTTGGAGAAGTAGAGCCCTACAAAGGTCCAAAGACACCAGATGGCAGAGAAATTATCTTTTATAAGATTATTGATTATATTCTGCATGGAAAAGAAGAGATCAAAGTCATCCAGACGCCTCCTACAGACCACTGGTCTCTTGTTAGTGGGTTGCCAGCATATGTTGCTGAACATGGATTTATTTGTAATATGATGAATGCACCAGCAGATGAATATTTCACATTTCAGAAAGGACCCGTTGATGAAACAGGCTGGGTCATTCAAAATGTCCTCTCCCTACCCATAGTCAACAAGAAGGAAGACATTGTGGGAGTCGTGACATTCTACAATCGAAAAGACGCAAAGCCCTTTGATGAATATGATGAGCAAATCACTGAGATTCTCACACAGTTTCTTGGTTGGTCTCTTTTAAATACTGACACTTATGATAAAATGAATAAACTTGAAAACAGAAGGGACATTGCTTATGAAATGCTCATGTATCAGACCAAAGCTACTGCTGGTGAAATTGAGTCTATTTTGAAATACAAAGAAAAGTTGAATACAAACATTATTGACGATTGTGAAGAAAAGCAACTCATCCAGATTTTGAAAGAGGAGCTGCCGAACCCAATGGATGTAGAACTTTATGAGTTCCACTTCAGTGACTTTCCTATTACAGAGCATGGGTTGATAAAATGTGGGATCCAATTATTTTTTGAAATAAAAGCCGTGGAAAAGTTCAAAGTGCCTGTGGAGGTTCTTACAAGATGGATGTACACAGTGAGAAAAGGTTACCGATCTGTCACCTATCACAACTGGAGGCATGGATTCAATGTGGGACAGACAATGTTTACCCTACTAATGACAGGAAAACTGAAGAAATATTATACCGATCTGGAAGCCTTTGCTATGATTGCAGCTGCTTTCTGCCATGATATTGATCACAGAGGCACCAACAATTTGTTTCAGATGAAATCTGCATCCCCCTTAGCCAAACTTCATGGCTCTTCCATTTTGGAGAGACACCACTTGGAGTTCAGTAAGACTCTGCTCCATGATGAGAGTTTAAACATTTTCCAGAACCTCAATAAGCGCCAGTTTGAAACCGTTATTCATCTATTTGAAGTGGCAATAATAGCAACTGACCTGGCTTTATATTTCAAGAAAAGAACCATGTTTCAGAAGATTATTGACACTTGTGAAAAAATGGAAACTGAAGAGGAGGTCATTAAGTATATATCCATTGACCCAACCAAAAAAGAGGTTATCATGGCAATGATGATGACAGGGTGTGACCTCTCTGCTATAACCAAGCCTTGGGAGATCCAAAGCCAGGTAGCCCTCATGGTTGCAAATGAATTTTGGGAACAAGGAGACCTGGAGAGAACAGTATTGCAACAAAAACCAATTCCTATGATGGACAGAGAAAAAGGAGATGAACTACCCAAGCTCCAAGTTGGTTTCATCGATTTTGTGTGTACTTTTGTATACAAGGAATTCTCCCGGTTTCACAAAGAAATTACACCAATGTTAAATGGTCTTCAAAACAACAGAGTAGAGTGGAAATCCCGAGCTGATGAATATGATGAAAAAATGAAGGTGATAGAAGAAGAAAAGAAAAAACAGGAAGAAGCCAACACAGCTCCAAAAGCTGAAGAAGATGTAGGAAATACTACAAAAAGTGGTGATGACAAAAAGTCCAAAACGTGTGATATTTTGATGAGTGACAACACCACATTGGCCCCCCCAACCACAGAGCAGGCTCCCGCCACTCCCCGCAAAGGACCCCCTAAATTCAAGCAGAGACAAACTCGACAATTCAAGAGCAAGCCTCCTAAGAAAGGTGTAAAAGGATTTGGAGATGACATCCCAGGCATGGAGGGCCTTGGAACAGATATCACAGTCATTTGTCCCTGGGAAGCCTTCAGCCACCTGGAATTACATGAGCTGGCCCAGTTTGGAATCATC
Antechinus_stuartii  ATGGCCAAAATCAGCACTCAGCACTCCTATCCTACCACACGCAGACTCTCAATCAGGAACACTGATGAAGACCTAGAAAGAGTTGAAAATGGCACCAGCAGGGCTCATTCACCATGTGAGGACTCATCATCAGAACTGCAACGAGTGATTACCATGGAGACCAGAACCCCATCTGAA------TCCCGGCAAAGTTCTTTCACAAGCCAAAGGCCAGCCAGGTTGTCAAGACTCATTCTTTCACTTAGAGCATGGGCTTCAAGACATATACATCATGAAGAACAAAGACCAGATTCTTTCCTGGAGCGTTTCCGAGGGGGAGAACTCAAAGAGCTGTCTAGCCGAGAAAACTACATCCAGCCCAACTTAGGTATCCAAGAGGTGTCAGACACAGAGAGAAGAGGCTGGCCGCTGGCCAGATATAATATCAACACCTGCAACAATACCAGCGAAGACAAAAAGGAGGAAAAGGAGGAGAAAAAGAAGGAAAAGGAAGAAGAGAAAAAGGATAAACCTTCAAAGGAAGTAGAAAAGAAGAAAGAAATCTTTATGATAGATCCTTCAAGCAACCTGTACTATAGGTGGCTGACCATCATCGCCATGCCCGTCTTCTACAACTGGTGCATGCTTGTGAGCAGAGCCTGTTTTGATGAACTTCAAAGTGACTACTTGAAGATGTGGCTGATCTTGGATTATACTTCTGATGCCATCTATGTTTTGGACTTGCTAGTTCGAATGAGGACAGGCTTTCTTGAACAAGGTTTAATGGTCAAAGATGCAGAGAAACTCAGAAAGCACTATATGAGCACCTTTCAGTTCAAGCTGGATGTACTATCTCTGGTCCCCACTGACCTGGCTTTTTTAAAAGTGGGACTGAATTATCCTGAGTTGAGGTTCAATCGTCTGCTGAAATTTGCCAGGCTATTTGAATTCTTTGACCGCACAGAGACCAGGACCAACTATCCTAATATATTCAGGATTGGAAATCTTGTCTTGTACATTCTGATTATCATCCATTGGAATGCATGTGTCTACTTCGCCATTTCTAAGCTCATTGGATTTGGGACTGATTCCTGGGTTTACCCCAATACCTCTATCCCAGAATATGGGCGCCTGTCCAGGAAATACATTTATTGTCTCTACTGGTCCACCCTGACTCTGACTACCATTGGGGAGACTCCTCCCCCTGTGAAAGATGAGGAGTACCTTTTTGTGGTGATTGATTTCCTGGTGGGAGTGCTGATATTTGCCACCATTGTGGGTAATGTTGGCTCTATGATCTCCAACATGAATGCCTCTAGGTCTGAATTCCAGGCTAAAATCGACTCCATAAAGCAGTACTTGCAATTCCGAAAAGTAACCAAGGACTTGGAGACCCGGATCATCAGATGGTTTGACTACCTATGGACCAACAAGAAGACAGTTGATGAAAAGGAAGTTCTCAAAAGCCTCCCAGACAAGCTGAAGGCTGAGATTGCCATCAATGTGCACCTGGATACCCTAAAAAAGGTACGCATTTTCCAGGACTGTGAGGCAGGCCTCCTAGTGGAGCTGGTCCTAAAGCTTAGGCCTGCAGTGTTCAGCCCTGGTGATTATATTTGCAAGAAGGGGGATATCGGAAGAGAAATGTATATCATCAAAGAAGGCAAGTTGGCAGTAGTGGCGGATGATGGCGTCACTCAATTTGTGGTCCTCGGTGATGGAAGCTACTTTGGGGAAATCAGCATCTTAAACATCAAAGGGAGCAAAACTGGGAACAGAAGAACAGCCAACATCAGGAGTATCGGTTACTCGGATCTATTCTGCTTGTCCAAAGATGACTTAATGGAGTCTCTCATTGAATATCCAGAAGCCAAAAAGGCTCTGGAAGAGAAAGGACGGCAGATTCTAATGAAAGACAACTTGATAGATGAGGACGTGGCTGGGAGCGGAGGAGATCCAAAGGACATGGAAGAAAAGGTGGAGAGACTTGAATCTTCTCTGGATAATTTACAAACTAGGTTTGCTAGGCTCCTGGCAGAATATAATAGCACCCAAATGAAAGTCAAGCAGAGACTGAGCAAACTTGAGAGCAAAGTG------TGTGGAAGTGAC---TTATTGGATGGAGAGAACATTGTTAGTGGAGATGCCGAGAAAGATAAAGACAAAAAGCAAATGTTTAAGCCACTGAAAACAAAATCCAACAAGGTAAAGCCTGAAGAAGGAAATAAGAATGAAGAAATTATTAAGCCAGACATTCCAACTCAGCCATCCATGGGCCAGAGAGAATGTCAAGCTGAAAAGGAGCTTCCTAAAGAC---AAGATGTCTTCAGCCTCAGGTGAACCATCACTTCCCAAAAGAAAAGATGAAATTGCCGGG---AATTCTCCCACAGGGCAGGACTCAAATTCTGACCCAGCACATCCTCTAAATTCAGAAGAACCAATCAGAATGACAGCAATGCAGAAAGAAACAAACAATTGGGAGAAAGAAGCAATCAGCCCAGAACAAAAGGTAAATCAGAACCTCATCACAAGTAAGTATGTTGAAACTCAGCTCCAGGACTTTGCTAAGAAAATGCGTGAAAGGACAGCCCGCCAAAAGGAAAAGTTGAAAGAGGATGATTTGTCTTCTCCTGAAGCCAGTCCCAAAGTTGCTGCACCTGCAGCTATTCCT---CCCCAGCCAGAAGAAGAGACTAAGAAAGAAGAGGAACACTACTGTGACATGCTGTGTTGCAAATTCAAGAAAGTCCCATTGAAAGAGTTTCTAAAGAAGATGAAATTGCCAAGTAATATAGATTCACACACAGATGGTTCCTATATCTTGTGGCTCTCGTTAGTCACAATTGCTTATAACTGGAACTGCTGGTTAATTCCAATGCGCCTAACTTTTCCCTATCAAACACCAAATAATATGAAATACTGGCTTATAATTGACATCATCTGTGATATAATATACCTGAGTGATATGCTGATGATCCAACCCAGACTGGAATTTTTAAAAGGTGGAAACAAAATAATAGACCCAAAGGAGATGAAAGAGCACTACCGGACTTCAATAAAATTTAAGCTGGATCTCATGTCAATAATACCATTTGATGTTCTTTACTTCATTGTGGGGTTTAATCCAGTATTTAGAATAAATAGGACACTAAAGTATACCTCATTCTTTGAGTTTAATGACCGCCTGGAATCAAGAATGAACAAAGCATACATCTACAGAGTCATTCGAACTACTGGATATCTGCTATTTGTCTTACATCTTAATGCATGCATTTATTACTGGGCTTCAGACTATGAAGGAATTGGTAGCAGTAAATGGGTATATGATGGCACAGGAAATAGTTATCTGAGATGTTACTACTGGGCAGTACGAACTTTAATTACCATTGGTGGTCTTCCAGAGCCACAAAGCACATTTGAGATTATATTCCAACTCTTGAATTTTTTCTCTGGGGTTTTTGTATTCTCCAGCTTAATTGGACAGATGAGAGATGTCATTGGAGCAGCTACTGCCCATCAGAACCTCTTCCGTTCCTGCATGGATGATACCGTCTCTTATATGAACACATATTCAATACCCAAATTGGTACAGAACCGTGTTCGAACTTGGTATGAATATACTTGGGCCTCTCAAAAAATATTGGATGAATCAGAATTCCTGGAAAACCTGCCTCTCAAGATGCGATTGGCCATTGCCATCGATGTGAATTTCAACATTGTGACTAAGATCGACTTGTTCAAAGGGTGTGATACACAGATGCTTTATGATGTGCTACTGAAGTTGAAATCCACTGTGTATTTACCTGGTGACTTTATCTGCAAAAAGGGAGAAATGGGTAGAGAGATGTACATCATTAAACAAGGAGAAGTTCAAGTTCTTGGAGGCCCTGACGACAGACAAGTTCTGGTTACTCTAAAAGCTGGAGCTGTCTTTGGAGAAATCAGCCTTCTGGCAAAAGGTGGAGGAAACCGCAGGACAGCTAATGTGGTGGCCCATGGATTTGCCAATCTCTTTATCCTTAACAAAAAGGCACTCAGTGAAATCTTAGTGCACTATCCAGACTCTGAAAAGATCCTCCTGAAGAAAGCCAAATTACTTCTAAAGCAGAAGGCTAAGCCCACAGAGGCCCCACCTCCAGTGAAAGGTTTTGCCCTTCTTGTCCAGTCCAAAGAAGAGACACCCAAAATGCTTAAAGCTTTATTGGGTGGCTCAGGTAAAACAAGTCTTGCAAGACTACTCAGACTGAAGAAAGAAATCGCAGCTCAGGAAAAAGATAAGAAAATTGAAGGAGTAGAGTACCAAGGAAATGAAGTAGCAGAAAAACAAGTGGATGGGGCCAAAAGTAAACCAGGAGATGAAACAGGAAAAATAGAGGACAAGCTCAAATGTAAATCCACACCTGTTACAGAA---GGAGTGTCCCAACCTATGCCAAATGCACTCCTACCCAGGGGAAACACTAAAGAATCACTTATCATCACCATGACCCCTTCCTCTAATGCAGAAGAAGAAATTCTTACAGTTGAAATCAAAGAGAAGGCACAGATGGGGAGTGGAGCCAGTTCCGAGGACAAAGAACTAGCCAAAAGGTCCAAGGAGTTGGAGAAAAAGCTTCAGGAGGATGCGGACAAAGAGGCAAAGACTGTCAAGCTCTTATTGCTGGGTGCTGGGGAGTCAGGAAAGAGTACCATCGTCAAACAGATGAAAATCATCCACCAGGACGGCTACACACCAGAGGAGTGTCTGGAGTTCAAGGCTGTCATCTACGGCAACGTGTTACAGTCCATTCTGGCCATCATCCGGGCCATGTCCACCCTGGGCATTGACTACGCCGACTCAGCTCGCGTGGATGACGGCCGGCAGCTCAACAACATGGCCGACTCCATGGAGGAGGGGACCATGCCCTCGGAGCTGGTGATCATCATCAAGAAGCTGTGGCAAGACGCGGGCGTGCAGGCCTGCTTTGAGCGGGCTGCCGAGTACCAGCTCAATGACTCTGCCTCCTACTATCTCAACCAGCTGGATCGAATAACAGCCCCCGACTACCTCCCCAATGAGCAGGATGTTCTCCGGTCTCGGGTCAAAACCACAGGGATCATAGAGACCAAGTTCTCAGTCAAAGACCTGAACTTCAGGATGTTTGACGTGGGAGGGCAGAGGTCCGAGCGCAAGAAATGGATCCACTGTTTTGAAGGTGTTACCTGCATCATTTTCTGTGGAGCCCTAAGTGCCTATGACATGGTACTGGTGGAAGATGATGAAGTGAACCGCATGCATGAGTCTCTGCACCTGTTCAACAGCATATGCAACCACAAGTTCTTTGCGGCTACTTCCATCGTGCTCTTTCTCAACAAGAAGGATCTCTTTGAGGAGAAGATCAAGAAGGTTCACCTCAGCATTTGCTTCCCCGAGTATGATGGGAACAACTCATATGAGGATGCAGGAAATTACATAAAGAACCAGTTCCTTGATCTAAATATGCGAAAAGATGTCAAAGAAATCTACAGTCATATGACTTGTGCAACAGACACCCAGAATGTCAAATTTGTGTTTGATGCGGTTACAGATATCATCATCAAAGAAAACCTCAAGGATTGTGGGCTTTTCATGGCTCAGGATCTCACTGAGAAGGAGCTGTTAAAAATGCAGATCGATCAACTTAAGAAGGAAGTGAAGAACGAAAGAGTCTTGATTTCCAAATCAGGGAAGGCACTTAAGGAGTATGTGGAAGCTAATGCTGGAGATGACCCCCTACTTAAAGGTGTCCCTGAGGACAAAAATCCCTTTAAAGAGAAAGGTGGTTGTATGATAAGTATGACACAGGCATGGGACCCTGCAGGGTTCTTGGCTTGGCGGCGGGACGAG------------AACGAGGAGACTACTCGGGCCAGTCTTTTTGTTTATACCAACAGCAACAACACAAAGGGCCCATTTGAAGGTCCCAATTATCACATCGCCCCACGCTGGGTATATAATCTCACCAGCTTCTGGATGATCTTTGTGGTCATCGCTTCCGTCTTCACCAATGGATTGGTGTTGGTGGCAACTATGAAGTTCAAGAAATTGCGCCATCCCTTGAACTGGATCCTGGTGAACTTGGCCGTGGCAGACCTGGGAGAGACCATTATCGCTAGCACCATCAGTGTCATCAATCAGATCTATGGCTACTTCATCCTGGGCCACCCGATGTGTGTTTTGGAGGGCTACACTGTTTCTCTATGTGGAATCACAGGTCTCTGGTCCCTGGCCATCATTTCCTGGGAGAGGTGGGTTGTGGTGTGCAAGCCTTTTGGGAATGTGAAGTTTGATGCCAAGCTGGCCATGGTGGGCATTGTCTTCTCCTGGGTCTGGGCAGCTGTCTGGACTGCACCACCCATCTTTGGTTGGAGCCGATACTGGCCTCACGGGCTGAAGACGTCCTGCGGGCCTGACGTGTTTAGCGGCAGCTCCGACCCTGGTGTACAGTCCTACATGATTGTCCTCATGGCCACCTGCTGTATCCTTCCTCTCAGCATCATCATCCTCTGCTATATCCAAGTGTGGCTGGCCATCCGCGCAGTTGCTAAGCAACAGAAGGAATCAGAATCTACCCAGAAGGCTGAAAAGGAAGTGTCTCGCATGGTGGTGGTAATGATCCTTGCCTATTGCTTTTGCTGGGGGCCCTATACCTTGTTTGCATGCTTTGCAGCAGCAAACCCTGGTTACGCCTTCCACCCTTTGACAGCATCCCTGCCTGCCTACTTTGCCAAGAGTGCCACTATCTACAACCCCATCATCTATGTCTTCATGAACCGGCAGTTCCGAACCTGCATCCTACAGCTTTTTGGGAAGAAGGTGGATGATGGCTCTGAAGTTTCCAGCACCTCTAGGACAGAGGTCTCTTCTGTCTCCTCTGTGGCACCTGCCATGTCAGGGGATGAGGAGTTCTACCTGTTTAAGAACATCTCGCCAGTGGGCCCGTGGGATGGTCCCCAGTACCACATTGCTCCGGCCTGGGCCTTCCGCTTGCAGACGGCTTTCATGGGCTTTGTCTTCTTCGTAGGGACGCCCCTCAACGGCGTGGTGCTCATTGCCACACTTCGCTACAAGAAGCTGCGCCAGCCGCTCAACTACATCCTGGTCAACATCTCTTTGGCCGGTTTCATCTTCTGCGTCTTCTCCGTCTTCACAGTCTTCGTGTCTAGCTCCCAAGGCTACTTCGTCTTCGGCCGCCACGTCTGTGCGATGGAGGGCTTCCTGGGCTCTGTGGCAGGTTTGGTGACGGGCTGGTCATTGGCCTTCCTTGCCTTTGAGCGCTTCATTGTCATCTGTAAACCTTTTGGCAACTTCCGCTTCAATTCCAAGCACGCAACAATGGTGGTCCTGGCTACCTGGGTCATCGGCATTGGGGTTTCCATCCCACCCTTCTTTGGCTGGAGCCGGTATATTCCCGA------------------AGGCCTGCAGTGCTCCTGTGGCCCTGACTGGTACACAGTGGGCACAAAATATCGCAGCGAATACTATACTTGGTTCCTCTTCATTTTCTGTTTCATTGTGCCTCTCTCCCTCATCTGCTTCTCCTACTCCCAGCTGTTGGGAGCCCTCCGAGCCGTTGCAGCCCAGCAACAAGAGTCAGCCACCACGCAGAAGGCAGAGCGGGAGGTGAGTCGCATGGTAGTGGTGATGGTGGGCTCCTTCTGCCTCTGCTACGTGCCCTACGCTGCCCTGGCCATGTACATGGTCAACAATAGGAACCACGGGCTGGACCTACGGCTTGTCACCATCCCTGCCTTCTTCTCTAAGAGTGCTTGCGTCTACAACCCCATCATCTACTGCTTCATGAACAAGCAGTTCCATGCCTGCATCATGGAGATGATATGTAAAAAGCCAATGACAGATGATTCTGAAACAACCAGCTCTCAGAAAACCGAAGTCTCCACTGTTTCCTCCAGCCAAGTTGGGCCTAGTATGGGTGAGATCACCAAGGAAGAAGTGGAGAAATACTTAGGAAACAACCCTCAGTTTGCAAAGGAGTATTTTGACAAGAAGCTGAGGGCGGAGGTGCTGGGAGAAGTCTTCAAAAACAGCCCAGTCCCCATCAAGGAGAATGCCTCCTTCAGTGAGATGACGCACGTCGAGGAATCAGCTTTGCTCTTTGAGCTGCTGCAGAACGTCCAAGATGAAGCAGCCAGCATGGAGGCAGTGGTGCACAAGAATCTACAGAGGCTATCCCAATTGCTTTCCGCCGACCGCTGTAGCATGTTCATTTGCCGATCGCGCAACGGAATTCCAGAGGTGGCGTCGCGGCTGCTCGATGTCACCCCGACCTCTAAGCTAGAAGACAACCTTGTGTCTCCTGACAAAGAAGTTGTTTTTCCTCTAGATAACGGGATTGTGGGTTGGGTTGCTCATACTAAAAAATCCTTTAATATTCCGGATGTTACCAAGAACAGCCATTTTTCAGACCTTCTGGATAAGCAAACTGGTTACACCACTAAGAACATGCTGGCAATGCCTATCGTGATGGGCAAGGAGGTTCTTGCTGTTATGATGGCTATCAACAAAATCAATGAGCCTGAGTTTACTAAGCAGGATGAAGAGGTTTTTTCCAAATACCTCAGTTTTGTTTCTTTTGTTCTAAGGCAGAACCACCTATCATATCTTCACAGTATTGAAACTCGAAAAACTCAGGTCCTTTTATGGTCAGCCAACAAAGTATTTGAAGAACTTACAGATATTGAGCGGCAATTTCATAAAGCTCTATATACCATTAGAGTCTATATGAACTGTGAAAGATACTCCATCGGCCTACTGGACATGACCAAAGAAAAGGAGTTCTATGATGAATGGCCGATCAAGCTTGGAGAAGTAGAGCCCTACAAAGGTCCAAAGACACCAGATGGCAGAGAAATTATCTTTTATAAGATTATTGATTATATTCTGCATGGAAAAGAAGAGATCAAAGTCATCCAGACGCCTCCTACAGACCACTGGTCTCTTGTTAGTGGGTTGCCGGCATATGTTGCTGAACATGGATTTATTTGTAATATGATGAATGCACCAGCAGATGAATATTTCACATTTCAGAAAGGACCCGTTGATGAAACAGGCTGGGTCATTCAAAATGTCCTCTCCCTACCCATAGTCAACAAGAAGGAAGACATTGTGGGAGTCGTGACATTCTACAATCGAAAAGACGCAAAGCCCTTTGATGAATATGATGAGCAAATCACTGAGATTCTCACACAGTTTCTTGGTTGGTCTCTTTTAAATACTGACACTTATGATAAAATGAATAAACTTGAAAACAGAAGGGACATTGCTTATGAAATGCTCATGTATCAGACCAAAGCTACTGCTGGTGAAATTGAGTCTATTTTGAAATACAAAGAAAAGTTGAATACAAACATTATTGACGATTGTGAAGAAAAGCAACTCATCCAGATTTTGAAAGAGGAGCTGCCGAACCCAATGGATGTAGAACTTTATGAGTTCCACTTCAGTGACTTTCCTATTACAGAGCATGGATTGATAAAATGTGGGATCCAATTATTTTTTGAAATAAAAGCCGTGGAAAAGTTCAAAGTGCCTGTGGAGGTTCTTACAAGATGGATGTACACAGTGAGAAAAGGTTACCGATCTGTCACCTATCACAACTGGAGGCATGGATTCAATGTGGGACAGACAATGTTTACCCTACTAATGACAGGAAAACTGAAGAAATATTATACCGATCTGGAAGCCTTTGCTATGATTGCAGCTGCTTTCTGCCATGATATTGATCACAGAGGCACCAACAATTTGTTTCAGATGAAATCTGCATCCCCCTTAGCCAAACTTCATGGCTCTTCCATTTTGGAGAGACACCACTTGGAGTTCAGTAAGACTCTGCTCCATGATGAGAGTTTAAACATCTTCCAGAACCTCAATAAGCGCCAGTTTGAAACCGTTATTCATCTATTTGAAGTGGCAATAATAGCAACTGACCTGGCTTTATATTTCAAGAAAAGAACCATGTTTCAGAAGATTATTGACACTTGTGAAAAAATGGAAACTGAAGAGGAGGTCATTAAGTATATATCCATTGACCCAACCAAAAAAGAGGTTATCATGGCAATGATGATGACAGGGTGTGACCTCTCTGCTATAACCAAGCCTTGGGAGATCCAAAGCCAGGTAGCCCTCATGGTTGCAAATGAATTTTGGGAACAAGGAGACCTGGAGAGAACAGTATTGCAACAAAAACCAATTCCTATGATGGACAGAGAAAAAGGAGATGAACTACCCAAGCTCCAAGTTGGTTTCATCGATTTTGTGTGTACTTTTGTATACAAGGAATTCTCCCGGTTTCACAAAGAAATTACACCAATGTTAAATGGTCTTCAAAACAACAGAGTAGAGTGGAAATCCCGAGCTGATGAATATGATGAAAAAATGAAGGTGATAGAAGAAGAAAAGAAAAAACAGGAAGAAGCCAACACAGCTCCAAAAGCTGAAGAAGATGTAGGAAATACTACAAAAAGTGGTGATGACAAAAAGTCCAAAACGTGTGATATTTTGATGAGTGACAACACCACATTGGCCCCTCCAACCACAGAGCAGGCTCCCGCCACTCCCCGCAAAGGACCCCCTAAATTCAAGCAGAGACAAACTCGACAATTCAAGAGCAAGCCTCCTAAGAAAGGTGTAAAAGGATTTGGAGATGACATCCCAGGCATGGAGGGCCTTGGAACAGATATCACGGTCATTTGTCCCTGGGAAGCCTTCAGCCACCTGGAATTACATGAGCTGGCCCAGTTTGGAATCATC
Dasyurus_hallucatus  ATGGCCAAAATCAACACTCAGCACTCCTATCCTACCACACACAGACTCTCAATCAGGAGCACTGACGAAGACCTAGAAAGAGTTGAAAATGGCACCAACAGGGCTCATTCCCCATGTGAGGACTCATCATCAGAACTTCAGCGAGTGATTACCATGGAGACCAGAGCTCCGTCTGAA------TCCCAGCAAAGTTCTTTCACAAGCCAAAGGCCAGCCAGGTTGTCAAGACTCATTCTTTCCCTTAGAGCATGGGCTTCAAGACATATACATCATGAAGAACAAAGACCAGATTCTTTCCTGGAGCGTTTCCGAGGGGGAGAACTCAAAGAGCTGTCTAGCCAAGAAAATTACATCCAGCCCAATTTAGGCATCCAAGAGGTGTCAGACACAGAGAGAAGAGGCTGGCCGCTGGCCAGATATAATATCAACACCTGCAACAATACCAGCGAAGACAAAAAGGAGGAAAAGGAGGAGAAAAAGAAGGAAAAGGAAGAAGAGAAAAAGGATAAACCTTCAAAGGAAGTAGAAAAGAAGAAAGAAATCTTTATGGTAGATCCTTCAAGCAACCTGTACTATAGGTGGCTGACCATTATCGCCATTCCTGTCTTCTATAACTGGTGCATGCTTGTGTGCAGAGCCTGTTTTGATGAACTCCAAAGTGACTACTTGAAGATGTGGCTGATCTTGGATTATACTTCTGATGTCATCTATATTTTGGACTTGCTAGTCCGAATGAGGACAGGCTTTCTTGAACAAGGTTTAATGGTCAAAGATGCAGAGAAACTCAGAAAGCACTATATGAGCACATTTCAGTTCAAGCTGGATGTACTATCTCTGGTCCCCACTGACCTGGCTTTTTTAAAAGTGGGACTGAACTATCCTGAGTTGAGGTTCAATCGTCTGCTGAAATTTGCCAGGCTATTTGAATTCTTTGACCGCACAGAGACCAGGACCAACTATCCTAATATATTCAGGATTGGAAATCTTGTCTTGTACATTCTGATTATCATCCATTGGAATGCATGTGTCTACTTTGCCATTTCTAAGCTCATTGGATTTGGGACTGATTCCTGGGTTTACCCCAACATCTCTATCCCAGAATATGGGCGCCTTTCCAGGAAATACATTTATTGTCTCTACTGGTCCACCCTGACTCTGACTACCATTGGGGAGACTCCCCCTCCTGTCAAAGATGAGGAGTACCTTTTTGTGGTGATTGATTTCCTGGTAGGAGTGCTGATATTTGCCACCATTGTGGGTAATGTTGGGTCTATGATCTCCAACATGAATGCCTCCAGGACTGAATTCCAGGCTAAAATCGACTCCATAAAACAGTACCTGCAATTCCGAAAAGTAACAAAGGACTTGGAGACCCGGATCATCAGGTGGTTTGACTACCTATGGACCAACAAGAAGACAGTTGATGAAAAGGAAGTTCTCAAAAGCCTCCCAGACAAGCTGAAGGCCGAGATTGCCATCAATGTGCACCTGGATACCCTGAAAAAGGTACGCATTTTCCAGGACTGTGAGGCAGGTCTCCTAGTGGAGCTGGTCCTAAAGCTTAGGCCTGCAGTGTTCAGCCCTGGTGATTATATTTGCAAGAAGGGGGATATCGGGAGAGAAATGTATATCATCAAAGAAGGCAAGTTGGCAGTAGTGGCAGACGATGGCGTCACTCAATTTGTGGTCCTCGGTGATGGAAGCTACTTTGGGGAAATCAGCATCTTAAACATCAAAGGGAGCAAAACTGGGAACAGAAGAACAGCCAACATTAGGAGCATCGGTTACTCGGATCTATTCTGCTTGTCCAAAGATGACTTAATGGAGTCTCTCATTGAATATCCAGAAGCCAAAAAGGCTCTGGAAGAGAAAGGACGGCAGATTCTAATGAAAGACAACTTGATAGATGAAGACGTGGCTGGGAGTGGAGGAGATCCAAAGGACATGGAAGAAAAGGTAGAGAGACTTGAATCTTCTCTGGATAATTTACAAACTAGGTTTGCTAGACTCCTGGCAGAATATAATAGCACCCAAATGAAAGTCAAGCAGAGACTGAGCAAACTTGAAAGCAAAATG------TGTGGAAGTGAC---TTATTGGATGGAGAGAACATTGTTAGTGGAGATGCCGAGAAAGATAAAGACAAAAAGNNNATGTTTAAGCCACTGAAAACAAAATCCAACAAGGTAAAGCCTGAAGAAGGAAATAAGAATGAAGAAATTATTAAGCCAGACATTCCAACTCAGCCATCCATGGGCCAGAGACAATGTCAAGATGAAAAGGAGCTTCCCAAAGAC---AAGATGTCTTCAGCCTCAGGTGAACCATCACTCCCAAAAAGAAAAGATGAAATTGCAGGGAAGAATTCTCCCACAGGCCAACACTCAAATTCTGACCCAGCACATCCTCAGAATTCAGAAGAACCAATCAGAATGACATCAATGCAGAAAGAAACAAATAATTGGGGGAACAAAGCAATCAGCCCAGAACAAAAGGTAAATCAGAACCTCATCACAAGTAAGTATGTTGAAATTCAACTCCAGGACTTTGCTAAGAAAATGCGTGAAAGGACAGCCCGCCAAAAGGAAAAGTTGAAAGAGGATGATTTATCTTCTCCTGAAGCCAGTCCCAAAGTTGCTGCACCTGCAGCTGTTCCT---CCCCAACCAGAAGAAGAGACTAAGAAAGAAGAGGAACACTACTGTGACATGCTGTGTTGCAAATTCAAGAAAGTCCCATTGAAAGAGTTTCTAAAGAAGATGAAATTGCCAAGCCATATAGATTCACACACAGATGACTCCTATGTCTTGTGGCTCTTGTTAGTCACAATTGCTTATAACTGGAACTGCTGGTTAATTCCAATGCGCCTAGCTTTTCCCTATCAAAAACCAAATAATATGAAATACTGGATTATAATTGACATCATCTGTGATATAATATACCTGGGTGATATGCTGATGATCCAATCCAGAGTGGAATTTTTAAAAGGTGGAGACAAAATAATAGACCCAAAGGAGATGAAAGAGCACTACCGGACTTCAATAAAATTTAAGCTGGATCTCATGTCAATAATACCATTTGATGTTCTTTACTTCATTTTTGGGTGTAATCCAGTATTTAGAATAAATAGGACACTAAAGTATACCTCATTCTTTGAGTTTAATGATCGCCTGGAATCAAGATTGAACAAAGCATACATCTACAGAGTCATTCGAACTACTGGATATCTGCTATTCGTCTTACATCTTAATGCATGCATTTATTACTGGGCTTCAGACTATGAAGGAATTGGTAGCAGTAAATGGGTATATGATGGCACAGGAAATAGTTATCTGAAATGTTACTACTGGGCAGTACGAACTTTAATTACCATTGGTGGTCTTCCAGAGCCACAAAGCACATTTGAGATTATATTCCAATTCTTGAATTTTTTCTCTGGGGTTTTTGTATTCTCCAGCTTAATTGGACAGATGAGAGATGTCATTGGAGCAGCTACTGCCCATCAGAACCACTTCCGTTCCTGCATGGATGATGCTGTCTCTTATATGAACACATATTCAATACCCAAATTGGTGCAGAACCGTGTTCGAACTTGGTATGAATATACTTGGGCCTCTCAAAAACTATTGGATGAATCAGAATTCCTGAAAAACCTGCCTCTCAAGATGCAATTGGCCATTGCCATCGATGTGAATTTCAACATTGTGACTAAGATCGACTTGTTCAAAGGGTGTGATACACAGATGCTTTATGACATACTGCTGAAGTTGAAATCCACTGTGTTTTTACCTGGTGACTTTGTCTGCAAAAAGGGAGACATTGGTAGAGAGATGTACATCATTAAACAAGGAGAAGTTCAAGTTCTTGGAGGCCCTGATGGCAAACAAGTTCTGGTTACTCTGAAAGCTGGAGCTGTCTTTGGAGAAATCAGCCTTCTGGCAAAAGGTGGAGGAAACCGCAGGACAGCTAATGTGGTGGCCCATGGATTTGCCAATATCTTTATCCTTAACAAAAAGGCACTCAGTGAAATCTTAGTGCACTATCCAGATTCTGAAAAGCTCCTCCTGAAGAAAGCCAAATTACTTCTAAAGCAGAAGGCTAAGCCCACAGAGGCCCCACCTCCAGTGAAAGGTTTTGCCCTTCTTGTCCAGTCCAAACAAGAGACACCCAAAATGCTTAAAGCTTTATTGGGTGGCTCAGGTAAAACAAGTCTTGCAAGACTACTCAGACTGAAGAAAGAAATCGCAGCTCAGGAAAAAGATAAGAAAATTGAAGGAGTAGAGTACCAAGGAAATGAAGTAGCAGAAAAACAAGTGGATGGGGCCAAAAGTAAACCA---GATGAAGCAGGAAAAACAGAGGACAAGCTCAAATGTAAATCCACACCTATTACAGAA---GGAGTGTCCCAACCTATGCCAAATGCAGTCCTACCCAGGGGAAACACTAAAGAATCACTTATCATCACCATGACCCCTTCCTCTAATGCAGAAGAAGAAATTCTTACAGTTGAAATCAAAGAGAAGGCACAGATGGGGAGCGGAGCCAGTTCTGAGGACAAAGAATTAGCCAAGAGGTCCAAGGAGCTGGAGAAAAAGCTTCAGGAGGATGCGGACAAAGAGGCAAAGACTGTCAAGCTCTTATTGCTGGGTGCTGGGGAGTCAGGAAAGAGTACTATCGTCAAACAGATGAAAATCATCCACCAGGATGGCTACACACCAGAGGAGTGTCTGGAGTTCAAAGCTGTCATCTATGGCAACGTGTTACAGTCCATTCTGGCCATCATCCGGGCCATGTCCACTCTGGGCATTGACTATGCAGACTCAGCTCGCGTGGATGATGGACGGCAGCTCAACAACATGGCCGACTCCATGGAGGAGGGGACCATGCCCTCGGAGCTGGTGGTCATCATCAAGAAGCTGTGGCAGGACGCGGGCGTGCAGGCCTGCTTCGAGCGGGCTGCCGAGTACCAGCTCAACGACTCTGCCTCCTACTATCTCAACCAGCTGGATCGAATAACAGCCCCCGACTACCTCCCCAATGAGCAGGATGTTCTCCGGTCTCGGGTCAAAACTACAGGGATCATAGAGACCAAGTTCTCAGTCAAAGACCTGAACTTCAGGATGTTTGACGTGGGAGGGCAGAGGTCAGAGCGCAAGAAATGGATCCACTGTTTTGAAGGTGTTACCTGCATCATTTTCTGTGGAGCCCTAAGTGCCTATGACATGGTACTGGTGGAAGATGATGAAGTGAACCGCATGCACGAGTCTCTGCACCTGTTCAATAGCATATGTAACCACAAGTTCTTTGCGGCCACTTCCATTGTGCTCTTTCTCAACAAGAAGGATCTTTTTGAGGAGAAGATCAAGAAGGTTCACCTCAGTATTTGCTTCCCCGAGTATGATGGGAACAACTCATATGAGGATGCAGGAAATTACATAAAGAACCAGTTCCTTGATCTAAATATGCGAAAAGATGTCAAAGAAATCTACAGTCATATGACTTGTGCAACAGACACCCAGAATGTCAAATTTGTGTTTGATGCGGTCACAGATATCATCATCAAAGAAAACCTCAAGGATTGTGGGCTTTTCATGGCTCAGGATCTCACTGAGAAGGAGCTGTTAAAAATGCAGATAGATCAACTTAAGAAGGAAGTGAAGAACGAAAGAGTCTTGATTTCCAAATCAGGGAAGGCACTTAAGGAGTATGTGGAAGCTAATGCTGGTGATGACCCCCTACTTAAAGGTGTTCCTGAGGACAAAAATCCCTTTAAAGAGAAAGGTGGTTGTATGATAAGTATGACACAGGCATGGGACCCTGCAGGGTTCTTGGCTTGGCGGCGGGACGAG------------AACGAGGAGACTACTCGGGCGAGTCTTTTTGTTTATACCAACAGCAACAACACAAAGGGCCCATTTGAAGGTCCCAATTATCACATTGCCCCACGCTGGGTATATAATCTCACCAGTTTCTGGATGATCTTTGTGGTCATTGCTTCCGTCTTCACCAATGGCTTGGTGCTGGTGGCAACTATGAAGTTCAAGAAATTGCGCCATCCCCTGAACTGGATTCTGGTGAACTTGGCCGTGGCAGACCTGGGAGAGACCATTATCGCTAGCACCATCAGTGTCATCAATCAGATCTATGGCTACTTCATCCTGGGCCACCCGATGTGTGTTTTGGAGGGCTACACCGTTTCTCTATGTGGAATCACAGGTCTCTGGTCCCTGGCCATCATTTCCTGGGAGAGGTGGGTTGTGGTGTGCAAGCCATTTGGGAATGTGAAGTTTGATGCCAAGCTGGCCATGGTAGGCATTGTCTTCTCCTGGGTCTGGGCGGCTGTCTGGACTGCACCACCCATCTTTGGTTGGAGCCGATACTGGCCTCACGGGCTGAAGACATCCTGTGGGCCTGACGTGTTTAGTGGCAGCTCCGACCCTGGTGTGCAGTCCTACATGATTGTCCTCATGTCCACCTGCTGTATCCTTCCTCTCAGCGTCATCATCCTCTGCTATATCCAAGTGTGGCTGGCCATCCGCGCAGTTGCTAAGCAACAGAAGGAATCAGAATCTACCCAGAAGGCTGAAAAGGAAGTGTCTCGCATGGTGGTGGTAATGATCCTTGCCTATTGCTTTTGCTGGGGGCCCTATACCTTGTTTGCATGCTTTGCGGCGGCAAACCCTGGTTATGCCTTCCACCCTTTGACAGCATCCCTGCCTGCCTACTTTGCCAAGAGTGCCACTATCTACAACCCCATCATCTATGTCTTCATGAACCGGCAGTTCCGAACCTGCATCCTACAGCTTTTTGGGAAGAAAGTGGATGATGGCTCTGAAGTTTCCAGCACCTCTAGGACAGAGGTCTCTTCTGTCTCCTCTGTGGCACCTGCCATGTCAGGGGATGAGGAGTTCTACCTGTTTAAGAACATCTCGCCGGTGGGCCCATGGGATGGCCCCCAGTACCACATTGCTCCGGCCTGGGCCTTCCGCTTGCAGACGGCTTTCATGGGCTTTGTCTTCTTCGCAGGGACGCCCCTCAATGGCGTGGTGCTCATTGCCACACTTCGCTACAAGAAGCTGCGCCAGCCGCTCAACTATATCCTGGTCAACATCTCTTTGGCTGGTTTCATCTTCTGTGTCTTCTCCGTCTTCACGGTCTTCGTGTCTAGCTCCCAAGGCTACTTCATCTTTGGCCGCCATGTCTGTGCGATGGAGGGCTTCCTGGGCTCTGTGGCAGGTTTGGTGACGGGCTGGTCACTGGCCTTCCTTGCCTTTGAGCGCTTCATTGTCATCTGTAAACCTTTTGGCAACTTCCGCTTCCATTCCAAGCATGCAACGATGGTGGTCCTGGCTACTTGGGTCATCGGCATTGGGGTTTCCATCCCACCCTTCTTTGGCTGGAGCCGGTATATTCCCGA------------------AGGCCTGCAGTGCTCCTGTGGCCCTGACTGGTACACAGTAGGCACAAAATATCGCAGTGAATACTACACATGGTTCCTCTTCATTTTCTGTTTCATTGTGCCTCTCTCCCTCATCTGCTTCTCCTACTCCCAGCTGTTGGGAGCCCTCCGAGCCGTTGCAGCCCAGCAACAAGAGTCAGCCACCACACAGAAGGCAGAGCGGGAGGTGAGTCGCATGGTGGTGGTGATGGTGGGCTCCTTCTGCCTCTGCTACGTGCCCTATGCCGCCCTGGCCATGTACATGGTCAACAATAGGAACCACGGGCTGGACCTACGGCTTGTCACCATCCCTGCCTTCTTCTCTAAGAGTGCTTGCGTCTACAACCCCATCATCTACTGCTTCATGAACAAGCAGTTCCATGCCTGCATCATGGAGATGATATGTAAAAAACCAATGACAGATGATTCTGAAACAACCAGCTCTCAGAAAACTGAAGTCTCCACTGTTTCCTCCAGCCAAGTTGGGCCTAGTATGGGTGAGATCACCAAGGAAGAAGTGGAGAAATACTTAGGAAACAACCCTCAGTTTGCAAAGGAGTATTTTGACAAGAAGCTGAGGGCGGAGGTGCTGGGAGAAGTCTTCAAAGGCAGCCCAGTCCCCCTCAAGGAAGACACATCCTTCAGTGAGATGACCCAAGTGGAGGAATCAGCTTTGCTCTTTGAATTGCTGCAGAACGTCCAAGATGAAGCAGCCAGCATGGAGGCAGTTGTGCACAAGAATCTACAGAGGATTTCCCAATTGCTTTCCGCAGACCGCTGTAGCATGTTCATTTGCCGATCGCGCAATGGCATTCCAGAGGTGGCGTCGCGGCTGCTCGATGTCACCCCAACCTCTAAGCTGGAGGACAACCTTGTGTCTCCTGACAAAGAAGTTGTTTTTCCTCTAGACAACGGGATTGTGGGTTGGGTTGCTCATACTAAAAAATCCTTTAATATTCCGGATGTAACCAAGAACAGCCATTTTTCAGACCTTCTGGATAAGCAAACTGGTTATACCACTAAAAACATGCTGGCAATGCCTATCGTGATGGGCAAGGAGGTTCTTGCTGTTATGATGGCTATCAACAAAATCAATGAGCTTGAGTTTACTAAGCAGGATGAAGAGGTTTTTTCCAAATACCTCAGTTTTGTTTCTTTTGTTCTAAGGCAGAACCACCTATCATACCTTCACAGTATTGAAACTCGAAAAACTCAGGTCCTTTTATGGTCAGCCAACAAAGTATTTGAAGAACTTACAGATATTGAACGGCAATTTCATAAAGCCCTATATACCATTAGAGTCTATCTGAACTGTGAAAGATACTCCATCGGCCTACTGGACATGACCAAAGAAAAGGAGTTCTATGATGAATGGCCAATCAAGCTTGGAGAAGTAGAGCCCTACAAAGGTCCAAAGACACCAGATGGCAGAGAAATTATCTTTTATAAGATTATTGATTATATTCTACATGGAAAAGAAGAGATCAAAGTCATCCAGACACCTCCTGCAGACCACTGGTCTCTTGTTAGTGGGTTGCCAGCATATGTTGCTGAACATGGATTTATTTGTAATATGATGAATGCACCAGCAGATGAATATTTCACATTTCAGAAAGGACCCGTTGATGAAACAGGCTGGGTCATTCAAAATGTCCTCTCCCTACCCATCGTCAACAAGAAAGAAGACATTGTGGGCGTCGTGACATTCTACAATCGAAAAGACGCAAAGCCCTTTGATGAATACGATGAGCAAATCACTGAGATTCTCACACAGTTTCTTGGTTGGTCTCTTTTAAATACTGATACTTATGATAAAATGAATAAACTTGAAAACAGAAGGGACATTGCTTATGAAATGCTCATGTATCAGACCAAAGCTACTGCTGGTGAAATTGAGTCTATTTTGAAATACAAAGAAAAGTTGAATACAAATATTATTGACGATTGTGAAGAAAAGCAACTCATCCAGATTTTGAAAGAGGAGCTGCCGAACCCAATGGATGTAGAACTTTATGAGTTCCATTTCAGTGACTTTCCCATTACAGAGCATGGATTGATAAAATGTGGGATCCAATTATTTTTTGAAATAAAAGCCGTGGAAAAGTTCAAAGTACCTGTGGAGGTCCTTACAAGATGGATGTACACAGTGAGAAAAGGTTACCGATCTGTCACCTATCACAACTGGAGGCATGGATTCAATGTGGGACAGACAATGTTTACCCTACTAATGACGGGAAAACTGAAGAAATATTATACCGATCTGGAAGCCTTTGCTATGATTGCAGCTGCTTTCTGCCATGATATTGATCACAGGGGCACCAACAATTTGTTTCAGATGAAATCTGCATCGCCCTTAGCCAAACTTCATGGATCTTCCATTTTGGAGAGACACCACCTGGAGTTCAGTAAGACTCTGCTACATGATGAGAGTTTAAACATCTTCCAGAACCTCAATAAGCGCCAGTTTGAAACCGTTATTCATCTATTTGAAGTGGCAATAATAGCAACTGACCTGGCTTTATATTTCAAGAAAAGAACCATGTTTCAGAAGATTATTGACACTTGTGAAAAAATGGAAACTGAAGAGGAGGTCATTAAATATATATCCATTGACCCAACCAAAAAAGAGGTTATCATGGCAATGATGATGACAGGGTGTGACCTCTCTGCTATAACCAAGCCTTGGGAGATCCAAAGCCAGGTAGCCCTTATGGTTGCAAATGAATTTTGGGAACAAGGAGATCTGGAGAGAACAGTATTGCAACAAAAACCAATTCCTATGATGGACAGAGAAAAAGGAGATGAACTACCCAAGCTCCAAGTTGGTTTCATCGATTTTGTGTGTACTTTTGTATACAAGGAATTCTCCCGGTTTCACAAAGAAATTACACCAATGTTAAATGGTCTTCAAAACAACAGAGTAGAGTGGAAATCCCGAGCTGATGAATATGAAGAAAAAATGAAGGTGATAGAAGAAGAAAAGAAAAAACAGGAAGAAGCCAACACAGCTCCAAAAGCTGAAGAAGATGTAGGAAATACTGCGAAAAGTGGTGATGACAAAAAGTCCAAAACGTGTGATATTTTGATGAGTGACAACACCACATTGGCCCCTCCAACCACAGAGCAGGCTTCTGCCACTCCCCGCAAGGGACCCCCTAAATTCAAGCAGAGACAAACTCGACAATTCAAGAGCAAGCCTCCTAAGAAGGGTGTAAAAGGGTTTGGAGATGACATCCCAGGCATGGAGGGCCTTGGAACAGATATCACGGTCATTTGCCCCTGGGAAGCCTTCAGCCACCTGGAATTACATGAGCTGGCCCAGTTTGGAATCATC
Dasyurus_viverrinus  ATGGCCAAAATCAACACTCAGCACTCCTATCCTACCACACACAGACTCTCAATCAGGAACACTGATGAAGACCTAGAAAGAGTTGAAAATGGCACCAACAGGGCTCATTCCCCATGTGAGGACTCATCATCAGAACTTCAGCAAGTGATTACCATGGAGACCAGAGCTCCGTCTGAA------TCCCAGCAAAGTTCTTTCACAAGCCAAAGGCCAGCCAGGTTGACAAGACTCATTCTTTCCCTTAGAGCATGGGCTTCAAGACATATACATCATGAAGAACAAAGACCAGATTCTTTCCTGGAACGTTTCCGAGGGGGAGAACTCAAAGAGCTGTCTAGCCAAGAAAACTACATCCAGCCCAACTTAGGCATCCAAGAGGTGTCAGACACAGAGAGAAGAGGCTGGCCGCTGGCCAGATATAATATCAACACCTGCAACAATACCAGCGAAGACAAAAAGGAGGAAAAGGAGGAGAAAAAGAAGGAAAAGGAAGAAGAGAAAAAGGATAAACCTTCAAAGGAAGTAGAAAAGAAGAAAGAAATCTTTATGGTAGATCCTTCAAGCAACCTGTACTATAGGTGGCTGACCATTATCGCCATTCCTGTCTTCTATAACTGGTGCATGCTTGTGTGCAGAGCCTGTTTTGATGAACTCCAAAGTGATTACTTGAAGATGTGGCTGATCTTGGATTATACTTCTGATGTCATCTATATTTTGGACTTGCTAGTTCGAATGAGGACAGGCTTTCTTGAACAAGGTTTAATGGTCAAAGATGCAGAGAAACTCAGAAAGCACTATATGAGCACCTTTCAGTTCAAGCTGGATATACTATCTCTGGTCCCCACTGACCTGGCTTTTTTAAAAGTGGGACTGAACTATCCTGAGTTGAGGTTCAATCGTCTGCTGAAATTTGCCAGGCTATTTGAATTCTTTGACCGCACAGAGACCAGGACCAACTATCCTAATATATTCAGGATTGGAAATCTTGTCTTGTACATTCTGATTATCATCCATTGGAATGCATGTGTCTACTTTGCCATTTCTAAGCTCATTGGATTTGGGACTGATTCCTGGGTTTACCCCAACATCTCTATCCCAGAATATGGGCGCCTGTCCAGGAAATACATTTATTGTCTCTACTGGTCCACCCTGACTCTGACTACCATTGGGGAGACTCCTCCCCCTGTCAAAGATGAGGAGTACCTTTTTGTGGTGATTGATTTCCTGGTAGGAGTGCTGATATTTGCCACCATTGTGGGTAATGTTGGCTCTATGATCTCCAACATGAATGCCTCCAGGACTGAATTCCAGGCTAAAATCGACTCCATAAAGCAGTACCTGCAATTCCGAAAAGTAACCAAGGACTTGGAGACCCGGATCATCAGGTGGTTTGACTACCTATGGACCAACAAGAAGACAGTTGACGAAAAGGAAGTTCTCAAAAGCCTCCCAGATAAGCTGAAGGCTGAGATCGCCATCAATGTGCACCTGGATACCCTGAAAAAGGTACGCATTTTCCAGGACTGTGAGGCAGGCCTCCTAGTGGAGCTGGTCCTAAAGCTTAGGCCTGCAGTGTTCAGCCCTGGTGATTATATTTGCAAGAAGGGGGATATCGGGAGAGAAATGTACATCATCAAAGAAGGCAAGTTGGCAGTAGTGGCAGACGATGGCGTCACTCAATTTGTGGTCCTCGGTGATGGAAGCTACTTTGGGGAAATCAGCATCTTAAACATCAAAGGGAGCAAAACTGGGAACAGAAGAACAGCCAACATTAGGAGCATCGGTTACTCGGATCTATTCTGCTTGTCCAAAGATGACTTAATGGAGTCTCTCATTGAATATCCAGAAGCCAAAAAGGCTCTGGAAGAGAAAGGACGTCAGATTCTAATGAAAGACAACTTGATAGATGAAGACGTGGCTGGGAGTGGAGGAGATCCAAAGGACATGGAAGAAAAGGTAGAGAGACTTGAATCTTCTCTGGATAATTTACAAACTAGGTTTGCTAGACTCCTGGCAGAATATAATAGCACCCAAATGAAAGTCAAGCAGAGACTGAGCAAACTTGAGAGCAAAATG------TGTGGAAGTGAC---TTATTGGATGGAGAGAATATTATTAGTGGAGATGCCGAGAAAGATAAAGACAAAAAGNNNATGTTTAAGCCACTGAAAACAAAATCCAACAAGGTAAAGCCTGAAGAAGGAAATAAGAATGAAGAAATTATTAAGCCAGACATTCCAACTCAGCCATCCATGGGACAGAGACAATGTCAAGATGAAAAGGAGCTTCCCAAAGAC---AAGATGTCTTCAGCCTCAGGTGAACCATCACTCCCCAAAAGAAAAGATGAAATTGCAGGGAAGAATTCTCCCGCAGGCCAGCACTCAAATTCTGACCCAGCACATCCTCAGAATTCAGAAGAACCTATCAGAATGACATCAATGCAGAAAGAAACAAATAATTGGGGGAACAAAGCAATCAGCCCAGAACAAAAGGTAAATCAGAACCTCATCACAAGTAAGTATGTTGAAATTCAGCTCCAGGACTTTGCTAAGAAAATGCGTGAAAGGACAGCCCGCCAAAAGGAAAAGTTGAAAGAGGATGATTTATCTTCTCCTGAAGCCAGTCCCAAAGTTGCTGCACCTGCAGCTGTTCCT---CCCCAACCAGAAGAAGAGACTAAGAAAGAAGAGGAATACTACTGTAACATGCTGTGTTGCAAATTCAAGAAAGTCCCATTGAAAGAGTTTCTAAAGAAGATGAAATTGCCAAGCCATATAGATTCACACACAGATGATTCCTATGTCTTGTGGCTCTTGTTAGTCACAATTGCTTATAACTGGAACTGCTGGTTAATTCCAATGCGCCTAGCTTTTCCCTATCAAAAACCAAATAATATGAAATACTGGCTTATAATTGATATCATCTGTGATATAATATACCTGAGTGATATGCTGATGATCCAATCCAGAGTGGAATTTTTAAAAGGTGGAGACAAAATAATAGACCCAAAGGAGATGAAAGAGCACTACCGGACTTCAATAAAATTTAAGCTGGATTTCATGTCAATAATACCATTTGATGTTCTTTACTTTATTTTTGGGTGTAATCCAGTATTTAGAATAAATAGAACACTAAAGTATACCTCATTCTTTGAGTTTAATGATCGCCTGGAATCAAGATTGAACAAAGCATACATCTACAGAGTCATTCGTACTACTGGATATCTGCTATTCGTCTTACATCTTAATGCATGCATTTATTACTGGGCTTCAGACTATGAAGGAATTGGTAGCAGTAAATGGGTATATGATGGCACAGGAAATAGTTATCTGAGATGTTACTACTGGGCAGTACGAACTTTAATTACCATTGGTGGTCTTCCAGAACCACAAAGCACATTTGAGATTATATTCCAACTCTTGAATTTTTTCTCTGGGGTTTTTGTATTCTCCAGCTTAATTGGACAGATGAGAGATGTCATTGGAGCAGCTACTGCCCATCAGAACCACTTCCGTTCCTGCATGGATAATGCCGTCTCTTATATGAACACATATTCAATACCCAAATTGGTGCAGAACCGTGTTCGAACTTGGTATGAATATACTTGGGCCTCTCAAAAACTATTGGATGAATCAGAATTCCTGAAAAACCTGCCTCTCAAGATGCAATTGGCCATTGCCATCGATGTGAATTTCAACATTGTGACTAAGATCGACTTGTTCAAAGGGTGTGATACACAGATGCTTTATGACATACTGCTGAAGTTGAAATCCACTGTGTTTTTACCTGGTGATTTTGTCTGCAAAAAGGGAGACATTGGTAGAGAGATGTACATCATTAAACAAGGAGAAGTTCAAGTTCTTGGAGGCCCTGATGGCAAACAAGTTCTGGTTACTCTGAAAACTGGAGCTGTCTTTGGAGAAATCAGCCTTCTGGCAAAAGGTGGAGGAAACCGCAGGACAGCTAATGTGGTGGCCCATGGATTTGCCAATATCTTTATCCTTAACAAAAAGGCACTCAGTGAAATCTTAGTGCACTATCCAGACTCTGAAAAGCTCCTCCTGAAGAAAGCCAAATTACTTCTAAAGCAGAAGGCTAAGCCCACAGAGGCCCCACCTCCAGTGAAAGGTTTTGCCCTTCTTGTCCAGTCCAAACAAGAGACACCCAAAATGCTTAAAGCTTTATTGGGTGGCTCAGGTAAAACAAGTCTTGCAAGACTACTCAGACTGAAGAAAGAAATCGCAGCTCAGGAAAAAGATAAGAAAATTGAAGGAGTAGAGTACCAAGGAAATGAAGTAGCAGAAAAACAAGTGGATGGGGCCAAAAGTAAACCA---GATGAAGCAGTTAAAACAGAGGACAAGCTCAAATGTAAATCCACACCTATTACAGAA---GGAGTGTCCCAACCTATGCCAAATGCAGTCCTACCCAGGGGAAACACTAAAGAATCACTTATCATCACCATGACCCCTTCCTCTAATGCAGAAGAAGAAATTCTTACAGTTGAAATCAAAGAGAAGGCACAGATGGGGAGCGGAGCCAGTTCTGAGGACAAAGAACTAGCCAAGAGGTCCAAGGAGCTGGAGAAAAAGCTTCAGGAGGACGCGGACAAAGAGGCAAAGACTGTCAAGCTCTTATTGCTGGGTGCTGGGGAGTCAGGAAAGAGTACCATCGTCAAACAGATGAAAATCATCCACCAGGATGGCTACACACCAGAGGAGTGTCTGGAGTTCAAAGCCGTCATCTATGGCAACGTGTTACAGTCCATTCTGGCCATCATCCGGGCCATGTCCACCCTGGGCATTGACTATGCAGACTCAGCTCGAGTGGATGATGGACGGCAGCTCAACAACATGGCCGACTCCATGGAGGAGGGGACCATGCCCTTGGAGCTGGTGGTCATCATCAAGAAGCTGTGGCAGGATGCGGGCGTGCAGGCCTGCTTCGAGCGGGCTGCCGAGTACCAGCTCAACGACTCTGCCTCCTACTATCTCAACCAGCTGGATCGAATAACAGCCCCCGACTACCTCCCCAATGAGCAGGATGTTCTCCGGTCTCGGGTCAAAACTACAGGGATCATAGAGACCAAGTTCTCAGTCAAAGACCTGAACTTCAGGATGTTTGACGTGGGAGGGCAGAGGTCAGAGCGCAAGAAATGGATCCATTGTTTTGAAGGTGTTACCTGCATCATTTTCTGTGGAGCCCTAAGTGCCTATGACATGGTACTGGTGGAAGATGATGAAGTGAACCGCATGCATGAGTCTCTGCACCTGTTCAACAGCATATGTAACCACAAGTTCTTTGCGGCCACTTCCATTGTGCTCTTTCTCAACAAGAAGGATCTTTTTGAGGAGAAGATCAAGAAGGTTCACCTCAGCATTTGCTTCCCCGAATATGATGGTAACAACTCATATGAGGATGCAGGAAATTACATAAAGAACCAGTTCCTTGATCTAAATATGCGAAAAGATGTCAAAGAAATTTACAGTCATATGACTTGTGCAACAGACACCCAGAATGTCAAATTTGTGTTTGATGCGGTCACAGATATCATCATCAAAGAAAACCTCAAGGATTGTGGGCTTTTCATGGCTCAGGATCTCACTGAGAAGGAGCTGTTAAAAATGCAGATAGATCAACTTAAAAAGGAAGTGAAGAACGAAAGAGTCTTGATTTCCAAATCAGGGAAGGCACTTAAGGAATATGTGGAAGCTAATGCTGGTGATGACCCCCTACTTAAAGGTGTCCCTGAGGACAAAAATCCCTTTAAAGAGAAAGGTGGTTGTATGATAAGTATGACACAGGCATGGGACCCTGCAGGGTTCTTGGCTTGGCGGCGGGACGAG------------AATGAGGAGACTACTCGGGCGAGTCTTTTTGTTTATACCAACAGCAACAACACAAAGGGCCCATTTGAAGGTCCCAATTATCACATCGCCCCACGATGGGTATATAATCTCACCAGCTTCTGGATGATCTTTGTGGTCATTGCTTCCGTCTTCACCAATGGCTTGGTGCTGGTGGCAACTATGAAGTTCAAGAAATTGCGCCATCCCCTGAACTGGATTCTGGTGAACTTGGCCGTGGCAGACCTGGGAGAGACCATTATCGCTAGCACCATCAGTGTCATCAATCAGATCTATGGCTACTTCATCCTGGGCCACCCGATGTGTGTTTTGGAGGGCTACACCGTTTCTCTATGTGGAATCACAGGTCTCTGGTCCCTGGCCATCATTTCCTGGGAGAGGTGGGTTGTGGTGTGCAAGCCATTTGGGAATGTGAAGTTTGATGCCAAGCTGGCCATGGTGGGCATTGTCTTCTCCTGGGTCTGGGCGGCTGTCTGGACTGCACCACCCATCTTTGGTTGGAGCCGATACTGGCCTCACGGGCTGAAGACATCCTGTGGGCCTGACGTGTTTAGTGGCAGCTCCGACCCTGGTGTACAGTCCTACATGATTGTCCTCATGTCCACCTGCTGTATCCTTCCTCTCAGCATCATCATCCTCTGCTATATCCAAGTGTGGCTGGCCATCCGCGCAGTTGCTAAGCAACAGAAGGAATCAGAATCTACCCAGAAGGCTGAAAAGGAAGTGTCACGCATGGTGGTGGTAATGATCCTTGCCTATTGCTTTTGCTGGGGGCCCTATACCTTGTTTGCATGCTTTGCGGCGGCAAACCCTGGTTACGCCTTCCACCCTTTGACAGCATCCCTGCCTGCCTACTTTGCCAAGAGTGCCACTATCTACAACCCCATCATCTATGTCTTCATGAACCGGCAGTTCCGAACCTGCATCCTACAGCTTTTTGGGAAGAAGGTGGATGATGGCTCTGAAGTTTCCAGCACCTCTAGGACAGAGGTCTCTTCTGTCTCCTCTGTGGCACCTGCCATGTCAGGGGATGAGGAGTTCTACCTGTTTAAGAACATCTCGCCAGTGGGCCCATGGGATGGCCCCCAGTACCACATTGCTCCGGCCTGGGCCTTCCACTTGCAGACGGCTTTCATGGGCTTTGTCTTCTTTGCAGGGACGCCCCTCAATGGCGTGGTGCTCATCGCCACACTTCGCTACAAAAAGCTGCGCCAGCCGCTCAACTACATCCTGGTCAACATCTCTTTGGCCGGTTTCATCTTCTGTGTCTTCTCCGTCTTCACGGTCTTCGTGTCTAGCTCCCAAGGCTACTTCGTCTTTGGCCGCCATGTCTGTGCAATGGAGGGCTTCCTGGGCTCTGTGGCAGGTTTGGTGACGGGCTGGTCCCTGGCCTTCCTTGCCTTTGAGCGCTTCATTGTCATCTGTAAACCTTTTGGCAACTTCCGCTTCCATTCCAAGCATGCAATGATGGTGGTCCTGGCTACTTGGGTCATCGGCATTGGGGTTTCCATCCCACCCTTCTTTGGCTGGAGCCGGTATATTCCCGA------------------AGGCCTGCAGTGCTCCTGTGGCCCTGACTGGTACACAGTAGGCACAAAATATCGCAGTGAATACTACACATGGTTCCTCTTCATTTTCTGTTTCATTGTGCCTCTCTCCCTCATCTGCTTTTCCTACTCGCAGCTGCTGGGAGCCCTCCGAGCCGTTGCAGCCCAGCAACAAGAGTCAGCCACCACACAGAAGGCAGAGCGGGAGGTGAGTCGCATGGTGGTGGTGATGGTAGGCTCCTTCTGCCTCTGCTACGTGCCCTATGCTGCCCTGGCCATGTACATAGTCAACAATAGGAACCACGGGCTGGACCTACGGCTTGTCACCATCCCTGCCTTCTTCTCTAAGAGTGCTTGCGTCTACAACCCCATCATCTACTGCTTCATGAACAAGCAGTTCCATGCTTGCATCATGGAGATGATATGTAAAAAGCCAATGACAGATGATTCTGAAGCAACCAGCTCTCAGAAAACCGAAGTCTCCACTGTTTCCTCCAGCCAAGTTGGGCCTAGTATGGGTGAGATCACCAAGGAAGAAGTGGAGAAATACTTAGGAAACAACCCTCAGTTTGCAAAGGAGTATTTTGACAAGAAGCTGAGGGCGGAGGTGCTCGGAGAAGTCTTCAAAGGCAGCCCAGTCCCCCTCAAGGAAGATACATCCTTCAGTGAGATGACCCAAGTGGAGGAATCAGCTTTGCTCTTTGAACTGCTGCAGAACGTCCAAGATGAGGCAGCCAGCATGGAGGCAGTGGTGCACAAGAATCTACAGAGGATTTCCCAATTGCTTTCCGCCGACCGCTGTAGCATGTTCATTTGCCGATCGCGCAATGGAATTCCAGAGGTGGCGTCGCGGCTGCTCGATGTCACCCCGACCTCTAAGCTGGAGGACAACCTTGTGTCTCCTGACAAAGAAGTTGTTTTTCCTCTAGACAACGGGATTGTGGGTTGGGTTGCTCATACTAAAAAATCCTTTAATATTCCGGATGTAACCAAGAACAGCCATTTTTCAGACCTTCTGGATAAGCAAACTGGTTATACCACTAAAAACATGCTGGCAATGCCTATCGTGATGGGCAAGGAGGTTCTTGCTGTTATGATGGCTATCAACAAAATCAATGAGCCTGAGTTTACTAAGCAGGATGAAGAGGTTTTTTCCAAATACCTCAGTTTTGTTTCTTTTGTTCTAAGGCAGAACCACCTATCATACCTTCACGGTATTGAAACTCGAAAAACTCAGGTCCTTTTATGGTCAGCCAACAAAGTATTTGAAGAACTTACAGATATTGAACGGCAATTTCATAAAGCCCTATATACCATCAGAGTCTATCTGAACTGTGAAAGATACTCCATCGGCCTACTGGACATGACCAAAGAAAAGGAGTTCTATGATGAATGGCCAATCAAGCTTGGAGAAGTAGAGCCCTACAAAGGTCCAAAGACACCAGATGGCAGAGAAATTATCTTTTATAAGATTATTGATTATATTCTGCATGGAAAAGAAGAGATCAAAGTCATCCAGACGCCTCCTGCAGACCACTGGTCTCTTGTTAGTGGGTTGCCAGCATATGTTGCTGAACATGGATTTATTTGTAATATGATGAATGCACCAGCAGATGAATATTTCACATTTCAGAAAGGACCCGTTGATGAAACAGGCTGGGTCATCCAAAATGTCCTCTCTCTACCCATCGTCAACAAGAAAGAAGACATTGTGGGAGTCGTGACATTCTACAATCGAAAAGACGCAAAGCCCTTTGATGAATACGATGAGCAAATCACTGAGATTCTCACACAGTTTCTTGGTTGGTCTCTTTTAAATACTGATACTTATGATAAAATGAATAAACTTGAAAACAGAAGGGACATTGCTTATGAAATGCTCATGTATCAGACCAAAGCTACTGCTGGTGAAATTGAGTCTATTTTGAAATACAAAGAAAAGTTGAATACAAATATTATTGACGATTGTGAAGAAAAGCAACTTATCCAGATTTTGAAAGAGGAGCTGCCGAACCCAATGGATGTAGAACTTTATGAGTTCCACTTCAGTGACTTTCCCATTACAGAGCATGGATTGATAAAATGTGGGATCCAATTATTTTTCGAAATAAAAGCCGTGGAAAAGTTCAAAGTGCCTGTGGAGGTCCTTACAAGATGGATGTACACAGTGAGAAAAGGTTACCGATCTGTCACCTATCACAACTGGAGGCATGGATTCAATGTAGGACAGACAATGTTTACCCTACTAATGACAGGAAAACTGAAGAAATATTATACCGATCTGGAAGCCTTTGCTATGATTGCAGCTGCTTTCTGCCATGATATTGATCACAGAGGCACCAACAATTTGTTTCAGATGAAATCTGCATCGCCCTTAGCCAAACTTCATGGATCTTCCATTTTGGAGAGACACCACCTGGAGTTCAGTAAGACTCTGCTACATGATGAGAGTTTAAACATCTTCCAGAACCTCAATAAGCGCCAGTTTGAAACCGTTATTCATCTATTTGAAGTGGCAATAATAGCAACTGATCTGGCTTTATATTTCAAGAAAAGAACCATGTTTCAGAAGATTATTGACACTTGTGAAAAAATGGAAACTGAAGAGGAGGTCATTAAGTATATATCCATTGACCCAACCAAAAAAGAGGTTATCATGGCAATGATGATGACAGGGTGTGACCTCTCTGCTATAACCAAGCCTTGGGAGATCCAAAGCCAGGTAGCCCTTATGGTTGCAAATGAATTTTGGGAACAAGGAGATCTGGAGAGAACAGTATTGCAACAAAAACCAATTCCTATGATGGACAGAGAAAAAGGAGATGAACTACCCAAGCTCCAAGTTGGTTTCATCGATTTTGTGTGTACTTTTGTATACAAGGAATTCTCCCGGTTTCACAAGGAAATTACACCAATGTTAAATGGTCTTCAAAACAACAGAGTAGAGTGGAAATCCCGAGCTGATGAATATGAAGAAAAAATGAAGGTGATAGAAGAAGAAAAGAAAAAACAGGAAGAAGCCAACACAGCTCCAAAAGCTGAAGAAGATGTAGGAAATACTGCGAAAAGTGGTGATGACAAAAAGTCCAAAACATGTGATATTTTGATGAGTGACAACACCACATTGGCCCCTCCAACCACAGAGCAGGCTCCTGCCACTCCCCGCAAGGGACCCCCTAAATTCAAGCAGAGACAAACTCGGCAATTCAAGAGCAAGCCTCCTAAGAAAGGTGTAAAAGGGTTTGGAGATGACATCCCAGGCATGGAGGGCCTTGGAACAGATATCACGGTCATTTGCCCCTGGGAAGCCTTCAGCCACCTGGAATTACATGAACTGGCCCAGTTTGGAATCATC
Didelphis_virginiana  ATGGCCAAAATCAATACTCAGCACTCCTATCCCACCACACATAGGCTCTCAGTGAGGACCACAGATGAAGACCTAGAAAGAGTTGAAAATGGCACCAGCAGGACTCATTCCCCATGTGAGGACTCATCATCTGAGCTGCAGAGAGTGATCACCATGGAGACCACAAACCTGTCTGAA------TCCCAGCGAAGTTCCTTCACAAGCCAGGGGCCAGCCAGGTTGTCACGACTCATTCTTTCCCTTAGAGCATGGGCTTCAAGGCATATACGTCATCAGGACCAAAGACCAGATTCCTTTCTGGAGCGTTTCCGAGGAGCAGAACTCAAAGAGTTATCTAGCCGAGAAAGCTACACCCAGTCCAACTTGGGCATCCAAGAGATGTCAGACAGAGAGAGAAGAGGCTGGCCGCTGGCCAGATATAATATCAACACCTGCAACAATACCAGCGAAGACAAAAAGGAGGAAAAGGAGGAGAAAAAGAAGGAAAAGGAAGAAGACAAAAAGGATAATCCCTCAAAGGAAGTGGAAAGGAAGAAAGAAATCTTTGTGATAGATCCTTCTAGCAATCTGTACTATAGATGGTTGACCATCATTGCTGTGCCGGTCTTCTATAATTGGTGCATGCTTGTGTGCAGATCCTGTTTTGATGATCTTCAAAGTGACCACCTGATGCTGTGGCTGGTCTTGGATTATACTGCTGATGCCATCTACGTTTTGGATCTGCTGGTACGAATGAGGACGGGTTTTCTTGAGCAAGGCTTAATGGTCAAAGATGCAAAGAAACTAAAAAAGCACTACATGAAGATGTTTCAGTTCAAGTTGGACGTACTATCTCTGGTTCCCACTGACCTGGCTTATTTAAAAGTGGGGCTGAACTACCCAGAGTTGAGGTTTAACCGTCTGTTGAAATTTGCCAGGCTATTTGAATTCTTTGACCGCACAGAGACTAGAACCAACTATCCTAATATGTTCAGGATTGGAAATCTTGTCCTATACATTCTGATCATCATCCATTGGAATGCGTGTATCTATTTTGCCATTTCTAAGGTGATTGGATTTGGGACTGATTCCTGGGTTTACCCAAACATTTCTAACCCAGAATATGGGCGTCTGTCCAGGAAATATATTTATTGTCTCTACTGGTCCACCCTGACTTTGACCACCATTGGGGAGACTCCACCCCCTGTAAAAGATGAAGAGTACCTTTTTGTGGTGGTTGACTTCCTAGTGGGAGTGCTGATCTTTGCCACCATTGTGGGTAATGTTGGCTCCATGATCTCTAACATGAATGCCTCCAGAGCCGAGTTTCAGGCCAAGATCGACTCCATCAAGCAGTATATGCAATTCCGGAAAGTGACCAAGGACTTGGAGACCCGGATCATCAGATGGTTTGACTATCTATGGACCAACAAGAAGACAGTTGATGAAAAGGAAGTACTCAAAAGCCTGCCAGACAAGCTGAAGGCTGAGATTGCCATCAACGTGCACCTGGATACCTTGAAGAAGGTTCGGATTTTCCAGGATTGTGAGGCAGGACTCCTGGTGGAGCTGGTCCTAAAGCTGAGGCCTGCAGTGTTCAGCCCTGGTGATTATATCTGCAAGAAGGGGGATATTGGGAGAGAAATGTACATCATCAAGGAAGGGAAACTGGCAGTAGTGGCTGATGATGGTGTCACCCAATTTGTGGTCCTTAGTGATGGAAGCTACTTTGGGGAAATCAGCATCTTAAACATCAAAGGGAGTAAATCTGGGAACAGAAGGACGGCCAACATCAGGAGCATTGGTTACTCTGATCTATTCTGCTTGTCCAAAGATGACTTAATGGAGTCTCTCACTGAATATCCAGATGCCAAAAAGGCCCTGGAAGAGAAAGGACGGCAGATTCTAATGAAGGACAACTTGATAGATGAGGACCTGGCTAGGAGTGGATCAGACCCAAAGGACATGGAAGAAAAGGTGGAGAGACTGGAGTCTTCCCTGGATAATTTACAGACCAGGTTTGCTAGGCTCCTGGCAGAATATAATGCCACTCAAATGAAAGTCAAACAGAGACTCAGCAAACTTGAGGGCAAAGTGAAGAAATATGGGAGTGACTTCTTATCGGATGGAGAGAGTATTGTTAATGGAGATGATGAAAAAGCTGAGGACAAAGAGCAAATGTTTAAGCCACTAAAAGCAAAATTCAACAAGGTGAAGCCTAAAGAAGGAAATAAAAATGAAGAAACTATTAAGCCAGACATTCCAGCTCAGTCATCCATGGGCCAGAGAGAATGTAAAGCTGAAAAGAGGTCTCCAAAAGCC---AAGATGTCTTCAGCATCAGGTGAA------CTCCTCAAAAGTAAAGATCTAATTCCAGGGGAGAATTCACTCACAGGCCTGAATTTATCTCTTGACCCTGTACATCCTCAAAATCCAGAAGAACCAATCAGAATGATACCGACACAGAAAGAAACGAATAATTGGAAAGAAGAAGCAGTCAACACAGAAAAAAAGCCAAATCAGAACCCTATTGCAAATAAGTATGCTGAAACTCAACTCCAAGATCTTGCTATTAGGCTGCGTCAAAGAACTGCCCACTACAAGAAAAAGTTGGAAGAGGGAGATTTCTCTTCCCCTGAAGCCAGTCCTAAAACTGTTGCACCTGCAGGTCCTCTTCTCCACCCAGGAGAACATGAGGCTAACAGAGAAGAGGAACACTACTGTGACATGATGTGTTGCAAATTCAAGAAGGTCCCATTGAAAGAGTATCTGAAGAAGATGAAACTGCCAACCAGTATAGATTCACAAACAGATGTCTCTTACGTCTTGTGGCTCTTGTTGGTCACTGTTGCTTATAACTGGAACTGCTGGTTTATTCCAATGCGCCTAGCTTTTCCGTATCAAACACCAAAAAATATGAGATACTGGCTTATAACTGACATCATCTGTGATATCATATACTTGAGTGACATGCTGATAGTCCAGCCAAGACTGGAATTTTTAAGAAGAGGAGACAAAATAACAGAACCAAAGGAGATGAAAGAGCACTACCGGACTTCTGCAAAATTTAAGATGGATCTTGTGTCAATAATACCGTTTGATGCTCTTTACCTCATTTTTGGATTTAATCCAGTATTTAGAGCAAATAGGACACTAAAGTACACCACATTCTTTGAGTTTAATGACCGCCTGGAGTCAAGAATGGACAAAGCATACATCTACAGAGTCATTCGAACCACTGGATACCTTCTGTTCGTCCTACATATTAATGCATGCATTTATTACGGGGCTTCAGACTACGAGGGAATTGGCAGTACTAAATGGGTATATGATGGTAAAGGAAATAGCTATCTAAGATGTTACTATTGGGCAGTTCGAACTTTAATTACCATCGGTGGCCTTCCAGAACCACAAAACACATTTGAGATTACCTTTCAACTCTTGAATTTTTTCTCTGGGGTGTTTGTATTCTCCAGCCTAATTGGACAGATGAGAGATGTTATTGGATCAGCTACTGCCAATAAGAACCACTTCCGTGCCTGCATGGATAATGCCATCACTTACATGAATATGTATTCTATACCCAAAATAATACAGAACCGTGTTCGGACTTGGTATGAATATACTTGGGACTCTCAAAGAATATTGGATGAGTCAGAATTCCTGGAACACCTGCCATCCAAGATGCGACTGGCCATTGCCATCAATGTGAACTTCAACATCGTGAATAAGATCGACTTGTTTAAAGGGTGTGATACACAGATGATTCATGACATGCTTCTGAAATTGAAATCCAGTGTGTATTTGCCTGGTGACTTTGTCTGCAAAAAGGGAGAAATTGGCAGAGAGATGTACATCATTAAACAAGGAGAAGTCCAAGTTCTTGGAGGCCCTGATGGTACTAAAGTTCTGGTTACTTTGAAAGCTGGAGCTGTCTTTGGAGAGATCAGCCTTCTAGCAAGAGGTGGAGGAAATCGCCGGACAGCTAATGTGGTGGCTCACGGATTTGCCAATCTCTTTATTCTTGACAAAAAAACACTCAATGAAATTTTAGTGCACTACCCAGACTCTGAAAAGCTCCTCATGAAGAAAGCCAAATTACTTCTAAAACAGAAGGCTAAACCTACAGAGGCCCCTCCTCCAGTGAAAGGTTTTGCCCTGCTCTTCCCGCCCAAAGAAGAGACACCCAAAATGCTTAAAGCTCTGTTGGGTGGCTCAGGTAAAGCAAGTCTCGCAAGACTACTTAGACTGAAGAAAGAACTAGCAGCTCAGGAAAAAGAGAAAAAAATCGAGGTAAAAGAA---CAAAAAATCGAAGGAATAGATAACCAAGGAAAGGAACC---------------------AGCAGAAAAACCACTGAACATGCCCAAATGTAA---------TGTTACAGAAGAGGAAGTGTCCAAGCCAATAACAAAGGCAGTCCTACCTAGAGAAAACCCTAAAGCATCACTTATCATCACTATGACCCCTTCCTCTAATGCAGAAGAAGAAATTCTTACAGTTGAAATGAAAGAGAAGGCAAAAATGGGCAGTGGAGCTAGTGCTGAAGACAAAGAACTGGCCAAGAGGTCCAAGGAGCTAGAGAAGAAGCTTCAGGAGGATGCAGACAAAGAGGCAAAGACTGTCAAGCTATTACTGTTGGGCGCTGGGGAATCAGGAAAGAGTACCATCGTCAAACAGATGAAAATCATCCACCAGGATGGCTACACTCCAGAAGAGTGTTTGGAGTTCAAATCCATTATCTACGGCAATGTGCTGCAGTCCATTCTGGCCATCATTCGTGCCATGACCACCCTGGGCATCGACTATGCAGAGTCATCTTGCGTGGATGATGGACGACAGCTTAACAACATAGCTGATTCCATGGAGGAGGGAACCATGTCTCCTGAGCTGGTGGGCATCATTAAAAGACTATGGCAGGATGGGGGCGTGCAGGCCTGCTTTGACCGTGCTGCCGAGTACCAACTCAATGACTCTGCCTCTTACTACCTCAATCAGTTGGATCGAATCACAGCCCCTGACTACCTCCCCAACGAGCAGGATGTCCTTCGGTCTCGGGTCAAAACTACAGGCATCATTGAGACCAAGTTCTCAGTCAAAGACCTGAATTTCAGGATGTTTGACGTAGGAGGTCAGAGGTCAGAGCGCAAGAAATGGATCCATTGTTTCGAAGGCGTCACCTGTATCATTTTCTGCGGAGCCCTAAGTGCCTATGACATGGTGCTGGTGGAAGATGATGAAGTGAACCGCATGCATGAGTCTCTGCATCTGTTCAACAGCATATGTAACCACAAGTTCTTTGCTGCAACTTCCATTGTCCTATTTCTCAACAAGAAGGACCTCTTTGAGGAAAAGATCAAGAAGGTTCACCTCAGCATTTGCTTTCCTGAGTATGATGGGAACAACTCATATGAAGATGCAGGAAATTATATAAAGAGCCAGTTTCTTGACCTAAACATGCGCAAAGATGTCAAAGAAATCTACAGTCATATGACTTGTGCGACAGACACACAGAATGTCAAATTTGTATTTGATGCAGTCACAGATATTATCATCAAAGAGAACCTCAAGGATTGTGGGCTCTTCATGGCTCAGGATCTCACTGAGAAGGAGCTGCTAAAAATGCAGATCGATCAACTTAAGAAGGAAGTGAAGAATGAAAGGTCTATGATTTCCAAAACAGGGAAAGAACTGAAGGACTATGTGGAAGCTCATGCTGGAGATGACCCCCTCCTTAAAGGCATCCCTGAGGACAAAAATCCCTTTAAGGAGAAAGGTGGTTGTATGATAAGCATGACACAGGCATGGGACCCTGTAGGATTCTTGGCTCGGCGGAGGGATGAGAATGAGGATGAACACGATGATACTACTCGGGCAAGCCTTTTTGTTTACACCAACAGCAACAATACTAGGGGTCCATTTGAAGGTCCCAACTATCACATCGCCCCACGTTGGGTATACAACCTCACCAGCCTCTGGATGGTCTTTGTGGTCATTGCATCCATCTTCACCAATGGGCTGGTACTGGTGGCAACCATGAAGTTCAAGAAACTGCGTCATCCTCTGAACTGGATCCTGGTGAACCTGGCCGTGGCTGACCTGGGGGAGACTGTCATTGCTAGCACCATCAGTGTCATCAACCAGATCTATGGTTACTTCATCCTGGGCCACCCCCTATGTATCCTAGAGGGCTACACCGTCTCTCTGTGTGGCATCACTGGGCTCTGGTCCCTGGCCATCATTTCCTGGGAGAGGTGGGTGGTGGTGTGCAAGCCTTTTGGTAATGTGAAGTTTGATGCGAAGCTTGCCATGGTCGGCATCATCTTCTCCTGGGTCTGGGCAGCGGTCTGGACTTCACCACCCCTGTTTGGCTGGAGCAGGTATTGGCCTCATGGACTGAAGACATCCTGCGGCCCTGATGTGTTCAGTGGCAGCTCCGATCCTGGCGTTCAGTCCTACATGATTGTCCTCATGGCTACCTGCTGTATCTTTCCTCTCAGTATCATCCTGCTCTGCTACATCCAAGTGTGGCTGGCCATCCGGGCAGTTGCTAAGCAACAGAAGGAATCAGAGTCTACCCAGAAGGCCGAGAAGGAAGTATCTCGCATGGTGGTGGTAATGATCCTTGCTTACTGCTTTTGCTGGGGCCCCTACACTTTGTTTGCATGCTTTGCAGCAGCAAACCCTGGTTACGCCTTCCACCCTTTGACAGCATCTCTTCCTGCCTATTTTGCCAAGAGTGCCACTATCTACAACCCCATCATATATGTCTTCATGAACCGGCAGTTCCGAACCTGCATCCTACAGCTTTTTGGGAAGAAGGTGGATGATGGCTCTGAAGTTTCTAGCACCTCCAAGACAGAGGTCTCTTCTGTCTCCTCTGTGGCACCTGCAATGTCGGGGGATGAGGAGTTCTATCTGTTCAAAAACATCTCCTCGGTGGGACCTTGGGATGGCCCTCAGCACCACATTGCTCCTGCCTGGGCCTTCCACTTCCAGACGATTTTCATGGGCTTTGTCTTCTGTGCAGGGACCCCACTCAATGCCGTGGTGCTCGTGGCTACACTTCGCTATAAGAAACTGCGGCAGCCACTCAACTACATCTTGGTTAATGTCTCCCTCAGCGGTTTTATCTTCTGCATCTTCGCTGTCTTCACCGTCTTCATTTCTAGCTCCCGAGGCTACTTCGTCTTTGGCCGCCACGTCTGTGCTATGGAGGCCTTCCTGGGCTCTGTGGCAGGTTTGGTGATGGGCTGGTCACTGGCCTTCCTTGCCTTCGAGCGCTTCGTTGTCATCTGCAAGCCTTTTGGGAACTTCCGATTCAATGCCAAGCACGCGATGATGGTGGTCCTGGCTACTTGGGTCATCGGCATTGGCGTTTCCATCCCACCTTTCTTTGGTTGGAGCCGGTTCATTCCTGA------------------GGGGCTCCAGTGCTCGTGTGGCCCTGACTGGTACACCGTCGGCACCAAATACCGCAGTGAGTACTACGCGTGGTTTCTCTTCCTTTCCTGTTTCATCGGGCCTCTGTTCCTCATCTGCTTCTCCTACGCGCAGCTGCTGGGGGCCCTCAGAGCCGTTGCGGCCCAGCAACAAGAGTCGACCACAACACAGAAGGCAGAGCGGGAGGTGAGCCGCATGGTGGTGATGATGGTGGGCTCCTTCTGTCTTTGCTACGTGCCCTATGCTGCCTTGGCCATGTATATGATCAACAATCGGAACCATGGGCTGGACCTCCGGCTTGTCACCATCCCCGCCTTCTTCTCTAAGAGTGCTTGTGTCTACAACCCCATCATCTACTGCTTCATGAACAAGCAGTTCCACGCCTGCATCATGGAGATGGTATGTAGAAAGCCGATGGCAGATGACTCCGACATAACCAGATCTCAGAAAACTGAAGTCTCCGCTGTTTCCTCCAGCCAAGTTGGCCCTAGTATGGGTGAGATCACCAAGGAGGATGTCGAGAAATATTTAGGAAATAATCCTCAGTTTGCTAAAGAGTATTTTGACAAAAAGCTACGGGTAGAGGTGCTGGGAGAAGTCTTCAAAAGCAGCCCAGCATCCATCAAGGACAGTGTCTCCTTCAATGAGATGACCCAAGTAGAGGAGTCAGCCATAATCTTTGAGATGCTCCAGAACATGCACGACGAAGCAGCCAGTATGGAGGCAGTGGTGCACAAGGGTCTAAGAAGGTTGTCCCAGTTACTGTCTGCTGACCGCTGTAGCATGTTCATTTGCCGATCACGCAATGGAATTCCAGAGGTGGCATCAAGACTACTTAATGTTACCCCAACCTCCAGGCTGGAGGAGAACCTTGTACCTCCTAACAGAGAAACTGTTTTTCCTCTAGACATTGGGATTGTGGGTTGGGTTGCTCATACTAAAAAATCCTTTAATGTTCCCGATGTAACCAAGAACAGTCATTTTTCTGACTTTCTGGATAAGCAAACTGGTTATACCACTAAGAATATGCTGACAATGCCTATCATGATGGGCAAGGAGATCCTCGCTGTCATGATGGCTGTGAACAAAGTGAACGCACCCGAATTTACTAAGCAGGATGAAGAGGTTTTTTCCAAATACCTCAATTTTGTTTCTCTTGTTCTAAGGCAGCACCACATGGCATATCTTCATAGTATTGAAACTCGAAAAACTCAGGTCCTTTTATGGTCGGCCAACAAAGTATTTGAAGAACTTACAGATATTGAGCGACAATTTCACAAAGCCCTATATACCATTAGAACCTATTTGAACTGTGAAAGATACTCCATTGGCCTACTGGACATGACCAAAGAAAAGGAGTTCTATGATGAGTGGCCCATCAAGCTTGGAGAAGTAGAACCTTACAAAGGTCCCAAGACACCAGATGGCAGGGAAATTATCTTTTATAAGATTATTGATTATATTCTACATGGAAAAGAAGAGATCAAAGTCATTCAGACACCTCCTGCAGATCACTGGTCTCTTGTTAGTGGGTTGCCAACATATGTTGCTGAACATGGATTTATCTGTAATATGATGAATGCACCAGCTGATGAATATTTCACGTTTCAGAAAGGACCTGTTGATGAAACAGGTTGGATCATCCATAATGTCCTCTCCCTACCCATAGTCAACAAGAAGGAAGACATCGTGGGAGTGGTGACATTCTACAACAGAAAAGATGCAAAGCCCTTTGATGAATATGATGAGCAAATCATGGAGACTCTCACACAGTTTCTTGGTTGGTCTCTTTTAAATACTGACACCCATGAGAAAATGAATAAGCTTGAAAACAGAAAGGACATCGCTTATGAAATGCTCATGTACCAGACCAAAGCCACGGCTGATGAAATCGAGTCTATTTTGAAATACAAAGAGAAGTTGAATACAGATATTACTGAAGGCTATGAAGAAAAACAGCTCATCCAGATTTTGAAAGAAGAGCTGCCGGACCCCAAGGATGTAGAACTTTATGAATTCCACTTCAGTGACTTCCCCATTACAGAGCATGAATTGATTAAATGCGGGATCCAGCTATTTTTTGAAATAAAAGCAGTGGAAAAGTTCAAAGTGCCTGTAGAGGTCCTTACCAGATGGATGTACACAGTGAGAAAAGGTTACCGATCTGTCACTTATCACAACTGGCGACATGGATTCAATGTGGGACAGACAATGTTTACTTTGCTAACGACAGGAGGACTGAAGAAATACTATACGGATCTGGAAGCCTTTGCAATGGTTGCAGCGGCTTTCTGCCATGACATTGATCACAGAGGCACCAACAATTTGTATCAGATGAAGTCAGCATCCCCCTTAGCCAAGCTTCATGGATCTTCTATTTTAGAGAGACACCACCTGGAGTTCAGTAAGACTCTACTGCATGATGAGAGTTTAAACATCTTCCAGAACTTAAATAAGCGCCAGTTTGAAACTGTTATTCATCTATTTGAAGTGGCAATAATAGCAACCGACCTGGCATTATATTTCAAGAAAAGAACCATGTTTCAGAAGATTATTGACACTTGTGAAAACATGGAAACTGAAGCAGAGGTCATTAAGTACATATCCGTTGACCCAGTCAAAAAAGAGGTTATCATGGCAATGATGATGACAGGGTGTGACCTCTCTGCTATAACCAAGCCTTGGGAGATTCAAAGCCAGGTGGCCCTCAAGGTTGCCAATGAATTTTGGGAACAAGGTGACCTGGAGAGAACAGTACTGCAGCAACAACCAATTCCCATGATGGACAGACAGAAAGAAGCCGAACTCCCCAAGCTCCAGGTTGGCTTCATCGATTTTGTGTGCACCTTCGTGTACAAGGAATTCTCCCGATTTCACAAAGAAATTACACCAATGCTGGACGGTCTTCAAAATAACAGAGTGGAGTGGAAATCCCGGGCTGACGAATATGAGGAAAAGATGAAGGCGATGGAAGAAGAAAAGATAAGACAGCAAGAAGCTAACATGGCCACAAAAGCTGAAGAAGATTTAAGAAGTATT---------GGTGATGACAAAAAGTCCAAAACATGTCAAATTTTGATGAATGATAACAACATGCTGGCTCCTCCAGTCTCAGGCCAAGGTCCCACCACTCCACGCAAGGCACCCCCTAAATTTAAGCAGAGACAAACTCGACAATTCAAGAGCAAGCCTCCTAAGAAAGGTGTAAAAGGGTTTGGAGATGACATCCCAGGCATGGAGGGCCTTGGAACAGATATCACGGTCATTTGTCCCTGGGAAGCCTTCAGCCACCTGGAATTACATGAGCTGGCCCAATTTGGCATCATC
Dromiciops_gliroides  ATGGCAAAAATCAACACTCAGCACTCCTATCCTACCACACACAGACTCTCAGTCAGGACCACTGATGAAGACCTAGAAAGAGTTGAAAATGGCACCAGCAGGGCTCATTCACCATGTGAGGACTCGTCATCTGAACTGCAGCAAGTGATTACCACGGAGACCAGACCCCTCTCTGAGGCCCGCCTCCGCCGCCGTTCCTTCAAAGGCCAGAGGCCAGCCAGGTTGTCACGACTCATTCTTTCCCTTAGAGCATGGGCTACAAGACATACACGTCATGAAGAGAAAAGACCAGATTCCTTTCTGGAGCGTTTCCGAGGGGGAGAACTCAAAGAGTGGTCCAGCCAAGAAAGCTACACCCAGTCCAACTTAGGCATCCAAGGGATGTCAGACAGAGAGAGAAAAGGCTGGCCACTGGCCAGATATAATATCAACACCTGCAACAATGCCAACAAAGACAAAAAGGAGGAAAAGGTGGAGAAAGAGAAGGAAAAGGAAGAAGAGAAAAAGGATAAACCCTCAAAGGAAGTGGAAAGGAAGAAAGAAATCTTTGTGATAGATCCTTCTAGCAACTTGTACTATAGGTGGCTGACCATCATCGCCATCCCTGTCTTCTATAACTGGTGCATGCTTGTGTGCAGGGCCTGTTTTGATGAACTTCAAAGTGACCACTTGATGCTTTGGCTGGTCTTGGATTATATTGCTGATGGCATCTATGCCTTGGACTTGCTGGTTCGAGTGAGGACAGGCTTTCTCGAACAAGGCTTAATGGTCAAAGACGCAGAAAAACTCAGAAAGCACTACATGAAGATGTTTCAGTTCAAGCTGGACGTACTCTCTCTGGTCCCTTCTGATCTGGCTTATTTAAAAGTGGGGCTGAACTACCCTGAGTTGAGGTTCAACCGCCTGTTGAAATTCTCTAGGCTATTTGAATTCTTTGACCGCACAGAGACTAGGACCAACTATCCTAATATGTTCAGGATTGGAAATCTTGTCCTGTACATTCTGATCATCATCCACTGGAATGCATGCATCTACTTTGCCATTTCCAAGCTTATTGGGTTTGGGACTGATTCCTGGGTTTATCCCAACATCTCTATCCCAGAATATGGGCGCCTGTCCAGGAAATATATTTATTGTCTCTACTGGTCCACCCTGACTTTGACTACCATTGGGGAGACTCCACCCCCCGTCAAAGATGAGGAGTACCTTTTTGTGGTGGTTGACTTCCTGGTGGGCGTGCTGATCTTTGCCACCATTGTGGGTAACGTTGGCTCCATGATCTCCAACATGAATGCCTCCAGGGCTGAATTTCAGGCCAAAATTGACTCCATAAAGCAGTATATGCAATTTCGAAAAGTGACCAAGGACTTGGAGACCAGGATCATCAGGTGGTTCGACTACCTATGGACTAACAAGAAGACAGTGGATGAAAAGGAAGTACTTAAAAGCCTCCCAGACAAGCTGAAGGCTGAAATCGCCATCAACGTGCACCTGGATACCCTGAAGAAGGTCCGCATTTTCCAGGACTGTGAGGCGGGCCTCTTGGTGGAGCTGGTCCTGAAGCTTAGGCCTGCAGTGTTCAGCCCTGGTGATTACATCTGCAAGAAGGGGGATATCGGGAGAGAAATGTACATCATCAAAGAAGGGAGGCTGGCGGTAGTAGCCGACGATGGCGTCACCCAATTTGTGGTCCTCAGTGATGGGAGCTACTTTGGGGAAATCAGCATCTTAAACATCAAAGGGAGCAAATCTGGGAACAGAAGGACGGCCAACATCAGGAGCATCGGTTACTCTGATCTATTCTGCTTGTCCAAAGATGACTTAATGGAGTCCCTCATTGAATATCCAGATGCCAAAAAGGCCCTGGAAGAGAAAGGACGTCAGATTCTAATGAAGGACAACTTGATAGATGAGGATGCGGCTGGGAGCGGAACAGATCCAAAGGACATGGAAGAGAAGGTGGAGAGACTTGAATCTTCCCTTGATAATTTACAAACCAGGTTTGCTAGGCTCCTGGCAGAATATAATGCCACCCAAATGAAAGTCAAGCAGAGACTCAGCAAACTTGAGAGCAAAGTAAAGAAGTGTGGGAGTGAC---TTATCAGATGGAGAGAGCATTGTTGATGGGGATGCTGAAAATGCTAAGGACAAAAAGCAAATGTTTAAGCCACTGAAAGTGAAATTCAACAAGGTGAAGCCTAAAGAAGAAAATAAGAATGAAGAAACTATTAAGCCAGACATTCCAGCTCAGCCATCCATGGGCCAGAGAGAATGTCAATCTGAAAAGGAGCCTCCCAAAGTC---AAGATATCTTCTGGCTCAGATGAACCATCACTGCCCCAAAGAAAAGATGTAATTCCAGGGGAGAATTCCCCCACAGGCTTAAACTTAAATCCTGACTCCGCACATCCTCAAAATCCAGAAGAACCAATCAGAATGGCACCAATACAGATGGAAACGAATAATTGGAAAAAAGAAGCTGTCAACCCAGAAAACAGGCCACATCCAAACCCCATTGCAAGTAAATATGTTGACACTCAGCTCCAAGATTTTGCCAAGAGGGTGCGTCAAAGGACAGCCCACTATAAGAAAAAGTTGGAAGAAGGTGATTGGTCTTCCCCTGAAGCCAGTCCCAAAACTGCTGCACCTGAAGTTCCTCCTCCCCAAGCAGTAGATGTTGAAGCTGAGGGAGAAGAGGAGCACTACTGCAACATGCTGTGTTGCAAATTCAGGAAGGTTCCATTGAAAGAGTCCCTGAAGAAGATGAAACTGCCAACCAGTATAGATTCACAAACAGATGCCTCCTATGTCTTGTGGCTCTTGTTAGTCACTATTGCTTATAACTGGAACTGCTGGTTTATTCCAATGCGCCTAGCTTTTCCCTATCAAACACCAAACAACATGAGATACTGGCTTATAACTGACATCATCTGTGATATCATATACCTAAGTGACATGCTGATAATCCAGCCCAGACTGGAATTTTTAAGAGGAGGAGAAAAAATAATAGAACCAAAGGAGATGAAAGAGTACTACCGGACTTCTGCAAAATTTAAGCTGGATCTCATGTCAATAATACCATTTGATGCACTTTACTTCATTTTTGGTTTTAATCCAATATTTAGAACAAATAGAACACTAAAGTACACCACATTCTCTGAGTTTAACGACCGCCTGGAGTCGAGAATGGACAAAGCATACATCTACAGAGTCATTCGAACCACTGGATACCTGCTGTTCATCCTACATATTAATGCATGCATTTATTACTGGGCTTCAAACTATGAAGGAATTGGTAGCACTAAATGGGTATATGATGGGAAAGGAAATAGATATCTGAGATGTTACTACTGGGCAGTTCGAAGTTTAATTACCATTGGTGGTCTTCCAGAACCACAAAACACATTTGAGATTACCTTCCAACTCTTGAATTTTTTCTCTGGGGTTTTTGTGTTCTCCAGCCTAATTGGACAGATGAGAGATGTCATTGGAGCAGCTACTGCCAATCAGAACCACTTCCGTGTCTGCATGGACAATACCATCTCTTATATGAATATGTATTCAATACCCAAAATAGTGCAGAACCGTGTTCGGACTTGGTATGAATATACTTGGACTTCTCAAAGAATGTTGGATGAATCAGAATTCCTGGAACACCTGCCAATCAAGATGCAATTGGCCATTGCCATTGATGTGAACTTCAACATCGTGAATAAGATCGACTTGTTCAAAGGGTGTGATACACAGATGATTTATGACATATTGCTGAAATTGAAATCCAGTGTTTATTTACCTGGTGACTTTGTCTGCAAAAAGGGAGAAATCGGCAGAGAGATGTATATCATTAAACAAGGAGAAGTTCAAGTTCTTGGAGGTCCTGATGGCAATAAAGTTCTGGTTACTCTCAAAGCTGGAGCTGTCTTTGGAGAGATCAGCCTTCTGGCAAGAAGTGGAGGGAACCGTCGGACAGCTAATGTGGTGGCCCATGGATTTGCCAATCTCTTTATCCTTGACAAAAAGACACTGAATGAAATCTTAGTGTACTACCCAGACTCTGAAAAGCTCCTCATGCAGAAAGCCAAATTACTTCTGAAGCAGAAGGCTAAGCCCACAGAGGCCCCACCTCCAGTGAAAGGTTTTGCCCTTCTAGTCCCAACCAAAGCAAAGACACCCAAAATGCTTAAAGCTTTGCTGGGTGGCTCAGGTAAAACAAGTCTTGCAAGATTACTCAGACTGAAGAAAGAAATAGCAGCTCAGGAAAAAGATAAAAAAGTTGAGGGACTAGAAGACCAAGGAAATGAAGCAGCAGAAAAAAACCTGGATGGGGCCCAAAGTAAATTGGGAAATGAAGCTGAAAAACAAGTGAACAGGCTCAAATGTAAATCCAGACCTGTTACAGAA---GAAGTACCCCAGCCTATCCCAAAGGCTCTCCTACCCAGGGGAAACACTAAAGATTCACTTATCATCACCATGACCCCTTCCTCTAATGCAGAAGAAGAAATTCTTACAGTCGAAATCAAAGAGAAGGCACAGATGGGGAGTGGAGCAAGTGCTGAGGACAAAGAACTGGCCAAGAGGTCCAAGGAGCTGGAGAAGAAGCTTCAGGAAGATGCGGACAAAGAGGCAAAGACGGTCAAGCTGTTATTGTTGGGCGCCGGGGAGTCAGGAAAGAGTACCATCGTCAAACAGATGAAAATCATCCACCAGGATGGCTACACACCAGAGGAGTGTTTGGAGTTCAAAAGCATTATCTACGGCAATGTGCTGCAGTCCATTCTGGCCATCATCCGTGCCATGTCCACCCTGGGCATTGACTATGCAGAGTCATCTCATGTGGAGGCTGGAAGACAGCTTAACAACATGGCTGATTCTATGGAGGAAGGAACCATGCCTCCTGAGCTGGTGGCCATCATTAAAAGACTGTGGCAGGATGGAGGTGTACAGGCCTGCTTCGAACGTGCTGCAGAGTATCAACTCAATGACTCTGCCTCGTACTATCTCAATCAGCTGGATCGAATAACAGCCCCAGACTACCTTCCCAATGAGCAGGATGTTCTACGGTCCCGGGTCAAAACTACAGGCATCATTGAGACCAAGTTCTCAGTCAAAGACCTAAACTTCAGGATGTTTGACGTGGGAGGGCAGAGGTCAGAGCGCAAGAAATGGATCCACTGCTTTGAAGGTGTTACCTGCATCATTTTCTGTGGAGCTCTAAGTGCTTATGACATGGTACTGGTGGAAGATGATGAAGTGAACCGCATGCATGAGTCTCTGCACCTGTTCAACAGCATATGCAACCACAAGTTCTTTGCTGCCACTTCCATTGTCCTCTTTCTCAACAAAAAGGACCTCTTTGAGGAGAAGATCAAGAAGGTTCACCTCAGCATTTGCTTTCCTGAGTATGATGGGAACAACTCATATGAGGATGCGGGAAATTACATAAAGAGCCAGTTCCTTGACCTAAACATGCGAAAAGACGTCAAAGAAATCTACAGTCACATGACTTGTGCAACAGACACACAGAATGTCAAATTTGTGTTTGATGCAGTTACAGATATCATCATCAAAGAAAACCTCAAGGATTGTGGGCTTTTCATGGCTCAGGATCTCACTGAGAAGGAACTATTGAAAATGCAGATTGATCAACTTAAGAAGGAAGTGAAGAACGAAAGAGCCATGATATCTAAAACAGGGAAGGAACTTAAGGACTATGTGGAAGCCAACGCTGGAGATGACCCCCTCCTCAAAGGCATCCCCGAGGACAAAAATCCCTTTAAGGAGAAAGGTGGTTGTAGGATAAGCATGACACAGGCATGGGACCCTGCAGGGTTCTTGGCTTGGCGGCGGGACGAG------------AACGAGGAGACTACTCGGGCAAGCCTTTTTGTTTACACCAACAGCAACAACACAAGGGGCCCATTTGAAGGTCCCAATTATCACATCGCCCCACGCTGGGTATACAACCTCACCAGCCTCTGGATGGTCTTTGTGGTCATCGCATCCGTCTTCACCAATGGGTTGGTGCTGGTGGCAACCATGAAGTTCAAGAAACTTCGCCACCCCCTGAACTGGATCCTGGTGAACTTGGCCGTGGCTGACCTGGGGGAGACCATCATTGCTAGCACCATCAGTGTCATCAACCAGATCTATGGCTACTTCATCTTGGGCCACCCGATGTGTGTCCTGGAGGGCTACACTGTCTCTCTATGTGGCATCACAGGTCTCTGGTCTCTAGCCATCATCTCCTGGGAGAGGTGGGTGGTGGTGTGCAAGCCTTTTGGTAATGTGAAGTTTGATGCCAAGCTGGCCATGGTAGGCATTGTCTTCTCCTGGGTCTGGGCAGCTGTCTGGACTTCGCCACCAATCTTTGGCTGGAGCAGGTACTGGCCTCATGGGCTGAAGACATCCTGTGGTCCTGATGTGTTCAGTGGTAGCTCTGACCCCGGTGTCCAGTCCTACATGATTGTCCTCATGTCCACCTGTTGCATCCTCCCTCTCAGCATCATCCTTCTCTGCTATATCCAAGTGTGGCTGGCCATCCGGGCTGTTGCTAAGCAACAGAAGGAATCGGAATCTACCCAGAAGGCTGAGAAGGAAGTGTCCCGCATGGTGGTGGTAATGATCCTTGCTTATTGCTTTTGCTGGGGGCCCTATACCTTCTTTGCATGCTTTGCAGCAGCAAACCCTGGCTATGCCTTCCACCCTTTGACGGCATCCCTGCCTGCCTACTTTGCCAAGAGTGCCACTATCTACAACCCCATCATTTACGTCTTCATGAATCGGCAGTTCCGAACGTGCATCCTACAGCTTTTTGGGAAGAAGGTGGATGATGGCTCAGAAGTTTCTAGCACCTCTAGAACAGAGGTCTCTTCTGTCTCCTCTGTGGCGCCTGCAATGTCAGGGGATGAGGAGTTCTACCTGTTCAAGAACATCTCCTCGGTGGGGCCGTGGGATGGCCCTCAGTACCACATTGCTCCTGCGTGGGCCTTTCACTTCCAGACGGCTTTCATGGGCTTTGTCCTCTTTGCAGGGACGCCGCTCAATGCTGTGGTGCTTGTTGCTACACTTCGCTATAGGAAACTGCGCCAGCCACTCAACTACATCTTGGTGAATGTCTCCTTGGCTGGTTTCATCTTCTGCACCATCTCCGTCTTCACCGTCTTCATCTCCAGCTCCCAAGGCTACTTCATCTTTGGTCGCCATGTTTGTGCTATGGAAGCTTTCCTGGGCTCTGTGGCAGGTTTGGTGACAGGCTGGTCATTGGCCTTCCTTGCCTTTGAGCGCTTCATTGTCATCTGTAAACCTTTTGGCAACTTTCGCTTCAGCTCCAAGCACGCAATGATGGTGGTCCTGGCTACTTGGGTCATTGGCATTGGTGTTTCCATCCCACCCTTCTTTGGCTGGAGCAGGTTCATTCCTGA------------------GGGTCTACAGTGCTCCTGTGGCCCTGACTGGTACACAGTAGGCACAAAATACCGCAGTGAATACTACACTTGGTTCCTCTTCATTTTCTGCTTCATCATGCCTCTCTCCCTCATCTGCTTTTCCTATTCCCAGCTGCTGGGAGCCCTCCGAGCTGTTGCAGCCCAACAACAAGAGTCAGTCACAACACAGAGGGCAGAGCGGGAAGTGAGTCGAATGGTGGTGATGATGGTGGGCTCCTTCTGTCTTTGCTATGTGCCCTATGCTGCCCTGGCCATGTACATGGTCAACAATCGGAACCATGGGCTGGACCTACGGCTTGTCACCATCCCTGCCTTCTTCTCTAAGAGTGCTTGTGTCTACAACCCCATCATCTATTGCTTCATGAACAAGCAGTTCAATGCCTGCATCATGGAGATGGTATGTAGAAAGCCAATGACAGATGACTCTGACACATCCAGCTCTCAGAAAACTGAAGTCTCCACCGTCTCCTCCAGCCAAGTTGGCCCTAGTATGGGTGAGATCACCAAGGAAGATGTGGAGAGATACCTAGGAAACAACCCCCAGTTTGCTAAGGAATATTTTGACAAGAAGCTGCGGGCAGAGGTGCTGGGAGAAGTCTTCAAAAGCAGCCAGGCATCCATCAAAGAGAGTACCTCCTTTAAGGAGATGACCCAAGTAGAGGAATCTGCCTTGATCTTTGAGTTGCTGAAGAACATTCAGGATGAAGCAGCCAGCATGGAGGTGGTGGTGCACCGGGGTCTAAGGAGGCTGTGCCAGTTGCTGTCTGCAGACCGCTGCAGCATGTTCATTTGCCGATCACGCAATGGAATTCCAGAGGTGGCGTCAAAGCTGCTCGATGTCACCCCAACCTCCAAGCTGGAGGAGAACCTCGTGCCTCCTGACAAAGAAGCTGTTTTCCCTCTAGACATCGGCATTGTGGGTTGGGTTGCTCATACTAAAAAATCCTTTAATATCCCAGATGTAACCAAGAACAGCCACTTTTCTGACTTTCTGGACAAGCAAACGGGTTATACCACCAAGAATATGCTGGCAATTCCTATTATGATGGGCAAGGAGGTGCTTGCAGTCATGATGGCCCTAAACAAAATCAATGAGCCCGAATTTACTAAGCAGGACGAAGAGGTTTTTTCCAAATACCTCAATTTTGTTTCTTTTGTCCTAAGACAGCACCACATGGCATACCTCTACAGTATTGAATCTCGAAAAACTCAGGTACTTTTATGGTCAGCCAACAAAGTATTTGAAGAACTTACAGATATTGAGCGACAATTTCACAAAGCTCTATATACCATTAGAGCCTATTTGAACTGTGAAAGATACTCCATCGGCCTACTGGACATGACTAAAGAAAAGGAGTTCTATGATGAATGGCCAATCAAGCTTGGAGAAGTGGAGCCTTACAAAGGCCCAAAGACACCAGATGGAAGAGAAATTATCTTTTATAAGATTATTGATTATATTCTACATGGAAAAGAAGAAATCAAAGTCATCCAGACGCCTCCTGCAGACCACTGGTCTCTTGTTAGTGGATTGCCAACTTATGTTGCTGAACATGGATTTATTTGTAATATGATGAATGCACCAGCAGATGAATATTTTACATTTCAGAAAGGACCCGTCGATGAAACAGGCTGGATCATTCAGAATGTCCTCTCCCTACCCATAGTCAACAAGAAGGAAGACATCGTGGGAGTTGTGACATTCTACAATCGAAAAGATGCGAAGCCCTTTGATGAATATGATGAGCAACTGACCGAGATTCTCACACAGTTTCTTGGTTGGTCCCTTTTAAATACTGACACCTATGAGAAAATGAATAAAATTGAAAACAGAAGGGACATCGCTTATGAAATGCTCATGTACCAGACCAAAGCTACTGCTGGTGAAATTGAGTCAATTTTGAAATACAAAGAGAAGTTGAATACAAATAT---TGAAGACTGTGAAGAAAAACAACTCATCCAGATTTTGAAAGAGGAGCTGCCAAACCCAAAGGATGTAGAACTTTATGAATTCCACTTCAGTGACTTCCCCATGACAGAGCATGGATTGATTAAATGTGGGATCCAGTTATTTTTTGAAATAAAAGCTGTGGAAAAGTTTAAAGTGCCTGTGGAGGTCCTTATCAGATGGATGTACACAGTGAGAAAAGGTTACCGATCTGTCACCTATCACAACTGGAGGCATGGATTCAATGTGGGACAGACAATGTTTACCCTGCTAATGACAGGAAAACTGAAGAAGTATTATACTGATCTGGAAGCCTTTGCTATGATTGCGGCTGCTTTCTGCCATGATATTGATCACAGAGGCACCAACAATTTGTATCAGATGAAATCAGCATCCCCCTTAGCCAAGCTTCATGGATCTTCCATTTTAGAGAGACACCACCTGGAGTTCAGTAAGACTCTGCTGAATGATGAGAGTTTAAACATCTTCCAGAATCTCAATAAGCGCCAATTTGAAACTGTTATTCATCTGTTTGAAGTGGCAATTATAGCAACTGACCTGGCTTTATATTTCAAGAAAAGAGCCATGTTTCAGAAGATTATCGACACTTGTGAAAAAATGGAAACCGAAGAGGAGGTCATTAAGTACATCTCCATTGACCCAACCAAAAAAGAAGTTATCATGGCAATGATGATGACTGGGTGTGACCTCTCTGCTATAACCAAGCCTTGGGAGATTCAAAGCCAGGTAGCCCTCATGGTCGCGAATGAATTTTGGGAACAAGGAGACCTGGAGAGAACAGTATTGCAACAACAACCAATTCCTATGATGGACAGAGAAAAAGGAGACGAACTACCCAAGCTCCAAGTTGGTTTCATCGATTTTGTGTGTACTTTTGTATACAAGGAATTCTCCCGGTTTCACAAAGAAATTACACCAATGTTGGATGGTCTTCAAAACAACAGGGTGGAGTGGAAATCCCGAGCTGATGAATATGATGAAAAAATGAAGGTGATAGAAGAAGAGAAGAAAAAGAAGCAAGAAGCCAACACAGTCCCAAAAGCTGAAGAAGATTTAGGAAGTACT---------GGTGATGACAAAAAATCCAAAACGTGTCAAATTTTGATGAGTGACAACAACATGCTGGCCCCTCCAGCCTCCAGCCAGGGTCCTACCACTCCACGCAAGGCACCCCCTAAATTCAAGCAGAGACAGACTCGACAATTTAAGAGCAAGCCTCCTAAGAAAGGTGTAAAAGGGTTTGGAGATGACATCCCGGGCATGGAGGGCCTTGGAACAGATATCACGGTCATATGTCCCTGGGAAGCCTTCAGCCATCTGGAATTACACGAGCTGGCTCAGTTTGGAATCATC
Gracilinanus_agilis  ATGGCCAAAATCAATACTCAGCACTCCTATCCTACCACACATAGGCTCTCAGTTAGGACCATGGATGAAGACCTAGAAAGAGTTGAAAATGGCACCAGCAGGGCTCATTCCCCATGTGAGGACTCATCATCTGAGCTGCAGAGAGTGATCACCATGGAGACCAGAAACCTGTCTGAA------TCCCAGCGAAGTTCCTTCACAAGCCAGGGGCCAGCCAGGTTGTCACGACTCATTCTTTCCCTTAGAGCATGGGCTTCAAGGCATATACATCATCAAGACCAAAGACCAGATTCCTTTCTGGAGCGTTTCCGAGGCGCAGAACTCAAAGAGTTATCTAGCCGAGAAAGCTACACCCAGTCCAACTTGGGCATCCAAGAGATGTCAGACAGAGAGAGAAGAGGCTGGCCGCTGGCCAGATATAATATCAACACCTGCAACAATACCAACGAAGACAAAAAGGAGGAAAAGGAGGAGGAAAAGAAGGAAAAGGAAGAAGACAAAAAGGATAATCCCTCAAAGGAAGTGGAAAGGAAGAAAGAAATCTTTGTGATAGATCCTTCTAGCAACCTGTACTATAGATGGTTGACCATCATTGCTGTGCCAGTCTTCTATAATTGGTGCATGCTTGTGTGCAGATCCTGTTTTGATGAACTTCAAAGTGACCACCTGATGCTATGGCTGGTTTTGGATTATACTGCTGACACCATCTATATTTTGGATCTGCTGGTACGAATGAGGACGGGTTTTCTTGAACAAGGCTTAATGGTCAAAGATGCAGAGAAACTGAAAAAACACTACATGAAGATGTTTCAGTTCAAGTTGGACGTACTCTCTCTGGTTCCCACTGACCTGGCTTATTTAAAAGTGGGGCCGAACTTCCCAGAGCTCAGGTTTAACCGTCTGTTGAAATTTTCCAGGCTATTTGAATTCTTTGACCGCACAGAGACCAGGACCAACTATCCCAATATGTTCAGGATTGGAAATCTTGTCCTATACATTCTGATCATCATCCATTGGAACGCATGTATCTATTTTGCCATTTCTAAGGTTATTGGATTTGGGACTGATTCCTGGGTTTACCCAAACATTTCTATCCCAGAATATGGACGTCTGTCCAGGAAATATATTTATTGTCTCTACTGGTCCACCCTGACCTTGACCACCATTGGGGAGACTCCACCCCCTGTAAAAGATGAAGAGTACCTTTTTGTGGTGGTTGACTTCCTAGTGGGAGTGCTGATCTTTGCCACCATTGTGGGTAATGTTGGCTCCATGATCTCTAACATGAATGCCTCCAGAGCCGAGTTCCAGGCAAAGATCGACTCCATTAAGCAGTATATGCAATTTCGGAAAGTGACCAAGGACTTGGAGACCCGGATCATCAGATGGTTTGACTACCTATGGACCAACAAGAAAACAGTTGATGAAAAGGAAGTACTTAAAAGCCTGCCAGACAAGCTGAAGGCTGAGATTGCCATCAACGTGCACCTGGATACCTTGAAGAAGGTACGGATTTTCCAGGATTGTGAGGCAGGCCTCCTAGTGGAGCTAGTCCTAAAGCTTAGGCCAGCAGTGTTCAGCCCTGGTGATTATATCTGCAAGAAAGGGGATATTGGGAGAGAAATGTACATCATCAAGGAAGGGAAGCTGGCAGTAGTGGCTGATGATGGTGTCACCCAATTTGTGGTCCTTAGTGATGGAAGCTATTTTGGGGAAATCAGCATCTTAAACATCAAAGGGAGTAAATCTGGGAACAGAAGGACGGCCAACATCAGGAGCATTGGTTACTCTGATCTATTCTGCTTGTCCAAAGATGACTTAATGGAGTCTCTCACTGAATATCCAGATGCCAAAAAGGCCCTAGAAGAGAAAGGACGGCAAATTCTAATGAAGGACAACTTGATAGATGAGGACCTGGCTGGGAGTGGATCAGACCCAAAGGACATGGAAGAAAAGGTGGAGAGACTTGAGTCTTCCCTGGATAATTTACAGACCAGGTTTGCTAGGCTCCTGGCAGAATATAATGCCACTCAAATGAAAGTCAAACAGAGACTCAGCAAACTTGAGGGCAAAGTGAAGAAGTATGGGAGTGACTTCTTATCAGATGGAGAGAGTGTTGTTAATGGAGAT---------GCTGAGGACAAAGAGCAAATGTTTAAGCCACTAAAAGCAAAATTCAACAAGGTGAAGCCTAAAGAAGGAAATAAAAATGAAGAAACTATTAAGCCAGACATTCCAGCTCAGCCATCCACTGGCCAGGGAGAATGTAAAACTAAAAAGAGGTCTCCAAAAGCC---AAGATGTCTTCAGCATCAGGTGAA------CTCCTCAAAAGTAAAGGTCTAATTCCAGGGGAGAATTCATTCACAGGCCTGAATTTATCTCTTGACCCTGTACATCCTCAAAATCCAGAAGAACCGATCAGAATGACACCGATACAGAAGGAAACAAATAATTGGAAAGAAGAAGCAGTCAACACAGAAAAAAAGCCAAATCAGAGCCCTGTTGCAAGTAAGTATGCTGAAACTCGACTCCAAGATCTTGCTAGTAGGCTGCGTCAAAGAACTGCCCACTATAAGAAAAAGTTGGAAGAGGGAGATTTATCTTCCCCTGAAGCCAGTCCCAAAGCTGCTGCACCTGCAGGTCCTCTT---CACCCAGGAGAAGATGAGGTTAACAGAGAAGAGGAACACTACTGTGACATGATGTGTTGCAAATTCAAGAAGGTCCCATTGAAAGAGTATCTGAAGAAGATGAAACTGCCAACCAGTATAGATTCACAAACAGATGTCTCCTATGTCTTGTGGCTCCTGTTGGTCACTGTTGCTTATAACTGGAACTGCTGGTTTATTCCAATGCGCCTAGTTTTTCCGTATCAAACATCAAAAAATATGAGATACTGGCTGATAACTGACATCATCTGTGATATCATATACCTGAGTGACATACTGATAGTCCAGCCTAGACTGGAATTTTTAAGAGGAGGAGACAAAATAATAGAACCAAAGGCGATGAAAGAGCACTACCGGACTTCTGCAAAATTTAAGATGGATCTTGTGTCAATAATACCATTTGACGCTCTTTACTTCGTTTTTGGATTTAATCCATTATTTCGAGCAAATAGGACACTAAAGTACGCCACATTCTTTGAGTTTAATGAGCGCCTGGAGTGGAGAATGGACAAAGCATACATCTACAGAGTCATTCGAACCACTGGATACCTTCTGTTCATCCTACATATTAATGCATGCATTTATTACTGGGCTTCAGACTACGAGGGAATTGGTAGTACTAAATGGGTATATGATGGTAAAGGAAATAGGTATCTAAGATGTTACTACTGGGCAGTTCGAACTTTAATTACTATTGGTGGCCTTCCAGAACCACAAAACACATTTGAGATTACCTTCCAACTCTTGAATTTTTTCTCTGGGGTGTTTGTATTCTCCAGCCTAATTGGACAGATGAGAGATGTTATTGGATCAGCTACTGCCAATAAGAACCATTTCCGTGCCTGCATGGATAATGCCATCACTTATATGAATATGTATTCTATACCCAAAATAATACAGAACCGTGTTCGGACTTGGTACGAATATACTTGGGACTCTCAAAGAATATTGGATGAGTCAGAATTCCTGGAACACTTGCCAACCAAGATGCAACTGGCCATTGCCATCAATGTGAACTTCAATATCGTGAATAAGATCGACTTGTTTAAAGGGTGTGATACACAGATGATTTATGACATCCTTCTGAAATTGAAATCTAGTGTGTATTTACCTGGTGACTTTGTCTGCAAAAAGGGAGAGATTGGCAGAGAGATGTACATCATTAAACAAGGAGAAGTTCAAGTTCTTGGAGGTCCTGATGGCACTAAAGTTCTCGTTACTTTGAAAGCTGGAGCTGTCTTTGGAGAGATCAGTCTTCTAGCAAGAGGTGGAGGAAATCGCCGGACAGCTAATGTGGTGGCTCACGGATTTGCCAATCTCTTTATCCTTGACAAAAAAACACTCAGTGAAATCTTAGTGCACTACCCAGACTCTGAAAAGCTCCTCATGCAGAAAGCCAAATTACTTCTAAAACAGAAGGCTAAGCCTACAGAGGCCCCACCTCCAGTGAAAGGTTTTGCCCTGCTCTTCCCGCCCAAAGAAGAGACACCCAAAATGCTTAAAGCTCTGTTGGGTGGCTCAGGTAAAGCAAGTCTCGCGAGACTACTCAGACTGAAGAAAGAACTAGCAGCTCAGGAAAAGGAGAAAAAAATCGAGGTAAAAGAA---CAAAAAATCGAAGGAATAGAGAACCAAGAAAAGGAACC---------------------ACCAGAAAAACCACTGAATATGCCCAAATGTAA---------TGTTACAGAAGAAGAAGCATCCAAGCCAATAACAAAGGCAATCCTACCTAGAGAAAACCCTAAAGCATCACTTATCATCACTATGACCCCTTCCTCTAATTCAGAAGAAGAAATTCTTACAGTCGAAATGAAAGAGAAGGCAAATATGGGCAGTGGAGCCAGTGCTGAGGACAAAGAACTGGCCAAGAGGTCCAAGGAGCTAGAGAAGAAGCTTCAGGAGGATGCAGACAAAGAAGCAAAGACTGTCAAGCTATTATTGTTGGGTGCCGGGGAATCAGGAAAGAGTACCATCGTCAAACAGATGAAAATCATCCACCAGGACGGCTACACTCCAGAAGAGTGTTTGGAGTTCAAATCCGTTATCTACGGCAACGTGCTGCAGTCCATTCTGGCCATCATTCGTGCCATGTCCACCCTGGGCATTGACTATGCAGAATCATCTTGTGTGGATGATGGACGACAGCTTAACAACATAGCTGATTCCATGGAGGAGGGAACCATGTCTCCTGAGCTGGTGGGCATCATTAAAAGACTATGGCAGGATGGGGGCGTGCAGGCCTGCTTTGACCGTGCTGCCGAGTACCAACTCAATGACTCTGCCTCTTACTACCTCAATCAGTTGGATCGCATCACAGCCCCTGACTACCTCCCCAACGAGCAGGATGTTCTTCGATCTCGGGTCAAAACTACAGGCATCATTGAGACCAAGTTCTCAGTCAAAGACCTGAATTTCAGGATGTTTGACGTGGGAGGGCAGAGGTCAGAGCGCAAGAAATGGATCCATTGTTTTGAAGGTGTCACCTGTATCATTTTCTGCGGAGCCCTAAGTGCCTATGACATGGTGCTGGTGGAAGATGATGAAGTGAACCGCATGCATGAGTCTCTGCATCTGTTCAACAGCATATGTAACCACAAGTTCTTTGCTGCGACTTCCATTGTTCTGTTTCTCAACAAGAAGGACCTTTTTGAGGAAAAGATCAAGAAGGTTCACCTCAGCATTTGCTTTCCTGAGTATGATGGGAACAACTCCTATGAGGATGCAGGAAATTATATAAAGAGCCAGTTTCTTGACCTAAACATGCGTAAAGATGTCAAAGAAATCTACAGTCATATGACTTGTGCTACCGACACACAGAATGTCAAATTTGTGTTTGATGCGGTCACGGATATCATCATCAAAGAGAACCTCAAGGATTGTGGGCTCTTCATGGCTCAGGATCTCACCGAGAAGGAGCTGTTAAAAATGCAGATCGATCAACTTAAGAAGGAAGTGAAGAATGAAAGATCTATGATTTCCAAAACAGGGAAAGAACTGAAGGACTATGTGGAAGCTCATGCTGGAGATGACCCCCTCCTTAAAGGCATCCCTGAGGACAAAAATCCCTTTAAGGAGAAAGGTGGTTGTATGATAAGCATGACACAGGCATGGGACCCTGCAGGGTTCTTGGCTCGGCGGAGGGACGAGAATGAGGACGACAATGATGACACTACTCGGGCAAGCCTTTTTGTTTACACCAACAGCAACAATACTAGGGGCCCGTTTGAAGGTCCCAACTATCACATCGCCCCACGTTGGGTGTACAACCTCACCAGCCTCTGGATGGTCTTTGTGGTCATTGCATCCATCTTCACCAACGGGCTGGTGCTGGTGGCAACCATGAAGTTCAAGAAACTGCGTCATCCCCTGAACTGGATCCTGGTGAACCTGGCCGTGGCTGACCTGGGGGAGACGGTCATTGCTAGCACAATCAGCGTCATCAACCAGATTTATGGTTACTTCATCCTGGGCCACCCGCTATGTGTCCTAGAGGGCTACACCGTCTCTCTGTGTGNNNNNNNNNNNNNNNNNNNNNNNNNNNNNNNNNNNNNNNNNNNNNNNNNNNNNNNNNNNNNNNNNNNNNNNNNNNNNNNNNNNNNNNNNNNNNNNNNNNNNNNNNNNNNNNNNNNNNNNNNNNNNNNNNNNNNNNNNNNNNNNNNNNNNNNNNNNNNNNNNNNNNNNNNGTACTGGCCTCATGGGCTGAAGACATCCTGTGGCCCCGATGTGTTCAGTGGCAGCTCCGATCCTGGCGTTCAGTCCTATATGATTGTCCTCATGGCCACCTGCTGTATCTTTCCTCTCAGCATCATCCTGCTCTGCTACATCCAAGTGTGGCTGGCCATCCGGGCAGTTGCTAAGCAACAGAAGGAATCAGAGTCTACCCAGAAGGCCGAGAAGGAAGTGTCTCGCATGGTGGTGGTAATGATCCTTGCTTACTGCTTTTGCTGGGGTCCTTATACCTTGTTTGCATGCTTTGCAGCAGCAAACCCTGGCTACGCCTTCCACCCTTTGACAGCATCTCTTCCTGCCTATTTTGCCAAGAGTGCCACTATCTACAACCCCATCATATATGTCTTCATGAACCGGCAGTTCCGAACCTGCATCCTACAGCTTTTTGGGAAGAAGGTGGACGATGGCTCTGAAGTTTCCAGCACCTCTAAGACAGAGGTCTCTTCTGTCTCCTCTGTGGCGCCCGCAATGTCAGGGGATGAGGAGTTCTATCTGTTCAAAAACATCTCCTCAGTGGGACCTTGGGATGGCCCTCAGTATCACATTGCTCCTGCCTGGGCCTTCCACTTCCAGACAATTTTCATGGGCTTTGTCTTCTGTGCAGGGACACCACTCAATGCTGTGGTGCTTGTTGCTACACTTCGCTATAAGAAACTGCGTCAGCCTCTCAACTACATCTTGGTTAATGTTTCCTTCAGTGGTTTCATCTTCTGTATCTTCGCTGTCTTCACTGTCTTCATCTCTAGCTCCCAAGGCTACTTCATCTTTGGCTGCCATGTTTGTGCTATGGAGGCCTTCCTGGGCTCTGTGGCAGGTTTGGTGACTGGCTGGTCACTGGCCTTCCTTGCCTTCGAGCGCTTCATTGTCATCTGTAAGCCTTTTGGAAACTTTCGATTCAATTCCAAGCACGCGATGATGGTGGTCTTGGCTACGTGGGTCATTGGCATTGGTGTTTCCATCCCACCTTTCTTTGGTTGGAGCCGGTTCATTCCTGA------------------GGGTCTACAGTGCTCGTGTGGCCCTGACTGGTACACAGTCGGCACAAAATACCGCAGCGAATACTATACCTGGTTTCTCTTCATTTTCTGTTTCATCGTGCCCCTGTTCCTCATCTGCTTCTCCTACTCCCAGCTGCTGGGGACCCTCAGAGCTGTTGCAGCCCAGCAACAAGAGTCAGCCACAACACAGAAGGCAGAGCGGGAGGTGAGCCGCATGGTGGTGATGATGGTGGGCTCTTTCTGTCTTTGCTATGTGCCCTACGCAGCCCTGGCCATGTACATGGTCAACAATCGGAACCACGGACTGGACCTACGGCTAGTCACTATCCCTGCCTTCTTCTCGAAGAGCGCTTGTGTCTACAACCCCATCATCTATTGCTTCATGAACAAGCAGTTCCACGCCTGCATCATGGAAATGGTATGTAGAAAGCCGATGACGGATGACTCCGATGTATCCAGCTCTCAGAAAACTGAAGTCTCCGCTGTTTCCTCCAGCCAAGTTGGCCCTAGTATGGGTGAGATCACCAAGGAGGATGTTGAGAAATATTTAGGAAATAACCCTCAGTTTGCTAAGGAGTATTTTGACAAAAAGCTGCGGGTGGAGGTGCTGGGAGAGGTCTTCAAAAGCAGCCCGGCGTCCCTCAAGGACGGGGTCTCCTTCCATGAGATGACCCAAGTGGAGGAGTCAGCCGTGATCTTTGAGATGCTCCAGAACATGCGCGAGGAAGCAGCCAGTATGGAGGCAGTGGTGCACAAGGGTCTAAGGAGGCTATCCCAGTTGCTGTCTGCCGATCGCTGTAGCATGTTCATTTGCCGATCACGCAATGGAATTCCGGAGGTGGCATCAAGACTGCTCGATGTGACCCCAACCTCCAGGCTGGAGGAGAACCTCGTGCCTCCTGACAGAGAAACTATTTTTCCTCTAGACATTGGGATTGTGGGTTGGGTTGCTCATACCAAAAAATCCTTTAATATTCTGGATGTAACCAAGAACAGCCACTTTTCTGACTTTCTGGATAAGCAAACTGGTTATACCACTAAGAACATGCTGGCAATGCCTATCACGATGGGCAAGGAGGTCCTCGCTGTCGTGATGGCTGTGAACAAAGTGAACGCGCCCGAATTTACGAAGCAGGATGAAGAGGTTTTTTCCAAATACCTCAGTTTTGTTTCTCTTGTTCTAAGGCAGCACCACATGGCATATCTCCACAGTATTGAAACTCGAAAAACTCAGGTCCTTTTATGGTCGGCCAACAAAGTATTTGAAGAACTTACAGATATTGAGCGACAATTTCACAAAGCCCTATATACCATAAGAACCTATTTGAACTGTGAAAGATACTCCATTGGCCTACTGGACATGACCAAAGAAAAGGAGTTCTATGATGAGTGGCCCATCAAGCTTGGTGAAGTAGAACCTTACAAAGGTCCCAAGACACCAGATGGCAGGGAAATTATCTTTTATAAGATTATTGATTATATTCTACATGGAAAAGAAGAGATCAAAGTCATTCAGACACCTCCTGCAGATCACTGGTCTCTTGTTAGTGGGTTGCCAACATATGTTGCTGAACATGGATTTATCTGTAATATGATTAATGCACCAGCTGATGAATATTTCACATTTCAGAAAGGACCTGTTGATGAAACAGGTTGGATCATCCACAATGTCCTCTCCCTACCCATAGTCAACAAGAAGGAGGACATCGTGGGAGTCGTGACATTCTACAATAGAAAAGATGCAAAGCCCTTTGATGAATATGATGAGCAAATCATGGAGACTCTCACACAGTTTCTTGGATGGTCTCTTTTAAATACTGACACCTACGAGAAAATGAATAAGCTTGAAAACAGAAAGGACATCGCTCATGAAATGCTCATGTACCAGACCAAAGCCACAGCTGATGAAATCGAGTCTATTCTGAAATACAAAGAGAAGTTGAATACAGATATTACTGAAGGCTATGAAGAAAAACAACTCATCCAGATTTTGAAAGAAGAGCTGCCGGACCCCAAGGATGTAGAACTTTATGAATTCCACTTCAGTGACTTCCCCATTACAGAGCATGAATTGATTAAATGCGGGATCCAGTTATTTTTTGAAATAAAAGCAGTGGAAAAGTTCAAAGTGCCTGTAGAGGTCCTTACCAGATGGATGTACACAGTGAGAAAAGGTTACCGATCTGTCACCTATCACAACTGGCGACATGGATTCAATGTGGGGCAGACAATGTTTACTCTGCTGACGACAGGAGGACTGAAGAAATACTATACGGATCTGGAAGCCTTTGCAATGGTTGCAGCTGCTTTCTGCCATGATATTGATCACAGAGGCACCAATAATTTGTATCAGATGAAGTCAGCATCCCCCTTAGCCAAGCTTCATGGATCTTCTATTTTAGAGAGACACCACCTGGAGTTCAGTAAGTCTCTGCTGCATGATGAGAGTTTAAACATCTTCCAGAACCTAAATAAGCGTCAGTTTGAAACTGTTATTCATCTGTTTGAAGTGGCAATAATAGCAACCGACCTGGCATTATATTTCAAGAAAAGAACCATGTTTCAGAAGATTATTGACACTTGTGAAAAAATGGAAACTGAAGCAGAGGTCATTAAGTACATATCCATTGACCCAACCAAAAAAGAGGTTATCATGGCAATGATGATGACAGGGTGTGACCTCTCTGCTATAACCAAGCCTTGGGAGATTCAAAGCCAGGTCGCCCTCAAGGTTGCCAATGAATTTTGGGAACAAGGAGACCTGGAGAGAACAGTGTTGCAACAACAACCAATTCCTATGATGGACAGACAGAAAGAAGACGAACTCCCCAAGCTTCAGGTTGGCTTCATTGATTTTGTGTGCACCTTCGTATACAAGGAATTCTCCCGGTTTCACAAAGAAATTACACCGATGTTGGATGGTCTTCAAAATAACAGAGTGGAGTGGAAATCCCGAGCTGATGAATATGAGGAAAAAATGAAGGCAATGGAAGAAGAAAAGATAAAACAGCAAGAAGCCAACATAGCCCCAAAAGCTGAAGAAGATTTAGGAAGTATT---------GGTGATGACAAAAAGTCCAAAACATGTCAAATTTTGATGAATGACAACAACAAGTTGGCTCCTCCAGTCTCAGGCCAAGGTCCCACCACTCCACGCAAGGCACCCCCTAAATTTAAGCAGAGACAAACTCGACAATTCAAGAGCAAGCCTCCTAAGAAAGGTGTAAAAGGGTTTGGAGATGACATCCCAGGCATGGAGGGTCTTGGAACAGATATTACGGTCATTTGTCCCTGGGAAGCCTTCAGTCACCTGGAATTACATGAGCTGGCCCAATTTGGCATCATC
Gymnobelideus_leadbeateri  ATGGCCAAAATCAACACTCAGCACTCCTATGCTACCACACACAGACTCTCAGTCAGGACCATTGATGAAGACCTAGAAAGAGTTGAAAATGGCACCAGCAGGGCTCATTCCCCATGTGAGGACTCATCATCGGAATTGCAACGAGTGATCACCGTGGAGACCAGGGCCCCCTCTGAA------TCCTGCCGAAGTTCCTTCACTAGCCAGAGGCCAGCCAGGTTGTCACAGCTCATCCTTTCCCTTAGAGCATGGGCTACAAGACATATACGTCATGAAGACCAAAGACCAGATTCCTTCCTGGAGCGTTTCCAAGGAGGAGAACTCAAAGAGTTGTCCTGCCAAGAAAGCTATACTCAGTCCAACTTAGGCATCCAAGAAGCATCAGACAGCGAGAGAAGAGGCTGGCCGCTGGCCAGATATAACATCAACACCTGCAACAATGCCAACCAAGACAAAAAGGAGGAAAAG------------------------GAGGAGAAAAAGGATAAACGCTCAAAGGAAGTGGAAAGGAAGAAAGAAATCTTTGTGATAGATCCTTCTAGCAACCTCTACTATAGGTGGCTGACCATCATCGCTGCCCCTGTATTCTATAACTGGTGCATGCTTGTGTGCAGATCCTGTTTTGATGAACTTCAAAGCGACCACTTGATGCTATGGTTGGTCTTGGATTATATTGCTGATGTCATCTATATTTTGGACTTGCTGGTTCGAATGAGGACAGGCTTTCTTGAACAAGGCTTAATGGTCAAAGATGCAGAGAAACTCAGAAAGCACTACATGAAGATGGCTCAGTTTAAGCTGGATGTCCTATCTCTGGTCCCCACTGATCTGGCTTATTTAAAAATGGGTCTGAACTACCCTGAGTTGAGGTTCAACCGCCTGCTGAAATTCTCTAGGTTATTTGAATTTTTTGACCGCACAGAGACTAGGACCAACTATCCTAATATGTTCAGGATTGGAAATCTTGTTCTGTACATTCTGATCATCATCCATTGGAATGCATGTATCTACTTTGCCATTTCTAAGTTTATTGGATTTGGGACTGATTCCTGGGTTTACCCTAACATCTCTATTCCAGAATATGGGCGTCTGTCCAGGAAATATATTTATTGCCTCTACTGGTCCACCCTGACTCTGACGACCATTGGGGAGACTCCACCCCCTGTCAAAGATGAAGAGTACCTTTTTGTGGTGATTGATTTCCTGGTGGGAGTTCTGATCTTTGCCACCATTGTGGGTAATGTTGGTTCCATGATCTCCAACATGAATGCCTCCAGGGCTGAATTCCAGGTCAAAATCGATTCCATAAAGCAATACATGCAATTCCGAAAAGTGACCAAGGACTTGGAGACCCGAATCATCAGGTGGTTTGACTACCTGTGGACCAACAAGAAGACAGTTGATGAAAAGGAAGTACTCAAAAGCCTCCCAGACAAGCTGAAAGCTGAGATCGCCATCAACGTACACCTGGATACCCTGAAGAAGGTACGTATTTTCCAGGACTGTGAGGCAGGCCTCTTAGTGGAGCTGGTCCTAAAGCTTAGGCCTGCAGTGTTCAGCCCTGGTGATTATATCTGCAAGAAGGGGGATATCGGGAGAGAAATGTACATCATCAAAGAAGGGAAACTGGCTGTAGTGGCTGATGATGGCATCACGCAATTTGTGGTCCTTAGTGATGGGAGCTACTTTGGGGAAATCAGCATTTTGAACATCAAAGGGAGCAAATCTGGGAACAGAAGAACAGCCAACATCAGGAGCATTGGTTACTCTGATCTATTCTGCTTGTCCAAAGATGACTTAATGGAGTCCCTCACTGAATATCCAGAGGCCAAAAAGGCCCTGGAAGAGAAGGGACGGCAGATTCTAATGAAGGACAACTTGATAGATGAGGAAGTGGCTGGGAGCGGAACAGACCCAGTGGACATAGAGGAGAAGGTGGAGAGGCTTGAATCTTCCCTGGATAATTTGCAGACCAGGTTTGCTAGGCTCCTGGCAGAATATAATGCCACCCAAATGAAAGTCAAGCAGAGGCTCAGCAAACTTGAGAGCAAAGTCAAGAAGTGTGGGAGTGAC---TTGTCAGATGCAGAGAGCATTGTTGATGGAGATGCTGAAAAAGCTAAGGACAAAAACCAAATGTTTAAGCCACTAAAAGCAAAATTCAACAAGGTGAAGCCTAAAGAAGGAAGTAAGAATGAAGAAACTATTAAGCCAAACATTCCAGCTCAGCCATCCATAGGCCAGAGAGAATGTCAAGCTGAAAAGGAGCATCCTCAAGCC---AAGATGTCTTCAACCTTAGGTGAACCATCAGTACCCAAAAGGAAAGATGTAATTCCAGGGGAGAACTCTCCCATGGACTGGAACTTAAATCCTGACCTCGTACATCCTCAAAATCCAGAAGAGCCAAGCAGAATGACACCAGTGCAGAAGGAAATGAATAATTGGGGAAAAGAAGCAGTCAATGCAGAAAAAAAGCCACATCAGAAGCCCATTGCTAGTAAATATGTTGAAACCCAGCTCCAGGACTTTGCTAAAAGGTTGCATCAAAGAACAGCCCACTATAAGAAAAAGTTGGAAGAGGGTGATTTGTCTTCCCCTGAAACCAGTCCCAAAGCTGCTGCCCCTGCAATTCCTCCTCCCCACCCAGAAGAAGATGAGGCTCAGGGAGAAGAACA---CTATTGTGATATGCTGTGTTGCAAATTCAGGAAAGTCCCATTGAAAGAATATCTGAAGAAGATGAAATTTTCAACCAGTATAGATTCACAAACAGATGTCTGCTATGCCTTGTGGCTCTTGTTAGTCACTATTGCTTATAACTGGAACTGCTGGTTTCTTCCAATGCGCCTGACTTTTCCCTATCAAACACCAAACAACATGATATACTGGCTAGTAATTGACATCATCTGTGATATCATATACCTGAGTGACATGCTGATAATCCAGCCCCGACTGGAATTTTTAAAAGGAGGAAACAAAATAAGAGAACCAAAGGAATTGAAAGAGCATTACCGGACTTCTACAAAATTTAAGCTGGATCTCATGTCAATAATACCATTTGATGTTCTTTACTTCGTTTTTGGGTTTAATCCAATATTCAGAACAAACAGGATATTAAAGTACACCACATTCTTTGAGTTTAATGACCGCCTGGAGTCTAGAATGGACAAAGCATATATCTACAGAATCATTCGTATCACTGGATACTTGCTGTTCATCCTACATATTAATGCATGCATTTATTACTGGGCTTCAGACTATGAAGGAATTGGTAGCACTAAATGGGTATATGATGGTAAAGGAAATAGGTATCTGAGATGTTACTATTGGGCAGTTCGAACTTTAATTACTATTGGTGGTCTTCCAGAACCACAAAACACATTTGAGATTATCTTCCAACTCTTTAATTTTTTCTCTGGGGTTTTTGTGTTCTCCAGCCTAATTGGACAGATGAGGGATATCATTGGAGGAGCTACTGCAAATCAGAACCATTTCCGTGCCTGCATGGATAATACCATCTCTTATATGAATATGTATTCAATACCCAAAATAGTGCAGAAACGTGTTCAGACTTGGTATGAATATACTTGGGCCTCTCAAAAAATACTGGATGAATCAGAATTCCTGGGACACCTGCCAATCAAGATGCAACTGGCCATTGCCATTGATGTGAACTTCGAGATTGTGGCTAAGATCGACCTATTCAAAGGGTGTGATACACAGATGATTTATGACATGCTGCTGAAATTGAAATCCAGTGTGTATTTACCTGGTGACTTTGTCTGCAAAAAGGGAGAGATTGGCAGAGAGATGTACATCATTAAACAAGGAGAAGTTCAAGTTCTTGGAGGCCCCGATGACAATAAAGTACTGGTTACCCTGAAAGCTGGAGCTGTCTTTGGAGAGATCAGCCTTCTGGCAAGAGGTGGAGGAAACCGCCGAACAGCTAATGTGGTGGCCCATGGATTTGCCAATCTCTTTATTCTTGACAAAAAGACACTCAATGAAATTTTAGTGTACTACCCAGACTCTGAAAAGCTCCTCATGAAGAAAGCCAAATTACTTCTAAAGAAGAAGGCTAAGCCCACAGAGGCCCCACCTCCAGTGAAAGGTTTTGCCTTTCTCTTCCCATCCAAAGAAGAGGCACCCAAAATGCTTAAAGCCTTGCTTGGTGGCTCAGGAAAAACAAGTCTTGCAAGACTATTCAGACTAAAGAAAGAAATAGCAGCTCAGGAAAAAGATAAAAAAACTGAGGGAGCAGAAATCCATGAAAATGAAGCAGTGGAAAAACAACTGGATGAGGCCAAAAGTAAATTGGGAAATGAAATAGAAAAACCAATGGACAGGCTCAAATGTAAATCGAGACCTGTCACAGAA---CAAGTGCCCCAGCCTATACCAAAGGCAGACCTACCCAGGGGAAACACTAAAGAATCACTTATCATCACCATGACCCCTTCCTCTAATGCAGAAGACGAAATTCTTACAGTGGAAATCAAAGAGAAGGCACAGATGGGGAGTGGAGCCAGTGCTGAGGACAAAGAACTGGCCAAGAGGTCCCGGGAGCTAGAGAAGAAGCTTCAGGAGGATGCGGACAAGGAGGCAAAGACTGTCAAGCTATTATTGTTGGGCGCTGGGGAATCAGGAAAGAGTACCATCGTCAAACAGATGAAAATCATACACCAGGATGGCTACACACCAGAGGAGTGTTTGGAGTTCAAAACCATTATCTATGGCAATGTGCTGCAGTCCATCCTGGCCATCATCCGTGCCATGTCCACCCTGGGCATTGACTATGCTGAGTCATCCCATGTGGATGATGGACGACAGCTTAACAACATGGCTGATTCTATGGAGGAAGGAACCATGCCTCCTGAACTGGCAGCAATCATTAAAAGACTGTGGAAAGATGGAGGTGTGCAGGCCTGCTTTGAACGTGCTTCGGAGTACCAGCTCAATGACTCTGCCTCTTACTATCTCAATCAGCTGGATCGAATAACAGCCCCTGACTACCTTCCCAATGAGCAAGATGTTCTACGGTCTCGGGTCAAAACTACAGGTATCATTGAGACCAAGTTCTCAGTCAAAGACCTGAACTTCAGGATGTTTGACGTGGGAGGGCAGAGGTCAGAGCGCAAGAAATGGATCCACTGTTTTGAAGGTGTTACCTGCATCATTTTCTGTGGAGCCCTAAGTGCCTATGACATGGTACTGGTAGAAGATGATGAAGTGAACCGCATGCATGAGTCTCTGCACCTGTTCAACAGCATATGTAACCACAAGTTCTTTGCTGCTACTTCCATCGTCCTCTTTCTCAACAAGAAGGATCTCTTTGAGGAGAAGATCAAGAAAGTTCACCTCAGCATTTGCTTTCCTGAGTATGATGGGAACAACTCCTATGAGGATGCAGGAAATTACATAAAGAGCCAGTTCCTCGACCTAAACATGCGAAAAGACGTCAAAGAAATCTACAGTCACATGACTTGTGCAACAGACACGCAGAATGTCAAATTTGTGTTTGATGCGGTTACAGATATCATCATCAAAGAAAACCTCAAGGACTGTGGTCTTTTCATGGCTCAGGATCTCACTGAGAAGGAGCTGTTGAAAATGCAGATCGATCAACTTAAGAAGGAAGTGAAGAATGAAAGGGCCATGATTTCCAAAACAGGGAAGGAACTTAAGGACTATGTGGAAGCCAACTCTGGAGACGACCCCCTCCTTAAAGGCATCCCTGAGGACAAAAATCCCTTTAAGGAGAAAGGTGGTTGTAAGATAAGCATGACACAGGCATGGGACCCTGCAGGGTTCTTGGCTTGGCGGCGGGACGAG------------AACGAGGAAACTACTCGGGCAAGCCTTTTTGTTTATACCAACAGCAACAACACAAGGGGCCCATTTGAAGGACCCAATTATCACATCGCCCCACGTTGGGTATTCAACCTCACCAGCCTCTGGATGGTTTTTGTGGTCATCGCCTCCATCTTCACCAATGGGCTGGTACTGGTGGCAACCATGAAGTTCAAGAAATTGCGCCACCCCCTGAATTGGATCCTGGTGAACTTGGCCGTGGCTGACCTAGGGGAGACCATCATTGCTAGTACCATCAGTGTGATCAACCAGATCTATGGTTACTTCATCCTGGGCCACCCGATGTGTGTCCTGGAGGGCTACACAGTCTCTCTATGTGGCATCACAGGTCTCTGGTCCCTGGCCATCATTTCCTGGGAGAGGTGGGTGGTGGTGTGCAAGCCTTTTGGTAATGTGAAGTTTGATGCCAAGCTGGCCATGGTAGGCATTATCTTCTCTTGGGTCTGGGCAGCTATCTGGACTTCACCACCCCTCTTTGGCTGGAGCAGGTACTGGCCTCATGGGCTGAAGACATCCTGTGGCCCTGACGTGTTTAGTGGCAACTCTGACCCTGGGGTCCAGTCCTACATGATCGTCCTCATGTCTACCTGTTGCATCTTTCCTCTCAGCATAATCCTCCTCTGCTATGTCCAAGTGTGGTTGGCTATCCGGGCAGTTGCTAAGCAACAGAAGGAATCGGAGTCTACACAGAAAGCTGAGAAGGAGGTGTCCCGCATGGTGGTGGTAATGATCCTTGCCTATTGCTTTTGCTGGGGGCCCTATACCATTTTCGCGTGCTTTGCCGCGGCCAACCCTGGCTACTCCTTCCACCCTCTGACAGCCTCCCTGCCTGCCTACTTTGCCAAGAGTGCCACTATCTACAACCCCATCATATATGTCTTCATGAACCGGCAGTTCCGAATCTGCATCCTACAGCTTTTCGGAAAGAAGGTGGATGATGGCTCCGAATTTTCCAGCACCTCTAGGACAGAAGTCTCTTCTGTGTCCTCTGTGGCGCCTGCAATGTCAGGGGATGAGGAGTTCTACCTGTTCAAAAACATCTCATCAGTGGGGCCATGGGATGGTCCTCAGTACCACATAGCCCCTGCCTGGGCCTTTTACTTCCAGACGGCTTTCATGGGTTTTGTCTTCTTTGTAGGGACACCGCTCAATGCCATGGTGCTCATTGCTACCCTTAACTATAAGAAACTGCGCCAGCCACTCAACTACATATTGGTTAATGTCTCCTTGGCTGGTTTCATCTTCTGTATCATCTCTGTCTTCACTGTCTTCATCTCTAGCTCCCAAGGCTACTTCATCTTCGGCCGCCATGTTTGTGCAATGGAGGCTTTCCTGGGCTCTGTGGCAGGGTTGGTGACGGGCTGGTCTTTGGCCTTCCTTGCCTTTGAGCGTTTTATTGTCATCTGTAAACCTTTTGGCAACTTCCGCTTCAACTCCAAGCATGCGATGATGGTGGTCCTGGCGACTTGGGTCATTGGCATTGGTGTCTCCATCCCACCGTTCTTTGGCTGGAGCCGGTATATTCCCGA------------------GGGCCTACAGTGTTCCTGTGGCCCTGACTGGTACACCGTGGGCACAAAATACCGCAGTGAATACTACACTTGGTTTCTCTTCATTTTCTGTTTCATTGTGCCTCTCTCCCTCATCTGCTTCTCCTACTCCCAGTTGCTGGGAGCCCTCAGAGCTGTTGCAGCCCAGCAACAAGAGTCAGCCACAACACAGAAGGCAGAGCGGGAGGTGAGTCGCATGGTGGTGATGATGGTAGGCTCCTTTTGCCTTTGCTATGTGCCCTATGCTGCCCTGGCCATGTACATGGTCAACAATCGGAACCATGGGCTGGACCTACGGTTTGTCACCATCCCTGCCTTCTTCTCTAAGAGTGCTTGTGTCTACAACCCCATCATCTATTGCTTCATGAACAAGCAGTTCCACGCCTGCATCATGGAGATGGTATGTAGAAAGCCAATGACAGATGACTCTGAAACATCCAGCTCTCAGAAAACTGAAGTCTCCACTGTTTCCTCCAGCCAAGTTGGGCCTAGTATGGGTGAGATCACCAAGGACGACGTGGAGAAATACCTAGGAGACAACCCCCAGTTTGCTAAGGAGTATTTTGACAAGAAGTTGAGGGTAGAGGTGCTGGGAGAAGTCTTCAAAGGCAGCCCAGCATCCATCCAGGAGAGTACTTCCTTTAATGAGATGACCCAAGTAGAGGAATCAGCCTTGATCTTTGAGTTGATACAGAACATGCAAGATGAAGCAGCCAGCATGGAGACGGTGGTACACAAGGCTCTGAGGAGGCTATGCCAGTTGCTGTCTGCTGACCGCTGTAGCATGTTCATTTGCCGATCACGAAACGGAATTCCAGAGGTGGCATCAAGGCTGCTCAATGTCACCCCAACCTCCAAGCTGGAGGAGAATCTCGTGTCTCCTGACAAAGAAACTGTCTTTCCTCTAGACATCGGGATTGTGGGTTGGGTTGCTTATACTAAAAAATCCTTTAATATTCCGGATGTAACCAAGAACAGCCATTTTTCTGACTTTCTGGATAAGCAAACTGGTTATACCACTAAGAATATGCTGGCAATGCCTATTATGATGGGCAAGGAGGTCCTTGCTGTCATGATGGCTGTGAACAAAGTCAATGAGCCTGAGTTTACTAAGCAGGATGAAGAGGTTTTTTCCAAATACCTCAATTTTGTTTCTTTTGTTCTAAAGCAGCACCACATGGCATACCTCTACAGTATTGAATCTCGAAAAGTTCAGGTCCTTTTATGGTCAGCCAACAAGGTATTTGAAGAACTTACAGATATTGAGCGACAATTTCACAAAGCCCTATATACCATTAGAGCCTATTTGAATTGTGAAAGATACTCCATCGGCCTACTGGACATGACCAAAGAAAAGGAGTTCTATGATGAATGGCCAATCAAGCTTGGAGAAGTGCAGCCTTACAAAGGTCCAAAGACACCAGATGGCAGAGAAATTATCTTTTATAAGATTATTGATTATATTCTACATGGGAAAGAAGATATCAAAGTCATCCAGACGCCTCCTGCAGATCACTGGTCTCTTGTTAGTGGCTTACCAACATATGTTGCTGAACATGGATTTATTTGCAATATGATGAATGCACCAGCAGATGAATATTTCACATTTCAGAAAGGCCCCGTTGATGAAACAGGCTGGATCATTCAAAATGTCCTGTCCCTACCCATAGTCAACAAGAAGGAAGACATCGTGGGAGTCGTGACGTTCTACAATCGAAAAGACGCAAAGCCCTTTGATGAGTACGATGAACAAATCACTGAGATTCTCACACAGTTTCTTGGTTGGTCTCTTTTAAATACTGACACCTATGAGAAAATGAATAAACTTGAAAACAGAAGGGACATTGCTTATGAAATGCTCATGTACCAGACCAAAGCTACTGCTGGTGAAATTGAGTCTATTTTGAAATATAAAGAGAAATTGAATACAAATATTATTGAAGACTGTGAAGAAAAACAACTTATCCAGATTTTGAAAGAGGAGCTGCCGAATCCAAAGGATGTAGAACTTTATGAATTCCACTTCAGTGACTTCCCCATCACAGAGCATGAACTGATTAAATGTGGGATCCAGTTATTTTTTGAAATAAAAGCTGTGGAAAAGTTCAAAGTGCCTGTGGAGGTCCTTACCAGATGGATGTACACAGTGAGAAAAGGTTATCGATCTGTTACCTATCACAACTGGCGGCATGGATTCAATGTGGGACAGACAATGTTTACCCTGCTAATGACAGGAAAACTGAAGAAGTATTATACTGATCTGGAAGCCTTTGCTATGATTGCAGCTGCTTTCTGCCATGACATTGATCACAGAGGCACCAACAATTTGTATCAGATGAAATCAGCATCTCCCTTAGCCAAGCTTCATGGATCTTCCATTTTAGAGAGACACCATCTGGAGTTCAGTAAAACTCTACTGCATGATGAGAGTTTAAACATCTTCCAGAATCTCAATAAGCGCCAATTTGAAACGGTCATTCATCTCTTTGAAGTGGCAATAATAGCAACTGACCTGGCTTTATATTTCAAGAAAAGAACCATGTTTCAGAAGATTATTGACACTTGTGAAAAAATGGAAACCGAGGAGGAGGTCATTAAGTACATATCTGTTGACCCAACCAAAAAAGAGGTTATCATGGCAATGATGATGACAGGGTGTGACCTCTCGGCTATAACCAAGCCTTGGGAGATTCAAAGCCAGGTAGCCCTCATGGTTGCAAATGAATTTTGGGAACAAGGAGACCTGGAGAGAACAGTATTGCAACAACAACCAATTCCTATGATGGACAGAGAAAAAGGAGATGAACTACCCAAGCTCCAAGTTGGTTTCATCGATTTTGTATGTACTTTTGTATACAAGGAATTCTCCCGGTTTCACAAAGAAATTACACCAATGTTGGATGGTCTTCAAAACAACAGAGTGGAGTGGAAATCCCGAGCTGATGAATATGAAGAAAAAATGAAGTTGATAGAAGAAGAGAAGAAAAGG---CAAGAAGCCAACACAGCCCTCAAAGGTGAAGAAGATTTAGGAAGTACT---------AATGATGACAAAAAGTCCAAAACGTGTCAGATTTTAATGAGTGACAACAACACATTGGCCCCTCCAGCCTCAAGCCAGGGTCCTACCACTCCACGAAAGGCACCCCCTAAATTCAAGCAGAGACAAACTCGACAATTCAAGAGCAAGCCTCCTAAGAAAGGTGTGAAAGGGTTTGGAGATGACATCCCAGGCATGGAGGGCCTTGGAACAGATATCACAGTCATTTGTCCCTGGGAAGCCTTCAGCCACCTGGAATTACATGAACTGGCCCAGTTTGGAATCATC
Lagorchestes_hirsutus  ATGGCCAAAATCAACACTCAGCACTCCTATCCTACCACACACAGACTCTCAGTCAGGACCATTGATGAAGACCTAGAAAGAGTTGAAAATGGCACCAGCAGGGCTCATTCCCCACGTGAGGACTCATCATCAGAACTGCAGCAGGTGATTACCATGGAGACCAGAGCCCCCTCTGAA------TCCTGCCGAAGTTCCTTCACAAGCCAGAGGCCAGCCAGGTTGTCAAGGCTCATCCTTTCCCTTAGAGCATGGGCTACAAGACATGTACGTCATGAAGACCAAAGACCAGATTCCTTCCTGGAGCGTTTCCGAGGGGGAGAACTAAAAGAGTTGTCCTGCCGAGAAAGCTACTCCCAGTCCAACCTGGGCATCCAGGAGATGTCAGACAGGGAGAGAAGAGGCTGGCCGCTGGCCAGATATAATATCAACACCTGCAACAATGCGGACGAAAACAAAAAGGAGGAAAAGAAGGAGGAAAAGAAGGAAAAGGAAGAAGAGAAAAAGGATAAATCCTCAAAGGAAGTAGAAAGGAAGAAAGAAATCTTTGTGATAGACCCTTCTAGCAACCTATACTATAGGTGGCTGACCATCATTGCCATCCCCGTCTTTTATAATTGGTGCATGCTTGTGTGCAGAGCCTGTTTTGATGAACTTCAAAGTGACCACTTGATGCTGTGGCTGGTCTTGGATTATATGGCTGATGTCATCTATGTTTTGGACTTGCTGATTCGAATGAGGACAGGCTTTCTTGAACAAGGTTTAATGGTCAAAGATGCACAGAAACTCAGAAAGCACTACATGAAGACAGTTCAGTTCAAGCTGGATGTACTATCTCTGGTCCCCACTGATCTAGCTTTTTTAAAAGTGGGTCTGAACTACCCTGAGTTGAGGTTCAACCGCTTGCTGAAATTCGCCAGGCTATTTGAATTCTTTGACCGCACGGAGACTAGGACCAATTATCCTAATATGTTCAGGATTGGAAATCTTGTCCTATACATTCTGATCATCATCCATTGGAATGCATGTATCTACTTTGCCATTTCCAAGCTTATTGGATTTGGGACCGATTCCTGGGTTTACCCCAACATCTCTATCCCAGAATATGGGCGCTTGTCCAGGAAATATATTTATTGTCTCTATTGGTCCACCCTGACTCTGACCACCATTGGGGAGACTCCACCCCCAGTCAAAGATGAGGAGTACCTTTTTGTGGTGATTGACTTCCTAGTGGGAGTGCTGATCTTTGCCACCATTGTGGGAAATGTTGGCTCCATGATCTCTAACATGAATGCCTCCAGGGCTGAATTCCAGGCCAAAATTGACTCCATAAAGCAGTACATGCAATTCCGAAAAGTGACCAAGGACTTGGAGACCCGGATCATCAGGTGGTTTGACTACCTATGGACCAACAAGAAGACAGTTGATGAAAAGGAAGTCCTCAAAAGCCTACCAGACAAGCTGAAGGCTGAGATTGCCATCAATGTGCACCTGGATACCCTGAAGAAGGTACGGATTTTCCAGGACTGTGAGGCAGGCCTCTTAATTGAGCTGGTCCTAAAGCTTAGGCCTGCAGTGTTCAGCCCTGGTGATTATATCTGCAAGAAGGGGGATATTGGGAGAGAAATGTACATCATCAAAGAAGGGAAGTTGGCGGTAGTGGCTGATGATGGCATCACACAATTTGTGGTTCTTAGTGATGGAAGCTACTTTGGGGAAATCAGCATCTTAAACATCAAAGGGAGCAAATCTGGGAACAGAAGAACAGCCAACATTAGGAGCATCGGTTACTCTGATCTATTCTGCTTGTCCAAAGATGACTTAATGGAGTCCCTCACTGAATATCCAGAAGCCAAAAAGGCCCTGGAAGAGAAAGGACGGCAGATTCTGATGAAGGACAATTTAATAGATGAGGACGTAGCTAGGAGTGGAATAGACCCAGTGGACATAGAGGAGAAGGTGGAGAGACTTGAATCTTCCCTGGATAATTTACAAACCAGATTTGCTAGGCTCTTGGCAGAATATAATGCCACCCAAATGAAAGTCAAGCAGAGACTCAGCAAACTGGAGAGCAAAGTAAAGAAGTGTGGGAGTGAC---TTGTCAGATGCAGAGAGCATTGTTGATGGAGATGCTGAAAAAACTAAGGACAAAAACCAAATGTTTAAGCCACTAAAAGTAAAATTCAACAAGGTGAAGCCTAAAGAAGGAAATAAGAATGAAGAAACTACTAAGCCAGATGT------TCAGTCATCCATGGACCAGAGAGAATGTCAAGCTGAAAAGGAACCTCCTAAAGCC---AAGATGTCTTCAGCCTCAGGTGAACCATCACTCCCCCAAAGAAAAGATGTAATTCCAGGGGAG------------------AACTTAAATCCTGACCTTGTACATCCTCAAAATCCAGAAGAACGAAGCAGAATAACACCAATTCAGAAGGAAACGAATAACTGGGAAAAAGAAGCAGACAATACAGAAAACAGGTCACATCAGAACCCCATTGTAAGTAAGTATGTTGAAACTCAGCTCCAGGATTTTGCTAAAAGGATGCAGCAAAGGACAGCCCACTATAAGAAAAAGTTGGAAGAG---GATTTGTCTTCCCCTGAAGCCAGTCCCAAAGCTGCTGCCCCTGTAGTTCCTCCTCCTCACCCA---GAAGATGAAGCCCAGGGAGAAGAGGAACACTACTGTGACATGCTGTGTTGCAAATTCAGGAAGGTCCCACTGAAGGAGTATCTGAAGAAGATGAAATTACCAAACAGTATAGATTCACAAACAGATGTCTCCTATGTCTTCTGGCTCTTGTTAATTACTATTGCCTATAACTGGAACTGCTGGCTTATTCCAATACGCCTAACTTTTCCCTATCAAACACCAAACAACATGATATACTGGCTAGTCATTGACATAATTTGTGATATCATATACCTGAGTGACATGCTGATAGTCCAGCCCAGACTGGAATTTTTAAAAGGAGGAGACAAAATAATAGAACCAAAGGAGATGAAAGAGCACTACCGGACTTCTACAAAATTTAAGCTGGATCTCATGTCAATAATACCATTCGATGTTCTTTACTTCATTTTTGGGTTTAATCCAGTATTTAGAACAAATAGGACACTGAAGTGCATCACATTCTTTGAGTTTAATGACCGCCTGGAGTCTAGAATGGACAAAGCATATATCTACAGAATCTTTCGTACCACTGGATACCTGTTATTCGTCCTACATGTTAATGCATGCATTTATTCCTGGGCTTCAGAATATGAAGGAATTGGTAGCACTAAATGGGTATATGATGGTAAAGGAAACAGGTATCTGAGATGTTACTACTGGGCAGTTCGAACTTTAATTACCATTGGTGGTCTTCCAGAACCTCAAAACACATTTGAGATTATCTTTCAACTCTTGAATTTTTTCTCTGGAGTTTTTGTGTTTTCCAGCCTAATTGGACAGATGAGAGATGTCATTGGTGCAGCTACTGCAAATCAGAACCACTTCCGTGCCTGCATGGATAATGCTATCTCTTATATGAATATGTATTCAATACCCAAATTAGTGCAGCATCGAGTTCGGACTTGGTATGAATACACTTGGGTCTCTCAAAGAATATTGGATGAATCAGAATTCCTGGAACACCTGCCAATCAAGATGAGATTGGCCATTGCCATCGATGTGAACTTCAAGATCGTGACTAACATCGAATTGTTCAAAGGGTGTGATACACAGATGATTTATGACATGCTGCTGAAATTGAAATCCCACCTGTATTTACCTGGTGACTTTGTCTGCAAAAAGGGAGAGATTGGCAGAGAGATGTATATCATTAAACAAGGAGAAGTTCAAGTTCTTGGGGGCCCTGACGGTAATAAAGTTGTGGTTACTCTGAAAGCTGGAGCTGTCTTTGGAGAGATCAGCCTTCTGGCAAAAGGTGGAGGAAACCGCCGGACAGCTAATGTGGTGGCCCATGGATTTGCCAATCTCTTTATCCTTGACAAAAAGACCCTTAATGAAATCTTAGTGCACTACCCAGACTCTGAAAAGCTGCTCATGAAGAAAGCCAAATTACTTGTAAAGCAGAAGGCTAAGCCCACAGAGGCCCCACCTCCAGTGAAAGGTTTTGCCCTTCTCAACCCATCCAAAGAAGAGACACCCAAAATGCTTAAAGCCTTGCTGGGTGGCTCAGGTAAAACAAGTCTTGGAAGACTACTCAGACTGAAGAAAGTAATAGCAGCTCAGGAAAAAGAAAAGAAAACTGAGGGAGTAGAAATCGATGAAAATGAAGCAGCAGAAAAACAACTGGACGAGGTCAAAAGTGAATTGGGAAATGAAATAGAAAAACCAATAGAGAGGCTCAAATGTCAATCAAAACCTGTTACGAAA---GAAGTGCCCCAGCCTATACCAAAGGCAGTCCTACCCAGGGGAAATGCTGAAGAATCGCCTATCATCACCATGACCCCTTCCTCTAATGCAGAAGAAGAAATTCTTACAGTCGAAATCAAAGAGAAGGCACAGATGGGGAGTGGAGCCAGTGCTGAGGACAAAGAATTGGCCAAGAGGTCCAAGGAGCTGGAAAAGAAGCTTCAGGAGGATGCAGACAAAGAGGCAAAGACTGTCAAGCTATTATTGTTGGGTGCTGGGGAATCAGGAAAGAGTACCATTGTCAAACAGATGAAAATCATACACCAGGATGGCTACACACCAGAGGAGTGCTTGGAGTTCAAAGCCATTATCTATGGCAATGTGCTGCAGTCCATCCTAGCCATCATCCGTGCCATGTCCACCCTGGGTATTGACTATGCAGAGTCGTCTCGCGTGGATGATGGACGACAGCTTAACAACATGGCTGATTCTATGGAGGAAGGAACCATGTCTCTTGAGCTGGCCGCCATCATTAAAAGACTGTGGAAAGATGGAGGTGTGCAGGCCTGCTATGAACGTGCTGCGGAGTACCAACTCAATGACTCTGCCTCTTACTATCTCAATCAGCTGGATCGAATAACAGCCCCTGACTACCTTCCCAATGAGCAGGATGTTCTACGATCTCGGGTCAAAACTACAGGCATCATTGAGACCAAGTTCTCAGTCAAAGACTTGAACTTTAGGATGTTTGATGTGGGAGGGCAGAGGTCAGAGCGCAAGAAATGGATCCACTGTTTTGAAGGTGTTACCTGTATCATTTTCTGCGGAGCCTTAAGTGCCTATGACATGGTACTGGTGGAAGATGATGAAGTGAATCGCATGCATGAGTCTCTGCACCTGTTCAACAGCATATGTAACCACAAGTTCTTTGCTGCTACTTCCATCGTCCTCTTTCTCAACAAGAAGGACCTCTTTGAGGAGAAGATCAAGAAGGTTCACCTCAGCATTTGCTTTCCCGAGTATGATGGGAACAACTCCTATGAGGACGCAGGAAATTACATAAAGAGCCAGTTCCTCGACCTAAACATGCGAAAAGATGTCAAAGAAATCTACAGTCACATGACTTGTGCAACAGACACACAGAATGTCAAATTTGTGTTTGATGCAGTTACAGATATCATCATCAAAGAAAACCTCAAGGACTGTGGGCTTTTCATGGCTCAGGATCTCACTGAGAAGGAGCTGTTAAAAATGCAGATCGATCAACTTAAGAAGGAAGTGAAGAATGAAAGAGCCATGATCTCCAAAACAGGGAAGGAACTTAAGGACTATGTGGAAGCCAACGCTGGAGATGACCCGCTCCTTAAAGGCATCCCTGAGGACAAAAATCCCTTTAAGGAGAAAGGTGGCTGTATGATAAGCATGACACAGGCATGGGACCCTGCAGGGTTCTTGGCTTGGCGGCGGGACGAG------------AACGAGGAGACGACTCGGGCTAGCCTTTTTGTTTATACCAACAGCAACAACACAAAGGGCCCATTTGAAGGTCCGAATTATCACATCGCCCCACGCTGGGTGTTCAACCTCACCAGCCTCTGGATGATCTTTGTGGTCATCGCATCCATCTTCACCAATGGGCTGGTGCTAGTGGCAACCATGAAGTTCAAGAAATTGCGCCACCCCCTGAACTGGATCCTGGTAAACTTGGCTGTGGCTGACCTGGGGGAGACCATGATTGCTAGTACCATCAGTGTCATCAACCAGATCTATGGCTACTTCATCCTGGGTTACCCAATGTGTGTTCTGGAGGGCTACACTGTCTCTCTGTGTGGCATCACAGGTCTCTGGTCCCTGGCCATCATTTCCTGGGAGAGGTGGGTGGTGGTGTGCAAGCCTTTTGGTAATGTGAAGTTTGATGCCAAGCTGGCCATGGTAGGCATTGTCTTCTCCTGGGTCTGGGCAGCTGTCTGGACAGCGCCACCCCTCTTTGGCTGGAGCAGGTACTGGCCTCATGGGCTGAAGACGTCATGTGGCCCTGACGTGTTTAGTGGCAACTCAGACCCTGGCGTTCAGTCCTACATGATTGTCCTCATGTCTACCTGTTGTATCCTTCCTCTCAGCGTAATCCTCCTCTGCTATATCCAAGTGTGGCTTGCTATCCGGGCTGTTGCTAAGCAACAGAAGGAATCTGAGTCTACGCAGAAGGCTGAGAAGGAAGTGTCCCGGATGGTGGTAGTGATGATCCTTGCCTATTGCTTTTGCTGGGGGCCCTATGCCATTTTTGCGTGCTTTGCAGCAGCCAACCCTGGCTACGCCTTCCACCCTTTGACAGCATCCCTACCATCCTACTTTGCCAAGAGTGCCACCATCTACAACCCCATCATATATGTCTTCATGAACCGGCAGTTCCGAACTTGCATCCTACAGCTTTTTGGGAAGAAGGTGGATGATGGCTCCGAAGTTTCCAGCACCTCTAGGACAGAGGTCTCTTCTGTGTCCTCTGTGGCGCCTGCAATGTCAGGGGATGAGGAGTTCTACCTGTTCAAAAACATCTCATCAGTGGGACCGTGGGATGGCCCTCAGTACCACATTGCTCCTGCCTGGGCCTTTCACTGTCAGACGGTTTTCATGGGTTTTGTCTTCTTTGCAGGGACACCACTCAATGCTGTGGTGCTGATTGCTACATTTCGCTATAAGAAACTGCGCCAGCCACTCAACTATATTTTGGTTAATATCTCCTTGGCTGGTTTCATCTACTGCATCATCTCGGTCTTCACTGTCTTCATCTCTAGCTCCCAAGGCTACTTCATCTTTGGCCGCCATGTTTGTGCTATGGAGGGTTTCCTGGGCTCTGTGGCAGGTCTGGTGACAGGCTGGTCATTGGCCTTCCTTGCCTTTGAGCGTTTCATTGTCATCTGTAAACCTTTTGGCAACTTCCGCTTCAACTCCAAGCATTCGATGATGGTGGTCCTGGCTACTTGGGTCATTGGCATTGGTGTCTCCATCCCACCGTTCTTTGGCTGGAGCCGGTATATTCCTGA------------------GGGTTTACAGTGCTCCTGTGGCCCAGACTGGTACACCGTAGGCACAAAATACCGCAGTGAATACTACACTTGGTTCCTCTTCATTCTGTGTTTTATCATGCCTCTCTCCCTCATCTGCTTCTCCTACTCCCAGTTGCTGGGAGCCCTCAGAGCTGTTGCAGCCCAGCAACAAGAGTCAGCCACAACACAGAAGGCAGAACGGGAAGTGAGTCGCATGGTGGTGATGATGGTGGGCTCCTTCTGCCTTTGCTATGTGCCCTATGCTGCCCTGGCCATGTACATGGTCAACAATCGGAACCACGGTATTGACCTAAGGCTTGTCACCATCCCTGCCTTTTTCTCTAAGAGTGCTTGTGTCTATAATCCCATCATCTATTGCTTCATGAACAAGCAGTTCCACGCCTGCATCATGGAGATGGTATGTAGAAAGCCAATGACAGACGACTCTGAAGCATCCAGCTCCCAGAAAACTGAAGTCTCCACTGTTTCCTCCAGCCAAGTTGGCCCTAGTATGGGTGATATCACCAAGGAGGATGTGGAGAAATACCTAGGAAACAACCCCCAGTTTGCTAAGGAGTATTTTGACAAGAAGCTGAGGGTAGAGGTGCTGGGAGAAGTCTTCAAAGGCAGCCCAGCATCCATCCAGGAGAGTACCTCCTTTAATGAGATGACCCAAGTAGAGGAAGCAACCTTGATCTTTGAGTTGCTGCAGAATATGCAAGATGAAGCAGCCAGCATGGAGGCCATGGTACACAAGAGTCTGAGGAGGCTATGCCAGTTGCTGTCTGCCGACCGCTGTAGCATGTTCATTTACCGATCACGCAATGGAATTCCAGAGGTGGTGTCAAGGCTGCTCAATGTCACCCCAACCTCCAAACTGGAGGAGAACCTCGTGTCTCCTGACAAAGAAACTGTTTTTCCTCTAGACATCGGGATTGTGGGTTGGGTTGCTCATACTAAAAAATTCTTTAATATTCCGGATGTAACCAAGAACAGTCATTTTTCTGACTTTCTGGATAAGCAAACTGGTTATACCACTAAGAATATGCTGGCAATGCCTATCATGATGGGCAAGGAGGTCCTCGCTGTTGTGATGGCTGTGAACAAGGTCAATGAGCCAGAGTTTACTAAGCAGGATGAAGAGGTTTTTTCCAAATACCTCAATTTTGTTTCTTTTGTTCTAAGGCAGCACCACATGGCGTACCTCCACAATATTGAATCTCGAAAAGTTCAGGTCCTTTTATGGTCAGCCAACAAAGTATTTGAAGAACTTACAGATATCGAGCGACAATTTCACAAAGCCCTGTACACCATTAGAGCCTATTTGAATTGTGAAAGATACTCCATCGGCCTACTGGACATGACCAAAGAAAAGGAGTTCTATGATGAATGGCCAATCAAGCTTGGAGAAGTACAGCCTTACAAAGGTCCAAAGACACCAGATGGCAGAGAAATTATCTTTTATAAGATTATTGATTATATTCTACATGGAAAAGAAGAGATCAAAGTCATCCAGACACCTCCTGCAGACCACTGGTCCCTTGTTAGTGGCTTACCAACATATGTTGCTGAACATGGATTTATTTGTAATATGATGAATACAGCAGCAGATGAATACTTCACATTTCAGAAAGGACCCGTTGATGAAACAGGCTGGATTATTCAAAATGTCCTCTCCCTACCCATAGTCAACAAGAAGGAAGACATCGTGGGAGTCATGACGTTCTACAATCGAAAAGACTCAAAGCCCTTTGATGAGTATGATGAGCAAATCACTGAGATTCTCACACAGTTTCTTGGCTGGTCTCTTTTAAATACTGACACATATGAGAAAATGAATAAACTTGAAAACAGGAAGGACATTGCTTATGAAATGCTCATGTACCAGACCAAAGCTACTGCTGGTGAAATTGAGTCTATTTTGAAATACAAAGAGAAATTGAATACAAATATTATTGAAGACTGTGAAGAAAAGCAACTCATCCAGATTTTGAAAGAGGAGCTGCCAAATCCAGAGGACGTAGAACTTTATGAATTCCACTTCAGTGACTTCCCCATTACAGAGCATGGATTGATTAAATGTGGGATCCAGTTGTTTTTTGAAATAAAAGCCGTGGAAAAGTTCAAAGTGCCTGTGGAGGTCCTTACCAGATGGATGTACACAGTGAGAAAAGGTTACCGATCTGTCACCTATCACAATTGGCGGCATGGATTCAACGTGGGACAGACAATGTTTACCCTGCTAATGACAGGAAAACTGAAGAAGTATTACACTGACCTGGAAGCCTTTGCAATGATTGCAGCTGCTTTCTGCCATGACATTGATCACAGAGGCACCAACAATTTGTATCAGATGAAATCAGCATCCCCCTTAGCCAAGCTTCATGGATCTTCCATTTTAGAGAGACACCACCTGGAGTTCAGTAAGACTTTGCTGCATGATGAGAGTTTAAACATCTTCCAGAATCTCAATAAGCGCCAATTTGAAACGGTTATTCATCTCTTTGAAGTGGCAATAATAGCGACTGATCTGGCTTTATATTTCAAGAAAAGAACCATGTTTCAGAAGATTATTGACGCTTGTGAACAAATGGAAACCGAGGAGGAGGTCATTAAGTACATATCCATTGACCCAACCAAAAAGGAGGTTATCATGGCAATGATGATGACAGGGTGTGACCTCTCAGCTATAACCAAGCCTTGGGAGATTCAAAGTCAGGTAGCCCTCATGGTTGCAAATGAATTTTGGGAACAAGGAGACCTGGAGAGAACAGTGTTACAACAACAACCAATTCCTATGATGGACAGAGAAAAAGGAGATGAACTACCCAAGCTCCAAGTTGGCTTCATCGATTTTGTGTGTACTTTTGTATACAAGGAATTTTCCCGATTTCACAAAGAAATTACACCAATGTTGGATGGTCTTCAGAACAACAGAGTAGAGTGGAAATCCCGAGCAGATGAATATGATGAAAAAATGAAGGTGATAGAAGAA---AAGAAAAAG---CAAGAAGCTGACACAGCCCCAAAGGCTGAAGAAGATTTAGGAAGTACT---------GGTGATGACAAAAAGTCCAAAACATGTCAAATTTTGATGAGTGACAACAATACATTGGCCCCTCCAGCCTCAGGCCAGGGTCCCACCACGCCACGCAAGGCACCCCCTAAATTCAAGCAGAGACAAACTCGACAGTTCAAGAGCAAGCCTCCTAAGAAAGGCGTGAAAGGATTCGGAGATGACATCCCAGGCATGGAGGGCCTTGGAACAGATATCACAGTCATTTGTCCCTGGGAAGCCTTCAGTCACCTGGAGTTACATGAGCTGGCCCAGTTTGGAATCATC
Macropus_eugenii  ATGGCCAAAATCAACACTCAGCACTCCTATCCCACCACACACAGACTCTCAGTCAGGACCATTGATGAAGACCTAGAAAGAGTTGAAAATGGCACCAGCAGGGCTCATTCCCCACGTGAGGACTCATCATCAGAACTGCAGCAGGTGATTACCATGGAGACCAGAGCCCCCTCTGAA------TCCTGCAGAAGTTCCTTCACAAGCCAGAGGCCAGCCAGGTGGTCAAGGCTCATCCTTTCCCTTAGAGCATGGGCTACAAGACATGTACGTCACGAAGACCAAAGACCAGATTCCTTCCTGGAGCGTTTCCGAGGGGGAGAACTAAAAGAGTTGTCCTGCCGAGAAAGCTACTCCCAGTCCAACCTGGGCATCCAGGAGATGTCAGACAGGGAGAGAAGAGGCTGGCCGCTGGCCAGATATAATATCAACACCTGCAACAATGCCGACGAAAACAAAAAGGAGGAAAAGAAGGAGGAAAAGAAGGAAAAGGAAGAAGAGAAAAAGGATAAATCCTCAAAGGAAGTAGAAAGGAAGAAAGAAATCTTTGTGATAGATCCTTCTAGCAACCTGTACTATAGGTGGCTGACTATCATTGCCATCCCCGTCTTTTATAATTGGTGCATGCTTGTGTGCAGAGCCTGTTTTGATGAACTTCAAAGTGACCACTTGATGCTGTGGCTGGTCTTGGATTATATGGCTGATGTCATCTATGTTTTGGACTTGCTGATTCGAATGAGGACAGGCTTTCTTGAACAAGGTTTAATGGTCAAAGATGCACAGAAACTCAGAAAGCACTACATGAAGACAGTTCAGTTCAAGCTGGACGTACTGTCTCTGGTCCCCACTGATCTAGCTTTTTTAAAAGTGGGTCTGAACTACCCTGAGTTGAGGTTCAACCGCTTGCTGAAATTCGCCAGGCTATTTGAATTCTTTGACCGCACGGAGACTAGGACCAATTATCCTAATATGTTCAGGATTGGAAATCTTGTCCTATACATTCTGATCATCATCCATTGGAATGCATGTATCTACTTTGCCATTTCCAAGCTTATTGGATTTGGGACTGATTCCTGGGTTTACCCCAACATCTCTATCCCAGAATATGGGCGCTTGTCCAGGAAATATATTTATTGTCTCTATTGGTCCACCCTGACTCTGACCACCATTGGGGAGACTCCACCCCCAGTCAAAGATGAGGAGTACCTTTTTGTGGTGATTGATTTCCTAGTGGGAGTGCTGATCTTTGCCACCATTGTGGGAAATGTTGGCTCCATGATCTCTAACATGAATGCCTCCAGGGCTGAATTCCAGGCCAAAATTGACTCCATAAAGCAGTACATGCAATTCCGAAAAGTGACCAAAGACTTGGAGACCCGGATCATCAGGTGGTTTGACTACCTATGGACCAACAAGAAGACAGTTGATGAAAAGGAAGTCCTCAAAAGCCTACCAGACAAGCTGAAGGCTGAGATTGCCATCAATGTGCACCTGGATACCCTGAAGAAGGTACGGATTTTCCAGGACTGTGAGGCAGGCCTCTTAATTGAGCTGGTCCTAAAGCTTAGGCCTGCAGTGTTCAGCCCTGGTGATTATATCTGCAAGAAGGGGGATATTGGGAGAGAAATGTACATCATCAAAGAAGGGAAGTTGGCGGTAGTGGCTGATGATGGCATCACACAATTTGTGGTTCTTAGTGATGGAAGCTACTTTGGGGAAATCAGCATCTTAAACATCAAAGGGAGCAAATCTGGGAACAGAAGAACAGCCAACATTAGGAGCATCGGTTACTCTGATCTATTCTGCTTGTCCAAAGATGACTTAATGGAGTCCCTCACTGAATATCCAGAAGCCAAAAAGGCCCTGGAAGAGAAAGGACGGCAGATTCTGATGAAGGACAATTTAATAGATGAGGACGTAGCTAGGAGTGGAATAGACCCAGTGGACATAGAGGAGAAGGTGGAGAGACTTGAATCTTCCCTGGATAATTTACAAACCAGATTTGCTAGGCTCTTGGCAGAATATAATGCCACCCAAATGAAAGTCAAGCAGAGACTCAGCAAACTGGAGAGCAAAGTAAAGAAGTGTGGGAGTGAC---TTGTCAGATGCAGAGAGCATTGTTGATGGAGATGCTGAAAAAACTAAGGACAAAAACCAAATGTTTAAGCCACTAAAAGCAAAATTCAACAAGGTGAAGCCTAAAGAAGGAAATAAGAATGAAGAAACTACTAAGCCAGATGT------TCAGTCATCCATGGACCAGAGAGAATGTCAAGCTGAAAAGGAACCTCCTAAAGCC---AAGATGTCTTCAGCCTCAGGTGAACCATCACTCCCCCAAAGAAAAGATGTAATTCCAGGGGAG------------------AACTTAAATCCTGACCTTGTACATCCTCAAAATCCAGAAGAACGAAGCAGAATAACACCAATTCAGAAGGAAACGAATAACTGGGAAAAAGAAGCAGACAATACAGAAAACAGGTCACATCAGAACCCCATTGTAAGTAAGTATGTTGAAACTCAGCTCCAGGATTTTGCTAAAAGGATGCAGCAAAGGACAGCCCACTATAAGAAAAAGTTGGAAGAGGATGATTTGTCTTCCCCTGAAGCCAGTCCCAAAGCTGCTGCCCCTGTAGTTCCTCCTCCTCACCCA---GAAGATGAGGCCCAGGGAGAAGAGGAACACTACTGTGACATGCTGTGTTGCAAATTCAGGAAGGTCCCACTGAAGGAGTATCTGAAGAAGATGAAATTACCGAACAGTATAGATTCACAAACAGATGTCTCCTATGTCTTCTGGCTCTTGTTAATTACTATTGCCTATAACTGGAACTGCTGGTTTATTCCAATACGCCTAACTTTTCCCTATCAAACACCAAACAACATGATATACTGGCTAGTCATTGACATAATTTGTGATATCATATACCTGAGTGACATGCTGATAGTCCAGCCCAGACTGGAATTTTTAAAAGGAGGAGACAAAATAATAGAACCAAAGGAGATGAAAGAGCACTACCGGACTTCTACAAAATTTAAGCTGGATCTCATGTCAATAATACCATTCGATGTTCTTTACTTCATTTTTGGGTTTAATCCAGTATTTAGAACAAATAGGACACTGAAGTGCATCACATTCTTTGAGTTTAATGACCGCCTGGAGTCTAGAATGGACAAAGCATATATCTACAGAATCTTTCGTACCACTGGATACCTGTTATTTGTCCTACATGTTAATGCATGCATTTATTCCTGGGCTTCAGAATATGAAGGAATTGGTAGCACTAAATGGGTATATGATGGTAAAGGAAACAGGTATCTGAGATGTTACTACTGGGCAGTTCGAACTTTAATTACCATTGGTGGTCTTCCAGAACCACAAAACACATTTGAGATTATCTTTCAACTCTTGAATTTTTTCTCTGGAGTTTTTGTGTTCTCCAGCCTAATTGGACAGATGAGAGATGTCATTGGTGCAGCTACTGCAAATCAGAACCACTTCCGTGCCTGCATGGATAATGCTATCTCTTATATGAATATGTATTCAATACCCAAATTAGTGCAGCATCGAGTTCGGACTTGGTATGAATACACTTGGGTCTCTCAAAGAATATTGGATGAATCAGAATTCCTGGAACACCTGCCAGTCAAGATGCGATTGGCCATTGCCATCGATGTGAACTTCAAGATCGTGACTAACATCGAATTGTTCAAAGGGTGTGATACACAGATGATTTATGACATGCTGCTGAAATTGAAATCCAACGTGTATTTACCTGGTGACTTTGTCTGCAAAAAGGGAGAGATTGGAAGAGAGATGTATATCATTAAACAAGGAGAAGTTCAAGTTCTTGGGGGCCCTGACGGTAATAAAGTTGTGGTTACTCTGAAAGCTGGAGCTGTCTTTGGAGAGATCAGCCTTCTGGCAAAAGGTGGAGGAAACCGCCGGACAGCTAATGTGGTGGCCCATGGATTTGCCAATCTCTTTATCCTTGACAAAAAGACCCTTAATGAAATCTTAGTGCACTACCCAGACTCTGAAAAGCTGCTCATGAAGAAAGCCAAATTACTCGTAAAGCAGAAGGCTAAGCCCACAGAGGCCCCACCTCCAGTGAAAGGTTTTGCTCTTCTCAACCCATCCAAAGTAGAGACACCCAAAATGCTTAAAGCCTTGCTGGGTGGCTCAGGTAAAACAAGTCTTGCAAGACTACTCAGACTGAAGAAAGAAATAGCAGCTCAGGAAAAAGAAAAAAAAACTGAGGGAGTAGAAATCCATGAAAATGAAGCAGCAGAAAAACAACTGGAAGAGGTCAAAAGTGAATTGGGAAATGAAATAGAAAAACCAATGGAGAGGCTCAAATGTCAATCAAAACCTGCTACGAAA---GAAGTGCCCCAGCCTATACCAAAGGCAGTCCTACCCAGGGGAAATGCTGAAGAATCACTTATCATCACCATGACCCCTTCCTCTAATGCAGAAGAAGAAATTCTTACAGTCGAAATCAAAGAGAAGGCACAGATGGGGAGTGGAGCCAGTGCTGAGGACAAAGAATTGGCCAAGAGGTCCAAGGAGCTGGAAAAGAAGCTTCAGGAGGATGCAGACAAAGAGGCAAAGACTGTCAAGCTATTATTGTTGGGTGCTGGGGAATCAGGAAAGAGTACCATCGTCAAACAGATGAAAATCATACACCAGGATGGCTACACACCAGAGGAGTGCTTGGAGTTCAAAGCCATTATCTATGGCAACGTGCTGCAGTCCATTCTAGCCATCATCCGTGCCATGTCCACCCTGGGCATCGACTATGCAGAGTCGTCTCGCGTGGATGATGGACGACAGCTTAACAACATGGCTGATTCTATGGAGGAAGGAACCATGTCTCTTGAGCTGGCCGCCATCATTAAAAGACTGTGGAAAGATGGAGGTGTGCAGGCCTGCTATGAACGTGCTGCGGAGTACCAACTCAATGACTCTGCCTCTTACTATCTCAATCAGCTGGATCGAATAACAGCCCCTGACTACCTTCCCAATGAGCAGGATGTTCTACGATCTCGGGTCAAAACTACAGGCATCATTGAGACCAAGTTTTCAGTCAAAGACTTGAACTTCAGGATGTTTGATGTGGGAGGGCAGAGGTCAGAGCGCAAGAAATGGATCCACTGTTTTGAAGGTGTCACCTGTATCATTTTCTGCGGAGCCTTGAGTGCCTATGACATGGTACTGGTGGAAGATGATGAAGTGAATCGCATGCATGAGTCTCTGCACCTGTTCAACAGCATATGTAACCACAAGTTCTTTGCTGCTACTTCCATCGTCCTCTTTCTCAACAAGAAGGACCTCTTTGAGGAGAAGATCAAGAAGGTTCACCTCAGCATTTGCTTTCCCGAGTATGATGGGAACAACTCCTATGAGGACGCAGGAAATTACATAAAGAGCCAGTTCCTCGACCTAAACATGCGAAAAGATGTCAAAGAAATCTACAGTCACATGACTTGTGCAACAGACACACAGAATGTCAAATTTGTGTTTGATGCAGTCACAGATATCATCATCAAAGAAAACCTCAAGGACTGTGGGCTTTTCATGGCTCAGGATCTCACTGAGAAGGAGCTGTTAAAAATGCAGATCGATCAACTTAAGAAGGAAGTGAAGAATGAAAGAGCCATGATTTCCAAAACAGGGAAGGAACTTAAGGACTATGTGGAAGCCAACGCTGGAGATGACCCGCTCCTTAAAGGCATCCCTGAGGACAAAAATCCCTTTAAGGAGAAAGGTGGCTGTATGATAAGCATGACACAGGCATGGGACCCTGCAGGGTTCTTGGCTTGGCGGCGGGACGAG------------AACGAGGAGACGACTCGGGCAAGCCTTTTTGTTTATACCAACAGCAACAACACAAAGGGCCCATTTGAAGGCCCGAATTATCACATCGCCCCACGCTGGGTGTTCAACCTCACCAGCCTCTGGATGATCTTTGTGGTCATCGCATCCATCTTCACCAATGGGCTGGTGCTAGTGGCAACCATGAAGTTCAAGAAATTGCGCCACCCCCTGAACTGGATCCTGGTAAACTTGGCTGTGGCTGACCTGGGGGAGACCCTCATTGCTAGTACCATCAGTGTCATTAACCAGATCTATGGCTACTTCATCCTGGGTCACCCAATGTGTGTTCTGGAGGGCTACACCGTCTCTCTGTGTGGCATCACAGGTCTCTGGTCCCTGGCCATCATTTCCTGGGAGAGGTGGGTGGTGGTGTGCAAGCCTTTTGGTAATGTGAAGTTTGATGCCAAGCTGGCCATGGTAGGCATTGTCTTCTCCTGGGTCTGGGCAGCTGTCTGGACAGCGCCACCCCTCTTTGGCTGGAGCAGGTACTGGCCTCATGGGCTGAAGACGTCATGTGGCCCTGACGTGTTTAGTGGCAACTCAGACCCTGGCGTTCAGTCCTACATGATTGTCCTCATGTCTACCTGTTGTATCCTTCCTCTCAGCGTAATCTTCCTCTGCTATATCCAAGTGTGGCTTGCTATCCGGTCTGTTGCTAAGCAACAGAAGGAATCTGAGTCTACGCAGAAGGCTGAGAAGGAAGTGTCCCGGATGGTGGTAGTGATGATCCTTGCCTTTTGCTTTTGCTGGGGGCCCTATGCCATTTTTGCGTGCTTTGCAGCAGCCAACCCTGGCTACGCCTTCCACCCTTTAACAGCATCCCTACCGGCCTACTTTGCCAAGAGTGCCACCATCTACAACCCCATCATATATGTCTTCATGAACCGGCAGTTCCGAACTTGCATCCTACAGCTTTTTGGGAAGAAGGTGGATGATGGCTCCGAAGTTTCCAGCACCTCTAGGACAGAGGTCTCTTCTGTGTCCTCTGTGGCGCCTGCAATGTCAGGGGACGAGGAGTTCTACCTGTTCAAAAACATCTCATCAGTGGGACCGTGGGACGGCCCTCAGTACCACATTGCTCCTGCCTGGGCCTTTCACTGTCAGACAGTTTTCATGGGTTTTGTCTTCTTTGCAGGGACACCACTCAATGCTGTGGTGCTGATTGCTACATTTCGCTATAAGAAACTGCGCCAGCCACTCAACTATATTTTGGTTAATATCTCCTTGGCTGGTTTCATCTACTGCATCTTCTCGGTCTTCACTGTCTTCATCTCTAGCTCCCAAGGCTACTTCATCTTTGGCCGCCATGTTTGTGCTATGGAGGGTTTCCTGGGCTCTGTGGCAGGTCTGGTGACGGGCTGGTCATTGGCCTTCCTTGCCTTTGAGCGTTTCATTGTCATCTGTAAACCTTTTGGCAACTTCCGCTTCAACTCCAAGCATTCGATGATGGTGGTCCTGGCCACTTGGGTCATTGGCATTGGTGTCTCCATCCCACCGTTCTTTGGCTGGAGCCGGTATATTCCTGA------------------GGGTTTACAGTGCTCCTGTGGCCCAGACTGGTACACCGTAGGCACAAAATACCGCAGTGAATACTACACTTGGTTCCTCTTCATTCTGTGTTTTATCATGCCTCTCTCCCTCATCTGCTTCTCCTACTCCCAGTTGCTGGGAGCCCTCAGAGCTGTTGCAGCCCAGCAACAAGAGTCAGCCACAACACAGAAGGCAGAACGGGAAGTGAGTCGCATGGTGGTGATGATGGTGGGCTCCTTCTGCCTTTGCTATGTGCCCTATGCTGCCCTGGCCATGTACATGGTCAACAATCGGAACCATGGTATTGACCTAAGGCTTGTCACCATCCCTGCCTTTTTCTCTAAGAGTTCTTGTGTCTATAATCCCATCATCTATTGCTTCATGAACAAGCAGTTCCACGCCTGCATCATGGAGATGGTATGTAGAAAGCCAATGACAGACGACTCTGAAGCATCCAGCTCCCAGAAAACTGAAGTCTCCACTGTTTCCTCCAGCCAAGTTGGCCCTAGTATGGGTGATATCACCAAGGAGGATGTGGAGAAATACCTAGGAAACAACCCCCAGTTTGCTAAGGAGTATTTTGACAAGAAGCTGAGGGTAGAGGTGCTGGGAGAAGTCTTCAAAGGCAGCCCAGTACCCATCCAGGAGAGTACCTCCTTTAATGAGATGACCCAAGTAGAGGAAGCAACCTTGATCTTTGAGTTGCTGCAGAATATGCAAGATGAAGCAGCCAGCATGGAGGCCATGGTACACAAGAGTCTGAGGAGGCTATGCCAGTTGCTGTCTGCTGACCGCTGTAGCATGTTCATTTGCCGATCACGCAATGGAATTCCAGAGGTGGTGTCAAGGCTGCTCAATGTCACCCCAACCTCCAAACTGGAGGAGAACCTCGTGTCTCCTGACAAAGAAACTGTTTTTCCTCTAGACATCGGGATTGTGGGTTGGGTTGCTCATACTAAAAAATTCTTTAATATTCCGGATGTAACCAAGAACAGTCATTTTTCTGACTTTCTGGATAAGCAAACTGGTTATACCACTAAGAATATGCTGGCAATGCCTATCATGATGGGCAAAGAGGTCCTCGCTGTCGTGATGGCTGTGAACAAGGTCAATGAGCCAGAGTTTACTAAGCAGGATGAAGAGGTTTTTTCCAAATACCTCAATTTTGTTTCTTTTGTTCTAAGGCAGCACCACATGGCGTACCTCCACAATATTGAATCTCGAAAAGTTCAGGTCCTTTTATGGTCAGCCAACAAAGTATTTGAAGAACTTACAGATATCGAGCGACAATTTCACAAAGCCCTGTACACCATTAGAGCCTATTTGAATTGTGAAAGATACTCCATCGGCCTACTGGATATGACCAAAGAAAAGGAGTTCTATGATGAATGGCCAATCAAGCTTGGAGAAGTACAGCCTTACAAAGGTCCAAAGACACCAGATGGCAGAGAAATTATCTTTTATAAGATTATTGATTATATTCTACATGGAAAAGAAGAGATCAAAGTCATCCAGACACCTCCTGCAGACCACTGGTCTCTTGTTAGTGGCTTACCAACATATGTTGCTGAACATGGATTTATTTGTAATATGATGAATGCACCAGCAGATGAATACTTCACATTTCAGAAAGGACCCGTTGATGAAACAGGCTGGATTATTCAAAATGTCCTCTCCTTACCCATAGTCAACAAGAAGGAAGACATCGTGGGAGTCATGACGTTCTACAATCGAAAAGACGCAAAGCCCTTTGATGAGTATGATGAGCAAATCACTGAGATTCTCACACAGTTTCTTGGCTGGTCTCTTTTAAATACTGACACATATGAGAAAATGAATAAACTTGAAAACAGGAAGGACATTGCTTATGAAATGCTCATGTACCAGACCAAAGCTACTGCTGGTGAAATTGAGTCTATTTTGAAATACAAAGAGAAATTGAATACAAATATTATTGAAGACTGTGAAGAAAAACAACTCATCCAGATTTTGAAAGAGGAGCTGCCAAATCCAGAGGACGTAGAACTTTATGAATTCCACTTCAGTGACTTCCCCATTACAGAGCATGGATTGATTAAATGTGGGATCCAGTTATTTTTTGAAATAAAAGCCGTGGAAAAGTTCAAAGTGCCTGTGGAGGTCCTTACCAGATGGATGTACACAGTGAGAAAAGGTTACCGATCTGTCACCTATCACAATTGGCGCCATGGATTCAATGTGGGACAGACAATGTTTACCCTGCTAATGACAGGAAAACTGAAGAAGTATTACACTGACCTGGAAGCCTTTGCAATGATTGCAGCTGCTTTCTGCCATGACATTGATCACAGAGGCACCAACAATTTGTACCAGATGAAATCAGCATCCCCCTTAGCCAAGCTTCATGGATCTTCCATTTTAGAGAGACACCACCTGGAGTTCAGTAAGACTTTGCTGCATGATGAGAGTTTAAACATCTTCCAGAATCTCAATAAGCGCCAATTTGAAACGGTTATTCATCTCTTTGAAGTGGCAATAATAGCGACTGATCTGGCTTTATATTTCAAGAAAAGAACCATGTTTCAGAAGATTATTGACGCTTGCGAACAAATGGAAACTGAGGAGGAGGTCATTAAGTACATATCCATTGACCCAACCAAAAAGGAGGTTATCATGGCAATGATGATGACAGGGTGTGACCTCTCAGCTATAACCAAGCCTTGGGAGATTCAAAGTCAGGTAGCCCTCATGGTTGCAAATGAATTTTGGGAACAAGGAGACCTGGAGAGAACAGTGTTACAACAACAACCAATTCCGATGATGGACAGAGAAAAAGGAGATGAACTACCCAAGCTCCAAGTTGGCTTCATCGATTTTGTGTGTACTTTTGTATACAAGGAATTTTCCCGATTTCACAAAGAAATTACACCAATGTTGGATGGTCTTCAGAACAACAGAGTAGAGTGGAAATCCCGAGCAGATGAATATGATGAAAAAATGAAGGTGATAGAAGAA---AAGAAAAAG---CAAGAAGCTGACACAGCCCCAAAGGCTGAAGAAGATTTAGGAAGTACT---------GGTGATGACAAAAAGTCCAAAACATGTCAAATTTTGATGAGTGACAACAATACATTGGCCCCTCCAGCCTCAAGCCAGGGTCCCACCACTCCACGCAAGGCACCCCCTAAATTCAAGCAGAGACAAACTCGACAGTTCAAGAGCAAGCCTCCTAAGAAAGGTGTGAAAGGGTTCGGAGATGACATCCCAGGCATGGAGGGCCTTGGAACAGATATCACAGTCATTTGTCCCTGGGAAGCCTTCAGTCACCTGGAGTTACATGAGCTGGCCCAGTTTGGAATCATC
Macropus_fuliginosus  ATGGCCAAAATCAACACTCAGCACTCCTATCCTACCACACACAGACTCTCAGTCAGGACCATTGATGAAGACCTAGAAAGAGTTGAAAATGGCACCAGCAGGGCTCATTCCCCACGTGAGGACTCATCATCAGAACTGCAACAGGTGATTACCATGGAGACCAGAGCCCCCTCTGAA------TCCTGCCGAAGTTCCTTCACAAGCCAGAGGCCAGCCAGGTTGTCAAGGCTCATCCTTTCCCTTAGAGCATGGGCTACAAGACATGTACGTCATGAAGACCAAAGACCAGATTCCTTCCTAGAGCGTTTCCGAGGGGGAGAACTAAAAGAGTTGACCTGCCGCGAAAGCTACTCCCAGTCCAACCTGGGCATCCAGGAGATGTCAGACAGGGAGAGAAGAGGCTGGCCGCTGGCCAGATATAATATCAACACCTGCAACAATGCCGACGAAAACAAAAAGGAGGAAAAGAAGGAGGAAAAGAAGGAAAAGGAAGAAGAGAAAAAGGATAAATCCTCAAAGGAAGTAGAAAGGAAGAAAGAAATCTTTGTGATAGATCCTTCTAGCAACCTATACTATAGGTGGCTGACCATCATTGCCATCCCCGTCTTTTATAATTGGTGCATGCTTGTGTGCAGAGCCTGTTTTGATGAACTTCAAAGTGACCACTTGATGCTGTGGCTGGTCTTGGATTATATGGCTGATGTCATCTATGTTTTGGACTTGCTGATTCGAATGAGGACAGGCTTTCTTGAACAAGGTTTAATGGTCAAAGATGCACAGAAACTCAGAAAGCACTACATGAAGACAGTTCAGTTCAAGCTGGACGTACTATCTCTGGTCCCCACTGATCTAGCTTTTTTAAAAGTGGGTCTGAACTACCCTGAGTTGAGGTTCAACCGCTTGCTGAAATTCGCCAGGCTATTTGAATTCTTTGACCGCACGGAGACTAGGACCAATTATCCTAATATGTTCAGGATTGGCAATCTTGTCCTATACATTCTGATCATCATCCATTGGAATGCATGTATCTACTTTGCCATTTCCAAGCTTATTGGATTTGGGACTGATTCCTGGGTTTACCCCAACATCTCTATCCCAGAATATGGGCGCTTGTCCAGGAAATATATTTATTGTCTTTATTGGTCCACCCTGACTCTGACCACCATTGGGGAGACTCCACCCCCAGTCAAAGATGAGGAGTACCTTTTTGTGGTGATTGACTTCCTAGTGGGAGTGCTGATCTTTGCCACCATTGTGGGAAATGTTGGCTCCATGATCTCTAACATGAATGCCTCCAGGGCTGAATTCCAGGCCAAAATTGACTCCATAAAGCAGTACATGCAATTCCGAAAAGTGACCAAAGACTTGGAGACCCGGATCATCAGGTGGTTTGACTACCTATGGACCAACAAGAAGACAGTTGATGAAAAGGAAGTCCTCAAAAGCCTACCAGACAAGCTGAAGGCTGAGATTGCCATCAATGTGCACCTGGATACCCTGAAGAAGGTACGGATTTTCCAGGACTGTGAGGCAGGCCTCTTAATTGAGCTGGTCCTAAAGCTTAGGCCTGCAGTGTTCAGCCCTGGTGATTATATCTGCAAGAAGGGGGATATTGGGAGAGAAATGTACATCATCAAAGAAGGGAAGTTGGCGGTAGTGGCTGATGATGGCATCACACAATTTGTGGTTCTTAGTGATGGAAGCTACTTTGGGGAAATCAGCATCTTAAACATCAAAGGGAGCAAATCTGGGAACAGAAGAACAGCCAACATTAGGAGCATCGGTTACTCTGATCTATTCTGCTTGTCCAAAGATGACTTAATGGAGTCCCTCACTGAATATCCAGAAGCCAAAAAGGCCCTGGAAGAGAAAGGACGGCAAATTCTGATGAAGGACAATTTAATAGATGAGGACGTAGCTAGGAGTGGAATAGACCCAGTGGACATAGAGGAGAAGGTGGAGAGACTTGAATCTTCCCTGGATAATTTACAAACCAGATTTGCTAGGCTCTTGGCAGAATATAATGCCACCCAAATGAAAGTCAAGCAGAGACTCAGCAAACTGGAGAGCAAAGTAAAGAAGTGTGGGAGTGAC---TTGTCAGATGCAGAGAGCATTGTTGATGGAGATGCTGAAAAAACTAAGGACAAAAACCAAATGTTTAAGCCACTAAAAGCAAAATTCAACAAGGTGAAGCCTAAAGAAGGAAATAAGAATGAAGAAACTACTAAGCCAGATGT------TCAGTCATCCATGGACCAGAGAGAATGTCAAGCTGAAAAGGAACCTCCTAAAGCC---AAGATGTCTTCAGCCTCAGGTGAACCATCACTCCGCCAAAGAAAAGATGTAATTCCAGGGGAG------------------AACTTAAATCCTGACCTTGTACATCCTCAAAATCCAGAAGAACGAAGCAGAATAACACCAATTCAGAAGGAAGCGAATAACTGGGAAAAAGAAGCAGACAATACAGAAAACAGGTCACATCAGAACCCCATTGTAAGTAAGTATGTTGAAACTCAGCTCCAGGATTTTGCTAAAAGGATGCAGCAAAGGACAGCCCACTATAAGAAAAAGTTGGAAGAGGATGATTTGTCTTCCCCTGAAGCCAGTCCCAAAGCTGCTGCCCCTGTAGTTCCTCCTCCTCACCCA---GAAGATGAGGCCCAGGGAGAAGAGGAACACTACTGTGACATGCTGTGTTGCAAATTCAGGAAGGTCCCACTGAAGGAGTATCTGAAGAAGATGAAATTACCAAACAGTATAGATTCACAAACAGATGTCTCCTATGTCTTCTGGCTCTTGTTAATTACTATTGCCTATAACTGGAACTGCTGGTTTATTCCAATACGCCTAACTTTTCCCTATCAAACACCAAACAACATGATATACTGGCTAGTCATTGACATAATTTGTGATATCATATACCTGAGTGACATGCTGATAGTCCAGCCCAGACTGGAATTTTTAAAAGGAGGAGACAAAATAATAGAACCAAAGGAGATGAAAGAGCACTACCGGACTTCTACAAAATTTAAGCTGGATCTCATGTCAATAATACCATTCGATGTTCTTTACTTCATTTTTGGGTTTAATCCAGTATTTAGAACAAATAGGACACTGAAGTACATCACATTCTTTGAGTTTAATGACCGCCTGGAGTCTAGAATGGACAAAGCATATATCTACAGAATCTTTCGTACCACTGGATACCTGTTATTTGTCCTACATGTTAATGCATGCATTTATTCCTGGGCTTCAGAATATGAAGGAATTGGTAGCACTAAATGGGTATATGATGGTAAAGGAAACAGGTATCTGAGATGTTACTACTGGGCAGTTCGAACTTTAATTACCATTGGTGGTCTTCCAGAACCACAAAACACATTTGAAATTATCTTTCAACTCTTGAATTTTTTCTCTGGAGTTTTTGTGTTCTCCAGCCTAATTGGACAGATGAGAGATGTCATTGGTGCAGCTACTGCAAATCAGAACCACTTCCGTGCCTGCATGGATAATGCTATCTCTTATATGAATATGTATTCAATACCCAAATTAGTGCAGCATCGAGTTCGGACTTGGTATGAATACACTTGGGTCTCTCAAAGAATATTGGATGAATCAGAATTCCTGGAACACCTGCCAATCAAGATGCGATTGGCCATTGCCATCGATGTGAACTTCAAGATTGTGACTAACATCGAATTGTTCAAAGGGTGTGATACACAGATGATTTATGACATGCTGCTGAAATTGAAATCCAACGTGTATTTACCTGGTGACTTTGTCTGCAAAAAGGGAGAGATTGGCAGAGAGATGTATATCATTAAACAAGGAGAAGTTCAAGTTCTTGGGGGCCCTGATGGTAATAAAGTTGTGGTTACTCTGAAAGCTGGAGCTGTCTTTGGAGAGATCAGCCTTCTGGCAAAAGGTGGAGGAAACCGCCGGACAGCTAATGTGGTGGCCCATGGATTTGCCAATCTCTTTATCCTTGACAAAAAGACCCTTAATGAAATCTTAGTGCACTACCCAGACTCTGAAAAGCTGCTCATGAAGAAAGCCAAATTACTCGTAAAGCAGAAGGCTAAGCCCACAGAGGCCCCACCTCCAGTGAAAGGTTTTGCTCTTCTCAACCCATCCAAAGTAGAGACACCCAAAATGCTTAAAGCCTTGCTGGGTGGCTCAGGTAAAACAAGTCTTGCGAGACTACTCAGACTGAAGAAAGAAATAGCAGCTCAGGAAAAAGAAAAAAAAACTGAGGGAGTAGAAATCCATGAAAATGAAGCAGCAGAAAAACAACTGGAAGAGGTCAAAAGTGAATTGGGAAATGAAATAGAAAAACCAATGGAGAGGCTCAAATGTCAATCAAAACCTGCTATGAAA---GAAGTGCCCCAGCCTATACCAAAGGCAGTCCTACCCAGGGGAAATGCTGAAGAATCACTTATCATCACCATGACCCCTTCCTCTAATGCAGAAGAAGAAATTCTTACAGTCGAAATCAAAGAGAAGGCACAGATGGGGAGTGGAGCCAGTGCTGAGGACAAAGAATTGGCCAAGAGGTCCAAGGAGCTGGAAAAGAAGCTTCAGGAGGATGCAGACAAAGAGGCAAAGACTGTCAAGCTATTATTGTTGGGTGCTGGGGAATCAGGAAAGAGTACCATCGTCAAACAGATGAAAATCATACACCAGGATGGCTACACACCAGAGGAGTGCTTGGAGTTCAAAGCCATTATCTATGGCAATGTGCTGCAGTCCATTCTAGCCATCATCCGTGCCATGTCCACCCTGGGCATTGACTATGCAGAGTCGTCTCGCATGGATGATGGACAACAGCTGAACAACATGGCTGATTCTATGGAGGAAGGAACCATGTCTCTTGAGCTGGCCACCATCATTAAAAGACTGTGGAAAGATGGAGGTGTGCAGGCCTGCTATGAACGTGCTGCGGAGTACCAACTCAATGACTCTGCCTCTTACTATCTCAATCAGCTGGATCGAATAACAGCCCCTGACTACCTTCCCAATGAGCAGGATGTTCTACGATCTCGGGTCAAAACTACAGGCATCATTGAGACCAAGTTCTCAGTCAAAGACTTGAACTTCAGGATGTTTGATGTGGGAGGGCAGAGGTCAGAGCGCAAGAAATGGATCCACTGTTTTGAAGGTGTTACCTGTATCATTTTCTGCGGAGCCTTAAGTGCCTATGACATGGTACTGGTGGAAGATGATGAAGTGAATCGCATGCATGAGTCTCTGCACCTGTTCAACAGCATATGTAACCACAAGTTCTTTGCTGCTACTTCCATCGTCCTCTTTCTCAACAAGAAGGACCTCTTTGAGGAGAAGATCAAGAAGGTTCACCTCAGCATTTGCTTTCCCGAGTATGATGGGAACAACTCCTATGAGGACGCAGGAAATTACATAAAGAGCCAGTTCCTCGACCTAAACATGCGAAAAGATGTCAAAGAAATCTACAGTCACATGACTTGTGCAACAGACACACAGAATGTCAAATTTGTGTTTGATGCAGTTACAGATATCATCATCAAAGAAAACCTCAAGGACTGTGGGCTTTTCATGGCTCAGGATCTCACTGAGAAGGAGCTGTTAAAAATGCAGATCGATCAACTTAAGAAGGAAGTAAAGAATGAAAGAGCCATGATTTCCAAAACAGGGAAGGAACTTAAGGACTATGTGGAAGCCAACGCTGGAGATGACCCGCTCCTTAAAGGCATCCCTGAGGACAAAAATCCCTTTAAGGAGAAAGGTGGCTGTATGATAAGCATGACACAGGCATGGGACCCTGCAGGGTTCTTGGCTTGGCGGCGGGACGAG------------AACGAGGAGACGACTCGGGCAAGCCTTTTTGTTTATACCAACAGCAACAACACAAAGGGCCCATTTGAAGGTCCGAATTATCACATCGCCCCACGCTGGGTGTTCAACCTCACCAGCCTCTGGATGATCTTTGTGGTCATCGCATCCATCTTCACCAATGGGCTGGTGCTAGTGGCAACCATGAAGTTCAAGAAATTGCGCCACCCCCTGAACTGGATCCTGGTAAACTTGGCTGTGGCTGACCTGGGGGAGACCCTCATTGCTAGTACCATCAGTGTCATCAACCAGATCTATGGCTACTTCATCCTGGGTCACCCAATGTGTGTTCTGGAGGGCTACACCGTCTCTCTGTGTGGCATCACAGGTCTCTGGTCCCTGGCCATCATTTCCTGGGAGAGGTGGATGGTGGTGTGCAAGCCTTTTGGTAATGTGAAGTTTGATGCCAAGCTGGCCATGGTAGGCATTGTCTTCTCCTGGGTCTGGGCAGCTGTCTGGACGGCGCCACCTCTCTTTGGCTGGAGCAGGTACTGGCCTCATGGGCTGAAGACGTCATGTGGCCCTGACGTGTTTAGTGGCAACTCAGACCCTGGCGTTCAGTCCTACATGATTGTCCTCATGTCTACCTGTTGTATCCTTCCTCTCAGCGTAATCTTCCTCTGCTATATCCAAGTGTGGCTTGCTATCCGGTCTGTTGCTAAGCAACAGAAGGAATCTGAGTCTACGCAGAAGGCTGAGAAGGAAGTGTCCCGGATGGTGATAGTGATGATCCTTGCCTTTTGCTTTTGCTGGGGGCCCTATACCATTTTTGCGTGCTTTGCAGCAGCCAACCCTGGCTACGCCTTCCACCCTTTGACAGCATCCCTACCGGGCTACTTTGCCAAGAGTGCCACCATCTACAACCCCATCATATATGTCTTCATGAACCGGCAGTTCCGAACTTGCATCCTACAGCTTTTTGGGAAGAAGGTAGATGATGGCTCTGAAGTTTCCAGCACCTCTAGGACAGAGGTCTCTTCTGTGTCCTCTGTGGCGCCTGCAATGTCAGGGGACGAGGAGTTCTACCTGTTCAAAAACATCTCATCAGTGGGACCGTGGGACGGCCCTCAGTACCACATTGCTCCTGCCTGGGCCTTTCACTGTCAGACGGTTTTCATGGGTTTTGTCTTCTTTGCAGGGACACCACTCAATGCTGTGGTGCTGATTGCTACATTTCGCTATAAGAAACTGCGCCAGCCACTCAACTATATTTTGGTTAATATCTCCTTGGCTGGTTTCATCTACTGCATCATCTCGGTCTTCACTGTCTTCATCTCTAGCTCCCAAGGCTACTTCATCTTTGGCCGCCATGTTTGTGCTATGGAGGGTTTCCTGGGCTCTGTGGCAGGTCTGGTGACGGGCTGGTCATTGGCCTTCCTTGCCTTTGAGCGTTTCATTGTCATCTGTAAACCTTTTGGCAACTTCCGCTTCAACTCCAAGCATTCGATGATGGTGGTCCTGGCTACTTGGGTCATTGGCATTGGTGTCTCCATCCCACCGTTCTTTGGCTGGAGCCGGTATATTCCTGA------------------GGGTTTACAGTGCTCCTGTGGCCCAGACTGGTACACCGTAGGCACAAAATACCGCAGTGAATACTACACTTGGTTCCTCTTCATTCTGTGTTTTATCGTGCCTCTCTCCCTCATCTGCTTCTCCTACTCCCAGTTGCTGGGAGCCCTCAGAGCTGTTGCAGCCCAGCAACAAGAGTCAGCCACAACACAGAAGGCAGAACGGGAAGTGAGTCGCATGGTGGTGATGATGGTGGGCTCCTTCTGCCTTTGCTATGTGCCCTATGCTGCCCTGGCCATGTACATGGTCAACAATCGGAACCATGGTATTGACCTAAGGCTTGTCACCATCCCTGCCTTTTTCTCTAAGAGTTCTTGTGTCTATAATCCCATCATCTATTGCTTCATGAACAAGCAGTTCCACGCCTGCATCATGGAGATGGTATGTAGAAAGCCAATGACAGACGACTCTGAAGCATCCAGCTCCCAGAAAACTGAAGTCTCCACTGTTTCCTCCAGCCAAGTTGGCCCTAGTATGGGTGATATCACCAAGGAGGATGTGGAGAAATACCTAGGAAACAACCCCCAGTTTGCTAAGGAGTATTTTGACAAGAAGCTGAGGGTAGAGGTGCTGGGAGAAGTCTTCAAAGGCAGCCCAGCATCCATCCAGGAGAGTACCTCCTTTAATGAGATGACCCAAGTAGAGGAAGCAACCTTGATCTTTGAGTTGCTGCAGAATATGCAAGATGAAGCAGCCAGCATGGAGGCCATGGTTCACAAGAGTCTGAGGAGGCTATGCCAGTTGTTGTCTGCCGACCGCTGTAGCATGTTCATTTGCCGATCACGCAATGGAATTCCAGAGGTGGTGTCAAGGCTGCTCAATGTCACCCCAACCTCCAAACTGGAGGAGAACCTCGTGTCTCCTGACAAAGAAACTGTTTTTCCTCTAGACATCGGGATTGTGGGTTGGGTTGCTCATACTAAAAAATTCTTTAATATTCCGGATGTAACCAAGAACAGTCATTTTTCTGATTTTCTGGATAAGCAAACTGGTTATACCACTAAGAATATGCTGGCAATGCCTATTATGATGGGCAAGGAGGTCCTCGCTGTCGTGATGGCTGTGAACAAGGTCAATGAGCCAGAGTTTACTAAGCAGGATGAAGAGGTTTTTTCCAAATACCTCAATTTTGTTTCTTTTGTTCTAAGGCAGCACCACATGGCGTACCTCCACAATATTGAATCTCGAAAAGTTCAGGTCCTTTTATGGTCAGCCAACAAAGTATTTGAAGAACTTACAGATATCGAGCGACAATTTCACAAAGCCCTGTACACCATTAGAGCCTATTTGAATTGTGAAAGATACTCCATCGGCCTACTGGACATGACCAAAGAAAAGGAGTTCTATGATGAATGGCCAATCAAGCTTGGAGAAGTACAGCCTTACAAAGGTCCAAAGACACCAGATGGCAGAGAAATTATCTTTTATAAGATTATTGATTATATTCTACATGGAAAAGAAGAGATCAAAGTCATCCAGACACCTCCTGCAGACCACTGGTCTCTTGTTAGTGGCTTACCAACATATGTTGCTGAACATGGATTTATTTGTAATATGATGAATGCACCAGCAGATGAATACTTCACATTTCAGAAAGGACCCGTTGATGAAACAGGCTGGATTATTCAAAATGTCCTCTCCTTACCCATAGTCAACAAGAAGGAAGACATCGTGGGAGTCATGACGTTCTACAATCGAAATGACGCAAAGCCCTTTGATGAGTATGATGAGCAAATCACTGAGATTCTCACACAGTTTCTTGGCTGGTCTCTTTTAAATACTGACACATATGAGAAAATGAATAAACTTGAAAACAGGAAGGACATTGCTTATGAAATGCTCATGTACCAGACCAAAGCTACTGCTGGTGAAATTGAGTCTATTTTGAAATACAAAGAGAAATTGAATACAAATATTATTGAAGACTGTGAAGAAAAACAACTCATCCAGATTTTGAAAGAGGAGCTGCCAAATCCAGAGGACGTAGAACTTTATGAATTCCACTTCAGTGACTTCCCCATTACAGAGCATGGATTGATTAAATGTGGAATCCAGTTATTTTTTGAAATAAAAGCCGTGGAAAAGTTCAAAGTGCCCGTGGAGGTCCTTACCAGATGGATGTACACAGTGAGAAAAGGTTACCGATCTGTCACCTATCACAATTGGCGGCATGGATTCAACGTGGGACAGACAATGTTTACCCTGCTAATGACAGGAAAACTGAAGAAGTATTACACTGACCTGGAAGCCTTTGCAATGATTGCGGCTGCTTTCTGCCATGACATTGATCACAGAGGCACCAACAATTTGTATCAGATGAAATCAGCATCCCCCTTAGCCAAGCTTCATGGATCTTCCATTTTAGAGAGACACCACCTGGAGTTCAGTAAGACTTTGCTGCATGATGAGAGTTTAAACATCTTCCAGAATCTCAATAAGCGCCAATTTGAAACGGTTATTCATCTCTTTGAAGTGGCAATAATAGCGACTGATCTGGCTTTATATTTCAAGAAAAGAACCATGTTTCAGAAGATTATTGACGCTTGCGAACAAATGGAAACCGAGGAGGAGGTCATTAAGTACATATCCATTGACCCAACCAAAAAGGAGGTTATCATGGCAATGATGATGACAGGGTGTGACCTCTCAGCTATAACCAAGCCTTGGGAGATTCAAAGTCAGGTAGCCCTCATGGTTGCAAATGAATTTTGGGAACAAGGAGACCTGGAGAGAACAGTGTTACAACAACAACCAATTCCTATGATGGACAGAGAAAAAGGAGATGAACTACCCAAGCTCCAAGTTGGCTTCATCGATTTTGTGTGTACTTTTGTATACAAGGAATTTTCCCGATTTCACAAAGAAATTACACCAATGTTGGATGGTCTTCAGAACAACAGAGTAGAGTGGAAATCCCGAGCGGATGAATATGATGAAAAAATGAAGGTGATAGAAGAA---AAGAAAAAG---CAAGAAGCTGACACAGCCCCAAAGGCTGAAGAAGATTTAGGAAGTACT---------GGTGATGACAAAAAGTCCAAAACATGTCAAATTTTAATGAGTGACAACAATACATTGGCCCCTCCAGCCTCAGGCCAGGGTCCCACCACTCCACGCAAGGCACCCCCTAAATTCAAGCAGAGACAAACTCGACAGTTCAAGAGCAAGCCTCCCAAGAAAGGTGTGAAAGGGTTTGGAGATGACATCCCAGGCATGGAGGGCCTTGGAACAGATATCACAGTCATTTGTCCCTGGGAAGCCTTCAGTCACCTGGAGTTACATGAGCTGGCCCAGTTTGGAATCATC
Macropus_giganteus  ATGGCCAAAATCAACACTCAGCACTCCTATCCTACCACACACAGACTCTCAGTCAGGACCATTGATGAAGACCTAGAAAGAGTTGAAAATGGCACCAGCAGGGCTCATTCTCCACGTGAGGACTCATCATCAGAACTGCAGCAGGTGATTACCATGGAGACCAGAGCCCCCTCTGAA------TCCTGCCGAAGTTCCTTCACAAGCCAGAGGCCAGCCAGGTTGTCAAGGCTCATCCTTTCCCTTAGAGCATGGGCTACAAGACATGTACGTCATGAAGACCAAAGACCAGATTCCTTCCTAGAGCGTTTCCGAGGGGGAGAACTAAAAGAGTTGACCTGCCGCGAAAGCTACTCCCAGTCCAACCTGGGCATCCAGGAGATGTCAGACAGGAAAAGAAGAGGCTGGCCGCTGGCCAGATATAATATCAACACCTGCAACAATGCCGACGAAAACAAAAAGGAGGAAAAGAAGGAGGAAAAGAAGGAAAAGGAAGAAGAGAAAAAGGATAAATCCTCAAAGGAAGTAGAAAGGAAGAAAGAAATCTTTGTGATAGATCCTTCTAGCAACCTATACTATAGGTGGCTGACCATCATTGCCATCCCCGTCTTTTATAATTGGTGCATGCTTGTGTGCAGAGCCTGTTTTGATGAACTTCAAAGTGACCACTTGATGCTGTGGCTGGTCTTGGATTATATGGCTGATGTCATCTATGTTTTGGACTTGCTGATTCGAATGAGGACAGGCTTTCTTGAACAAGGTTTAATGGTCAAAGATGCACAGAAACTCAGAAAGCACTACATGAAGACAGTTCAGTTCAAGCTGGATGTACTATCTCTGGTCCCCACTGATCTAGCTTTTTTAAAAGTGGGTCTGAACTACCCTGAGTTGAGGTTCAACCGCTTGTTGAAATTCGCCAGGCTATTTGAATTCTTTGACCGCACGGAGACTAGGACCAATTATCCTAATATGTTCAGGATTGGCAATCTTGTCCTATACATTCTGATCATCATCCATTGGAATGCATGTATCTACTTTGCCATTTCCAAGCTTATTGGATTTGGGACTGATTCCTGGGTTTACCCCAACATCTCTATCCCAGAATATGGGCGCTTGTCCAGGAAATATATTTATTGTCTTTATTGGTCCACCCTGACTCTGACCACCATTGGGGAGACTCCACCCCCAGTCAAAGATGAGGAGTACCTTTTTGTGGTGATTGACTTCCTAGTGGGAGTGCTGATCTTTGCCACCATTGTGGGAAATGTTGGCTCCATGATCTCTAACATGAATGCCTCCAGGGCTGAATTCCAGGCCAAAATTGACTCCATAAAGCAGTACATGCAATTCCGAAAAGTGACCAAAGACTTGGAGACCCGGATCATCAGGTGGTTTGACTACCTATGGACCAACAAGAAGACAGTTGATGAAAAGGAAGTCCTCAAAAGCCTACCAGACAAGCTGAAGGCTGAGATTGCCATCAATGTGCACCTGGATACCCTGAAGAAGGTACGGATTTTCCAGGACTGTGAGGCAGGCCTCTTAATTGAGCTGGTCCTAAAGCTTAGGCCTGCAGTGTTCAGCCCTGGTGATTATATCTGCAAGAAGGGGGATATTGGGAGAGAAATGTACATCATCAAAGAAGGGAAGTTGGCGGTAGTGGCTGATGATGGCATCACACAATTTGTGGTTCTTAGTGATGGAAGCTACTTTGGGGAAATCAGCATCTTAAACATCAAAGGGAGCAAATCTGGGAACAGAAGAACAGCCAACATTAGGAGCATCGGTTACTCTGATCTATTCTGCTTGTCCAAAGATGACTTAATGGAGTCCCTCACTGAATATCCAGAAGCCAAAAAGGCCCTGGAAGAGAAAGGACGGCAAATTCTGATGAAGGACAATTTAATAGATGAGGACGTAGCTAGGAGTGGAATAGACCCAGTGGACATAGAGGAGAAGGTGGAGAGACTTGAATCTTCCCTGGATAATTTACAAACCAGATTTGCTAGGCTCTTGGCAGAATATAATGCCACCCAAATGAAAGTCAAGCAGAGACTCAGCAAACTGGAGAGCAAAGTAAAGAAGTGTGGGAGTGAC---TTGTCAGATGCAGAGAGCATTGTTGATGGAGATGCTGAAAAAACTAAGGACAAAAACCAAATGTTTAAGCCACTAAAAGCAAAATTCAACAAGGTGAAGCCTAAAGAAGGAAATAAGAATGAAGAAACTACTAAGCCAGATGT------TCAGTCATCCATGGACCAGAGAGAATGTCAAGCTGAAAAGGAACCTCCTAAAGCC---AAGATGTCTTCAGCCTCAGGTGAACCATCACTCCGCCAAAGAAAAGATGTAATTCCAGGGGAG------------------AACTTAAATCCTGACCTTGTACATCCTCAAAATCCAGAAGAACGAAGCAGAATAACACCAATTCAGAAGGAAGCGAATAACTGGGAAAAAGAAGCAGACAATACAGAAAACAGGTCACATCAGAACCCCATTGTAAGTAAGTATGTTGAAACTCAGCTCCAGGATTTTGCTAAAAGGATGCAGCAAAGGACAGCCCACTATAAGAAAAAGTTGGAAGAGGATGATTTGTCTTCCCCTGAAGCCAGTCCCAAAGCTGCTGCCCCTGTAGTTCCTCCTCCTCACCCA---GAAGATGAGGCCCAGGGAGAAGAGGAACACTACTGTGACATGCTGTGTTGCAAATTCAGGAAGGTCCCACTGAAGGAGTATCTGAAGAAGATGAAATTACCAAACAGTATAGATTCACAAACAGATGTCTCCTATGTCTTCTGGCTCTTGTTAATTACTATTGCCTATAACTGGAACTGCTGGTTTATTCCAATACGCCTAACTTTTCCCTATCAAACACCAAACAACATGATATACTGGCTAGTCATTGACATAATTTGTGATATCATATACCTGAGTGACATGCTGATAGTCCAGCCCAGACTGGAATTTTTAAAAGGAGGAGACAAAATAATAGAACCAAAGGAGATGAAAGAGCACTACCGGACTTCTACAAAATTTAAGCTGGATCTCATGTCAATAATACCATTCGATGTTCTTTACTTCATTTTTGGGTTTAATCCAGTATTTAGAACAAATAGGACACTGAAGTGCATCACATTCTTTGAGTTTAATGACCGCCTGGAGTCTAGAATGGACAAAGCATATATCTACAGAATCTTTCGTACCACTGGATACCTGTTATTCGTCCTACATGTTAATGCATGCATTTATTCCTGGGTTTCAGAATATGAAGGAATTGGTAGCACTAAATGGGTATATGATGGTAAAGGAAACAGGTATCTGAGATGTTACTACTGGGCAGTTCGAACTTTAATTACCATTGGTGGTCTTCCAGAACCACAAAACACATTTGAAATTATCTTTCAACTCTTGAATTTTTTCTCTGGAGTTTTTGTGTTCTCCAGCCTAATTGGACAGATGAGAGATGTCATTGGTGCAGCTACTGCAAATCAGAACCACTTCCGTGCCTGCATGGATAATGCTATCTCTTATATGAATATGTATTCAATACCCAAATTAGTGCAGCATCGAGTTCGGACTTGGTATGAATACACTTGGGTCTCTCAAAGAATATTGGATGAATCAGAATTCCTGGAACACCTGCCAATCAAGATGCGATTGGCCATTGCCATCGATGTGAACTTCAAGATCGTGACTAACATCGAATTGTTCAAAGGGTGTGATACACAGATGATTTATGACATGCTGCTGAAATTGAAATCCAACGTGTATTTACCTGGTGACTTTGTCTGCAAAAAGGGAGAGATTGGCAGAGAGATGTATATCATTAAACAAGGAGAAGTTCAAGTTCTTGGGGGCCCTGATGGTAATAAAGTTGTGGTTACTCTGAAAGCTGGAGCTGTCTTTGGAGAGATCAGCCTTCTGGCAAAAGGTGGAGGAAACCGCCGGACAGCTAATGTGGTGGCCCATGGATTTGCCAATCTCTTTATCCTTGACAAAAAGACCCTTAATGAAATCTTAGTGCACTACCCAGACTCTGAAAAGCTGCTCATGAAGAAAGCCAAATTACTCGTAAAGCAGAAGGCTAAGCCCACAGAGGCCCCACCTCCAGTGAAAGGTTTTGCTCTTCTCAACCCATCCAAAGTAGAGACACCCAAAATGCTTAAAGCCTTGCTGGGTGGCTCAGGTAAAACAAGTCTTGCAAGACTACTCAGACTGAAGAAAGAAATAGCAGCTCAGGAAAAAGAAAAAAAAACTGAGGGAGTAGAAATCCATGAAAATGAAGCAGCAGAAAAACAACTGGAAGAGGTCAAAAGTGAATTGGGAAATGAAATAGAAAAACCAATGGAGAGGCTCAAATGTCAATCAAAACCTGCTACGAAA---GAAGTGCCCCAGCCTATACCAAAGGCAGTCCTACCCAGGGGAAATGCTGAAGAATCACTTATCATCACCATGACCCCTTCCTCTAATGCAGAAGAAGAAATTCTTACAGTCGAAATCAAAGAGAAGGCACAGATGGGGAGTGGAGCCAGTGCTGAGGACAAAGAATTGGCCAAGAGGTCCAAGGAGCTGGAAAAGAAGCTTCAGGAGGATGCAGACAAAGAGGCAAAGACTGTCAAGCTATTATTGTTGGGTGCTGGGGAATCAGGAAAGAGTACCATCGTCAAACAGATGAAAATCATACACCAGGATGGCTACACACCAGAGGAGTGCTTGGAGTTCAAAGCCATTATCTATGGCAATGTGCTGCAGTCCATTCTAGCCATCATCCGTGCCATGTCCACCCTGGGCATTGACTATGCAGAGTCGTCTCGCATGGATGATGGACAACAGCTTAACAACATGGCTGATTCTATGGAGGAAGGAACCATGTCTCTTGAGCTGGCCACCATCATTAAAAGACTGTGGAAAGATGGAGGTGTGCAGGCCTGCTATGAACGTGCTGCGGAGTACCAACTCAATGACTCTGCCTCTTACTATCTCAATCAGCTGGATCGAATAACAGCCCCTGACTACCTTCCCAATGAGCAGGATGTTCTACGATCTCGGGTCAAAACTACAGGCATCATTGAGACCAAGTTCTCAGTCAAAGACTTGAACTTCAGGATGTTTGATGTGGGAGGGCAGAGGTCAGAGCGCAAGAAATGGATCCACTGTTTTGAAGGTGTTACCTGTATCATTTTCTGCGGAGCCTTAAGTGCCTATGACATGGTACTGGTGGAAGATGATGAAGTGAATCGCATGCATGAGTCTCTGCACCTGTTCAACAGCATATGTAACCACAAGTTCTTTGCTGCTACTTCCATCGTCCTCTTTCTCAACAAGAAGGACCTCTTTGAGGAGAAGATCAAGAAGGTTCACCTCAGCATTTGCTTTCCCGAGTATGATGGGAACAACTCCTATGAGGACGCAGGAAATTACATAAAGAGCCAGTTCCTCGACCTAAACATGCGAAAAGATGTCAAAGAAATCTACAGTCACATGACTTGTGCAACAGACACACAGAATGTCAAATTTGTGTTTGATGCAGTTACAGATATCATCATCAAAGAAAACCTCAAGGACTGTGGGCTTTTCATGGCTCAGGATCTCACTGAGAAGGAGCTGTTAAAAATGCAGATCGATCAACTTAAGAAGGAAGTAAAGAATGAAAGAGCCATGATTTCCAAAACAGGGAAGGAACTTAAGGACTATGTGGAAGCCAACGCTGGAGATGACCCGCTCCTTAAAGGCATCCCTGAGGACAAAAATCCCTTTAAGGAGAAAGGTGGCTGTATGATAAGCATGACACAGGCATGGGACCCTGCAGGGTTCTTGGCTTGGCGGCGGGACGAG------------AACGAGGAGACGACTCGGGCAAGCCTTTTTGTTTATACCAACAGCAACAACACAAAGGGCCCATTTGAAGGTCCGAATTATCACATCGCCCCACGCTGGGTGTTCAACCTCACCAGTCTCTGGATGATCTTTGTGGTCATTGCATCCATCTTCACCAATGGGCTGGTGCTAGTGGCAACCATGAAGTTCAAGAAATTGCGCCACCCCCTGAACTGGATCCTGGTAAACTTGGCTGTGGCTGACCTGGGGGAGACCCTCATTGCTAGTACCATCAGTGTCATCAACCAGATCTATGGCTACTTCATCCTGGGTCACCCAATGTGTGTTCTGGAGGGCTACACCGTCTCTCTGTGTGGCATCACAGGTCTCTGGTCCCTGGCCATCATTTCCTGGGAGAGGTGGATGGTGGTGTGCAAGCCTTTTGGTAATGTGAAGTTTGATGCCAAGCTGGCCATGGTAGGCATTGTCTTCTCCTGGGTCTGGGCAGCTGTCTGGACAGCGCCACCCCTCTTTGGCTGGAGCAGGTACTGGCCTCATGGGCTGAAGACGTCATGTGGCCCTGACGTGTTTAGTGGCAACTCAGACCCTGGCGTTCAGTCCTACATGATTGTCCTCATGTCTACCTGTTGTATCCTTCCTCTCAGCGTAATCTTCCTCTGCTATATCCAAGTGTGGCTTGCTATCCGGTCTGTTGCTAAGCAACAGAAGGAATCTGAGTCTACGCAGAAGGCTGAGAAGGAAGTGTCCCGGATGGTGATAGTGATGATCCTTGCCTTTTGCTTTTGCTGGGGGCCCTATGCCATTTTTGCGTGCTTTGCAGCAGCCAACCCTGGCTACGCCTTCCACCCTTTGACAGCATCCCTACCGGGCTACTTTGCCAAGAGTGCCACCATCTACAACCCCATCATATATGTCTTCATGAACCGGCAGTTCCGAACTTGCATCCTACAGCTTTTTGGGAAGAAGGTAGATGATGGCTCTGAAGTTTCCAGCACCTCTAGGACAGAGGTCTCTTCTGTGTCCTCTGTGGCGCCTGCAATGTCAGGGGACGAGGAGTTCTACCTGTTCAAAAACATCTCATCAGTGGGACCGTGGGATGGCCCTCAGTACCACATTGCTCCTGCCTGGGCCTTTCACTGTCAGACGGTTTTCATGGGTTTTGTCTTCTTTGCAGGGACACCACTCAATGCTGTGGTGCTGATTGCTACATTTCGCTATAAGAAACTGCGCCAGCCACTCAACTATATTTTGGTTAATATCTCCTTGGCTGGTTTCATCTACTGCATCATCTCGGTCTTCACTGTCTTCATCTCTAGCTCCCAAGGCTACTTCATCTTTGGCCGCCATGTTTGTGCTATGGAGGGTTTCCTGGGCTCTGTGGCAGGTCTGGTGACGGGCTGGTCATTGGCCTTCCTTGCCTTTGAGCGTTTCATTGTCATCTGTAAACCTTTTGGCAACTTCCGCTTCAACTCCAAGCATTCGATGATGGTGGTCCTGGCTACTTGGGTCATTGGCATTGGTGTCTCCATCCCACCGTTCTTTGGCTGGAGCCGGTATATTCCTGA------------------GGGTTTACAGTGCTCCTGTGGCCCAGACTGGTACACCGTAGGCACAAAATACCGCAGTGAATACTACACTTGGTTCCTCTTCATTCTGTGTTTTATCGTGCCTCTCTCCCTCATCTGCTTCTCCTACTCCCAGTTGCTGGGAGCCCTCAGAGCTGTTGCAGCCCAGCAACAAGAGTCAGCCACAACACAGAAGGCAGAACGGGAAGTGAGTCGCATGGTGGTGATGATGGTGGGCTCCTTCTGCCTTTGCTATGTGCCCTATGCTGCCCTGGCCATGTACATGGTCAACAATCGGAACCATGGTATTGACCTAAGGCTTGTCACCATCCCTGCCTTTTTCTCTAAGAGTTCTTGTGTCTATAATCCCATCATCTATTGCTTCATGAACAAGCAGTTCCACGCCTGCATCATGGAGATGGTATGTAGAAAGCCAATGACAGACGACTCTGAAGCATCCAGCTCCCAGAAAACTGAAGTCTCCACCGTTTCCTCCAGCCAAGTTGGCCCTAGTATGGGTGATATCACCAAGGAGGATGTGGAGAAATACCTAGGAAACAACCCCCAGTTTGCTAAGGAGTATTTTGACAAGAAGCTGAGGGTAGAGGTGCTGGGAGAAGTCTTCAAAGGCAGCCCAGCATCCATCCAGGAGAGTACCTCCTTTAATGAGATGACCCAAGTAGAGGAAGCAACCTTGATCTTTGAGTTGCTGCAGAATATGCAAGATGAAGCAGCCAGCATGGAGGCCATGGTTCACAAGAGTCTGAGGAGGCTATGCCAGTTGTTGTCCGCCGACCGCTGTAGCATGTTCATTTGCCGATCACGCAATGGAATTCCAGAGGTGGTGTCAAGGCTGCTCAATGTCACCCCAACCTCCAAACTGGAGGAGAACCTCGTGTCTCCTGACAAAGAAACTGTTTTTCCTCTAGACATTGGGATTGTGGGTTGGGTTGCTCATACTAAAAAATTCTTTAATATTCCGGATGTAACCAAGAACAGTCATTTTTCTGATTTTCTGGATAAGCAAACTGGTTATACCACTAAGAATATGCTGGCAATGCCTATCATGATGGGCAAGGAGGTCCTCGCTGTCGTGATGGCCGTGAACAAGGTCAACGAGCCAGAGTTTACTAAGCAGGATGAAGAGGTTTTTTCCAAATACCTCAATTTTGTTTCTTTTGTTCTAAGGCAGCACCACATGGCGTACCTCCACAATATTGAATCTCGAAAAGTTCAGGTCCTTTTATGGTCAGCCAACAAAGTATTTGAAGAACTTACAGATATCGAGCGACAATTTCACAAAGCCCTGTACACCATTAGAGCCTATTTGAATTGTGAAAGATACTCCATCGGCCTACTGGACATGACCAAAGAAAAGGAGTTCTATGATGAATGGCCAATCAAGCTTGGAGAAGTACAGCCTTACAAAGGTCCAAAGACACCAGATGGCAGAGAAATTATCTTTTATAAGATTATTGATTATATTCTACATGGAAAAGAAGAGATCAAAGTCATCCAGACACCTCCTGCAGACCACTGGTCTCTTGTTAGTGGCTTACCAACATATGTTGCTGAACATGGATTTATTTGTAATATGATGAATGCACCAGCAGATGAATACTTCACATTTCAGAAAGGACCCGTTGATGAAACAGGCTGGATTATTCAAAATGTCCTCTCCTTACCCATAGTCAACAAGAAGGAAGACATCGTGGGAGTCATGACGTTCTACAATCGAAATGACGCAAAGCCCTTTGATGAGTATGATGAGCAAATCACTGAGATTCTCACACAGTTTCTTGGCTGGTCTCTTTTAAATACTGACACATATGAGAAAATGAATAAACTTGAAAACAGGAAGGACATTGCTTATGAAATGCTCATGTACCAGACCAAAGCTACTGCTGGTGAAATTGAGTCTATTTTGAAATACAAAGAGAAATTGAATACAAATATTATTGAAGACTGTGAAGAAAAACAACTCATCCAGATTTTGAAAGAGGAGCTGCCAAATCCAGAGGACGTAGAACTTTATGAATTCCACTTCAGTGACTTCCCCATTACAGAGCATGGATTGATTAAATGTGGAATCCAGTTATTTTTTGAAATAAAAGCCGTGGAAAAGTTCAAAGTGCCCGTGGAGGTCCTTACCAGATGGATGTACACAGTGAGAAAAGGTTACCGATCTGTCACCTATCACAATTGGCGGCATGGATTCAACGTGGGACAGACAATGTTTACCCTGCTAATGACAGGAAAACTGAAGAAGTATTACACTGACCTGGAAGCCTTTGCAATGATTGCGGCTGCTTTCTGCCATGACATTGATCACAGAGGCACCAACAATTTGTATCAGATGAAATCAGCATCCCCCTTAGCCAAGCTTCATGGATCTTCCATTTTAGAGAGACACCACCTGGAGTTCAGTAAGACTTTGCTGCATGATGAGAGTTTAAACATCTTCCAGAATCTCAATAAGCGCCAATTTGAAACGGTTATTCATCTCTTTGAAGTGGCAATAATAGCGACTGATCTGGCTTTATATTTCAAGAAAAGAACCATGTTTCAGAAGATTATTGACGCTTGCGAACAAATGGAAACCGAGGAGGAGGTCATTAAGTACATATCCATTGACCCAACCAAAAAGGAGGTTATCATGGCAATGATGATGACAGGGTGTGACCTCTCAGCTATAACCAAGCCTTGGGAGATTCAAAGTCAGGTAGCCCTCATGGTTGCAAATGAATTTTGGGAACAAGGAGACCTGGAGAGAACAGTGTTACAACAACAACCAATTCCTATGATGGACAGAGAAAAAGGAGATGAACTACCCAAGCTCCAAGTTGGCTTCATCGATTTTGTGTGTACTTTTGTATACAAGGAATTTTCCCGATTTCACAAAGAAATTACACCAATGTTGGATGGTCTTCAGAACAACAGAGTAGAGTGGAAATCCCGAGCGGATGAATATGATGAAAAAATGAAGGTGATAGAAGAA---AAGAAAAAG---CAAGAAGCTGACACAGCCCCAAAGGCTGAAGAAGATTTAGGAAGTACT---------GGTGATGACAAAAAGTCCAAAACATGTCAAATTTTAATGAGTGACAACAATACATTGGCCCCTCCAGCCTCAAGCCAGGGTCCCACCACTCCACGCAAGGCACCCCCTAAATTCAAGCAGAGACAAACTCGACAGTTCAAGAGCAAGCCTCCTAAGAAAGGTGTGAAAGGGTTTGGAGATGACATCCCAGGCATGGAGGGCCTTGGAACAGATATCACAGTCATTTGTCCCTGGGAAGCCTTCAGTCACCTGGAGTTACATGAGCTGGCCCAGTTTGGAATCATC
Macropus_rufus  ATGGCCAAAATCAACACTCAGCACTCCTATCCTACCACGCACAGACTCTCAGTCAGGACCATTGATGAAGACCTAGAAAGAGTTGAAAATGGCACCAGCAGGGCTCATTCCCCAAGTGAGGACTCATCATCAGAACTGCAGCAGGTGATTACCATGGAGACCAGAGCCCCCTCTGAA------TCCTGCAGAAGTTCCTTCACAAGCCAGAGGCCAGCCAGGTTGTCAAGGCTCATCCTTTCCCTTAGAGCATGGGCTACAAGGCATGTACGTCACGAAGACCAAAGACCAGATTCCTTCCTGGAGCGTTTCCGAGGGGGAGAACTAAAAGAGTTGTCCTGCCGAGAAAGCTACTCCCAGTCCAACCTGGGCATCCAGGAGATGTCAGACAGGGAGAGAAGAGGCTGGCCGCTGGCCAGATATAATATCAACACCTGCAACAATGCTGACGAAAACAAAAAGGAGGAAAAGAAGGAGGAAAAGAAGGAAAAGGAAGAAGAGAAAAAGGATAAATCCTCAAAGGAAGTAGAAAGGAAGAAAGAAATCTTTGTGATAGATCCTTCTAGCAACCTATACTATAGGTGGCTGACCATCATTGCCATCCCCGTCTTTTATAATTGGTGCATGCTTGTGTGCAGAGCCTGTTTTGATGAACTTCAAAGTGACCACTTGATGCTGTGGCTGGTCTTGGATTATATGGCTGATGTCATCTATGTTTTGGACTTGCTGATTCGAATGAGGACAGGCTTTCTTGAACAAGGTTTAATGGTCAAAGATGCACAGAAACTCAGAAAGCACTACACGAAGACAGTTCAGTTCAAGCTGGATGTACTGTCTCTGGTCCCCACTGATCTAGCTTTTTTAAAAGTGGGTCTGAACTACCCTGAGTTGAGGTTCAACCGCTTGCTGAAATTCTCCAGGCTATTTGAATTCTTTGACCGCACGGAGACTAGGACCAATTATCCTAATATGTTCAGAATTGGAAATCTTGTCCTATACATTCTGATCATCATCCATTGGAATGCATGTATCTACTTTGCCATTTCCAAGCTTATTGGATTTGGGACCGATTCCTGGGTTTACCCCAACATCTCTATCCCAGAATATGGGCGCTTGTCCAGGAAATATATTTATTGTCTGTATTGGTCCACCCTGACTCTGACCACCATTGGGGAGACTCCACCCCCAGTCAAAGATGAGGAGTACCTTTTTGTGGTGATTGACTTCCTAGTGGGAGTGCTGATCTTTGCCACCATTGTGGGAAATGTTGGCTCCATGATCTCTAACATGAATGCCTCCAGGGCTGAATTCCAGGCCAAAATTGACTCCATAAAGCAGTACATGCAGTTCCGAAAAGTGACCAAGGACTTGGAGACCCGGATCATCAGGTGGTTTGACTACCTATGGACGAACAAGAAGACAGTTGATGAAAAGGAAGTCCTCAAAAGCCTACCAGACAAGCTGAAGGCTGAGATTGCCATCAATGTGCACCTGGATACCCTGAAGAAGGTACGGATTTTCCAGGACTGTGAAGCAGGCCTCTTAATTGAGCTGGTCCTAAAGCTTAGGCCTGCAGTGTTCAGCCCTGGTGATTATATCTGCAAGAAGGGGGATATTGGGAGAGAAATGTACATCATCAAAGAAGGGAAGTTGGCGGTAGTGGCTGATGATGGCGTCACACAATTTGTGGTTCTTAGTGATGGAAGCTACTTTGGGGAAATCAGCATCTTAAACATCAAAGGGAGCAAATCTGGAAACAGAAGGACAGCCAACATTAGGAGCATCGGTTACTCTGATCTATTCTGCTTGTCCAAAGATGACTTAATGGAGTCCCTCACTGAATATCCAGAAGCCAAAAAGGCCCTGGAAGAGAAAGGACGGCAGATTCTGATGAAGGACAATTTAATAGATGAGGACGTAGCTAGGAGTGGAATAGACCCAGTGGACATAGAGGAGAAGGTGGAGAGACTTGAATCTTCCCTGGATAATTTACAAACCAGATTTGCTAGGCTCTTGGCAGAATATAATGCCACCCAAATGAAAGTCAAGCAGAGACTCAGCAAACTGGAGAGCAAAGTAAAGAAGTGTGGGAGTGAC---TTGTCAGATGCAGAGAGCATTGTTGATGGAGATGCTGAAAAAACTAAGGACAAAAACCAAATGTTTAAGCCACTAAAAGCAAAATTCAACAAGGTGAAGCCTAAAGAAGGAAATAAGAATGAAGAAACTACTAAGCCAGATGT------TCAGTCATCCATGGACCAGAGAGAATGTCAAGCTGAAAAGGAACCTCCTAAAGCC---AAGATGTCTTCAGCCTCAGGTGAACCATCACTACCCCAAAGAAAAGATGTAATTCCAGGGGAG------------------AACTTAAATCCTGACCTTGTACATCCTCAAAATCCAGAAGAACGAAGCAGAATAACACCAATTCAGAAGGAAACAAACAACTGGGAAAAAGAAGCAGACAATACAGAAAACAGGTCACATCAGAACCCCATTGTAAGTAAGTATGTTGAAACTCAGCTCCAGGATTTTGCTAAAAGGATGCAGCAAAGGACAGCCCACTATAAGAAAAAGTTGGAAGAGGATGATTTGTCTTCCCCTGAAGCCAGTCCCAAAGCTGCTGCCCCTGTAGTTCCTCCTCCTCACCCA---GAAGATGAGGCCCAGGGAGAAGAGGAACCCCACTGTGACATGCTGTGTTGCAAATTCAGGAAGGTCCCACTGAAGGAGTATCTGAAGAAGATGAAATTACCAAACAGTATAGATTCACAAACAGATGTCTCCTATGTCTTCTGGCTCTTGTTAATTACTATTGCCTATAACTGGAACTGCTGGTTTATTCCAATACGCCTAACTTTTCCCTATCAAACACCAAACAACATGATATACTGGCTAGTCATTGACATAATTTGTGATATCATATACCTGAGTGACATGCTGATAGTCCAGCCCAGACTGGAATTTTTAAAAGGAGGAGACAAAATAATAGAACCAAAGGAGATGAAAGAGCACTACCGGACTTCTACAAAATTTAAGCTGGATCTCATGTCAATAATACCATTCGATGTTCTTTACTTCATTTTTGGGTTTAATCCAGTATTTAGAACAAATAGGACACTGAAGTTCATCACATTCTTTGAGTTTAATGACCGCCTGGAGTCTAGAATGGACAAAGCATATATCTACAGAATCTTTCGTACCACTGGATACCTGTTATTCATCCTACATGTTAATGCATGCATTTATTCCTGGGCTTCAGAATATGAAGGAATTGGTAGCACTAAATGGGTATATGATGGTAAAGGAAACAGGTATCTGAGATGTTACTACTGGGCAGTTCGGACTTTAATTACCATTGGTGGTCTTCCAGAACCACAAAACACATTTGAGATTATCTTTCAACTCCTGAATTTTTTCTCTGGAGTTTTTGTGTTCTCCAGCCTAATTGGACAGATGAGAGATGTCATTGGTGCAGCTACTGCAAATCAGAACCACTTCCGTGCCTGCATGGATAATGCTATCTCTTATATGAATATGTATTCAATACCCAAATTAGTGCAGCATCGAGTTCGGACTTGGTATGAATACACTTGGGTCTCTCAAAGAATATTGGATGAATCAGAATTCCTGGAACACCTGCCAATCAAGATGCGATTGGCCATTGCCATCGATGTGAACTTCAAGATTGTGACTAACATCGAATTGTTCAAAGGGTGTGATACACAGATGATTTATGACATGCTGCTGAAATTGAAATCCAACGTGTATTTACCTGGTGACTTTGTCTGCAAAAAGGGAGAGATTGGCAGAGAGATGTATATCATTAAACAAGGAGAAGTTCAAGTTCTTGGGGGCCCTGACGGTAATAAAGTTGTGGTTACTCTGAAAGCTGGAGCTGTCTTTGGAGAGATCAGCCTTCTGGCAAAAGGTGGAGGAAACCGCCGGACAGCTAATGTGGTGGCCCATGGATTTGCCAACCTCTTTATCCTTGACAAAAAGACCCTTAATGAAATCTTAGTGCACTACCCAGACTCTGAAAAGCTGCTCATGAAGAAAGCCAAATTACTTGTAAAGCAGAAGGCTAAGCCCACAGAGGCCCCACCTCCAGTGAAAGGTTTTGCCCTTCTCAACCCATCCAAAGTAGAGACACCCAAAATGCTTAAAGCCTTGCTGGGTGGCTCAGGGAAAACAAGTCTTGCAAGACTACTCAGACTGAAGAAAGAAATAGCAGCTCAGGAAAAAGAAAAAAAAACTGAGGAAGTAGAAATCCATGAAAATGAAGCAGCAGAAAAACAACTGGAAGAGGTCAAAAGTGAATTGGGAAATGAAATAGAAAAACCAATGGAGAGGCTCAAATGTCAATCAAAACCTGTTACGAAA---AAAGTGCCCCAGCCTATACCAAAGGCAGTCCTACCCAGGGGAAATGCTGAAGAATCACTTATCATCACCATGACCCCTTCCTCTAATGCAGAAGAAGAAATTCTTACAGTCGAAATCAAAGAGAAGGCACAGATGGGGAGTGGAGCCAGTGCTGAGGACAAAGAATTGGCCAAGAGGTCCAAGGAGCTGGAAAAGAAGCTTCAGGAGGATGCAGACAAAGAGGCAAAGACTGTCAAGCTATTATTGTTGGGTGCTGGGGAATCAGGAAAGAGTACCATCGTCAAACAGATGAAAATCATACACCAGGATGGCTACACACCAGAGGAGTGCTTGGAGTTCAAAGCCATTATCTATGGCAATGTGCTGCAGTCCATTCTAGCCATCATCCGTGCCATGTCCACCCTGGGCATTGACTATGCAGAGTCATCTTGCGTGGATGATGGACGACAGCTTAACAACATGGCTGATTCTATGGAGGAAGGAACCATGTCTCTTGAGCTGGCCACCATCATTAAAAGACTGTGGAAAGATGGAGGTGTGCAGGCCTGCTATGAACGTGCTGCGGAGTACCAACTCAATGACTCTGCCTCTTACTATCTCAATCAGCTGGATCGAATAACAGCCCCTGACTACCTTCCCAATGAGCAGGATGTTCTACGATCTCGGGTCAAAACTACAGGCATCATTGAGACCAAGTTCTCAGTCAAAGACTTGAACTTCAGGATGTTTGATGTGGGAGGGCAGAGGTCAGAGCGCAAGAAATGGATCCACTGTTTTGAAGGTGTTACCTGTATCATTTTCTGCGGAGCCTTAAGTGCCTATGACATGGTACTGGTGGAAGATGATGAAGTGAATCGCATGCATGAGTCTCTGCACCTGTTCAACAGCATATGTAACCACAAGTTCTTTGCTGCTACTTCCATCGTCCTCTTTCTCAATAAGAAGGACCTCTTTGAGGAGAAGATCAAGAAGGTTCACCTCAGCATTTGCTTTCCCGAGTATGATGGGAACAACTCCTATGAGGACGCAGGAAATTACATAAAGAGCCAGTTCCTCGACCTAAACATGCGAAAAGATGTCAAAGAAATCTACAGTCACATGACTTGTGCAACAGACACACAGAATGTCAAATTTGTGTTTGATGCAGTTACAGATATCATCATCAAAGAAAACCTCAAGGACTGTGGGCTTTTCATGGCTCAGGATCTCACTGAGAAGGAGCTGTTAAAAATGCAGATCGATCAACTTAAGAAGGAAGTGAAGAATGAAAGAGCCATGATTTCCAAAACAGGGAAGGAACTTAAGGACTATGTGGAAGCCAGCGCTGGAGATGACCCGCTCCTTAAAGGCATCCCTGAGGACAAAAATCCCTTTAAGGAGAAAGGTGGCTGTATGATAAGCATGACACAAGCATGGGACCCTGCAGGGTTCTTGGCTTGGCGGCGGGACGAG------------AACGAGGAGACGACTCGGGCAAGCCTTTTTGTTTATACCAACAGCAACAACACAAAGGGCCCATTTGAAGGTCCGAATTATCACATTGCCCCACGCTGGGTGTTCAACCTCACCAGCCTCTGGATGATCTTTGTGGTCATCGCATCCATCTTCACCAATGGGCTGGTGCTAGTGGCAACCATGAAGTTCAAGAAATTGCGCCACCCCCTGAACTGGATCCTGGTAAACTTGGCTGTGGCTGACCTAGGGGAGACCCTCATTGCTAGTACCATCAGTGTCATCAACCAGATCTATGGCTACTTCATCCTGGGTCACCCAATGTGTGTTCTGGAGGGCTACACCGTCTCTCTGTGTGGCATCACAGGTCTCTGGTCCCTGGCCATCATTTCCTGGGAGAGGTGGGTGGTGGTGTGCAAGCCTTTTGGTAATGTGAAGTTTGATGCCAAGCTGGCCATGGTAGGCATTGTCTTCTCCTGGGTCTGGGCAGCTGTCTGGACAGCGCCACCCCTCTTTGGCTGGAGCAGGTACTGGCCTCATGGGCTGAAGACGTCATGTGGCCCTGACGTGTTTAGTGGCAACTCAGACCCTGGCGTTCAGTCCTACATGATTGTCCTCATGTCTACCTGTTGTATCCTTCCTCTCAGCGTAATCTTCCTCTGCTATATCCAAGTGTGGCTTGCTATCCGGTCTGTTGCTAAGCAACAGAAGGAATCTGAGTCTACGCAGAAGGCTGAGAAGGAAGTGTCCCGGATGGTGGTAGTGATGATCCTTGCCTTTTGCTTTTGCTGGGGGCCCTATGCCATTTTTGCGTGCTTTGCAGCAGCCAACCCTGGCTACGCCTTCCACCCTTTGACAGCATCCATACCGGCCTACTTTGCCAAGAGTGCCACCATCTACAACCCCATCATATATGTCTTCATGAACCGGCAGTTCCGAACTTGCATCCTACAGCTTTTTGGGAAGAAGGTGGATGATGGCTCCGAAGTTTCCAGCACCTCTAGGACAGAGGTCTCTTCTGTGTCCTCTGTGGCGCCTGCAATGTCAGGGGACGAGGAGTTCTACCTGTTCAAAAACATCTCATCAGTGGGACCGTGGGATGGCCCTCAGTACCACATTGCTCCTGCCTGGGCCTTTCACTGTCAGACGGTTTTCATGGGTTTTGTCTTCTTTGCAGGGACACCACTCAATGCTGTGGTGCTGATTGCTACATTTCGCTATAAGAAACTGCGCCAGCCACTCAACTATATTTTGGTTAATATCTCCTTGGCTGGTTTCATCTACTGCATCATCTCGGTCTTCACTGTCTTCATCTCTAGCTCCCAAGGCTACTTCATCTTTGGCCGCCATGTTTGTGCTATGGAGGGTTTCCTGGGCTCTGTGGCAGGTCTGGTGACGGGCTGGTCATTGGCCTTCCTTGCCTTTGAGCGTTTCATTGTCATCTGTAAACCTTTTGGCAACTTCCGCTTCAACTCCAAGCATTCGATGATGGTGGTCCTGGCTACTTGGGTCATTGGCATTGGTGTCTCCATCCCACCGTTCTTTGGCTGGAGCCGGTATATTCCTGA------------------GGGTTTACAGTGCTCCTGTGGCCCAGACTGGTACACCGTAGGCACAAAATACCGCAGTGAATACTACACTTGGTTTCTCTTCATTCTGTGTTTTATCATGCCTCTCTCCCTCATCTGCTTCTCCTACTCCCAGTTGCTGGGAGCCCTCAGAGCTGTTGCAGCCCAGCAACAAGAGTCAGCCACAACACAGAAGGCAGAACGGGAAGTGAGTCGCATGGTGGTGATGATGGTGGGCTCCTTCTGCCTTTGCTATGTGCCCTATGCTGCCCTGGCCATGTACATGGTCAACAATCGGAACCACGGTATTGACCTAAGGCTTGTCACCATCCCTGCCTTTTTCTCTAAGAGTTCTTGTGTCTATAATCCCATCATCTATTGCTTCATGAACAAGCAGTTCCACGCCTGCATCATGGAGATGGTATGTAGAAAGCCAATGACAGATGACTCTGAAGCATCCAGCTCCCAGAAAACTGAAGTCTCCACTGTTTCCTCCAGCCAAGTTGGCCCTAGTATGGGTGATATCACCAAGGAGGATGTGGAGAAATACCTAGGAAACAACCCCCAGTTTGCTAAGGAGTATTTTGACAAGAAGCTGAGGGTAGAGGTGCTGGGAGAAGTCTTCAAAGGCAGCCCAGTACCCATCCAGGAGAGTACCTCCTTTAATGAGATGACCCAAGTAGAGGAAGCAACCTTGATCTTTGAGTTGCTGCAGAATATGCAAGATGAAGCAGCCAGCATGGAGGCCATGGTACACAAGAGTCTGAGGAGGCTATGCCAGTTGCTGTCTGCCGACCGCTGTAGCATGTTCATTTGCCGATCACGCAATGGAATTCCAGAGGTGGTGTCAAGGCTGCTCAATGTCACCCCAACCTCCAAACTGGAGGAGAACCTCGTGTCTCCTGACAAAGAAACTGTTTTTCCTCTAGACATCGGGATTGTGGGTTGGGTTGCTCATACTAAAAAATTCTTTAATATTCCGGATGTAACCAAGAACAGTCATTTTTCTGACTTTCTGGATAAGCAAACTGGTTATACCACTAAGAATATGCTGGCAATGCCTATCATGATGGGCAAGGAGGTCCTCGCTGTCGTGATGGCTGTGAACAAGGTCAATGAGCCAGAGTTTACTAAGCAGGATGAAGAGGTTTTTTCCAAATACCTCAATTTTGTTTCTTTTGTTCTAAGGCAGCACCACATGGCGTACCTCCACAATATTGAATCTCGAAAAGTTCAGGTCCTTTTATGGTCAGCCAACAAAGTATTTGAAGAACTTACAGATATCGAGCGACAATTTCACAAAGCCCTGTACACCATTAGATCCTATTTGAATTGTGAAAGATACTCCATCGGCCTACTGGACATGACCAAAGAAAAGGAGTTCTATGATGAATGGCCAATCAAGCTTGGAGAAGTACAGCCTTACAAAGGTCCAAAGACACCAGATGGCAGAGAAATTATCTTTTATAAGATTATTGATTATATTCTACATGGAAAAGAAGAGATCAAAGTCATCCAGACACCTCCTGCAGACCACTGGTCTCTTATTAGTGGCTTACCAACATATGTTGCTGAACATGGATTTATTTGTAATATGATGAATGCACCAGCAGATGAATACTTCACATTTCAGAAAGGACCCGTTGATGAAACAGGCTGGATTATTCAAAATGTCCTCTCCCTGCCCATAGTCAACAAGAAGGAAGACATCGTGGGAGTCATGACGTTCTACAATCGAAAAGACGCAAAGCCCTTTGATGAGCATGATGAGCAAATCACTGAGATTCTCACACAGTTTCTTGGCTGGTCTCTTTTAAATACTGACACATATGAGAAAATGAATAAACTTGAAAACAGGAAGGACATTGCTTATGAAATGCTCATGTACCAGACCAAAGCTACTGCTGGTGAAATTGAGTCTATTTTGAAATACAAAGAGAAATTGAATACAAATATTATTGAAGACTGTGAAGAAAAACAACTCATCCAGATTTTGAAAGAGGAGTTGCCAAATCCAGAGGACGTAGAACTTTATGAATTCCACTTCAGTGACTTCCCCATTACAGAGCATGGATTGATCAAATGTGGGATCCAGTTATTTTTTGAAATAAAAGCCGTGGAAAAGTTCAAAGTGCCTGTGGAGGTCCTTACCAGATGGATGTACACAGTGAGAAAAGGTTACCGATCTGTCACCTATCACAATTGGCGGCATGGATTCAATGTGGGACAGACAATGTTTACCCTGCTAATGACAGGAAAACTGAAGAAGTATTACACTGACCTGGAAGCCTTTGCAATGATTGCGGCTGCTTTCTGCCATGACATTGATCACAGAGGCACCAACAATTTGTACCAGATGAAATCAGCATCCCCCTTAGCCAAGCTTCATGGATCTTCCATTTTAGAGAGACACCACCTGGAGTTCAGTAAGACTTTGCTGCATGATGAGAGTTTAAACATCTTCCAGAATCTCAATAAGCGCCAATTTGAAACGGTTATTCATCTCTTTGAAGTGGCAATAATAGCGACTGATCTGGCTTTATATTTCAAGAAAAGAACCATGTTTCAGAAGATTATTGACGCTTGCGAACAAATGGAAACCGAGGAGGAGGTCATTAAGTACATATCCATTGACCCAACCAAAAAGGAGGTTATCATGGCAATGATGATGACAGGGTGTGACCTCTCAGCTATAACCAAGCCTTGGGAGATTCAAAGTCAGGTAGCCCTCATGGTTGCAAATGAATTTTGGGAACAAGGAGACCTGGAGAGAACAGTGTTACAACAACAACCAATTCCTATGATGGACAGAGAAAAAGGAGATGAACTACCCAAGCTCCAAGTTGGCTTCATCGATTTTGTGTGTACTTTTGTATACAAGGAATTTTCCCGATTTCACAAAGAAATTACACCAATGTTGGATGGTCTTCAGAACAACAGAGTAGAGTGGAAATCCCGAGCGGATGAATATGATGAAAAAATGAAGGTGATAGAAGAA---AAGAAAAAG---CAAGAAGCTGACACAGCCCCAAAGGCTGAAGAAGATTTAGGAAGTACT---------GGTGATGACAAAAAGTCCAAAACATGTCAAATTTTGATGAGTGACAACAATACATTGGCCCCTCCAGCCTCAAGCCAGGGTCCCACCACTCCACGCAAGGCACCCCCTAAATTCAAGCAGAGACAAACTCGACAGTTCAAGAGCAAGCCTCCTAAGAAAGGTGTGAAAGGGTTTGGAGATGACATCCCAGGCATGGAGGGCCTTGGAACAGATATCACAGTCATTTGTCCCTGGGAAGCCTTCAGTCACCTGGAATTACATGAGCTGGCCCAGTTTGGAATCATC
Monodelphis_domestica  ATGGCTAAAATCAACACTCAACACTCCTATCCTACCACACATAGGCTCTCAGTTAGGACGTCAAATGAAGAACTAGAAAGAGTTGAAAATGGCACCAGCAGGGCTCATTCCCCATGTGAGGACTCATCATCTGAGCTGCAGAGAGTGATCACCATGGAGACCAGAAACCTGTCTGAA------TCCCAGCGAAGTTCCTTCACAAGCCAGGGACCAGCCAGGTTGTCACGACTCATTATTTCCCTTAGAGCATGGGCTGCAAGACATATGCATCATCAAGACCAAAGACCAGATTCCTTTCTGGAGCGTTTCCGAGGGGCAGAACTCAAAGAGTTATCTAGCCGAGAAAGCTATGCTCAGTCCAACGTGGGCATCCAAGAGATGTCGGACAGAGAGAGAAGAGGCTGGCCGCTGGCCAGACATAATATCAACACCTGCAACAATACCAACGAAGACAAAAAGGAGGAAAAGGAGGAGAAAAAGAAGGAAAAGGAAGAAGACAAAAAGGATAATCCCTCAAAGGAAGTGGAAAAGAAGAAAGAAATCTTTGTGATAGATCCTTCTAGCAACCTCTACTATAGATGGTTGACCATCATTGCTGTGCCAGTCTTCTATAATTGGTGCATGCTTGTGTGCAGATCCTGTTTTGATGAACTTCAAAGTGACCACCTGATGCTGTGGCTGGTCTTGGATTATACTGCTGACACCATCTATATTTTGGATCTCTTAGTACGAATGAGGACAGGTTTTCTTGAGCAAGGCTTAATGGTCAAAGATACAGAGAAACTAAAAAAGCACTACATGAAGATGATTCAGTTCAAGTTGGATGTACTATCTCTGGTTCCCACTGACCTGGCTTATTTAAAAATGGGGCTGAACTACCCAGAGTTGAGGTTCAACCGTCTGTTGAAATTTGCCAGGCTATTTGAATTTTTTGACCGCACAGAGACTAGGACCAACTATCCTAATATGTTCAGGATTGGAAATCTTGTCCTATATATTCTGATCATCATCCATTGGAATGCATGTATCTATTTTGCCATTTCCAAGGTTATTGGATTTGGGACTGATTCTTGGGTTTACCCAAACATTTCTATCCCAGAATATGGGCGTCTGTCCAGAAAATATATTTACTGTCTCTATTGGTCCACCCTGACCTTGACCACCATTGGGGAGACTCCACCCCCAGTAAAAGATGAAGAGTACCTTTTTGTGGTGGTTGACTTCCTAGTGGGAGTACTGATCTTTGCCACCATTGTGGGTAATGTGGGCTCCATGATCTCTAACATGAATGCCTCTAGAGCTGAGTTCCAGGCCAAGATTGACTCCATCAAGCAGTATATGCAATTCCGAAAAGTGACCAAAGACTTGGAGACCCGGATCATCAGATGGTTTGACTACCTATGGACCAACAAGAAAACAGTTGATGAAAAGGAAGTACTCAAAAGCCTGCCAGACAAGCTGAAGGCTGAGATTGCCATCAACGTGCACCTGGATACCTTGAAGAAGGTCCGGATTTTCCAAGATTGTGAGGCAGGACTCCTAGTGGAACTAGTCCTAAAGCTTAGGCCTGCAGTGTTCAGCCCTGGTGATTATATCTGCAAGAAGGGGGATATTGGGAGAGAAATGTACATCATCAAGGAAGGGAAGCTGGCAGTAGTGGCTGATGATGGTGTCACCCAATTTGTGGTCCTTGGTGATGGAAGCTACTTTGGGGAAATTAGCATCTTAAATATCAAAGGGAGTAAATCTGGGAACAGAAGGACGGCCAACATCAGGAGCATTGGTTACTCTGATCTATTCTGCTTGTCCAAAGATGACTTAATGGAGTCTCTCACTGAATATCCGGATGCCAAAAGGGCCCTGGAAGAGAAAGGACGGCAGATTCTAATGAAGGACAATTTGATAGATGAAGACCTGGCTAGGAGTGGATCAGACCCCAAGGACATGGAAGAAAAGGTGGAGAGACTTGAGTCTTCCCTGGATAATTTACAGACCAGGTTTGCTAGGCTCCTGGCAGAATATAATGCCACTCAAATGAAAGTCAAGCAGAGACTCAGCAAACTTGAGGGCAAAGTGAAGAAGTATGGGGGTGACTTCTTATCAGATGGTGAGAGTATTGTTAATGGAGATGCTGAAAAAGCTGAGGGCAAAGAGCAAATGTTTAAGCCATTAAAAGCAAAATTCAACAAGGTGAAGCCTAAAGAAGGAAATAAAAATGAAGAAACTATTAAGCCAGACATTCCAGCTCAGCCATCCATGAGCCAGAGAGAATGTAAAGCTGAAAAGAGGTCTCCAGAAGCC---AAGAGGTCTTCAGCATCAGATGAA------CTCCTCAAAAGTAAAGGTCTAATTCCAGGGGAGAATTCACTCACAGGCCTGAATTTATCTCTTGACCCTGTACATCCTCAAAATCCAGAAGAACCAATCAGAATGACACCGATACAGACAGAAACGAATAATTGGAAAGAAGAAGCAGTCAACACAGAAAAAAAGTCAAATCAGAGCCCTATTGCAAGTAAGTATGCTGAAACTCGACTCCAAGATCTTGCTAGTAGGCTGCGTCAAAGAACTGCCCACTACAAGAAAAGGTTGGAAGAGGGAGATTTATCTTCCCCTGAAGCCAGTCCTAAAGCTGCTGCACCTGCAGGTCCTCTTCTCCAGCCAGAAGAAGATGAGGCTAACAGGGAAGAGGAACACTACTGTGACATGATGTGTTGCAAATTCAAGAAGGTCCCCTTGAAAGAGTATCTGAAGAAGATGAAACTGCCAACCAGTATAGATTCGCAAACAGATGTCTCTTATGTCCTGTGGCTCTTGTTAGTCATTGTTGCTTATAACTGGAACTGCTGGTTTATTCCAATGCGCCTAGCTTTTCCGTATCAAACACCAAAAAATATGAGATACTGGCTTATAACTGACATCATCTGTGATATCATATACCTCAGTGACCTGCTGATAGTCCAGCCTAGACTGGAATTTTTAAGACAAGGAAACAAAATAATAGAACCAAAGGAGATGAAAGAACACTACCGGACTTCTACAAAATTTAAGATGGATCTTGTGTCAATAATACCATTTGATGCTCTTTACCTCATTTTTGGATTTAATCCAGTATTTAGAACAAATAGGACACTAAAGTACATCACCTTCTTTGAGTTTAATGACCGCCTGGAGTCAAGAATGGACAATGCATACATCTACAGAGTCATTCGAACCACTGGATACCTTCTGTTCGTCCTACATGTTAATGCATGCATTTATTCCTTGGCTTCAGACTACGAGGGAATTGGTAGTACTAAATGGGTATATGATGGGAAAGGAAATAGGTATCTAAGATGTTACTACTGGGCAGTTCGAACTTTAATTACCATTGGTGGCCTTCCAGAACCACAAAATACATTTGAAATTATCTTCCAACTCTTGAATTTTTTCTCTGGGGTGTTTGTGTTCTCCAGCCTAATTGGACAGATGAGAGATGTTATTGGATCAGCTACTGCCAATAAGAACCACTTCCGTGCTTCCATGGATAATGCAATCACTTATATGAATACGTATTCTATACCCAAAATAATACAGAACCGTGTTCGAATTTGGTACAAATATACTTGGGACTCTCAAAGAATATTGGATGAGTCAGAATTCCTGGAACACCTGCCAACCAAGATGCGACTGGCCATTGCCATCAACGTGAACTTCAACATCGTGAATAACATCGACTTGTTTAAAGGATGTGATACACAGATGATTTATGACATACTTCTGAAATTGAAATCCAGTGTGTATTTACCTGGTGACTTTGTCTGCAAAAAGGGAGAGATTGGCAGAGAGATGTACATCATTAAACAAGGAGAAGTTCAAGTTCTTGGAGGCCCTGATGACACTAAAGTTCTGGTTACTTTGAAAGCTGGAGCTGTCTTTGGAGAGATCAGCCTTCTAGCAAAAGGTGGAGGAAATCGCCGGACAGCTAATGTGGTGGCTCACGGATTTGCCAATCTCTTTATCCTTGACAAAAAAACTCTCAGTGGAATCTTAGTGCACTACCCAGACTCTGAAAAGCTCCTCATGCAGAAAGCCAAATTACTTCTAAAACAGAAGGCTAAACCTTCAGAGGCCCCACCTCCAGTGAAAGGTTTTGCCCTGCTCTTCCCGCCCAAAGAAGAGACACCCAAAATGCTTAAAGCTCTGTTGGGTGGCTCAGGTAAAGCAAGTCTCTCGAGACTACTCAGACTGAAGAAAGAACTAGCAGCACAGGAAAAGGAGAAAAAAATTGAGGTAAAAGAA---CAAAAAATCGAAGGAATAGAAAACCAAGGAAAAGAACC---------------------AGCGGAAAAACCACTGAACATGCCCAAATGTAA---------TGTTAGAGAAGAGGAAGTATCCAAGCCAATAACAAAGGCAGTCCTATCTAGAGAAAACCCTAAATCATCACTTATCATCACTATGACCCCTTCCTCTAATGCAGAAGAAGAAATTCTTACAGTCGAAATGAAAGAGAAGGCAAAAATGGGCAGTGGAGCCAGTGCTGAAGACAAAGAATTGGCCAAGAGATCCAAGGAGCTAGAGAAGAAGCTTCAGGAGGATGCAGACAAAGAGGCAAAGACTGTCAAGCTATTACTGTTGGGTGCTGGGGAATCCGGAAAGAGTACCATCGTCAAACAGATGAAAATCATCCACCAGGATGGCTACACTGAAGAGGAGTGTTTGGAGTTCAAATCCGTTATCTACGGCAATGTGTTGCAATCCATTCTGGCCATCATTCGTGCCATGTCCACCCTGGGCATTGACTATGCAGAGTCATCGTGCGTGGATGATGGACGACAGCTTAACAACATAGCTGATTCCATGGAGGAGGGAACCATGTCTCCTGAGCTGGTGGGCATCATTAAAAGACTATGGCAGGATGGGGGCGTGCAGGCCTGCTTTGACCGTGCTGCTGAGTACCAACTCAATGACTCTGCCTCTTACTACCTCAATCAGTTGGATCGAATCACAGCCCCAGACTACCTCCCCAATGAGCAGGATGTTCTTCGGTCTCGGGTCAAAACTACAGGCATCATTGAGACCAAGTTCTCAGTCAAAGACCTGAATTTCAGGATGTTTGATGTCGGAGGGCAGAGGTCGGAGCGCAAGAAATGGATCCATTGTTTCGAAGGTGTCACCTGCATCATTTTCTGCGGAGCCCTAAGTGCCTATGACATGGTGCTGGTGGAAGATGACGAAGTGAACCGCATGCACGAGTCTCTGCATCTGTTCAACAGCATATGTAACCACAAGTTCTTTGCTGCGACTTCTATTGTCCTATTTCTTAACAAGAAGGACCTCTTTGAGGAAAAGATCAAGAAGGTTCACCTCAGCATTTGCTTTCCTGAGTATGATGGGAACAACTCATATGAGGATGCAGGAAATTATATAAAGAGCCAGTTTCTTGACCTAAACATGCGCAAAGATGTCAAAGAAATCTACAGTCATATGACTTGTGCAACAGACACACAGAATGTCAAATTTGTGTTTGATGCGGTCACAGATATCATCATCAAAGAGAACCTCAAGGATTGTGGGCTCTTCATGGCTCAGGATCTCACTGAAAAGGAGCTATTAAAAATGCAGATCGATCAACTTAAGAAGGAAGTGAAGAATGAAAGATCTATGATTTCCAAAACAGGGAAAGAACTGAAGGACTATGTGGAAGCTCATGCTGGAGATGACCCCCTCCTTAAAGGCATCCCTGAGGATAAAAATCCCTTTAAGGAGAAAGGTGGTTGTATGATAAGCATGACACAGGCATGGGACCCTGCAGGGTTCTTGGCTCGGCGGAGGGACGTGAATGAGGATGACAACGATGAAACTACTCGGTCAAGCCTTTTTGTTTACACCAACAGCAACAATACTAGGGGCCCATTTGAAGGTCCCAACTATCACATCGCTCCACGTTGGGTATACAACCTCACCAGCCTCTGGATGGTCTTTGTGGTCATTGCATCCATCTTCACCAATGGGCTGGTGCTGGTGGCAACCATGAAGTTCAAGAAACTGCGTCACCCTCTGAACTGGATCCTGGTGAACCTGGCTGTGGCTGACCTGGGGGAGACTGTCATTGCTAGCACCATCAGTGTCATCAACCAGATTTATGGTTACTTCATCCTGGGCCACCCGCTATGTGTCCTAGAGGGCTACACCGTCTCTCTATGTGGCATCACAGGGCTCTGGTCCCTGGCCATCATTTCCTGGGAGAGGTGGGTGGTGGTGTGCAAGCCTTTTGGTAATGTGAAGTTTGATGCGAAGCTTGCCATGGTCGGCATCATCTTCTCCTGGGTCTGGGCAGCTGTCTGGACTGCACCACCCCTCTTTGGCTGGAGCAGGTACTGGCCTCATGGGCTAAAGACGTCCTGTGGTCCCGACGTGTTCAGTGGCAGCTCTGATCCCGGAGTTCAGTCCTACATGATTGTCCTCATGGCCACCTGCTGTATCTTTCCTCTCAGCATCATCCTGCTCTGCTACGTCCAAGTGTGGCTGGCCATCCGGGCAGTTGCTAAGCAACAGAAGGAATCAGAGTCTACCCAGAAGGCTGAGAAGGAAGTGTCTCGCATGGTGGTGGTGATGATCCTTGCTTACTGCTTTTGCTGGGGGCCCTATACCTTGTTCGCATGCTTTGCAGCAGCCAACCCTGGCTACTCCTTCCACCCTTTGACAGCATCTCTTCCTGCTTATTTTGCCAAGAGTGCAACTATCTACAACCCCATCATATATGTCTTCATGAACCGGCAGTTCCGAACCTGCATCCTACAGCTTTTTGGGAAGAAGGTGGATGATGGCTCTGAAGTTTCTAGCACCTCTAAGACAGAGGTCTCTTCTGTCTCCTCTGTAGCGCCCGCAATGTCAGGGGATGAGGAGTTCTATCTGTTCAAAAACATCTCCTCAGTGGGACCTTGGGATGGTCCTCAGTATCACATCGCTCCTGCCTGGGCCTTCCACTTCCAGACGGTTTTCATGGGCTTTGTCTTCTGTGCAGGGACACCACTCAATGCTGTGGTGCTTGTTGCTACACTTCGCTATAAGAAACTGCGTCAGCCACTCAACTACATCTTGGTTAATGTCTCCTTGTGTGGTTTCATCTTCTGTATCTTCGCTGTCTTCACTGTCTTCATCTCTAGCTCCCAAGGCTACTTCATCTTTGGCCGCCATGTTTGTGCTATGGAGGCCTTCCTGGGCTCTGTGGCAGGTTTGGTGACTGGCTGGTCATTGGCCTTCCTTGCCTTTGAGCGCTTCATTGTCATCTGTAAGCCTTTTGGAAATTTCCGATTTAACTCCAAGCATGCGATGATGGTGGTCCTGGCTACTTGGGTCATTGGCATTGGCGTTTCCATTCCACCCTTCTTTGGTTGGAGCCGGTTCATTCCTGA------------------GGGTCTACAGTGCTCATGTGGCCCTGACTGGTACACAGTTGGCACAAAATACCGCAGTGAATACTACACGTGGTTTCTCTTCATTTTCTGTTTCATCATGCCCCTGTTCCTCATCTGCTTCTCCTACTCCCAGCTGCTGCGGGCCCTCAGAGCTGTTGCAGCCCAGCAACAAGAGTCAGCTACAACACAGAAGGCAGAGCGGGAGGTGAGCCGCATGGTGGTGATGATGGTGGGCTCCTTCTGTCTTTGCTATGTGCCCTACGCAGCCCTGGCCATGTACATGGTCAATAATCAGAACCACGGACTGGACCTACGGCTTGTCACTATCCCTGCCTTCTTCTCTAAGAGCGCCTGTGTCTACAACCCCATCATCTATTGCTTCATGAACAAGCAGTTCCACGCCTGCATCATGGAGATGGTATGTAGAAAGCCGATGACAGATGACTCCGACGTATCCAGCTCTCAGAAAACTGAAGTCTCTGCTGTTTCCTCCAGCCAAGTTGGCCCTACTATGGGTGAGATCACCAAGGAGGATGTGGAGAAATATTTAGGAAACAATCCTCAGTTTGCTAAGGAGTATTTTGACAAAAAACTGCGGGTAGAGGTGCTGGGAGAAGTCTTCAAAAGCAGCCCAGCATCCATCAAGGACAGCGTCTCCTTCCATGAGATGACCCAAGTAGAGGAGTCAGCCTTGATCTTTGAGATGCTCCAGAACATGCACGATGAAGCAGCCAGCATGGAGGCATTGGTGCACAAGGGTCTACAGAGACTATCCCACTTGCTATCTGCTGACCGCTGTAGCATGTTCATTTGCCGATCACGCAATGGAATTCCGGAGGTGGCATCAAGACTGCTCAATGTTACCCCAACCTCCAAGCTGGAGGAGAGCCTCGTGCCTCCTGACAGAGAAACTGTTTTTCCTCTAGACATTGGGATTGTGGGTTGGGTTGCTCATACTAAAAAATCCTTTAATATTCCGGATGTAACCAAGAACAGCCATTTTTCTGACTTTCTGGATAAGCAAACTGGTTATACCACTAAGAATATGCTGACAATGCCTATTATGATGGGCAAGGAGGTCCTCGCTGTCATGATGGCTGTAAACAAAGTGAACGCACCTGCGTTTACTAAGGAGGATGAAGAGGTTTTTTCCAAATACCTCCATTTTGTTTCTCTTGTTCTAAGGCAGCACCACATGGCATATCTCCATAGTATTGAAACTCGAAAAACTCAGGTCCTTTTATGGTCAGCCAACAAAGTATTTGAAGAACTTACAGATATTGAGCGACAATTTCACAAAGCCCTATATACCATTAGAACCTATTTGAGCTGTGAAAGATACTCCATTGGCCTACTGGACATGACCAAAGAAAAGGAGTTCTATGATGAGTGGCCCATCAAGCTTGGAGAAGTAGAACCATATAAAGGTCCCAAGACACCAGATGGCAGGGAAATTATCTTTTATAAGATTATTGATTATATTCTGCATGGAAAAGAAGAGATCAAAGTCATTCAGACACCTCCTACAGATCACTGGTCTCTTGTTAGTGGGTTGCCGACATATGTTGCAGAACATGGATTTATCTGTAATATGGTGAATGCACCAGCTGATGAATATTTCACATTTCAGAAAGGACCTGTTGATGAAACAGGTTGGATCATCCATAATGTCCTCTCCCTACCCATAGTCAACAAGAAGGAAGACATCGTGGGAGTCGTGACATTCTACAATAGAAAAGATGCAAAGCCCTTTGATGAATATGATGAGCAAATCATGGAGACTCTCACACAGTTCCTGGGTTGGTCTCTTTTAAATACTGACGCCTATGAGAAAATGAATAAGCTTGAAAACAGAAAGGACATCGCTTATGAAATGCTCATGTACCAGACCAAAGCCACAGCTGATGAAATTGAGTCTATTTTGAAATACAAAGATAAGTTGAATACAGATATTACTGAAGGCTATGAAGAAAAACAACTCATCCAGATTTTGAAAGAAGAACTGCCGAACCCCAAGGATGTAGAACTTTATGAATTCCACTTCAGTGACTTCCCCATTACGGAGCATGAATTGATTAAATGCGGGATCCAGTTATTTTTTGAAATAAAAGCAGTGGAAAAGTTCAAAGTGCCTGTAGAGGTCCTTACCAGATGGATGTACACAGTGAGAAAGGGTTACCGATCTGTCACCTATCACAACTGGCGACATGGATTCAATGTGGGACAAACAATGTTTACTCTGCTAATGACAGGAGGACTGAAGAAATACTATACAGATCTGGAAGCCTTTGCAATGGTTGCAGCTGCTTTCTGCCATGATATTGATCACAGAGGCACCAACAATTTGTATCAGATGAAGTCAGCATCCCCCTTAGCCAAGCTTCATGGATCTTCTATTTTAGAGAGACACCATCTGGAATTCAGTAAGACTCTGCTGCATGATGAGAGTTTAAACATTTTCCAGAACCTAAACAAGCGCCAGTTTGAAACTGTTATTCATCTATTTGAAGTGGCAATAATAGCAACTGACCTCGCATTATATTTCAAGAAAAGAACCATGTTTCAGAAGATTATTGACACTTGTGAAAAAATGGAAACTGAAGCAGAGGTCATTAAGTACATATCCTCTGACCCAACCAAAAAAGAGGTTATCATGGCAATGATGATGACAGGGTGTGACCTCTCTGCTATTACCAAGCCTTGGGAGATTCAAAGCCAGGTAGCCCTCAAGGTTGCCAATGAATTTTGGGAACAAGGAGACCTGGAGAGGACAGTATTGCAGCAACAACCAATTCCTATGATGGACAGACAGAAAGAAGACGAACTCCCCAAGCTTCAGGTTGGCTTCATTGATTTTGTGTGCACCTTCGTCTACAAGGAATTCTCCCGGTTTCACAAAGAAATTACACCGATGTTGGATGGTCTTCAAAATAACAGAGTGGAATGGAAATCCCGAGCTGATGAATATGAGGAAAAGATGAAGGCAATTGAAGAAGAAAAGATAAGACAGCAAGAAGCCAACATAGCCCCAAAAGCTGAAGAAGATTTAGGAAGTATT---------GGTGATGACAAAAAGTCCAAAACATGTCAAATTTTGATGAATGACAACAACGTTTTGGCTCCTCCAGTCTCAGGCCAAGGTCCCACCACTCCACGCAAGGCACCCCCTAAATTTAAGCAGAGGCAAACTCGACAATTCAAGAGCAAGCCTCCTAAGAAAGGTGTAAAAGGGTTTGGAGATGACATTCCAGGCATGGAAGGCCTTGGAACAGATATCACGGTCATTTGTCCCTGGGAAGCCTTCAGTCATCTGGAATTACACGAGCTGGCCCAATTTGGCATCATC
Myrmecobius_fasciatus  ATGGCCAAAATCAACACTCAACATTCCTATCCTACCACACACAGACTCTCAGTCAGGACCACTGATGAAGACCTAGAAAGAGTTGAAAATGGTACCAGCAGGGCTCATTCTCCATGTGAGGACTCATCATCAGAACTGCAGCGAGTGATTACCATGGAGACCAGAGCTCCATCTGAA------TCCCGGCAAAGTTCTTTCACAAGCCAGAGGCCAGCCAGGCTGTCAAGACTCATTCTTTCCCTTAGAGCATGGGCTTCAAGACATATGCATCATGAAGACCAAAGACCAGATTCCTTCCTGGAGCGTTTCCGAGGGGGAGAACTTGAAGAGTTGTCCAGCCAAGAAAACTATATCCAGCCCAACTTAGGCATCCAAGAGGTGTCAGACACAGAGAGAAGAGGCTGGCCGCTGGCCAGATATAATATCAACACCTGCAACAATACCAACGAAGACAAAAAGGAGGAAAAGGAGGAGAAAAAGAAGGAAAAGGAAGAAGAGAAAAAGGATAAACCCTCAAAGGAAGTAGAAAAGAAGAAAGAAATCTTTATGATAGATCCTTCAAGCAACCTGTACTATAGGTGGCTGACCATTATTGCCATACCTGTCTTCTATAACTGGTGCATGCTTGTGTGCAGAGCCTGTTTTGATGAACTCCAAAGTGACTACTTGATTATGTGGCTGGTCTTGGATTATACTGCTGATGTCATCTATGTTTTGGACTTGCTAGTTCGAATGAGGACAGGCTTTCTTGAACAAGGTTTAATGGTCAAAGATGCAGAGAAACTCAGAAAGCACTATATGAACATGCTTCAGTTCAAGCTGGATATACTATCTCTGATCCCCACTGATCTGGCTTTTTTAAAAGTGGGGCTGAACTATCCTGAGTTGAGGTTCAATCGTCTGCTGAAATTCGCCAGGCTATTTGAATTCTTTGACCGCACGGAGACTAGGACCAACTATCCTAACATATTCAGGATTGGAAATCTTGTCTTATACATTCTGATTATCATCCATTGGAATGCATGTGTCTACTTTGCCATTTCTAAGCTCATTGGATTTGGGACCGATTCCTGGGTTTACCCCAACATTTCTATCCCAGAATATGGGCGCCTGTCCAGGAAATATATTTATTGTCTCTACTGGTCCACCCTGACTCTGACTACCATTGGGGAGACTCCACCTCCTGTCAAAGATGAGGAGTACCTTTTTGTGGTGGTTGATTTCCTGGTGGGAGTGCTGATATTTGCCACCATTGTGGGCAACGTTGGCTCCATGATCTCCAACATGAATGCCTCTAGGGCTGAATTCCAGGCTAAAATTGACTCCATAAAGCAGTACCTGCAATTCCGAAAAGTAACCAAGGACTTGGAGACCCGGATCATCAGGTGGTTTGACTACCTTTGGACCAATAAGAAGACAGTTGATGAAAAGGAAGTTCTCAAAAGCCTCCCAGACAAGCTGAAGGCTGAGATCGCTATCAACGTGCACCTGGATACCCTGAAAAAGGTACGCATTTTCCAGGACTGTGAGGCAGGCCTCCTAGTGGAGCTGGTCCTAAAGCTTAGGCCTGCAGTGTTCAGCCCTGGTGATTATATTTGCAAGAAGGGGGATATCGGGAGAGAAATGTACATCATCAAAGAAGGGAAGTTGGCAGTAGTGGCGGATGATGGCGTCACTCAGTTTGTGGTCCTTGGCGATGGAAGCTACTTTGGGGAAATCAGCATCTTAAATATCAAAGGGAGCAAGTCTGGGAACAGAAGAACAGCCAACATCAGGAGCATTGGCTACTCTGATCTATTCTGCTTGTCCAAAGATGACTTAATGGAGTCCCTCATTGAATATCCAGAAGCCAAAAAGGCCCTGGAAGAGAAAGGACGACAGATTCTAATGAAAGATAACTTGATAGATGAGGATGTAGCTGGCAGTGGAGGAGATCCAAAGGACATGGAAGAAAAGGTGGAAAGACTTGAAACTTCTCTGGATAATTTACAAACTAAGTTTGCTAGGCTCCTGGCAGAATATAATAGCACCCAAATGAAAGTCAAGCAGAGACTGAGCAAACTTGAGAGCAAAATG------AGTGGAAGTGAC---TTAATGGATGGAGAGAACATTGTTGGTGGAGATGCTGAGAAAGATAAAGACAAAAAGCAAATGTTTAAGCCACTGAAAACAAAATTCAACAAGGTAAAGCCTGAAGAAGGAAATAAAAATGAAGAAATTATTAAGTCAGACATTCCAGCTCAGCCATCCATGGTCCAGAGAGAATGTCAAGCTGAAAAGGAGCCTCCCAAAGAT---AAGATGTCTTCAGACTCAGGTGAACCATCACTCCCCAAAAGAAAAGATGTAATTGCAAGGGAGAATTCTCCCGCAGTCCAGAACTTAAATCCTGACCCAGCACATCCTCAAAATTCAGAAGAACAAATCAGAATGACATCAATGCAGAAAGAAAAAAATAATTGGGAAAAAGAAGCAGTCAGCCCAGAACAAAATGTAAATGAGAACGTCATCACAAGTAAGTATGTTGAAACTCAGCTCCAGGACTTTGCTAAGAGAATGCATGAAAGAACAGCCCACTATAAGGAAAAGTTGAAAGAGGATGATTTGTCTTCTCCTGAAGCCAGTCCCAAAGCTGCTGCACCTGCAACTGTTCCT---CCCCAGCCAGGAGAAGAGGCTAAGGAAGAAGAGGAGCACTACTGTGACATGTTGTGTTGCAAATTCAAGAAAGTCCCATTGAAAGAGTTTCTAAAGAAGATGAAATTGCCAACCAATATAGATTCACACACAGATGACTCCTATCTCTTGTGGCTCTTATTAATCACTATTGCTTATAACTGGAACTGCTGGTTAATTCCAATGCGCCTAGCTTTTCCCTATCAAACACCAAGTAATATGAAATACTGGCTTGTAATTGACATCATCTGTGATATAATATACCTGAGTGATATGCTGATTATCCAACCCAGACTGGAATTTTTAAAAGGAGGAGACAAAATAATAGAACCAAAGGAGATGAAAGAACACTACCGGACTTCAATAAAATTTAAGTTGGATCTCATGTCAATAATACCATTTGATGTTCTTTACATCATTTTTGGGTTTAATCCAGTATTTAGAATGAATAGAACACTAAAGTATATCACATTCTTTGAATTTAATGACCGCCTGGAATCGAGAATGGACAAAGCATACATCTACAGAGTCATTCGAACCACTGGATACCTGCTATTCATCTTACATATTAATGCATGCATTTATTACTGGGCTTCAAACTATGAAGGGATTGGTAGCAGTAAATGGGTATATGATGGCAAAGGAAATAGTTATCTGAGATGTTACTACTGGGCAGTGCGAACTTTAATTACCATTGGTGGTCTTCCAGAACCACAAAGCACATTTGAGATTATATTCCAACTCTTGAATTTTTTCTCTGGGGTTTTTGTGTTCTCCAGCTTAATTGGACAGATGAGAGATGTCATTGGAGCAGCTACTGCCCATCAGAACCACTTCCGTTCCTGCATGGATAATACTGTCTCTTATATGAACACATATTCAATACCCAAATTGGTACAGAACCGTGTTCGAACTTGGTATGAATATACTTGGGCCTCTCAAAAAATATTAGATGAATCAGAATTTCTGGAAAACCTGCCCCTCAAGATGCAATTGGCCATTGCCATCGATGTGAATTTCAACATCGTGTCTAAGATCGACTTGTTCAAAGGGTGTGATACACAGATGCTTTACGACATGTTGCTGAAGTTGAAATCCACTGTGTATTTACCTGGTGACTTTGTCTGCAAAAAGGGAGAAATTGGTAGAGAGATGTATATCATTAAACAAGGAGAAGTTCAAGTTCTTGGAGGCCCTGATGGCAATCAAGTTCTGGTTACTCTGAAAGCTGGAGCTGTCTTTGGAGAAATCAGCCTTCTGGCAAAAGGTGGAGGAAACCGCAGGACAGCTAATGTGGTGGCCCATGGATTTGCCAATCTCTTTATCCTTGACAAAAAGGCACTCAGTGATATCTTAGTTCACTACCCCGACTCTGAAAAGGTCCTCCTGAAGAAAGCCAAATTACTTCTAAAGCAGAAGGCTAAGCCCACAGAGGCCCCACCTCCAGTGAAAGGTTTTGCCCTTCTTGCCCAGTCCAAAGGGGAGACACCCAAAATGCTTAAAGCTTTGTTGGGTGGCTCAGGTAAAACAAGTCTTGCAAGACTACTCAGACTGAAGAAAGAAATCGCAGCTCAGGAAAAAGATAAAAAAATTGGGGGAGTAGAGTACCAAGGAAATGAAGTAGCAGAAAAACAACTGGATGGGACCAAAAGTAAATCGGGAGATGAAGCAGGAAAAACAGAGGACAGGCTCAAATGTAAATCCACACCTGTTACAGAA---GGAGTATCCCAACCTATGCCAAATGCAGTCCTACCCAAGGGAAACACTAAAGAATCACTTATCATCACCATGACCCCTTCCTCTAATGCAGAAGAAGAAATTCTTACAGTTGAAATCAAAGAGAAGGCACAGATGGGCAGTGGAGCCAGTTCTGAGGACAAAGAATTAGCCAAGAGGTCCAAGGAGCTGGAAAAAAAGCTTCAGGAGGATGCAGACAAAGAGGCAAAGACTGTCAAGCTCCTATTGCTGGGTGCTGGGGAATCTGGAAAGAGTACCATCGTCAAACAGATGAAAATCATCCACCAGGATGGCTACACACCGGAGGAGTGTCTGGAGTTCAAAGCTGTCATCTATGGCAATGTGTTACAGTCCATTCTGGCCATCATCCGTGCCATGTCCACCCTGGGTATTGACTATGCAGACTCAGCTCGCGTGGATGACGGCCGGCAGCTCAACAACATGGCTGACTCCATGGAGGAAGGAACCATGTCTCCGGAGCTGGTGGTGATCATTAAAAAGCTGTGGCAAGACGGAGGTGTGCAGGCCTGCTTTGAGCGTGCCGCCGAGTACCAGCTCAACGACTCAGCCGCTTACTATCTCAACCAGCTGGATCGAATAACAGCCCCTGACTACCTCCCCAATGAACAGGATGTTCTGCGGTCTCGGGTCAAAACGACAGGGATCATTGAAACCAAGTTCTCAGTCAAAGACCTAAACTTCAGGATGTTTGACGTGGGAGGGCAGAGGTCAGAGCGCAAGAAATGGATCCACTGCTTTGAAGGTGTTACCTGCATCATTTTCTGTGGAGCCCTAAGTGCCTATGACATGGTACTGGTGGAAGATGACGAAGTGAACCGCATGCATGAGTCTCTGCACCTGTTCAACAGCATATGTAACCACAAGTTCTTTGCTGCCACTTCCATCGTGCTCTTTCTCAACAAGAAGGATCTCTTTGAGGAGAAGATCAAGAAGGTTCACCTCAGCATTTGCTTTCCCGAGTATGATGGGAACAACTCATTTGAGGATGCAGGAAATTACATAAAGAACCAGTTCCTTGATCTAAACATGCGAAAAGATGTCAAAGAAATCTACAGTCATATGACTTGTGCAACAGACACCCAGAATGTCAAATTTGTGTTTGACGCGGTTACAGACATCATCATCAAAGAAAACCTCAAGGATTGTGGGCTTTTCATGGCTCAGGATCTCAGTGAAAAGGAGCTGTTAAAAATGCAGATCGATCAACTTAAGAAGGAAGTGAAGAACGAAAGAGTAGTGATTTCCAAATCAGGGAAGGCACTTAAGGACTATGTGGAAGCTAATGCTGGAGATGACCCCCTCCTTAAAGGTGTCCCTGAGGACAAAAATCCCTTTAAGGAAAAAGGTGGTTGTATGATAAGCATGACACAAGCATGGGACCCTGCAGGGTTCTTGGCTTGGCGGCGAGAGGAG------------AACGAGGAGACTACTCGGGCGAGTCTTTTTACTTATACCAACAGCAACAACACAAAGGGCCCATTTGAAGGTCCCAATTATCACATCGCCCCACGCTGGGTATATAATCTTACCAGCTTCTGGATGATCTTTGTGGTCATCGCTTCCGTCTTTACCAATGGGCTGGTGCTGGTGGCGACCATGAAGTTCAAGAAATTGCGCCATCCCCTGAACTGGATTCTGGTGAACTTGGCCGTGGCAGACCTGGGGGAGACCATTATCGCTAGCACCATCAGTGTCATCAATCAGATCTATGGCTACTTCATCCTGGGCCACCCGATGTGTGTTTTGGAGGGCTACACTGTTTCTCTATGTGGAATCACAGGTCTCTGGTCCCTGGCCATCATTTCCTGGGAGAGGTGGGTTGTGGTGTGCAAGCCTTTTGGTAATGTGAAGTTTGATGCCAAACTGGCCATGGTGGGCATTGTCTTCTCCTGGGTCTGGGCAGCTGTCTGGACTGCACCCCCCATCTTTGGTTGGAGCCGATATTGGCCTCACGGGCTGAAGACATCCTGTGGGCCTGATGTATTTAGTGGCAGCTCAGACCCTGGTGTTCAGTCGTACATGATTGTCCTCATGACCACCTGCTGCATCTTTCCTCTCAGCATCATCATCCTCTGCTATATCCAAGTGTGGCTGGCCATCCGCGCAGTTGCTAAGCAACAGAAGGAATCCGAATCTACCCAGAAGGCTGAAAAGGAAGTGTCTCGCATGGTGGTGGTAATGATCCTTGCCTATTGCTTTTGCTGGGGGCCCTACACCTTGTTTGCATGCTTTGCAGCAGCCAACCCTGGTTACTCCTTCCACCCTTTGACAGCAGCCCTGCCTGCCTACTTTGCCAAGAGTGCCACTATCTACAACCCCATCATATATGTCTTCATGAACCGTCAGTTCCGAACCTGCATCCTACAGCTTTTCGGGAAGAAGGTGGATGATGGCTCTGAAGTTTCCAGCACCTCTAGGACAGAGGTCTCTTCTGTCTCCTCTGTGGCGCCTGCCATGTCAGGGGATGAGGAGTTCTACCTGTTTAAAAACATCTCATCGGTGGGACCGTGGGATGGCCCCCAGTACCATATTGCCCCGCTCTGGGCCTTCCGCTTTCAGACGGCTTTCATGGGCTTTGTTTTCTTCGCAGGGACACCCCTCAACGGTGTGGTGCTCATCGCCACCCTTCGTTATAAGAAGCTGCGCCAGCCACTCAACTACATCTTGGTTAACGTCTCTTTGGCCGGTTTCATCTTCTGCGTCTTCTCTGTCTTCACGGTCTTCGTCTCTAGTTCCCAAGGTTACTTCATCTTTGGCCGCCATGTCTGTGCGATTGAGGCTTTCCTGGGCTCTGTGGCAGGTTTGGTGACGGGCTGGTCATTGGCCTTCCTTGCCTTTGAGCGCTTCATTGTCATCTGTAAACCTTTTGGCAACTTCCGCTTCAATTCCAAGCATGCAATGTTGGTGGTCCTGGCTACTTGGGTCATTGGCATTGGTGTTTCTATCCCACCCTTCTTTGGCTGGAGCCGGTATATTCCCGA------------------GGGCCTACAGTGCTCCTGTGGCCCTGACTGGTACACAGTAGGCACAAAATACCGCAGCGAATACTACACCTGGTTCCTCTTCATTTTCTGTTTCATTGTGCCTCTCTCCCTCATCTGCTTCTCCTACTCCCAGCTGCTGGGAGCCCTCAGAGCTGTTGCAGCCCAGCAGCAAGAGTCAGCCACCACACAGAAGGCAGAGCGGGAGGTGAGTCGCATGGTGGTGGTGATGGTGGGCTCCTTCTGCCTTTGCTATGTGCCCTATGCTGCCCTGGCCATGTACATGGTCAACAATAGGAACCATGGGCTGGACCTACGGCTTGTCACCATCCCTGCCTTCTTCTCTAAGAGTGCTTGCGTCTACAACCCCATCATCTATTGCTTCATGAACAAGCAGTTCCACGCCTGCATCATGGAAATGGTATGTAGAAAGCCAATGACAGATGATTCTGAAACAACCAGCTCTCAGAAAACCGAAGTCTCCACTGTTTCCTCTAGCCAAGTTGGGCCTAGTATGGGTGATATCACCAAGGAGGAAGTGGAGAAATACTTAGGAAACAACCCTCAGTTTGCCAAGGAGTATTTTGACAAGAAGCTGAGGGTGGAGGTGCTGGGAGAAGTCTTCAAAAACAGCCCAGTATCCATCAAGGAGAATACATCCTTCAGTGAGATGACCCAAGTAGAGGAATCAGCTTTGATCTTTGAGTTGATGCAGAGCGTCCAAGATGAAGCAGCCAGCATGGAGGCAGTGGTGCACAAGAGTCTAAAGAGGCTTTCCCAGTTGCTCTCTGCTGACCGCTGTAGCATGTTCATTTACCGATCACGCAATGGAATTCCAGAGGTGGCATCTCGGCTGCTCGATGTCACCCCAACCTCCAAGCTAGAGGAGAACCTTGTGTCTCCTGACAAAGAAGTTGTTTTTCCTCTAGACAATGGGATTGTGGGTTGGGTTGCTCATACTAAAAAACTTTTTAATATTCCGGATGTAACCAAGAACACCCATTTTTCAGACCTTATGGATAAGAAAACTGGTTATACCACTAAGAACATGCTGGCAATGCCTATCATGATGGGCAAGGAGGTTCTTTCTGTTATGATGGCTATCAATAAAATCAATGAGCCTGAGTTTACTAAGCAGGATGAAGAGGTTTTTTCCAAATACCTCAATTTTGTTTCTTTTGTTCTAAGGCAGCACCACCTGTCTTACCTTCACAGTATTGAAACTCGCAAAACTCAGGTCCTTTTATGGTCAGCCAACAAAGTATTTGAAGAACTTACAGATATTGAGCGGCAATTTCATAAAGCCCTATATACCATTAGAGCCTATCTGAACTGTGAAAGATACTCCATCGGCCTACTGGACATGACCAAAGAAAAGGAGTTCTATGATGAATGGCCTATCAAGCTTGGAGAAGTAGAGCCCTACAAAGGTCCAAAGACACCAGATGGCAGAGAAATTATCTTTTATAAGATTATTGATTATATTCTGCATGGAAAAGAAGATATCAAAGTCATCCAGACGCCTCCTACAGACCACTGGTCTCTTGTTAGTGGGTTGCCAACATATGTTGCTGAACATGGATTTATTTGTAATATGATGAATGCACCAGCAGATGAATATTTCACATTTCAGAAAGGACCCGTTGATGAAACAGGCTGGATCATTCAAAATGTCCTCTCCCTACCCATCGTCAACAAGAAGGAAGACATTGTGGGAGTCGTGACATTCTACAATCGAAAAGACGCAAAGCCCTTTGATGAATATGATGAGCAAATCACTGAGATTCTCACACAGTTTCTTGGTTGGTCTCTTTTAAATACTGACACCTATGATAAAATGAATAAACTTGAAAACAGAAGGGACATTGCTTATGAAATGCTCATGTATCAGACCAAAGCTACTGCTGGTGAAATTGAATCTATTTTGAAATACAAAGAAAAGTTGAATACAAATATTATTGAAGATTGTGAAGAAAAGGAACTCATCCAGATTTTGAAAGAGGAGCTGCCAAACCCAAAGGATGTAGAACTTTATGAGTTCCACTTCAGTGACTTTCCCATTACAGAGCATGGATTGATAAAATGTGGGATCCAATTATTTTTTGAAATAAAAGCCGTGGAAAAGTTCAAAGTGCCTGTGGAGGTCCTTACAAGATGGATGTACACAGTGAGAAAAGGTTACCGATCTGTCACCTATCACAACTGGCGGCATGGATTCAATGTGGGACAGACAATGTTTACCCTGCTAATGACAGGAAAACTGAAGAAATATTATACCGATCTGGAAGCCTTTGCTATGATTGCAGCTGCTTTCTGCCATGATATTGATCATAGAGGCACCAACAATTTGTATCAGATGAAATCTGCATCCCCCTTAGCCAAGCTTCATGGATCTTCGATTTTGGAGAGACACCACCTGGAGTTCAGTAAGAGTCTGCTGCATGATGAGAGTTTAAACATCTTCCAGAACCTCAATAAGCGCCAGTTTGAAACCGTTATTCATCTATTTGAAGTGGCAATAATAGCAACTGACCTGGCTTTATATTTCAAGAAAAGAACCATGTTTCAGAAGATTATTGACACTTGTGAAAAAATGGAAACTGAAGAGGAGGTCATTAAGTATATATCCATTGACCCAACAAAAAAAGAAGTTATCATGGCGATGATGATGACAGGGTGTGACCTCTCTGCTATAACCAAGCCTTGGGAGATCCAAAGCCAGGTAGCCCTCATGGTTGCAAATGAATTTTGGGAACAAGGAGACCTGGAGAGAACAGTATTGCAACAACAACCAATTCCAATGATGGACAGAGAAAAAGGAGATGAACTACCTAAGCTCCAAGTTGGTTTCATCGATTTTGTGTGTACTTTTGTATACAAGGAATTCTCCCGGTTTCACAAAGAAATTACACCAATGTTGAATGGTCTTCAAAACAACAGAGTAGAGTGGAAATCCCGAGCTGATGAATATGATGAAAAAATGAAGGTGATAGAAGAAGAAAAGAAAAAACAAGAAGAAGCCAACGCAGCTCCAAAAGTTGAAGAAGATGTAGGAAATACTACAAAAAGTGCTGATGACAAAAAGTCCAAAACATGTGATATTTTGATGAGTGACAACAACACATTGGCCCCTCCAGCCACAGAGCAAGCTCCCTCCACTCCCCGCAAGGGACCCCCTAAATTCAAACAGAGACAAACTCGACAATTCAAGAGCAAGCCTCCTAAAAAAGGTGTAAAAGGGTTTGGAGATGACATCCCAGGCATGGAGGGCCTTGGAACAGATATCACGGTCATTTGCCCCTGGGAAGCCTTCAGTCACCTGGAATTACATGAGCTGGCCCAGTTTGGGATCATC
Notoryctes_typhlops_DNA_Zoo  ATGGCTAAAATCAACACTCAGTACTCCTATCCTACCACACACAGACTCTCAGTCAGGTCCACTGATGAAGACCTAGAAAGAGTTGAAAATGGCACCAGCAGGGCTCATTCCACATGTGAAGACCCATCATCAGAACTGCATCAAGTGATTACCATGGAGAACAGAGCTCCGTCTGAA------TCCTGCCAAAGTTCCTTCACGAGCCAGAGGCCAGCCAGGTTGTCCCAACTCATTCTTTCCCTTAGAGCATGGGCTACAAGACATATACGTCATGAAGAGCAAAGACCAGATTCCTTCCTGGAGCGTTTCCAAGGGGGAGAACTCAAAGAACTGTCCAGCCGAGAAAGCTACACCCAGTCCAACTTAGGCATTCAAGAGGTGTCAGACACAGAGAGAAGAGGCTGGCCACTGGCCAGATATAATATCAACATCTGCAACAATACCAACGAAGACAAAAAGGAGAAAAANNAAAATAAAAAGAAGGAAAAGGAAGAAGAGAAAAAGGATAGACCCTCAAAGGAAGTAGAAAAGAAGAAAGACATCTTTGTAATAGATCCTTCTAGCAACTGGTACTATAGGTGGCTGACCATCATTGCTATTCCTGTCTTCTATAACTGGTGCATGCTTGTGTGCAGAGCCTGTTTTGATGAACTTCAAAGTAACCATTTGATGTTGTGGCTGGTCTTGGATTATATTGCTGATGTCATCTATGTTTTGGATTTGCTGGTTCGAATGAGGACAGGCTTTCTTGAACAAGGTTTAATGGTCAAAGATGCAGTGAAACTCAGAAAGCACTACATGAAAACGCTTCAGTTCAAGCTGGATGTATTATCTCTGGTCCCTACTGATCTGGCTTATTTAAAAGTGGGGCTGAACTACCCTGAGTTGAGGTTCAATCGCCTATTGAAATTCTCCAGGCTATTTGAATTCTTTGACCGCACAGAAACTAGGACCAACTATCCTAATATATTCAGAATTGGAAATCTTGTCCTATACATTCTGATTATCATCCATTGGAATGCATGTATCTACTTTGCCATTTCCAAACTTATTGGATTTGGGACCGATTCCTGGGTTTACCCCAACATCTCTATCCCAGAATATGGGCGCTTGTCTAGGAAATATATTTATTGTCTCTACTGGTCCACCCTGACTCTGACTACCATTGGGGAGACTCCAACCCCTGTCAAAGATGAGGAGTACCTTTTTGTGGTGGTTGACTTCCTGGTGGGAGTGCTCATTTTTGCCACCATTGTGGGTAATGTTGGCTCCATGATCTCCAACATGAATGCCTCCAGGGCAGAATTCCAAGCAAAAATTGACTCCATAAAGCAGTACATGCAATTTCGAAAAGTGACCAAGGACTTGGAGACCCGGATCATCAGGTGGTTCGACTATCTTTGGACCAACAAGAAGACAGTCGATGAAAAGGAAGTACTCAAAAGTCTCCCAGACAAGCTAAAGGCTGAGATTGCCATCAATGTGCACTTGGATACCCTGAAGAAGGTACGCATTTTCCAGGACTGTGAGGCAGGTCTCCTGATAGAACTAGTCCTAAAGCTTAGGCCTGCAGTGTTCAGCCCTGGTGATTATATCTGCAAGAAAGGGGATATTGGGAGAGAAATGTACATCATCAAGGAAGGGAAGTTGGCAGTAGTGGCTGATGATGGCATCACTCAATTTGTGGTTCTTAGTGATGGAAGCTACTTTGGGGAAATCAGCATCTTAAACATCAAAGGGAGCAAAACTGGGAACAGAAGAACAGCCAACATCAGGAGCATTGGTTACTCTGATCTATTCTGCTTATCCAAAGATGACTTAATGGAGTCCCTCGTTGAATATCCAGAAGCCAAAAAGGCCCTGGAAGAGAAAGGACGGCAAATTCTGATGAAGGACAACTTGATAGATGAGGATGTGGCTGGGAGTGGAATAGACCCAAAGGACATGGAAGAGAAGGTAGAGAGACTTGAATCTTCCCTGGATAATTTACAGACCAGGTTTGCTAGGCTTTTGGCAGAATATAATGCCACCCAAATGAAAGTCAAGCAGAGACTCAGCAAACTCGAGAACAAAGTAAAGAAGTGTGGGAGTGAC---TTATCGGATGGAGAGAGCACTGTTGATGGAGATGCTGAAAAAGCTAAGGACAAAAAGCAAATGTTTAAGACACTGAGAAGAAAATTGAATAAAGTGGAGCCTAAAGAAGGAAATAAGAATGAAGAAACTATTAAGCCAGACATTCCAGCTCAGCCATCCATGGGCCAGAGAGAATGTCAAACTGAAAAGGAACCTCCCAAAGTC---AAGATGTCTTCAGCCTCAGATGAACTATCACTCCCCCCTAAAAAAGATGTAATTCCAGGGAAGAAGTCTCCCACAGACCAGAACTTAAATCCTGACCCTGAACATCCTCAAAATGAAAAAGAGTCAACCAGAATAACACCCATACAGAAGGAAATGAATAATAGGACAAAAGAAGTGGTCAACCTAGAAAAAAAGCAACATCAAAACCCCATTGCAAGTAAGTATTTTGAAACTCAGCTCCAGGGCTTTGCCAAGAGGATGCAAGAAAGGACAGACCAATATAAGAAAAAGTTGGAAGAGGGTGATTTGTCCTCCCCTGAAGCCAGTCCCAAAGCTGCTGCACCTGCAGTTCCTCTTCCCCACCCAGCAGAAGATGAGGCTAAGGAAGAAGAGGAGCACTACTGTGACATGCTGTGCTGCAAATTCAGGAAGGTTCCATTGAAAGAATATCTCAAGAAGATGAAATTTCCAAACACTATAGATTCACAAACAGATGACTCCTATGTCTTGTGGCTCTTGTTAGTCACTATTGCTTATAACTGGAACTGCTGGTTTATTCCAATGCACCTAGCTTTTCCCTATCAAACAACAAACAACATGGGATACTGGCTTGTAATTGACATCATCTGTGACATCATATATCTGAGTGACATGCTGATATTCCAACCCAGACTAGAATTTTTAAAAGGAGGAGACAAAATAATAGAACCAAAGGAGATGAAAGAGCACTACCAGACTTCTGCAAAATTTAAGCTGGATCTCATGTCAATAATACCATTTGATGCTCTCTACTTCGTTTTTGGATTTAATCCAGTATTGAGAACAAATAGAACACTAAAGTACAATTCATTCTTTGACTTTAATGACCACCTGGAGTCGAGAATGAACAAAGCATACATCTACAGAGGCATTGGAACTACCGGATACCTGCTATTCGTCCTACATATTAATGCATGCATTTATTACTGGGCTTCAGACTATCAAGGAATTGGTAGCACTAGATGGGTATATGATGGTAAAGGAAATAGTTATCTGAGATGTTACTACTGGGCAGTTCGAACTTTAATTACCATTGGTGATCTTCCAGAACCACAAACCACATTTGAAATTATCTTCCAACTCTTGAATTTTTTCTCTGGGGTTTTTGTGTTCTCCAGCCTAATTGGACAGATGAGAGATGTCATTGGAGCAGCTATGGCCAATCAGAACCACTTCCATGCTTGCATGGATGGCACAGTCTCTTATATGAATATGTATTCTATACCCAAAATAGTGCAGAACTGCGTTTGGACTTGGTATGAATATACTTGGGACTCCCAAAGATTATTGGNNNNNNNNNNNNNNNNNNNNNNNNNNNNNNNNNNNNNNNNNNNNNNNNNNNNNNNNNNNNNNNNNNNNNNNNNNNNNNNNNNNNNNNNNNNNNNNNNNGGGTGTGATACACAGATGATTTATGACATGCTGCTGAAATTGAAATCCACTGTGTATTTACCTGATGACTTTGTCTGCAAAAAGGGAGAGATTGGCAGAGAGATGTATATCATTAAACAAGGAGAAGTCCAAGTTCTTGGAGGCTCTGATGGCAATAAAGTTCTAGTTACTCTGAAAGCTGGAGCTGTCTTTGGAGAAATCAGCCTTCTGGTAAAAGGTGGAGGAAACCTCCGGACAGCTAANNNNNTGGCCCATGGATTTGCCTATCTCTTTATCCTTGACAAAAAGACACTCAGTGAAATCTTAATGTACTACCCAGACTCTGAAAAGCTCCTCATGAAGAAAGCCAAATTACTTCTAAAGCAGAAGGCTAAGCCCACAGAGAACCCACCTCCAGCAAAAGGTTTTGCCCTTCTCCTCCCATCCAAAGAAGAGACACCCAAAATGCTTAAAGCTTTGCTGAGTGGCTCAGGTAAAACAAGTCTTTCAAGACTACTCAGACTGAAGAAAGAAATAGCAGTTCAGGAAAAAGATAAAAAAACTGAGGGACTAGAGGACCAAGGAAATGAAGCAGGAGAAA---AAGTGGACAAGGCCAAAGGAAAATTTGAAAACGAAGAAGAAAAAAGAGTAGAAAGGCTCAAATGTAACTCCAGTCTTGTTACAAAAGAAGAAGTTCCCCAGCCTATACCAAAGGCAGTCCTACCCAGGGAAAACACTAAAGAATTACTTATCATCACCATGACCCCTTCCTCTAATGCAGAAGAAGAAATTCTTACAGTCGAAATCAAAGAGAAGGCACAGNNNNNNNNNNNNNNNNNNNNNNNNNNNNNNNNNNNNNNNNNNNNNNNNNNNNNNNNNNNNNNNNNNNNNNNNNNNNNNNNNNNNNNNNNNNNNNNNNNNNNNNNNNNNNNNNNNNNNNGAGCTGGGGGATCAGGNNAGAGTACCATCATCAAACAGATGAAAATCATCCACCAGGACGGGTATACACCCGAGGAATGTTTGGAGTTCAAAGCCATTATCTACGACAATGTGCTGCAGTCTATTCTGGCCATCATCCGTGCCATGTCCACCCTGGGCATTGATTATGCAGAGTCATCTCATGTGGATGACAGAGGACAGCTTAATAACATGGCTGATTCTATGGAAGAAGGAACTATGCCTCCTGAGTTGGTGGCTATTACTAAAAGGCTGTGGCAAGATGGAGGTGTGCAGGCCTGTTCTGAATGTGCTGCAGAGTACCAACTCAATGATTCTGCCTCTTACGATCTCAATCAGCTGGATCGAATAACAGCCCCAGACTACCTTCCCAATGAGCAGGATGTTCTACGGTCTCCGGTCAAAACTACAGGAATCATTGAGACCAAGTTCTCAGTCAAGGACCTGAACTTCAGGATGTTTGATGTGGGAGGTCAGAGGTCAGAACACAAGAAATGGATCCACTGTTTTGAAGGTGTTACCTGCATCATTTTCTGTGGAGCCTTAAGTGCCTATGACATGGTACTGGTGGAAGATGATGACATGAATCGCATGCATGAGTCTCTGCACCTGCTCAACAGCATATGTAACCACAAGTTCTTTGCTGCCACTTCCATCGTCCTCTTTCTCAATAAGAAGGACCTCTTTGAGGAGAAGACCAAGAAGGTTCACCTCAGCATTTGCTTTCCTGAGTACGATGGGAACAACTCATATGAGGATGCAGGAAATTATATAAAGAGAAGGTTTCTTGACCTAAACATGCAAAAAGATGTCAAAGAAATCTACAGTCATATGACTTGTGCCACAGACACACAAAATATCAAGTTTGTGTTTGATGCAGTTACAGATATCATCATCAAAGAAAACCTCAAGGACTGTGGGCTTTTCATGGCTCAGGATCTTACCGAGAAGCAACTTTTAAAAATGCAGATCGATCAACTTAAGAAGGAAGTAAAGAACAAAAGAGCCATGGTTTCTAAAACGGGGAAGGAACTTAAGGACTATGTGGAAGCCAATGCTGGAGATGATTCTCTTCTTAAAGGCATCTCTGAGGACAAAAATCGCTTTAAGGAGAAAGGTGGTTGTATGATAAGCATGACACAGGCATGGGACCCTGCAGGGTTCTTGGCTTGGTGGCAGGACGAG------------AACGAGGGGACTACTCGGGCAAGCCTTTTTGTTTATACCAACAGCAACAATACAAGGGGCCCATTTGAAGGTCCCAATTATCACATTGCCCCACGCTGGGTATACAATCTCACCAGCTTCTGGATGATCTTTGTGGTCATTGCATCCGTCTTCACCAATGGGCTGGTGCTTGTGGCAACCATGAAGTTCAAGAAATTGCGCCACCCACTGAACTGGATCCTGGTGAACTTGGCTGTGGCAGACCTGGGAGAGACCATCATCGCTAGCACCATCAGTGTCATCAACCAGATCTATGGCTATTTCATCCTGGGCCACCCGATGTGTGTGTTGGAGGGCTACACCGTCTCTCTGTGTGGCATCACAGGTCTTTGGTCCCTGGCTATCATTTCCTGGGAGAGATGGGTGGTGGTGTGCAAGCCTTTTGGTAATGTGAAGTTTGATGCCAAGCTGGCCATGGTGGGCATCCTCTTCTCCTGGGTCTGGGCAGCTGTCTGGACTGCACCCCCCATTTTTGGCTGGAGCAGGTACTGGCCTCATGGACTGAAGACATCCTGTGGCCCTGATGTGTTTAGTGGCGGCTCTGACCCTGGCGTACAGTCCTACATGGTTGTTCTTATGGTCACCTGCTGCATCCTTTCTCTCAGCATCATCCTCCTCTGCTATATCCAAGTGTGGCTGGCCATCCGGGCAGTTGCTAAGCAACAGAAGGAATCCAACTCTACCCAAAAGGCCGAGAAGGAAGTGTCCCGAATGGTGGTGGTGATGATCCTCGCCTACTGCTTTTGCTGGGGCCCCTATACATTGTTTGCATGCTTTGCAGCAGCAAACCCTGGGTATGCCTTCCACCCTTTGACTGCATCCCTGCCTGCCTATTTTGCCAAGAGCGCCACTATCTACAACCCCATCATATATGTCTTCATGAACCGGCAGTTCCGAACCTGCATCCTACAGCTTTTCGGGAAGAAGGTGGATGATGGCTCTGAAATTTCTAGCACCTCCAGGACAGAGGTCTCTTCTGTCTCCTCTGTGGCCCCTGCAATGTCAGGGGAAGAGGAGTTCTACCTGTTCAAAAACATCTCATCAGTGGGACCATGGGATGGCCCTCAGTACCATATTGCTCCTGCCTGGGCCTTCCACTTCCAGACGGCTTTCATGGGCTTTGTCTTCTTTGCAGGGACACCGTTCAATGGTGTGGTACTCATTGCTACACATCGCTATAAGAAACTGTGCCAGCCACTCAACTACATCTTGGTTAATGTCTCCATGGCTGGTTTCATCTTTTGTATCATCTCTGTCTTCACTGTCTTCATCGCTAGCTCCCAAGGCTACTTCATCTTTGGCCGCCAAGTTTGTGCTATGGAGGCTTTCTTGGGCTCTGTGGCAGGTTTGGTGATGGGCTGGTCATTGGCCTTTCTTGCCTTTGAGCGTTTCATTGTCATCTGTAAACCTTTTGGCAACTTTCGCTTCAACTCCAAGCATGCGATGATGGTGGTCCTGGCTACTTGGGTCATTGGCATTGGTGTTTCCATCCCACCCTTCTTTGGCTGGAGCCGGTATATTCCCAGTGCTTCTGTGGTCCTGATTGGTACACAGTGCTCCTGTGGTCCTGATTGGTACACAGTAGGCACAAAATACCACAGTGAATACTACACTTGGTTCCTCTTCATTTTCTGTTTCATCATGCCTCTCTCCCTCATCTGCTTCTCCTACTCTCAGCTGCTAGGAGCCCTCAGAGCTGTTGCAGCCCAGCAACAGCAGTCAGCCACAACACAGAAGGCAGTGCGGGAGGTGAGTTGCATGGTAGTGATGATGGTGGGCTCCTTCTGTCTTTGCTATGTGCCCTATGCTACTCTGGCCATGTATATGGTTAACAACCAGAATCATGGGCTGGACCTACAGCTGGTCACCATCCCTGCCTTCTTCTCTAAGAGTGCTTGTGTCTACAACCCCATCATCTATTGCTTCATGAATAAGCAGTTCCACGCCTGCATCATGGAGATGGTATGTAAAAAGCCAATGACAGATGACTCTGAAACATCCAGCTCTCAGAAAACTGAAATCTCTGTTGTTTCTTCCAGCCAAGTTGGCCCTAGTATGGGTGAACTCACCAAGGAGGATGTGGAGAAATACCTAGGAAACAACCCCCAGTTTGCTAAGGAGTACTTGGACAAGAAGTTGAGAGTAGAAGCATTAGGAGAAGTCTTCAAAAACAGCCCAGCATCCATCAAGATGGATACTTCCTTTAATGATAGGGCTCAAGTAGAGGAATCAGCCTTGATCTTTGAACTGCTGCAGAACATGCAAGATGAAGCTGCCAGCATGGAGGCAGTGGTGCACAGGAGTCTAAAGAGGCTATGCCAATTGCTGTCTGCTGACCGCTGTAGCATGTTCATTTGCCGATCACGCAATGGAACTCCAGAAGCAGCATCAAGGCTGCTTGATGTCACCCCAGTTTCCAAGCTGGAGGAGAACCTCGTGGCTCCTGACAAAGAAGCCGTTTTTCCTCTAGACATCGGGATTGTGGGTTGGGTTGCTCATACTAAAAAATTCTTTAATATTCCGGATGTAACCAAGAACAGTCATTTTTCCGACTTTATGGATAAGCAAACTGGTTATACCACCAAGAATATGCTGGCAATGCCTATAGTGATGGGCAAAGAAGTCCTGGCTGTCATGATGGCTGTGAATAAAGTCAATGAGCCCAAGTTTACTAAGCTGGATGAAGAGGTTTTTTCCAAATACCTCAGTTTTGTTTCTTTTGTTCTAAAGCAGCACCACATGGCATACCTCCACAGTATTGAATCTCGAAAAGCCCAGGTCCTTTTATGGTCTGCCAACAAAGTATTTGAAGAACTTACAGATACTGAGCGACAATTTCACAAAGTCCTGTATACCATTAGATCCTATTTGAACTGTGAAAGATACTCCATCGGCCTACTGGACATGACTAAAGAAAAGGAGTTCTTTGATGAATGGCCAATCAAGCTTGGAGAAGTAGAGCCTTACAAAGGTCCAAAGACACCAGATGGCAGAGAAATTATCTTTTATAAGATTATTGATTATATTCTACATGGAAAAGAAGAGATCAAGGTCATCCAGACACCTCCTGCAGACCACTGGACTCTTGTTAGTGGATTGCCAACATATGTTGCTGAACATGGATTTATCTGTAATATGATGAATGCACCAGCAGATGAATATTTCACATTTCAGAAAGGACCCGTTGACAAAACAGGCTGGATCATTCACAATGTCCTATCCCTACCCATAGTCAACAAGAAGGAAGACATTGTGGGAGTCCTGACATTGTACAATCGAAAAGACACAAAACCCTTTGATGAATACGATGAGCAAATCACTGAGCTTCTCACACAGTTCCTTGGCTGGTCTCTTTTAAATACTGACACCTATGATAAAATGAATAAACTTGAAAACAGAAGGGACATTGCTTATGAAATGCTCATGTACCAGACCAAAGCTACTGCTGGTGAAATTGAATCTATTTTGAAATACAAAGAGAAGTTGAATACAAATATTATTGAAGACTGTGAAGAAAAACAACTCATCCAGATTTTGAAAGAGGAGCTGCCCAACCCAAAGGACGTTGAACTTTATGAATTCCACTTCAGTGACTTGCCCATTACAGAGCATGGATTGATAAAGTGTGGAATCCAGTTATTTTTTGAAATAAAAGCTGTGGAAAAATTCAAAGTGCCTGTGGAGGTCCTTACCAGATGGATGTACACAGTGAGAAAAGGTTACCGATCTGTCACCTATCACAACTGGCGGCATGGATTCAATGTGGGACAGACAATGTTTACCCTGCTAATGACAGGAAAACTGAAGAAGTATTTTACTGATCTGGAAGCTTTTGCTATGATTGCAGCTGCTTTCTGCCATGATATTGATCACAGAGGCACCAACAATTTGTATCAGATGAAATCAGCATCCCCCTTAGCCAAACTTCATGGATCTTCCATTTTAGAGAGACACCACCTGGAGTTCAGTAAGACTCTGCTGCATGATGAGAGCTTAAACATCTTCCAGAATCTCAATAAGCGCCAATTTGAAACTGTTATTCATCTATTTGAAGTGGCGATAATAGCAACTGACCTGGCTTTGTATTTCAAGAAAAGAACCATGTTTCAGAAGATCATTGACACTTGTGAAAAGATGGAAACTGAAGAGGAGGTCATTAAGTACATCTCCATTGACCCAACCAAGAAAGAGGTTATCATGGCGATGATGATGACCGGGTGTGACCTCTCAGCAATAACCAAGCCCTGGGAGATTCAAAGCCAGGTAGCCCTCATGGTTGCGAATGAATTTTGGGAACAAGGAGACCTGGAGAGAACAGTATTGCAACAACAGCCAATTCCTATGATGGACAGAGAAAAAGGAGATGAACTACCCAAGCTTCAAGTTGGCTTCATCGATTTTGTGTGTACTTTTGTATACAAGGAATTCTCCCGATTTCACAAAGAAATTACACCAATGTTGGAAGGTCTTCAAAACAACAGGGTAGAATGGAAATCCCAAGCCGATGATTACGATAAAAAAATGAAGGTGATAGAAGAAGAGAAGAAAAAGCAGGAAGAAGCCAACACAGCCCCAAAAGCTGAAGAAGATGTAGGAAGTACT---------GGCGATGACAAAAAGTCTAAAACATGTCAAATTTTGATGAGTGACAACAACACACTGGCCCCTCCAGCCTCAGGCCAGGGTCCAGCTACTCCACACAAGGCACCTCCGAAATTCAAGCAGAGACAAACTCGACAGTTCAAGAGCAAGCCTCCTAAGAAAGGCGTAAAAGGGTTTGGAGATGACATCCCAGGCATGGAGGGCCTTGGAACAGATATCATGGTCATCTGTGCCTGGGAAGCCTTCAGCCACCTGGAATTACATGAACTGGCCCAGTTTGGAATCATC
Notoryctes_typhlops_NYGC  ATGGCTAAAATCAACACTCAGTACTCCTATCCTACCACACACAGACTCTCAGTCAGGTCCACTGATGAAGACCTAGAAAGAGTTGAAAATGGCACCAGCAGGGCTCATTCCACATGTGAAGACCCATCATCAGAACTGCATCAAGTGATTACCATGGAGAACAGAGCTCCGTCTGAA------TCCTGCCAAAGTTCCTTCACGAGCCAGAGGCCAGCCAGGTTGTCCCAACTCATTCTTTCCCTTAGAGCATGGGCTACAAGACATATACGTCATGAAGAGCAAAGACCAGATTCCTTCCTGGAGCGTTTCCAAGGGGGAGAACTCAAAGAACTGTCCAGCCGAGAAAGCTACACCCAGTCCAACTTAGGCATTCAAGAGGTGTCAGACACAGAGAGAAGAGGCTGGCCACTGGCCAGATATAATATCAACATCTGCAACAATACCAACGAAGACAAAAAGGAGAAAAANNAAAATAAAAAGAAGGAAAAGGAAGAAGAGAAAAAGGATAGACCCTCAAAGGAAGTAGAAAAGAAGAAAGACATCTTTGTAATAGATCCTTCTAGCAACTGGTACTATAGGTGGCTGACCATCATTGCTATTCCTGTCTTCTATAACTGGTGCATGCTTGTGTGCAGAGCCTGTTTTGATGAACTTCAAAGTAACCATTTGATGTTGTGGCTGGTCTTGGATTATATTGCTGATGTCATCTATGTTTTGGATTTGCTGGTTCGAATGAGGACAGGCTTTCTTGAACAAGGTTTAATGGTCAAAGATGCAGTGAAACTCAGAAAGCACTACATGAAAACGCTTCAGTTCAAGCTGGATGTATTATCTCTGGTCCCTACTGATCTGGCTTATTTAAAAGTGGGGCTGAACTACCCTGAGTTGAGGTTCAATCGCCTATTGAAATTCTCCAGGCTATTTGAATTCTTTGACCGCACAGAAACTAGGACCAACTATCCTAATATATTCAGAATTGGAAATCTTGTCCTATACATTCTGATTATCATCCATTGGAATGCATGTATCTACTTTGCCATTTCCAAACTTATTGGATTTGGGACCGATTCCTGGGTTTACCCCAACATCTCTATCCCAGAATATGGGCGCTTGTCTAGGAAATATATTTATTGTCTCTACTGGTCCACCCTGACTCTGACTACCATTGGGGAGACTCCAACCCCTGTCAAAGATGAGGAGTACCTTTTTGTGGTGGTTGACTTCCTGGTGGGAGTGCTCATTTTTGCCACCATTGTGGGTAATGTTGGCTCCATGATCTCCAACATGAATGCCTCCAGGGCAGAATTCCAAGCAAAAATTGACTCCATAAAGCAGTACATGCAATTTCGAAAAGTGACCAAGGACTTGGAGACCCGGATCATCAGGTGGTTCGACTATCTTTGGACCAACAAGAAGACAGTCGATGAAAAGGAAGTACTCAAAAGTCTCCCAGACAAGCTAAAGGCTGAGATTGCCATCAATGTGCACTTGGATACCCTGAAGAAGGTACGCATTTTCCAGGACTGTGAGGCAGGTCTCCTGATAGAACTAGTCCTAAAGCTTAGGCCTGCAGTGTTCAGCCCTGGTGATTATATCTGCAAGAAAGGGGATATTGGGAGAGAAATGTACATCATCAAGGAAGGGAAGTTGGCAGTAGTGGCTGATGATGGCATCACTCAATTTGTGGTTCTTAGTGATGGAAGCTACTTTGGGGAAATCAGCATCTTAAACATCAAAGGGAGCAAAACTGGGAACAGAAGAACAGCCAACATCAGGAGCATTGGTTACTCTGATCTATTCTGCTTATCCAAAGATGACTTAATGGAGTCCCTCGTTGAATATCCAGAAGCCAAAAAGGCCCTGGAAGAGAAAGGACGGCAAATTCTGATGAAGGACAACTTGATAGATGAGGATGTGGCTGGGAGTGGAATAGACCCAAAGGACATGGAAGAGAAGGTAGAGAGACTTGAATCTTCCCTGGATAATTTACAGACCAGGTTTGCTAGGCTTTTGGCAGAATATAATGCCACCCAAATGAAAGTCAAGCAGAGACTCAGCAAACTCGAGAACAAAGTAAAGAAGTGTGGGAGTGAC---TTATCGGATGGAGAGAGCACTGTTGATGGAGATGCTGAAAAAGCTAAGGACAAAAAGCAAATGTTTAAGACACTGAGAAGAAAATTGAATAAAGTGGAGCCTAAAGAAGGAAATAAGAATGAAGAAACTATTAAGCCAGACATTCCAGCTCAGCCATCCATGGGCCAGAGAGAATGTCAAACTGAAAAGGAACCTCCCAAAGTC---AAGATGTCTTCAGCCTCAGATGAACTATCACTCCCCCCTAAAAAAGATGTAATTCCAGGGAAGAAGTCTCCCACAGACCAGAACTTAAATCCTGACCCTGAACATCCTCAAAATGAAAAAGAGTCAACCAGAATAACACCCATACAGAAGGAAATGAATAATAGGACAAAAGAAGTGGTCAACCTAGAAAAAAAGCAACATCAAAACCCCATTGCAAGTAAGTATTTTGAAACTCAGCTCCAGGGCTTTGCCAAGAGGATGCAAGAAAGGACAGACCAATATAAGAAAAAGTTGGAAGAGGGTGATTTGTCCTCCCCTGAAGCCAGTCCCAAAGCTGCTGCACCTGCAGTTCCTCTTCCCCACCCAGCAGAAGATGAGGCTAAGGAAGAAGAGGAGCACTACTGTGACATGCTGTGCTGCAAATTCAGGAAGGTTCCATTGAAAGAATATCTCAAGAAGATGAAATCTCCAAACACTATAGATTCACAAACAGATGACTCCTATGTCTTGTGGCTCTTGTTAGTCACTATTGCTTATAACTGGAACTGCTGGTTTATTCCAATGCACCTAGCTTTTCCCTATCAAACAACAAACAACATGGGATACTGGCTTGTAATTGACATCATCTGTGACATCATATATCTGAGTGACATGCTGATATTCCAACCCAGACTAGAATTTTTAAAAGGAGGAGACAAAATAATAGAACCAAAGGAGATGAAAGAGCACTACCAGACTTCTGCAAAATTTAAGCTGGATCTCATGTCAATAATACCATTTGATGCTCTCTACTTCGTTTTTGGATTTAATCCAGTATTGAGAACAAATAGAACACTAAAGTACAATTCATTCNTTGACTTTAATGACCACCTGGAGTCGAGAATGAACAAAGCATACATCTACAGAGGCATTGGAACTACCGGATACCTGCTATTCGTCCTACATATTAATGCATGCATTTATTACTGGGCTTCAGACTATCAAGGAATTGGTAGCACTAGATGGGTATATGATGGTAAAGGAAATAGTTATCTGAGATGTTACTACTGGGCAGTTCGAACTTTAATTACCATTGGTGATCTTCCAGAACCACAAACCACATTTGAAATTATCTTCCAACTCTTGAATTTTTTCTCTGGGGTTTTTGTGTTCTCCAGCCTAATTGGACAGATGAGAGATGTCATTGGAGCAGCTATGGCCAATCAGAACCACTTCCATGCTTGCATGGATGGCACAGTCTCTTATATGAATATGTATTCTATACCCAAAATAGTGCAGAACTGCGTTTGGACTTGGTATGAATATACTTGGGACTCCCAAAGATTATTGGNNNNNNNNNNNNNNNNNNNNNNNNNNNNNNNNNNNNNNNNNNNNNNNNNNNNNNNNNNNNNNNNNNNNNNNNNNNNNNNNNNNNNNNNNNNNNNNNNNGGGTGTGATACACAGATGATTTATGACATGCTGCTGAAATTGAAATCCACTGTGTATTTACCTGATGACTTTGTCTGCAAAAAGGGAGAGATTGGCAGAGAGATGTATATCATTAAACAAGGAGAAGTCCAAGTTCTTGGAGGCTCTGATGGCAATAAAGTTCTAGTTACTCTGAAAGCTGGAGCTGTCTTTGGAGAAATCAGCCTTCTGGTAAAAGGTGGAGGAAACCTCCGGACAGCTAANNNNNTGGCCCATGGATTTGCCTATCTCTTTATCCTTGACAAAAAGACACTCAGTGAAATCTTAATGTACTACCCAGACTCTGAAAAGCTCCTCATGAAGAAAGCCAAATTACTTCTAAAGCAGAAGGCTAAGCCCACAGAGAACCCACCTCCAGCAAAAGGTTTTGCCCTTCTCCTCCCATCCAAAGAAGAGACACCCAAAATGCTTAAAGCTTTGCTGAGTGGCTCAGGTAAAACAAGTCTTTCAAGACTACTCAGACTGAAGAAAGAAATAGCAGTTCAGGAAAAAGATAAAAAAACTGAGGGACTAGAGGACCAAGGAAATGAAGCAGGAGAAA---AAGTGGACAAGGCCAAAGGAAAATTTGAAAACGAAGAAGAAAAAAGAGTAGAAAGGCTCAAATGTAACTCCAGTCTTGTTACAAAAGAAGAAGTTCCCCAGCCTATACCAAAGGCAGTCCTACCCAGGGAAAACACTAAAGAATTACTTATCATCACCATGACCCCTTCCTCTAATGCAGAAGAAGAAATTCTTACAGTCGAAATCAAAGAGAAGGCACAGNNNNNNNNNNNNNNNNNNNNNNNNNNNNNNNNNNNNNNNNNNNNNNNNNNNNNNNNNNNNNNNNNNNNNNNNNNNNNNNNNNNNNNNNNNNNNNNNNNNNNNNNNNNNNNNNNNNNNNGAGCTGGGGGATCAGGNNAGAGTACCATCATCAAACAGATGAAAATCATCCACCAGGACGGGTATACACCCGAGGAATGTTTGGAGTTCAAAGCCATTATCTACGACAATGTGCTGCAGTCTATTCTGGCCATCATCCGTGCCATGTCCACCCTGGGCATTGATTATGCAGAGTCATCTCATGTGGATGACAGAGGACAGCTTAATAACATGGCTGATTCTATGGAAGAAGGAACTATGCCTCCTGAGTTGGTGGCTATTACTAAAAGGCTGTGGCAAGATGGAGGTGTGCAGGCCTGTTCTGAATGTGCTGCAGAGTACCAACTCAATGATTCTGCCTCTTACGATCTCAATCAGCTGGATCGAATAACAGCCCCAGACTACCTTCCCAATGAGCAGGATGTTCTACGGTCTCCGGTCAAAACTACAGGAATCATTGAGACCAAGTTCTCAGTCAAGGACCTGAACTTCAGGATGTTTGATGTGGGAGGTCAGAGGTCAGAACACAAGAAATGGATCCACTGTTTTGAAGGTGTTACCTGCATCATTTTCTGTGGAGCCTTAAGTGCCTATGACATGGTACTGGTGGAAGATGATGACATGAATCGCATGCATGAGTCTCTGCACCTGCTCAACAGCATATGTAACCACAAGTTCTTTGCTGCCACTTCCATCGTCCTCTTTCTCAATAAGAAGGACCTCTTTGAGGAGAAGACCAAGAAGGTTCACCTCAGCATTTGCTTTCCTGAGTACGATGGGAACAACTCATATGAGGATGCAGGAAATTATATAAAGAGAAGGTTTCTTGACCTAAACATGCAAAAAGATGTCAAAGAAATCTACAGTCATATGACTTGTGCCACAGACACACAAAATATCAAGTTTGTGTTTGATGCAGTTACAGATATCATCATCAAAGAAAACCTCAAGGACTGTGGGCTTTTCATGGCTCAGGATCTTACCGAGAAGCAACTTTTAAAAATGCAGATCGATCAACTTAAGAAGGAAGTAAAGAACGAAAGAGCCATGGTTTCTAAAACGGGGAAGGAACTTAAGGACTATGTGGAAGCCAATGCTGGAGATGATTCTCTTCTTAAAGGCATCTCTGAGGACAAAAATCGCTTTAAGGAGAAAGGTGGTTGTATGATAAGCATGACACAGGCATGGGACCCTGCAGGGTTCTTGGCTTGGTGGCAGGACGAG------------AACGAGGGGACTACTCGGGCAAGCCTTTTTGTTTATACCAACAGCAACAATACAAGGGGCCCATTTGAAGGTCCCAATTATCACATTGCCCCACGCTGGGTATACAATCTCACCAGCTTCTGGATGATCTTTGTGGTCATTGCATCCGTCTTCACCAATGGGCTGGTGCTTGTGGCAACCATGAAGTTCAAGAAATTGCGCCACCCACTGAACTGGATCCTGGTGAACTTGGCTGTGGCAGACCTGGGAGAGACCATCATCGCTAGCACCATCAGTGTCATCAACCAGATCTATGGCTATTTCATCCTGGGCCACCCGATGTGTGTGTTGGAGGGCTACACCGTCTCTCTGTGTGGCATCACAGGTCTTTGGTCCCTGGCTATCATTTCCTGGGAGAGATGGGTGGTGGTGTGCAAGCCTTTTGGTAATGTGAAGTTTGATGCCAAGCTGGCCATGGTGGGCATCCTCTTCTCCTGGGTCTGGGCAGCTGTCTGGACTGCACCCCCCATTTTTGGCTGGAGCAGGTACTGGCCTCATGGACTGAAGACATCCTGTGGCCCTGATGTGTTTAGTGGCGGCTCTGACCCTGGCGTACAGTCCTACATGGTTGTTCTTATGGTCACCTGCTGCATCCTTCCTCTCAGCATCATCCTCCTCTGCTATATCCAAGTGTGGCTGGCCGTCCGGGCAGTTGCTAAGCAACAGAAGGAATCCAACTCTACCCAAAAGGCCGAGAAGGAAGTGTCCCGAATGGTGGTGGTGATGATCCTCGCCTACTGCTTTTGCTGGGGCCCCTATACATTGTTTGCATGCTTTGCAGCAGCAAACCCTGGGTATGCCTTCCACCCTTTGACTGCATCCCTGCCTGCCTATTTTGCCAAGAGCGCCACTATCTACAACCCCATCATATATGTCTTCATGAACCGGCAGTTCCGAACCTGCATCCTACAGCTTTTCCGGAAGAAGGTGGATGATGGCTCTGAAATTTCTAGCACCTCCAGGACAGAGGTCTCTTCTGTCTCCTCTGTGGCCCCTGCAATGTCAGGGGAAGAGGAGTTCTACCTGTTCAAAAACATCTCATCAGTGGGACCATGGGATGGCCCTCAGTACCATATTGCTCCTGCCTGGGCCTTCCACTTCCAGACGGCTTTCATGGGCTTTGTCTTCTTTGCAGGGACACCGTTCAATGGTGTGGTACTCATTGCTACACATCGCTATAAGAAACTGTGCCAGCCACTCAACTACATCTTGGTTAATGTCTCCATGGCTGGTTTCATCTTTTGTATCATCTCTGTCTTCACTGTCTTCATCGCTAGCTCCCAAGGCTACTTCATCTTTGGCCGCCAAGTTTGTGCTATGGAGGCTTTCTTGGGCTCTGTGGCAGGTTTGGTGATGGGCTGGTCATTGGCCTTTCTTGCCTTTGAGCGTTTCATTGTCATCTGTAAACCTTTTGGCAACTTTCGCTTCAACTCCAAGCATGCGATGATGGTGGTCCTGGCTACTTGGGTCATTGGCATTGGTGTTTCCATCCCACCCTTCTTTGGCTGGAGCCGGTATATTCCCAGTGCTCCTGTGGTCCTGATTGGTACACAGTGCTCCTGTGGTCCTGATTGGTACACAGTAGGCACAAAATACCACAGTGAATACTACACTTGGTTCCTCTTCATTTTCTGTTTCATCATGCCTCTCTCCCTCATCTGCTTCTCCTACTCTCAGCTGCTAGGAGCCCTCAGAGCTGTTGCAGCCCAGCAACAGCAGTCAGCCACAACACAGAAGGCAGTGCGGGAGGTGAGTTGCATGGTAGTGATGATGGTGGGCTCCTTCTGTCTTTGCTATGTGCCCTATGCTACTCTGGCCATGTATATGGTTAACAACCAGAATCATGGGCTGGACCTACAGCTGGTCACCATCCCTGCCTTCTTCTCTAAGAGTGCTTGTGTCTACAACCCCATCATCTATTGCTTCATGAATAAGCAGTTCCACGCCTGCATCATGGAGATGGTATGTAAAAAGCCAATGACAGATGACTCTGAAACATCCAGCTCTCAGAAAACTGAAATCTCTGTTGTTTCTTCCAGCCAAGTTGGCCCTAGTATGGGTGAACTCACCAAGGAGGATGTGGAGAAATACCTAGGAAACAACCCCCAGTTTGCTAAGGAGTACTTGGACAAGAAGTTGAGAGTAGAAGCATTAGGAGAAGTCTTCAAAAACAGCCCAGCATCCATCAAGATGGATACTTCCTTTAATGATAGGGCTCAAGTAGAGGAATCAGCCTTGATCTTTGAACTGCTGCAGAACATGCAAGATGAAGCTGCCAGCATGGAGGCAGTGGTGCACAGGAGTCTAAAGAGGCTATGCCAATTGCTGTCTGCTGACCGCTGTAGCATGTTCATTTGCCGATCACGCAATGGAACTCCAGAAGCAGCATCAAGGCTGCTTGATGTCACCCCAGTTTCCAAGCTGGAGGAGAACCTCGTGGCTCCTGACAAAGAAGCCGTTTTTCCTCTAGACATCGGGATTGTGGGTTGGGTTGCTCATACTAAAAAATTCTTTAATATTCCGGATGTAACCAAGAACAGTCATTTTTCCGACTTTATGGATAAGCAAACTGGTTATACCACCAAGAATATGCTGGCAATGCCTATAGTGATGGGCAAAGAAGTCCTGGCTGTCATGATGGCTGTGAATAAAGTCAATGAGCCCAAGTTTACTAAGCTGGATGAAGAGGTTTTTTCCAAATACCTCAGTTTTGTTTCTTTTGTTCTAAAGCAGCACCACATGGCATACCTCCACAGTATTGAATCTCGAAAAGCCCAGGTCCTTTTATGGTCTGCCAACAAAGTATTTGAAGAACTTACAGATACTGAGCGACAATTTCACAAAGTCCTGTATACCATTAGATCCTATTTGAACTGTGAAAGATACTCCATCGGCCTACTGGACATGACTAAAGAAAAGGAGTTCTTTGATGAATGGCCAATCAAGCTTGGAGAAGTAGAGCCTTACAAAGGTCCAAAGACACCAGATGGCAGAGAAATTATCTTTTATAAGATTATTGATTATATTCTACATGGAAAAGAAGAGATCAAGGTCATCCAGACACCTCCTGCAGACCACTGGACTCTTGTTAGTGGATTGCCAACATATGTTGCTGAACATGGATTTATCTGTAATATGATGAATGCACCAGCAGATGAATATTTCACATTTCAGAAAGGACCCGTTGACAAAACAGGCTGGATCATTCACAATGTCCTATCCCTACCCATAGTCAACAAGAAGGAAGACATTGTGGGAGTCCTGACATTGTACAATCGAAAAGACACAAAACCCTTTGATGAATACGATGAGCAAATCACTGAGCTTCTCACACAGTTCCTTGGCTGGTCTCTTTTAAATACTGACACCTATGATAAAATGAATAAACTTGAAAACAGAAGGGACATTGCTTATGAAATGCTCATGTACCAGACCAAAGCTACTGCTGGTGAAATTGAATCTATTTTGAAATACAAAGAGAAGTTGAATACAAATATTATTGAAGACTGTGAAGAAAAACAACTCATCCAGATTTTGAAAGAGGAGCTGCCCAACCCAAAGGACGTTGAACTTTATGAATTCCACTTCAGTGACTTGCCCATTACAGAGCATGGATTGATAAAGTGTGGAATCCAGTTATTTTTTGAAATAAAAGCTGTGGAAAAATTCAAAGTGCCTGTGGAGGTCCTTACCAGATGGATGTACACTGTGAGAAAAGGTTACCGATCTGTCACCTATCACAACTGGCGGCATGGATTCAATGTGGGACAGACAATGTTTACCCTGCTAATGACAGGAAAACTGAAGAAGTATTTTACTGATCTGGAAGCTTTTGCTATGATTGCAGCTGCTTTCTGCCATGATATTGATCACAGAGGCACCAACAATTTGTATCAGATGAAATCAGCATCCCCCTTAGCCAAACTTCATGGATCTTCCATTTTAGAGAGACACCACCTGGAGTTCAGTAAGACTCTGCTGCATGAYGAGAGCTTAAACATCTTCCAGAATCTCAATAAGCGCCAATTTGAAACTGTTATTCATCTATTTGAAGTGGCGATAATAGCAACTGACCTGGCTTTGTATTTCAAGAAAAGAACCATGTTTCAGAAGATCATTGACACTTGTGAAAAGATGGAAACTGAAGAGGAGGTCATTAAGTACATCTCCATTGACCCAACCAAGAAAGAGGTTATCATGGCGATGATGATGACCGGGTGTGACCTCTCAGCAATAACCAAGCCCTGGGAGATTCAAAGCCAGGTAGCCCTCATGGTTGCGAATGAATTTTGGGAACAAGGAGACCTGGAGAGAACAGTATTGCAACAACAGCCAATTCCTATGATGGACAGAGAAAAAGGAGATGAACTACCCAAGCTTCAAGTTGGCTTCATCGATTTTGTGTGTACTTTTGTATACAAGGAATTCTCCCGATTTCACAAAGAAATTACACCAATGTTGGAAGGTCTTCAAAACAACAGGGTAGAATGGAAATCCCAAGCCGATGATTACGATAAAAAAATGAAGGTGATAGAAGAAGAGAAGAAAAAGCAGGAAGAAGCCAACACAGCCCCAAAAGCTGAAGAAGATGTAGGAAGTACT---------GGCGATGACAAAAAGTCTAAAACATGTCAAATTTTGATGAGTGACAACAACACACTGGCCCCTCCAGCCTCAGGCCAGGGTCCAGCTACTCCACACAAGGCACCTCCGAAATTCAAGCAGAGACAAACTCGACAGTTCAAGAGCAAGCCTCCTAAGAAAGGCGTAAAAGGGTTTGGAGATGACATCCCAGGCATGGAGGGCCTTGGAACAGATATCATGGTCATCTGTGCCTGGGAAGCCTTCAGCCACCTGGAATTACATGAACTGGCCCAGTTTGGAATCATC
Phascogale_tapoatafa  ATGGCCAAAATCAACACTCAGCACTCCTATCCTACCACACGCAGACTCTCAATCAGGAACACTGACGAAGACCTAGAAAGAGTTGAAAATGGCACCAGCAGGGCTCATTCCCCATGTGAGGACTCATCATCACAACTGCAACGAGTGATTACCATGGAGACCAGAGCCCCATCTGAA------TCCCGGCAAAGTTCTTTCACAAGCCAAAGACCAGCCAGGTTGTCAAGACTCATTCTTTCACTTAGAGCATGGGCTTCAAGACATATACATCATGAAGAACAAAGACCAGATTCTTTCCTGGAACGTTTCCGAGGGGGAGAACTCAAAGAGTTGTCTAGCCGAGAAAACTACATCCAGCCCAACTTAGGCATCCAAGAGGTGTCAGACACAGAGAGAAGAGGCTGGCCGCTGGCCAGATATAATATCAACACCTGCAACAATACCAGCGAAGACAAAAAGGAGGAAAAGGAGGAGAAAAAGAAGGAAAAGGAAGAAGAGAAAAAGGATAAATCTTCAAAGGAAGTAGAAAAGAAGAAAGAAATCTTTGTGATAGATCCTTCAAGCAACCTGTACTATAGGTGGCTGACCATTATCGCCATGCCTGTCTTCTATAACTGGTGCATGCTTGTGTGCAGAGCCTGTTTTGATGAACTCCAAAGTGACTATTTGAAGATGTGGCTGATCTTGGATTACGCTTCTGATGTCATCTATGTTTTGGACTTGCTAGTTCGAATGAGGACAGGCTTTCTTGAACAAGGTTTAATGGTCAAAGATGCAGAGAAACTCAGAAAGCACTATATGAGCACCTTTCAGTTCAAGCTGGATGTACTATCTCTGGCCCCCACTGACCTGGCTTTTTTAAAAGTGGGACTGAACTATCCTGAGTTGAGATTCAATCGTCTGCTGAAATTTGCCAGGCTATTTGAATTCTTTGACCGCACAGAGACCAGGACCAACTATCCTAATATATTCAGGATTGGAAATCTTGTCTTGTACATTCTGATTATCATCCATTGGAATGCATGTGTCTACTTTGCCATTTCTAAGCTCATTGGATTTGGGACTGATTCCTGGGTTTACCCCAACACCTCTATCCCAGAATATGGGCGCCTGTCCAGGAAATACATTTATTGTCTCTACTGGTCCACCCTGACTCTGACTACCATTGGGGAGACTCCCCCCCCTGTCAAAGATGAGGAGTACCTGTTTGTGGTGATTGATTTCCTGGTGGGAGTGCTGATATTTGCCACCATTGTGGGTAATGTTGGCTCTATGATCTCCAACATGAATGCCTCTAGGTCTGAATTCCAGGCTAAAATCGACTCCATAAAGCAGTACTTGCAATTCCGAAAAGTAACCAAGGACTTGGAGACCCGGATCATCAGATGGTTTGACTACCTATGGACCAACAAGAAGACAGTTGATGAAAAGGAAGTTCTCAAAAGCCTCCCAGACAAGCTGAAGGCTGAGATCGCCATCAATGTGCACCTGGATACCCTAAAAAAGGTACGCATTTTCCAGGACTGTGAGGCAGGCCTCTTAGTGGAGCTGGTCCTAAAGCTTAGGCCTGCAGTGTTCAGCCCTGGTGATTATATTTGTAAGAAGGGGGATATCGGAAGAGAAATGTACATCATCAAAGAAGGCAAGTTGGCAGTAGTGGCGGATGATGGCGTCACTCAATTTGTGGTCCTCGGTGATGGAAGCTACTTTGGGGAAATCAGCATCTTAAACATCAAAGGGAGCAAAACTGGGAACAGAAGAACAGCCAACATCAGGAGCATTGGTTACTCGGATCTATTCTGCTTGTCCAAAGATGACTTAATGGAATCTCTTATTGAATATCCAGAAGCCAAAAAGGCTCTGGAAGAGAAAGGACGGCAGATTCTAATGAAAGACAACTTGATAGATGAGGACGTGGCTGGGAGCGGAGGAGATCCAAAGGACATGGAAGAAAAGGTGGAGAGACTTGAATCTTCTCTGGATAATTTACAAACTAGGTTTGCTAGGCTCCTGGCAGAATATAATAGCACCCAAATGAAAGTCAAGCAGAGACTGAGCAAACTTGAGAGCAAAGTG------TGTGGAAGTGAC---TTATTGGATGGAGAGAACATTGTTAGTGGAGATGATGAGAAAGATAAAGACAAAAAGCAAATGTTTAAGCCACTGAAAACAAAATCCAACAAGGTAAAGCCTGAAGAAGGAAATAAGAATGAAGAAATTATTAAGCCAGACATTCCAACTCAGCCATCCATGGGCCAGAGAGAATGTCAAGCTGAAAAGGAGCCTCCCAGAGAC---AAGATGTCTTCAGCTTCAGGTGAACCATCACTTCCCAAAAGAAAAGATGAAATTGCAGGG---AATTCTCCCACAGGCCAGCACTCAAATTCTGATCCAGCACATCCTCAAAATTCAGAAGAACCAATCAGAATGACATCAATGCAGAAAGAAACAAATAATTGGGAGAAAGAAGCAATCAGCCCAGAACAAAAGGTAAATCAGAATCTCATCACAAGTAAGTATGTTGAAACTCAGCTCCAGGACTTTGTTAAGAAAATGCGTGAAAGGACAGCCCGCCAAAAGGAAAAGTTGAAAGAGGATGATTTGTCTTCTCCTGAAGCCAGTCCCAAAATTGCTGCACCTGCAGCTGTTCTT---CGCCAGCCAGAAGAAGAGACTAAGAAAGAAGAGGAACACTACTGTGACATGCTGTGTTGCAAATTCAAGAAAGTCCCATTGAAAGAGTTTCTAAAGAAGATGAAATTGCCAAGCAATATAGATTCACACACAGATAATTCCTATGTCTTGTGGCTCTTGTTAGTCACAATTGCTTATAACTGGAACTGCTGGTTAATTCCAATGCGCCTAGTTTTTCCCTATCAAACACCAAATAATATGAAATACTGGCTTATAATTGACATCATCTGTGATATAATATACCTGAGTGATATGCTGACGATCCAACCCAGACTGGAATTTTTAAAAGGTGGAGAAAAAATAATAGACCCAAAGGAGATGAAAGAGCACTACCGGACTTCAATAAAATTTAAGCTGGATCTCATGTCAATAATACCATTTGATGTTCTTTACTTCATTTTGGGGTTTAATCCAGTATTTAGAATAAATAGGACACTAAAGTATACCTCATTCTTTGAGTTTAATGACCGCCTGGAATCAAGAATGAACAAAGCATACATCTACAGAGTCATTCGAACTACTGGATATCTGCTATTTGTCTTACATCTTAATGCATGCATTTATTACTGGGCTTCAGACTATGAAGGAATTGGTAGCAGTAAATGGGTATATGATGGCACAGGAAATAGTTATCTGAGATGTTACTACTGGGCAGTACGAACTTTAATTACCATTGGTGGTGTTCCAGAGCCACAAAGCACATTTGAGATTATATTCCAACTCTTGAATTTCTTCTCTGGGGTTTTTGTATTCTCCAGCTTAATTGGACAGATGAGAGATGTCATTGGAGCAGCTACTGCCCATCAGAACCTCTTCCGTTCCTGTATGGATGATACCGTCTCTTATATGAACACATATTCAATACCCAAATTGGTACAGAACCGTGTTCGAACTTGGTATGAATATACTTGGGCTTCTCAAAAAATATTGGATGAATCAGAATTCCTGGAAAACCTGCCTCTCAAGATGCGATTAGCCATTGCCATTGATGTGAATTTCAAGATCGTGACTAAGATCGACTTGTTTAAGGGATGTGATACACAGATGCTTTATGACGTGCTACTGAAGTTGAAATCCACTGTGTATTTACCTGGTGACTTTGTCTGCAAAAAGGGAGAAATGGGTAGAGAGATGTACATCATTAAACAAGGAGAAGTTCAAGTTCTTGGAGGCCCTGATGACAGACAAGTTCTGGTTACTCTGAAAGCTGGAGCTGTCTTTGGAGAAATCAGCCTTCTGGCAAAAGGTGAAGGAAACCGCAGGACAGCTAATGTGGTGGCCCATGGATTTGCCAATCTCTTTATCCTTAACAAAAAGGCACTCAGTGAAATCTTAGCGCACTATCCAGACTCTGAAAAGGTCCTCCTGAAGAAAGCCAAATTACTTCTAAAGCAGAAGGCTAAGCCCACAGAGGCCCCACCTCCAGTGAAAGGTTTTGCCCTTCTTGTCCAGTCCAAAGAAGAGACACCCAAAATGCTTAAAGCTTTATTGGGTGGCTCAGGTAAAACAAGTCTTGCAAGACTACTCAGACTGAAGAAAGAAATCGCAGCTCAGGAAAAAGATAAGAAAATTGAAGGAGTAGAGTACCAAGGAAATGAAGTAGCAGAAAAACAAGTGGATGGGGCCAAAAGTAAACCAGGAGATGAAGTAGGAAAAACAGAGGACAAGCTCAAATGTAAATCCACACCTGTTACAGAA---GGAGTGTCCCAACCTATGCCAAATGCACTCCTACCCAGGGGAAACACTAAAGAATCACTTATCATCACCATGACCCCTTCCTCTAATGCAGAAGAAGAAATTCTTACAGTTGAAATCAAAGAGAAGGCACAGATGGGGAGCGGAGCCAGTTCCGAGGACAAAGAACTAGCCAAGAGGTCCAAGGAGCTGGAGAAAAAGCTTCAGGAGGACGCGGACAAAGAGGCAAAGACTGTCAAGCTCTTATTGCTGGGTGCTGGGGAGTCGGGAAAGAGTACCATCGTCAAACAGATGAAAATCATCCACCAGGATGGCTACACACCAGAGGAGTGTCTGGAGTTCAAGGCCGTCATCTACGGCAACGTGTTACAGTCCATCCTGGCCATCATCCGGGCCATGTCCACCCTGGGCATTGACTATGCCGACTCAGCTCGCGTGGATGACGGACGGCAGCTCAACAACATGGCCGACTCCATGGAGGAGGGGACCATGCCCTCGGAGCTGGTGGTCATCATCAAGCAGCTGTGGCAAGACGCGGGCGTGCAGGCCTGCTTCGAGCGGGCCGCCGAGTACCAGCTCAACGACTCCGCCTCCTACTATCTCAACCAGCTGGATCGAATAACAGCCCCCGACTACCTCCCCAATGAGCAGGATGTTCTCCGGTCTCGGGTCAAAACCACGGGGATCATAGAGACCAAGTTCTCAGTCAAAGACCTGAACTTCAGGATGTTTGACGTGGGAGGGCAGAGGTCTGAGCGCAAGAAATGGATCCACTGCTTTGAAGGTGTTACCTGCATCATTTTCTGTGGAGCCCTAAGTGCCTATGACATGGTACTGGTGGAAGATGATGAAGTGAACCGCATGCACGAGTCTCTGCACCTGTTCAACAGCATATGCAACCACAAGTTCTTTGCGGCCACTTCCATCGTGCTCTTTCTCAACAAGAAGGATCTCTTTGAGGAGAAGATCAAGAAGGTTCACCTCAGCATTTGCTTCCCCGAGTATGATGGGAACAACTCATATGAGGATGCAGGAAATTACATAAAGAACCAGTTCCTTGATCTAAATATGCGAAAAGATGTCAAAGAAATCTACAGTCATATGACTTGTGCAACAGACACCCAGAATGTCAAATTTGTGTTTGATGCGGTTACAGATATCATCATCAAAGAAAACCTCAAGGATTGTGGGCTTTTCATGGCTCAGGATCTCACTGAGAAGGAACTGTTAAAAATGCAGATCGATCAACTTAAGAAGGAAGTGAAGAACGAAAGAGTCTTGATTTCCAAATCAGGGAAGGCACTTAAGGAGTATGTGGAAGCTAATGCTGGAGATGACCCCCTACTTAAAGGTGTCCCTGAGGACAAAAATCCCTTTAAAGAGAAAGGTGGTTGTATGATAAGTATGACACAGGCATGGGACCCTGCAGGGTTCTTGGCATGGCGGCGGGACGAG------------AACGAGGAGACTACTCGGGCGAGTCTTTTTGTTTATACCAACAGCAACAACACAAAGGGCCCATTTGAAGGTCCCAATTATCACATCGCCCCACGCTGGGTATATAATCTCACCAGCTTCTGGATGATCTTTGTGGTGATTGCTTCCGTCTTCACCAATGGGTTGGTGCTGGTGGCAACTATGAAGTTCAAGAAATTGCGCCATCCCCTGAACTGGATTCTGGTCAACTTGGCCGTGGCAGACCTGGGAGAGACCGTTATCGCTAGCACCATCAGTGTCATCAATCAGATCTATGGCTACTTCATCCTGGGCCACCCGATGTGTGTTTTGGAGGGCTACACTGTTTCTCTATGTGGAATCACAGGTCTCTGGTCCCTGGCCATCATTTCCTGGGAGAGGTGGGTTGTGGTGTGCAAGCCTTTTGGGAATGTGAAGTTTGATGCCAAGCTGGCCATGGTGGGCATTGTCTTCTCCTGGGTCTGGGCAGCTGTCTGGACTGCACCACCCATCTTTGGTTGGAGCCGATACTGGCCTCACGGGCTGAAGACATCCTGCGGGCCTGACGTGTTTAGCGGCAGCTCCGACCCTGGCGTACAGTCCTACATGATTGTCCTCATGGCCACCTGCTGTATCCTTCCTCTCAGCATCATCATCCTCTGCTATATCCAAGTGTGGCTGGCCATCCGCGCAGTTGCTAAGCAACAGAAGGAATCAGAATCTACCCAGAAGGCTGAAAAGGAAGTGTCTCGCATGGTGGTGGTAATGATCCTTGCCTATTGCTTTTGCTGGGGGCCCTATACCTTGTTTGCATGCTTTGCAGCAGCAAACCCTGGTTACGCCTTCCACCCTTTGACAGCATCCCTGCCTGCCTACTTTGCCAAGAGTGCCACTATCTACAACCCCATCATCTATGTCTTCATGAACCGGCAGTTCCGAACCTGCATCCTACAGCTTTTTGGGAAGAAGGTGGATGACGGCTCTGAAGTTTCCAGCACCTCTAGGACAGAGGTCTCTTCTGTCTCCTCTGTGGCGCCTGCCATGTCAGGGGATGAGGAGTTCTACCTGTTTAAGAACATCTCGCTGGTGGGCCCGTGGGATGGCCCCCAGTACCACATTGCTCCAGCCTGGGCCTTCCGCTTGCAGACGGCTTTCATGGGCTTTGTCTTCTTCGTAGGGACACCCCTCAACGGCGTGGTGCTCATCGCCACACTTCGCTACAAGAAGCTGCGCCAGCCGCTCAACTACATCCTAGTCAACATCTCTTTGGCCGGGTTCATCTTCTGCGTCTTCTCCGTCTTCACGGTCTTCGTGTCTAGCTCCCAGGGCTACTTCGTCTTTGGCCGCCATGTCTGTGCGATGGAGGGCTTCCTGGGCTCTGTGGCAGGTTTGGTGACAGGCTGGTCATTGGCCTTCCTTGCCTTTGAGCGCTTCATTGTCATCTGTAAACCTTTTGGCAACTTCCGCTTCAATTCCAAGCACGCAACGATGGTGGTCCTGGCTACTTGGGTCATCGGCATTGGGGTTTCCATCCCACCCTTCTTTGGCTGGAGCCGGTATATTCCTGA------------------AGGCCTGCAGTGCTCCTGTGGCCCTGACTGGTACACAGTGGGCACAAAATACCGCAGCGAATACTATACTTGGTTCCTCTTCATTTTCTGTTTCATTGTGCCTCTCTCCCTCATCTGCTTCTCCTACTCCCAGCTGCTGGGAGCCCTCCGAGCCGTTGCAGCCCAGCAACAAGAGTCAGCCACCACGCAAAAGGCAGAGCGGGAGGTGAGTCGCATGGTGGTGGTGATGGTGGGCTCCTTCTGCCTCTGCTACGTGCCCTATGCCGCCCTGGCCATGTACATGGTCAACAATAGGAACCACGGACTGGACCTACGGCTTGTCACCATCCCTGCCTTCTTCTCTAAGAGTGCTTGCGTCTACAACCCCATCATCTACTGCTTCATGAACAAGCAGTTCCATGCCTGCATCATGGAGATGATATGTAAAAAGCTAATGACAGATGATTCTGAAACAACTAGCTCTCAGAAAACCGAAGTCTCCACTGTTTCCTCCAGCCAAGTTGGGCCTAGTATGGGTGAGATCACCAAGGAAGAAGTGGAGAAATACTTAGAAAACAACCCTCAATTTGCAAAGGAGTATTTTGACAAGAAGTTGAGGGTGGAGGTGCTGGGAGAAGTCTTCAAAAGCAGCCCAGTCCCCATCAAGGAGAATACCTCCTTCAGTGAGATGACCCAAGTCGAGGAATCAGCTTTGCTCTTTGAGTTGCTGCAGAACGTCCAAGATGAAGCAGCCAGCATGGAGGCAGTGGTGCACAAGAATCTACAGAGGTTATCCCAATTGCTTTCCGCGGACCGCTGTAGCATGTTCATTTGCCGATCGCGCAATGGAATTCCAGAGGTGGCGTCACGGCTGCTCGATGTCACCCCGACCTCTAAGCTAGAAGACAACCTTGTGTCTCCTGACAAAGAAGTTGTTTTTCCTCTAGACAACGGGATTGTGGGTTGGGTTGCTCATACTAAAAAATCCTTTAATATTCCGGATGTAACCAAGAACAGCCATTTTTCAGACCTTCTGGATAAGCAAACTGGTTACACCACTAAGAACATGCTGGCAATGCCTATCGTGATGGGCAAGGAGGTTCTTGCTGTTATGATGGCTATCAACAAAATCAATGAGCCTGAGTTTACTAAGCAGGATGAAGAGGTTTTTTCCAAATACCTCAGTTTTGTTTCTTTTGTTCTAAGGCAGAACCACCTATCATACCTTCACAGTATTGAAACTCGAAAAACTCAGGTCCTTTTATGGTCAGCCAACAAAGTATTTGAAGAACTTACAGATATTGAGCGGCAATTTCATAAAGCCCTATATACCATTAGAGTCTATATGAACTGTGAAAGATACTCCATCGGCCTACTGGACATGACCAAAGAAAAGGAGTTCTATGATGAATGGCCAATCAAGCTTGGAGAAGTAGAGCCCTACAAAGGTCCAAAGACACCAGATGGCAGAGAAATTATCTTTTATAAGATTATTGATTATATTCTGCATGGAAAAGAAGAGATCAAAGTCATCCAGACGCCTCCTACAGACCACTGGTCCCTTGTTAGTGGGTTGCCAGCATATGTTGCTGAACATGGATTTATTTGTAATATGATGAATGCACCAGCAGATGAATATTTCACATTTCAGAAAGGACCCATTGATGAAACAGGCTGGGTCATTCAAAATGTCCTCTCCCTACCCATCGTCAACAAGAAGGAAGACATTGTGGGAGTCGTGACATTCTACAATCGAAAAGACGCAAAGCCCTTTGATGAATACGATGAGCAAATCACTGAGATTCTCACACAGTTTCTTGGTTGGTCTCTTTTAAATACTGACACTTATGATAAAATGAATAAACTTGAAAACAGAAAGGACATTGCTTATGAAATGCTCATGTATCAGACCAAAGCTACGGCTGGTGAAATTGAGTCTATTTTGAAATACAAAGAAAAGTTGAATACAAATATTATTGACGATTGTGAAGAAAAGCAACTCATCCAGATTTTGAAAGAGGAGCTGCCGAACCCAATGGATGTAGAACTTTATGAGTTCCACTTCAGTGACTTTCCTATTACAGAGCATGGATTGATAAAATGTGGGATCCAATTATTTTTTGAAATAAAAGCCGTGGAAAAGTTCAAAGTGCCTGTGGAGGTTCTTACAAGATGGATGTACACAGTGAGAAAAGGTTACCGATCTGTCACTTATCACAACTGGAGGCATGGATTCAATGTGGGACAGACAATGTTTACCCTACTAATGACAGGAAAACTGAAGAAATATTATACTGATCTGGAAGCCTTTGCTATGATTGCAGCTGCTTTCTGCCATGATATTGATCACAGAGGCACCAATAATTTGTTTCAGATGAAATCTGCATCCCCCTTAGCCAAACTTCATGGATCTTCCATTTTGGAGAGACACCACCTGGAGTTCAGTAAGACTCTGCTCCATGATGAGAGTTTAAACATCTTCCAGAACCTCAATAAGCGCCAGTTTGAAACCGTTATTCATCTATTTGAAGTGGCAATAATAGCAACTGACCTGGCTTTATATTTCAAGAAAAGAACCATGTTTCAGAAGATTATTGACACTTGTGAAAAAATGGAAACTGAAGAGGAGGTCATTAAGTATATATCCATTGATCCAACCAAAAAAGAGGTTATCATGGCAATGATGATGACAGGGTGTGACCTCTCTGCTATCACCAAGCCTTGGGAGATCCAAAGCCAGGTAGCCCTCATGGTTGCAAATGAATTTTGGGAACAAGGAGACCTGGAGAGAACAGTATTGCAACAAAAACCAATTCCTATGATGGACAGAGAAAAAGGAGATGAACTACCCAAGCTCCAAGTTGGTTTCATCGATTTTGTGTGTACTTTTGTATACAAGGAATTCTCCCGGTTTCACAAAGAAATTACACCAATGTTAAATGGTCTTCAAAACAACAGAGTAGAGTGGAAATCCCGAGCTGATGAATATGATGAAAAAATGAAGGTGATAGAAGAAGAAAAGAAAAAACAGGAAGAAGCCAACACAGCTCCAAAAGCTGAAGAAGATGTAGGAAATACTACAAAAAGTGGTGATGACAAAAAGTCCAAAACGTGTGATATTTTGATGAGTGACAACACCACATTGGCCCCTCCAACCACAGGGCAGGCTCCCGCCACTCCCCGCAAGGGACCCCCTAAATTCAAGCAGAGACAAACTCGACAATTCAAGAGCAAGCCTCCTAAGAAAGGTGTAAAAGGGTTTGGAGATGACATCCCAGGCATGGAGGGCCTTGGAACAGATATCACGGTCATTTGTCCCTGGGAAGCCTTCAGCCACCTGGAACTACATGAGCTGGCCCAGTTTGGAATCATC
Phascolarctos_cinereus  ATGGCCAAAATCAATACTCAGCACTCCTATCCTACCACACACAGATTCTCAGTCAGGACCATTGATGAAGATACAGAAAGAGTTGAAAATGGCACCAGCAGGGCTCATTCCCCATGTGAGGACTCGGCATCAGAACTGCAGCAAGTGATTACTATGGAGACCAGAGCACCAACTGAA------TCCTGCCAAAGTTCCTTCACATGCCAGAGGCCAGCCAGGTTATCACAGCTCATTCTTTCCCTTAGAGCATGGGCTACAAGACATATTCGTCAGGAAGACCGAAGGCCAGATTCCTTCCTGGAGCGTTTCCGAGGGGGAGAACTCAAAGAGCTGTCCAGCCGAGAAAGTTTCACCCAGTCCAGCTTAGGCATCCAAGAGGTGTCAGAGAGAGAGAGAAGAGGCTGGCCGCTGGCCAGACATAATATCAACACCTGCAACAATGCCAACGAAGAAAAAAAGGAGGAAAAAAAGGAGAAAAAGAAGGAAAAGGAAGAAGAAAAAAAGGATAAACCTTCAAAGGAAGTAGAAAGGAAGAAAGAAATCTTTGTGATAGATCCTTCTAGCAGCCTGTACTATAGGTGGCTGACCATCATTGCCATCCCTGTCTTCTATAACTGGTGCATGCTTGTGGGCAGAGCCTGTTTTGATCAACTTCAAAGTGACCACTTGATGCTGTGGCTGGTCTTGGATTATACTGCTGATGTCATCTATGTTTTGGACTTGCTGGTTCGAATGAGGACAGGCTTTCTTGAACAAGGTTTAATGGTCAAGGATGCAGAGAAACTCAGAAGGCACTACATGAAGATGTTCCAGTTCAAGTTGGATGTACTCTCTCTGGTCCCCACTGATCTGGCTTATTTAAAAGTGGGACTGAACTATCCTGAGTTGAGGTTCAACCGCCTGCTGAAATTTGCCCGGCTTTTTGAATTCTTTGACCGCACTGAGACTAGGACCAACTATCCTAACATGTTCAGGATTGGAAATCTTGTCCTGTACATTCTGATCATCATCCATTGGAATGCATGTATCTACTTTGCCATTTCCAAGTTTATTGGATTTGGGACTGATTCCTGGGTTTACCCCAACATCTCTATCCCAGAATACGGGCGCCTGTCCAGGAAATACATTTATTGTCTCTACTGGTCCACCCTGACTCTGACTACCATTGGGGAGACTCCACCGCCTGTCAAAGACGAGGAGTACCTTTTTGTGGTGATTGACTTCCTGGTGGGAGTGCTGATCTTTGCCACCATTGTGGGTAACGTTGGCTCCATGATCTCCAACATGAATGCCTCCAGGGCTGAATTCCAGGCCAAAATCGACTCCATTAAGCAGTACATGCAATTCCGAAAAGTGACCAAGGACTTGGAGACCCGGATCATCAGATGGTTTGACTACCTGTGGACCAACAAGAAGACGGTCGATGAAAAGGAAGTACTCAAAAGCCTCCCAGACAAGCTGAAGGCCGAGATCGCCATCAATGTGCACCTGGATACCCTGAAAAAGGTACGTATTTTCCAGGACTGTGAGGCAGGTCTCCTAGTGGAACTGGTCCTAAAGCTTAGGCCTGCCGTGTTCAGCCCTGGTGATTATATCTGCAAGAAGGGGGATATTGGGAGAGAAATGTACATCATCAAAGAAGGGAAGCTGGCGGTAGTGGCCGATGATGGCATCACTCAATTTGTGGTCCTTAGTGATGGAAGCTACTTTGGGGAAATCAGCATCTTAAACATCAAAGGGAGCAAATCTGGAAACAGAAGAACAGCCAATATCAGGAGCATCGGGTACTCTGATCTATTCTGCCTGTCCAAAGATGACCTGATGGAGTCCCTCACTGAATATCCAGAAGCCAAAAAGGCCCTGGAAGAGAAGGGACGGCAGATTCTCATGAAGGACAACTTGATAGATGAGGACGTGGCTGGCAGTGGAACAGACCCAGTGGACATGGAGGAGAAAGTGGAGAGACTGGAGTCTTCCCTGGATAATCTACAGACCAGATTTGCTAGGCTCCTGGCAGAATATAATGCCACCCAAATGAAAGTCAAGCAGAGACTCAGCAGACTTGAGAGCAAAGTAAAGAAGTGTGGGAGCGAC---TTGTCGGATGCAGAGAGCATTGCTGATGGAGATGCTGAAAAAGCTAAGGACAAAAACCAAATGTTTAAGCCACTAAAAGCAAAATTCAACAAAGTGAAGCCTAAAGAAGGAGGTGAGAATGAAGAAACTAATAAAACAGGCATTCCAGCTCAGCCATGCATGGGCCAGAGAGAATGTCAAGCTGAAAAGGAGCATCCTAAAGCC---AAGATGTCTTCAGCCTCAAATGAGCCATCACTCCCCAAAAGAAAAGATGTAATTCCAGGGGAGAATTTTCCTACAGGCTGGAGCTTAAATCCTGACCCTGCACATCCTCAAAATCCAGAAGAATCAAGCAGGATGACACCAATGCAGAAGGAAACAAATAATTGGAAAAAAGAAGCAGTCAACCCAGAAAAAAAGCCACATCAGAACCCCATTGTAAGTAAGTATGTTGAAACTCAGCTCCAGGACTTTGCTAAGAGGATGCAACAAAGGACAGCCCACTATAAGAAAAAGTTGGAAGAGGGTGATTTGTCTTCCCCTGAAGCCAGTCCCAAAGCTGCCGCCCCTGCAGTTCCTCCTCCCCCCCCAAAAGAAGACAAGGCTCAGGGAGAAGAGGAGCACTACTGTGACATGCTGTGTTGCAAATTCAGGAAGTTCCCATTGAAAGAATATCTGAAGGAGATGAAATTGCCAACCAGCATAGATTCACAAACAGATGTCTCATATATCTTATGGCTTTTATTAGTCACTATTGCTTATAACTGGAACTGCTGGTTTATTCCAATACGCCTAGCTTTTCCCTATCAAACACCAAACAACATGAGATACTGGCTAGTAATTGACATCATCTGTGATATCATATACCTGAGTGACATGATGATAATCCAGCCTAGAGTGGAATTTTTAAAAGGAGGAGACAAAATAATAGAACCAAGGGAGATGAAGGAGCACTACCGAACTTCTGCAAAATTTAAGCTGGATCTCATGTCAATAATACCATTCGATGTTCTTTACTTCATTTTTGGGTTTAATCCGGTATTTAGAACAAATAGGACACTGAAGTACACCACATTCTTTGAGTTTAATGACCTCCTGGAGTCTAGAATGGACAAAGCATATATCTACAGAATCATTCGTACCACTGGATATCTGCTGTTCATCCTACATATTAATGCATGCATTTATTACTGGGCTTCAGACTATGAAGGAATCGGTAGCAGTAAATGGGTATATGATGGTAAAGGAAATAGGTATCTCAGATGTTACTACTGGGCAGTTCGAACTTTAATTACCATTGGTGGTCTTCCAGAACCACAAAACACATTTGAGATTATCTTCCAACTCTTGAATTTTTTCTCTGGGGTTTTTGTGTTCTCCAGCCTAATTGGACAGATGAGAGATATCATTGGAGCAGCTACTGCAAATCAGAACCACTTCCGTGCCTGCATGGATAATGCCGTCTCTTATATGAATATGTATTCAATACCCAAAGTAGTGCAGAACCGTGTTCGGACATGGTATGAATATACTTGGGCTTCTCAAAGAATATTGGATGAATCAGAATTCCTGGAACACTTGCCAGTCAGGATGCAATTGGCCATTGCCATCGATGTGAACTTCAACATCATGACTAAGATTGACTTGTTCAAGGGGTGTGATATACAGATGATTTATGACATGCTGCTGAAATTGAAATCCAGTGTGTATTTACCTGGTGACTTTGTCTGCAAAAAGGGAGAGATTGGCAGAGAGATGTACATCATTAAACAGGGAGAAGTCCAAGTTCTTGGAGGACCTGATGGAGATAAAGTTCTGGTTACTTTAAAAGCTGGAGCTGTCTTTGGAGAGATCAGCCTTCTGGCAAAAGGTGGAGGAAACCATCGGACAGCTAATGTGGTGGCCCATGGATTTGCCAATCTCTTTATCCTCGACAAAAAGACACTCAGTGAAATCTTAGTGTACTATCCAGATTCTGAGAAGCTCCTCATGCAGAAAGCCAAATTACTTCTAAAGCAGAAGGCTAAGCCCACAGAGGCCCCACATCCACTGAAAGGTTTTGCTCTTCTCTTCCCATCCAAAGAAAAGACACCCAAAATGCTTAAAGCCTTACTGGGCGGCTCAAATAAAACAAATCTTGCAAAACTACTAAGACTGAAGAAAGAAATAGCAGCTCAGGAAAAAGATAAAAAAACTGAGGGAGTAGAAGTCCACGTAAATGAAGCAGTAGAGAAACAAGTGGAGGAGGCCAAAGATACATTGGGAAATGAAACGGAAAAACCAATGGACAGGCTCAAATGTAAATCGAGACCTGTCATAGAA---GAAAAGCCCCAGCCTATACCAAAGGCAGTCCTACCCAGGGGCAATGCTAAAAAATCATTTCTCATCACCATGACCCCTTCCTTTAATGCAGAAGAAGAAATTCTTACAGTCGAAATCAAAGAGAAGGCACAGATGGGGAGCGGAGCCAGTGCTGAGGACAAAGAACTGGCCAAAAGGTCCAAGGAGCTGGAGAAGAAGCTTCAGGAGGATGCGGACAAAGAGGCTAAGACTGTCAAGCTATTATTGTTGGGCGCTGGGGAATCAGGAAAGAGTACCATCGTCAAACAGATGAAAATCATACACCAGGATGGCTACACACCAGAGGAGTGTTTGGAGTTCAAAACCATTATCTACAGCAATGTGCTGCAGTCCATTCTGGCCATCATCCGTGCCATGTCCACCCTAGGCATTGACTATGCAGAATCATCCCATGTGGATGATGGACGACAGCTTAACAACATGGCTGATTCTATGGAGGAAGGAACCATGTCTCCTGAGCTGGTGGCCATCATTAAAAGACTGTGGAAAGACGGAGGTGTGCAGGCCTGCTTTGAACGTGCTTCGGAGTACCAACTCAACGACTCTGCCTCGTACTATCTCAATCAGCTGGATCGAATAACCGCTCCTGACTACCTTCCCAATGAGCAGGATGTTCTACGATCTCGGGTCAAAACTACAGGCATCATTGAGACCAAGTTCTCAGTCAAAGACCTGAACTTTAGGATGTTTGACGTGGGAGGGCAGAGGTCAGAGCGCAAGAAATGGATCCATTGCTTTGAAGGTGTTACCTGCATCATTTTCTGTGGAGCCCTAAGTGCCTATGACATGGTACTGGTGGAAGATGATGAAGTGAACCGCATGCATGAGTCTCTGCACCTGTTCAACAGCATATGTAACCACAAGTTTTTTGCTGCCACGTCCATCGTCCTCTTTCTCAACAAGAAGGACCTCTTTGAGGAGAAGATCAAGAAGGTTCACCTCAGCATTTGCTTTCCTGAGTATGACGGTAACAACTCATATGAGGATGCAGGAAATTACATAAAGAGCCAGTTCCTTGACCTAAACATGCGAAAAGACGTCAAAGAAATCTACAGTCATATGACTTGTGCAACAGACACTCAGAACGTCAAATTTGTGTTTGATGCGGTGACAGATATTATCATCAAAGAAAACCTCAAGGATTGTGGGCTTTTCATGGCTCAGGATCTCACTGAGAAGGAGCTGTTAAAAATGCAGATTGATCAACTTAAGAAGGAAGTGAAGAATGAAAGAGCCATGATTTCCAAAACGGGGAAGGAACTTAAGGACTATGTGGAAGCCAACGCTGGAGATGACCCCCTCCTTAAAGGCATCCCTGAGGACAAAAATCCCTTTAGGGAGAAAGGTGGTTGTATGATAAGCATGACACAGGCAGGGGACCCTGCAGGGTTCTTGGCTTGGCGGCNGGACGAG------------AGCGAGGAGACTACTCGGGCAAGCCTTTTTGTTTATACCAACAGCAACAACACAAGGGGCCCATTTGAAGGTCCCAATTATCACATCGCCCCACGCTGGGTATACAATCTCACAAGCCTCTGGATGGTCTTTGTGGTCATCGCATCAATCTTCACCAATGGGCTGGTGCTGGTGGCAACCATGAAGTTCAAGAAATTGCGCCACCCCCTGAACTGGATCCTGGTGAACTTGGCTGTGGCTGACCTGGGAGAGACCATCATTGCTAGCACTATCAGTGTCATCAACCAGATCTATGGCTACTTCATCCTGGGCCACCCGCTGTGTGTCCTGGAGGGCTACACTGTCTCTCTATGTGGCATCACAGGTCTCTGGTCCCTGGCCATCATTTCCTGGGAGAGGTGGGTGGTGGTGTGCAAGCCTTTTGGTAATGTGAAGTTTGATGCCAAGCTGGCCATGGTAGGCATCGTCTTCTCCTGGGTCTGGGCAGCTGTCTGGACTTCGCCACCCCTATTTGGCTGGAGCAGGTACTGGCCTCATGGGCTGAAGACTTCCTGTGGCCCTGACGTGTTTAGTGGCAGCTCCGACCCTGGCGTTCAGTCTTACATGATTGTCCTCATGTCCACCTGTTGCATCTTCCCTCTCAGCATCATCCTCCTCTGCTATGTCCAAGTGTGGCTGGCCATCCGGGCAGTTGCTAAGCAACAGAAGGAATCGGAGTCTACCCAGAAGGCGGAGAGGGAAGTGTCCCGCATGGTGGTGGTAATGATCCTTGCCTACTGCTTTTGCTGGGGGCCCTATACCTTTTTCGCATGCTTTGCAGCAGCCAACCCTGGCTACGCCTTCCACCCTTTGATGGCATCCTTGCCTGCCTACTTTGCCAAGAGTGCCACTATCTACAACCCCATCATATATGTCTTCATGAACCGGCAGTTCCGAACCTGCATCCTACAGCTTTTTGGGAAGAAGGTGGATGATGGCTCTGAAGTTTCTAGCACCTCTAGGACAGAGGTCTCTTCTGTGTCCTCTGTGGCCCCTGCAATGTCAGGGGATGAGGAGTTCTATCTCTTCAAAAACATCTCATCAGTGGGACCATGGGATGGCCCTCAGTACCACATTGCTCCTGCCTGGGCCTTCCACTTCCAAACGGCTTTCATGGGTTTTGTCTTCTTTGTAGGGACACCCCTCAATGCTGTGGTGCTCATTGCTACACTTCGTTATAAGAAACTGCGCCAGCCACTCAACTACATCTTGGTTAATGTCTCCTTGGCTGGTTTCATCTTCTGCATCATCTCTGTCTTCACTGTCTTCATCTCTAGCTCCCAGGGCTACTTCATCTTTGGCCGCCATGTTTGTGCTATGGAGGCTTTCCTGGGCTCTGTGGCAGGATTGGTGACGGGCTGGTCATTGGCCTTCCTTGCCTTTGAGCGCTTCATTGTCATCTGTAAACCTTTTGGCAACTTCCGCTTCAACTCCAAGCACTCGATGATGGTGGTTCTGGCTACTTGGGTCATTGGCATTGGTGTCTCCATCCCACCCTTCTTTGGCTGGAGCCGGTACATTCCCGA------------------AGGCCTACAGTGCTCCTGCGGCCCTGACTGGTACACAGTGGGCACAAAATACCGCAGCGAATACTACACTTGGTTCCTCTTCATTTTCTGTTTCATTGTGCCTCTCTCCCTCATCTGCTTCTCCTACTCCCAACTGCTGGGAGCCCTCAGAGCTGTTGCAGCCCAGCAGCAAGAGTCAGCTACAACACAGAAGGCAGAGAGGGAGGTAAGTCGCATGGTGGTGATGATGGTGGGTTCCTTCTGCCTCTGCTACGTACCCTATGCTGCCCTGGCCATGTACATGGTCAACAATCGGAACCACGGGCTGGACCTGCGGCTTGTCACCATCCCTGCCTTCTTCTCTAAGAGTGCTTGCGTCTACAACCCCATCATCTATTGCTTCATGAACAAACAGTTCCACGCCTGCATCATGGAGATGGTATGTAGAAAGCCAATGACAGATGACTCTGAAACATCCAGCTCTCAGAAAACTGAAGTCTCCACTGTTTCCTCCAGCCAAGTTGGCCCTAGTATGGGTGATATCACCAAGGAGGATGTGGAGAAATATCTAGGAAACAACCCCCAGTTTGCTAAGGAGTATTTTGACAAGAAGCTGAGGGTGGAGGTGCTGGAAGAGGTCTTCAAAGGCAGCCCAGCATCCATCCAGGAGAGTACCTCCTTTAAGGAGATGACTCAAGTAGAGGAATCCACCTTGATCTTTGAGTTGCTGCAGAACATGCAGGATGAAGCAGCTAGCATGGAGGCGATGGTGCACAGGAGTCTAAGGAGGCTATGTCAGCTGCTGTCGGCTGACCGCTGCAGCATGTTCATTTGCCGATCACGCAATGGAATTCCAGAAGTGGCATCAAGGCTGCTCGATGTCACCCCGACCTCCAAGCTGGAGGAGAATCTCGTGTCTCCCGACAAAGAAGCTATTTTTCCTCTAGACATCGGGATTGTGGGTTGGGTTGCTCATGCTAAAAAATCCTTTAATGTTCCGGATGTAACCAAGAACAGCCATTTTTCTGACTTTCTGGATAAGCAAACTGGTTATACCACTAAGAATATGCTGGCAATGCCAATCATGATGGGCAAGGAAGTCCTCGCTGTCATGATGGCTGTGAACAAAGTCAATGAGCCCGAATTTACTAAGCAGGATGAAGAGGTTTTTTCCAAATACCTCAATTTTGTTTCTTTTGTTCTAAGGCAGCACCACATGGCATACCTCTACAATATTGAATCTCGAAAAGTTCAGGTCCTTTTATGGTCAGCCAACAAAGTATTTGAAGAACTTACAGATATTGAGCGACAATTTCACAAAGCCCTATATACCATTAGAGCCTATTTGAATTGTGAAAGATACTCCATTGGCCTGCTGGACATGACCAAAGAAAAGGAGTTCTATGATGAATGGCCAATCAAGCTTGGAGAAGTACAGCCTTACAAAGGTCCAAAGACACCAGATGGCAGAGAAATTATCTTTTATAAGATTATTGATTATATTTTACATGGAAAAGAAGAGATCAAAGTCATCCAGACACCTCCTGCAGACCACTGGTCTCTTGTTAGTGGGTTGCCAACATATGTTGCTGAACATGGATTTATTTGCAATATGATGAATGCACCAGCAGATGAATATTTCACATTTCAGAAAGGACCCGTTGATGAAACTGGCTGGATCATTCAAAATGTCCTCTCCCTACCCATAGTCAACAAGAAGGAAGACATTGTGGGAGTCCTGACGTTCTACAATCGAAAAGACGCAAAGCCCTTTGATGAATACGATGAGCAAATCACTGAGATTCTTACACAGTTTCTTGGTTGGTCTCTTTTAAATACTGACACCTATGAGAAAATGAATAAACTGGAAAACAGAAGGGACATTGCTTATGAAATGCTCATGTACCAGACCAAAGCTACTACTGGTGAAATTGAGTCTATTTTGAAATACAAAGAGAAATTGAATACAAATATTATTGAAGACTGTGAAGAGAAACAACTCATCCAGATTTTGAAAGAGGAGCTGCCGAATCCAAAGGACATAGAACTTTATGAATTCCACTTCAGTGACTTCCCCATTACCGAGCATGGATTGATTAAATGTGGGATCCAGTTATTTTTTGAAATAAAAGCTGTGGAAAAGTTCAAAGTGCCTGTGGAGGTCCTTACCAGATGGATGTACACAGTGAGAAAAGGTTACCGATCTGTCACGTATCACAACTGGCGGCATGGATTCAATGTGGGACAGACAATGTTTACCCTGCTAATGACAGGAAAACTGAAGAAGTATTATACTGATCTGGAAGCCTTTGCTATGATTGCAGCTGCTTTCTGCCATGATATTGATCACAGAGGCACCAACAATTTGTATCAGATGAAATCAGCATCCCCCTTAGCCAAGCTTCATGGATCTTCCATTTTAGAGAGACACCACCTGGAGTTCAGTAAGGCTCTGCTGCATGATGAGAGTTTAAACATCTTCCAGAATCTCAATAAGCGCCAATTTGAAACGGTTATTCATCTCTTTGAAGTGGCAATAATAGCAACTGACCTGGCTTTATATTTCAAGAAAAGAGCCATGTTTCAGAAGATTATTGACACTTGTGAAAAAATGGAAACTGAGGAGGAGGTCATTAAGTACATATCCATTGACCCAACCAAAAAAGAGGTTATCATGGCAATGATGATGACAGGGTGTGACCTCTCGGCTATAACTAAGCCTTGGGAGATTCAAAGCCAGGTAGCCCTCATGGTTGCAAATGAATTTTGGGAACAAGGAGACCTGGAGAGAACAGTATTGCAACAGCAACCAATTCCTATGATGGACAGAGAAAAAGGAGATGAACTACCCAAGCTCCAAGTTGGCTTCATCGATTTTGTGTGTACTTTTGTATATAAGGAATTCTCCCGGTTTCACAAAGAAATTACACCAATGTTGGATGGTCTTCAAAACAACAGAGTGGAGTGGAAATCCCGAGCTGATGAATATGATGAAAAAATGAAGGTGATAGAAGAAGAGAAGAAAATG---CAAGAAGCCAATATAGCCCCAAAAGCTGAAGAAGATTTAGGAAGTACT---------GGTGATGACAAAAAGTCCAAAATGTGTCAAATTTTGATGAGTGACAACAGCACATTGGCCCCTCCATCCTCAGGCCAGGGTCCCACCACTCCACGCAAGGCACCCCCTAAATTCAAGCAGAGACAAACTCGACAATTCAAGAGTAAGCCTCCTAAGAAAGGTGTGAAAGGGTTTGGAGATGACATCCCAGGCATGGAGGGCCTTGGAACAGATATCACGGTCATTTGTCCCTGGGAAGCCTTCAGCCACCTGGAACTACATGAGCTGGCCCAGTTTGGAATCATC
Potorous_gilbertii  ATGGCCAAAATCAACACTCAGCACTCCTATCCTACTACACACAGACCCTTAGTCAGGACCATGGAGGAAGACCTAGAAAGAGTTGAAAATGGCACCAGCAGGGCTCATTCCCCATGTGAGGACTCGTCATCAGAACTGCAGCAGGTGATTACCATGGAGACCAGAGCCCCCTCTGAA------TCCTGCCGAAGTTCCTTCACAAGCCAGAGGCCAGCCAGGTTGTCAAGACTCATCCTTTCCCTTAGAGCATGGGCTACAAGACATATACGTCACGAAGACCAAAGACCAGATTCCTTCCTGGAGCGTTTCCGAGGGGGAGAACTGAAAGAGTTGTCCTGCCGAGAAAGCTACTCCCAGTCCAACTTGGGCATCCAGGAGATGTCAGACAGGGAGAGAAGAGGCTGGCCGCTGGCCAGATATAATATCAACACCTGCAACAATGCCAACAAAAACAAAAAGGAGGAAAAGAAGGAGAAAAAGGAGGAAAAGGAAGAAGAGAAAAAGGATAAACCCTCAAAGGAAGGAGAAAGGAAGAAAGAAATCTTGGTGATAGATCCTTCTGGCAACCTATACTATAGATGGCTGACCATCATTGCCATCCCTGTCTTTTATAATTGGTGCTTGCTTGTGTGCAGAGCCTGTTTTGATGAACTTCAAAGTGACCATTTGATGCTGTGGCTGGTCTTGGATTATATGGCTGATGTCATCTATGTTTTGGACTTGCTGATTCGAATGAGGACAGGCTTTCTTGAACAAGGTTTAATGGTCAAAGATGCACAGAAACTCAAAAAGCACTACATGAAGACGGTTCAGTTCAAGCTGGATGTACTATCTCTGGTCCCCACTGATCTGGCCTTTTTAAAAGTAGGTCTGAACTACCCTGAGTTGAGGTTCAACCGCCTGCTGAAATTTGCCAGGCTATTTGAATTCTTTGACCGCACAGAAACTAGGACCAACTATCCTAATATGTTCAGGATTGGAAATCTTGTCCTATACATTCTGATCATCATCCATTGGAATGCATGTATCTACTTTGCCATTTCCAAGCTTATTGGATTTGGGACCGATTCCTGGGTTTACCCCAACATCTCTATCCCAGAATATGGGCGCTTGTCCAGGAAGTATATTTACTGTCTTTACTGGTCCACTCTGACTCTGACCACCATTGGGGAGACTCCACCCCCAGTCAAAGACGAGGAGTACCTTTTTGTAGTGATTGACTTCCTGGTGGGTGTGCTGATCTTTGCCACTATTGTGGGAAATGTTGGCTCCATGATCTCTAACATGAATGCCTCCAGGGCTGAATTCCAGGCCAAAATTGACTCCATAAAGCAGTACATGCAATTCCGAAAAGTCACCAAGGACTTGGAGACCCGGATCATCAGGTGGTTTGACTACCTATGGACCAACAAGAAGACAGTTGATGAAAAGGAAGTTCTCAAAAGCCTACCAGACAAGCTGAAGGCTGAGATTGCCATCAATGTGCACCTGGATACCCTGAAGAAGGTACGGATTTTCCAGGACTGTGAGGCAGGCCTCTTAGTTGAGCTGGTCCTAAAGCTTAGACCTGCAGTGTTCAGCCCTGGTGATTATATCTGCAAGAAGGGGGATATTGGGAGAGAAATGTACATCATCAAAGAAGGGAAGTTGGCGGTAGTGGCTGATGATGGCATCACTCAATTTGTGGTTCTTAGTGATGGAAGCTACTTTGGGGAAATCAGCATCTTAAACATCAAAGGGAGCAAATCTGGGAACAGAAGAACAGCCAACATTAGGAGCATTGGTTACTCTGATCTATTCTGCTTGTCCAAAGATGACTTAATGGAGTCCCTCACTGAATATCCAGAAGCCAAAAAGGCCCTGGAAGAGAAAGGACGGCAGATTCTGATGAAGGACAATTTAATAGATGAGGATGTAGCTAGGAGTGGAATAGACCCAGTGGACATAGAGGAAAAGGTGGAGAGACTTGAATCTTCCCTGGATAATTTACAAACCAGATTTGCTAGGCTCTTGGCAGAATATAATGCCACCCAAATGAAAGTCAAGCAGAGACTCAGCAAACTGGAGAACAAAGTAAAGAAGTGTGGGAGTGAC---TTGTCGGATGCAGAGAGCATTGTTGATGGAGATGCTGAAAAAACTAAAGACAAAAACCAAATGTTTAAGCCACTAAAATCAAAATTCAACAAGGTGAAGCCTAAAGAAGGAAGTAAGAATGAAGAAACTATTAAGCCAAACATTCCAACTCAGTCATCCATGGACCAGAGAGAATGTCAAGCCGAAAAGGAACCTCCTAAAGCC---AAGATGTCTTCAGCCTCAGGTGAACCATCACTCCCCCAAAGAAAAGATGTAATTCCAGGGGAG------------------AACTTAAATCCTGACCTTGTACATCCTCAAAATCCAGAAGAACGAAGCAGAATGATGCCAATTCAAAAGGAAACGAATAACTGGGAAAAAGAAGCAGTCAATACAGAAAAAAGGTCACATCAGAACCCCATTGTAAGTAAGTATGTTGAAACTCAGCTCCAGGATTTTGCTAAAAGGATGCAGCAAAGGACAGCCCACTACAAGAAAAAGTTGGAAGAGGATGATTTGTCTTCCCCTGAAGCCAATCCCAAAGCTGCTGCCCCTGTAGTTCCTCCTCCTCACCCA---GAAGATGAGACCCAGGGAGAAGAGGAACACTACTGTGACATGCTGTGTTGCAAATTCAGGAAGGTCCCACTGAAAGAATATCTGAAGAAGATGAAATTACCAAACAGTATAGATTCACAAACAGATGTCTCCTACGTCTTCTGGCTCTTGTTAATCACTATTGCCTATAACTGGAACTGCTGGTTTATTCCAATACGCCTAACTTTTCCCTATCAAACACCAAACAGCATGATATACTGGCTTGTCATTGACATAATTTGTGATATCATATACCTGAGTGACATGCTGATAGTCCAGCCCAGACTGGAATTTTTAAAAGGAGGAGACAAAATAATAGAACCAAAGGAGATGAAAGAGCACTACCGGACTTCTACAAAATTTAAGCTGGATCTCATGTCAATAATACCATTCGATGTTCTTTACTTCATTTTTGGGTTTAATCCAGTATTTAGAACAAATAGGACACTGAAGTGCATCACATTCTTTGAGTTTAATGACCGTCTGGAGTCTAGAATGGACAAAGCATATATCTACAGAATCTTTCGTACCACTGGATACCTGTTATTCGTCCTACATATTAATGCATGCATTTATTCCTGGGCTTCAGAATATGAAGGAATTGGTAGCACTAAATGGGTATATGATGGTAAAGGAAATAGGTATCTGAGATGTTACTACTGGGCAGTTCGAACTTTAATTACCATTGGTGGTCTTCCAGAACCACAAAACACATTTGAGATTATCTTTCAACTCTTGAATTTTTTCTCTGGAGTTTTTGTGTTCTCCAGCCTAATTGGACAGATGAGAGATGTCATTGGAGCAGCTACTGCAAATCAGAACCACTTCCGTGCCTGCATGGATAATGCCATCTCTTACATGAATATGTATTCAATACCCAAAATAGTGCAGCACCGTGTTCGGACTTGGTATGAATACACTTGGGTCTCTCAAAGAATATTGGATGAATCAGAATTCCTGGAACACCTACCAATCAAGATGCGATTGGCCATTGCCATAGATGTGAACTTCAAGATCGTGACTAACATCGAATTGTTCAAAGGGTGTGATACACAGATGATTTATGACATGCTGCTGAAATTGAAATCCAATGTGTATTTACCTGGTGACTTTGTCTGCAAAAAGGGAGAGATTGGCAGAGAGATGTTTATCATTAAACAAGGAGAAGTTCAAGTTCTTGGGGGCCCTGACGGTAATAAAGTTGTGGTTACTCTGAAAGCTGGAGCTGTCTTTGGAGAGATCAGCCTTCTGGCAAAAGGTGGAGGAAACCGCCGGACAGCTAATGTGGTGGCCCATGGATTTGCCAATCTTTTTATCCTTGACAAAAAGACCCTTAATGAAATCTTAGTGCACTACCCAGACTCTGAAAAGCTCCTCATGAAGAAAGCCAAAATACTTCTAAAGCAGAAGGCTAAGCCCACAGAGGCCCCACCTCCAGTGAAAGGTTTTGCCCTTCTCAACCCATCCAAAGAAGAGACACCCAAAATGCTTAAAGCCTTGCTGGGTGGCTCAGGTAAAACAAGTCTTGCAAGACTACTCAGACTGAAGAAAGAAATAGCAGCTCAGGAAAAAGATAAAAAAACTGAGGGAGTAGAAATCCATGAAAATGAAGCAGCGGAAAAACAACTGGATGAGGCCAAAAGTGAATTGGGAAACGAAATAGAAAAACCAATGGACAGGCTCAAATGTCAATCGAAACCTGTTACGAAA---GAAGTGCCCCAGCCTATACCAAAGGCAGTCGTACCCAGGGGAAATGCTAAAGAATCACTTATCATCACCATGACCCCTTCCTCTAATGCAGAAGAAGAAATTCTTACAGTCGAAATCAAAGAGAAGGCACAGATGGGGAGTGGAGCCAGTGCTGAGGACAAAGAATTGGCCAAGAGGTCCAAGGAGCTGGAGAAGAAGCTTCAGGAGGATGCAGACAAAGAGGCAAAGACTGTCAAGCTATTATTGTTGGGTGCTGGGGAATCAGGAAAGAGTACCATCGTCAAACAGATGAAAATCATACACCAGGATGGCTACACACCAGAGGAGTGCTTGGAGTTCAAAGCCATTATCTATGGCAATGTGCTGCAGTCCATTCTAGCCATCATCCGTGCTATGTCCACCCTGGGCATTGACTATGCAGAGTCGTCTTGCGTGGATGATGGACGACAGCTTAACAACATGGCTGATTCTATGGAGGAAGGAACCATGTCTCTTGAGCTGGCCACCATCATTAAAAGACTGTGGAAAGATGGAGGTGTGCAGGCCTGCTACGAACGTGCTGCGGAGTACCAACTCAATGACTCTGCCTCTTACTATCTCAATCAGCTGGATCGAATAACAGCCCCTGACTACCTTCCCAATGAGCAGGATGTTCTACGGTCTCGGGTCAAAACTACAGGAATCATTGAGACCAAGTTCTCAGTCAAAGACCTGAACTTCAGGATGTTTGATGTGGGAGGGCAGAGGTCAGAGCGCAAGAAATGGATCCACTGTTTTGAAGGTGTTACCTGTATCATTTTCTGTGGAGCCTTAAGTGCCTATGACATGGTACTGGTGGAAGATGATGAAGTGAACCGCATGCATGAGTCTCTGCACCTGTTCAACAGCATATGTAACCACAAGTTCTTTGCTGCTACTTCCATCGTCCTCTTTCTCAACAAGAAAGACCTCTTTGAGGAGAAGATCAAGAAGGTTCACCTCAGCATTTGCTTTCCCGAGTATGATGGGAACAACTCCTATGAGGATGCAGGAAATTACATCAAGAGCCAGTTCCTCGACCTAAACATGCGAAAAGATGTCAAAGAAATCTACAGTCACATGACTTGTGCAACAGACACACAGAATGTCAAATTTGTGTTTGATGCAGTTACAGATATCATCATCAAAGAAAACCTCAAGGACTGTGGGCTTTTCATGGCTCAGGATCTCACTGAGAAGGAGCTGTTAAAAATGCAGATCGATCAACTAAAGAAGGAAGTGAAGAATGAAAGAGTCATGATTTCCAAAACAGGGAAGGAACTTAAGGACTATGTGGAAGCCAATGCTGGAGATGACCCCCTCCTTAAAGGGATCCCTGAGGACAAAAATCCATTTAAGGAGAAAGGTGGCTGTATGATAAGCATGACACAGGCATGGGACCCTGCAGGGTTCTTGGCGTGGCGGCGGGACGAG------------AACGAAGAGACAACTCGGTCGAGCCTTTTTGTTTATACCAACAGCAACAACACAAAGGGCCCATTTGAAGGTCCGAATTATCACATCGCCCCACGCTGGGTGTTCAACCTCACCAGCCTCTGGATGATCTTTGTGGTCATCGCATCCCTCTTCACCAATGGGCTGGTGCTGGTGGCAACCATGAAGTTCAAGAAATTGCGCCACCCCCTGAACTGGATCCTGGTAAACTTGGCTGTGGCTGACTTGGGAGAGACCATCATTGCTAGTTCCATCAGTGTCATCAACCAGATCTATGGCTACTTCATCCTGGGTCACCCAATGTGTGTCCTGGAGGGCTACACCGTCTCTCTGTGTGGCATCACAGGTCTCTGGTCCCTGGCCATCATTTCCTGGGAGAGGTGGGTGGTGGTGTGCAAGCCTTTTGGTAATATGAAGTTTGATGCCAAGCTGGCCATGGTAGGCATTATCTTCTCCTGGGTCTGGGCAGCTGTCTGGACGTCACCACCCCTCTTTGGCTGGAGCAGGTACTGGCCTCATGGGCTGAAGACGTCATGTGGCCCTGATGTGTTTAGTGGCAACTCTGACCCTGGCGTTCAGTCCTACATGATTGTCCTCATGTCTACCTGTTGTGTCCTTCCTCTCAGCGTAATCCTCCTCTGCTATGTCCAAGTGTGGCTTGCTATCCGGGCTGTTGCTAAGCAACAGAAGGAATCTGAGTCTACGCAGAAGGCTGAGAAGGAAGTGTCCCGAATGGTGGTAGTGATGATCCTTGCCTATTGCTTTTGTTGGGGGCCCTATGCCGTTTTTGCATGCTTTGCAGCAGCCAACCCTGGCTATGCCTTCCACCCTTTGACAGCGTCCCTACCGGCCTACTTTGCCAAGAGTGCCACCATCTATAACCCCATCATATATGTCTTCATGAATCGGCAGTTCCGAACTTGCATCCTACAGCTTTTTGGGAAGAAGGTGGACGATGGCTCCGAAGTTTCCAGCGCCTCTAGGACAGAGGTCTCTTCTGTGTCCTCTGTGGCACCTGCAATGTCAGGGGACGAGGAGTTCTACCTGTTCAAAAACATCTCATCAGTGGGACCGTGGGATGGCCCTCAGTACCACATTGCTCCTGCCTGGGCCTTTCACTTTCAGACAGTTTTCATGGGTTTTGTCTTCTTTGCAGGGACACCACTCAATGCTGTGGTGCTGATTGCTACATTTCGCTATAAGAAACTGCGCCAGCCACTCAACTACATTTTGGTTAATATCTCCTTGGCTGGTTTCATCTTCTGCATCATCTCGGTCTTCACTGTCTTCATCTCTAGCTCCCAAGGCTACTTCATCTTTGGCCGCCATGTTTGTGCTATGGAGGCTTTCCTGGGTTCTGTGGCAGGTCTGGTGACGGGCTGGTCATTGGCCTTCCTTGCCTTCGAGCGTTTCATTGTCATCTGTAAACCTTTTGGCAACTTCCGCTTCAACTCCAAGCATTCGATGATGGTGGTCCTGGCTACTTGGGTCATTGGCATTGGTGTCTCCATCCCACCGTTCTTTGGCTGGAGCCGGTATATTCCTGA------------------GGGTTTACAGTGCTCCTGTGGTCCTGACTGGTACACCGTAGGCACAAAATATCGTAGCGAATACTACACTTGGTTCCTCTTCATTCTCTGTTTTATCATGCCTCTCTCCCTCATCTGCTTCTCCTACTCCCAGTTGCTGGGAGCCCTCAGAGCTGTTGCAGCCCAGCAACAAGAGTCAGCCACAACCCAGAAGGCAGAACGGGAAGTGAGTCGCATGGTGGTGATGATGGTGGGCTCCTTCTGCCTTTGCTATGTGCCCTATGCTGCCCTGGCCATGTACATGGTCAACAATCGGAACCACGGGCTTGACCTACGGCTTGTCACCATCCCTGCCTTCTTCTCTAAGAGTGCTTGTGTCTATAATCCCATCATCTATTGCTTCATGAACAAGCAGTTCCACGCCTGCATCATGGAGATGGTATGCAGAAAGCCAATGACAGATGACTCTGAAGCATCCAGCTCCCAGAAAACTGAAGTCTCCACTGTTTCCTCCAGCCAAGTTGGCCCTAGTATGGGTGATATCACCAAGGAGGATGTGGAGAAATACCTAGGAAACAACCCCCAGTTTGCTAAGGAGTATTTTGACAAGAAGCTGAGGGTAGAGGTGCTGGGAGAAGTCTTCAAAGGCAGCCCAGCATCCATCCAGAACAGTACCTCCTTTAATGAGATGACCCAAGTAGAGGAAGCAACCTTGATCTTTGAGTTGCTGCAGAACATGCAAGATGAAGCAGCCAGCATGGAGGCCACAGTACACAAGAGTCTGAGGAGGCTATGCCAGTTGCTGTCTGCCGACCGCTGTAGCATGTTCATTTTCCGATCACGCAATGGAATTCCAGAGGTGGTGTCAAGGCTGCTCAATGTCACCCCAACCTCTAAACTGGAGGAGAACCTCGTGTCTCCCGACAAAGAAACTGTTTTTCCTCTAGACATCGGGATTGTGGGTTGGGTTGCTCATACTAAAAAATCTTTTAATATTCCGGATGTAACCAAGAATAGTCATTTTTCTGACTTTATGGATAAGCAAACTGGTTATACCACTAAGAATATGCTGGCAATGCCTATCATGATGGGCAAGGAGGTCCTCGCTGTCGTGATGGCTGTGAACAAGGTCAATGAGCCAGAGTTTACTAAGCAGGATGAAGAGGTTTTTTCCAAATACCTCAATTTTGTTTCTTTTGTTCTAAGGCAGCACCACATGGCATACCTGCACAATATTGAATCTCGAAAAGTTCAGGTCCTTTTATGGTCAGCCAACAAAGTATTTGAAGAACTTACAGATATCGAGCGACAATTTCACAAAGCCCTGTATACCATCAGAACCTATCTGAATTGTGAAAGATACTCCATCGGCCTACTGGACATGACCAAAGAAAAGGAGTTCTATGATGAATGGCCAATCAAGCTTGGAGAAGTACAGCCTTACAAAGGTCCAAAGACACCAGATGGCAGAGAAATTATCTTTTATAAGATTATTGATTATATTCTACATGGAAAAGAAGAGATCAAAGTCATCCAGACACCTCCTGCAGACCACTGGTCTCTTGTTAGTGGCTTACCAACATATGTTGCTGAACATGGATTTATTTGTAATATGATGAATGCACCAGCAGATGAATACTTCACATTTCAGAAAGGACCCGTTGATGAAACAGGGTGGATTATTCAAAATGTCCTCTCCCTACCCATAGTCAACAAGAAGGAAGACATAGTGGGAGTCATGACGTTCTACAATCGAAAAGATGCAAAACCCTTTGACGAATATGATGAGCAAATCACGGAGATTCTCACACAGTTTCTTGGCTGGTCTCTTTTAAATACTGACACATATGAGAAAATGAATAAACTTGAAAACAGGAAGGACATTGCTTATGAAATGCTCATGTACCAGACCAAAGCTACTGCTGGTGAAATTGAGTCTATTTTGAAATACAAAGAGAAATTGAATACAAATATTATTGAAGACTGTGAAGAAAAACAACTCATCCAGATTTTGAAAGAGGAACTGCCAAATCCAAAGGATGTAGAACTCTATGAATTCCACTTCAGTGACTTCCCCATTACAGAGCATGGATTGATTAAATGTGGGATCCAGTTATTTTTTGAAATAAAAGCCGTGGAAAAGTTCAAAGTGCCTGTGGAGGTCCTTACCAGATGGATGTACACAGTGAGAAAAGGTTACCGATCTGTCACCTATCACAATTGGCGGCATGGATTCAATGTGGGACAGACAATGTTTACCCTGCTAATGACAGGAAAACTGAAGAAGTATTATACTGACCTGGAAGCCTTTGCTATGATTGCGGCTGCTTTCTGCCATGACATTGATCACAGAGGCACCAACAATTTGTATCAGATGAAATCAGCATCCCCCTTAGCCAAGCTTCACGGATCTTCCATTTTAGAGAGACATCACCTGGAGTTCAGTAAGACCCTGCTGCATGATGAGAGTTTAAACATCTTCCAGAATCTCAATAAGCGCCAATTTGAAACGGTTATTCATCTCTTTGAAGTGGCAATAATAGCAACTGATCTGGCTTTATATTTCAAGAAAAGAACCATGTTTCAGAAGATTATTGACACTTGTGAACAAATGGCAACCGAGGAGGAGGTCATTAAGTACATATCCATTGACCCAACCAAAAAGGAGGTTATCATGGCAATGATGATGACAGGGTGTGACCTCTCAGCTATAACCAAGCCTTGGGAGATTCAAAGTCAGGTAGCCCTTATGGTTGCAAATGAATTTTGGGAACAAGGAGACCTGGAGAGAACAGTGTTGCAACAACAACCAATTCCTATGATGGACAGAGAAAAAGGAGATGAACTACCCAAGCTCCAAGTTGGCTTCATCGATTTTGTGTGTACTTTTGTATACAAGGAATTTTCCCGATTTCACAAAGAAATTACACCAATGTTGGATGGTCTTCAGAACAACAGAGTAGAGTGGAAATCCCGAGCGGATGAATACGATGAAAAAATGAAGGTGATAGAAGAG---AAGAAAAAG---CAAGAAGCTGACACAGCCCCAAAGGCTGAAGAAGATTTAGGAAGTACT---------GGTGATGACAAAAAGTCCAAAACATGTCAAATTTTGATGAGTGACAACAATACATTGGCCCCTCCAGCCTCAGGCCAGGGTCCCACCACTCCACGCAAGGCACCCCCTAAATTCAAGCAGAGACAAACTCGACAGTTCAAGAGCAAGCCGCCTAAGAAAGGTGTGAAAGGGTTTGGAGATGACATCCCAGGCATGGAGGGCCTTGGAACAGATATCACGGTCATTTGCCCCTGGGAAGCCTTCAGTCACCTGGAATTACATGAGCTGGCCCAGTTTGGAATCATC
Pseudocheirus_occidentalis  ATGGCCAAAATCAACACTCAGCACTCCTATCCTACCACACACAGACTCTCAGTCAGAACCTTTGATGAAGACCTAGAAAGAGTTGAAAATGGCACCAGCAGGTCCCATTCTCCATGTGAGGACTCATCATCAGAATTGCAACGAGTGATCACCGTGGAGACCAGAGCCCCCTCTGAA------TCCTGCCAAAGTTCCTTCACGAGCCAGAGGCCAGCCAGGTGGTCACGGCTCATCCTTTCCCTTAGAGCATGGGCTACAAGACATATACATCATGAAGACCAAAGACCAGATTCCTTCCTGGAGCGTTTCCGAGGAGGAGAACTCAAAGAGTTGCCCTGCCAAGAAATCTATACTCAGTCCAACTTAGGCATCCAAGAGGCATCAGACAGAGAGAGAAGAGGCTGGCCGCTGGCCAGGTATAACATCAACACGTGCAACAATGCCAACCAAGACAAAAAGGAGGAGAAA---------AAGGTGGAAAAGGAAGAAGAGAAAAAGGATAAATCCTCAAAGGAAGTGGAAAAGAAGAAAGAAATCTTTGTGATAGATCCTTCTAGCAACCTATACTATAGGTGGCTGACTATTGTTGCCGTCCCTGTCTTCTATAACTGGTGCATGCTTGTGTGCAGAGCCTGTTTTGATGAACTTCAAAGTGACCACTTGATGCTGTGGTTGGTCTTGGATTATAGTGCTGATGTCATCTATGTTTTGGACTTGCTGGTTCGAATGAGGACAGGCTTTCTTGAACAAGGCTTAATGGTCAAAGATGTAGAGAAACTCAGAAAGCACTACATGAAGATGGTTCAGTTCAAGCTGGATGTCCTATCTCTGGTTCCCACTGATCTGGCTTATTTAAAAATGGGTCTGAACTACCCTGAGTTGAGGTTCAACCGCCTGCTGAAATTCTCCAGGTTATTTGAATTTTTTGACCGCACAGAGACTAGGACCAACTATCCTAATATGTTCAGGATTGGAAATCTTGTCTTGTACATTCTGATCATCATCCATTGGAATGCATGTATCTACTTTGCCATTTCTAAGCTTATTGGATTTGGGACTGATTCCTGGGTTTACCCTAACATCTCTATCCCAGAATACGGGCGTCTGTCCAGGAAATATATTTATTGTCTCTACTGGTCCACCCTGACTCTGACCACCATCGGGGAGACTCCGCCGCCCGTCAAAGACGAGGAATACCTTTTTGTGGTGATTGATTTTCTGGTAGGAGTGCTGATCTTCGCCACCATTGTGGGTAATGTTGGCTCCATGATCTCCAACATGAATGCCTCCAGGGCTGAATTCCAGGTCAAAATTGACTCCATAAAGCAGTACATGCAATTCCGAAAAGTGACCAAGGACTTGGAGACCCGCATCATCAGGTGGTTTGACTACCTGTGGACCAACAAGAAGACAGTTGATGAAAAGGAAGTACTCAAAAGCCTCCCAGACAAGCTGAAAGCTGAGATCGCCATCAATGTACACCTGGATACCCTGAAGAAGGTACGTATTTTTCAGGACTGTGAAGCAGGGCTTTTAGTGGAGCTGGTCCTAAAGCTTAGGCCTGCAGTGTTCAGCCCTGGTGATTATATATGCAAGAAGGGAGATATTGGGAGAGAAATGTACATCATCAAAGAAGGGAAACTGGCGGTAGTGGCTGATGATGGCATCACGCAATTTGTGGTCCTTAGCGATGGGAGCTACTTTGGGGAAATCAGCATCTTGAACATCAAAGGGAGCAAATCTGGGAACAGAAGAACAGCCAACATCAGGAGCATCGGCTACTCTGATCTGTTCTGCTTGTCCAAAGATGACTTAATGGAGTCCCTCACTGAATATCCGGAGGCCAAAAAGGCCCTGGAAGAGAAAGGAAGGCAGATTCTAATGAAGGACAACTTGATTGATGAGGACGCGGCTGGGAGTGGAACAGACCCAGTGGAAATAGAGGAGAAGGTGGAGAGGCTTGAATCTTCCCTGGATCATTTGCAGACCAGGTTTGCTAGGCTTCTGGCAGAGTATAATGCCACCCAAATGAAAGTCAAGCAGAGACTCAGCAAACTGGAGAGCAAAGTGAAAAAGTGTGGGAGCGAC---TCGTCGGACGCAGAGAGCGTTGCTGATGGGGATGCTGAAAAAGCCAAGGACAAAAACCAAATGTTTAAGCCACTAAAAGCAAAATTCAACAAGGTGAAGCCTAAAGAAGAAAGCAAGAATGAAGAAACTAATAAGCCAAACATTCCAGCTCAGCCATCCATAGGCCAGAGAGAATGTCAAGCTGAGAAGGAGCTTTCTCAAGGC---AAGATGTCTTCAACTTCAAGTGAACCATCAGTACCCAAAAGAAAAGATGTAATTCCAGGGGAGAAATCTCTCATGGACTGGCACTTAAATCCCAACCTTGTACATCCTCAAAATCCAGAAGAGCCGAGCAGAATGACACCAATGCAGAAGGAAATGAATACTTGGGGAAAAGAAGCAGTCAAT------------CCACACCAGAAGCCCATTGCTAGTAAGTATGTTGAAACCCAGCTCCAGGACTTTGCTAAAAGGTTGCAGCAAAGAACAGCCCACTATAAGAAAAAGTTGGAAGAGGGTGATTTGTCTTCTCCTGAAACCAGTCCCAAAGCTGCTGCCCCTGCAATTCCTCCTCCCCACCCAGAAGAAGATGAGGTTCAGGGAGAAGAAGA---CTACTGTGACATGCTGTGTTGCAAATTCAGGAAAGTCCCATTGAAAGAGTATCTGAAGAAGATGAAATATCCAACCAGTATAGATTCACAAACAGATGGCTCCTATGCCTTGTGGCTCTTGTTAGTCACTATTGCTTATAATTGGAACTGCTGGATTATTCCAATGCGCCTGACTTTTCCCTGTCAAACACCAAACAACATGAAATACTGGCTAACAATCGACATCATCTGTGATATCATATACCTGAGTGACATGCTGATCATCCAGCCCAGACTGGAATTTTTAAAAGGAGGCCTCAAAATAATAGAACCAAAGGAGATGAAAGAGCACTACAGGACTTCTGCAAAATTTAAGCTGGATCTCATGTCAATAATACCATTCGATGCTCTTTACTTCATTTTTGGGTTTAATCCAATATTCAGAACAAATAGGTTACTAAAGTACACCACATTCTTTGAGTTTAATGACCGCCTGGAGTCTAGAATGGACAAAGCATATATCTACAGAATCATTCGTACCACTGGATACCTGCTGTTCATCCTACATATTAATGCATGCATTTATTACTGGGCTTCAGACTATGAAGGAATTGGTAGCACTAAATGGGTATATGATGGTAAAGGAAATAGGTATCTGAGATGTTACTATTGGGCAGTTCGAACATTAATTACCATTGGTGGTCTCCCAGAACCACAAAACACATTTGAGATTATCTTCCAACTATTAAATTTTTTCTCTGGGATTTTTGTGTTCTCAAGCCTAATTGGACAGATGAGAGATATCATTGGAGCAGCTACTATGAATCAGAACCATTTCCGTGCCTGCATGGATAATACCATCTCTTATATGAATATGTATTCAATACCCAAAATAGTGCAGAACCGTGTTCGGACTTGGTATGAATATACTTGGGCCTCTCAAAAAATATTGGATGAATCAGAATTCCTGGAACACCTGCCAATCAAGATGCAATTGGCAATTGCCATTGATATGAACTTCAAGATCGTGAAGAAGATTGACCTGTTCAAAGGGTGTGATGCACAGATGATTTATGACATGCTGCTGAAATTGAAATCCAATGTGTATTTACCTGGTGACTTTGTCTGCAAAAAGGGAGAGGTTGGCAGAGAGATGTACATCATTAAACAAGGAGAAGTTCAAGTTCTTGGAGGCCCTGATGACAATAAAGTTCTGGTTACTCTGAAAGCTGGAGCTGTCTTTGGAGAGATCAGCCTTCTGGCAAGAGGTGGAGGAAACCGCCGGACAGCTAATGTGGTGGCCCATGGATTTGCCAATCTCTTTATTCTTGACAAAAAGACACTCAATGAAATCTTAGTGTGCTACCCAGACTCTGAAAAGCTCCTCATGCAGAAAGCCAAATTATTTCTAAGGCAGAAGGCTAAGCCCACAGAAGCCCCACCTCCAGTGAAAGGTTTTGCCCTTCTCGTCCCATCCAAAGAAAAGACACCCAAAATGCTAAAAGCCTTGCTGGGTGGCTCAGGGAAAACAAGTCTTGCAAGACTACTAAGACTGAAGAAAGAAACAGCAGCTCAGGAAAAAGATAAAAAAACTGAGGAAGTACAAGTGCATGGAAATGAAGCAGCAGAAAAACAACTGGACACAGCCAAAAGTAACTTGGGAAATGAAATAGAAAAACCAGTGGACAGGCTCAAATGTAAATCAAGACCTATTACAGAA---CAAGTGCCCCAGCCTATACCAAAGGCAGTCCTCCCCACGGGAAACGCTCAAGAATCGCTTATCATCACCATGACCCCTTCCTCTAATGCAGAAGAAGAAATTCTTACAGTCGAAATCAAAGAGAAGGCACAGATGGGGAGCGGAGCCAGTGCCGAGGACAAAGAACTGGCCAAGAGGTCCCGGGAGCTGGAGAAGAAGCTTCAGGAGGATGCAGACAAGGAGGCAAAGACCGTCAAGCTATTATTATTGGGTGCTGGAGAATCAGGAAAGAGTACTATCGTCAAGCAAATGAAAATCATACACCAGGATGGCTATACACCAGAGGAGTGTTTGGAGTTCAAAACCATTATCTACGGCAATGTGCTGCAGTCCATTCTGGCCATCATCCGTGCCATGTCTACCCTGGGCATTGACTATGCTGAGTCATCCCATGTGGATGATGGACGACAGCTTAACAACATGGCTGATTCTATGGAGGAAGGAACCATGTCTCCTGAACTGGCAGCAATCATTAAGAGACTGTGGAAAGATGGAGGTGTGCAGGCCTGCTTTGAACGTGCTGCAGAGTACCAGCTCAATGACTCTGCCTCTTATTATCTCAATCAGCTGGATCGAATAACAGCCCCTGACTACCTTCCCAATGAGCAGGATGTTCTACGGTCTCGGGTCAAAACTACAGGTATCATTGAGACCAAGTTCTCAGTCAAAGACCTGAACTTCAGGATGTTTGACGTGGGAGGGCAGAGGTCAGAGCGCAAGAAATGGATCCACTGTTTTGAAGGTGTTACCTGCATCATTTTCTGTGGAGCCCTAAGTGCCTATGACATGGTACTGGTGGAAGATGATGAAGTGAACCGCATGCATGAGTCTCTGCACCTGTTCAACAGCATATGTAACCACAAGTTCTTTGCTGCTACTTCCATTGTCCTCTTTCTCAACAAGAAGGATCTCTTTGAGGAGAAGATCAAGAAGGTTCATCTCAGCATTTGCTTTCCCGAGTATGATGGGAACAACTCTTATGAGGATGCAGGAAATTACATAAAGAGCCAGTTCCTCGACCTAAACATGCGAAAAGACGTCAAAGAAATCTACAGTCACATGACTTGTGCAACAGACACACAGAATGTCAAATTTGTGTTTGATGCGGTTACAGATATCATCATCAAAGAAAACCTCAAGGACTGTGGGCTTTTCATGGCTCAGGATCTCACTGAGAAGGAGTTGTTAAAAATGCAGATCGATCAACTTAAGAAGGAAGTGAAGAATGAAAGGGCCATGATTTCCAAAACAGGGAAGGAACTTAAGGACTATGTGGAAGCCAACGCTGGAGATGACCCCCTCCTTAAAGGCATCCCTGAGGACAAAAACCCCTTTAAGGAGAAAGGTGGTTGTATGATAAGCATGACACAGGCATGGGACCCTGCAGGGTTCTTGGCTTGGCGGCGGGACGAG------------AACGAGGAGACTACTCGGGCAAGCCTTTTTGTTTATACCAACAGCAACAACACAAAGGGCCCATTTGAAGGACCCAATTATCACATCGCCCCACGTTGGGTATTCAACCTCACCAGCCTCTGGATGGTTTTTGTGGTCATCGCCTCCATCTTCACCAATGGGCTGGTGCTGGTGGCAACCATGAAGTTCAAGAAATTGCGCCACCCCCTGAACTGGATCCTGGTGAACTTGGCCGTGGCTGACCTGGGGGAGACCATCATTGCTAGTACCATCAGTGTCATCAATCAGATCTATGGTTACTTCATCCTGGGCCACCCGATGTGTGTCCTGGAGGGCTACACAGTCTCTCTATGTGGCATCACAGGTCTCTGGTCCCTGGCCATCATTTCCTGGGAGAGGTGGGTGGTGGTGTGCAAGCCTTTTGGTAATGTGAAGTTTGATGCCAAGCTGGCCATGGTAGGCATTATCTTCTCTTGGGTCTGGGCAGCTATCTGGACTTCGCCACCCCTCTTTGGCTGGAGCAGGTACTGGCCTCATGGGCTGAAGACATCCTGCGGCCCCGATGTGTTTAGTGGCAACTCTGACCCTGGCGTCCAGTCCTACATGATCGTCCTCATGTCTACCTGTTGCGTCTTTCCTCTTAGCATCATCCTCCTCTGCTATATCCAAGTGTGGTTGGCCATCCGGACAGTTGCTAAGCAACAGAAGGAATCGGAGTCTACACAGAAAGCTGAGAAGGAGGTGTCCCGCATGGTGGTGGTAATGATCCTTGCCTATTGCTTTTGCTGGGGGCCCTATACCCTTTTTGCGTGCTTTGCCGCGGCCAACCCTGGCTACTCCTTCCACCCTTTGACAGCCTCCCTGCCTGCCTACTTTGCCAAGAGTGCCACTATTTACAACCCCATCATATATGTCTTCATGAACCGGCAGTTTAGAACCTGCATCCTACAGCTTTTCGGGAAGAAGGTGGATGATGGCTCCGAAGTTTCCAGCACCTCTAGGACAGAGGTCTCTTCTGTGTCCTCTGTGGCGCCTGCAATGTCAGGGGATGAGGACTTCTACCTGTTCAAAAACATCTCATCAGTGGGACCATGGGATGGCCCTCAGTACCACATTGCTCCTGCTTGGGCCTTCTACTTCCAGACAGCTTTCATGGGCTTTGTCTTCTTTGTAGGGACACCCCTTAATGCTGTGGTCCTCATTGCTACTCTTAGCTATAAGAAACTTCGACAGCCACTCAACTATATCTTGGTTAATGTTTCCTTCGCCGGTTTCATCTTCTGCATCATCTCTGTCTTCACTGTCTTCATCTCTAGCTCCCAAGGTTACTTCATCTTCGGCCGCCATGTTTGTGCAATAGAGGCTTTCCTGGGCTGTGTGGCAGGGTTGGTGACGGGCTGGTCATTGGCCTTCCTTGCCTTTGAGCGTTTTATTGTCATCTGTAAACCTTTTGGCAACTTCCGCTTCAACTCCAAGCATGCGATGATGGTGGTACTGGCTACTTGGATCATTGGCATTGGTGTCTCCATCCCACCATTCTTTGGCTGGAGCCGGTATATTCCTGA------------------AGGCCTACAGTGTTCCTGTGGCCCTGACTGGTACACCGTGGGCACAAAATACCGCAGTGAATACTACACTTGGTTTCTCTTCATTTTCTGTTTCATTGTACCTCTCTCCCTCATCTGCTTCTCCTACTCCCAGCTGCTGGGAGCCCTCAGAGCTGTTGCAACCCAGCAACAAGAGTCAGCCACAACACAGAAGGCAGAGCGGGAGGTGAGTCGCATGGTGGTGATGATGGTGGGCTCCTTCTGCCTTTGCTATGTGCCCTATGCTGCCCTGGCCATGTACATGGTCAACAATCGAAACCATGGGCTGGATCTACGGCTTGTCACCATTCCTGCCTTCTTCTCTAAGAGTGCTTGTGTCTACAACCCCATCATCTATTGCTTCATGAACAAGCAGTTCCATGCCTGCATCATGGAGATGGTATGTAGAAAGCCAATGACAGATGACTCTGAAACATCCAGCTCTCAGAAAACTGAAGTCTCCACTGTTTCCTCCAGCCAAGTTGGGCCTAGTATGGGTGAGATCACCAAGGAGGATGTGGAGAAATATCTAGGAAACAACCCCCAGTTTGCTAAGGAGTATTTTGACAAGAAATTGAGGGTAGAGGTGTTGGAAGAAGTCTTCAAAGGCAGTCCAGCATCCATCCAGGAGAGTACCTCCTTTAATGAGATGACCCAACTAGAGGAATCAGCCTTGATCTTTGAGCTGATGCAGAACATGCAAGATGAAGCAGCCAACATGGAGGCAGTGGTACACAAGGGTCTGAGAAGGCTATGCCAGTTGCTGTCTGCTGACCGCTGCAGCATGTTCATTTGCCGATCACGCAACGGAATTCCAGAGGTGGCATCAAGGCTGCTCGATGTCACCCCAACCTCCAAGCTGGAGGAGAACCTCGTGTCTCCCAACAAAGAAGCTGTCTTTCCTCTAGACATCGGGATTGTGGGTTGGGTTGCTCACACTAAAAAATCCTTTAATATTCCGGATGTAACCAAGAACAGCCATTTTTCTGACTTTCTGGATAAGCAAACTGGTTATACCACTAAGAATATGCTGGCAATGCCTATTATGATGGGCAAGGAGGTCCTCGCTGTCATAATGGCTGTGAACAAAGTCAATGAGCTCGAGTTTACTAAGCAGGATGAAGAGGTTTTTTCCAAATACTTCAATTTTGTTTCTTTTGTTCTAAAGCAGCACCACATGGCATACCTCTATAGTATTGAATCTCGAAAAGTTCAGGTCCTTTTATGGTCAGCCAACAAAGTATTTGAAGAACTTACAGATATCGAGCGACAATTTCACAAAGCCCTCTATACCATTAGAGCCTATTTGAATTGTGAAAGATACTCCATTGGCCTACTGGACATGACCAAAGAAAAGGAGTTCTATGATGAATGGCCAGTCAAGCTTGGAGAAGTACAGCCTTACAAAGGTCCAAAGACACCAGATGGCAGAGAAATTATCTTTTATAAGATTATTGATTATATTCTACATGGGAAAGAAGAGATCAAAGTCATCCAGACGCCTCCAGCAGATCACTGGTCTCTCGTTAGTGGCTTACCAACATATGTTGCTGAACATGGATTTATTTGCAATATGATGAATGCACCAGCAGATGAGTATTTCACATTTCAGAAAGGACCTGTCGACGAAACAGGCTGGGTCATTCAAAATGTCCTGTCCCTACCCATAGTCAACAAGAAGGAAGACATCGTGGGGGTCATGACGTTCTACAATCGAAAAGACACAAAGCCCTTTGATGAATATGATGAGCAAATCACCGAGATTCTCACACAGTTTCTCGGTTGGTCTCTTTTAAATACTGACACCTATGAGAAAATGAATAAACTTGAAAACAGAAGGGACATTGCTTATGAAATGCTCATGTACCAGACCAAAGCTACTGCTGGTGAAATTGAGTCTATTTTGAAATACAAAGAGAAATTGAATACAAATATTATTGAAGACTGTGAAGAAAAAGAACTCATACAGATTTTGAAAGAGGAGCTGCCGAATCCAAAGGATGTAGAACTTTATGAATTCCACTTCAGTGACTTCCCCATCACAGAACATGAATTGATTAAATGTGGGATCCAGTTATTTTTTGAAATAAAAGCTGTGGAAAAGTTCAAAGTACCTGTGGAGGTCCTTACCAGATGGATGTACACAGTGAGAAAAGGTTACCGATCTGTCACCTATCACAACTGGCGGCATGGATTCAATGTAGGACAGACAATGTTTACCCTGCTAATGACAGGAAAACTGAAGAAGTATTATACTGATCTGGAAGCCTTTGCTATGATTGCAGCTGCTTTCTGCCATGATATTGATCACAGAGGCACCAACAATTTGTATCAGATGAAATCAGCATCTCCTTTAGCCAAGCTTCATGGATCTTCCATTTTAGAGAGACACCACCTGGAGTTCAGTAAAACTCTACTGCATGATGAGAGTTTAAACATCTTCCAGAATCTCAATAAGCGCCAATTTGAAACGGTCATTCATCTCTTTGAAGTGGCAATAATAGCAACTGACCTGGCTTTATATTTCAAGAAAAGAACCATGTTTCAGAAGATTATTGACACTTGTGAAAAAATGGAAACCGAGGAGGAAGTTGTCAAGTACATATCTGTTGACCCAACCAAAAAAGAAGTTATCATGGCGATGATGATGACAGGGTGTGACCTCTCGGCTATAACCAAGCCTTGGGAGATTCAAAGCCAGGTAGCCCTCATGGTTGCAAATGAATTTTGGGAACAAGGAGACCTGGAGAGAACAGTATTGCAACAACAACCAATTCCTATGATGGACAGAGAAAAAGGAGATGAACTACCCAAGCTCCAAGTTGGTTTCATCGATTTTGTGTGTACTTTTGTATACAAGGAATTCTCCCGGTTTCACAAAGAAATTACACCAATGTTGGATGGCCTTCAAAACAACAGAGTGGAGTGGAAATCCCGAGCTGATGAATATGACAAAAAAATGAAGGTGATAGAAGAAGAGAAGAAAAAG---CAAGAAGCCAACACAGCCCCTAAAGGTGAAGAAGATTTAGGAAGTACT---------AATGATGACAAAAAGTCCAAAACGTGTCAGATTTTGATGAGTGACAACAACACATTGGCCCCTCCAGCCTCAGGCCAGGGTCCCACCACTCCACGCAAGGCACCCCCTAAATTCAAGCAGAGACAAACTCGACAATTCAAGAGCAAGCCTCCTAAGAAAGGTGTGAAAGGATTTGGAGATGACATCCCAGGCATGGAGGGCCTTGGAACAGATATCACAGTCATTTGTCCCTGGGAAGCCTTCAGCCACCTGGAATTACATGAGCTGGCCCAGTTTGGAATCATC
Pseudochirops_corinnae  ATGGCCAAAATCAACACTCAGCACTCCTATCCTACCACACATAGACTCTCAGTCAGGACCATTGATGAAGACCTAGAAAGAGTTGAAAATGGCACCAGCAGGTCTCATTCCACATGTGAGGACTCATCATCAGAATTGCAACGAGTGATCACTGTGGAGACCAGAGCCCCCTCTGAA------TCCTGCCGAAGTTCCTTCACGAGCCAGAGGCCAGCCAGGTGGTCACGGCTCATCCTTTCCCTTAGAGCATGGGCTACAAGACGTATACGTCATGAAGACCAAAGACCAGATTCCTTCCTGGAGCGTTTCCGAGGAGGAGAACTCAAAGAGTTGCCCTGCCAAGAAAGCTACACCCAGTCCAACTTAGGCATCCAAGAGGCCTCAGACAGAGAGAGAAGAGGCTGGCTGCTGGCCAGATATAATATCAACACCTGCAACAATGCCAACCAAGACAAAAAGGAGGAGAAA---------AAGGTGGAAAAGGAAGAAGAGAAAAAGGATAAACCCTCAAAGGAAGTAGAAAGGAAGAAGGAAATCTTTGTGATAGATCCTTCTAGCAACCTATACTATAGGTGGCTGACCATCGTGGCCGCCCCCGTCTTCTATAACTGGTGCATGCTTGTGTGCAGAGCCTGTTTTGATGAACTTCAAAGTGACCACTTGATGCTGTGGTTGGTCTTGGATTATATTGCTGATGTCATCTACGTTTTGGACTTGCTGGTTCGAATGAGGACAGGCTTTCTTGAACAAGGCTTGATGGTCAGAGATGTAGAGAAACTCAGAAAGCACTACATGAAGATGGTTCAGTTCAAGCTGGACGTCCTCTCTCTGGTTCCCACTGATCTGGCTTACTTAAAAATGGGTCTGAATTACCCCGAGCTGAGGTTCAACCGCCTGCTGAAATTCTCCAGGCTATTTGAATTTTTTGACCGCACAGAGACGAGGACCAACTATCCTAATATGTTCAGGATCGGCAATCTTGTCCTATACATTCTGATTATCATCCACTGGAATGCATGTATCTACTTTGCCATTTCTAAGTTTATTGGATTTGGGACAGATTCCTGGGTTTACCCGAACATCTCTATCCCAGAATATGGGCGTCTGTCTAGGAAATACATTTATTGTCTCTACTGGTCCACTCTGACTCTGACCACCATTGGGGAGACCCCGCCCCCCGTCAAGGACGAGGAGTACCTTTTTGTGGTCATCGATTTCCTGGTCGGGGTGCTGATCTTTGCCACCATTGTGGGTAACGTTGGCTCCATGATCTCCAATATGAATGCCTCCAGGGCTGAATTCCAGGTCAAAATCGACTCCATAAAGCAGTACATGCAATTCCGAAAAGTGACCAAGGACTTGGAGACCCGCATCATCAGGTGGTTTGACTACCTATGGACCAACAAGAAGACAGTTGATGAAAAGGAAGTACTCAAAAGCCTCCCAGACAAGTTGAAAGCTGAGATCGCCATCAATGTTCACCTGGATACCCTGAAGAAGGTACGTATTTTCCAGGACTGTGAGGCAGGCCTCTTAGTGGAGCTGGTCCTAAAGCTTAGGCCTGCAGTGTTCAGCCCTGGTGATTATATCTGCAAGAAAGGGGATATTGGGAGAGAAATGTACATCATCAAAGAAGGGAAACTGGCGGTAGTGGCTGATGATGGCATCACGCAATTTGTGGTCCTTAGCGATGGGAGCTACTTTGGGGAAATCAGCATCTTGAACATCAAAGGGAGCAAATCTGGGAACAGAAGAACAGCCAACATCAGGAGCATCGGTTACTCTGATCTATTCTGCTTGTCCAAAGACGATTTAATGGAGTCCCTCACTGAATATCCAGAGGCCAAAAAGGCCCTGGAAGAGAAAGGACGGCAGATTCTAATGAAGGACAACTTGATAGATGAGGACGTGGCTGGGAGTGGAACAGACCCAGCGGAAATAGAGGAGAAGGTGGAGAGGCTTGAATCTTCCCTGGATAATTTGCAGACCAGGTTTGCTAGGCTCCTGGCAGAATATAATGCCACTCAAATGAAAGTCAAGCAGAGACTCAGCAAACTCGAGAGCAAAGTAAAGAAGTGTGGGAGTGAC---TCGTCGGATGCAGAGAGCATTGTTGATGGTGATGCTGAAAAAGCTAAAGACAAAAACCAAATGTTTAAGCCACTAAAAGCAAAATTCAACAAGGTGAAGCCTAAAGAAGAAAGTAAGAATGAAGAAACTATTAAGCCAAACATTGCAGCTCAGCCATCCACAGGCCAGAGAGAATGTCAAGCTGAAAAGGAGCCTCCTCAAGCC---AAGATGTCTTCAACCTCAGGTGAACCATCAGTACCCAAAACAAAAGATGTAATTCCAGGGGAGAAATCTGCCATGGACTGGAACTTAAATCCCGACCTTGTACATCCTCAAAATTCAGAAGAGCCAAGCAGAATGACACCAGTGCAGAAGGAAACAAATAATTGGAGAAAAGAAGCAGTCAAT------------CCACATCAGAAGCCCATTGCTAGTAAGTATGGTGAAACCCAGCTCCAGGATTTTGCTAAAAGGTTGCAGCAAAGAACAGCCCACTATAAGAAAAAGTTGGAAGAGGGTGATTTGTCTTCCCCTGAAACCAGTCCCAAAGCTGGTGCCCCTGCAATTCCTCCTCCCCACCCAGAAGAAGATGAAGATCAGGGAGAAGAAGA---CTACTGTGACATGCTGTGTTGCAAATTCAGGAAAGTCCCATTGAAAGAATATCTGAAGAAGATGAAATATCCACCCAGTATAGATTCACACACAGATGGCTCCTATGCCTTGTGGCTCTTGTTAGTCACTATTGCTTATAACTGGAACTGCTGGTTTATTCCAATGCGCCTAACTTTTCCCTGTCAAACACCAAACAACATGAAATACTGGCTAATAATTGACATCATCTGTGATATCATATACCTGAGTGACATGTTTATAATCCAGCCCAGACTGGAATTTTTAAAAGGAGGAAACAAAATAATAGAACCAAAGGAGATGAAAGAGCACTACCGGACTTCTGCAAAATTTAAGCTGGATCTCATGTCAATAATACCATTTGATGCTCTTTACTTCATTTTTGGGTTTAATCCAATATTCAGAACAAATAGGATACTAAAGTACACCACATTCTTTGAGTTTAATGACTGCCTGGAGTCTAGAATGGACAAAGCATATATCTACAGAATTATTCGTACCATTGGATACCTGCTGTTCATCCTACATATTAATGCATGCATTTATTACTGGGCTTCAGACTATGAAGGAATTGGTAGCACTAAATGGGTATATGATGGTAAAGGAAATAGCTATCTGAGATGTTACTATTGGGCAGTTCGAACTTTAATTACCATTGGTGGTCTTCCAGAACCACAAAACACATTTGAGATTATCTTCCAACTCTTGAATTTTTTCTCTGGGATTTTTGTGTTCTCTAGCCTAATTGGACAGATGAGAGATATCATTGGAGCAGCTACTACAAATCAGAACCACTTCCGTGCCTGCATGGATAATACCATCTCTTATATGAATATGTATTCAATACCCAAAATAGTGCAGAACCGTGTTCGGACTTGGTATGAATATACTTGGGCCTCTCAAAAAATATTGGATGAATCAGAATTCCTGGAACACCTGCCGATCAAGATGAAATTGGCCATTGCCATCAATATGAACTTCAAGATCGTGACTAAGATCGACCTATTCAAAGGGTGTGATGCACAGATGATTTATGACATGCTGCTGAAACTGAAATCCAGTGTGTATTTACCTGGTGACTTTGTCTGCAAAAAGGGAGAGATTGGCAGAGAGATGTACATCATTAAGCAAGGAGAAGTTCAAGTTCTTGGAGGCCCTAATGACAATAAAGTTCTGGTTACTCTAAAAGCTGGAGCTGTCTTTGGAGAGATCAGCCTTCTGGCAAAAGGTGGAGGAAACCGCCGGACAGCTAATGTGGTGGCCCATGGATTTGCCAATCTCTTTATTCTTGACAAAAAGACACTCAATGAAATCTTAGTGTGCTACCCCGACTCTGAAAAGCTCCTCATGCAGAAAGCCAAATTACTTCTAAAGCAGAAGGCTAAACCCACAGAGGCCCCACCTCCAGAGAAAGGTTTTGCCCTTCTCATCCCATCCAAAGAAGAGACACCCAAAATGCTTAAAGCCTTGCTAGGTGGTTCAGGGAAAACAAGTCTTGCAAGACTACTCAGACTGAAGAAAGAAATAGCAGCTCAGGAAAAAGATAAAAAAACTGAGGAAGTAGAAGTTCATAGAAATGAAGCAGCAGAAAAACAACTGGACGAGGCCAAAAGTAACTTGAGAAATGAAATAGAAAAACCAATGGACAGGCTCAAATGTAAATCGAAACCTATTACAGAA---CAAGTGCCCCAGCATATACCGAAGGCAGTCCTTCCCAAGGCAAACACTAAAGAATCGCTTATCATCACCATGACCCCTTCCTCTAATGCAGAAGAAGAAATTCTTACAGTCGAAATCAAAGAGAAGGCACAGATGGGGAGCGGAGCCAGTGCTGAGGACAAAGAACTAGCCAAGAGGTCTCGGGAGCTGGAGAAGAAGCTTCAGGAGGATGCCGACAAGGAGGCAAAGACTGTCAAGCTATTATTGTTGGGTGCTGGGGAATCAGGAAAGAGTACCATTGTCAAACAAATGAAAATCATACACCAGGATGGCTATACACCAGAGGAGTGTTTGGAGTTCAAAACCATTATCTACGGCAATGTGCTGCAGTCCATTCTGGCCATCATCCGTGCCATGTCCACCCTGGGCATTGACTATGCTGAGTCATCCCATGTGGATGACGGACGACAGCTTAACAACATGGCTGATTCTATGGAGGAAGGAACTATGTCTCCTGAACTGGCAGCAATCATTAAAAAACTGTGGAAAGATGGAGGCGTGCAGGCCTGCTTTGAACGTGCTGCAGAGTACCAGCTCAATGACTCTGCCTCTTACTATCTCAATCAGCTGGATCGCATAACAGCCCCTGACTACCTTCCCAATGAGCAGGATGTTCTACGGTCTCGGGTCAAAACTACAGGTATCATTGAGACCAAGTTCTCAGTCAAAGACCTGAACTTCAGGATGTTTGACGTGGGAGGGCAGAGGTCAGAGCGCAAGAAATGGATCCACTGTTTTGAAGGTGTTACCTGCATCATTTTCTGTGGAGCCCTAAGTGCCTATGACATGGTACTGGTGGAAGATGATGAAGTGAACCGCATGCATGAGTCTCTGCACCTGTTCAACAGCATATGTAACCACAAGTTCTTTGCTGCTACTTCCATCGTCCTCTTTCTCAACAAGAAGGATCTCTTTGAGGAGAAGATCAAGAAGGTTCATCTCAGCATTTGCTTTCCTGAGTATGATGGGAACAACTCTTATGAGGATGCAGGAAATTACATAAAGAGCCAGTTCCTTGACCTAAACATGCGAAAAGACGTCAAAGAAATCTACAGTCATATGACTTGTGCAACAGACACACAGAATGTCAAATTTGTGTTTGACGCAGTTACAGATATCATCATCAAAGAAAACCTCAAGGACTGTGGGCTTTTCATGGCTCAGGATCTCACTGAGAAGGAGTTGTTAAAAATGCAGATCGATCAACTTAAGAAGGAAGTGAAGAATGAAAGGGCCATGATTTCCAAAACAGGGAAGGAACTTAAGGACTATGTGGAAGCCAACGCTGGAGATGACCCCCTCCTTAAAGGCATCCCTGAGGACAAAAATCCCTTTAAGGAGAAAGGTGGTTGTATGATAAGCATGACACAGGCATGGGACCCTGCAGGGTTCTTGGCTTGGCGGCGGGATGAG------------AACGAGGAAACTACTCGGGCAAGCCTTTTTGTTTATACCAACAGCAACAACACAAAGGGCCCATTTGAAGGACCCAATTATCACATCGCCCCACGTTGGGTATTCAACCTCACCAGCCTCTGGATGGTTTTTGTGGTCATCGCCTCCATCTTCACCAATGGGCTGGTACTGGTGGCAACCATGAAGTTCAAGAAATTGCGCCACCCCCTGAACTGGATCCTGGTGAACTTGGCCGTGGCTGACCTGGGGGAGACCATCATTGCTAGTACCATCAGTGTCATCAACCAGATCTATGGTTACTTCATCCTGGGCCACCCAATGTGTGTCCTGGAGGGCTACACAGTCTCTCTATGTGGCATCACAGGTCTCTGGTCCCTTGCCATCATTTCCTGGGAGAGGTGGGTGGTGGTGTGCAAGCCTTTTGGTAATGTGAAGTTTGATGCCAAGCTGGCCATGGTAGGCATTATCTTCTCTTGGGTCTGGGCAGCTATCTGGACTTCACCACCCCTCTTTGGCTGGAGCAGGTACTGGCCTCATGGGCTGAAGACATCCTGTGGCCCCGATGTGTTTAGTGGCAACTCTGACCCTGGTGTCCAGTCCTACATGATCGTCCTCATGTCTACCTGTTGTATCTTTCCTCTCAGCATCATCCTCCTCTGCTATATCCAAGTGTGGTTGGCCATCCGGGCAGTTGCTAAGCAACAGAAGGAATCGGAGTCTACGCAGAAGGCTGAGAAGGAGGTGTCCCGCATGGTGGTGGTTATGATCCTTGCCTATTGCTTTTGCTGGGGACCCTATACCCTTTTCGCATGCTTTGCCGCGGCCAACCCTGGCTACTCCTTCCACCCTTTGACAGCATCCCTGCCTGCCTACTTTGCCAAGAGTGCCACTATCTACAACCCCATCATATATGTCTTCATGAACCGGCAGTTCCGAACCTGCATCCTCCAGCTTTTCGGGAAGAAGGTAGATGATGGCTCCGAAGTTTCCAGCACCTCTAGGACAGAGGTTTCTTCTGTGTCCTCTGTGGCGCCTGCAATGTCAGGGGATGAGGACTTCTACCTGTTCAAAAACATCTCATCAGTGGGACCGTGGGATGGCCCTCAGTACCACATTGCTCCTGCCTGGGCCTTCCACTTCCAGACAGCTTTCATGGGCTTTGTCTTCTTTGTAGGGACACCGCTTAACGCTGTGGTGCTCATTGCTACACTTAACTATAAGAAACTTCGCCAGCCACTCAACTACATCTTGGTTAATGTTTCCTTTGCTGGTTTCATCTTCTGCGTCATCTCTGTCTTCACTGTCTTCATCTCCAGCTCCCAAGGCTACTTCATCTTTGGCCGCCATGTTTGTGCAATGGAGGCTTTCCTGGGCTCTGTGGCAGGGTTGGTGACGGGTTGGTCATTGGCCTTCCTTGCCTTTGAGCGTTTTATTGTCATCTGTAAACCTTTTGGCAACTTCCGCTTCAACTCCAAGCATGCGATGATGGTGGTCCTGGCTACTTGGATCATTGGCATTGGTGTCGCCATCCCACCATTCTTTGGCTGGAGCCGGTATATTCCTGA------------------GGGCCTACAGTGTTCCTGTGGCCCTGACTGGTACACCGTGGGCACAAAATACCGCAGTGAATACTACACTTGGTTTCTCTTCATTTTCTGTTTCATTGTGCCTCTCTCCCTCATCTGCTTTTCCTACTCCCAGCTGCTGGGAGCCCTCAGAGCTGTTGCAGCCCAGCAACAAGAGTCAGCCACAACACAGAAGGCAGAGCGGGAGGTGAGTCGCATGGTGGTGATGATGGTGGGCTCCTTCTGCCTTTGCTATGTGCCCTATGCTGCTCTAGCCATGTACATGGTCAACAATCGGAACCATGGGCTGGACCTACGGCTTGTCACCATTCCTGCCTTCTTCTCTAAGAGTGCTTGTGTCTACAACCCCATCATCTATTGCTTCATGAACAAGCAGTTCCACGCCTGCATCCTGGAGATGGTATGTAGAAAGCCAATGACAGATGACTCTGAAACATCCAGCTCTCAGAAAACTGAAGTCTCCACTGTTTCCTCCAGCCAAGTTGGGCCTAGTATGGGTGAAGTCACCAAGGAGGATGTGGAGAAATATCTAGGAAACAACCCCCAGTTTGCTAAGGAGTATTTTGACAAGAAGTTGAGGGTAGAGGTGTTGGGAGAAGTCTTCCAAGGCAGCCCAGCACCCATCCAGGAGAGTACCTCCTTTAACGAGATGACCCAACTAGAGGAATCAGCCTTGATCTTTGAATTGATGCGGAACATGCAAGACGAAGCAGCCAACATGGAGGTGGTGGTCCACAAGGGCCTGAGGAGGCTATGCCAGCTGCTGTCTGCTGACCGCTGTAGCATGTTCATTTGCCGATCACGCAATGGAATTCCAGAGGTGGCATCGAGGCTGCTCGATGTCACCCCAACCTCCAAGCTGGAGGAGAACCTCGTGTCTCCTGACAAAGAAGCTGTCTTTCCTCTAGACGTTGGGATTGTGGGTTGGGTTGCTCACACTAAAAAATCCTTTAATATTCCGGATGTAACCAAGAACAGCCATTTTTCTGACTTTCTGGATAAGCAAACTGGTTATACCACTAAGAATATGCTGGCAATGCCTATTACGATGGGCAAGGAGGTCCTCGCTGTCATAATGGCTGTGAACAAAGTCAATGAGCCCGAGTTTACTAAGCAGGATGAAGAGGTTTTTTCCAAATACCTCAATTTTGTTTCTTTTGTTCTAAAGCAGCACCACATGGCATACCTCTACAGTATTGAATCTCGAAAAGTTCAGGTCCTTTTATGGTCAGCCAACAAAGTATTTGAAGAACTTACAGATATTGAGCGACAATTTCACAAAGCCCTCTATACCATTAGAGCCTATTTGAATTGTGAAAGATACTCCATCGGCCTACTGGACATGACCAAAGAAAAGGAGTTCTATGATGAATGGCCAATCAAGCTTGGAGAAGTACAGCCTTACAAAGGTCCAAAGACACCAGATGGAAGAGAAATTATCTTTTATAAGATTATTGATTATATTCTACATGGGAAAGAAGAGATCAAAGTCATCCAGACGCCTCCTGCAGATCACTGGTCTCTTGTTAGTGGCTTACCAACATATGTTGCTGAACATGGATTTATTTGCAATATGATGAATGCACCAGCAGATGAATATTTCACATTTCAGAAAGGACCCGTTGATGAAACAGGCTGGATCATTCAAAATGTCCTGTCCCTACCCATAGTCAACAAGAAGGAAGACATTGTGGGAGTCGTGACATTCTACAATCGAAAGGACGCAAAGCCCTTTGATGAATATGATGAGCAAATCGCCGAGATTCTCACACAGTTTCTTGGTTGGTCTCTTTTAAATACTGACACCTATGAGAAAATGAATAAACTTGAAAACAGAAGGGACATTGCTTATGAAATGCTCATGTACCAGACCAAAGCTACTGCTGGTGAAATTGAGTCTATTTTGAAATACAAGGAGAAGTTGAATACAAATATTATTGAAGATTGTGAAGAAAAACAACTCATCCAGATTTTGAAAGAGGAGCTGCCGAATCCAAAGGATGCAGAACTTTATGAATTCCACTTCAGTGACTTCCCCATCACAGAGCATGAATTGATTAAATGTGGGATCCAGTTATTTTTTGAAATAAAAGCTGTGGAAAAGTTCAAAGTGCCTGTGGAGGTCCTTACCAGATGGATGTACACAGTGAGAAAAGGTTACCGATCTGTCACCTATCACAACTGGCGGCATGGATTCAATGTGGGACAGACAATGTTTACCCTGCTAATGACAGGAAAACTGAAGAAGTATTATACTGATCTGGAAGCCTTTGCTATGATTGCAGCTGCTTTCTGCCATGATATTGATCACAGAGGCACCAACAATTTGTATCAGATGAAATCAGCATCTCCCTTAGCCAAGCTTCATGGATCTTCCATTTTAGAGAGACACCACCTGGAGTTCAGTAAAACTCTACTGCACGATGAGAGTTTAAACATCTTCCAGAATCTCAATAAGCGCCAATTTGAAACGGTCATTCATCTCTTTGAAGTGGCAATAATAGCAACTGACCTGGCTTTATATTTCAAGAAAAGAACCATATTTCAGAAGATTATTGACACTTGTGAAAAAATGGAAACCGAGGAGGAGGTCATTAAGTACATATCTGTCGACCCAACCAAAAAAGAGGTTATCATGGCGATGATGATGACAGGGTGTGACCTCTCGGCTATAACCAAGCCTTGGGAGATTCAAAGACAGGTAGCCCTCATGGTTGCAAATGAATTTTGGGAACAAGGAGACCTGGAGAGAACAGTATTGCAACAACAACCAATTCCTATGATGGACAGAGAAAAAGGAGATGAACTACCCAAGCTCCAAGTTGGTTTCATCGATTTTGTGTGTACTTTTGTATACAAGGAATTCTCCCGGTTTCACAAAGAAATTACACCAATGTTGGACGGTCTTCAAAACAACAGAGTGGAGTGGAAATCCCGAGCTGATGAATATGATGAAAAAATGAAGGTGATAGAAGAAGAGAAGAAAAAG---CAAGAGGCCAACACAGCCCCCAAAGGTGAAGAAGAGTTAGGAAGTACT---------AATGATGACAAAAAGTCCAAAACGTGTCAGATTCTGATGAGTGACAACAACACATTGGCCCCTCCAGCCTCAGGCCAGGGTCCCACCACTCCACGTAAGGCACCCCCTAAATTCAAGCAGAGACAAACTCGACAATTCAAGAGCAAGCCTCCTAAGAAAGGTGTGAAAGGGTTTGGAGATGACATCCCAGGCATGGAGGGCCTTGGAACAGATATCACAGTCATTTGTCCCTGGGAAGCCTTCAGCCACCTGGAATTACATGAGCTGGCCCAGTTTGGAATCATC
Pseudochirops_cupreus  ATGGCCAAAATCAATACTCAGCACTCCTATCCTACCACACATAGACTCTCAGTCAGGACCATTGATGAAGACCTAGAAAGAGTTGAAAATGGCACCAGCAGGTCTCATTCCACATGTGAGGACTCATCATCAGAATTGCAACGAGTGATCACTGAGGAGACCAGAGCCCCCTCTGAA------TCCTGCCAAAGTTCCTTCACGAGCCAGAGGCCAGCCAGGTGGTCACGGCTCATCCTTTCCCTTAGAGCATGGGCTACAAGACGTATACGCCATGAAGACCAAAGACCAGATTCCTTCCTGGAGCGTTTCCGAGGAGGAGAACTCAAAGAGTTGCCCTGCCAAGAAAGCTACACCCAGTCCAACTTAGGCATCCAAGAGGCCTCAGACAGAGAGAGAAGAGGCTGGCCGCTGGCCAGATATAATATCAACACCTGCAACAATGCCAACCAAGACAAAAAGGAGGAGAAA---------AAGGTGGAAAAGGAAGAAGAGAAAAAGGATAAACCCTCAAAGGAAGTAGAAAGGAAGAAGGAAATCTTTGTGATAGATCCTTCTAGCAACCTATACTATAGGTGGCTGACCATTGTGGCTGCCCCCGTCTTCTATAACTGGTGCATGCTTGTGTGCAGAGCCTGTTTTGATGAACTTCAAAGTGACCACTTGATGCTGTGGTTGGTCTTGGATTATATTGCTGATGTCATCTATGTTTTGGACTTGCTGGTTCGAATGAGGACAGGCTTTCTTGAACAAGGCTTGATGGTCAAAGACGCAGAGAAGCTCAGAAAGCACTACACAAAGATGGTTCAGTTCAAGCTGGATGCCCTCTCCCTGGTTCCCACTGATCTGGCTTATTTAAAAATGGGTCTGAATTACCCGGAGTTGAGGTTCAACCGCCTGCTGAAATTCTCCAGGTTATTTGAATTTTTTGACCGCACAGAGACTAGGACCAACTATCCTAATATGTTCAGGATTGGCAATCTTGTCCTGTACATTCTGATTATCATCCACTGGAATGCGTGTATCTACTTTGCCATTTCTAAGTTTATTGGATTTGGGACAGATTCCTGGGTTTACCCAAACATCTCTATCCCAGAATACGGGCGTCTGTCTAGGAAATACATTTATTGTCTCTACTGGTCCACTCTGACTCTGACCACCATTGGGGAGACCCCACCCCCCGTCAAAGACGAGGAGTACCTTTTTGTGGTGATCGATTTCCTGGTGGGGGTGCTGATCTTTGCCACCATTGTGGGTAATGTTGGCTCCATGATCTCCAATATGAATGCCTCCAGGGCTGAATTCCAGGTCAAAATCGACTCCATAAAGCAGTACATGCAATTCCGAAAAGTGACCAAGGACTTGGAGACCCGCATCATCAGGTGGTTTGACTACTTGTGGACCAACAAGAAGACAGTTGATGAAAAGGAAGTACTCAAAAGCCTCCCAGACAAGTTGAAAGCTGAGATCGCCATCAATGTTCACCTGGATACCCTGAAGAAGGTACGTATTTTCCAGGACTGTGAGGCAGGCCTCTTAGTGGAGCTGGTCCTAAAGCTTAGGCCTGCAGTGTTCAGCCCTGGTGATTATATCTGCAAGAAAGGGGATATTGGGAGAGAAATGTACATCATCAAAGAAGGGAAACTGGCGGTAGTGGCTGATGATGGCATCACGCAATTTGTGGTCCTTAGCGATGGGAGCTACTTTGGGGAAATCAGCATCTTGAACATCAAAGGGAGCAAATCTGGGAACAGAAGAACAGCCAACATCAGGAGCATCGGTTACTCTGATCTATTCTGCTTGTCCAAAGACGATTTAATGGAGTCCCTCACTGAATATCCAGAGGCCAAAAAGGCCCTGGAAGAGAAAGGACGGCAGATTCTAATGAAGGACAACTTGATAGATGAGGACGTGGCTGGGAGTGGAACAGATCCAGCAGAAATAGAGGAGAAGGTGGAGAGGCTTGAATCTTCCCTGGATAATTTGCAGACCAGGTTTGCTAGGCTCCTGGCAGAATATAATGCCACCCAAATGAAAGTCAAGCAGAGACTCAGCAAACTCGAGAGCAAAGTAAAGAAGTGTGAGAGTGAC---TCGTCAGATGCAGAAAGCATTGTTGATGGTGATGCTGAAAAAGCTAAAGACAAAAACCAGATGTTTAAGCCACTAAAAGCAAAATTCAACAAGGTGAAGCCTAAAGAAGAAAGTAAGAATGAAGAAACTATTAAGCCAAACATTGCAGCTCAGCCATCCATAGGCCAGAGAGAATGTCAAGCTGAAAAGGAGCCTCCTCAAGCC---AAGATGTCTTCAACCTCAGGTGAACCATCAGTACCCAAAAGAAAAGATATAATTCCAGGGGGGAAATCTGCCATGGACTGGAACTTAAATCCCGACCTTGTACATCCTCAAAATCCAGAAGAGCCAAGCAGAATGACACCAATGCAGAAAGAAACAAATAACTGGAGAAAAGAAGCAGTCAAT------------CCACATCAAAAGCCCATTGCTGGTAAGTATGTTGAAACCCAGCTCCAGGACTTTGCTAAAAGGTTGCAGCAAAGAACAGCCCACTATAAGAAAAAATTGGAAGAGGGTGATTTGTCTTCCCCTGAAACCAGTCCCAAAGCTGGTGCCCCTGCAATTCCTCCTCCCCACCCAGAAGAAGATGAGGCTCAGGGAGAAGAAGA---CTACTGTGACATGCTGTGTTGCAAATTCAGGAAAGTCCCATTGAAAGAATATCTGAAGAAGATGAAATATCCAACCAGTATAGATTCACACACAGATGGCTCCTATGCCTTGTGGCTCTTGTTAGTCACTATTGCTTATAACTGGAACTGCTGGTTTATTCCAATGCGCCTAACTTTTCCCTGTCAAACACCAAACAACATGAAATACTGGCTAATAATTGACATCATCTGTGATATCATATACCTGAGTGACATGCTTATAATCCAGCCCAGACTGGAATTTTTAAAAGGAGGAAACAAAATAATAGAATCAAAGGAGATGAAAGAGCACTACCGGACTTCTGCAAAATTTAAGCTGGATCTCATGTCAATAATACCATTCGATGCTCTTTACTTCATTTTTGGGTTTAATCCAATATTCAGAACAAATAGGATACTAAAGTACACCACATTCTTTGAGTTTAATGACTGCCTGGAGTCTAGAATGGACAAAGCATATATCTACAGAATTATTCGTACCACTGGATACCTGCTGTTCACTCTACATATTAATGCATGCATTTATTACTGGGCTTCAGACTATGAAGGAATTGGTAGCACTAAATGGGTATATGATGGTAAAGGAAATAGGTATCTGAGATGTTACTATTGGGCAGTTCGAACTTTAATTACCATTGGTGGTCTTCCAGAACCACAAAACACATTTGAGATTATCTTCCAACTCTTGAATTTTTTCTCTGGGATTTTTGTGTTCTCCAGCCTAATTGGACAGATGAGAGATATCATTGGAGCAGCTACTACAAATCAGAACCACTTCCGTGCCTGCATGGATAATACCATCTCTTATATGAATATGTATTCAATACCCAAAATAGTGCAGAACCGTGTTCGGACTTGGTATGAATATACTTGGGCCTCTCAAAAAATATTGGATGAATCAGAATTCCTGGAACACCTGCCGATCAAGATGAAACTGGCCATCGCCATCAACATGAACTTCAAGATCGTGACTAAGATCGACCTGTTCAAAGGGTGTGATGCACAGATGATTTATGACATGCTGCTGAAACTGAAATCCAGTGTGTATTTACCTGGTGACTTTGTCTGCAAAAAGGGAGAGATTGGCAGAGAGATGTACATCATTAAGCAAGGAGAAGTTCAAGTTCTTGGAGGCCCTAATGACAATAAAGTTCTGGTTACTCTAAAAGCGGGAGCTGTCTTTGGAGAGATCAGCCTTCTGGCAAAAGGTGGAGGAAACCGCCGGACAGCTAATGTGGTGGCCCATGGATTTGCCAATCTCTTTATTCTTGACAAAAAGACACTCAATGAAATCTTAGTGTGCTACCCCGACTCTGAAAAGCTCCTCATGCAGAAAGCCAAATTACTTCTAAAGCAGAAGGCTAAACCCACAGAGGCCCCACCTCCAGAGAAAGGTTTTGCCCTTCTCATCCCATCCAAAGAAGAGACACCCAAAATGCTTAAAGCCTTGCTGGGTGGCTCAGGGAAAACAAGTCTTGCAAGACTACTCAGACTGAAGAAAGAAATAGCAGCTCAGGAAAAAGATAAAAAAACTGAGGAAGTAGAAGTTCATAGAAATGAAGCAGCAGAAAAACAACTGGACGAGGCCAAAAGTAACTTGGGAAATGAAATAGAAAAACCAATAGACAGGCTCAAATGTAAATCAAAACCTATTACAGAA---CAAGTGCCCCAGAGTATACCGAAGGCAGTCCTTCCCAAGGGAAACACTAAAGAATCGCTTATCATCACCATGACCCCTTCCTCTAAAGCAGAAGAAGAAATTCTTACAGTCGAAATCAAAGAGAAGGCACAGATGGGGAGCGGAGCCAGTGCTGAGGACAAAGAACTAGCCAAGAGGTCTCGGGAGCTGGAGAAGAAGCTTCAGGAGGATGCTGACAAGGAGGCAAAGACTGTCAAGCTATTATTGTTGGGTGCTGGGGAATCAGGAAAGAGTACCATCGTCAAACAAATGAAAATCATACACCAGGATGGCTATACACCAGAGGAGTGTTTGGAGTTCAAAACCATTATCTACGGCAATGTGCTGCAGTCCATTCTGGCCATCATCCGTGCCATGTCCACCCTGGGCATTGACTATGCTGAGTCATCCCATGTGGATGATGGACGACAGCTTAACAACATGGCTGATTCTATGGAGGAAGGAACCATGTCTCCTGAACTGGCAACAATCATTAAAAAACTGTGGAAAGATGGAGGTGTGCAGGCCTGCTTTGAACGTGCTGCAGAGTACCAGCTCAATGACTCTGCCTCTTACTATCTCAATCAGCTGGATCGCATAACAGCCCCTGACTACCTTCCCAACGAGCAGGATGTTCTACGGTCTCGGGTCAAAACTACAGGTATCATTGAGACCAAGTTCTCAGTCAAAGACCTCAACTTCAGGATGTTTGACGTGGGAGGGCAGAGGTCAGAGCGCAAGAAATGGATCCACTGTTTTGAAGGTGTTACCTGCATCATTTTCTGTGGAGCCCTAAGTGCCTATGACATGGTACTGGTGGAAGATGATGAAGTGAACCGCATGCATGAGTCTCTGCACCTGTTCAACAGCATATGTAACCACAAGTTCTTTGCTGCTACTTCCATCGTCCTCTTTCTCAACAAGAAGGATCTCTTTGAGGAGAAGATCAAGAAGGTTCATCTCAGCATTTGCTTTCCTGAGTATGATGGGAACAACTCTTATGAGGATGCAGGAAATTACATAAAGAGCCAGTTCCTCGACCTAAACATGCGAAAAGACGTCAAAGAAATCTACAGTCATATGACTTGTGCAACAGACACACAGAATGTCAAATTTGTGTTTGACGCAGTTACAGATATCATCATCAAAGAAAACCTCAAGGACTGTGGGCTTTTCATGGCTCAGGATCTCACTGAGAAGGAGTTGTTAAAAATGCAGATCGATCAACTTAAGAAGGAAGTGAAGAATGAAAGGGCCATGATTTCCAAAACAGGGAAGGAACTTAAGGACTATGTGGAAGCCAACGCTGGAGATGACCCCCTCCTTAAAGGCATCCCTGAGGACAAAAATCCCTTTAAGGAGAAAGGTGGTTGTATGATAAGCATGACACAGGCATGGGACCCTGCAGGGTTCTTGGCTTGGCGGCGGGACGAG------------AACGAGGAGACTACTCGGGCAAGCCTTTTTGTTTATACCAACAGCAACAACACAAAGGGCCCATTTGAAGGACCCAATTATCACATCGCCCCACGTTGGGTATTCAACCTCACCAGCCTCTGGATGGTTTTTGTGGTCATCGCCTCCATCTTCACCAATGGGCTGGTACTGGTGGCAACCATGAAGTTCAAGAAATTGCGCCACCCCCTGAACTGGATCCTGGTGAATTTGGCTGTGGCTGACCTGGGGGAGACCATCATTGCTAGTACCATCAGTGTCATCAACCAGATCTATGGTTACTTCATCCTGGGCCACCCGATGTGTGTCCTGGAGGGCTACACAGTCTCTCTATGTGGCATCACAGGTCTCTGGTCCCTTGCCATCATTTCCTGGGAGAGGTGGGTGGTGGTGTGCAAGCCTTTTGGTAATGTGAAGTTTGATGCCAAGCTGGCCATGGTAGGCATTATCTTCTCTTGGGTCTGGGCAGCTATCTGGACTTCACCACCTCTCTTTGGCTGGAGCAGGTACTGGCCTCATGGGCTGAAGACATCCTGTGGCCCTGATGTGTTTAGTGGCAACTCTGACCCTGGTGTCCAGTCCTACATGATCGTCCTCATGTCTACCTGTTGTATCTTTCCTCTCAGCATCATCCTCCTCTGCTATATCCAAGTGTGGTTGGCCATCCGGGCAGTTGCTAAGCAACAGAAGGAATCGGAGTCTACGCAGAAGGCTGAGAAAGAGGTGTCCCGCATGGTGGTGGTTATGATCCTTGCCTATTGCTTTTGCTGGGGACCCTATACCCTTTTCGCATGCTTTGCCGCGGCCAACCCTGGCTACTCCTTCCACCCTTTGACAGCCTCCCTGCCTGCCTACTTTGCCAAGAGTGCCACTATCTACAACCCCATCATATATGTCTTCATGAACCGGCAGTTCCGAACCTGCATCCTACAGCTTTTCGGGAAGAAGGTAGATGATGGCTCCGAAGTTTCCAGCACCTCTAGGACAGAGGTTTCTTCTGTGTCCTCTGTGGCGCCTGCAATGTCAGGGGATGAGGATTTCTACCTGTTCAAAAACATCTCATCAGTGGGACCGTGGGATGGCCCTCAGTACCACATTGCTCCTGCCTGGGCCTTCCACTTCCAGACAGCTTTCATGGGCTTTGTCTTCTTTGCAGGGACACCGCTTAACACTGTGGTGCTCATTGCTACACTTAACTATAAGAAACTTCGCCAGCCACTCAACTACATCTTGGTTAATGTTTCCTTTGCTGGTTTCATCTTCTGCATCATCTCTGTCTTCACTGTCTTCATCTCTAGCTCCCAAGGCTACTTCATCTTCGGCCGCCATGTTTGTGCAATGGAGGCTTTCCTGGGCTCTGTGGCAGGGTTGGTGACGGGCTGGTCATTGGCCTTCCTTGCCTTTGAGCGTTTTATTATCATCTGTAAACCTTTTGGCAACTTCCGCTTCAACTCCAAGCATGCGATGATGGTGGTCCTGGCTACTTGGATCATTGGCATTGGTGTCGCCATCCCACCATTCTTTGGCTGGAGCCGGTATATTCCTGA------------------GGGCCTACAGTGTTCCTGTGGCCCTGACTGGTACACCGTGGGCACAAAATACCGCAGTGAATACTACACTTGGTTTCTCTTCATTTTCTGTTTCATTGTGCCTCTCTCCCTCATCTGCTTCTCCTACTCCCAGCTGCTGGGAGCCCTCAGAGCTGTTGCAGCCCAGCAACAAGAGTCAGCCACAACACAGAAGGCAGAGCGGGAGGTGAGTCGCATGGTGGTGATGATGGTGGGCTCCTTCTGCCTTTGCTATGTGCCCTATGCTGCCCTAGCCATGTACATGGTCAACAATCGGAACCATGGGCTGGACCTACGGCTTGTCACCATTCCTGCCTTCTTCTCTAAGAGTGCTTGTGTCTACAACCCCATCATCTATTGCTTCATGAACAAGCAGTTCCACGCCTGCATCATGGAGATGGTATGTAGAAAGCCAATGACAGATGACTCTGAAACATCCAGCTCTCAAAAAACTGAAGTCTCCACTGTTTCCTCCAGCCAAGTTGGGCCTAGTATGGGTGAAATCACCAAGGAGGATGTGGAGAAATATCTAGGAAACAACCCCCAGTTTGCTAAGGAGTATTTTGACAAGAAGTTGAGGGTAGAGGTCTTGGGAGAAGTCTTCAAAGGCAGCCCAGCATCCATCCAGGAGAGTACCTCCTTTAATGAGATGACCCAACTAGAGGAATCAGCCTTGATCTTTGAATTGATGCGGAACATGCAAGATGAAGCAGCCAACATGGAGGTGGTGGCACACAAGGGTCTGAGGAGGCTATGCCAGCTGCTGTCTGCTGACCGCTGTAGCATGTTCATTTGCCGATCACGCAACGGAATTCCAGAGGTGGCATCAAGGCTGCTCGATGTCACCCCAACCTCCAAGCTGGAGGAGAACCTCGTGTCTCCTGACAAAGAAGCTGTCTTTCCTCTAGACATCGGAATTGTGGGTTGGGTTGCTCACACTAAAAAATCCTTTAATATTCCGGATGTAACCAAGAACAGCCATTTTTCTGACTTTCTGGATAAGCAAACTGGTTATACCACTAAGAATATGCTGGCAATGCCTATTACAATGGGCAAGGAGGTCCTCGCTGTCATAATGGCTGTGAACAAAGTCAATGAGCCCGAGTTTACTAAGCAGGATGAAGAGGTTTTTTCCAAATACCTCAATTTTGTTTCTTTTGTTCTAAAGCAGCACCACATGGCATACCTCTACAGTATTGAATCTCGAAAAGTTCAGGTCCTTTTGTGGTCAGCCAACAAAGTGTTTGAAGAACTGACAGATATTGAGCGACAATTTCACAAAGCCCTCTATACCATTAGAGCCTATTTGAATTGTGAAAGATACTCCATTGGCCTACTGGACATGACCAAAGAAAAGGAGTTCTATGATGAATGGCCAATCAAGCTTGGAGAAGTACAGCCTTACAAAGGTCCAAAGACACCAGATGGCAGAGAAATTATCTTTTATAAGATTATTGATTATATTCTACATGGGAAAGAAGAGATCAAAGTCATCCAGACACCTCCTGCAGATCACTGGTCTCTTGTTAGTGGCTTACCAACGTATGTTGCTGAACATGGATTTATTTGCAATATGATGAATGCACCAGCAGATGAATATTTCACATTTCAGAAAGGACCCGTTGATGAAACAGGCTGGATCATTCAAAATGTCCTGTCCCTACCCATAGTCAACAAGAAGGAAGACATTGTGGGAGTCGTGACATTCTACAATCGAAAGGACGCAAAGCCCTTTGATGAATATGATGAGCAAATCGCTGAGATTCTCACACAGTTTCTTGGTTGGTCTCTTTTAAATACTGACACCTATGAGAAAATGAATAAACTTGAAAACAGAAGGGACATTGCTTATGAAATGCTCATGTACCAGACCAAAGCTACTGCTGGTGAAATTGAGTCTATTTTGAAATACAAAGAGAAGTTGAATACAAATATTATTGAAGACTGTGAAGAAAAACAACTCATCCAGATTTTGAAAGAGGAGCTGCCGAATCCAAAGGATGCAGAACTTTATGAATTCCACTTCAGTGACTTCCCCATCACAGAGCATGAATTGATTAAATGTGGGATCCAGTTATTTTTTGAAATAAAAGCTGTGGAAAAGTTCAAAGTGCCTGTGGAGGTCCTTACCAGATGGATGTACACAGTGAGAAAAGGTTACCGATCTGTCACCTATCACAACTGGCGGCATGGATTCAATGTGGGACAGACAATGTTTACCCTGCTAATGACAGGAAAACTGAAGAAGTATTATACTGATCTGGAAGCCTTTGCTATGATTGCAGCTGCTTTCTGCCATGATATTGATCACAGAGGCACCAACAATTTGTATCAGATGAAATCTGCATCTCCCTTAGCCAAGCTTCATGGATCTTCCATTTTAGAGAGACACCACCTGGAGTTCAGTAAAACTCTACTGCACGATGAGAGTTTAAACATCTTCCAGAATCTCAATAAGCGCCAATTTGAAACGGTCATTCATCTCTTTGAAGTGGCAATAATAGCAACTGACCTGGCTTTATATTTCAAGAAAAGAACCATGTTTCAGAAGATTATTGACACTTGTGAAAAAATGGAAACCGAGGAGGAGGTCATTAAGTACATATCTGTCGACTCAACCAAAAAAGAGGTTATCATGGCGATGATGATGACAGGGTGTGACCTCTCGGCTATAACCAAGCCTTGGGAGATTCAAAGCCAGGTAGCCCTCATGGTTGCAAATGAATTTTGGGAACAAGGAGACCTGGAGAGAACAGTATTGCAACAACAACCAATTCCTATGATGGACAGAGAAAAAGGAGGTGAACTACCCAAGCTCCAAGTTGGTTTCATCGATTTTGTGTGTACTTTTGTATACAAGGAATTCTCCCGGTTTCACAAAGAAATTACACCAATGTTGGATGGTCTTCAAAACAACAGAGTGGAATGGAAATCCCGAGCTGATGAATATGATGAAAAAATGAAGGTGATAGAAGAAGAGAAGAAAAAG---CAAGAAGCCAACACAGCCCCCAAGGGTGAAGAAGAGTTAGGAAGTACT---------AATGATGACAAAAAGTCCAAAACGTGTCAGATTTTGATGAGTGACAACAACACATTGGCCCCTCCAGCCTCAGGCCAGGGTCCCACCACTCCACGTAAGGCACCCCCTAAATTCAAGCAGAGACAAACTCGACAATTCAAGAGCAAGCCTCCTAAGAAAGGTGTGAAAGGGTTTGGAGATGACATCCCAGGCATGGAGGGCCTTGGAACAGATATCACAGTCATTTGTCCCTGGGAAGCCTTCAGCCACCTGGAATTACATGAGCTGGCCCAGTTTGGAATCATC
Sarcophilus_harrisii  ATGGCCAAAATCAACACTCAGCACTCCTACCCTACCACACACAGACTCTCAATCAGGAACACTGACGAAGACCTAGAAAGAGCTGAAAATGGCACCAACAGGGCTCATTCCCCATGTGAGGACTCATCATCAGAACTTCAGCAAGTGATTACCATGGAGACCAGAGCTCCGTCTGAA------TCCCAGCAAAGTTCTTTCACAAGCCAAAGGCCAGCCAGGTTGTCAAGACTCATTCTTTCCCTTAGAGCATGGGCTTCAAGACATATACATCATGAAGAACAAAGACCAGATTCTTTCCTGGAGCGTTTCCGAGGGGGAGAACTCAAAGAGCTGTCTAGCCAAGAAAACTACATCCAGCCCAACTTAGGCATCCAAGAGGTGTCAGACACAGAGAGAAGAGGCTGGCCGCTGGCCAGATATAATATCAACACCTGCAACAATACCAGCCAAGACAAAAAGGAGGAAAAGGAGGAGAAAAAGAAGGAAAAGGAAGAAGAGAAAAAGGATAAACCTTCAAAGGAAGTAGAAAAGAAGAAAGAAATCTTTATGGTAGATCCTTCAAGCAACCTGTACTATAGGTGGCTGACCATTATCGCCATTCCTGTCTTCTATAACTGGTGCATGCTTGTGTGCAGAGCCTGTTTTGATGAACTCCAAAGTGATTACTTGAAGATGTGGCTGATTTTGGATTATACTTCTGATGTCATCTATATTTTGGACTTGCTAGTTCGAATGAGGACAGGCTTTCTTGAACAAGGTTTAATGGTCAAAGATGCAGAGAAACTCAGAAAGCACTATATGAGCACCTTTCAGTTCAAGCTGGATGTACTATCTCTGGTCCCCACTGACCTGGCTTTTTTAAAAGTGGGACTGAACTATCCTGAGTTGAGGTTCAATCGTCTGCTGAAATTTGCCAGGCTATTTGAATTCTTTGACCGCACAGAGACCAGGACCAACTATCCTAATATATTCAGGATTGGAAATCTTGTCTTGTACATTCTGATTATCATCCATTGGAATGCATGTGTCTACTTTGCCATTTCTAAGCTCATTGGATTTGGGACTGATTCCTGGGTTTACCCCAACATCTCTATCCCAGAATATGGGCGCCTGTCCAGGAAATACATTTATTGTCTCTACTGGTCCACCCTGACTCTGACTACCATTGGGGAGACTCCCCCCCCTGTCAAAGATGAGGAGTACCTTTTTGTAGTGATTGATTTCCTGGTAGGAGTGCTGATATTTGCCACCATTGTGGGTAATGTTGGCTCTATGATCTCCAACATGAATGCCTCCAGGACTGAATTCCAGGCTAAAATCGACTCTATAAAACAGTACCTGCAATTCCGAAAAGTAACCAAGGACTTGGAGACCCGGATCATCAGGTGGTTTGACTACCTATGGACCAACAAGAAGACAGTTGACGAAAAGGAAGTTCTCAAAAGCCTCCCAGATAAGCTGAAGGCTGAGATCGCCATCAATGTGCACCTGGATACCCTGAAAAAGGTACGTATTTTCCAGGACTGTGAGGCAGGCCTCCTAGTGGAGCTGGTCCTAAAGCTTAGGCCTGCAGTGTTCAGCCCTGGTGATTATATTTGCAAGAAGGGGGATATCGGGAGAGAAATGTACATCATCAAAGAAGGCAAGTTGGCAGTAGTGGCGGACGATGGCGTCACTCAATTTGTGGTCCTTGGTGATGGAAGCTACTTTGGGGAAATCAGCATCTTAAACATCAAAGGGAGCAAAACTGGGAACAGAAGAACAGCCAACATTAGGAGCATCGGTTACTCGGATCTATTCTGCTTGTCCAAAGATGACTTAATGGAGTCTCTCATTGAATATCCAGAAGCCAAAAAGGCTCTGGAAGAGAAAGGACGGCAGATTCTAATGAAAGACAACTTGATAGATGAAGACGTGGCTGGGAGTGGAGGAGATCCAAAGGACATGGAAGAAAAGGTGGAGAGACTTGAATCTTCTCTGGATAATTTACAAACTAGGTTTGCTAGACTCCTGGCAGAATATAATAGCACCCAAATGAAAGTCAAGCAGAGACTGAGCAAACTTGAGAGCAAAATG------TGTGGAAGTGAC---TTATTGGATGGAGAGAACATTATTAGTGGAGATGCCGAGAAAGATAAAGACAAAAAGNNNATGTTTAAGCCACTGAAAACAAAATCCAACAAGGTAAAGCCTGAAAAAGGAAATAAGAATGAAGAAATTATTAAGCCAGACATTCCAACTCAGCCATCCATAGGCCAGAGACAATGTCAAGATGAAAAGGAGCTTCCCAAAGACAAGAAGATGTCTTCAGCCTCAGCTGAACCATCACTCCCCAAAAGAAAAGATGAAATTGCAGGGAAGAATTCTCCCACAGGCCAGCACTCAAATTCTGACCCAGCACATCCTCAGAATTCAGAAGAACCAATCAGAATGACATCAATGCAGAAAGAAACAAATAATTGGGGGAACGAAGCAATCAGCCCAGAACAAAAGGTAAATCAGAACCTCATCACAAGTAAGTATGTTGAAATTCAGCTCCAGGACTTTGTTAAGAAAATGCGTGAAAGGACAGCCCGCCAAAAGGAAAAGTTGAAAGAGGATGATTTATCTTCTCCTGAAGCCAGTCCCAAAGTTGCTGCACCTGCAGCTGTTCCT---CCCCAACCAGAAGAAGAGACTAAGAAAGAAGAGGAACACTATTGTAACATGCTGTGTTGCAAATTCAAGAAAGTCCCATTGAAAGAGTTTCTAAAGAAGATGAAATTGCCAAGCCATATAGATTCACACACAGATGATTCCTATGTCTTGTGGCTCTTGTTAGTCACAATTGCTTATAACTGGAACTGCTGGTTAATTCCAATGCGCCTAGCTTTTCCCTATCAAAAACCAAATAATATGAAATACTGGCTTATAATTGACATCATCTGTGATATAATATACCTGAGTGATATGCTGATGATCCAATCCAGAGTGGAATTTTTAAAAGGTGGAGACAAAATAATAGACCCAAAGGAGATGAAAGAGCACTACCGGACTTCAATAAAATTTAAGCTGGATCTCATGTCAATAATACCATTTGATGTTCTTTACTTCATTTTTGGGTGTAATCCAGTATTTAGAATAAATAGGACACTAAAGTATACCTCATTCTTTGAGTTTAATGATCGCCTGGAATCAAGATTGAACAAAGCATACATCTACAGAGTCATTCGAACTACTGGATATCTGCTATTCGTCTTACATCTTAATGCATGCATTTATTACTGGGCTTCAGACTATGAAGGAATTGGTAGCAGTAAATGGGTATATGATGGCACAGGAAATAGTTATCTGAGATGTTACTACTGGGCAGTACGAACTTTAATTACCATTGGTGGTCTTCCAGAACCACAAAGCACATTTGAGATTATATTCCAACTCTTGAATTTTTTCTCTGGGGTTTTTGTATTCTCCAGCTTAATTGGACAGATGAGAGATGTCATTGGAGCAGCTACTGCCCATCAGAACCACTTCCGTTCCTGCATGGATGATTCCGTCTCTTATATGAACACATATTCAATACCCAAATTGGTACAGAACCGTGTTCGAACTTGGTATGAATATACTTGGGCCTCTCAAAAACTATTGGATGAATCAGAATTCCTGAAAAACCTGCCTCTCAAGATGCAATTGGCCATTGCCATCGATGTGAATTTCAACATTGTGACTAAGATCGACTTGTTCAAAGGGTGTGATACACAGATGCTTTATGACATACTGCTGAAGTTGAAATCCACTGTGTTTTTACCTGGTGACTTTGTCTGCAAAAAGGGAGACATTGGTAGAGAGATGTACATCATTAAACAAGGAGAAGTTCAAGTTCTTGGAGGCCCTGATGGCAAACAAGTTCTGGTTACTCTGAAAACTGGAGCTGTCTTTGGAGAAATCAGCCTTCTGGCAAAAGGTGGAGGAAACCGCAGGACAGCTAATGTGGTGGCCCATGGATTTGCCAATATCTTTATCCTTAACAAAAAGGCACTCAGTGAAATCTTAGTGCACTATCCAGACTCTGAAAAGCTGCTCCTGAAGAAAGCCAAATTACTTCTAAAGCAGAAGGCTAAGCCCACAGAGGCCCCACCTCCAGTGAAAGGTTTTGCCCTTCTTGTCCAATCCAAACAAGAGACACCCAAAATGCTTAAAGCTTTATTGGGTGGCTCAGGTAAAACAAGTCTTGCAAGACTACTCAGACTGAAGAAAGAAATCGCAGCTCAGGAAAAAGATAAGAAAATTGAAGGAGTAGAGTACCAAGGAAATGAAGTAGCAGAAAAACAAGTGGATGGGGCCAAAAGTAAACCA---GATGAAGCAGGAAAAACAGAGGACAAGCTCAAATGTAAATCCACACCTATTACAGAA---GGAGTGTCCCAACCTATGCCAAATGCAGTCCTACCCAGGGGAAACACTAAAGAATCACTTATCATCACCATGACCCCTTCCTCTAATGCAGAAGAAGAAATTCTTACAGTTGAAATCAAAGAGAAGGCACAGATGGGGAGCGGAGCCAGTTCCGAGGACAAAGAACTAGCCAAGAGGTCCAAGGAGCTGGAGAAAAAGCTTCAGGAGGACGCGGACAAAGAGGCAAAGACTGTCAAGCTCTTATTGCTGGGTGCTGGGGAGTCAGGAAAGAGTACCATTGTCAAACAGATGAAAATCATCCACCAGGATGGCTACACACCAGAGGAGTGTCTGGAGTTCAAAGCCGTCATCTATGGCAACATGTTACAGTCCATTCTGGCTATCATCCGGGCCATGTCCACCCTGGGCATTGACTATGCAGACTCAGCTCGCGTGGATGATGGACGGCAGCTCAACAACATGGCCGACTCCATGGAGGAGGGGACCATGCCCTCGGAGCTGGTGGTCATCATCAAGAAGCTGTGGCAGGACGCGGGCGTGCAGGCCTGCTTCGAGCGGGCTGCCGAGTACCAGCTCAACGACTCTGCCTCCTACTATCTCAACCAGCTGGATCGAATAACAGCCCCCGACTACCTCCCCAATGAGCAGGATGTTCTCCGGTCTCGGGTCAAAACTACAGGGATCATAGAGACCAAGTTCTCAGTCAAAGACCTGAACTTCAGGATGTTTGACGTGGGAGGCCAGAGGTCAGAGCGCAAGAAATGGATCCACTGTTTTGAAGGTGTTACCTGCATCATTTTCTGTGGAGCCCTAAGTGCCTATGACATGGTACTGGTGGAAGATGATGAAGTGAACCGCATGCACGAGTCTCTGCACCTGTTCAACAGCATATGTAACCACAAGTTCTTTGCGGCCACTTCCATTGTGCTCTTTCTCAACAAGAAGGATCTTTTTGAGGAGAAGATCAAGAAGGTTCACCTCAGCATTTGCTTCCCCGAGTATGATGGGAACAACTCATATGAGGATGCAGGAAATTACATAAAGAACCAGTTCCTTGATCTAAATATGCGAAAAGATGTCAAAGAAATCTACAGTCATATGACTTGTGCAACAGACACCCAGAATGTCAAATTTGTGTTTGATGCGGTCACAGATATCATCATCAAAGAAAACCTCAAGGATTGTGGGCTTTTCATGGCTCAGGATCTCACTGAGAAGGAGCTGTTAAAAATGCAGATAGATCAACTTAAGAAGGAAGTGAAGAACGAAAGAGTCTTGATTTCCAAATCAGGGAAGGCACTTAAGGAGTATGTGGAAGCTAATGCTGGTGATGACCCCCTACTTAAAGGTGTCCCTGAGGACAAAAATCCCTTTAAAGAGAAAGGTGGTTGTATGATAAGTATGACACAGGCATGGGACCCTGCAGGGTTCTTGGCTTGGCGGCGGGACGAG------------AACGAGGAGACTACTCGGGCGAGTCTTTTTGTTTATACCAACAGCAACAACACAAAGGGCCCATTTGAAGGTCCCAATTATCACATTGCCCCACGCTGGGTATATAATCTCACCAGCTTCTGGATGATCTTTGTGGTCATTGCTTCCGTCTTCACCAATGGCTTGGTGCTGGTGGCGACTATGAAGTTCAAGAAATTGCGCCATCCCCTGAACTGGATTCTGGTGAACTTGGCCGTGGCAGACCTGGGAGAGACCATTATCGCTAGCACCATCAGTGTCATCAATCAGATCTATGGCTACTTCATCCTGGGCCACCCGATGTGTGTTTTGGAGGGCTACACTGTTTCTCTATGTGGAATCACAGGTCTCTGGTCCCTGGCCATCATTTCCTGGGAGAGGTGGGTTGTGGTGTGCAAGCCATTTGGGAATGTGAAGTTTGATGCCAAGCTGGCCATGGTGGGCATTGTCTTCTCCTGGGTCTGGGCGGCTGTCTGGACTGCACCACCCATCTTTGGTTGGAGCCGATACTGGCCTCACGGGCTGAAGACATCCTGTGGGCCTGACGTATTTAGTGGCAGCTCCGACCCTGGTGTACAGTCCTACATGATTGTCCTCATGTCCACCTGCTGTATCCTTCCTCTCAGCATCATCATCCTCTGCTATATCCAAGTGTGGCTGGCCATCCGCGCAGTTGCTAAGCAACAGAAGGAATCAGAATCTACCCAGAAGGCTGAAAAGGAAGTGTCTCGCATGGTGGTGGTAATGATCCTTGCCTATTGCTTTTGCTGGGGGCCCTATACCTTGTTTGCATGCTTTGCGGCGGCAAACCCTGGTTACGCCTTCCACCCTTTGACAGCATCCCTGCCTGCCTACTTTGCCAAGAGTGCCACTATCTACAACCCCATCATCTATGTCTTCATGAACCGGCAGTTCCGAACCTGCATCCTACAGCTTTTTGGGAAGAAGGTGGATGATGGCTCTGAAGTTTCCAGCACCTCTAGGACAGAGGTCTCTTCTGTCTCCTCTGTGGCACCTGCCATGTCAGGGGATGAGGAGTTCTACCTGTTTAAGAACATCTCGCCGGTGGGCCCATGGGATGGCCCCCAGTACCACATTGCTCCGGCCTGGGCCTTCCACTTGCAGACGGCTTTCATGGGCTTTGTCTTCTTCGCAGGGACGCCCCTCAATGGCGTGGTGCTCATTGCCACACTTCGCTACAAGAAGCTGCGCCAGCCACTCAACTACATCCTGGTCAACATCTCTTTGGCCGGTTTCATCTTCTGTGTCTTCTCTGTCTTCACGGTCTTTGTGTCTAGCTCCCAAGGCTACTTCGTCTTTGGCCGCCATGTCTGTGCGATGGAGGGCTTCCTGGGCTCTGTGGCAGGTTTGGTGACGGGCTGGTCACTGGCCTTCCTTGCCTTTGAGCGCTTCATTGTCATCTGTAAACCTTTTGGCAACTTCCGCTTCCATTCCAAGCATGCAACGATGGTGGTCCTGGCTACTTGGGTCATCGGCATTGGGGTTTCCATCCCACCCTTCTTTGGCTGGAGCCGGTATATTCCCGA------------------AGGCCTGCAGTGCTCCTGTGGCCCTGACTGGTACACAGTAGGCACAAAATACCGCAGCGAATACTACACGTGGTTCCTCTTCATTTTCTGTTTCATTGTGCCTCTCTCCCTCATCTGCTTCTCCTACTCGCAGCTGCTGGGAGCCCTCCGAGCCGTTGCAGCCCAGCAACAAGAGTCAGCCACCACACAGAAAGCAGAGCGGGAGGTGAGTCGCATGGTGGTGGTGATGGTGGGCTCCTTCTGCCTCTGCTATGTGCCCTATGCCGCCCTGGCCATGTACATGGTCAACAATAGGAACCACGGGCTGGACCTACGGCTTGTCACCATCCCTGCCTTCTTCTCTAAGAGTGCTTGCGTCTACAACCCCATCATCTACTGCTTCATGAACAAGCAGTTCCATGCCTGCATCATGGAGATGATATGTAAAAAGCCAATGACAGATGATTCTGAAACAACCAGCTCTCAGAAAACTGAAGTCTCCACTGTTTCCTCAAGCCAAGTTGGGCCTAGTATGGGTGAGATCACCAAGGAAGAAGTGGAGAAATACTTAGGAAACAACCCTCAGTTTGCAAAGGAGTATTTTGACAAGAAGCTGAGGGCGGAGGTGCTGGGAGAAGTCTTCAAAGGCAGCCCAGTCCCCCTCAAGGAAGATACATCCTTCAGTGAGATGACCCAAGTGGAGGAATCAGCTTTGCTCTTTGAATTGCTGCAGAACGTCCAAGATGAGGCAGCCAGCATGGAGGCAGTGGTGCACAAGAATCTACAGAGGATTTCCCAATTGCTTTCCGCCGACCGCTGTAGCATGTTCATTTGCCGATCGCGCAATGGCATTCCAGAGGTGGCGTCGCGGCTGCTCGATGTCACCCCGACCTCTAAGCTGGAGGACAACCTTGTGTCTCCTGACAAAGAAGTTGTTTTTCCTCTAGACAACGGGATTGTGGGTTGGGTTGCTCATACTAAAAAATCCTTTAATATTCCGGATGTAACCAAGAACAGCCATTTTTCAGACCTTCTGGATAAGCAAACTGGTTATACCACTAAAAACATGCTGGCAATGCCTATCGTGATGGGCAAGGAGGTTCTTGCTGTTATGATGGCTATCAACAAAATCAATGAGCCTGAGTTTACTAAGCAGGATGAAGAGGTTTTTTCCAAATACCTCAGTTTTGTTTCTTTTGTTCTAAGGCAGAACCACCTATCATACCTTCACAGTATTGAAACTCGAAAAACTCAGGTCCTTTTATGGTCAGCCAACAAAGTATTTGAAGAACTTACAGATATTGAACGGCAATTTCATAAAGCCCTATATACCATTAGAGTCTATCTGAACTGTGAAAGATACTCCATCGGCCTACTGGACATGACCAAAGAAAAGGAGTTCTATGATGAATGGCCAATCAAGCTTGGAGAAGTAGAGCCCTACAAAGGTCCAAAGACACCAGATGGCAGAGAAATTATCTTTTATAAGATTATTGATTATATTCTGCATGGAAAAGAAGAGATCAAAGTCATCCAGACGCCTCCTGCAGACCACTGGTCTCTTGTTAGTGGGTTGCCAGCATATGTTGCTGAACATGGATTTATTTGTAATATGATGAATGCACCAGCAGATGAATATTTCACATTTCAGAAAGGACCCGTTGATGAAACAGGCTGGGTCATTCAAAATGTCCTCTCCCTACCCATTGTCAACAAGAAAGAAGACATTGTGGGAGTCGTGACATTCTACAATCGAAAAGACGCAAAGCCCTTTGATGAATACGATGAGCAAATCACTGAGATTCTCACACAGTTTCTTGGTTGGTCTCTTTTAAATACTGATACTTATGATAAAATGAATAAACTTGAAAACAGAAGGGACATTGCTTATGAAATGCTCATGTATCAGACCAAAGCTACTGCTGGTGAAATTGAGTCTATTTTGAAATACAAAGAAAAGTTGAATACAAATATTATTGACGATTGTGAAGAAAAGCAACTCATCCAGATTTTGAAAGAGGAGCTGCCGAACCCAATGGATGTAGAACTTTATGAGTTCCACTTCAGTGACTTTCCCATTACAGAGCATGGATTGATAAAATGTGGGATCCAATTATTTTTTGAAATAAAAGCTGTGGAAAAGTTCAAAGTGCCTGTGGAGGTCCTTACAAGATGGATGTACACAGTGAGAAAAGGTTACCGATCTGTCACCTATCACAACTGGAGGCATGGATTCAATGTGGGACAGACAATGTTTACCCTACTAATGACAGGAAAACTGAAGAAATATTATACCGATCTGGAAGCCTTTGCTATGATTGCAGCTGCTTTCTGCCATGATATTGATCACAGAGGCACCAACAATTTGTTTCAGATGAAATCTGCATCGCCCTTAGCCAAACTTCATGGATCTTCCATTTTGGAGAGACACCACCTGGAGTTCAGTAAGACTCTGCTACATGATGAGAGTTTAAACATCTTCCAGAACCTCAATAAGCGCCAGTTTGAAACCGTTATTCATCTATTTGAAGTGGCAATAATAGCAACTGACCTGGCTTTATATTTCAAGAAAAGAACCATGTTTCAAAAGATTATTGACACTTGTGAAAAAATGGAAACTGAAGAGGAGGTCATTAAGTATATATCCATTGACCCAACCAAAAAAGAGGTTATCATGGCAATGATGATGACAGGGTGTGACCTCTCTGCTATAACCAAGCCTTGGGAGATCCAAAGCCAGGTAGCCCTTATGGTTGCAAATGAATTTTGGGAACAAGGAGATCTGGAGAGAAGAGTATTGCAACAAAAACCAATTCCTATGATGGACAGAGAAAAAGGAGATGAACTACCCAAGCTCCAAGTTGGTTTCATCGATTTTGTGTGTACTTTTGTATACAAGGAATTCTCCCGGTTTCACAAAGAAATTACACCAATGTTAAATGGTCTTCAAAACAACAGAGTAGAGTGGAAATCCCGAGCTGATGAATATGAAGAAAAAATGAAGGTGATAGAAGAAGAAAAGAAAAAACAGGAAGAAGCCAACACAGCTCCAAAAGCTGAAGAAGATGTAGGAAATACTGCGAAAAGTGGTGATGACAAAAAGTCCAAAACGTGTGATATTTTGATGAGTGACAACACCACACTGGCCCCTCCAACCACAGAGCAGGCTCCTGCCACTCCCCGCAAGGGACCCCCTAAATTCAAGCAGAGACAAACTCGACAATTCAAGAGCAAGCCTCCTAAGAAAGGTGTAAAAGGGTTTGGAGATGACATCCCAGGCATGGAGGGCCTTGGAACAGATATCACGGTCATTTGCCCCTGGGAAGCCTTCAGCCACCTGGAATTACATGAGCTGGCCCAGTTTGGAATCATC
Setonix_brachyurus  ATGGCCAAAATCAACACTCAGCACTCCTATCCTACCACACACAGACTCTCAGTCAGGACCATTGATGAAGACCTAGAAAGAGTTGAAAATGGCACCAGCAGGGCTCATTCCCCACGTGAGGACTCATCATCAGAACTGCAGCAGGTGATTACCATGGAGACCAGAGCCCCCTCTGAA------TCCTGCCGAAGTTCCTTCACAAGCCAGAGGCCAGCCAGGTTGTCAAGGCTCATCCTTTCCCTTAGAGCATGGGCTACAAGACATGTACGTCACGAAGACCAAAGACCAGATTCCTTCCTGGAGCGTTTCCGAGGGGGAGAACTAAAAGAGTTGTCCTGCCGAGAAAGCTACTCCCAGTCCAACCTGGGCATCCAGGAGATGTCAGACAGGGAGAGAAGAGGCTGGCCGCTGGCCAGATATAATATCAACACCTGCAACAATGCCGACGAAAACAAAAAGGAGGAAAAGAAGGAGGAAAAGAAGGAAAAGGAAGAAGAGAAAAAGGATAAATCCTCAAAGGAAGTAGAAAGGAAGAAAGAAATCTTTGTGATAGATCCTTCTAGCAACCTATACTATAGGTGGCTGACCATCATTGCCATCCCCGTCTTTTATAATTGGTGCATGCTTGTGTGCAGAGCCTGTTTTGATGAACTTCAAAGTGACCACTTGATGCTGTGGCTGGTCTTGGATTATATGGCTGATGTCATCTATGTTTTGGACTTGCTGATTCGAATGAGGACAGGCTTTCTTGAACAAGGTTTAATGGTCAAAGATGCACAGAAACTCAGAAAGCACTACATGAAGACAGTTCAGTTCAAGCTGGACGTACTATCTCTGGTCCCCACTGATCTAGCTTTTTTAAAAGTGGGTCTGAACTACCCTGAGTTGAGGTTCAACCGCTTGCTGAAATTTGCCAGGCTGTTTGAATTCTTTGACCGCACAGAGACTAGGACCAATTATCCTAATATGTTTAGGATTGGAAATCTTGTCTTATACATTCTGATCATCATCCATTGGAATGCATGTATCTACTTTGCCATTTCCAAGCTTATTGGATTTGGGACCGATTCCTGGGTTTACCCCAACATCTCTATCCCAGAATATGGGCGCTTGTCCAGGAAATATATTTATTGTCTCTATTGGTCCACCCTGACTCTGACCACCATTGGGGAGACTCCACCCCCAGTCAAAGATGAGGAGTACCTTTTTGTGGTGATTGACTTTCTAGTGGGAGTGCTGATCTTTGCCACCATTGTGGGAAATGTTGGCTCCATGATCTCTAACATGAATGCCTCCAGGGCTGAATTCCAGGCCAAAATTGACTCCATAAAGCAGTACATGCAATTCCGAAAAGTGACCAAAGACTTGGAGACCCGGATCATCAGGTGGTTTGACTACCTATGGACCAACAAGAAGACAGTTGATGAAAAGGAAGTCCTCAAAAGCCTACCAGACAAGCTGAAGGCTGAGATTGCCATCAATGTGCACCTGGATACCCTGAAGAAGGTACGGATTTTCCAGGACTGTGAGGCAGGCCTCTTAATTGAACTGGTCCTAAAGCTTAGGCCTGCAGTGTTCAGCCCTGGTGATTACATCTGCAAGAAGGGGGATATTGGGAGAGAAATGTACATCATCAAAGAAGGGAAGTTGGCGGTAGTGGCCGATGATGGCATCACACAATTTGTGGTTCTTAGTGATGGAAGCTACTTTGGGGAAATCAGCATCTTAAACATCAAAGGGAGCAAATCTGGGAACAGAAGAACAGCCAACATCAGGAGCATCGGTTACTCTGATCTATTCTGCTTGTCCAAAGATGACTTAATGGAATCCCTCACTGAATATCCAGAAGCCAAAAAGGCCCTGGAAGAGAAAGGACGGCAGATTCTGATGAAGGACAATTTAATAGATGAGGACGTAGCTAGGAGTGGAATAGACTCAGTGGACATAGAGGAGAAGGTGGAGAGACTTGAATCTTCCCTGGATAATTTACAAACCAGATTTGCTAGGCTCTTGGCAGAATATAATGCCACCCAAATGAAAGTCAAGCAGAGACTCAGCAAACTGGAGAGCAAAGTAAAGAAGTGTGGGAGTGAC---TTGTCAGATGCAGAGAGCATTGTTGATGGAGATGCTGAAAAAACTAAGGACAAAAACCAAATGTTTAAGCCACTAAAAGCAAAATTCAACAAGGTGAAGCCTAAAGAAGGAAATAAGAATGAAGAAACTACTAAGCCAGATGT------TCAGTCATCCATGGACCAGAGAGAATGTCAAGATGAAAAGGAACCTCCTAAAGCC---AAGATGTCTTCAGCCTCAGGTGAACCATCACTCCCCCAAAGAAAAGATGTAATTCCAGGGGAG------------------AACTTAAATCCTGACCTTGTACATCCTCAAAATCCAGAAGAACGAAGCAGAATAACACCAGTTCGGAAGGAAACGAATAACTGGGAAAAAGAAGCAGACAATACAGAAAACAGGTCACATCAGAACCCCATTGTAAGTAAGTATGTTGAAACTCAGCTCCAGGATTTTGCTAAAAGGATGCAGCAAAGGACAGCCCACTATAAGAAAAAGTTGGAAGAGGATGATTTGTCTTCCCCTGAAGCCAGTCCCAAAGCTGCTGCCCCTGTAGTTCCTCCTCCTCACCCA---GAAGATGAGGCCCAGGGAGAAGAGGAACACTACTGTGACATGCTGTGTTGCAAATTCAGGAAGGTCCCACTGAAGGAGTATCTGAAGAAGATGAAATTACCAAACAGTATAGATTCACAAACAGATGTCTCCTATGTCTTCTGGCTCTTGTTAATTACTATTGCCTATAACTGGAACTGCTGGTTTATTCCAATACGCCTAACTTTTCCCTATCAAACACCAAACAACATGATATACTGGCTAGTCATTGACATAATTTGTGATATCATATACCTGAGTGACATGCTGATAGTCCAACCCAGACTGGAATTTTTAAAAGGAGGAGACAAAATAATAGAACCAAAGGAGATGAAAGAGCACTACCGGACTTCTACAAAATTTAAGCTGGATCTCATGTCAATAATACCATTCGATGTTCTTTACTTCATTTTTGGGTTTAATCCAGTATTTAGAACAAATAGGACACTGAAGTGCATCACATTCTTTGAGTTTAATGACCGCCTGGAGTCTAGAATGGACAAAGCATATATCTACAGAATCTTTCGTACCACTGCATACCTGTTATTCGTCCTACATGTTAATGCATGCATTTATTCCTGGGCTTCAGAATATGAAGGAATTGGTAGCACTAAATGGGTATATGATGGTAAAGGAAACAGGTATCTGAGATGTTACTACTGGGCAGTTCGAACTTTAATTACCATTGGTGGTCTTCCAGAACCACAAAACACATTTGAGATTATCTTTCAACTCTTGAATTTTTTCTCTGGAGTTTTTGTGTTCTCCAGCCTAATTGGACAGATGAGAGACGTCATTGGTGCAGCTACTGCAAATCAGAACCACTTCCGTGCCTGCATGGATAATGCTATCTCTTATATGAATATGTATTCAATACCCAAATTAGTGCAGCATCGAGTTCGGACTTGGTATGAATACACTTGGGTCTCTCAAAGAATACTGGATGAATCAGAATTCCTGGAACACCTGCCAATCAAGATGCGATTGGCCATTGCCATCGATGTGAACTTCAAGATCGTGACTAACATCGAATTGTTCAAAGGGTGTGATACACAGATGATTTATGACATGCTGCTGAAATTGAAATCCAACGTGTATTTACCTGGTGACTTTGTCTGCAAAAAGGGAGAGATTGGCAGAGAGATGTATATCATTAAACAAGGAGAAGTTCAAGTTCTTGGGGGCCCTGACGGTAATAAAGTTGTGGTTACCCTGAAAGCTGGAGCTGTCTTTGGAGAGATCAGCCTTCTGGCAAAAGGTGGAGGAAACCGCCGGACAGCTAATGTGGTGGCCCATGGATTTGCCAATCTCTTTATCCTTGACAAAAAGACCCTTAATGAAATCTTAGTGCACTACCCAGACTCTGAAAAGCTGCTCATGAAGAAAGCTAAATTACTTGTAAAGCAGAAGGCTAAGCCCACAGAGGCCCCACCTCCAGTGAAAGGTTTTGCCCTTCTCAACCCATCCAAAGTAGAGACACCCAAAATGCTTAAAGCCTTGCTGGGTGGCTCAGGTAAAACAAGTCTTGCAAGACTACTCAGACTGAAGAAAGAAATAGCAGCTCAGGAAAAAGAAAAAAAAACTGAGGGAGTAGAAATCCATGAAAATGAAGCAGCAGAAAAACAACTGGAAGAGGTCAAAAGTGAATTGGGAAATGAAATAGAAAAACCGATGGAGAGGCTCAAATGTCAATCAAAACCTGTTACGAAA---GAAGTGCCCCAGCCTATACCAAAGGCAGTCCTACCCAGGGGAAATGCTGAAGAATCGCTTATCATCACCATGACCCCTTCCTCTAATGCAGAAGAAGAAATTCTTACAGTCGAAATCAAAGAGAAGGCACAGATGGGGAGTGGAGCCAGTGCTGAGGACAAAGAATTGGCCAAGAGGTCCAAGGAGCTGGAAAAGAAGCTTCAGGAGGATGCAGACAAAGAGGCAAAGACTGTCAAGCTATTATTGTTGGGTGCTGGGGAATCAGGAAAGAGTACCATCGTCAAACAGATGAAAATCATACACCAGGATGGCTACACACCAGAGGAGTGCTTGGAGTTCAAAGCCATTATCTATGGCAATGTGCTGCAGTCCATTCTAGCCATCATCCGTGCCATGTCCACCCTGGGCATTGACTATGCAGAGTCGTCTTGCGTGGATGATGGACGACAGCTTAACAACATGGCTGATTCTATGGAGGAAGGAACCATGTCTCTTGAGCTGGCCGCCATCATTAAAAGACTGTGGAAAGATGGAGGTGTGCAGGCCTGCTATGAACGTGCTGCGGAGTACCAACTCAATGACTCTGCCTCTTACTATCTCAATCAGCTGGATCGAATAACAGCCCCTGACTACCTTCCCAATGAGCAGGATGTTCTACGATCTCGGGTCAAAACTACAGGCATCATTGAGACCAAGTTCTCAGTCAAAGACCTGAACTTCAGGATGTTTGATGTGGGAGGGCAGAGGTCAGAGCGCAAGAAATGGATCCACTGTTTTGAAGGTGTTACCTGTATCATTTTCTGCGGAGCCTTAAGTGCCTATGACATGGTACTGGTGGAAGATGATGAAGTGAATCGCATGCATGAGTCTCTGCACCTGTTCAACAGCATATGTAACCACAAGTTCTTTGCTGCTACTTCCATCGTCCTCTTTCTCAACAAGAAGGACCTCTTTGAGGAGAAGATCAAGAAGGTTCACCTCAGCATTTGCTTTCCCGAGTATGATGGGAACAACTCCTATGAGGATGCAGGAAATTACATAAAGAGCCAGTTCCTCGACCTAAACATGCGAAAAGATGTCAAAGAAATCTACAGTCACATGACTTGTGCAACAGACACACAGAATGTCAAATTTGTGTTTGATGCAGTTACAGATATCATCATCAAAGAAAACCTCAAGGACTGTGGGCTTTTCATGGCTCAGGATCTCACTGAGAAGGAGCTGTTAAAAATGCAGATCGATCAACTTAAGAAGGAAGTGAAGAATGAAAGAGCCATGATTTCCAAAACAGGGAAGGAACTTAAGGACTATGTGGAAGCCAACGCTGGAGATGACCCGCTCCTTAAAGGCATCCCTGAGGACAAAAATCCCTTTAAGGAGAAAGGTGGCTGTATGATAAGCATGACACAGGCATGGGACCCTGCAGGGTTCTTGGCTTGGCGGCGGGACGAG------------AACGAGGAGACGACTCGGGCGAGCCTTTTTGTTTATACCAACAGCAACAACACAAAGGGCCCATTTGAAGGTCCGAATTATCACATCGCCCCACGCTGGGTGTTCAACCTCACCAGCCTCTGGATGATCTTTGTGGTCATTGCATCCATCTTCACCAATGGGCTGGTGCTAGTGGCAACCATGAAGTTCAAGAAATTGCGCCACCCCCTGAACTGGATCCTGGTAAACTTGGCTGTGGCTGACCTGGGGGAGACCATGATTGCTAGTACCATCAGTGTCATCAACCAGATCTATGGCTACTTCATCCTGGGTCACCCAATGTGTGTTCTGGAGGGCTACACTGTCTCTCTGTGTGGCATCACAGGTCTCTGGTCCCTGGCCATCATTTCCTGGGAGAGGTGGGTGGTGGTGTGCAAGCCTTTTGGTAATGTGAAGTTTGATGCCAAGCTGGCCATGGTAGGCATTGTCTTCTCCTGGGTCTGGGCAGCTGTCTGGACAGCGCCACCCCTCTTTGGCTGGAGCAGGTACTGGCCTCATGGGCTGAAGACGTCATGTGGCCCTGACGTGTTTAGTGGCAACTCAGACCCTGGCGTTCAGTCCTACATGATTGTCCTCATGTCTACCTGTTGTATCCTTCCTCTCAGCGTAATCCTCCTCTGCTATATCCAAGTGTGGCTTGCTATCCGGGCTGTTGCTAAGCAACAGAAGGAATCTGAGTCTACGCAGAAGGCTGAGAAGGAAGTGTCCCGGATGGTGGTAGTGATGATCCTTGCCTATTGCTTTTGCTGGGGGCCCTATGCCATTTTTGCGTGCTTTGCAGCAGCCAACCCTGGCTACGCCTTCCACCCTTTGACAGCATCCCTACCGGCCTACTTTGCCAAGAGTGCCACCATCTACAACCCCATCATATATGTCTTCATGAACCGGCAGTTCCGAACTTGCATCCTACAGCTTTTTGGGAAGAAGGTGGATGATGGCTCCGAAGTTTCCAGCACCTCTAGGACAGAGGTCTCTTCTGTGTCCTCTGTGGCGCCTGCAATGTCAGGGGACGAGGAGTTCTACCTGTTCAAAAACATCTCATCAGTGGGACCGTGGGATGGCCCTCAGTACCACATTGCTCCTGCCTGGGCCTTTCACTGTCAGACGGTTTTCATGGGTTTTGTCTTCTTTGCAGGGACACCACTCAATGCTGTGGTGCTGATTGCTACATTTCGCTATAAGAAACTGCGCCAGCCACTCAACTATATTTTGGTTAATATCTCCTTGGCTGGTTTCATCTACTGCATCATCTCGGTCTTCACTGTCTTCATCTCTAGCTCCCAAGGCTACTTCATCTTTGGCCGCCATGTTTGTGCTATGGAGGGTTTCCTGGGCTCTGTGGCAGGTCTGGTGACGGGCTGGTCATTGGCCTTCCTTGCCTTTGAGCGTTTCATTGTCATCTGTAAACCTTTTGGCAACTTCCGCTTCAACTCCAAGCATTCGATGATGGTGGTCCTGGCTACTTGGGTCATTGGCATTGGTGTCTCCATCCCACCGTTCTTTGGCTGGAGCCGGTATATTCCTGA------------------GGGTTTACAGTGCTCCTGTGGCCCAGACTGGTACACCGTAGGCACAAAATACCGCAGTGAATACTACACTTGGTTCCTCTTCATTCTGTGTTTTATCATGCCTCTCTCCCTCATCTGCTTCTCCTACTCCCAGTTGCTGGGAGCCCTCAGAGTTGTTGCAGCCCAGCAACAAGAGTCAGCCACAACACAGAAGGCAGAACGGGAAGTGAGTCGCATGGTGGTGATGATGGTGGGCTCCTTCTGCCTTTGCTATGTGCCCTATGCTGCCCTGGCCATGTACATGGTCAACAATCGGAACCACGGTATTGACCTAAGGCTTGTCACCATCCCTGCCTTTTTCTCTAAGAGTGCTTGTGTCTATAATCCCATCATCTATTGCTTCATGAACAAGCAGTTCCACGCCTGCATCATGGAGATGGTATGTAGAAAGCCAATGACAGACGACTCTGAAGCATCCAGCTCCCAGAAAACTGAAGTCTCCACCGTTTCCTCCAGCCAAGTTGGCCCTAGTATGGGTGATATCACCAAGGAGGATGTGGAGAGATACCTAGGAAACAACCCCCAGTTTGCTAAGGAGTATTTTGACAAGAAGCTGAGGGCAGAGGTGCTGGGAGAAGTCTTCAAAGGCAGCCCAGCATCCATCCAGGAGAGTACCTCCTTTAATGAGATGACCCAAGTAGAGGAAGCAACCTTGATCTTTGAGTTGCTGCAGAATATGCAAGATGAAGCAGCCAGCATGGAGGCCATAGTACACAAGAGTCTGAGGAGGCTATGCCAGTTGCTGTCTGCCGACCGCTGTAGCATGTTCATTTGCCGATCACGCAATGGAATTCCAGAGGTGGTGTCAAGGCTGCTCAATGTCACCCCAACCTCCAAACTGGAGGAGAACCTCGTGTCTCCTGACAAAGAAACTGTTTTTCCTCTAGACATCGGGATTGTGGGTTGGGTTGCTCATACTAAAAAATTCTTTAATATTCCGGATGTAACCAAGAACAGTCATTTTTCTGACTTTCTGGATAAGCAAACTGGTTATACCACTAAGAATATGCTGGCAATGCCTATCATGATGGGCAAGGAGGTCCTCGCTGTCGTGATGGCTGTGAACAAGGTCAATGAGCCAGAGTTTACTAAGCAGGATGAAGAGGTTTTTTCCAAATACCTCAATTTTGTTTCTTTTGTTCTAAGGCAGCACCACATGGCGTACCTCCACAATATTGAATCTCGAAAAGTTCAGGTCCTTTTATGGTCAGCCAACAAAGTATTTGAAGAACTTACAGATATCGAGCGACAATTTCACAAAGCCCTGTACACCATTAGAGCCTATTTGAATTGTGAAAGATACTCCATCGGCCTACTGGACATGACCAAAGAAAAGGAGTTCTATGATGAATGGCCAATCAAGCTTGGAGAAGTACAGCCTTACAAAGGTCCAAAGACACCAGATGGCAGAGAAATTATCTTTTATAAGATTATTGATTATATTCTACATGGAAAAGAAGAGATCAAAGTCATCCAGACACCTCCTGCAGACCACTGGTCTCTTGTTAGTGGCTTACCAACATATGTTGCTGAACATGGATTTATTTGTAATATGATGAATGCACCAGCAGATGAATACTTCACATTTCAGAAAGGACCCGTTGATGAAACAGGCTGGATTATTCAAAATGTCCTCTCCCTACCCATAGTCAACAAGAAGGAAGACATCGTGGGAGTCATGACGTTCTACAATCGAAAAGACGCAAAGCCCTTTGATGAGTATGATGAGCAAATCACTGAGATTCTCACACAGTTTCTTGGCTGGTCTCTTTTAAATACTGACACATATGAGAAAATGAATAAACTTGAAAACAGGAAGGACATTGCTTATGAAATGCTCATGTACCAGACCAAAGCTACTGCTGGTGAAATTGAGTCTATTTTGAAATACAAAGAGAAATTGAATACAAATATTATTGAAGACTGTGAAGAAAAACAACTCATCCAGATTTTGAAAGAGGAGCTGCCAAATCCAAAGGACGTAGAACTTTATGAATTCCACTTCAGTGACTTCCCCATTACAGAGCATGGATTGATTAAATGTGGGATCCAGTTATTTTTTGAAATAAAAGCCGTGGAAAAGTTCAAAGTGCCTGTGGAGGTCCTTACCAGATGGATGTACACAGTGAGAAAAGGTTACCGATCTGTCACCTATCACAATTGGCGGCATGGATTCAACGTGGGACAGACGATGTTTACCCTGCTAATGACAGGAAAACTGAAGAAGTATTACACTGACCTGGAAGCCTTTGCAATGATTGCAGCTGCTTTCTGCCATGACATTGATCACAGAGGCACCAACAATTTGTATCAGATGAAATCAGCATCCCCCTTAGCCAAGCTTCATGGATCTTCCATTTTAGAGAGACACCACCTGGAGTTCAGTAAGACTTTGCTGCATGATGAGAGTTTAAACATCTTCCAGAATCTCAATAAGCGCCAATTTGAAACGGTTATTCATCTCTTTGAAGTGGCAATAATAGCGACTGATCTGGCTTTATATTTCAAGAAAAGAACCATGTTTCAGAAGATTATTGATGCTTGTGAACAAATGGAAACCGAGGAGGAGGTCATTAAGTACATATCCATTGACCCAACCAAAAAGGAGGTTATCATGGCAATGATGATGACAGGGTGTGACCTCTCAGCTATAACCAAGCCTTGGGAGATTCAAAGTCAGGTAGCCCTCATGGTTGCAAATGAATTTTGGGAACAAGGAGACCTGGAGAGAACAGTGTTACAACAACAACCAATTCCTATGATGGACAGAGAAAAAGGAGATGAACTACCCAAGCTCCAAGTTGGCTTCATCGATTTTGTGTGTACTTTTGTATACAAGGAATTTTCCCGATTTCACAAAGAAATTACACCAATGTTGGATGGTCTTCAGAACAACAGAGTAGAGTGGAAATCCCGAGCGGATGAATATGATGAAAAAATGAAGGTGATAGAAGAA---AAGAAAAAG---CAAGAAGCTGACACAGCCCCAAAGGCTGAAGAAGATTTAGGAAGTACT---------GGTGATGACAAAAAGTCCAAAACATGTCAAATTTTGATGAGTGACAACAATACATTGGCCCCTCCAGCCTCAGGCCAGGGTCCCACCACTCCACGCAAGGCACCCCCTAAATTCAAGCAGAGACAAACTCGACAGTTCAAGAGCAAGCCTCCTAAGAAAGGTGTGAAAGGGTTCGGAGATGACATCCCAGGCATGGAGGGCCTTGGAACAGATATCACAGTCATTTGTCCCTGGGAAGCCTTCAGTCACCTGGAATTACATGAGCTGGCCCAGTTTGGAATCATC
Strigocuscus_gymnotis  ATGGCCAAAATCAACACTCAGCACTCCTATCCTACCACACATAGACTCTCAGTCAGAACCATTGATGAAGACCTAGAAAGAGTCGAAAATGGCACCAGCAGGGCTCATTCCACATGTGAGGACTCATCGTCAGAACTGCAGCGAGTGATTACCACGGAGGCCAGAGCCCCCTCTGAA------TCCTGCCGAAGTTCCTTCACAAGCCAGAGGCCAGCCAGGTTATCACGGCTTATTCTTTCCCTCAGAGCATGGGCTACAAGACACATACGTCATGAAGACCAAAGACCAGATTCCTTCCTGGAGCGTTTCCGAGGAGGAGAACTCAAAGAATTGTCCTGCCGAGAAAGCTACACCCAGTCCAACTTAAGCCTCCAAGAGGCCTCAGACAGAGAGAGAAGAGGCTGGCCGCTGGCCAGATACAATATCAACACCTGCAACAATGCCAACAAAGACAAAAAGGAGGAAAAGGAGGAGAAAAAGAAGGAAAAGGAAGAAGAGAAAAAGGATAAACCCACAAAGGAAGTGGAAAGGAAGAAAGCAATCTTTGTGATAGATCCTTCTAGCAACCTATATTATAGATGGCTGACCATCACTGCCATCCCTGTCTTCTATAACTGGTGCATGCTTGTGTGCAGAGCCTGTTTTGATGAACTTCAAAGTGACCACTTGATGCTGTGGCTGGTCTTGGATTATACTGCTGATGTCATCTATGTTTTGGACTTGCTGGTTCGAATGAGGACAGGCTTTCTTGAACAAGGTTTAATGGTCAAAGATACGGAGAAACTCAGAAAGCACTACATGAAGATGGTTCAGTTCAAGCTGGATGTGCTGTCTCTGGTCCCCACTGATCTAGTGTATTTAAAAGTGGGTCCGAACTACCCTGAGTTGAGGTTCAACCGCCTGCTGAAATTCGCCAGGCTATTTGAATTCTTTGACCGCACAGAGACTAGGACCAACTATCCTAACATGTTCAGAATTGGCAATCTTGTCCTGTACATTCTGATCATCATTCACTGGAACGCATGCATCTACTTTGCCATTTCCAAGGTTATTGGATTTGGGACTGACTCCTGGGTTTACCCCAACATCTCTATCCCAGAATATGGGCGCCTGTCCAGGAAATATATTTACTGTCTCTACTGGTCCACCCTGACTCTGACTACCATTGGGGAGACTCCACCCCCCGTCAAAGACGAGGAGTACCTTTTCGTCGTGATTGACTTCCTGGTGGGAGTGCTGATCTTTGCCACCATCGTGGGTAACGTTGGCTCCATGATCTCTAACATGAACGCCTCCAGGGCTGAATTCCAGGCCAAAATCGACTCCATTAAGCAGTACATGCAATTCCGAAAAGTGACCAAGGACTTGGAGACCCGCATCATCAGGTGGTTTGACTACCTATGGACCAACAAGAAGACGGTTGACGAAAAGGAAGTCCTCAAAAGCCTCCCAGACAAGCTGAAAGCCGAGATCGCCATCAATGTGCACCTGGATACCCTGAAGAAGGTACGTATTTTCCAGGACTGCGAGGCAGGCCTCTTAGTGGAGCTGGTCCTAAAGCTTAGACCTGCGGTGTTCAGCCCTGGTGATTATATCTGCAAGAAGGGGGATATCGGGAGAGAAATGTACATCATCAAAGAAGGGAAGCTGGCGGTGGTAGCCGATGATGGCATCACTCAATTTGTGGTCCTTAGTGACGGAAGCTACTTTGGGGAAATCAGCATCTTAAACATCAAAGGGAGCAAATCTGGGAACAGAAGAACGGCCAACATCAGGAGCATCGGTTACTCTGATCTATTCTGCTTGTCCAAGGATGACTTAATGGAGTCCCTCACTGAATATCCAGAAGCCAAAAAGGCCCTGGAAGAGAAAGGACGGCAGATTCTAATGAAGGACAACTTGATCGATGAGGATGTGGCTGGGAGTGGAACAGACCCGGCAGATATAGAGGAAAAGGTAGAGAGGCTTGAATCTTCCCTGGATAATTTACAGACTAGATTTGCTAGGCTCTTGGCAGAATATAACGCCACGCAAATGAAAGTCAAACAGAGACTCAGCAAACTCGAGAGTAAAGTAAAGAAGTGTGGGAGTGAC---TTGTCGGATGCAGACAGCATCGTTGATGGAGATGCTGAGAAAGCCAAAGACAAAAACCCAATGTTTAAGCCACTAAAAGCAAAATTCAACAAGGTGAAGCCTAAAGAAGGAAGTAAGAATGAAGAAACTATTAAGCCAGACGTTCCAGCTCAGCCATCCACGGGCCAGAGAGAATATCAAGCTGAAAAGGAGCCTCTTAAAGCC---AAGATGTTTTCAGCCTCAGGTGAACCATCACTCCCCAAAAGAAAAGATGTAATTCCAGGGGAGAATTCTCCCACAGGCTGGAACTTAAATCCTGACCCTGTACATCTTCAAAATTCAGAAGAACCAAGCAGAATGACATCAATGCAGGAGGAAACAAATCATTGGGAAAAAGAAGCAGTCAATTCAGAAAAAAAGCCACATCAGAACCCCATCACAAGTAAATACGTTGAAACTCAGCTCCAGAACTTTGCTAAAAGGATGCGTCAAAGGACAGCCCACTATAAGAAAAAGTTACAAGAGGGTGATTTGTCTTCCCCTGAAGCCAGTCCCAAAGCTGCTGCCCCTGCAGATCCTCCTCCCCACCCCAAAGAAGATGTGGCTCAAGGAGAAGAGGAACCCTACTGTCACATGCTATGTTGCAGATTCAAGAAGGTCCCATTGAAGGAGTATCTGAAGAAGATGAAATTGCCGACCAGTATAGATGCACAAACAGATGTCTCCTATGTCTTCTGGCTCTTGTTAGTCACTATTGCTTATAACTGGAACTGCTGGTTTATTCCAATGCGCCTAGCTTTTCCCTATCAAACGCCAAACAACATGAAATACTGGCTAATAATTGACATCGTCTGTGATATCATATACCTGATTGATATGCTGATAATACAGCCCAGACTGGAATTTTTAAAAGGAGGAGACAAAATAGTAGAACCAAAGGAGTTGAAAGAGCACTACCGGACTTCTGCAAAATTTAAGCTGGATCTCGTGTCAATAATACCATTCGATGCTCTCTACTTCATTTTTGGGTTTAATCCAGTATTTAGAACAAATAGGACACTAAAGTACACCACATTCTTTGAGTTTAATGACCGCCTGGAGTCTAGAATGGACAAAGCACATATCTACAGAATCATTCGTACCACCGGATACCTGCTGTTCATTCTACATGTTAATGCATGCATTTATTACTGGGCTTCAGACTATGAAGGAATTGGTAGCACTAAATGGGTGTATGATGGTAAAGGAAACAGGTATCTGAGATGTTACTACTGGGCAGTTCGAACTTTAATTACCATTGGTGGTCTTCCAGAACCACAAAACACATTTGAGATTATTTTCCAACTCTTGAATTTTTTCTTTGGGGTTTTTGTGTTCTCCAGTCTAATTGGACAGATGAGAGATATCATTGGAGCAGCTACCGCAAATCAGAACCACTTCCATGCCTGCATGGATAATGCCATCTCTTATATGAATATGTATTCAATACCCAAAAGAGTGCAAAACCGTGTTCGGACTTGGTTTGAATACACTTGGACCTCTCAAAGAATATTGGATGAATCAGAATTCCTGGAAGACCTGCCAATCAAGATGCAATTGGCAATTGCCATCGATGTGAACTTCAAGACCGTGACTAAGATCGACTTATTCAAAGAGTGTGATACACAGATGATTTATGACATGCTGCTGAAATTGAAATCCAGTGTGTATTTACCTGGTGACTTTGTCTGCAAAAAGGGAGAGATTGGCAGAGAGATGTATATCATTAAACATGGAGAAGTTCAAGTTCTTGGAGGCCCTGATGGCAATAAAGTCCTGGTTACTCTGAAAGCTGGAGCTGTCTTTGGAGAGATCAGCCTTCTGGCAAGAGGTGGAGGAAACCGCCGGACAGCTAATGTGGTGGCCCATGGATTTGCCAATCTCTTTATCCTTGACAAAAAGACACTAAAGGAAATCTTAGTGTACTACCCAGACTCTGAAAAGCTCCTCATGCAGAAAGCCAAATTACTTCTAAAGCAGAAGGCTAAGCCCACAGAGGCCCCACCTCCAGTGAAAGGTTTTGCCCTTCTCGTCCCATCCAAAGAAGAGACACCCAAAATGCTTAAAGCCTTGCTGGGTGGCTCAGGTAAAACAAGTCTCACTAGACTACTCAGACTGAAGAAAGAAATAGCAGCTCAGGAAAAAAATAAAAAAGCTGAGGGAGGAGAAGTCCATGGAAATGAAACAGCAGAAAAACAACTGGATGAGGCCAAAAGTAATTTGGGAAATGAAATAGAAAAACCAATGGACAGGCTCAAATGTAAATCGAGACCTGTTACAGAA------GTGCCCCAGCCTGTACCAAAGGCAGTCCTACCCAAGGGAAATGCTAAAGAATCGCTTATCATCACCATGACCCCTTCCTCTAATGCAGAAGAAGAAATTCTTACAGTCGAAATCAAAGAGAAAGCACAGATGGGGAGTGGAGCCAGTGCTGAGGACAAAGAACTGGCCAAGAGATCTAGGGAGCTGGAGAAGAAGCTTCAGGAGGACGCGGACAAAGAGGCAAAGACTGTCAAGCTACTATTGTTGGGTGCTGGGGAATCAGGAAAGAGTACCATCGTCAAGCAGATGAAAATCATACATCAGGATGGCTACACACCAGAGGAGTGTTTGGAGTTCAAAACCATTATCTACGGCAATGTGCTGCAGTCCATTCTGGCCATCATCCGTGCCATGTCCACCCTGGGCATTGACTATGCAGACTCATCTCACGTGGATGATGGTCGACAGCTTAACAACATGGCTGATTCTATGGAGGAAGGAAGCATGTCTCCTGAGCTGGCAGCCATCATTAAAAGATTGTGGAAAGATGGGGGAGTACAGGCCTGCTTTGAACGTGCTGCGGAGTACCAACTCAATGACTCTGCCTCTTACTATCTCAATCAGCTGGATCGAATAACAGCTGCTGACTACCTTCCCAATGAGCAAGATGTTCTACGGTCTCGAGTCAAAACTACAGGCATCATTGAGACCAAGTTCTCAGTCAAAGACTTGAACTTCAGGATGTTTGACGTGGGAGGGCAGAGGTCAGAACGCAAGAAATGGATCCACTGTTTTGAAGGTGTTACCTGCATCATTTTCTGTGGAGCCCTGAGTGCCTATGACATGGTACTTGTGGAAGATGATGAAGTGAACCGCATGCATGAGTCTCTGCACCTGTTCAACAGCATATGTAACCACAAGTTCTTTGCGGCTACTTCCATCGTCCTGTTTCTCAACAAGAAAGACCTCTTTGAGGAGAAGATCAAGAAGGTTCACCTAAGCATTTGCTTTCCCGAGTACGATGGGAACAACTCCTATGAGGATGCAGGAAATTACATAAAGAGCCAGTTCCTCGACCTAAACATGCGAAAAGACGTCAAAGAAATCTACAGTCATATGACTTGTGCAACAGACACACAGAATGTCAAATTTGTGTTTGATGCAGTTACAGATATCATCATCAAAGAAAACCTCAAGGACTGTGGGCTTTTCATGGCTCAGGATCTCACTGAGAAGGAGCTGTTAAAAATGCAGATTGATCAACTTAAGAAAGAAGTGAAAAATGATAGAGCCGTGATTTCCAAAACAGGGAAGGAACTTAAGGACTATGTGGAAGCCAATGCTGGAGATGACCCCCTCCTTAAAGGCATCCCGGAGGACAAAAATCCCTTTAAGGAGAAAGGTGGTTGTAGGATAAGCATGACACAAGCATGGGACCCTGCAGGGTTCTTGGCTTGGCGGCGGGACGAG------------AACGAGGAGACAACTCGGGCAAGCCTTTTTGTTTATACCAACAGCAACAACACAAAGGGCCCATTTGAAGGTCCCAATTATCACATTGCTCCACGCTGGGTGTTCAACCTCACCAGCCTCTGGATGGTCTTTGTGGTCATCGCATCCACCTTCACCAATGGGCTGGTGCTGGTGGCAACTATGAAGTTCAAGAAATTACGCCACCCCCTGAACTGGATCCTGGTGAACTTGGCCGTGGCTGACCTGGCAGAGACCATCATTGCTAGCACCATCAGTGTCATCAACCAGATATATGGCTACTTCATCCTGGGCCACCCGATGTGTGTCCTGGAGGGCTACACAGTCTCTCTATGTGGCATCACAGGTCTCTGGTCCCTGGCCATCATTTCCTGGGAGAGGTGGGTGGTGGTGTGCAAGCCTTTTGGTAATGTGAAGTTTGATGCCAAGCTGGCCATGGTAGGCATTGTCTTCTCCTGGACCTGGGCAGCTATCTGGACTTCACCACCCCTCTTTGGCTGGAGCAGGTACTGGCCTCATGGGCTGAAGACGTCCTGTGGCCCTGACGTGTTCAGTGGCAGCTCTGATCCTGGTGTCCAGTCCTACATGATTGTCCTTATGTCTACCTGTTGCATCTTTCCTCTCAGCATCATCCTCCTCTGCTATATCCAAGTGTGGCTGGCCATCCGGGCAGTTGCTAAGCAACAGAAGGAATCCGAGTCTACGCAGAAGGCTGAGAAGGAAGTGTCCCGCATGGTGGTGGTAATGATCCTCGCCTATTGCTTTTGCTGGGGGCCCTATACCTTTTTCGCATGCTTTGCAGCGGCCAACCCTGGCTATGCCTTCCACCCTTTGACGGCATCCCTGCCTGCCTACTTTGCCAAGAGTGCCACTATCTACAACCCCATCATATATGTCTTCATGAACCGGCAGTTCCGAACCTGCATCCTCCAGCTTTTCGGGAAGAAGGTGGATGATGGCTCTGAAGTTTCCAGCACCTCTAGGACAGAGGTCTCTTCTGTGTCCTCGGTGGCACCTGCA????????????????????????????????????????????????????????????????????????????????????????????????????????????????????????????????????????????????????????????????????????????????????????????????????????????????????????????????????????????????????????????????????????????????????????????????????????????????????????????????????????????????????????????????????????????????????????????????????????????????????????????????????????????????????????????????????????????????????????????????????????????????????????????????????????????????????????????????????????????????????????????????????????????????????????????????????????????????????????????????????????????????????????????????????????????????????????????????????????????????????????????????????????????????????????????????????????????????????????????????????????????????????????????????????????????????????????????????????????????????????????????????????????????????????????????????????????????????????????????????????????????????????????????????????????????????????????????????????????????????????????????????ATGACTGAGATCACCAAGGAGGACGTGGAGAAATACCTAGTAAATAACCCCCAGTTTGCTAAGGAGTATTTTGACAAGAAGCTGAGGGTGGAGGTGCTGGGAGAAGTCTTCAAAGGCAGCCCAGCCTCCATCCAGGAGAGTACCTCCTTTAATGAGATGACCCAAGTAGAGGAATCAGCCTTGATATTTGAGTTGTTACAGAACATGCAAGATGAAGCAGCCAGCATGGAGGCAGTGGTACACAAGGGTCTGAGGAGGCTGTGCCAGCTGCTGTCTGCAGACCGCTGTAGCATGTTCATCTGCCGATCGCGCAATGGAATTCCAGAGGTGGCGTCGAGGCTGCTTAATGTCACCCCAACCTCCACACTGGAGGAGAACCTCGTGTCTCCTGACAAAGAAGTTGTTTTTCCTCTAGACATCGGGATTGTGGGTTGGGTTGCTCATACTAAAAAATCCTTTAATATTCCGGATGTAACCAAGAACAGCCATTTTTCTGACTTTCTGGATAAGCAAACTGGTTATACCACCAAGAATATGCTGGCAATGCCTATCACGATGGGCAAGGAGGTCCTTGCTGTAATGATGGCTGTGAACAAAGTCAATGAGCCCGAGTTCACTAAGCAGGATGAAGAGGTTTTTTCCAAATACCTCAATTTTGTTTCTTTTGTTCTAAGGCAACACCACATGGCATACCTCTACAGTGTTGAATCTCGAAAAGTTCAGGTCCTTTTATGGTCAGCCAACAAAGTATTTGAAGAACTTACAGATATTGAGCGACAATTTCACAAAGCCCTGTATACCATTAGAGCCTATTTGAATTGTGAAAGATACTCCATTGGCCTACTGGACATGACCAAAGAAAAGGAGTTCTATGATGAATGGCCAATCAAGCTTGGAGAAGTACAGCCTTACAAAGGTCCAAAGACACCAGATGGCAGAGAGATTATCTTTTATAAGATTATTGATTATATTCTACATGGAAAAGAAGAGATCAAAGTCATCCAGACGCCTCCTGCAGATCACTGGTCCCTTGTTAGTGGCTTGCCAACATACGTTGCTGAACATGGATTTATTTGTAATATGATGAATGCACCAGCAGATGAATATTTCACATTTCAGAAAGGACCCGTGGATGAAACAGGCTGGATGATCCAAAATGTCCTCTCCCTGCCCATAGTCAACAAGAAGGAAGACATCGTGGGAGTCATGACGTTCTACAATCGCAAAGATGCAAAGCCCTTTGATGACTACGATGAGCAAATCACTGAGATTCTTACACAGTTCCTTGGTTGGTCTCTTTTAAATACTGACACCTATGAGAAGATGAATAAACTTGAAAACAGAAAGGACATCGCTTATGAAATGCTCATGTACCAGACCAAAGCTACAGCTGGTGAAATTGAGTCTATTTTGAAATACAAAGAGAAATTGAATACAAATATTATTGAAGACTGTGAAGAAAAACAGCTAGTTCAGATTTTGAAAGAGGAGCTGCCGAATCCAAAGGACATAGAACTTTATGAATTCCACTTCAGTGACTTCCCCATTACAGAGCACGGATTGATTAAATGTGGAATCCAGTTATTTTTTGAAATAAAAGCTGTGGAAAAATTCAAAGTGCCTGTGGAGGTCCTTACTAGATGGATGTACACAGTAAGAAAAGGTTACCGATCTATCACCTATCACAACTGGCGGCATGGATTCAATGTGGGACAGACAATGTTTACACTGCTAATGACAGGAAAACTGAAGAAGTATTACACTGATCTGGAAGCCTTTGCTATGATTGCAGCTGCTTTCTGCCATGATATTGATCACAGAGGCACCAACAATTTGTATCAGATGAAATCAGCATCCCCATTAGCCAAGCTTCATGGATCTTCCATTTTAGAGAGACACCACCTGGAGTTCAGTAAGACTCTGCTGCAGGATGAGAGCTTAAACATCTTCCAGAATCTCAATAAGCGCCAATTTGAAACGGTTATTCATCTCTTTGAAGTGGCAATCATAGCGACTGACCTGGCTTTATATTTCAAGAAAAGAACCATGTTTCAGAAGATTATTGACACTTGTGAAAAAATGGAAACCGAGGAGGAGGTCATTAAGTACATATCCGTTGACCCAACTAAAAAAGAGGTTATCATGGCAATGATGATGACTGGATGCGACCTCTCGGCTATAACCAAGCCTTGGGAGATTCAAAGCCAGGTAGCCCTCATGGTTGCAAATGAATTTTGGGAACAAGGAGATCTGGAGAGAACAGTATTGCAACAACAACCAATTCCTATGATGGACAGAGAAAAAGGAGATGAACTACCCAAGCTCCAAGTTGGCTTCATCGATTTTGTGTGTACTTTTGTATATAAGGAATTCTCCCGGTTTCACAAAGAAATTACACCAATGTTGGATGGTCTTCAAAACAATAGGGTGGAGTGGAAATCCCGAGCTGATGAATATGATGAAAAAATGAAAGTGATAGAAGAAGAGAAGAAAAAG---CAAGAAGCCAACACAGCCCCAAAAGCTGAAGAAGATTTAGGAAGTACC---------AATGATGACAAAAAGTCCAAAACATGTCAAATTTTGATGAGTGACAACAACACATTGGCCCCTCCAGCCTCAGGCCCGGGTCCCACCACTCCACGCAAGGCACCCCCTAAATTCAAGCAGAGACAAACTCGACAGTTCAAGAGCAAGCCTCCTAAGAAAGGTGTGAAAGGGTTTGGAGATGACATCCCAGGCATGGAGGGCCTTGGAACAGATATCACGGTCATTTGTCCCTGGGAAGCCTTCAGCCACCTGGAATTACATGAGCTGGCCCAGTTTGGAATAATA
Thylacinus_cynocephalus  ATGGCCAAAATCAACACTCAGCACTCCTATCCTACCACACACAGACTCTCTGTCAGGACCATTGACGAAGACCTAGAAAGAGTTGAAAATGGCACCAGCAGGGCTCATTCCCCATGTGAGGACTCATCATCAGAACTGCAGCGAGTGATTACCATGGAGACCAGAGCCCCATCTGAA------TCCCGGCAAAGTTCTTTCACAAGCCAGAGGCCAGCCAGGTTGTCAAGACTCATTCTTTCCCTTAGAGCATGGGCTTCAAGACATATGCATCATGAAGACCAAAGACCAGATTCCTTCCTGGAGCGTTTCCGAGGGGGAGAACTCAAAGAATTGTCCAGCCGAGAAAACTACATCCAGCCCAATTTAGGCATCCAAGAGGTGTCAGACCCAGAGAGAAGAGGCTGGCCGCTGGCCAGATATAATATCAACACCTGCAACAATACCAATGAAGACAAAAAGGAGGAAAAGGAGGAGAAAAAGAAGGAAAAGGAAGAAGAGAAAAAGGATAAACCCTCAAAGGAAGTAGAAAAGAAGAAAGAAACCTTTATGATAGATCCTTCAAGCAACCTGTACTATAGGTGGCTGACCATTATTGCCATACCTGTCTTCTATAACTGGTGCATGCTTGTGTGCAGAGCCTGTTTTGATGAACTCCAAAGTGACTACTTGATGATGTGGCTAGTCTTGGATTATACTGCTGATGTCATCTATGTTTTGGACTTGCTAATTCGAATGAGGACAGGCTTTCTTGAACAAGGTTTAATGGTCAAAGATGCAGAGAAACTCAGAAAGCACTACATGAAAACGCTCCAGTTCAAGCTGGATGTACTATCTCTGCTCCCCACTGATCTGGTTTATTTAAAAGTGGGACTGAACTATCCTGAGTTGAGGTTCAATCGTCTGCTGAAATTTGCCAGACTATTTGAATTCTTTGACCGCACAGAGACTAGGACCAACTACCCTAATATATTCAGGATTGGAAATCTTGTCTTGTACATTCTGATTATCATCCATTGGAATGCATGTGTCTACTTTGCCATTTCTAAGCTCATTGGATTTGGGACCGATTCCTGGGTTTACCCCAACATCTCTAACCCAGAATATGGGCGCCTGTCCAGGAAATATATTTATTGTCTCTACTGGTCCACCCTGACTCTGACTACCATTGGGGAGACTCCACCCCCTGTCAAAGATGAAGAGTACCTTTTTGTGGTGGTTGATTTCCTGGTGGGAGTGCTGATCTTTGCTACCATTGTGGGTAATGTTGGCTCCATGATCTCCAACATGAATGCCTCCAGGGCTGAATTCCAGGCTAAAATCGACTCCATAAAGCAGTACCTGCAGTTCCGAAAGGTAACCAAGGACTTGGAGACCCGGATCATCAGGTGGTTTGACTACCTGTGGACCAACAAGAAGACAGTTGATGAAAAGGAGGTTCTCAAAAACCTCCCAGACAAGCTGAAGGCGGAGATCGCCATCAATGTGCACCTGGATACCCTGAAAAAGGTACGCATTTTCCAGGACTGTGAGGCAGGCCTCCTGGTAGAGCTGGTCTTAAAGCTTAGGCCTGCAGTGTTCAGCCCTGGTGATTATATTTGCAAGAAGGGGGATATCGGGAGAGAAATGTACATCATCAAAGAAGGGAAGTTGGCAGTCGTGGCAGATGATGGTGTCACTCAATTTGTGGTCCTTGGCGATGGGAGCTACTTTGGGGAAATCAGCATCTTAAATATCAAAGGGAGCAAATCTGGGAACAGAAGGACAGCCAACATCAGGAGCATTGGTTACTCTGATCTATTCTGCTTGTCCAAAGATGACTTAATGGAGTCCCTCATTGAATATCCAGAAGCCAAAAAGGCCCTGGAAGAGAAAGGACGACAGATTCTAATGAAGGACAACTTGATAGATGAGGATGTAGCTGGGAGTGGGGGAGATCCAAAGGACATGGAAGAAAAGGTGGAGAGACTTGAATCTTCTCTGGATAATTTACAAACTAGGTTTGCTAGACTCCTGGCAGAATATAATAGCACCCAAATGAAAGTCAAGCAGAGATTGAGCAAACTTGAGAGCCAACTG------GGTGGAAGTGAC---TTATTGGGGGGAGAGAACATTGTTGGTGGAGATGCTGAGAAAGATAAAAACAAAAAGCAAATGTTTAAGCCACTGAAAACAAAATTCAACAAGGTAAAGCCTGAAGAAGAAAATAAGAATGAAGAAATTATTAAGCCAGATATTCCAGCTCAGCCATCCATGGGCCAGAGAGAATGTCAAGCTGAAAAGGAGCCTCCCAAAGAC---AAGATGTCTTCAGCCTCAGGTGAACCATCACTCCCCAAAAGAAAAGATGTAATTTCAGGGAAGAATTCTCCCACAGGCCAGAACTTAAATCTTGACCAGGCATATTCTCAAAATTCAGAAGAACCAATGAGAATGACATCGATGCAGAAAGAAACAAATAATTGGGAAAAAGAAGCAGTCAGCCCAGAACAAAAGGTAAATGAGAACCTCATCACAAGTAAGTATGTTGAAATTCAGCTCCAGGAATTTGCTAAGAGAATGCGTGAAAGGACAGCCCACTATAAAGAAAAGTTGAAAGAGGGTGATTTGTCTTCCCCTGAAGCCAGTCCCAAAGTTGCTGCACCTGCAGCTGTTCCTCCCCCCCAGCCAAGAGAAGAGGCTAAGGAAGAAGAGGAACACTACTGTGACATGCTGTGTTGCAAATTCAGGAAAGTCCCACTGAAAGAGTATCTAAAGAAGATGAAATTGCCAACCAATATAGATTCACACACAGATGCCTCCTATGTCTTGTGGCTCTTGTTAGTCACTATTGCTTATAACTGGAACTGCTGGTTTATTCCAATGCGCCTAGCTTTTCCCTATCAAACACCAAATAATATGAAATACTGGCTTGTAATTGACATCATCTGTGATATGATATACCTGAGTGATATGCTGATGATACAACCCAGACTGGAATTTTTAAAAGGAGGAGACAAAATAATAGAACCAAAGGAGATGAAGGAATACTACCGGACTTCAAAAAAGTTTAAGCTGGATCTCATGTCAATAATACCATTTGATGTTCTTTACTTCATTTTTGGGTTTAATCCAGTATTTAGAATAAATAGGACACTAAAGTATACCTCATTCTTTGAGTTTAATGACCGCCTGGAATCCAGAATGGACAAAGCATACATCTACAGAGTCATTCGAACCACTGGATACTTGATATTCGTCTTACATATTAATGCATGCATTTATTACTGGGCTTCAGATTATGAAGGAATTGGTAGCAGTAAATGGGTATATGATGGCAACGGAAATAGTTATCTGAGATGTTACTACTGGGCAGTGCGAACTTTAATTACCATTGGTGGTCTTCCAGAACCACAAAGCACATTTGAGATTATATTCCAACTCTTGAATTTCTTCTCTGGGGTTTTTGTGTTCTCCAGCCTAATTGGACAGATGAGAGATGTGATTGGAGCAGCTACTGCCCATCAAAACCATTTCCGTACCTGCATGGATAATACTGTTTCTTATATGAACACGTATTCAATACCCAAATTGGTGCAGAACCGTGTTCGAACTTGGTATGAATATACTTGGGCCTCTCAAAAAATGTTGGATGAATCAGAATTCCTGGGAAACCTGCCTCTCAAGATGCAATTGGCCATTGCCATCGATGTGAATTTCAACATCATGACTAAGATCGACTTGTTCAAAGGGTGTGATACACAGATGCTTTATGACATGCTGCTGAAGTTGAAATCCACTGTGTATTTACCTGGTGACTTTGTCTGCAAAAAGGGAGAGATTGGTAGAGAGATGTACATCATTAAACAAGGAGAAGTTCAAGTTCTTGGAGGCCCTGATGGCAATCAAGTTCTGGTTACTTTGAAAACTGGAGCTGTCTTTGGAGAAATCAGCCTTCTGGCAAAAGGTGGAGGAAACCGCAGGACAGCTAATGTGGTGGCCCATGGATTTGCCAATCTCTTTATCCTTGACAAAAAGGCACTCAATGAAATCTTAGTGCACTACCCAGACTCTGAAAAGCTCCTCCTGAAGAAAGCCAAATTACTTCTAAAGCAGAAGGCTAAGCCCACAGAGGCCCCACCTCCAGTGAAAGGTTTTGCCCTTCTTGTCCAGTCCAAAGAGGAGACACCCAAAATGCTTAAAGCTTTGTTGGGTGGCTCTGGTAAAACAAGTCTTGCAAGACTACTCAGACTGAAGAAAGAAATTGCAGCTCAGGAAAAAGATAAAAAAATTGAGGGAATAGAGTACCAAGGAAATGAAGTAGCAGAAAAACAACTGGATGGGGCCAAAAGTAAATCAGGAGATGAAGCAGGAAAAACAGAGGACAGGCTCAAATATAAATCCACGCCTGTTACAGAA---GGAGGGTCCCAACCTATGCCAAATGCAGTCCTACCCACGGGAAACACTAAAGAATCACTTATCATCACCATGACCCCTTCCTCTAATGCAGAAGAAGAAATTCTTACAGTTGAAATCAAAGAGAAGGCACAGATGGGGAGTGGAGCCAGTTCTGAGGACAAAGAACTAGCCAAGAGGTCCAAGGAGCTGGAGAAAAAGCTTCAGGAGGACGCGGACAAAGAGGCAAAGACTGTCAAGCTCTTATTGCTGGGTGCTGGGGAGTCAGGAAAGAGCACCATCGTCAAACAGATGAAAATCATCCACCAGGATGGCTACACCCCAGAGGAGTGTCTGGAGTTCAAAGTCGTCATCTATGGCAATGTGTTACAGTCCATCCTGGCCATCATCCATGCCATGTCCACCCTGGGCATTGACTATGCAGACTCATCCCGCATGGATGACGGGCGACAGCTTAACAATATGGCTGATTCCATGGAGGAAGGAACCATGTCTCCTGAGCTGGTGACCATCATTAAAAAGCTATGGCAAGATGGAGGTGTGCAGGCCTGCTTTGAACGTGCTGCAGAGTACCAACTCAATGACTCTGCCTCTTACTATCTCAACCAGCTGGATCGAATAACAGCCCCTGACTATCTCCCCAACGAACAGGACGTTCTACGGTCTCGGGTCAAAACTACAGGGATCATTGAGACCAAGTTCTCAGTCAAAGACCTGAACTTCAGGATGTTTGATGTGGGAGGGCAGAGGTCAGAGCGCAAGAAATGGATCCACTGTTTCGAAGGTGTTACCTGCATCATTTTCTGTGGAGCCCTAAGTGCCTATGACATGGTACTGGTGGAAGATGATGAAGTGAACCGCATGCATGAGTCTCTGCACCTGTTCAACAGCATATGTAACCACAAGTTCTTTGCTGCCACTTCCATCGTGCTCTTTCTCAACAAGAAGGATCTCTTTGAGGAGAAGATCAAGAAGGTTCACCTCAGCATTTGCTTTCCTGAGTACGATGGGAACAACACATATGAGGATGCAGGAAATTACATAAAGAACCAGTTCCTGGATCTAAACATGCGAAAAGATGTCAAAGAAATCTACAGTCACATGACTTGTGCAACTGACACCCAGAATGTCAAATTTGTGTTTGATGCAGTTACAGATATCATCATCAAAGAAAACCTCAAGGATTGTGGGCTTTTCATGGCTCAGGATCTCAGTGAGAAGGAGCTGTTAAAAATGCAGATCGATCAACTTAAGAAGGAAGTGAAGAACGAAAGAGTCTTGATTTCCAAATCAGGGAAGGAACTTAAGGACTATGTGGAAGCTAATGCTGGAGATGACCCCCTCCTTAAAGGTGTCCCTGAGGACAAAAATCCCTTTAAGGAGAAAGGTGGTTGTATGATAAGCATGACACAGGCATGGGACCCTGCAGGATTCTTGGCTTGGCGGCGGGACGAG------------AACGAGGAGACTACTCGGGCGAGTCTTTTTGTTTATACCAACAGCAACAACACAAAGGGCCCATTTGAAGGTCCCAATTATCACATCGCCCCACGCTGGGTGTACAATCTCACCAGCTTCTGGATGATCTTTGTGGTCATTGCTTCCGTCTTCACCAATGGGCTGGTGCTGGTGGCAACCATGAAGTTCAAGAAATTGCGCCATCCCCTGAACTGGATTCTGGTGAACTTGGCCGTGGCAGACCTGGGGGAGACCATTATCGCTAGCACCATCAGTGTCATCAATCAGATCTATGGCTACTTCATCCTGGGCCACCCGATGTGTGTTTTGGAGGGCTACACTGTTTCTCTATGTGGAATCACAGGTCTCTGGTCCCTGGCCATCATTTCCTGGGAGAGGTGGGTTGTGGTGTGCAAGCCTTTTGGTAATGTGAAGTTTGATGCCAAGCTGGCCATGGTGGGCATTGTCTTCTCCTGGGTCTGGGCAGCTGTCTGGACTGCACCACCCATCTTTGGTTGGAGCCGATATTGGCCTCATGGGCTGAAGACATCCTGTGGGCCTGACGTGTTTAGTGGCAGCTCCGACCCTGGGGTACAATCCTACATGATTGTCCTCATGGCCACCTGCTGCATCCTTCCTCTCAGCATCATCATCCTCTGCTATATCCAAGTGTGGCTGGCCATCCGCGCAGTTGCTAAGCAACAGAAGGAATCAGAATCTACCCAGAAGGCGGAAAAGGAAGTGTCTCGCATGGTGGTGGTAATGATCCTTGCCTATTGCTTTTGCTGGGGGCCCTATACCTTGTTTGCATGCTTTGCAGCAGCAAACCCTGGTTACGCCTTCCACCCTTTGACGGCATCCCTGCCTGCCTACTTTGCCAAGAGTGCCACTATCTACAACCCCATCATATATGTCTTCATGAACCGACAGTTCCGAACCTGCATCCTACAGCTTTTCGGGAAGAAGGTGGACGACGGCTCCGAAGTTTCCAGCACCTCTAGGACAGAGGTCTCTTCTGTTTCCTCTGTGGCGCCTGCCATGTCAGGGGATGAGGAGTTCTACCTGTTTAAGAACATCTCGTCGGTGGGTCCATGGGATGGCCCCCAGTACCACATCGCCCCCGCCTGGGCCTTCCGCTTCCAGACGGCTTTCATGGGCTTCGTCTTCTTCGCAGGGACACCCCTCAACGGCGTGGTGCTCATCGCCACCCTTCGGTATAAGAAGCTGCGCCAGCCGCTCAACTACATCTTGGTTAACGTCTCTCTGGCCGGTTTCATCTTCTGCGTCTTCTCCGTCTTCACGGTCTTCATCTCTAGCTCCCAAGGCTACTTCATCTTTGGCCGCCACGTTTGTGCGATGGAGGCTTTCCTGGGCTCTGTGGCAGGTTTGGTGACGGGCTGGTCATTGGCCTTCCTCGCCTTTGAGCGCTTCATTGTCATCTGTAAACCTTTTGGCAACTTCCGCTTCAATTCCAAGCACGCAACGATGGTGGTCCTGGCTACTTGGGTCATCGGCATTGGTGTTTCCATCCCACCCTTCTTTGGCTGGAGCCGGTATATTCCCGA------------------GGGCCTACAGTGCTCCTGTGGCCCTGACTGGTACACAGTAGGCACAAAGTACCACAGTGAATACTACACTTGGTTCCTCTTCATTTTCTGTTTCATTGTGCCTCTCTCCCTCATCTGCTTCTCCTACTCCCAACTGCTGGGAGCCCTCAGAGCTGTTGCAGCCCAGCAACAAGAGTCAGCCACCACACAGAAGGCAGAGCAGGAGGTGAGTCGCATGGTGGTGGTGATGGTGGGCTCCTTCTGCCTTTGCTATGTGCCCTACGCTGCCCTGGCCATGTACATGGTCAACAATAGGAACCATGGACTGGACCTTCGGCTTGTCACCATCCCTGCCTTCTTCTCTAAGAGTGCTTGCGTCTACAACCCCATCATCTATTGCTTCATGAACAAGCAGTTCCACGCCTGCATCATGGAGATGGTATGTAAAAAGCCAATGACAGAT---TCTGAAACAACCAGCTCTCAGAAAACCGAAGTCTCCACCATTTCCTCCAGCCAAGTTGGGCCTAGTATGGGTGAGATCACCAAGGAGGAAGTAGAGAAATACTTAGGAAACAACCCTCAGTTTGCTAAGGAGTATTTTGACAAGAAGCTGAGGGTGGAGGTGCTGGGAGAAGTCTTCAAAAGCAGCCCAGTGTCCATCAAGGAGAACACATCCTTCAATGAGATGACCCAAGTAGAGGAATCAGCTTTGATGTTTGAGTTCCTGCAGAACATCCAAGATGAAGCAGCCAGCATGGAGGCAGTGGTGCACAAGAGTCTGAAGAGGCTTTCCCAATTGCTCTCTGCTGACCGCTGTAGCATGTTCATTTGCCGATCGCGCAATGGAATTCCAGAGGTGGCCACCAGGCTGCTCGATGTCACCCCAACCTCTAAACTAGAGGAGAACCTTGTGTCTTCTGACAAAGAAGTTGTTTTTCCTCTAGACAACGGGATTGTGGGTTGGGTTGCTCATACTAAAAAATCTTTTAATATTCCGGATGTAACCAAGAACAGCCATTTTTCAGACCTTCTGGATAAACAAACTGGTTATACTACTAAGAATATGCTGGCAATTCCTATCATGATGGGCAAGGAGGTCCTTGCTGTCATGATGGCTATCAACAAAATCAACGAGCCTGAGTTTACTAAGCAGGATGAAGAGGTTTTTTCCAAATACCTCAATTTTGTTTCTTTTGTATTAAGGCAGCATCACCTGACATACCTTCACAGTATTGAAACTCGAAAAACTCAGGTCCTTTTATGGTCAGCCAACAAAGTATTTGAAGAACTTACAGATATTGAACGGCAATTTCATAAAGCCCTATATACCATTAGAGCCTATCTGAACTGTGAAAGATACTCCATCGGCCTACTGGACATGACCAAAGAAAAGGAATTCTATGATGAATGGCCAATCAAGCTTGGAGAAGTAGAGCCCTACAAAGGTCCAAAGACACCAGATGGCAGAGAAATTATATTTTATAAGATTATTGATTATATTCTGCATGGAAAAGAAGAGATCAAAGTCATCCAGACTCCTCCTGCAGACCACTGGTCTCTTGTTAGTGGGTTGCCAACATATGTTGCTGAACATGGATTTATTTGTAATATGATGAATGCACCAGCAGATGAATATTTCACATTTCAGAAAGGACCCGTTGATGAAACAGGCTGGATCATTCAAAATGTCCTGTCCCTACCCATCGTCAACAAGAAGGAAGACATTGTGGGAGTCGTGACATTCTACAATCGAAAAGACTCAAAGCCCTTTGATGAATACGATGAGCAAATCACTGAGATTCTCACACAGTTTCTTGGTTGGTCTCTTTTAAACACTGACACCTATGATAAAATGAATAAACTTGAAAACAGAAGGGACATTGCTTATGAAATGCTCATGTATCAGGCCAAAGCTACTGCTGGTGAAATTGAATCTATTTTGAAATACAAAGAAAAGTTGAATACAAATATAATTGAAGATTGTGAAGAAAAAGAACTCATCCAGATTTTGAAAGAGGAGCTACCGAATCCAAAAGATGTAGAACTTTATGAATTCCACTTCAGTGACTTCCCCATTACAGAGCATGGATTGATAAAATGTGGGATCCAATTATTTTTTGAAATAAAAGCCGTGGAAAAGTTCAAAGTACCTGTAGAGGTCCTTACAAGATGGATGTACACAGTGAGAAAAGGTTACCGATCTGTCACCTATCACAACTGGCGGCATGGATTCAATGTGGGACAGACAATGTTTACCCTGCTAATGACAGGAAAACTAAAGAAATATTATACCGATCTGGAAGCCTTTGCTATGATTGCAGCTGCTTTCTGCCATGATATTGATCACAGAGGCACCAACAATTTGTATCAGATAAAATCTGCATCCCCCTTAGCCAAGCTTCATGGATCTTCCATTTTGGAGAGACACCACCTGGAGTTCAGTAAGACTCTGCTGCATGATGAGAGTTTAAACATCTTCCAGAACCTCAATAAGCGCCAGTTTGAAACCGTTATTCATCTATTTGAAGTGGCAATAATAGCAACTGACCTGGCTTTGTATTTCAAGAAAAGAACCATGTTTCAGAAGATTATTGACACTTGTGAAAAAATGGAAACTGAAGAGGAGGTCATTAAGTATATATCCATTGACCCAACCAAAAAAGAGGTTATCATGGCAATGATGATGACAGGGTGTGACCTCTCTGCTATAACCAAGCCTTGGGAGATCCAAAGCCAGGTAGCCCTCATGGTTGCAAATGAATTCTGGGAACAAGGAGACCTGGAGAGAACAGTATTGCAACAACAACCAATTCCTATGATGGACAGAGAAAAAGGAGATGAACTACCCAAGCTCCAAGTTGGTTTCATCGATTTTGTGTGTACTTTTGTATACAAGGAATTCTCCCGATTTCACAAAGAAATCACACCAATGTTGAATGGTCTTCAAAACAACAGAGTAGAGTGGAAATCCCGAGCTGATGAATATGATGAAAAAATGAAGGTGATAGAAGAAGAAAAGAAAAAACAGGAAGAAGCTAACACAGCTCTAAAAGCTGAAGAGGATGTAGGAAATACTACT------GGTGAAGGCAAAAAGTCCAAAACATGTGATATTTTGATGAGTGACCACACCACATTGGCCCCTCCAGCCACAGAGCAGGCTCCCACCACTCCCCGCAAGGGACCCCCTAAATTCAAGCAGAGACAAACTCGACAATTCAAGAGCAAGCCTCCTAAGAAAGGTGTAAAAGGGTTTGGAGATGACATCCCAGGCATGGAGGGCCTTGGAACAGATATCACGGTCATTTGTCCCTGGGAAGCCTTCAGCCACCTGGAATTACATGAGCTGGCCCAGTTTGGAATCATC
Trichosurus_vulpecula  ATGGCCAAAATCAACACTCAGCACTCCTATCCTACCACACATAGACTCTCAGTCAGGACCATTGATGAAGACCTAGAAAGAGTCGAAAATGGCACCAGCAGGGCTCATTCCACATGTGAGGACTCATCATCGGAACTGCAGCGAGTGATTACCACGGAGGCCAGAGCCCCCTCGGAA------TCCTGCCGAAGTTCCTTCACGAGCCAGAGGCCAGCCAGGTTATCACGGCTTATTCTTTCCCTCAGAGCATGGGCTACAAGACACATACGTCGTGAAGACCAAAGACCAGATTCCTTCCTGGAGCGTTTCCGAGGGGGAGAACTCAAAGAGCTGTCCTGCCGAGAAAGCTACACCCAGTCCAACTTAGGCATCCAAGAGGCCTCAGACAGAGAGAGAAGAGTCTGGCCGCTGGCCAGGTACAATATCAACACCTGTAACAATGCCAACAAAGACAAAAAGGAGGAAAAGGAGGAGAAAAAGGAGGAAAAGGAAGAAGAGAAAAAGGATAAACCCTCAAAGGAAGTGGAAAGGAAGAAAGAAATCTTTGTGATAGATCCTTCTAGCAACCTATATTATAGATGGCTGACCATCACTGCCATCCCTGTCTTCTATAACTGGTGCATGCTTGTGTGCAGAGCCTGTTTTGATGAACTTCAAAGTGACCACTTGATGCTGTGGCTGGTCCTGGATTATATTGCTGATGTCATCTATGTTTTGGACTTGCTGGTTCGAATGAGGACAGGCTTTCTTGAACAAGGTTTAATGGTCAAAGATACAGAGAAACTCAGAAAGCACTACATGAAGATGGTTCAGTTCAAGCTGGATGTACTGTCTCTGGTCCCCACTGATCTGGCTTATTTTAAAGTGGGTCTGAACTACCCCGAATTGAGGTTCAACCGCCTGCTGAAATTCCCCAGGCTATTTGAATTCTTTGACCGCACAGAGACCAGGACCAACTATCCTAATATGTTCAGAATTGGAAATCTTGTCCTGTACATTCTGATCATCATCCACTGGAATGCATGTATCTACTTTGCTATTTCCAAGGTAATTGGATTTGGGACTGATTCCTGGGTTTACCCCAACATTTCTATCCCAGAATATGGGCGCCTGTCCAGGAAATATATTTATTGTCTCTACTGGTCCACCCTGACTCTGACTACCATTGGGGAGACTCCACCCCCCGTCAAAGACGAGGAGTACCTTTTTGTGGTGATCGACTTCCTGGTGGGAGTGCTGATCTTTGCCACCATTGTGGGGAACGTTGGCTCCATGATCTCTAACATGAATGCCTCCAGGGCCGAATTCCAGGCCAAAATCGACTCCATAAAGCAGTACATGCAGTTCCGAAAAGTGACCAAGGACTTGGAGACCCGGATCATCAGGTGGTTTGACTACCTGTGGACCAACAAGAAGACAGTGGATGAAAAGGAAGTACTCAAAAGCCTCCCAGACAAACTGAAAGCCGAGATTGCCATCAATGTGCACCTGGATACCCTGAAGAAGGTACGTATTTTCCAGGACTGTGAGGCAGGCCTCTTAGTGGAGCTGGTCCTAAAGCTGAGGCCTGCAGTGTTCAGCCCTGGTGATTATATCTGCAAGAAGGGGGATATTGGGAGAGAAATGTACATCATCAAAGAAGGGAAGCTGGCGGTAGTGGCCGATGATGGCATCACTCAATTTGTGGTCCTTAGTGATGGAAGCTACTTTGGGGAAATCAGCATCTTAAACATCAAAGGGAGCAAATCTGGGAACAGAAGAACGGCCAATATCAGGAGCATCGGTTACTCTGATCTATTCTGCTTGTCCAAAGATGACTTAATGGAGTCCCTCACTGAATATCCAGAAGCCAAAAAGGCCCTGGAAGAGAAAGGACGGCAGATTCTAATGAAGGACAACTTGATCGACGAGGATATGGCTGGGAGTGGAACAGACCCAGCAGATATAGAGGAAAAGGTAGAGAGGCTTGAATCTTCCCTGGATAATTTACAGACCAGATTTGCTAGGCTCTTGGCAGAATATAACGCCACACAAATGAAAGTCAAACAGAGACTCAGCAAACTCGAGAGTAAAGTAAAGAAATGTGGGAGTGAC---TTGTCGGATGCAGACAGCATCATTGATGGAGATGCTGAGAAAGCCAAGGACAAAAACCCAATGTTTAAGCCACTAAAAGCAAAATTCAACAAGGTGAAGCCTAAAGAAGGAAGGAAGAACGAAGAAACTATTAAGCCGGACTTTCCAGCTCAGCCATCCTTGGGCCAGAGAGAATATCAAGCTGAAAAGGAGCTTCCTAAAGCC---AAGATGTTTTCAGCCTCAGGTGAACCATCACTCCCCAAAAGAAAAGATGTAATTCCAGGGGAGAATTCTCCCACAGGCTGGAACTTAAATCCTGACCCTGTACATCTTCAAAATTCAGAAGAACCAAGCAGAATGACATCAATGCAGGAGGAAAAGAATAATTGGGAAAAAGAAGCAGTCAATTCAGAAAAAAAGCCACATCAGAACCCCATCACAAGTAAATATGTTGAAACTCAGCTCCAGGACTTTGCTAAAAGGATGCATCAAAGGACAGCCCTCTATAAGAAAAAGTTGCAAGAGGGTGAATTGTCTTCCCCTGAAGTTAGTCCCAAAGCTGCTGCCCCTGCAGGTCCTCCTCCCCACCCCAAAGAAGATGAGGCTCAAGGAGAAGAGGAACCCTACTGTGACATGCTATGTTGCAGATTCAAGAAGGTCCCATTGAAGGAGTATCTGAAGAAGATGAAATTGCCAACCAGTATAGATTCACAAACAGATGTCTCCTATGTCTTGTGGCTCTTGTTAGTCACTATTGCTTATAACTGGAACTGCTGGTTTATTCCAATGCGCCTAGCTTTTCCCTATCAAACGCCAAACAACATGAGATACTGGCTAGTAATTGACATCGTCTGTGATATCATATACCTGATTGACATGCTGATAATACAGCCCAGACTGGAATTTTTAAAAGGAGGAGACAAAATAATAGAACCAAAGGAGTTGAAAGAACACTATCGGACTTCTGCAAAATTTAAGCTGGATCTCGTGTCAATAATACCATTCGATGCTCTCTACTTCATTTTTGGGTTTAATCCGGTATTTAGAACAAATAGGACACTAAAGTACACCACATTCTTTGAGTTTAATGACTGCCTGGAGTCTAGAATGGACAAAGCATATATCTACAGGATCATTCGTACCACTGGATACCTGCTGTTCATCCTACATGTTAATGCGTGCATTTATTACTGGGCTTCAGACTATGAAGGAATTGGTAGCACTAAATGGGTGTATGATGGTAAAGGAAACAGGTATCTGAGATGTTACTACTGGGCAGTTCGAACTTTATTTACCATTGGTGGTCTTCCAGAACCACAAAACACATTTGAGATTATTTTCCAGCTCTTGAATTTTTTCTTTGGGGTTTTTGTGTTCTCTAGTCTAATTGGACAGATGAGATATATCATTGGAGCAGCTACTGCAAATCAGAACCACTTCCATGCATGCATGGATAATGCCATCTCTTATATGAATATGTATTCAATACCCAAAATAGTGCAAAACCGTGTTCGGACTTGGTTTGAATACACTTGGACCTCTCAAAGAATATTGGATGAATCAGAATTCCTGGAACACCTGCCAATCAAGATGCAATTGGCCATTGCCATCGATGTGAACTTCAAGATCGTGACTAAGATCGACTTATTCAAAGGGTGTGATACACAGATGATTTATGACATGCTGCTGAAATTGAAATCCAGTGTGTATTTACCTGGTGACTTTGTCTGCAAAAAGGGAGAGATTGGCAGAGAGATGTACATCATTAAACAGGGAGAAGTTCAAGTTCTTGGAGGCCCTGATGGCAATAAAGTCCTGGTTACTCTGAAAGCTGGAGCTGTCTTTGGAGAGATCAGCCTTCTGGCAAGAGGTGGAGGAAACCGCCGGACAGCTAATGTGGTGGCCCATGGATTTGCCAATCTCTTTATCCTTGACAAAAAGACACTCAAGGAAATCTTAGTGTACTACCCAGACTCTGAAAAGCTCCTCATGCAGAAAGCCAAGTTACTTCTAAAGCAGAAGGCTAAGCCCACAGAGGCCCCACCTCCAGTGAAAGGTTTTGCCCTTCTCATCCCATCCAAAGAAGAGACACCCAAAATGCTTAAAGCCTTGCTGGGTGGCTCAGGTAAAACAAGTCTCGCTAGACTACTCAGACTGAAGAAAGAAATAGCAGCTCAGGAAAAAGATAAAAAAGCTGAGGGAGGAGAAGTCCATGGAAATGAAACAGCAGAAAAACAACTGGACGAGACCAAAAGTAATTTGGGAAATGAAATAGAAAAACCAATGGACAGGCTCAAATGTAAATCGAGACCTGTTACAGAA------GTGCCCCAGCCTGTACCAAAGGCAGTCCTACCCAAGGGAAACGCTAAAGAATCACTTATCATCACCATGACCCCTTCCTCTAATGCAGAAGAAGAAATTCTTACAGTCGAAATCAAAGAGAAGGCACAGATGGGGAGCGGAGCCAGTGCTGAGGACAAAGAACTGGCCAAGAGGTCTAGGGAGCTGGAGAAGAAGCTTCAGGAGGACGCGGACAAAGAGGCAAAGACTGTCAAGCTATTATTGTTGGGTGCTGGGGAATCAGGAAAGAGTACCATCGTAAAACAGATGAAAATCATACACCAGGATGGCTACACACCAGAGGAGTGTTTGGAGTTCAAAACCATTATCTACGGCAATGTGCTACAGTCCATTCTGGCCATCACCCGTGCCATGTCCACCCTGGGCATTGACTACGCAGAGTCATCTCATGTGGATGATGGACAACAGCTTAACAACATGGCTGATTCTATGGAAGAAGGAACCATGTCTCCTGAGCTGGCAGCCATCATTAAAAGATTGTGGAAAGATGGGGGGGTGCAGGCCTGCTTTGAACGTGCTGCGGAGTACCAACTCAATGACTCTGCCTCTTACTATCTCAATCAGCTGGATCGAATAACAGCTGCTGACTACCTTCCCAATGAGCAAGATGTTCTACGGTCTCGGGTCAAAACTACAGGCATCATTGAGACCAAGTTCTCAGTCAAAGACTTGAACTTCAGGATGTTTGACGTGGGAGGGCAGAGGTCAGAGCGCAAGAAATGGATCCACTGTTTTGAAGGTGTTACCTGCATCATTTTCTGTGGAGCCCTAAGTGCCTACGACATGGTACTTGTGGAAGATGATGAAGTGAACCGCATGCATGAGTCTCTGCACCTGTTCAACAGCATATGTAACCACAAGTTCTTTGCGGCTACTTCCATCGTCCTCTTTCTCAACAAGAAGGACCTCTTTGAGGAGAAGATCAAGAAGGTTCACCTCAGCATTTGCTTTCCTGAGTACAATGGGAACAACTCCTATGAGGATGCAGGAAATTACATAAAGAGCCAGTTCCTTGACCTAAACATGCGAAAAGACGTCAAAGAAATCTACAGTCATATGACTTGTGCAACAGACACACAGAATGTCAAATTTGTGTTTGATGCGGTTACAGATATCATCATCAAAGAAAACCTCAAGGATTGTGGGCTCTTCATGGCTCAGGATCTCACTGAGAAGGAGCTGTTAAAAATGCAGATCGATCAACTTAAGAAAGAAGTGAAAAATGAAAGAGCCATGATTTCCAAAACAGGGAAGGAACTTAAGGACTATGTGGAAGCCAATGCTGGAGATGACCCCCTCCTTAAAGGCATCCCGGAGGACAAAAATCCCTTTAAGGAGAAAGGTGGTTGTATGATAAGCATGACACAAGCGTGGGACCCTGCAGGGTTCTTGGCTTGGCGGCGGGACGAG------------AACGAGGAGACGACTCGGGCAAGCCTTTTTGTTTATACCAACAGCAACAACACAAAGGGCCCATTTGAAGGTCCCAATTATCACATCGCCCCACGCTGGGTATTCAACCTCACCAGCCTCTGGATGGTCTTTGTGGTCATCGCATCCACCTTCACCAATGGGCTGGTGCTGGTGGCAACTATGAAGTTCAAGAAATTACGCCACCCCCTGAACTGGATCCTGGTGAACTTGGCCGTGGCTGACCTGGCAGAGACCATCATTGCTAGCACCATCAGTGTCATCAACCAGATATATGGCTACTTCATCCTGGGCCACCCGATGTGTGTCCTGGAGGGCTACACAGTCTCTCTATGCGGCATTACAGGTCTCTGGTCCCTGGCCATCATTTCCTGGGAGAGGTGGGTGGTGGTGTGCAAGCCTTTTGGTAATGTGAAGTTTGATGCCAAGCTGGCCATGGTAGGCATTGTCTTCTCCTGGACCTGGGCAGCTATCTGGACTTCACCACCCCTCTTTGGCTGGAGCAGGTACTGGCCTCATGGGCTGAAGACGTCCTGTGGCCCTGACGTGTTCAGTGGCAGCTCCGATCCTGGTGTCCAATCCTACATGATTGTCCTTATGTCCACCTGTTGCGTCTTTCCTCTCAGCATCATCCTCCTGTGCTATATCCAAGTGTGGTTGGCCATCCGGGCAGTTGCTAAGCAACAGAAGGAATCCGAGTCTACACAGAAGGCTGAGAAAGAAGTGTCTCGCATGGTGGTGGTAATGATCCTCGCCTATTGCTTTTGCTGGGGGCCCTATACCTTTTTCGCATGCTTTGCAGCAGCCAACCCCGGCTACGCCTTCCACCCTTTGACGGCATCCCTGCCTGCCTACTTTGCCAAGAGTGCCACTATCTACAACCCCATCATATATGTATTCATGAACCGGCAGTTCCGAACCTGCATCCTCCAGCTTTTCGGGAAGAAGGTGGATGATGGCTCTGAAGTTTCCAGCACCTCTAGGACAGAGGTCTCTTCTGTGTCCTCGGTGGCACCTGCAATGTCAGGGGATGAGGAGTTCTACCTGTTCAAAAACATCTCTTCAGTGGGACCGTGGGACGGCCCTCAGTACCACATCGCTCCTGTCTGGGCCTTCCACTTCCAGACGGCTTTCATGGGTTTTGTCTTCTTTGTAGGGACGCCACTGAATGCTGTGGTGCTCATCGCTACACTTCGCTATAAGAAACTGCGCCAGCCACTCAACTACATCTTGGTTAATGTCTCCTTGGCTGGTTTCATCTTCTGCATCATCTCTGTCTTCACTGTCTTCATCTCTAGTTCCCAAGGTTACTTCATCTTTGGCCGCCATGTTTGTGCTATGGAGGCTTTCCTGGGCTCTGTGGCAGGGTTGGTGACGGGCTGGTCATTGGCTTTCCTTGCCTTTGAGCGTTTCATTGTCATCTGTAAACCTTTTGGCAACTTCCGCTTCAACTCCAAGCATGCAATGATGGTGGTCCTGGCTACTTGGGTCATTGGCATTGGTGTCTCCATCCCACCCTTCTTTGGCTGGAGCCGGTATATTCCCGA------------------AGGTCTACAGTGTTCCTGTGGCCCTGACTGGTACACCGTTGGCACAAAATACCGCAGCGAATACTACACTTGGTTCCTCTTCATTTTCTGTTTCATTGTGCCTCTCTCCCTCATCTGCTTCTCCTACTCCCAGCTGCTGGGAGCCCTCAGAGCTGTTGCAGCCCAACAACAAGAGTCAGCCACAACACAGAAGGCAGAGCGGGAGGTGAGTCGCATGGTGGTGATGATGGTGGGCTCCTTCTGTCTTTGCTACGTGCCCTATGCTGCCCTGGCCATGTATATGGTCAACAATCGGAACCACAGGCTGGACCTACGGCTTGTCACCATGCCTGCCTTCTTTTCTAAGAGTGCTTGTGTCTACAACCCCATCATCTATTGCTTCATGAACAAGCAGTTCCATGCCTGCATCATGGAGATGGTATGTAGAAAGCCAATGACAGATGACTCTGAAACATCCAGCTCTCAGAAAACTGAAGTCTCTACTGTTTCTTCCAGCCAAGTGGGCCCTAGTATGGCTGAGATCACCAAGGAGGACGTGGAGAAATACCTAGTAAATAACCCCCAGTTTGCTAAGGAGTATTTTGACAAGAAGCTGAGGGTGGAGGTGCTGGGAGAAGTCTTCAAAGGCAGCCCAGCCTCCATCCAGAAGAGTACCTCCTTTAATGAGATGACCCAAGTAGAGGAATCAGCCTTGATCTTTGAGTTGTTACAGAACATGCAAGATGAAGCAGCCAGCATGGAGGCAGTGGTACACAAGGGTCTGAGGAGGCTGTGCCAGCTGCTGTCTGCAGACCGCTGTAGCATGTTCATCTGCCGATCACGCAATGGAATTCCAGAGGTGGCGTCGAGGCTGCTTAATGTCACCCCAACCTCCACACTGGAGGAGAACCTTGTGTCTCCTGACAAAGAAGTTGTTTTTCCACTAGACATCGGGATTGTGGGTTGGGTCGCTCATACTAAAAAATCCTTTAATATTCCGGATGTAACCAAGAACAGCCATTTTTCTGACTTTCTGGATAAGCAAACTGGTTATACCACTAAGAATATGCTGGCAATGCCTATCACGATGGGCAAGGAGGTCCTCGCTGTAATGATGGCTGTGAACAAAGTCAATGAGCCCGAGTTTACTAAGCAGGATGAAGAGGTTTTTTCCAAATACCTCAATTTTGTTTCTTTTGTTCTAAGGCAGCACCACATGGCATACCTCTACAGTATTGAATCTCGAAAAGTTCAGGTCCTTTTATGGTCAGCCAACAAAGTATTTGAAGAACTTACAGATATCGAGCGACAATTTCACAAAGCCCTATATACCATTAGAGCCTATTTGAATTGTGAAAGATACTCCATTGGCCTACTGGACATGACCAAAGAAAAGGAGTTCTATGATGAATGGCCAATCAAGCTTGGAGAAGTACAGCCTTACAAAGGTCCAAAGACACCAGATGGCAGAGAAATTATCTTTTATAAGATTATTGATTATATTCTACATGGAAAAGAAGAGATCAAAGTCATCCAGACGCCTCCTGCAGATCACTGGTCTCTTGTTAGTGGCTTGCCAACATATGTTGCTGAACATGGATTTATTTGTAATATGATGAATGCACCAGCAGATGAATACTTCACATTTCAGAAAGGACCCGTCGATGAAACAGGCTGGATCATCCAAAATGTCCTCTCCCTGCCCATAGTCAACAAGAAGGAAGACATCGTGGGAGTCATGACGTTCTACAATCGGAAAGACGCAAAGCCCTTTGATGACTACGATGAGCAAATCACTGAGATTCTCACACAGTTCCTTGGTTGGTCTCTTTTAAATACTGACACCTACGAGAAGATGAATAAACTTGAAAACAGAAAGGACATCGCTTATGAAATGCTCATGTACCAGACCAAAGCTACGGCTGGTGAAATTGAGTCTATTTTGAAATACAAAGAGAAATTGAATACAAATATTATTGAAGACTGTGAAGAAAAACAGCTAGTTCAGATTTTGAAAGAGGAGCTGCCGAATCCAAAGGATGTAGAACTTTATGAATTTCACTTCAGCGACTTCCCCATTACAGAGCATGGATTGATTAAATGTGGGATCCAGTTATTCTTTGAAATAAAAGCTGTGGAAAAGTTCAAAGTGCCTGTAGAGGTCCTTACTAGATGGATGTACACAGTAAGAAAAGGTTACCGATCTGTCACCTATCACAACTGGCGGCATGGATTCAATGTGGGACAGACAATGTTTACCCTGCTAATGACAGGAAAACTGAAGAAATATTATACTGATCTGGAAGCCTTTGCTATGATTGCAGCTGCTTTCTGCCATGATATTGATCACAGAGGCACCAACAATTTGTATCAGATGAAATCAGCATCCCCGTTAGCTAAGCTTCATGGATCTTCCATTTTAGAGAGACACCACCTGGAGTTCAGTAAGACTCTGCTGCACGATGAGAGCTTAAACATCTTCCAGAATCTCAATAAGCGCCAATTTGAAACGGTTATTCATCTCTTTGAAGTGGCAATAATAGCGACTGACCTGGCTTTATATTTCAAGAAAAGAACCATGTTTCAGAAGATTATTGACGCTTGTGAAAAAATGGAAACGGAGGAGGAGGTCATTAAGTACATATCCGTTGACCCAACCAAAAAAGAGGTTATCATGGCGATGATGATGACGGGGTGCGACCTCTCGGCTATCACCAAGCCCTGGGAGATTCAAAGCCAGGTAGCCCTCATGGTTGCAAATGAATTTTGGGAACAAGGAGATCTGGAGAGAACAGTATTGCAACAACAACCAATTCCTATGATGGACAGAGAAAAAGGAGATGAACTACCCAAGCTCCAAGTTGGCTTCATCGATTTTGTGTGTACTTTTGTCTACAAGGAATTCTCCCGGTTTCACAAAGAAATTACACCAATGTTGGATGGTCTTCAAAACAATAGGGTGGAGTGGAAATCCCGAGCTGATGAATATGATGAAAAAATGAAAGTGATAGAAGAAGAGAAGAAAAAG---CAAGAAGCCAACACATCCCCAAAAGCTGAAGAAGATTTAGGAAGTACT---------AATGATGACAAAAAGTCCAAAACGTGTCAAATTTTGATGAGTGACAACAACACATTGGCCCCTCCGGCCTCAGGCCAGGGTCCCACCACTCCACGCAAGGCACCCCCTAAATTCAAGCAGAGACAGACTCGACAGTTCAAGAGCAAGCCTCCTAAGAAAGGCGTGAAAGGGTTTGGAGATGACATCCCAGGCATGGAGGGCCTTGGAACAGATATCACGGTCATTTGTCCCTGGGAAGCCTTCAGCCACCTGGAATTACATGAACTGGCCCAGTTTGGAATCATC
Vombatus_ursinus  ATGGCCAAAATCAATACTCAGCACTCGTATCCTACCACACACAGAATCTCAGTCAGGACCATTGATGAAGATCTAGAAAGAGTTGAAAATGGCACCAGCAGGGCTCATTCCTCATGTGAGGATTCCGCATCAGAACTGCAGCAAGTGATTACTGTGGAGACCAGAGCCCCGTCTGAA------TCCTGCCAAGGTTCCTTCACAAGCCTGAGGCCAGCCAGGCTATCACGGCTCATTCTTTCCCTTAGAGCATGGGCTACAAGACATATAAGTCGTGAAGACCAAAGACCAGATTCCTTCCTGGAGCGTTTCCGAGAGGGAGAACTCAACGAGTTGTCCAGCCGAGAAAGCTACACCCAGTCCAAATTAGGCATCCAAGAGGTGTCGGACAGAGGGAAAAGAGGCTGGCCGCTGGCCAGACATAATATCAGCACCTGCAACAATGCCAACGAAGACAAAAAGGAGGAAAAAAAGGAGGAAAAGAAGGAAAAGGAAGAAGAGAAAAAAGATAAACCTTCAAAGGAAGTAGAAAGGAAGAAAGAAATCTTTGTGATAGACCCTTCTAGCAACCTGTACTATAGGTGGCTGACCATCATTGCCATCCCTGTCTTCTATAACTGGTGCATGCTTGTGTGCAGAGCCTGTTTTGATGAACTTCAAAGTGACCACTTGATGCTATGGCTGGTCTTGGATTATACTGCTGATGTCATCTATGTTTTGGACTTGCTGGTTCGAATAAGGACAGGCTTTCTTGAACAAGGTTTAATGGTCAAGGATGCAGAGAAACTCAGAAGGCACTACATGAAGATGTTCCAGTTCAAGCTGGATGTACTCTCTCTGGCCCCCACTGATCTGGCTTATTTAAAAGTGGGGCTGAACTACCCTGAGTTGAGATTCAACCGCCTGCTGAAATTCGCCCGGCTATTTGAATTCTTTGACCGCACGGAGACTAGGACCAACTATCCTAACATGTTCAGGATTGGAAATCTTGTCCTGTACATTCTGATCATCATCCATTGGAATGCATGTATCTACTTTGCCGTTTCCAAGCTTATTGGATTTGGAACTGATTCCTGGGTTTACCCCAACATCTCTATCCCAGAATATGGGCGCCTGTCCAGGAAATATATTTATTGTCTCTACTGGTCCACCCTGACTCTGACTACCATTGGGGAGACTCCACCGCCTGTCAAAGACGAGGAGTACCTCTTTGTGGTGATTGACTTCCTGGTGGGAGTGCTGATCTTTGCCACCATTGTGGGTAATGTTGGCTCCATGATCTCCAACATGAATGCCTCCAGGGCTGAATTCCAGGCCAAAATCGACTCCATAAAGCAGTACATGCAATTCCGAAAAGTGACCAAGGACTTGGAGACCCGGATCATCAGGTGGTTTGACTACCTGTGGACCAACAAGAAGACAGTCGATGAAAAGGAAGTACTCAAAAGCCTCCCAGACAAGCTGAAGGCCGAGATTGCCATCAATGTACACCTGGATACCCTGAAAAAGGTACGTATTTTCCAGGACTGTGAGGCAGGCCTCCTAGTGGAGCTGGTCCTAAAGCTTAGGCCTGCCGTGTTCAGCCCTGGTGATTATATCTGCAAGAAGGGGGATATTGGGAGAGAAATGTACATCATCAAAGAAGGGAAGCTGGCGGTAGTGGCTGATGATGGCATCACTCAATTTGTGGTCCTTAGCGATGGAAGCTACTTCGGGGAAATCAGCATCTTAAACATCAAAGGGAGCAAATCTGGAAATAGAAGAACAGCCAATATCAGGAGCATCGGTTACTCTGATCTATTCTGCTTGTCCAAAGATGACTTAATGGAGTCCCTCACTGAATATCCAGAAGCCAAAAAGGCCCTGGAAGAGAAGGGACGGCAGATTCTAATGAAGGACAACTTGATAGATGAGGATGCGGCTGGGA---GAACAGACCCAGTGGACATGGAGGAGAAGGTGGAGAGACTTGAGTCTTCCCTGGATAATTTACAGACCAGATTTGCTAGGCTCCTGGCAGAATATAATGCCACCCAAATGAAAGTCAAGCAGAGACTCAGTAAACTCGAGAGCAAAGTAAAGACTTGTGGGAGTGAC---TTGTCGGATGCAGAGAGCATTGTTGACGGAGATGCCGAAAAAGCTAAGGGCAAAAACCAAATGTTTAAGCCACTAAAAGCAAAATTCAACAAAGTGAAGCCTAAAGAAGGAAGTGAGAATGAAGAAATTAGTAAGCCAGGCATTCCAGCTCAGCCATCCATGGGCCAGAGAGAATGTCAAGCTGAAAAGGAGCATCCTAAAGTC---AAGATGTCTTCAGCCTCAAGTGAACCATCACTCTCCAAAAGAAAAGATGTAATTCCAGGGGAGAATTCTCCCACAGGCTGGAACTTAAATCCTGACCCTGCACATCCTCAAAATCCAGAAGAACCAAGCAGAATGACACCAATGCAGAAGGAAACGAATGATTGGAAAAAAGAAGCAGTCAACCCAGAAAAAAAGCCACATCAGAACCCCATTGTAAGTAAGTATGTTGAAACTCAGCTCCAGGACTTTGCTAAGAGGATGCATCAAAGGACAGCCCACTATAAGAAAAAGTTGGAAGAGGGTGATTTGTCTTCCCCTGAAGCCAGTCCCAAAGCTGCCGCCCCTGCAGTTCCTCCTCCCCACCCAAAAGAAGATGAGGCTCAGGGAGAAGAGGAGCTCTACTGTGACATGCTGTGTTGCAAATTCAGCAAGGTCCCATTGAAAGAGCATCTGAAGGAGATGAAATTGCCAGCCAGCATAGATTCACAAACAGATGTCTCCTACTTCTTATGGCTCTTATTAGTCACTATTGCTTATAACTGGAACTGCTGGTTTATTCCAATACGCCTAGCTTTTCCCTATCAAACACCAAACAACATGAGATACTGGATAGTAACTGACATCATCTGTGATATCATATACCTGAGTGACATGCTGATAATCCAGCCTAGACTGGCATTTTTAAAAGGAGGAGACAAAATAATAGAACCTAGGGAGATGAAAGAGCACTACCGGATTTCAGCAAAATTTAAGCTGGACCTCATCTCAATAATACCATTCGATGCTCTTTACTTCATTTTCGGGTTTAATCCGGTATTTAGAACAAATAGGACACTCAAGTACACCACATTCTTTGAATTTAATGACCGCCTGGAGTCTAGAATGGACAAAGCATATATCTACAGAATTATTCGTACCACTGGATACCTGCTGTTTGTCCTACATATTAATGCATGCATTTATTACTGGGCTTCAGACTATGAAGGAATTAGTAGCAGTAAATGGGTATATGATGGTAAAGGAAATAGCTATCTGAGATGTTACTACTGGGCAGTTCGAACTTTAATTACCATTGGTGGTCTTCCAGAACCACAAAACACATTTGAGATTATCTTCCAACTTTTGAATTTTTTCTCTGGGGTTTTTGTGTTCTCCAGCCTAATTGGACAGATGAGAGATATCATTGGAGCAGCTACTGCAAATCAGAACCACTTCCGTGCCTGCATGGATAATGCCATCTCTTATATGAATATGTATTCAATACCCAAAATAGTGCAGAACCGTGTTCGGACTTGGTATGAATATACTTGGGCTTCTCAAAGAATATTGGATGAATCAGAATTCCTGGAACACCTGCCAATCAAGATGCAACTGGCCATTGCCATCGACATGAACTTCCACATTGTGACTAAGATCGACTTGTTCAAGGGGTGTGATATACAGATGATTTATGACATGCTGCTGAAATTGAAATCCTGTGTGTATTTACCTGGTGACTTTGTCTGCAAAAAGGGAGAGATTGGCAGAGAGATGTACATCATTAAACAGGGAGAAGTCCAAGTTCTTGGAGGCCCTGATGGAGATAAAGTTCTGGTTACTCTGAAAGCTGGAGCTGTCTTTGGAGAGATCAGCCTTCTGGCAAGAGGTGGAGGAAACCGCAGGACAGCTAATGTGGTGGCCCATGGATTTGCCAATCTCTTTATCCTTGACAAAAAGACACTCAGTGAAATCTTAGTGCACTATCCAGACTCTGAAAAGCTCCTCATGCAGAAAGCCAAATCACTTCTAAAGCAGAAGGCTAAGCCCGCAGAGGCCCCACCTCCAGTGAAAGGCTTTGCCTTTCTCCTCCCATCCAGAGAAGAGACACCCAAAATGCTTAAAGCCTTGCTGGGTGGCTCAAGTAAAACAAATGTTGCAAGACTACTCAGACTGAAGAAAGAAATAGCAGCTCAGGAAAAAGATAAAAAGACTGAGGGAGTAGAAGTCCACGAAAATGAAGCAGTAGAAAAACAAGTGGAGGAGGCCAAAGATACATTGGGAAATGAAACAGAAAAACCAATAGATAGGCTCAAATGTAAATTGAGCCCTGTCACAGAT---GAAGAGCCCCAGCCTATACCAAAGGCAGTCCTACCCAGGGGAAATGCTACAGAATCACTTCTCATCACCATGACCCCTTCCTCTAACGCAGAAGAAGAAATTCTTACATTCGAAATCAAAGAGAAGGCACAGATGGGGAGCGGTGCCAGTGCCGAGGACAAAGAACTGGCCAAGAGGTCCAAGGAGCTGGAGAAGAAGCTTCAGGAGGATGCGGACAAAGAGGCAAAGACTGTCAAGCTATTATTATTGGGCGCTGGGGAATCAGGAAAGAGTACCATCGTCAAACAGATGAAAATCATACACCAGGATGGCTACACACCAGAGGAGTGTTTGGAGTTCAAAACCATTATCTATGGCAATGTGCTGCAGTCCATTCTGGCCATCATCCGTGCCATGTCCACCCTCAGCATTGACTATGCAGAATCATCCCACGTGGGTGATGGACAACAGCTTAACAACATGGCTGATTCTATGGAGGAAGGAACCATGTCTCCTGAACTGGTGGCCATCATTAAAAGACTATGGAAAGATGGAGGTGTGCAGGCCTGCTTTGAACGTGCTTCGGAGTACCAACTCAATGACTCTGCCTCTTACTATCTCAATCAGCTGGATCGAATAACCGCTCCTGACTACCTTCCCAATGAGCAGGATGTTCTACGGTCTCGGGTCAAAACTACAGGCATCATTGAGACCAAGTTTTCTGTCAAAGACCTGAACTTCAGGATGTTTGACGTGGGAGGGCAGAGGTCAGAACGCAAGAAATGGATTCACTGTTTTGAAGGTGTTACCTGCATCATTTTCTGTGGAGCCCTAAGTGCCTATGACATGGTACTGGTGGAAGATGATGAAGTGAACCGCATGCATGAGTCTCTGCACCTGTTCAACAGCATATGTAACCACAAGTTTTTTGCTGCCACGTCCATCGTTCTCTTTCTCAACAAGAAGGACCTCTTTGAGGAGAAGATCAAGAAGGTTCACCTCAGCATTTGCTTTCCTGAGTATGATGGTAACAACTCATATGAGGATGCAGGAAATTACATAAAGAACCAGTTCCTTGACCTAAACATGCGAAAAGACGTCAAAGAAATCTACAGTCACATGACTTGTGCAACAGACACACAGAATGTCAAATTTGTGTTTGATGCGGTTACAGATATCATCATCAAAGAAAACCTCAAGGATTGTGGGCTTTTCATGGCTCAGGATCTCACTGAGAAGGAGCTGTTAAAAATGCAGATCGATCAACTTAAGAAGGAAGTGAAGAATGAAAGAGCCATGATTTCCAAAACGGGGAAGGAACTTAAGGACTATGTGGAAGCCAACGCTGGAGATGACCCCCTCCTTAAAGGCATCCCTGAGGACAAAAACCCCTTTAAGGAGAAAGGTGGTTGCATGATAAGCATGACACAGGCAGGGTACCCTGCAGGGTTCTTGGCTTGGCGGCGGGACGAG------------AGCGAGGAGACTACTCGGGCAAGCCTTTTTGTTTATACCAATAGCAACAACACAAGGGGCCCATTTGAAGGTCCCAATTATCACATCGCCCCACGCTGGGTATACAACCTCACTAGCTTCTGGATGGTCTTTGTGGTCATCGCATCCATTTTTACCAATGGGCTGGTGCTGGTGGCAACCATGAAGTTCAAGAAATTGCGCCACCCCCTGAACTGGATCCTGGTGAATTTGGCCGTGGCTGACCTGGGGGAGACCATCATTGCAAGCACTATCAGTGTCATCAACCAGATCTATGGCTACTTCATCCTGGGCCACCCGCTGTGTGTCCTGGAGGGCTACACTGTCTCTCTATGTGGCATCACAGGTCTCTGGTCCCTGGCCATCATTTCCTGGGAGAGGTGGGTGGTGGTGTGCAAGCCTTTTGGTAATGTGAAGTTCGATGCTAAGCTGGCCATAGTAGGCATCGTCTTCTCCTGGGTCTGGGCAGCTGTCTGGACTTCGCCACCCCTATTTGGCTGGAGCAGGTACTGGCCTCATGGGCTGAAGACTTCCTGTGGCCCTGACGTGTTTAGTGGCAGCTCCGACCCTGGCGTTCAGTCCTACATGATTGTTCTTATGTCCACCTGTTGCATCCTCCCTCTCAGCATCATCCTCCTCTGTTATGTCCAAGTGTGGCTAGCCATCCGAGCGGTTGCTAAGCAACAGAAGGAATCGGAGTCTACCCAGAAGGCCGAGAGGGAAGTGTCCCGCATGGTGGTGGTAATGATCCTTGCCTACTGCTTTTGCTGGGGGCCCTATACCTTTTTCGCATGCTTTGCAGCGGCCAACCCTGACTACGCCTTCCACCCTTTGACAGCATCCTTGCCTGCCTACTTTGCCAAGAGTGCCACTATCTACAACCCCATCATATATGTCTTCATGAACCGACAGTTCCGAACCTGCATCCTACAGCTCTTTGGGAAGAAGGTGGAAGATGGGTCTGAAGTTTCCAGCACCTCTAGGACAGAGGTCTCTTCTGTGTCCTCTGTGGCCCCTGCAATGTCAGGGGATGAGGAGTTCTACCTCTTCAAAAACATCTCATCAGTGGGACCATGGGATGGCCCTCAGTACCACATTGCTCCTGCCTGGGCCTTCCACTTCCAAACGGCTTTCATGGGTTTTGTCTTCTTTGTAGGGACACCACTCAATGCTGTGGTGCTCATTGCTACACTTCGCTATAAGAAACTGCGCCAGCCACTCAACTACATCTTGGTTAATGTCTCCTTGGCCGGTTTCATCTACTGCATCATCTCTGTCTTCACTGTCTTCATCTCTAGCTCCCAGGGCTACTTCATCTTTGGCCGCCATGTTTGTGCTATGGAGGCTTTCCTGGGCTCTGTGGCAGGTTTGGTGACGGGCTGGTCATTGGCCTTCCTTGCCTTTGAGCGCTTCATTGTCATCTGTAAACCTTTCGGCAACTTCCGCTTCAACTCCAAGCATGCGATGATGGTGGTCCTGGCTACTTGGGTCATTGGCATTGGTGTCTCCATCCCACCCTTCTTTGGCTGGAGCCGGTATATTCCCGA------------------GGGCCTACAGTGCTCCTGTGGCCCTGACTGGTACACAGTAGGCACAAAATACCGAAGCGAATCCTACACTTGGTTCCTCTTCATTTTCTGTTTCATCGTGCCTCTCTCCCTCATCTGCTTCTCCTACTCCCAACTGCTGGGAGCCCTCAGAGCTGTTGCAGCCCAGCAACAAGAGTCAGCTACAACACAGAAGGCAGAGAGGGAGGTGAGTCGCATGGTGGTGATGATGGTGGGTTCCTTCTGCCTTTGCTACATGCCCTATGCTGCCCTGGCCATGTACATGGTCAACAATCGGAACCATGGGCTGGACCTACGGCTCGTCACCATCCCTGCCTTCTTCTCTAAGAGTGCTTGTGTCTACAACCCCATCATCTATTGCTTGATGAACAAGCAGTTTCACGCCTGCATCATGGAGATGGTATGTAGAAAGCCAATGACAGACGACTCTGAAACATCCAGCTCCCAGAAAACTGAAGTCTCCACTGTTTCCTCCAGCCAAGTGGGCCCTAGTATGGGTGAGATCACCAGGGAGGATGTAGAGAAATATCTAGGAAACAACCCCCAGTTTGCTAAGGAGTATTTTGACAAGAAGCTGAGGGTGGAGGTGCTGGGAGAAGTCTTCAAAGGCAGCCCAGCATCCATCCAGGAGAGTACCTCCTTTAATGAGATGACCCAAGTAGAGGAATCAGCCTTGATCTTTGAGTTGCTGCAGAGCATGCAAGATGAAGCAGCCAGCATGGAGGCGGTGGTACACAGGAGTCTAAGGAGGCTATGTCAGTTGCTGTCGGCCGACCGCTGCAGCATGTTCATTTGCCGATCACGCAATGGAATTCCAGAAGTGGCATCAAGGCTGCTCAATGTCACCCCGACCTCCAAGCTGGAGGAGAACCTCGTGTCTCCTGACAAAGAAGCTATTTTTCCTCTAGACATCGGGATTGTGGGTTGGGTTGCTCATACTAAAAAATCCTTTAATGTTCCGGATGTAACCAAGAACAGCCATTTTTCTGACTTTCTGGATAAGCAAACTGGTTATACCACTAAGAATATGCTGGCAATGCCTATCACGATGGGTAAGGAAGTCCTCGCTGTCATGATGGCTGTGAATAAAGTCAACGAGCCCGAATTTACGAAGCAGGATGAAGAGGTTTTTTCCAAATACCTCAGTTTTGTTTCTTTTGTTCTAAGGCAGCACCACATGGCATACCTCTACAATATTGAATCTCGAAAAGTTCAGGTCCTTTTATGGTCAGCCAACAAAGTATTTGAAGAACTTACAGATATTGAGCGACAATTTCACAAAGCCCTATATACCATTAAAGCCTATTTGAATTGTGAAAGATACTCCATCGGCCTACTGGACATGACCAAAGAAAAGGAGTTCTATGATGAATGGCCAATCAAGCTTGGAGAAGTACAGCCTTACAAAGGTCCGAAGACACCAGATGGCAGAGAAATTATCTTTTATAAGATTATTGATTATATTCTACATGGAAAAGAAGAGATCAAAGTCATCCAGACGCCTCCTGCAGACCACTGGTCTCTTGTTAGTGGGTTGCCAACATACGTTGCTGAACATGGATTTATTTGTAATATGATGAATGCACCAGCAGATGAATATTTCACATTTCAGAAAGGACCTGTTGATGAAACTGGCTGGATCATTCAAAATGTCCTCTCCCTACCCATAGTCAACAAGAAGGAAGACATCGTGGGAGTCGTGACGTTCTACAACCGAAAAGACGCAAAGCCCTTTGATGAATACGATGAGCAAATCACTGAGATTCTCACACAGTTTCTTGGTTGGTCTCTTTTAAATACTGACACCTATGAGAAAATGAATAAACTGGAAAACAGAAGGGACATCGCTTATGAAATGCTCATGTACCAGACCAAAGCTACTACTGGTGAAATTGAGTCTATTTTGAAATACAAAGAGAAATTGAATACAAACATTATTGAAGACTGTGAAGAGAAACAACTCATCCAGATTTTGAAAGAGGAGCTGCCCAATCCAAAGGACGTAGAACTTTATGAATTCCACTTCAGTGACTTCCCCATTACCGAGCATGGATTGATTAAATGTGGGATACAGTTATTTTTTGAAATAAAAGCTGTGGAAAAGTTCAAAGTGCCTGTGGAGGTCCTCACCAGATGGATGTACACAGTGAGAAAAGGTTACCGATCTGTCACTTATCACAACTGGCGGCATGGATTCAACGTGGGACAGACAATGTTTACCCTGCTAATGACAGGAAAGCTGAAGAAGTATTATACTGATCTGGAAGCCTTTGCTATGATTGCAGCTGCTTTCTGCCATGATATTGATCACAGAGGCACCAACAATTTGTATCAGATGAAATCAGCATCCCCCTTAGCCAAGCTTCATGGATCTTCCATTTTAGAGAGACACCACCTGGAGTTCAGTAAGACTCTGCTGCATGATGAGAGTTTAAACATCTTCCAGAATCTCAATAAGCGCCAATATGAAACGGTTATTCATCTCTTTGAAGTGGCAATAATAGCAACTGACCTGGCTTTATATTTCAAGAAAAGAACCATGTTTCAGAAGATTATTGACACTTGTGAAAAAATGGAAACTGAGGAGGAGGTCATTAAGTACATATCCATTGACCCAACCAAAAAAGAGGTTATCATGGCAATGATGATGACAGGTTGTGACCTCTCGGCTATAACCAAGCCTTGGGAGATTCAAAGCCAGGTAGCCCTCATGGTTGCAAATGAATTTTGGGAACAAGGAGACCTGGAGAGAACAATATTGCAACAACAACCAATTCCCATGATGGACAGAGAAAAAGGAGATGAATTGCCCAAGCTCCAAGTTGGCTTCATCGATTTCGTGTGTACTTTTGTATACAAGGAATTCTCCCGGTTTCACAAAGAAATTACACCGATGTGGGATGGTCTTCAAAACAACAGAGTGGAGTGGAAATCCCGAGCTGATGAATATGATGAAAAAATGAAGGTGATAGAAGAGGAGAAGAAAAAG---CAAGAAGCCAATACAGCCCCAAAAGCTGAAGAAGATTTAGGAAGTACT---------GGTGATGACAAAAAATCCAAAACGTGTCAAATATTGATGAGTGACAACAGCACATTGGCCCCTCCATCTTCAGGCCAGGGTCCCACCAGTCCACGCAAGGCACCCCCTAAATTCAAGCAGAGGCAAACTCGACAATTCAAGAGCAAGCCTCCTAAGAAAGGTGTGAAAGGGTTTGGAGATGACATCCCAGGCATGGAGGGCCTTGGAACAGATATCACGGTCATTTGTCCCTGGGAAGCCTTCAGCCACCTGGAATTACATGAGCTGGCCCAGTTTGGAATCATC
