# Supplementary material for: Three Blind Moles: Molecular Evolutionary Insights on the Tempo and Mode of Convergent Eye Degeneration in Notoryctes typhlops (Southern Marsupial Mole) and Two Chrysochlorids (Golden Moles)
Source: Genes (Basel). 2023 Oct 28;14(11):2018. doi: 10.3390/genes14112018 (PMC10671557; doi:10.3390/genes14112018)
Supplement: Supplementary file 1 [file genes-14-02018-s001.zip › Marsupialia PAML Files/Cone Recovery/2recovery.rax]

29  2853
Antechinus_flavipes  ATGGCCACCAGCTCCAAGGTGTTTAAGAAGACCTGCTCCAATGGGAAGCTTTCCGTCTACCTGGGAAAACGGGACTTTGTGGACCATATAGATTCAGTGGAACCCATTGATGGTGTTGTCCTGATTGACCCTGAGAACGTGAAAGATCGAAAAGTGTTTGTGGTGCTGACTTGTGCCTTCCGTTACGGCCGGGATGATCTGGATGTGATCGGTCTGACCTTCCGGAAAGACCTCCATACGCAGGCCCTCCAAGTGTTCCCCAAAGAGCCCTCCCAAGCCCCAGTGCCCCTCACAAACCTTCAAGAATGCCTGCTGCACAAGCTCGGTGACAATGCCTATCCCTTCACCTTCCAGCTGCCCACCAATCTGCCCTGTTCAGTGACCCTGCAGCCTGCACCCGAGGACGCGGATAAGGCCTGTGGAGTGGACTATGAAGTGAAGAGTTTCTATGCTGAGAATGTAGAGGAGAAAATCTCCAAGAGGAACTCCGTGCGTCTAATCATTCGGAAGGTGCAGTTTGCCCCCCTGGACCTGGGCCCCATGCCCCGGGCTGAGACCACTCGGCACTTCCTTCTGTCTGACCACCCTCTGAAGCTAGAAGCTTGGATGGACAAGGAGGTTCACTACCACGGGGAACCGATCTCCATCCATGTCGACATCAACAATGGCACCAGCAAGCTCATCAAGAAAATCAAGGTGTCGGTTGACCAGATCGTGGATGTTGTCCTGTACTCTGGGGACAAGTACACCAAAACCGTGTTCTCTGAAGAGTTTGGCGAGACTGTGGCTGCTAACTCTACCTTTTCCAAGAGCTTCACGGCGACCCCCACCCTGGCCGCCAACCGTCAGAAACAGGGCCTGGCCTTGGATGGCAAACTTAAGCATGAAGACACCAATCTGGCCTCGAGTACCATTCTTCAACCTGGCACGGACAAAGAGGCTCTGGGGATCCTAGTGTCCTACCAAGTCAGGATCAACATCGTGGTATCTCGCGGAGGCATCCTAGGAGATCTGACATCCAGTGACATGAGTGTGGTGCTGCCCTTGAGCCTGATGCATCCCAAGCCATCTTACGATGTCACCAGTGAGGACATCATCATCGAGGAGTTTGCTCAGAGATGGCCAAAGGGCCAGGGGGGAGATGAGCCTGAGGAGGAGGCCCCC---AACCCT------------GAGGACAACATG---GACTTGGGAGGCCTAGACAATCTCATTGCAAACACAGCCTACCTCCAGGCCCGG---------GATGGAGACACCAAGGAGATGCAGAAGCGCCGGCGCAGCCTGGCCCTGCCCGCCCGTGAGCACTGCGCAGAGCTGCGGCAAGCCTTGCCCACTCACTTTGAGAGTATGTGTGAGCAACAGCCCATCGGCCGCCGCCTCTTCCACGACTTCCTGGGCACGGTGCCCGCCTACAAAGTGGCTGTGGACTTCCTCGCTGAGGTATCCAGCTGGGAACTGGCTGAGGAGGGCAGTACCAAGGACAGCACGTTGAGGGGGCTGGTGCAATCGTGTGCCCAGGCC---ACCCCCAGAGGTCAGCTCCCCTTCCTCAGCTCGGCCTTGGCCACCAAGTGCCAGGCAGCCTCAGAGACGGAGCACGCTTCCCTAGTGGAGTTGGCCAAAGCCGAGACGATGACTTTCCTGCAGGATCAGCCTTTCCAGGACTTCCAAGCTAGCCCCTTCTTTGACAGGTTTTTGCAGTGGAAAGCCTTTGAACAGCAGCCAATAACAGAAAAATATTTCGAGGAGTTCCGAGTGCTGGGGAAGGGGGGTTTCGGGGAGGTGTGTGCCGTCCAAGTGAAAAATACTGGCAAGATGTATGCTTGTAAGAAGTTGGACAAGAAGCGGCTGAAGAAGAAAAGAGGGGAGCAGATGGCTCTTCTAGAGAAGGAAATCCTGGAGAAAGTCAACAGCCCTTTCATCGTGACACTGGCCTATGCCTTTGAGAGTAAGTCCCACCTGTGCCTGGTCATGAGCCTGATGAATGGCGGAGACCTCAAGTACCACATCTACCATGTGGGTGAGCGGGGCCTGGAGATAAACCGGATCGTCTTCTACTCTGCACAGATCACTTGTGGAATACTGCACCTGCACTCGATCGGCATTGTCTATCGGGACATGAAGCCCGAGAACGTCCTTCTGGATGACCGCGGCAACTGCAGACTGTCGGACCTGGGACTGGCTGTCCAGATCAAAGACGGCAAGCCCATCACCCAGAGGGCTGGAACCAATGGTTACATGGCTCCAGAAATCTTGAAGGAAGAAGAAAGTTATTCCTATCCTGTGGACTGGTTCGCTATGGGCTGTACTATTTACGAAATGGTAGCAGGGCGAACGCCGTTCAAAGATTACAAGGAAAAAGTCAGCAAGGAAGATCTAAAGCAGAGAACCTTGAACGAGGAGGTCATCTTCCAGCACGCCGGCTTCACGGAAGAAGCCAAAGATGTCTGCCGGCTCTTCCTGGCGAAACGCGCAGAGCAGCGCCTAGGAAGCAGAGGAGTAGGGGACGATCCCAGGAAACACGCTTTCTTCAAAACCATCAACTTCCCCCGCCTGGAGGCCGGCCTGGTGGAGCCTCCCTTTGTGCCAGACCCCAATGTGGTCTACGCCAAAGACGTCGGCGACATTGAAGACTTCTCTGAGGTCAGGGGGATTGAATTTGATGAAAAAGATAGAAAGTTCTTTAAAAAATTTGCAACAGGCGCCATTCCAATAGCCTGGCAAGAAGAAATTATAGAAACGGGACTGTTCGAAGAACTCAACGACCCCAATAGACTG---TGCTGTGTGAATGACAGC---ACGTCCAAGTCCGGGGTGTGTGTGGTGCTC
Antechinus_stuartii  ATGGCCACCAGCTCCAAGGTGTTTAAGAAGACCTGCTCCAATGGGAAGCTTTCCGTCTACCTGGGAAAACGAGACTTTGTGGACCATATAGATTCAGTGGAACCCATTGATGGTGTTGTCCTGATTGACCCTGAGAACGCGAAAGATCGAAAAGTGTTTGTGGTGCTGACTTGTGCCTTCCGTTACGGCCGGGATGATCTGGATGTGATCGGTCTGACCTTCCGGAAAGACCTCCATATGCAGGCCCTCCAAGTGTTCCCCAAAGAGCCCTCCCAGGCCCCAGTGCCCCTCACAAACCTTCAAGAATGCCTGCTGCACAAGCTCGGTGACAATGCCTATCCCTTCACCTTCCAGCTGCCCACCAATCTGCCCTGTTCAGTGACCCTGCAGCCTGCACCCGAGGACGCTGATAAGGCCTGTGGAGTGGACTATGAAGTGAAGAGTTTCTATGCTGAGGATGTAGAGGAGAAAATCTCCAAGAGGAACTCCGTGCGTCTAATCATTCGGAAGGTGCAGTTTGCCCCCCTGGACCTGGGCCCCATGCCCCGGGCTGAGACCACCCGGCACTTCCTTCTGTCTGACCACCCTCTGAAGCTAGAAGCTTGGATGGACAAGGAGGTTCACTACCACGGGGAACCGATCTCCATCCATGTCGACATCAACAATGGCACCAGCAAGCTCATCAAGAAAATCAAGGTGTCGGTTGACCAGATCGTGGATGTTGTCCTGTACTCTGGGGACAAGTACACCAAAACCGTGTTCTCTGAAGAGTTTGGCGAGACTGTGGCTGCTAACTCTACCTTTTCCAAGAGCTTCACGGCGACCCCCACCCTGGCCGCCAACCGTCAGAAACAGGGCCTGGCCTTGGATGGCAAACTTAAGCATGAAGACACCAATCTGGCCTCGAGTACCATTCTTCAACCTGGCACGGACAAAGAGGCTCTGGGGATCCTAGTGTCCTACCAAGTCAGGATCAACATCGTGGTATCTCGCGGAGGCATCCTAGGAGATCTGACATCCAGTGACATGAGTGTGGTGCTGCCCTTGAGCCTGATGCATCCCAAGCCATCTTACGATGTCACCAGTGAGGACATCATCATCGAGGAGTTTGCTCAGAGATGGCCAAAGGGCCAGGGGGGAGATGAGCCTGAGGAGGAGGCCCCC---AACACT------------GAGGACAACATG---GACTTGGGAGGCCTAGACAATCTCATTGCAAACACAGCCTACCTCCAAGCCCGG---------GATGGAGACACCAAGGAGATGCAGAAGCGCCGGCGCAGCCTGGCCCTGCCAGCCCGTGAGCACTGCGCAGAGCTGCGGCAAGCCTTGCCCACTCACTTTGAGAGTATGTGTGAGCAACAGCCCATCGGCCGCCGCCTCTTCCACGACTTCCTGGGCACGGTGCCTGCCTACAAAGTGGCTGTGGACTTCCTCGCTGAGGTATCCAGCTGGGAACTGGCTGAGGAGGGCAGTACCAAGGACAGCACGTTGAGGGGGCTGGTGCAATCATGTGCCCAGGCC---ACCCCCAGAGGTCAGCTCCCCTTCCTCAGCCCGGCCTTGGCCACCAAGTGCCAGGCAGCCTCAGAGACGGAGCACGCTTCCCTAGTGGAGTTGGCCAAAGCCGAGACGATGACTTTCCTGCAGGATCAGCCTTTCCAGGACTTCCAAGCTAGCCCCTTCTTTGACAGGTTTTTGCAGTGGAAAGCCTTTGAACAGCAGCCAATAACAGAAAAATATTTCGAGGAGTTCCGAGTGCTGGGGAAGGGGGGTTTCGGGGAGGTGTGTGCCGTCCAAGTGAAAAATACTGGCAAGATGTATGCTTGTAAGAAGTTGGACAAGAAGCGGCTGAAGAAGAAAAGAGGGGAGCAGATGGCTCTTCTAGAGAAGGAAATCTTGGAGAAAGTCAACAGCCCTTTCATCGTGACACTGGCCTATGCCTTTGAGAGTAAGTCCCACCTGTGCCTGGTCATGAGCCTGATGAATGGCGGAGACCTCAAGTACCACATCTACCATGTGGGTGAGCGGGGCCTGGAGATAAACCGGATCGTCTTCTACTCTGCACAGATCACTTGTGGAATACTGCACCTGCACTCGATCGGCATTGTCTATCGGGACATGAAGCCCGAGAACGTCCTTCTGGATGACCGCGGCAACTGCAGACTGTCGGACCTGGGACTGGCTGTCCAGATCAAAGACGGCAAGCCCATCACCCAGAGGGCTGGAACCAATGGTTACATGGCTCCAGAAATCTTGAAGGAAGAAGAAAGTTATTCCTATCCTGTGGACTGGTTCGCTACGGGCTGTACTATTTACGAAATGGTAGCAGGGCGAACGCCGTTCAAAGATTACAAGGAAAAAGTCAGCAAGGAAGATCTAAAGCAGAGAACCTTGAACGAGGAGGTCATCTTCCAGCACGCCGGCTTCACGGAAGAAGCCAAAGATGTCTGTCGGCTCTTCCTGGCGAAACGCGCAGAGCAGCGCCTAGGAAGCAGAGGAGTAGGGGACGATCCCAGGAAACACGCTTTCTTCAAAACCATCAACTTCCCCCGCCTGGAGGCCGGCCTGGTGGAGCCTCCCTTTGTGCCAGACCCCAATGTGGTCTACGCCAAAGACGTCGGTGACATTGAAGACTTCTCTGAGGTCAGGGGGATTGAATTTGATGAAAAAGATAGAAAGTTCTTTAAAAAATTTGCAACAGGCGCCATTCCAATAGCCTGGCAAGAAGAAATTATAGAAACGGGACTGTTCGAAGAACTCAACGACCCCAATAGACTG---TGCTGTGTGAATGACAGC---ACGTCCAAGTCCGGGGTGTGTGTGGTGCTC
Dasyurus_hallucatus  ATGGCCACCAGCTCCAAGGTGTTTAAGAAGACCTGCTCCAATGGGAAGCTTTCCGTCTACCTGGGAAAACGGGACTTTGTGGACCATATCGACTCAGTGGAACCCATTGATGGTGTTGTCCTGATTGACCCTGAGAACGTGAAAGATCGAAAAGTGTTCGTGGTGCTGACTTGTGCCTTCCGTTACGGCCGGGACGATCTGGATGTGATCGGTCTGACCTTCCGGAAAGACCTCCATATGCAGGCCCTCCAAGTGTTCCCCAAAGAGCCCTCCCAGGCCCCAGTGCCCCTCACAAACCTTCAAGAATGCCTGCTGCACAAGCTCGGTGACAATGCCTATCCCTTCACCTTCCAGCTGCCCACCAATCTGCCCTGTTCAGTGACCCTGCAGCCTGCGCCTGAGGACGCCGAGAAGGCCTGTGGAGTGGACTTTGAAGTGAAGAGTTTCTATGCTGAGAATGTAGAAGAGAAAATCTCCAAGAGGAACTCCGTGCGGCTAATCATTCGCAAGGTGCAGTTTGCCCCCCTGGACCTAGGCCCCATGCCCCGGGCTGAGACCACCCGGCACTTCCTTCTGTCTGACCACCCTCTGAAGCTAGAAGCTTGGATGGACAAGGAGGTTCACTACCACGGGGAGCCGATCTCCATCCACGTCGACATCAACAATGGCACCAGCAAGCTCATCAAGAAAATCAAGGTGTCGGTTGACCAGATCGTGGATGTTGTCCTGTACTCTGGGGACAAGTACACCAAAACCGTCTTCTCTGAAGAGTTTGGCGAGACTGTGGCTGCTAATTCTACCTTTTCCAAGAGTTTCACGGCGACCCCCACCCTGGCCGCCAACCGTCAGAAACAGGGCCTGGCCTTGGATGGCAAACTTAAGCATGAAGACACCAACCTGGCCTCGAGTACCATCCTTCAGCCCGGCACGGACAAAGAGGCTCTGGGGATCCTAGTGTCCTACCAAGTCAGGATCAACATCGTGGTGTCTCGCGGAGGCATCCTAGGAGATCTGACATCCAGTGACATGAGTGTGGTGCTGCCCTTGAGCCTGATGCATCCCAAGCCCTCTTACGATGTCACCAGTGAGGACATCATCATCGAGGAGTTTGCTCAGAGGTGGCCAAAGGGCCAGGGGGGAGACGAGCCTGAGGAGGAGGCCCCC---AAC------------GCTGAGGACAACATG---GACTTGGGAGGCCTAGACAATCTCATTGCAAACACAGCCTACCTCCAGGCCCGG---------GATGGAGACACCAAGGAGATGCAGAAGCGCCGGCGCAGCCTGGCCCTGCCCGCCCGAGAGCACTGCGCAGAGCTGCGGCAAGCCTTGCCCACTCACTTTGAGAGTATGTGTGAGCAGCAGCCCATCGGCCGCCGCCTCTTCCACGACTTCCTGGCCACGGTGCCTGCCTACAAAGTGGCCGTGGACTTCCTCGCCGAAGTGTCCAGCTGGGAACTGGCTGAGGAGGGTAGTACCAAGGACAGCACGCTGAGGGGGTTGGTGCAATTGTGTGCCCAGTCC---ACCCCCACAGGTCAGCTCCCCTTCCTCAGCCGGGCCTTGGCCACCAAGTGTCAGACGGCCTCAGAGACGGAGCATGCTTCTCTAGTGGAGCTGGCCAAAGCCGAGACAATGACTTTCCTACAGGATCAGCCTTTCCAGGACTTCCAAGCTAGCCCCTTCTTTGACAGGTTTTTGCAGTGGAAAGCCTTTGAACAGCAGCCAATAACAGAAAAATATTTCGAGGAGTTCCGAGTGCTGGGGAAGGGAGGTTTCGGGGAGGTGTGTGCTGTCCAAGTGAAAAATACTGGCAAGATGTATGCTTGTAAGAAGTTGGACAAGAAGCGGCTGAAGAAGAAAAGAGGGGAGCAGATGGCTCTTCTAGAGAAGGAAATCTTGGAGAAAGTCAACAGCCCCTTCATCGTAACACTGGCCTATGCTTTTGAGAGTAAGTCCCACCTGTGCCTGGTCATGAGCCTGATGAATGGCGGAGACCTCAAGTACCACATCTACCATGTCGGTGAGCGGGGCCTGGAGATAAACCGCATCATCTTCTACTCTGCACAGATCACTTGTGGAATACTGCACCTGCACTCTATCGGCATTGTCTATCGGGACATGAAGCCCGAGAATGTCCTTCTGGATGACCGCGGCAACTGCAGACTGTCGGACCTGGGACTGGCTGTCCAGATCAAAGACGGCAAGCCCATCACCCAGAGGGCTGGAACCAATGGTTACATGGCTCCAGAAATCTTGAAGGAAGAAGAAAGTTATTCCTATCCCGTGGACTGGTTCGCTATGGGCTGTACTATTTACGAAATGGTAGCAGGGCGAACGCCTTTCAAAGATTACATGGAAAAAGTCAGCAAGGAAGATCTAAAGCAGAGAACCTTGAAGGAGGAGGTCATCTTCCAACACTCTGGCTTCACGGAAGAAGCCAAAGATGTCTGCCGGCTCTTCCTGGCGAAACGCGCAGAACAGCGCCTAGGAAGCAGAGAAGTAGGGGATGATCCCAGGAAACACTCTTTCTTCAAAACTATCAACTTCCCCCGCCTGGAGGCCGGCCTGGTGGAGCCTCCCTTTGTGCCAGACCCCAATGTGGTCTACGCCAAAGACGTCTGCGATATTGAAGACTTCTCTGAGGTCAGGGGGATTGAATTTGACGAAAAAGATAGAAAGTTCTTTAAAAAATTTGCAACAGGTGCTATTCCAATAGCCTGGCAAGAAGAAATTATAGAAACGGGACTGTACGAAGAACTCAACGACCCCAGTAGATTG---GGCTGTGTGAATGACAGC---GCGTCCAAGTCCGGGGTGTGTGTGCTGCTC
Dasyurus_viverrinus  ATGGCCACCAGCTCCAAGGTGTTTAAGAAGACCTGCTCCAATGGGAAGCTTTCCGTCTACCTGGGAAAACGGGACTTTGTGGACCATATCGACTCAGTGGAACCCATTGATGGTGTTGTCCTGATTGACCCTGAGAATGTGAAAGATCGAAAAGTGTTTGTGGTGCTGACTTGTGCCTTCCGTTACGGCCGGGATGATCTGGATGTGATTGGTCTGACCTTCCGGAAAGACCTCCATATGCAGGCCCTCCAAGTGTTCCCCAAAGAGCCCTCCCAGGCCCCAGTGCCCCTCACAAACCTTCAAGAATGCCTGCTGCACAAGCTCGGGGACAATGCCTATCCCTTCACCTTCCAGCTGCCCACCAATCTGCCCTGTTCAGTGACCCTGCAGCCTGCGCCTGAGGACGCCGATAAAGCCTGTGGAGTGGACTTTGAAGTGAAGAGTTTCTATGCTGAGAATGTAGAGGAGAAAATCTCCAAGAGGAACTCCGTGCGGCTAATCATTCGGAAGGTGCAGTTTGCCCCCCTGGACCTAGGCCCCATGCCCCGAGCTGAGACCACCCGGCACTTCCTTCTGTCTGACCACCCTCTGAAGTTAGAAGCTTGGATGGACAAGGAGGTTCACTACCACGGGGAGCCGATCTCCATCCACATCGACATCAACAATGGCACCAGCAAGCTCATCAAGAAGATCAAGGTGTCGGTTGACCAGATCGTGGATGTTGTCCTGTACTCTGGGGACAAGTACACCAAAACCGTCTTCTCTGAAGAGTTTGGCGAGACTGTGGCTGCTAATTCTACCTTTTCCAAGAGTTTCATGGCGACCCCCACCCTGGCCGCCAACCGTCAGAAACAGGGCCTGGCCTTGGATGGCAAACTTAAGCATGAAGACACCAACCTGGCCTCGAGTACCATTCTTCAGCCCGGCACGGACAAAGAGGCTCTGGGGATCCTAGTGTCCTACCAAGTCAGGATCAACATCGTGGTGTCTCGCGGAGGCATCCTAGGAGATCTGACATCCAGTGACATGAGTGTGGTGCTGCCCTTGAGCCTGATGCATCCCAAGCCATCTTACGATGTCACCAGTGAGGACATCGTCATCGAGGAGTTTGCTCAGAGGTGGCCAAAGGGCCAGGGGGGAGACGAGCCTGAGGAGGAGGCCCCC---AACACT------------GAGGACAACATG---GACTTGGGAGGCCTAGACAATCTCATTGCAAACACAGCCTACCTCCAGGCCCGG---------GATGGAGACACCAAGGAGATGCAGAAGCGCCGGCGCAGCCTGGCCCTGCCCGCCCGAGAGCACTGCGCAGAGCTGCGGCAAGCCTTGCCCACTCACTTTGAGAGTATGTGTGAGCAGCAGCCCATCGGCCGCCGCCTCTTCCATGACTTCCTGGCCACGGTGCCTGCCTACAAAGTGGCCGTGGACTTCCTCGCCGAAGTGTCCAGCTGGGAACTGGCTGAGGAGGGTAGTACCAAGGACAGCATGCTGAGGGGGTTGGTGCAATTGTGTGCCCAGGCC---AACCCCACAGGTCAGCTCCCCTTCCTCAGCCGGGCCTTGGCCACCAAGTGCCAGATGGCCTCAGAGACGGAGCACGCTTCTCTAGTGGAGCTGGCCAAAGCCGAGACAATGACTTTCCTACAGGATCAGCCTTTCCAGGACTTCCAAGCTAGCCCCTTCTTTGACAGGTTTTTGCAGTGGAAAGCCTTTGAACAGCAGCCAATAACAGAAAAATATTTCGAGGAGTTCCGAGTTCTGGGGAAGGGAGGTTTCGGGGAGGTGTGTGCTGTCCAAGTGAAAAATACTGGCAAGATGTATGCTTGTAAGAAGTTGGACAAGAAGCGGCTGAAGAAGAAAAGAGGGGAGCAGATGGCTCTTCTAGAGAAGGAAATCTTGGAGAAAGTCAACAGTCCTTTCATTGTGACACTGGCCTATGCTTTTGAGAGTAAGTCCCACCTGTGCCTGGTCATGAGCCTGATGAATGGCGGAGACCTCAAGTACCACATCTACCATGTGGGTGAGCGGGGCCTGGAGATAAACCGCATCATCTTCTACTCTGCACAGATCACTTGTGGAATACTGCACCTGCACTCTATCGGCATTGTCTATCGGGACATGAAGCCCGAGAATGTCCTTCTGGATGACCGCGGCAACTGCAGACTGTCGGACCTGGGACTGGCTGTCCAGATCAAAGACGGCAAGCCCATCACCCAGAGGGCTGGAACCAATGGTTACATGGCTCCAGAAATCTTGAAGGAAGAAGAAAGTTATTCCTATCCTGTGGACTGGTTCGCTATGGGCTGTACTATTTATGAAATGGTAGCAGGGCGAACGCCATTCAAAGATTACATGGAAAAAGTCAGCAAGGAAGATCTAAAGCAGAGAACCTTGAAGGAGGAGGTCATCTTCCAACACTCTGGCTTCACAGAAGAAGCCAAAGATGTCTGCCGGCTCTTCCTGGCAAAACGTGCAGAGCAGCGCCTAGGAAGCAGAGAAGTAGGGGATGATCCCAGGAAACACTCTTTCTTCAAAACTATCAACTTCCCCCGCCTGGAGGCCGGCCTGGTGGAGCCTCCCTTTGTGCCAGACCCCAATGTGGTCTACGCCAAAGACGTCGGCGATATTGAAGACTTCTCTGAGGTCAGGGGGATTGAATTTGACGAAAAAGATAGAAAGTTCTTTAAAAAATTTGCAACAGGCGCTATTCCAATAGCCTGGCAAGAAGAAATTATAGAAACGGGACTGTACGATGAACTCAACGACCCCAGTAGATTG---GGCTGTGTGAATGACAGC---ACGTCCAAGTCCGGGGTGTGTGTGGTGCTC
Didelphis_virginiana  ATGGCCACCAGTTCCAAGGTGTTTAAGAAGACCTGCCCCAATGGGAAGCTTTCCATCTACCTGGGGAAACGGGACTTTGTGGACCACATAGACTCAGTGGAACCCATTGATGGTGTTGTCCTGGTTGATCCTGAGTACATGAACAATCGAAAAGTGTTTGTGGTGCTGACTTGTGCTTTCCGCTATGGCCGGGATGACCTGGATGTGATCGGTCTGACGTTCCGCAAAGACCTCTATGTGCAGACTCTGCAAGTGCTCCCCAGAGAGTCCCCAGAGGCTCCATTGGCCCTCACGGCCCTTCAGGAGTGCCTGCTGCGCAAGCTTGGCGCTAACGCCCATCCCTTCACCTTCCAGCTGGCCACCAATCTACCCTGTTCAGTGACCCTGCAGCCTGGGCCTGAGGATGCTGAAAAGGCCTGTGGAGTGGACTTTGAAGTGAAGAGTTTCTATGCTGAGAACTTGGAGGAGAAAATCCACAAGAGGAACTCTGTGCGTCTGATCATTCGGAAAGTGCAGTTTGCCCCCTCGGACCTGGGCCCCAAACCCTGGGCTGAGACCGCCTGGCACTTCCTTCTCTCTGACCACCCCCTGAAGCTAGAAGCCTGGATGGACAGAGAGGTCTACTACCATGGGGAACCCATCTCCATCCATGTCGCCATCAACAATGGCAGCAGCAAGCTCATTAAGAAAATCAAGGTGGCAGTTGACCAGATTGTTGATGTCGTCCTGTACTCCGGGGACAAGTACACCAAGACCGTGTTCACTGCAGAGTTTGTAGAAACGGTGGCTGCCAATTCCACGTTCTCCAAGAGCTTCACAGCGATGCCAAGCCTGGCTGCCAACCGCCAGAAACAGGGCCTGGCCCTGGATGGCCAACTTAAGCATGAAGACACAAATCTGGCCTCCAGCACCATACTTCAGCCAGGCGTGGCCCGAGAGGCCCTGGGGATCCTGGTGTCCTACCAGGTTAGGATCAGCATGGTGGTATCTCGTGGAGGCATCCTGGGAGATCTGATGTCCAGCGACCTGAGTGTGGTGCTTCCCCTGAGGCTGATGCATCCCAAGCCATCTTGTGATGTCACCAGTGAGGATATTGTCATAGAAGACTTCACTCGGCAGTGGCCGAAGCTCCAGGGCGCTCATGACACTGAAGAAGAGACCACTGTCACCACTGCCTCCAGGCCCAAGGACAACATGGTTGACATGGGTGGTCTCGACAACCTTATTGCCAACACAGCCTTTCTCCAAGCCCGCAACACAGGAGATGGAGACACCAAGGAGATGCAGAGGCGACGGCGCAGCCTGGCACTGCCAAACCCCGAGCATTGTACAGAACTGCGTCAGGTCTTGCCCCCTCACTTTGAGACTCTGTGTGAGCAGCAGCCCATTGGCCGCCGACTCTTCCATGACTTTCTGGCCACGGTGCCGGTCTACAAAGAGGCTGTGGACTTCCTCAGTGAGGTGTCTACCTGGGAACTGGCTGAAGAGGATAGTACCAAGGACAGCACTCTGAAGAGGCTGGTGAATGCTTGTGCACAGGCCAGCACCCCGATGGGGCCGCTCCCCTTCCTCAGCCCTGCCCTGGCCACCAGGTGCCAGGTGGCCTCTGAGAAGGAACTCGCATCCTTAGTGGGGCTGGCCAAGGCAGAGGCGATGGTCTTCCTTCAGAATCAGCCCTTCCAGGACTTCCAAGCGAGCCCCTTCTTTGACAGGTTTTTGCAGTGGAAAGCCTTTGAACAGCAGCCAATAACAGAAAAATATTTCTATGAGTTCCGAGTGCTGGGGAAGGGGGGATTTGGGGAGGTGTGTGCCGTCCAAGTGAAAAATACTGGCAAGATGTACGCTTGTAAGAAGTTGGACAAGAAGCGGCTGAAGAAAAAAAAGGGGGAACAAATGGCTCTTTTAGAGAAGGAAATCCTGGAGAAAGTCAATAGCCCTTTCATCGTGACACTGGCCTACGCCTTTGAGAGTAAGTCCCACCTGTGCCTGGTCATGAGCCTGATGAACGGTGGGGACCTCAAGTACCACATCTACCATGTGGGGGAGCGGGGCCTGGCGATAAACAGGACCATCTTCTACTCGGCACAGATCACATGCGGGATATCACACCTCCACTCCATCGGCATTGTCTACCGGGACATGAAGCCCGACAACGTCCTTCTGGATGACCGTGGCAACTGTCGGCTGTCTGACCTGGGACTGGCTGTGCAGATCCAAGATGGCAAGCCCATCACCCAGAGGGCTGGAACCAATGGTTACATGGCTCCAGAAATCCTGAAGGAAGAGGAAAGTTATTCCTATCCCGTGGACTGGTTTGCAATGGGATGTAGTATTTACGAAATGGTGGCTGGGCGAACGCCATTCAAAGATTACAAGGAAAAGATCAGCAAAGAAGATTTAAAGCAGAGAACCTTGGAACAGGAGGTCAGATTCCAACACGCAGGCTTCACAGAAGAAGCCAAAGACATTTGCCGTCTCTTCCTGGCCAAAAAAGCCGAGCAACGCTTAGGAAGCAGAGAGGAAGGGGATGATCCCAGGAAACACGCTTTCTTCAAAACAATCCATTTCCCCCGATTGGAGGCTGGTCTTGTCGAACCTCCCTTTGTGCCAGACCCCTCGGTGGTGTATGCCAAGGACGTTGGTGACATCGAAGACTTCTCAGAGATCAAAGGGATAGAATTTGATGAAAGGGATAGAAAGTTCTTTAAGAAATTTGCAACAGGTGCTGTTCCGATAGCCTGGCAAGAAGAAATTCTGGAGACGGGACTGTTTGAGGAACTCAATGACCCCAACCGATTGTCAGGCTGTCCCCATGGCGGC---ACCGGCAAGTCTGGGGTGTGTGGGTTACTC
Dromiciops_gliroides  ATGGCCACCAGCTCCAAGGTGTTTAAGAAGACCTGCTCCAACGGGAAGCTTTCCATCTACCTGGGAAAACGGGACTTTGTGGACCACATAGACTCAGTGGAACCCATTGATGGTGTTGTCCTGATTGACCCTGAGTACTTGAAAGATCGAAAAGTGTTTGTGGTACTGACTTGTGCCTTCCGCTATGGCCGGGATGATCTGGATGTGATCGGTCTAACGTTCCGCAAAGACCTCTATGTACAGGCTCTGCAAGTGTTCCCCAAAGAGCCCACTCAGGCACCACTGGCCCTCACAACCCTTCAAGAAGGCCTGCTGCACAAGCTCGGAGACAATGCCCAGCCTTTCACTTTCCAGCTGCCCACCAATCTACCCTGTTCAGTGACTCTGCAGCCTGGGCCCGAGGATGCTGGAAAGGCCTGTGGAGTGGACTATGAAGTGAAATGTTTCTATGCTGAGAATTTAGAAGAGAAAATCCACAAGAGGAACTCTGTACGTCTGATCATTCGGAAGGTGCAATTTGCCCCCCTGGACCTAGGCCCCGGGCCCCGGGCCGAGACTACCCGGCACTTCCTTCTGTCTGACCACCCCCTGAAGCTAGAAGCTTGGATGGACAAGGAGGTTCACTACCACGGGGAAGCCATCTCCATCCATGTTGCCGTCAACAATGGCAGCAACAAGCTCATCAGGAAGATCAAGGTGGCAGTGGAACAGATTGTCAATGTCATCCTCTACTCTGGGGACAAGTACACCAAGACTGTGTTTGCTGCAGAATTTGGAGAGACCATAGCTGCCAATTCCACCTTCTCCAAGAGCTTCCCAGCGACTCCAAGCCTGGCTGCCAACCGCCAGAAACAGGGTCTGGCCTTGGATGGCAAACTTAAGCATGAAGACACCAATCTGGCCTCTAGCACCATCCTTCAGCCTGGCACAGACAAAGAGGCGCTGGGGATCCTGGTGTCCTACCAAGTCAGGATCAGCATAGCTGTATCTCGTGGAGGCATCCTAGGAGACCTGACATCCAGTGACATGAGTGTGGTGCTTCCCTTGAGCCTGATGCATCCCAAACCATCTTATGATGCCACCAGTGAGGATATCATCATTGAAGACTTTGCTCAGCAATGGCCAAAGCTCCAGGGGCCAGATGAGATTGAGGAAGAGGGTGCC---ACCACTGCCCCTGGGGCTGAGGACAACATGGTTGACATGGGGGGCTTAGACAACCTTATTGCAAACACAGCCTATCTACAAGCCCGT---------GATGGAGACACCAGGGAGATGCAGAAACGGCGACGCAGCCTGGCACTGCCAGCCCGCGAGCATTGTGCAGACCTGCGTCGAGCCTTGCCCACTCACTTTGAGAGTTTGTGTGAGCAACAGCCCATCGGCCGCCGTCTCTTCCATGACTTCTTGGCCACAGTGCCTGCCTACAAAGAGGCTGTGGACTTCCTCACTGAGGTGTCTGGCTGGGAACTAGCTGAAGAGGACAGTACCAAGGACAGCACTCTGAGCAGGCTGGTGAATGCTTGTGCACAGGCCAGCACCCCCACGAGCCAGCTCCCCTTCCTCAGCCCAGCCCTGGTCTCCAAGTGCCAGGTTGCCTCTGAGAAGGAGCACGCATCCCTGCTGGCACTGGCCAAGGCCGAGACGATGGCCTTCCTGCAGGATCAGCCCTTCCGGGACTTCCAAGCCAGCCCCTTCTTTGACAGGTTCTTGCAGTGGAAAGCCTTTGAACAGCAGCCAATAACAGAAAAATACTTCGAAGAGTTCCGAGTGCTGGGGAAGGGGGGTTTTGGGGAGGTGTGTGCCGTCCAAGTGAAGAATACTGGCAAGATGTATGCCTGTAAGAAGTTGGACAAGAAGCGGCTGAAGAAGAAAAAGGGGGAACAGATGGCTCTCCTGGAGAAGGAAATCCTGGAGAAAGTCAACAGCCCTTTCATCGTGACCTTGGCCTATGCCTTTGAGAGTAAGTCCCACCTGTGCCTGGTCATGAGCCTGATGAATGGCGGGGACCTCAAGTACCACATCTATCATGTAGGTGAGCGGGGCCTGGAGATAAGCAGGATCGTCTTCTACTCTGCACAGATCACTTGTGGAATATTGCACCTCCACTCCATTGGCATTGTCTACCGGGACATGAAACCCGAGAATGTCCTTCTGGATGACCGTGGCCACTGTAGGCTGTCTGACCTGGGACTGGCTGTCCAGATCAAGGACGGCAAGCCCATCACCCAGAGGGCTGGAACCAATGGTTACATGGCTCCAGAAATACTGAAGGAAGAAGAAAGTTATTCCTATCCTGTGGACTGGTTCGCAATGGGGTGTAGTATTTATGAAATGGTGGCTGGCCGAACGCCGTTCAAAGATTACAAGGAAAAGGTCAGCAAAGAAGATTTAAAGCAGAGAACCTTGAAACAGGAGGTCAAATTCCAACACCCAGGCTTCACAGAAGAAGCCAAAGAAGTCTGTCGTCTCTTCCTGGCCAAAAAAGCCGAGCAGCGCTTAGGAAGCAGAGAAGAAGGCGACGATCCCAGGAAACATGCTTTCTTCAAAACAATCAACTTCCCCCGTCTGGAGGCTGGCCTTATCGAGCCCCCCTTTGTGCCAGACCCTAATGTGGTGTATGCCAAAGACATCGGCGATATCGAAGACTTCTCTGAGGTCAAGGGGGTCGAATTTGACGAAAAAGATAGAAAGTTCTTTAAAAATTTTGCAACAGGTGCGGTTCCTATAGCCTGGCAAGAAGAAATTATAGAAACAGGACTATTTGAAGAACTCAATGACCCCAATAGATTGTCAGGCTGTGCAAATGGTAGC---TCAGCCAAGTCTGGGGTGTGTGTGTTACTG
Gracilinanus_agilis  ATGGCCACCAGTTCCAAGGTGTTTAAGAAGACCTGCCCCGATGGGAAGCTTTCCATCTACCTGGGGAAACGGGACTTTGTGGACCACGGAGACTCAGTGGAACCCATCGATGGTGTCGTCCTGGTTGATCCTGAGTACATGAAAGATCAAAAAGTGTTCGTGGTGCTGACTTGTGCTTTCCGCTATGGCCGGGATGACCTGGATGTGATCGGTCTGACGTTCCGAAAAGACCTCTATGTGCAGGCTCTGCAAGTGCTCCCCAGAGAGTCCCCAGAGGCTCCACTGGTCCTCACGGCCCTTCAGGAATGCCTGCTGCGCAAGCTTGGCGCTAACGCCCATCCCTTCACCTTCCAGCTGGCCACCAATCTACCCTGTTCAGTGAGCCTGCAGCCCGGGCCTGAGGATGCTGAAAAGGCCTGTGGAGTGGACTTTGAAGTGAAGAGTTTCTATGCTGAGAGCTTGGAGGAGAAAATCCCCAAGAGGAACTCTGTGCGTCTGATCATTCGGAAAGTGCAGTTCGCCCCCTCGGACCTGGGCCCCAAACCCCGGGCCGAGACCGCCTGGCACTTCCTTCTCTCCGACCACCCCCTGAAGCTAGAAGCCTGGATGGACAAAGAGGTCTACTACCACGGGGAGCCCATCTCCATCCACGTCGCCATCAACAATGGCAGCAGCAAGATCATCAAGAAAATCAAGGTGGCAGTTGACCAGATTGTTGACGTCGTCCTGTACTCCGGGGACAAGTACACCAAGACCGTGTTCACTGCAGAGTTTGCAGAGAACGTGGTCGCCAATTCCACGTTCTCCAAGAGCTTCGTGGCAACGCCAAGCCTGGCTGCCAACCGCCAGAAACAGGGCCTGGCCCTGGATGGCCAACTTAAGCATGAAGACACCAATCTGGCCTCTAGCACCATTCTTCGGCCCGGCATGGACAGAGAGGCCCAGGGGATCCTGGTGTCCTACCAAGTCAGGATCAGCATGGTGGTATCCCGTGGAGGCATCCTGGGAGATCTGCTGTCCAGTGACATGAGTGTGGCGCTTCCCCTGAGGCTGATGCATCCCAAGCCATCTTATGATGTCACCAGTGAGGATGTTGTCATAGAAGACTTCGCTCGGCAGTGGCCAAAGCTGGGGGGGGCACGTGACCCTGAAGAAGAGACCACCGTCGCCACCGCCTCCGGGGCCGAGGACGACATGGTTGACATGGGTGGTCTGGACAACCTTATTGCCAACACAGCCTATCTCCAAGCCCGTAACACAGGAGATGGAGACACCAAGGAGATGCAGAGGCGGCGACGCAGCCTGGCACTGCCAACCCCCGAGCATTGTACAGAACTGCGTCAGCTCTTGCCCCCTCACTTTGAGGCTTTGTGTGAGCAGCAGCCCATCGGCCGCCGTCTCTTCCATGACTTTCTGGCCACGGTGCCCATCTACAAAGAGGCTGTGGACTTCCTCAGTGAGGTGTCCACCTGGGAACTGGCTGAAGAGGATAGTACCAAGGACAGCACTCTGAAGAAGCTGGTGAATGCTTGTGCGCAGGCCAGCACCCCAACAGGGCAGCTCCCCTTCCTCAGCCCTGCCCTGGCTGCCAGGTGCCAGGCGGCCTCTGAGAAGGAACACGCATCCTTAGTGGGGCTGGCCAAGGCAGAGACCATGGCCTTCCTTCAGAATCAGCCCTTCCAGGACTTCCAAGCGAGCCCCTTCTTTGACAAGTTTCTGCAGTGGAAAGCCTTTGAACAGCAGCCCATAACAGAAAAATATTTCTATGAGTTCCGAGTGCTGGGGAAGGGGGGTTTTGGGGAGGTGTGCGCCATCCAAGTGAAAAACACGGGCAAGATGTACGCTTGCAAGAAGCTGGACAAGAAGCGGCTAAAGAAGAAAAAGGGGGAACAGATGGCTCTTTTAGAGAAGGAAATCCTGGAGAAAGTCAATAGCCCTTTCATCGTGACCCTGGCCTATGCCTTTGAGAGCAAGTCCCACCTGTGCCTGGTCATGAGCCTGATGAACGGCGGGGACCTCAAGTACCACATCTACCATGTGGGGGAGCGGGGCCTGGCCGCAAACAGGACCGTCTTCTACTCGGCACAGATCACGTGTGGAATACTGCACCTCCACTCCCTGGGCATCGTCTACCGGGACATGAAGCCCGAGAACGTCCTTCTGGATGACCGCGGGAACTGTCGGCTGTCCGACCTGGGCCTGGCCGTGCAGATCCAGGATGGCAAGCCCATCACGCAGAGGGCTGGAACCAATGGTTACATGGCTCCAGAAATCCTGAAGGAAGAGGAGAGTTATTCCTATCCTGTGGACTGGTTTGCAATGGGATGTAGTATTTACGAAATGGTGGCTGGGAGAACGCCATTCAAAGATTACAAGGAAAAGGTCAGCAAAGAAGATTTAAAGCAGAGAACCTTGGAACAAGAGGTCAAATTCCAACACGCAGGCTTCACAGAAGAAGCCAAAGACATTTGCCGTCTCTTCCTGGCCAAAAAAGCAGAGCAACGCTTAGGAAGCAGAGAAGAAGGGGACGATCCCAGGAAACACGCTTTCTTCAAAACAATCAATTTCCCCCGATTGGAGGCTGGTCTCGTCGACCCTCCCTTTGTGCCAGACCCCTCGGTGGTGTATGCCAAAGACATTGGTGACATCGAAGACTTCTCTGAGATCAAGGGGATAGAATTTGATGAAAGAGATAGAAAGTTCTTTAAAAAATTTGCCACAGGTGCTGTTCCAATAGCTTGGCAAGAAGAAATTATAGAGACGGGACTGTTTGAGGAACTCAATGACCCCAATCGATTG---GGCTGTCCCAATGGCAGC---ACTGCCAAGTCTGGGGTGTGTGTGTTACTG
Gymnobelideus_leadbeateri  ATGGCCACCGGCTCCAGGGTGTTTAAGAAGACCTGTCCCGATAGCAAGCTTTCCATCTACCTGGGGAAACGGGACTTTGTGGACCATATAGACTCAGTGGAACCCATTGATGGTGTTGTCCTGATTGACCCTGAGTACCTAAAAGATCGAAAAGTGTTTGTGGTGCTGACTTGTGCCTTCCGCTATGGCCGGGATGATCTGGATGTGATTGGTTTGACATTCCGCAAAGACCTCTATGTGCAGGCCCTGCAAGTTTTCCCCAAAGAGCCCACCCAAGTCCCATTGTCCCTCACAAAACTCCAAGAAAGCTTGATGCACAAGCTCGGTGACAATGCCCATCCCTTCACCTTCCAGCTGCCCACCAATCTGCCCTGTTCAGTGACCCTGCAGCCTGGGCCTGAGGATGCTGGAAAGGCCTGTGGAGTGGACTATGAAGTGAAGAGTTTCTATGCGGAGAATTTAGAGGAGAAAACCCACAGGAGGAACTCTGTGCGTCTGATCATTCGAAAGGTGCAGTTTGCCCCCCTGGACCTAGGCCCTGTGCCCCGGGCTGAGAGTACCCGGTGCTTCCTTCTGTCTGACCACCCCCTAAAGCTAGAAGCTTGGATGGACAAGGAGGTTCACTACCATGGGGACCCCATCCCTATCCACATTGCCATCCATAATGGCACCAGCAAGCTCATTAAGAAAATCAAGGTGTCAGTTGACCAGATTGTTGACGTCGTCCTGTACTCTGGCGACAAGTACACCAAGACTGTGTTTACTGCAGAGTTTGGAGAGACTGTGGCTGCCAATTCCACCTTCTCCAAGAGCTTCACAGCAACCCCAAGCCTGGCTGCCCACCGCCAGAAACAGGGTCTGGCCTTGGATGGCAAACTGAAGCATGAAGATACCAATCTGGCCTCTAGTACCATCCTTCAGCCTGGCACAGACAAAGAGGCTCTAGGGATCCTAGTGTCCTACCAAGTCAAGATCAGCATAGTGGCATCTCGCGGAGGCATCCTAGGAGACCTGACGTCCAGTGACATGAGTGTGATGCTTCCCTTGAGCCTGATGCATCCCAAGCCATCTTCTGATGTCACCAGTGAGGATTTTGTCATTGAAGACTTT------------ACAAAGCTCCAGGGGGCAGATGAGACTGAGGAAGAGGCCACT---GCCGCTGCCTCAGGACCTGAGGACAACATGGTTGATATGGGGGGCCTAGACAACCTTATTGCAAACACAGCTTATCTACAAGCCCGT---------GATGGAGACACCAAGGACATGCAGAAACGGCGACGCAGCCTGGCACTGCCAGCCCGTGAACACTGTGCAGAGCTGCGTCGAGCCTTGCCCGCTCACTTTGAGAGTTTGTGTGAGCAGCAGCCCATAGGCCGCCGTCTCTTCCATGACTTCCTGGCCACGGTGCCTGCCTACAAAGAGGCCGTGGACTTCCTCACTGAGGTGTCTAGCTGGGAGCTAGCTGAAGAGGGTGGTACCAAGGACAGCACTCTGAGGAGGCTGGTGGATGCTTGTGCACAG---------------GGCCAGCTCCCCTTCCTCAGCCCAGCCCTGGCCACCAAGTGCCAGGTTACCTCTGAGAAGGAGCATGCATCCCTAGTGGAACTGGCCAAGGCTGAGACGATGACCTTCCTTCAGGTTCAGCCTTTCCAGGACTTCCAAGCTAGCCCCTTCTTTGACAGGTTTTTGCAGTGGAAAGCCTTTGAACAGCAGCCAATAACAGAAAAATATTTCGATGAATTCCGAGTGCTGGGGAAGGGGGGTTTCGGTGAGGTATGTGCCATCCAAGTGAAAAATACTGGCAAGATGTATGCCTGTAAGAAGTTGGACAAGAAACGACTGAAGAAGAAAAAGGGGGAGCAGATGGCTCTTCTGGAGAAGGAAATCCTGGAGAAAGTCAACAGCCCTTTCATCGTAACACTGGCTTATGCCTTTGAGACTAAGTCCCACCTGTGCCTGGTCATGAGCCTGATGAATGGTGGGGACCTCAAGTACCACATCTATCATGTGGGTGAGCGGGGCCTGGACATAAACAGGATCATCTTCTACTCCGCACAGATCACTTGTGGAATATTGCACCTCCACTCCATTGGCATTGTCTACCGGGACATGAAGCCTGAGAATGTCCTTCTGGATGACCATGGCAACTGTAGGCTGTCTGACCTTGGACTGGCTGTCCAGATTAAAGATGGCAAACCCATCACCCAGAGGGCTGGAACCAATGGTTACATGGCTCCAGAAATTCTGAAGGAAGAAGAAAGTTATTCCTATCCTGTGGACTGGTTTGCAATGGGCTGTAGTATTTATGAAATGGTAGCTGGGCGAACACCATTCAAAGATTACAAGGAAAAGGTCAGCAAAGAAGATTTAAAGCAGAGAACGTTGAAACAAGAGGTCAAATTTCAACACCCAGGCTTCACAGAAGAAACCAAAGACATATGTCGACTCTTCCTGGCCAAAAAAGCAGAGCAACGCTTAGGAAGCAGAAAAGAAGGGGATGATCCCAGGAAACATGCTTTCTTCAAAACAATCAACTTCCCCCGACTGGAGGCTGGCCTTATCGAACCCCCATTTGTGCCAGACCCCAGTGTGGTGTATGCCAAAGACATCGCTGACATTGAAGATTTCTCTGAGGTCAAGGGGGTTGAGTTTGACGAAAAAGATAGAAAGTTCTTTAAAAAATTTTCAACAGGTGCTATTCCTATAGCCTGGCAAGAAGAAATTATAGAAACAGGACTCTTTGAAGAACTCAATGACCCCAATAGATTATCAGGCTGTGCAAATGGCAGC---ACAGCCAAGTCTGGGGTGTGTGTGTTACTG
Lagorchestes_hirsutus  ATGGCCACCAGCTCCAAGGTGTTTAAGAAGACCTGCCTCAATAGGAGGCTTTCCATCTACCTAGGGAAACGAGACTTTGTGGACCATATAGACTCAGTGGAACCCATTGATGGTGTTGTCCTGATTGACCCTGAGTACTTGAAAGATCGAAAAGTCTTTGTGGTGCTGACTTGTGCCTTCCGTTATGGCCGGGATGATCTGGACGTGATCGGTCTGACATTCCGAAAAGACCTCTATGTGCAGGCCCTGCAAGTTTTCCCCAAAGAGCCCACCCAAGCCCCATTGCCCCTCACAAGCCTTCAAGAATGCCTGCTGCAAAAGCTGGGTGACAGTGCCCATCCCTTCACCTTCCAGCTGCCCACCAATCTGCCTTGTTCAGTGACCCTGCAGCCTGGGCCCGAGGATGCTGAAAAGGCATGTGGAGTGGACTATGAAGTGAAGAGTTTCTATGCTGAGAATCTAGAGGAGAAAATCCACAAGAGGAACTCTGTTCGGCTGATCATTAGGAAGGTGCAGTTTGCCCCCCTGGACCTAGGCCCCATGCCCCGAGCTGAGAGCACCCGTCACTTCCTTCTGTCCGACCACCCCCTAAAGCTTGAAGCTTGGATGGACAAGGAGGTTCACTACCATGGGGACCCCATCGCTATCCACGTCGCCATCCACAATGGCACCAGCAAGCTCGTCAAGAAAATCAAGGTGTCAGTTGACCAGATTGTTGAAGTCGTACTGTACTCTGGAGACAAGTACACCAAGACTGTATTTACTGCAGAGTTTGGAGACACCGTAGCTGCCAATTCCACCTTCTCCAAGAGCTTCACGGTGACTCCAACCCTGGTGGCCAACCGTCAGAAACAGGGCCTGGCCTTGGATGGCAAACTGAAGCATGAAGACACCAATCTGGCCTCCAGTACCATCCTGCAGCCTGGCACAGACAAAGAGGCTCTGGGGATCCTAGTGTCCTACCAAGTCAGGATCAGCATAGTAGCGTCTCGTGGAGGCATCCTAGGAGATCTGACATCCAGTGACATCAGCGTGATGCTTCCTTTGAGCCTGATGCATCCTAAGCCATCTTCTGATGTCACCAGTGAGGATATTGTCATTGAAGACTTTGCTCAGCAGTGGCCAAAG------GAGACAGATGAGACTGAGGAAGAGGCCACG---GCCACTGCCTCGGGGGCTGAGGACAACATGGTTGACATGGGGGCCCTAGACAACCTTATTGCAAACACAGCCTATCTGCAAGCCCGT---------GATGGAGACACCAAAGACATGCAGAAACGGCGACGGAGCCTGGCACTGCCAGCCCTTGAGCACTGTGCAGAAGTGCGTCAAGCCTTGCCTGCTAACTTTGAGAGTCTGTGTGAGCAGCAGCCCATCGGCCGGCGTCTCTTCCACGACTTCCTGGCCACCGTGCCTGCCTACAAGGAGGCCGTGGACTTCCTTACTGAAGTGTCTAGCTGGGAGCTAGCTGAAGAGGATAGTATCAAGGACAGCACTCTGAGGAGGCTCATGAATGCTTGTGCACAG---------------GGCCAGCTCCCCTTCCTCAGCTCAGCCCTGGCCACCAAGTGCCAGGTTGCCTCTGAAAAGGAGCATGTATCCCTAGTGGAACTGGCTAGGGCTGAGACCATGGCCTTCCTTCAGAATCAGCCTTTCCGGGACTTCCAAGATAGCCCCTTCTTTGACAGGTTTTTGCAATGGAAAACCTTTGAACAGCAGCCAATAACAGAAAAATATTTCGATGAATTCCGAGTGCTGGGGAAGGGGGGTTTCGGGGAGGTGTGTGCCATCAAAGTGAAAAATACTGGCAAGATGTATGCCTGTAAGAAATTAGACAAGAAGCGACTGAAGAAGAAAAAGGGGGAGCAGATGGCTCTTCTAGAGAAGGAAATCCTGGAGAAAGTCAACAGCCCCTTCATTGTAACACTGGCTTATGCCTTTGAGAGTAAGTCCCACCTGTGCCTGGTCATGAGCCTGATGAATGGTGGGGACCTCAAGTACCACATCTATCATGTGGGTGAGCGGGGCCTGCACATAAACAGGATCATCTTCTACTCCGCACAGATCACTTGTGGAATACTGCACCTCCATTCCATTGGAATTGTCTACCGGGACATGAAGCCTGAGAACGTCCTTCTGGATGACCGTGGCAATTGTAGGCTGTCTGACCTGGGACTGGCTGTCCAGATTAAAGATGGCAAGCCCATCACTCAGAGGGCTGGAACCAATGGTTACATGGCTCCAGAAATCCTGAAGGAAGAAGAAAGTTATTCCTATCCTGTGGACTGGTTTGCAATGGGGTGTAGTATTTATGAAATGGTAGCTGGGCGAACGCCATTCAAAGATTACAAGGAAAAGGTCAGTAAAGAAGATTTAAAGCAGAGAACCTTGAAACAAGAGGTCATATTCCAACACCCAGGCTTCACAGAAGAAACCAAAGACATTTGTCATCTCTTCCTGGCCAAAAAAGCAGAACTGCGCTTGGGAAGCAGAGAAGAAGGGGATGATCCCAGGAAACATCCTTTCTTCAAAACAATCAACTTCCCCCGACTGGAGGCTGGCCTTATCGAACCCCCATTTGTGCCAGACCCCAACGTGGTGTATGCCAAAGACATCGCTGACATTGAAGATTTCTCTGAGGTCAAGGGGGTCGAATTTGATGAAAAAGATAGGAAGTTCTTTAAAAAATTTGCAACAGGTGCTGTTGCTATAGCCTGGCAAGAAGAAATCATAGAAACCGGACTCTTTGAAGAGCTCAACGACCCCAATAGGTTATCAGGCTGTGCAAATGGCAGC---ACGGCCAAGTCTGGGGTGTGTGCGTTACTG
Macropus_eugenii  ATGGCCACCAGCTCCAAGGTGTTTAAGAAGACCTGCCTCAATAGGAGGCTTTCCATCTACCTAGGGAAACGAGACTTTGTGGACCATATAGACTCAGTGGAACCCATTGATGGTGTTGTCCTGATTGACCCTGAGTACTTGAAAGATCGAAAAGTCTTTGTGGTGCTGACTTGTGCCTTCCGTTATGGCCGGGATGATCTGGACGTGATCGGTCTGACATTCCGAAAAGACCTCTATGTGCAGGCCCTGCAAGTTTTCCCCAAAGAGCCCACCCAAGCCCCATTGCCCCTCACAAGCCTTCAAGAATGCCTGCTGCAAAAGCTGGGTGACAGTGCCCATCCCTTTACCTTCCAGCTGCCCACCAATCTGCCTTGTTCAGTGACCCTGCAGCCTGGGCCCGAGGATGCTGAAAAGGCATGTGGAGTGGACTATGAAGTGAAGAGTTTCTATGCTGAGAATCTAGAGGAGAAAATCCACAAGAGGAACTCTGTTCGGCTGATCATTCGGAAGGTGCAGTTTGCCCCCCTGGACCTAGGCCCCATGCCCCGAGCTGAGAGCACCCGTCACTTCCTTCTGTCCGACCACCCCCTAAAGCTTGAAGCTTGGATGGACAAGGAGGTTCACTACCATGGGGACCCCATTGCTATCCACGTCGCCATCCACAATGGCACCAGCAAGCTCGTCAAGAAAATCAAGGTGTCAGTTGACCAGATTGTTGAAGTTGTCCTGTACTCTGGAGACAAGTACACCAAGACTGTATTTACTGCAGAGTTTGGAGACACCGTAGCTGCCAATTCCACCTTCTCCAAGAGCTTCACGGTAACTCCAACCCTGGTGGACAACCGTCAGAAACAGGGCCTGGCCTTGGATGGCAAACTGAAGCATGAAGACACCAATTTGGCCTCCAGTACCATCCTGCAGCCTGGCACAGACAAAGAGGCTCTGGGGATCCTAGTGTCCTACCAAGTCAGGATCAGCATAGTAGCGTCTCGTGGAGGCATCCTAGGAGATCTGACATCCAGTGACATCAGCGTGATGCTTCCTTTGAGCCTGATGCATCCTAAGCCATCTTCTGATGTCACCAGTGAGGATATTGTCATTGAAGACTTTGCTCAGCAGTGGCCAAAG------GAGACAGATGAGACTGAGGAAGAGGCCACC---GCCACTGCCTCGGGGGCTGAGGACAACATGGTTGACATGGGGGGCCTAGACAACCTTATCGCAAACACAGCCTATCTGCAAGCCCGT---------GATGGAGACACCAAAGACATGCAGAAACGGCGACGGAGCCTGGCATTGCCAGCCCTTGAGCAATGTGCAGAAGTGCGTCAAGCCTTGCCTGCTAACTTTGAGAGTCTGTGTGAGCAGCAGCCCATTGGCCGGCGTCTCTTCCACGACTTCCTGGCCACCGTGCCTGCCTACAAGGAGGCCGTGGACTTCCTCACCGAAGTGTCTAGCTGGGAGCTAGCTGAAGAGGATAGTATCAAGGACAGCACTCTGAGGAGGCTCATGAATGCTTGTGCACAG---------------GGCCAGCTCCCCTTCCTCAGCTCAGCCCTGGCCACCAAGTGCCAGGTTGCCTCTGAAAAAGAGCATGTATCCCTAGTGGAACTGGCTAGGGCTGAGACCATGGCCTTCCTTCAGAATCAACCTTTCCGGGACTTCCAAGATAGCCCCTTCTTTGACAGGTTTTTGCAATGGAAAACCTTTGAACAGCAGCCAATAACAGAAAAATATTTCGATGAATTCCGAGTGCTGGGGAAGGGGGGTTTCGGGGAGGTGTGTGCCATCAAAGTGAAAAATACTGGCAAGATGTATGCCTGTAAGAAATTAGACAAGAAGCGACTGAAGAAGAAAAAGGGAGAGCAGATGGCTCTCCTAGAGAAGGAAATTCTGGAGAAAGTCAACAGCCCCTTCATTGTAACACTGGCTTATGCCTTTGAGAGTAAGTCCCACCTGTGCCTGGTCATGAGCCTGATGAATGGTGGGGACCTCAAGTACCACATCTATCATGTGGGTGAGCGAGGCCTGCACATAAACAGGATCATCTTCTACTCCGCACAGATCACTTGTGGAATACTGCACCTCCATTCCATTGGAATTGTCTACCGGGACATGAAGCCTGAGAATGTCCTTCTGGATGACCGTGGCAATTGTAGGCTGTCTGACCTGGGACTGGCTGTCCAGATTAAAGATGGCAAGCCCATCACTCAGAGGGCTGGAACCAATGGTTACATGGCTCCAGAAATCCTGAAGGAAGAAGAAAGTTATTCCTATCCTGTGGACTGGTTTGCAATGGGGTGTAGTATTTATGAAATGGTAGCTGGGCGAACGCCATTCAAAGATTACAAAGAAAAGGTCAGTAAAGAAGATTTAAAGCAGAGAACCTTGAAACAAGAGGTCATATTCCAACACCCAGGCTTCACAGAAGAAACCAAAGACATTTGTCATCTCTTCCTGGCCAAAAAAGCAGAGCTACGCTTGGGAAGCAGAGAAGAAGGGGATGATCCCAGGAAACATCCTTTCTTCAAAACAATCAACTTCCCCCGACTGGAGGCTGGCCTTATCGAACCCCCATTTGTGCCAGACCCCAACGTGGTATATGCCAAAGACATCGCTGACATTGAAGATTTCTCTGAGGTCAAGGGGGTCGAATTTGATGAAAAAGATAGGAAGTTCTTTAAAAAATTTGCAACAGGTGCTGTTGCTATAGCCTGGCAAGAAGAAATCATAGAAACCGGACTCTTTGAAGAGCTCAACGACCCCAATAGGTTATCAGGCTGTGCAAATGGCAGC---ACGGCCAAGTCTGGGGTGTGTGCGTTACTG
Macropus_fuliginosus  ATGGCCACCAGCTCCAAGGTGTTTAAGAAGACCTGCCTCAATAGGAGGCTTTCCATCTACCTAGGGAAACGAGACTTTGTGGACCATATAGACTCAGTGGAACCCATTGATGGTGTTGTCCTGATTGACCCTGAGTACTTGAAAGATCGAAAAGTCTTTGTGGTGCTGACTTGTGCCTTCCGTTATGGCCGGGATGATCTGGACGTGATCGGTCTGACATTCCGAAAAGACCTCTATGTGCAGGCCCTGCAAGTTTTCCCCAAAGAGCCCACCCAAGCCCCATTGCCCCTCACAAGCCTTCAAGAATGCCTGCTGCAAAAGCTGGGTGACAGTGCCCATCCCTTCACCTTCCAGCTGCCCACCAATCTGCCTTGTTCAGTGACCCTGCAGCCTGGGCCCGAGGATGCTGAAAAGGCATGTGGAGTGGACTATGAAGTGAAGAGTTTCTATGCTGAGAATCTAGAGGAGAAAATCCACAAGAGGAACTCTGTTCGGCTGATCATTCGGAAGGTGCAGTTTGCCCCCCTGGACCTAGGCCCCATGCCCCGATCCGAGAGCACCCGTCACTTCCTTCTGTCCGACCACCCCCTAAAGCTTGAAGCTTGGATGGACAAGGAGGTTCACTACCATGGGGACCCCATTGCTATCCACGTCGCCATCCACAATGGCACCAGCAAGCTCGTCAAGAAAATCAAGGTGTCAGTTGACCAGATTGTTGAAGTTGTCCTGTACTCTGGAGACAAGTACACCAAGACTGTATTTACTGCAGAGTTTGGAGACACCGTAGCTGCCAATTCCACCTTCTCCAAGAGCTTCACGGTGACTCCAACCCTGGTGGCCAACCGTCAGAAACAGGGCCTGGCCTTGGATGGCAAACTGAAGCATGAAGACACCAATTTGGCCTCCAGTACCATCCTGCAGCCTGGCACAGACAAAGAGGCTCTGGGGATCCTAGTGTCCTACCAAGTCAGGATCAGCATAGTAGCGTCTCGTGGAGGCATCCTAGGAGATCTGACATCCAGTGACATCAGCGTGATGCTTCCTTTGAGCCTGATGCATCCTAAGCCATCTTCTGATGTCACCAGTGAGGATATTGTCATTGAAGACTTTGCTCAGCAGTGGCCAAAG------GAGACAGATGAGACTGAGGAAGAGGCCACC---GCCACTGCCTCGGGGGCTGAGGACAACATGGTTGACATGGGGGCCCTAGACAACCTTATCGCAAACACAGCCTATCTGCAAGCCCGT---------GATGGAGACACCAAAGACATGCAGAAACGGCGACGGAGCCTGGCATTGCCAGCCCTTGAGCACTGTGCAGAAGTGCGTCAAGCCTTGCCTGCTAACTTTGAGAGTCTGTGTGAGCAGCAGCCCATTGGCCGGCGTCTCTTCCACGACTTCCTGGCCACCGTGCCTGCCTACAAGGAGGCCGTGGACTTCCTCACCGAAGTGTCTAGCTGGGAGCTAGCTGAAGAGGATAGTATCAAAGACAGCACTCTGAGGAAGCTCATGAATGCTTGTGCACAG---------------GGCCAGCTCCCGTTCCTCAGCTCAGCCCTGGCCACCAAGTGCCAGGTTGCCTCTGAAAAGGAGCATGTATCCCTAGTGAAACTGGCTAGGGCTGAGACCATGGCCTTCCTTCAGAATCAACCTTTCCGGGACTTCCAAGATAGCCCCTTCTTTGACAGGTTTTTGCAATGGAAAACCTTTGAACAGCAGCCAATAACAGAAAAATATTTCGATGAATTCCGAGTGCTGGGGAAGGGGGGTTTCGGGGAGGTGTGTGCCATCAAAGTGAAAAATACTGGCAAGATGTATGCCTGTAAGAAATTAGACAAGAAGCGACTGAAGAAGAAAAAGGGGGAGCAGATGGCTCTTCTAGAGAAGGAAATCCTGGAGAAAGTCAACAGCCCCTTCATTGTAACACTGGCTTATGCCTTTGAGAGTAAGTCCCACCTGTGCCTGGTCATGAGCCTGATGAATGGTGGGGACCTCAAGTACCACATCTATCATGTAGGTGAGCGGGGCCTGCACATAAACAGGATCATATTCTACTCCGCACAGATCACTTGTGGAATACTGCACCTCCATTCCATTGGAATTGTCTACCGGGACATGAAGCCTGAGAACGTCCTTCTGGATGACCGTGGCAATTGTAGGCTGTCTGACCTGGGACTGGCTGTCCAGATTAAAGATGGCAAGGCCATCACTCAGAGGGCTGGAACCAATGGTTACATGGCTCCAGAAATCCTGAAGGAAGAAGAAAGTTATTCCTATCCTGTGGACTGGTTTGCAATGGGGTGTAGTATTTATGAAATGGTAGCTGGGCGAACGCCATTCAAAGATTACAAGGAAAAGGTCAGTAAAGAAGATTTAAAGCAGAGAACCTTGAAACAAGAGGTCATATTCCAACACCCAGGCTTCACAGAAGAAACCAAAGACATTTGTCATCTCTTCCTGGCCAAAAAAGCAGAGCTACGCTTGGGAAGCAGAGAAGAAGGGGATGATCCCAGGAAACATCCTTTCTTCAAAACAATCAACTTCCCCCGACTGGAGGCTGGCCTTATCGAACCCCCATTTGTGCCAGACCCCAACGTGGTGTATGCCAAAGACATCGCTGACATTGAAGATTTCTCTGAGGTCAAGGGGGTCGAATTTGATGAAAAAGATAGGAAATTCTTTAAAAAATTTGCAACAGGTGCTGTTGCTATAGCCTGGCAAGAAGAAATCATAGAAACTGGACTCTTTGAAGAGCTCAACGACCCCAATAGGTTATCAGGCTGTGCAAATGGCAGC---ACAGCCAAGTCTGGGGTGTGTGCGTTACTG
Macropus_giganteus  ATGGCCACCAGCTCCAAGGTGTTTAAGAAGACCTGCCTCAATAGGAGGCTTTCCATCTACCTAGGGAAACGAGACTTTGTGGACCATATAGACTCAGTGGAACCCATTGATGGTGTTGTCCTGATTGACCCTGAGTACTTGAAAGATCGAAAAGTCTTTGTGGTGCTGACTTGTGCCTTCCGTTATGGCCGGGATGATCTGGACGTGATCGGTCTGACATTCCGAAAAGACCTCTATGTGCAGGCCCTGCAAGTTTTCCCCAAAGAGCCCACCCAAGCCCCATTGCCCCTCACAAGCCTTCAAGAATGCCTGCTGCAAAAGCTGGGTGACAGTGCCCATCCCTTCACCTTCCAGCTGCCCACCAATCTGCCTTGTTCAGTGACCCTGCAGCCTGGGCCCGAGGATGCTGAAAAGGCATGTGGAGTGGACTATGAAGTGAAGAGTTTCTATGCTGAGAATCTAGAGGAGAAAATCCACAAGAGGAACTCTGTTCGGCTGATCATTCGGAAGGTGCAGTTTGCCCCCCTGGACCTAGGCCCCATGCCCCGATCCGAGAGCACCCGTCACTTCCTTCTGTCCGACCACCCCCTAAAGCTTGAAGCTTGGATGGACAAGGAGGTTCACTACCATGGGGACCCCATTGCTATCCACGTCGCCATCCACAATGGCACCAGCAAGCTCGTCAAGAAAATCAAGGTGTCAGTTGACCAGATTGTTGAAGTTGTCCTGTACTCTGGAGACAAGTACACCAAGACTGTATTTACTGCAGAGTTTGGAGACACCGTAGCTGCCAATTCCACCTTCTCCAAGAGCTTCACGGTGACTCCAACCCTGGTGGCCAACCGTCAGAAACAGGGCCTGGCCTTGGATGGCAAACTGAAGCATGAAGACACCAATTTGGCCTCCAGTACCATCCTGCAGCCTGGCACAGACAAAGAGGCTCTGGGGATCCTAGTGTCCTACCAAGTCAGGATCAGCATAGTAGCGTCTCGTGGAGGCATCCTAGGAGATCTGACATCCAGTGACATCAGCGTGATGCTTCCTTTGAGCCTGATGCATCCTAAGCCATCTTCTGATGTCACCAGTGAGGATATTGTCATTGAAGACTTTGCTCAGCAGTGGCCAAAG------GAGACAGATGAGACTGAGGAAGAGGCCACC---GCCATTGCCTCGGGGGCTGAGGACAACATGGTTGACATGGGGGCCCTAGACAACCTTATCGCAAACACAGCCTATCTGCAAGCCCGT---------GATGGAGACACCAAAGACATGCAGAAACGGCGACGGAGCCTGGCATTGCCAGCCCTTGAGCACTGTGCAGAAGTGCGTCAAGCCTTGCCTGCTAACTTTGAGAGTCTGTGTGAGCAGCAGCCCATTGGCCGGCGTCTCTTCCACGACTTCCTGGCCACCGTGCCTGCCTACAAGGAGGCCGTGGACTTCCTCACCGAAGTGTCTAGCTGGGAGCTAGCTGAAGAGGATAGTATCAAAGACAGCACTCTGAGGAGGCTCATGAATGCTTGTGCACAG---------------GGCCAGCTCCTGTTCCTCAGCTCAGCCCTGGCCACCAAGTGCCAGGTTGCCTCTGAAAAGGAGCATGTATCCCTAGTGGAACTGGCTAGGGCTGAGACCATGGCCTTCCTTCAGAATCAACCTTTCCGGGACTTCCAAGATAGCCCCTTCTTTGACAGGTTTTTGCAATGGAAAACCTTTGAACAGCAGCCAATAACAGAAAAATATTTCGATGAATTCCGAGTGCTGGGGAAGGGGGGTTTCGGGGAGGTGTGTGCCATCAAAGTGAAAAATACTGGCAAGATGTATGCCTGTAAGAAATTAGACAAGAAGCGACTGAAGAAGAAAAAGGGGGAGCAGATGGCTCTTCTAGAGAAGGAAATCCTGGAGAAAGTCAACAGCCCCTTCATTGTAACACTGGCTTATGCCTTTGAGAGTAAGTCCCACCTGTGCCTGGTCATGAGCCTGATGAATGGTGGGGACCTCAAGTACCACATCTATCATGTAGGTGAGCGGGGCCTGCACATAAACAGGATCATATTCTACTCCGCACAGATCACTTGTGGAATACTGCACCTCCATTCCATTGGAATTGTCTACCGGGACATGAAGCCTGAGAACGTCCTTCTGGATGACCGTGGCAATTGTAGGCTGTCTGACCTGGGACTGGCTGTCCAGATTAAAGATGGCAAGGCCATCACTCAGAGGGCTGGAACCAATGGTTACATGGCTCCAGAAATCCTGAAGGAAGAAGAAAGTTATTCCTATCCTGTGGACTGGTTTGCAATGGGGTGTAGTATTTATGAAATGGTAGCTGGGCGAACGCCATTCAAAGATTACAAGGAAAAGGTCAGTAAAGAAGATTTAAAGCAGAGAACCTTGAAACAAGAGGTCATATTCCAACACCCAGGCTTCACAGAAGAAACCAAAGACATTTGTCATCTCTTCCTGGCCAAAAAAGCAGAGCTACGCTTGGGAAGCAGAGAAGAAGGGGATGATCCCAGGAAACATCCTTTCTTCAAAACAATCAACTTCCCCCGACTGGAGGCTGGCCTTATCGAACCCCCATTTGTGCCAGACCCCAACGTGGTGTATGCCAAAGACATCGCTGACATTGAAGATTTCTCTGAGGTCAAGGGGGTCGAATTTGATGAAAAAGATAGGAAATTCTTTAAAAAATTTGCAACAGGTGCTGTTGCTATAGCCTGGCAAGAAGAAATCATAGAAACTGGACTCTTTGAAGAGCTCAACGACCCCAATAGGTTATCAGGCTGTGCAAATGGCAGC---ACAGCCAAGTCTGGGGTGTGTGCGTTACTG
Macropus_rufus  ATGGCCACCAGCTCCAAGGTGTTTAAGAAGACCTGCCTCAATAGGAGGCTTTCCATCTACCTAGGGAAACGAGACTTTGTGGACCATATAGACTCAGTGGAACCCATTGATGGTGTTGTCCTGATTGACCCTGAGTACTTGAAAGATCGAAAAGTCTTTGTGGTGCTGACTTGTGCCTTCCGTTATGGCCGGGATGATCTGGACGTGATCGGTCTGACATTCCGAAAAGACCTCTATGTGCAGGCCCTGCAAGTTTTCCCCAAAGAGCCCACCCAAGCCCCATTGCCCCTCACAAGCCTTCAAGAATGCCTGCTGCAAAAGCTGGGTGACAGTGCCCATCCCTTCACCTTCCAGCTGCCCACCAATCTGCCTTGTTCAGTGACCCTGCAGCCTGGGCCCGAGGATGCTGAAAAGGCATGTGGAGTGGACTATGAAGTGAAGAGTTTCTATGCTGAGAATCTAGAGGAGAAAATCCACAAGAGGAACTCTGTTCGGCTGATCATTCGGAAGGTGCAGTTTGCCCCCCTGGACCTAGGCCCCATGCCCCGAGCTGAGAGCACCCGTCACTTCCTTCTGTCCGACCACCCCCTAAAGCTTGAAGCTTGGATGGACAAGGAGGTTCACTACCATGGGGACCCCATTGCTATCCACGTCACCATCCACAATGGCACCAGCAAGCTCGTCAAGAAAATCAAGGTGTCAGTTGACCAGATTGTTGAAGTTGTCCTGTACTCTGGAGACAAGTACACCAAGACTGTATTTACTGCAGAGTTTGGAGACACCGTAGCTGCCAATTCCACCTTCTCCAAGAGCTTCACGGTGACTCCGACCCTGGTGGCCAACCGTCAGAAACAGGGCCTGGCCTTGGATGGCAAACTGAAGCATGAAGACACCAATTTGGCCTCCAGTACCATCCTGCAGCCTGGCACAGACAAAGAGGCTCTGGGGATCCTAGTGTCCTACCAAGTCAGGATCAGCATAGTAGCGTCTCGTGGAGGCATCCTAGGAGATCTGACATCCAGTGACATCAGCGTGATGCTTCCTTTGAGCCTGATGCATCCTAAGCCATCTTCTGATGTCACCAGTGAGGATATTGTCATTGAAGACTTTGCTCAGCAGTGGCCAAAG------GAGACAGATGAGACTGAGGAAGAGGCCACC---ACCACTGCCTCGGGGGCTGAGGACAACATGGTTGACATGGGGGGCCTAGACAACCTTATTGCAAACACAGCCTATCTGCAAGCCCGT---------GATGGAGACACCAAAGACATGCAGAAACGGCGACGGAGCCTGGCATTGCCAGCCCTTGAGCACTGTGCAGAAGTGCGTCAAGCCTTGCCTGCTAACTTTGAGAGTCTGTGTGAGCAGCAGCCCATCGGCCGGCGTCTCTTCCACGACTTCCTGGCCACCGTGCCTGCCTACAAGGAGGCCGTGGACTTCCTCACCGAAGTGTCTAGCTGGGAGCTAGCTGAAGAGGATAGTATCAAGGACAGCACTCTGAGGAGGCTCATGAATGCTTGTGCACAG---------------GGCCAGCTCCCCTTCCTCAGCTCAGCCCTGGCCACCAAGTGCCAGGTTGCCTCTGAAAAGGAGCATGTATCCCTAGTGGAACTGGCTAGGGCTGAGACCATGGCCTTCCTTCAGAATCAGCCTTTCCGGGACTTCCAAGATAGCCCCTTCTTTGACAGGTTTTTGCAATGGAAAACCTTTGAACAGCAGCCAATAACAGAAAAATATTTCGATGAATTCCGAGTGCTGGGGAAGGGGGGTTTCGGGGAGGTGTGTGCCATCAAAGTGAAAAATACTGGCAAGATGTATGCCTGCAAGAAATTAGACAAGAAGCGACTGAAGAAGAAAAAGGGGGAGCAGATGGCTCTTCTAGAGAAGGAAATCCTGGAGAAAGTCAACAGCCCCTTCATTGTAACACTGGCTTATGCCTTTGAGAGTAAGTCCCACCTGTGCCTGGTCATGAGCCTGATGAATGGTGGGGACCTCAAGTACCACATCTATCATGTGGGTGAGCGGGGCCTGCACATAAACAGGATCATCTTCTACTCCGCACAGATCACTTGTGGAATACTGCACCTCCATTCTATTGGAATTGTCTACCGGGACATGAAGCCTGAGAACGTCCTTCTGGATGACCGTGGCAATTGTAGGCTGTCTGACCTGGGACTGGCTGTCCAGATTAAAGATGGCAAGCCCATCACTCAGAGGGCTGGAACCAATGGTTACATGGCTCCAGAAATCCTGAAGGAAGAAGAAAGTTATTCCTATCCTGTGGACTGGTTTGCAATGGGGTGTAGTATTTATGAAATGGTAGCTGGGCGAACGCCATTCAAAGATTACAAGGAAAAGGTCAGTAAAGAAGATTTAAAGCAGAGAACCTTGAAACAAGAGGTCATATTCCAACACCCAGGCTTCACAGAAGAAACCAAAGACATTTGTCATCTCTTCCTGGCCAAAAAAGCAGAGCTACGCTTGGGAAGCAGAGAAGAAGGGGATGATCCCAGGAAACATCCTTTCTTCAAAACAATCAACTTCCCCCGACTGGAGGCTGGCCTTATCGAACCCCCATTTGTGCCAGACCCCAACGTGGTATATGCCAAAGACATCGCTGACATTGAAGATTTCTCTGAGGTCAAGGGGGTCGAATTTGATGAAAAAGATAGGAAGTTCTTTAAAAAATTTGCAACAGGTGCTGTTGCTATAGCCTGGCAAGAAGAAATCATAGAAACCGGACTCTTTGAAGAGCTCAACGACCCCAATAGGTTATCAGGCTGTGCAAATGGCAGC---ACAGCCAAGTCTGGGGTGTGTGCGTTACTG
Monodelphis_domestica  ATGGCCACCAGTTCCAAGGTGTTCAAGAAGACCTGCCCCAACGGGAAGCTGTCCATCTACCTGGGGAAACGGGACTTTGTGGACCACGTGGACTCAGTGGAACCCATTGATGGTGTCGTCCTGGTTGATCCCGAGTACATGAAAGATCAAAAAGTGTTCGTAGTGCTGACTTGTGCTTTCCGCTATGGCCGGGATGACCTGGATGTGATCGGTCTGACGTTCCGCAAAGACCTCTACGTGCAGGCTCTGCAGGTGCTCCCCAGAGAGTCTCCAGAGGCTCCATTGGCCCTCACAGCTCTTCAAGAATGCCTGCTGCGCAAGCTTGGCGCTAACGCCCATCCCTTCACCTTCCAGCTGGCCCCCAATCTACCCTGTTCAGTGACCCTCCAGCCTGGGCCTGAGGATGCTGAAAAGGCCTGCGGAGTAGACTTTGAAGTGAAGAGTTTCTATGCTGAGAATTTGGAGGAGAAAATCCATAAGAGGAACTCTGTGCGTCTGATCATTCGCAAAGTGCAGTTTGCCCCCTCGGACCTAGGCCCCAAACCCCGGGCTGAGACTGCCTGGCACTTCCTTCTCTCTGACCACCCCCTGAAGCTAGAAGCCTGGATGGACAAAGAGGTCTACTACCATGGGGAACCCATCTCCATCCATGTCGCCATCAACAATGGCAGCAGCAAGCTCATCAAGAAAATAAAGGTGGCAGTTGACCAGATTGTTGACGTCGTCCTGTACTCCGGGGACAAGTACACCAAGACCGTGTTCACTGCAGAGTTTGTAGAGACGGTGGCTGCCAATTCCACGTTCTCCAAGAGCTTCACAGCGACACCAAGCCTGGCTGCCAACCGCCAGAAACAGGGCCTGGCCCTGGATGGCCAACTTAAGCATGAAGACACCAATCTGGCCTCCAGCACCATTCTTCAGCCGGGCACAGACAGAGAGGCCCTGGGGATCCTGGTGTCCTACCAAGTCAGGATCAGCATGGTGGTGTCTCGTGGAGGCATCCTAGGAGATCTGATGTCCAGTGACATGAGCGTGGCGCTTCCTCTGAGGCTGATGCATCCCAAGCCATCTTGCGATGTCACCAGTGAGGATGTTGTCATAGAAGACTTCGCT------------------------GGACATGACACTGAAGAAGAGACCACCGTCGCCACTGCCTCCGGGGCCAAGGACAACATGGTTGACATGGGTGGTCTGGACAACCTTATTGCCAATACAGCCTATCTCCAAGCCCGCAACACAGGAGATGGAGACACCAAGGAGATGCAGAAGCGGCGACGCAGCCTGGCACTGCCAACCCCCGAGAATTGTACGGAACTGCGTCAGGTCTTGCCCCCTCACTTTGAGACTTTGTGTGAGCAGCAGCCCATCGGCCGCCGTCTCTTCCATGACTTTCTGGCCACGGTGCCCAGCTACAAAGAGGCTGTGGACTTCCTGGGTGAGGTGTCTACCTGGGAACTGGCTGAAGAGGATGGTACCAAGGACAGCACTCTGAAGAAGCTGGTGAATGCTTGTGCGCAGGCCAGCGCCCCAACGGGGCAGCTCCCCTTCCTCAGCCCTGCCCTGGCCACCAGGTGCCAGGTGGCCTCTGAGAAGGAGCACGCATCCTTGGTGGGGCTGGCCAAGGCAGAGACGATGGCCTTCCTTCAGAATCAGCCCTTCCAGGACTTCCAAGCTAGCCCCTTCTTTGACAAGTTTTTGCAGTGGAAAGCCTTTGAACAGCAGCCAATAACAGAAAAATACTTCTATGAGTTCCGAGTGCTGGGGAAGGGGGGCTTTGGGGAGGTGTGTGCCGTCCAAGTGAAAAATACTGGCAAGATGTATGCTTGTAAGAAGTTGGACAAGAAGCGGCTGAAGAAAAAAAAGGGGGAGCAGATGGCTCTTTTAGAAAAGGAAATCCTGGAGAAAGTCAATAGCCCTTTCATCGTGACCCTGGCCTATGCCTTTGAGAGCAAGTCCCACCTGTGCCTGGTCATGAGCCTGATGAACGGGGGGGACCTCAAGTTCCATATCTACAACGTGGGGGAGCGGGGCCTGGCCATCAACAGGACCATCTTCTACTCGGCGCAGATCACCTGTGGAATCTTGCACCTCCACTCTATTGGCATCGTCTACCGGGACATGAAGCCCGAGAACGTCCTTCTGGACGACCACGGAAACTGTCGGCTGTCTGACCTGGGACTGGCTGTGCAGATCAAAGAGGGCAAGCCCATCACCCAGAGGGCTGGAACCCATGGTTACATGGCTCCAGAAATCCTGAAGGAAGAGGAGAGTTATTCCTATCCTGTGGACTGGTTTGCAATGGGATGTAGTATTTACGAAATGGTGGCTGGGCGAACGCCGTTCAAAGATTACAAGGAAAAGGTCAGCAAAGAAGATTTAAAGCAGAGAACCTTGGAACAGGAGGTCAAATTCCAACACGAAGGCTTCACAGAAGAAGCCAAAGACATTTGCCGTCTCTTCCTGGCCAAAAAAGCAGAGCAGCGCTTAGGAAGCAGACAAGAAGGGGATGATCCAAGGAAACACGCTTTCTTCCAAACCATCAATTTCCCCCGATTGGAGGCTGGCCTCGTCGAGCCTCCTTTTGTGCCGGACCCCTCGGTGGTGTATGCCAAAGACATCGCCGACATTGAAGACTTCTCTGAGATCAAGGGGGTAGAATTCGATGACAGAGACAGAAAGTTCTTTAAAAAATTTGCAACAGGAGCTGTTCCCATAGCTTGGCAAGAAGAAATTATAGAGACAGGACTGTTTGAAGAACTCAACGACCCCCATCGATTGTCAGGCTGTCCAAATGGCAGCCAAAGCTCCAAGTCTGGGGTGTGTGTGTTACTG
Myrmecobius_fasciatus  ATGGCCACCGGCTCCAAGGTGTTTAAGAAGACCTGCTCCGATGGGAAGCTTTCCGTCTACCTGGGAAAACGGGACTTTGTGGACCACATAGACTCAGTGGAACCCATTGATGGTGTTGTCTTGATTGACCCTGAGAACGCAAAAGATCGAAAAGTGTTTGTGGTGCTGACTTGTGCCTTCCGCTACGGCCGGGATGATCTGGATGTGATCGGTCTGACCTTCCGCAAAGACCTCCATATGCAGGCCGTGCAAGTGTTCCCCAAAGAGCCCTCCCAGGCCCCATTGCCCCTCACGAACCTTCAAGAATGCCTGCTGCACAAGCTTGGTGACAACGCCTATCCCTTCACCTTCCAGCTGCCCACCAATCTGCCCTGTTCAGTGACCCTGCAGCCTGCACCCGAGGACGCCGATAAGGCCTGCGGAGTGGACTATGAAGTGAAGAGTTTCTATGCTGAGAATTTAGAGGAGAAAATCTCCAAGAGGAACTGCGTGCGTCTAATCATTCGCAAGGTGCAGTTTGCCCCCCTGGACCTAGGCCCCATGCCCCGGGCTGAGACCACCCGGCACTTCCTTCTGTCTGACCACCCTCTGAAGCTAGAAGCTTGGATGGACAAGGAGGTTCACTACCACGGGGAACCCATCTCCGTCCATGTTGACATCAACAATGGCACCAGCAAGCTCATCAAGAAAATCAAGGTGTCAGTTGACCAGATCGTGGACGTCGTCCTGTACTCGGGGGACAAGTACACCAAAACCGTGTTTTCTGCAGAGTTTGGCGAGACTGTGGCTGCTAATTCTACCTTTTCCAAGAGCTTCACGGCGACCCCAACCCTGGCTAGCAACCGTCAGAAACAGGGCCTGGCCTTGGATGGCAAACTTAAGCATGAAGACACCAATCTGGCCTCCAGTACCATTCTTCAGCCCGGCACGGACAAAGAGGCTCTGGGGATCCTAGTGTCCTACCAAGTCAGGATCAACATCGTGGTATCCCGTGGAGGCATCCTAGGAGATCTGACATCCAGTGACATGAGTGTGGTGCTGCCCTTGAGCCTGATGCATCCCAAGCCATCTTACGATGTCAACAGTGAGGACATCATTATCGAGGAGTTTGCTCAGAAGTGGCCAAAGGGTCAGGGGGGAGATGAGGCTGAGGAAGAGGCCCCC---AACACT---------GCTGAGGACAACATG---GACATGGGAGGCCTAGACAATCTCATTGCAAACACAGCCTACCTCCAGGCCCGG---------GATGGAGATGCCAAGGAGATGCAGAAGCGCCGGCGCAGCCTGGCACTGCCCCCCCGCGAGCACTGTGCAGAGCTGCGGCAAGCCTTGCCCACTCACTTTGAGAGTATGTGTGAGCAGCAGCCCATCGGCCGCCGCCTCTTCCACGACTTTCTGGCCACGGTGCCCTCCTACAAGGAGGCCGTGGACTTCCTCGCCGAGGTGTCCAGCTGGGAACTGGCTGAGGAAGGCAGTACCAAGGACAGCATGCTGAGGGGGCTGGTGCAGTCATGTGCCCAGGCC---ACCCCCACAGGCCAGCTCCCCTTCCTCAGCCCAGCCCTGGCCACCAAGTGCCAGGCTGCCTCGGAGACGGAGCACGCTTCGCTAGTGGAGCTGGCCAAGGCTGAGACGATGACTTTCCTGCAGGATAAGCCCTTCCGGGACTTCCAAGCTAGCCCCTTCTTTGACAAGTTTTTGCAGTGGAAAGCCTTTGAACAGCAGCCAATAACAGAGAAATATTTCGAGGAGTTCCGAGTGCTGGGGAAGGGGGGTTTTGGGGAGGTGTGTGCCGTGCAAGTGAAAAATACTGGCAAGATGTACGCCTGTAAGAAGTTGGACAAGAAGCGGCTGAAGAAGAAAAGGGGGGAGCAGATGGCTCTTCTGGAGAAGGAAATCTTGGAGAAAGTCAACAGCCCTTTCATCGTGACACTGGCCTACGCCTTTGAGAGTAAGTCCCACCTTTGCCTGGTCATGAGCCTGATGAATGGCGGAGACCTCAAGTACCACATCTATAATGTGGGCGAGCGGGGCCTGGAGATAAACCGGATCATCTTCTACTCTGCACAGATCACTTGTGGAATACTGCACCTGCACTCGATCGGCATCGTCTATCGGGACATGAAGCCCGAGAACGTCCTGCTGGACAACCGTGGCAACTGCAGACTGTCAGACCTGGGGCTGGCTGTCCAGATCCAAGACGGCAAGCCCATCACCCAGAGGGCTGGAACCAATGGTTACATGGCTCCAGAAATCTTGAAGGAAGAAGAAAGTTATTCCTATCCTGTGGACTGGTTCGCTATGGGCTGTACAATTTATGAAATGGTAGCGGGGCGAACGCCGTTCAAAGATTACAAGGAAAAAGTCAGCAAGGAAGATTTAAAGCAGAGAACCTTGAAGGAGGAGGTCATCTTCCAGCACGCCGGCTTCACGGAAGAAGCCAAAGACGTCTGCCGGCTCTTCCTGGCCAAACGGGCAGAGCAGCGCCTAGGAAGCAGAGAAGAAGGGGACGATCCCAGGAAACACGCTTTCTTCAAAACCATCAACTTCCCCCGCCTGGAGGCCGGCCTGGTGGAGCCTCCCTTTGTGCCAGACCCCAATGTGGTCTACGCCAAAGATGTCGGCGATATTGAAGACTTCTCTGAGATCAGAGGGATTGAATTTGACGAAAAAGATAGAAAGTTCTTTAAAAAATTTGCAACAGGCGCTGTCCCAATAGCCTGGCAAGAAGAAATTATAGAAACGGGACTGTACGAAGAACTCAATGATCCCAATAGATTGTCCGGCTGTGCGAATGGCAGC---ACGTCCAAGTCCGGGGTGTGTGTGGTACTG
Notoryctes_typhlops_DNA_Zoo  ATGGCCACCATCTCCAAGATGTATAAGAAGACCTGCACCAATGGGAAGCTTTCCATCTACCTGGGGAAACGGGACTTTGTGGACCACATAGACTCAGTGGAACCCATTGATGGGGCTGTTCTCTTTGACCCTCAGTCCTTGAATGATCGAAAAGTATTTGTTGTGCTGACTTGTGTCTTCCGCTATGGCCGGGATGATCTGGATGTGATGGGTCTGAGGTTCCACAAAGACCTCCATATGCAGGCCCTGCAAGTGTTCCCCAGAGAGCCCACCCAGGCCCCATTGTCCCTCACAGCCCTTCAAGAATTTCTGCTGCACAAGCTTGGTGACAATGCCTATCCCTTCACCTTCCAGCTGCCCACCAATCTGCCCTGTTCAGTGACCCTGCAGCCTGGGCCTGAGGATACTGGAAAGGCCTGTGGAGTGGACTATGAATTGAAGAGTTTCTATGCTGAGAATTTAGAAGAGAAAATCCACAAGAGAGACTCTGTGCGTCTGATCATTCGGAAGATACAGTTTGCCCCCCTGGACCTAGGCCCCATACCCAAGGCTGAGACCACCCGGAACTTCCTTCTGTCTGACCACCCCTTGAAGCTTGAAGCTTGGCTGGACAAGGAGGTTCACTACCATGGTAAGCCCATCTCCATCCATGTCGCCATCAACAATGGCACCAGCAAATTCATCAAGAAAATCAAGGTGTCAGTTGACCAGATTGTTGATGTTGCCTTGTACTCTGAAGACAAATGCACCAAGACTGTGTTTGCTGCAGAGTTTAGAGAGACTGTTGTTGCCAATTCCACCTTCTCCAAGAGCTTCACAGCAACTCCGAGCTTGGTTTTCAACCGCCAGAAACAGGGTCTGGCCTTGGATGGCAAACTGAAGCATGGAGACACCAATCTGGCCTCTACTACCATCCTTCAGCCCGGCACAGATAAAGCGGCTCTGGGGATCCTAGTGTCCTACCAAGTTAGGATCAGCATCGTGGTATCTAGTGGAGGCATCCTAGGAGATCTGACATCCAGTGACATGAGTGTGGTGCTTCCCCTGAAACTGATGCATCCCAAGCCATGTTACNATGTCACCNNAGAGGATATCATCTTTGAAGACTTTGCTCAGCAA------------CAGAGGGCAGATGAGACTGAGGAAGAGGCCGGN---GTC------------ACTGAGACCCACATGGTTGACATGGGGGGCCTAGATAACCTTATTGCAAACACAACCTATCTACAAGCCTGT---------GATGGAGACACCAAGGAGATGCAGAAACGGCGACGCAGCCTGGCACTGCCAGCACGTGAACTTTGTGTAGGACTGCGTCAAGCCTTGTCCACTCACTTTGAGAGTATGTGTGAGCAGCAGCCCGTCGGCCGCCGGCTCTTCCACGACTTCTTAGCCACGATGCCTGCCTACAAAGAGGCTGTGGATTTTCTCACTGAGGTGTCTAGCTGGGAACTGGCTGAAGACGATAGTACCAAGGACAGCAGTCTGAGGAGGCTGGTAAATGCTTGCGCACACCCTAGCAGCCCATTGAGCCAGCTCCCCTTCCTCAGTCCAGCCCTGGCCACTAAGTGCCAGGCTGCCTCTGAGAAGGAGCATGCTTCACTAGTGGGACTGGCCAAGGCTGAGACGATGGTCTTCCTTCGAGAACAGCCCTTCCGGGACTTCAAAGCCAGCCCCTTCTTTGACAGGTTTTTACAGTGGAAAGCTTTTGAACAGCAGCCAATAACAGAAAAATACTTCGATGAGTTCCGAGTGCTGGGGAAGGGGGGTTTTGGGGAGGTGTGTGCAGTCCAGGTGAAAAATACTGGCAAGATGTATGCCTGTAAGAAATTGGATAAGAAACGCCTGAAGAAGAAAAAGGGGGAGGATATGGCTCTTTTAGAAAAGGAAATTCTAGAGAAAGTCAACAGCCCTTTCATCGTGACACTGGCCTATGCTTTTGAGACTAAGTCCCACCTGTGCCTGGTCATGAGCCTCATGAATGGTGGGGACCTCAAGTACCACATCTATCATGTGGGTGAGCGAGGCCTAGATATAAATAGGATCATCTTCTACTCTGCACAGATCACTTGTGGAATATTGCACCTACACTCCATTGGCATTGTCTACCGGGATATGAAGCCTGAGAATGTTCTTCTGGATGACCGTGGCAACTGTAGGCTGTCGGACCTGGGACTGGCTATCCAGATCAGAGACGGCAAGCCCATTACCCAGAGGGCTGGAACCAATGGTTACATGGCTCCAGAAATCCTGA---AAGAAGAAAGTTACTCCTATCCTGTGGACTGGTTCGCGATGGGATGTAGTATTTACGAAATGGTAGCTGGGCGAACGCCATTCAAAGATCACAAAGAAAAGGTCGGCAAAGAAGATTTAAAGCAGAGAACCTTGGAACAAGAAGTCATGTTCCCACACCTGGGCTTCACAGAAGAAGCCAAAGATGTTTGTCGACTCTTCCTGGCCAAAAAGGCAGAGNNNCGCTTAGGAAGCAGAGAAGAAGGGGATGATCCCAGGAAACATGATTTCTTCAAAACCATCAACTTCCCCCGACTGGAAGCTGGCCTTATTGAACCCCCCTTTTTGCCAGACCCCAATGTCGTGTATGCCAAAGACATCTGTGATATTGAAGACTTCTCTGAGGTCAAGGGGGTCGAATTTGATGAAAAAGATAGAAGCTTCTTTAAAAAATTTGCAACAGGTGCTATTCCTATAGCTTGGCAAGAAGAAATTATAGAAACAGGACTATTTGAAGAACTCAATGATCCTGATAGATTGTCAGGCTGTGCAAATGGTAGC---ACAGCCAAGTCTGGGGTGTGTGTGTTACTG
Notoryctes_typhlops_NYGC  ATGGCCACCATCTCCAAGATGTATAAGAAGACCTGCACCAATGGGAAGCTTTCCATCTATCTGGGGAAACGGGACTTTGTGGACCACATAGACTCAGTGGAACCCATTGATGGGGCTGTTCTCTTTGACCCTCAGTCCTTGAATGATCGAAAAGTATTTGTTGTGCTGACTTGTGTCTTCCGCTATGGCCGGGATGATCTGGATGTGATGGGTCTGAGGTTCCACAAAGACCTCCATATGCAGGCCCTGCAAGTGTTCCCCAGAGAGCCCACCCAGGCCCCATTGTCCCTCACAGCCCTTCAAGAATTTCTGCTGCACAAGCTTGGTGACAATGCCTATCCCTTCACCTTCCAGCTGCCCACCAATCTGCCCTGTTCAGTGACCCTGCAGCCTGGGCCTGAGGATACTGGAAAGGCCTGTGGAGTGGACTATGAATTGAAGAGTTTCTATGCTGAGAATTTAGAAGAGAAAATCCACAAGAGAGACTCTGTGCGTCTGATCATTCGGAAGATACAGTTTGCCCCCCTGGACCTAGGCCCCATACCCAAGGCTGAGACCACCCGGAACTTCCTTCTGTCTGACCACCCCTTGAAGCTTGAAGCTTGGCTGGACAAGGAGGTTCACTACCATGGTAAGCCCATCTCCATCCATGTCGCCATCAACAATGGCACCAGCAAATTCATCAAGAAAATCAAGGTGTCAGTTGACCAGATTGTTGATGTTGCCTTGTACTCTGAAGACAAATGCACCAAGACTGTGTTTGCTGCAGAGTTTAGAGAGACTGTTGTTGCCAATTCCACCTTCTCCAAGAGCTTCACGGCAACTCCGAGCTTGGTTTTCAACCGCCAGAAACAGGGTCTGGCCTTGGATGGCAAACTGAAGCATGGAGACACCAATCTGGCCTCTACTACCATCCTTCAGCCCGGCACAGATAAAGCGGCTCTGGGGATCCTAGTGTCCTACCAAGTTAGGATCAGCATCGTGGTATCTAGTGGAGGCATCCTAGGAGATCTGACATCCAGTGACATGAGTGTGGTGCTTCCCCTGAAACTGATGCATCCCAAGCCATGTTACNATGTCACCNNAGAGGATATCATCTTTGAAGACTTTGCTCAGCAA------------CAGAGGGCAGATGAGACTGAGGAAGAGGCCGGN---GTC------------ACTGAGACCCACATGGTTGACATGGGGGGCCTAGATAACCTTATTGCAAACACAACCTATCTACAAGCCTGT---------GATGGAGACACCAAGGAGATGCAGAAACGGCGACGCAGCCTGGCACTGCCAGCACGTGAACTTTGTGTAGGACTGCGTCAAGCCTTGTCCACTCACTTTGAGAGTATGTGTGAGCAGCAGCCCGTCGGCCGCCGGCTCTTCCACGACTTCTTAGCCACGATGCCTGCCTACAAAGAGGCTGTGGATTTTCTCACTGAGGTGTCTAGCTGGGAACTGGCTGAAGACGATAGTACCAAGGACAGCAGTCTGAGGAGGCTGGTAAATGCTTGCGCACACCCTAGCAGCCCATTGAGCCAGCTCCCCTTCCTCAGTCCAGCCCTGGCCACTAAGTGCCAGGCTGCCTCTGAGAAGGAGCATGCTTCACTAGTGGGACTGGCCAAGGCTGAGACGATGGTCTTCCTTCGAGAACAGCCCTTCCGGGACTTCAAAGCCAGCCCCTTCTTTGACAGGTTTTTACAGTGGAAAGCTTTTGAACAGCAGCCAATAACAGAAAAATACTTCGATGAGTTCCGAGTGCTGGGGAAGGGGGGTTTTGGGGAGGTGTGTGCAGTCCAGGTGAAAAATACTGGCAAGATGTATGCCTGTAAGAAATTGGATAAGAAACGCCTGAAGAAGAAAAAGGGGGAGGATATGGCTCTTTTAGAAAAGGAAATTCTAGAGAAAGTCAACAGCCCTTTCATCGTGACACTGGCCTATGCTTTTGAGACTAAGTCCCACCTGTGCCTGGTCATGAGCCTCATGAATGGTGGGGACCTCAAGTACCACATCTATCATGTGGGTGAGCGAGGCCTAGATATAAATAGGATCATCTTCTACTCTGCACAGATCACTTGTGGAATATTGCACCTACACTCCATTGGCATTGTCTACCGGGATATGAAGCCTGAGAATGTTCTTCTGGATGACCGTGGCAACTGTAGGCTGTCGGACCTGGGACTGGCTATCCAGATCAGAGACGGCAAGCCCATTACCCAGAGGGCTGGAACCAATGGTTACATGGCTCCAGAAATCCTGA---AAGAAGAAAGTTACTCCTATCCTGTGGACTGGTTCGCGATGGGATGTAGTATTTACGAAATGGTAGCTGGGCGAACGCCATTCAAAGATCACAAAGAAAAGGTCGGCAAAGAAGATTTAAAGCAGAGAACCTTGGAACAAGAAGTCATGTTCCCACACCTGGGCTTCACAGAAGAAGCCAAAGATGTTTGTCGACTCTTCCTGGCCAAAAAGGCAGAGCAACGCTTAGGAAGCAGAGAAGAAGGGGATGATCCCAGGAAACATGATTTCTTCAAAACCATCAGCTTCCCCCGACTGGAAGCTGGCCTTATTGAACCCCCCTTTTTGCCAGACCCCAATGTCGTGTATGCCAAAGACATCTGTGATATTGAAGACTTCTCTGAGGTCAAGGGGGTCGAATTTGATGAAAAAGATAGAAGCTTCTTTAAAAAATTTGCAACAGGTGCTATTCCTATAGCTTGGCAAGAAGAAATTATAGAAACAGGACTATTTGAAGAACTCAATGATCCTGATAGATTGTCAGGCTGTGCAAATGGTAGC---ACAGCCAAGTCTGGGGTGTGTGTGTTACTG
Phascogale_tapoatafa  ATGGCCACCAGCTCCAAGGTGTTTAAGAAGACCTGCTCCAATGGGAAGCTTTCCGTCTACCTGGGAAAACGGGACTTTGTGGACCATATAGACTCAGTGGAACCCATTGATGGGGTTGTCCTGATTGACCCTGAGAACGCGAAAGATCAAAAAGTGTTTGTGGTGCTGACTTGTGCCTTCCGTTACGGCCGGGATGATCTGGATGTGATCGGTCTGACCTTCCGGAAAGATCTCCATATGCAGGCCCTCCAAGTGTTCCCTAAAGAGCCCTCCCAGGCCCCAATGCCCCTCACAAACCTTCAAGAATGCCTGTTGCACAAGCTCGGTGACAATGCCTACCCCTTCACCTTCCAGCTGCCCACCAATCTGCCCTGTTCGGTGACCCTGCAGCCTGCGCCCGAGGACGCCGATAAGGCCTGTGGAGTGGACTATGAAGTGAAGAGTTTCTATGCTGAGAATGTAGAGGAGAAAATCTCCAAGAGGAACTCCGTGCGTCTAATCATTCGGAAGGTGCAGTTTGCCCCCCTGGACCTGGGCCCCATGCCCCGGGCTGAGACCACCCGGCACTTCCTTCTGTCTGACCACCCTCTGAAGCTAGAAGCTTGGATGGACAAGGAGGTTCACTACCACGGGGAACCGATCTCCATCCATGTCGACATCAACAATGGCACCAGCAAGCTCATCAAGAAAATCAAGGTGTCGGTTGACCAGATCGTGGATGTTGTCCTGTACTCTGGGGACAAGTACACCAAAACTGTGTTCTCTGAAGAGTTTGGCGAGACTGTGGCTGCTAACTCTACCTTTTCCAAGAGCTTCACGGCGACCCCCACCCTGGCCACCAACCGTCAGAAACAGGGCCTGGCCTTGGATGGCAAACTTAAGCATGAAGACACCAATCTGGCCTCGAGTACCATTCTTCAACCTGGCACGGACAAAGAGGCTCTGGGGATCCTAGTGTCCTACCAAGTCAGGATCAACATCGTGGTATCTCGCGGAGGCATCCTAGGAGATCTGACATCCAGTGACATGAGTGTGGTGCTGCCCTTGAGCCTGATGCATCCCAAGCCATCTTACGATGTCACCAGTGAGGACATCATCATCGAGGAGTTTGCTCAGAGGTGGCCAAAGGGCCAGGGGGGAGATGAGCCTGAGGAGGAGGCCCCC---AACACT------------GAGGACAACATG---GACTTGGGAGGCCTAGACAATCTCATTGCAAACACAGCCTACCTCCAGGCCCGG---------GATGGAGACACCAAGGAGATGCAGAAGCGCCGGCGCAGCCTGGCCCTGCCCGCCCGCGAGCACTGCACAGAGCTGCGGCAAGCCTTGCCCACTCACTTTGAGAGTATGTGTGAGCAGCAGCCCATCGGCCGCCGCCTCTTCCACGACTTCCTGGCCACGGTGCCCGCCTACAAAGTGGCCGTGGACTTCCTCGCTGAGGTATCCAGCTGGGAACTGGCTGAGGAGGGCAGTACCAAGGACAGCACGTTGAGGGGTCTGGTGCAATCGTGTGCCCAGGCC---ACCCCCAGAGGTCAGCTCCCCTTCCTCAGCCCGGCCTTGGCCACCAAGTGCCAGGCGGCCTCAGAGACGGAGCAGGCTTCCCTAGTGGAGCTGGCCAAAGCCGAGACGATGACTTTCCTGAAGGATCAGCCTTTCCGGGACTTCCAAGCTAGCCCCTTCTTTGACAGGTTTTTGCAGTGGAAAGCCTTTGAACAGCAGCCAATAACAGAGAAATATTTCGAGGAGTTCCGAGTTCTGGGGAAGGGGGGTTTCGGGGAGGTGTGTGCCGTCCAAGTGAAAAATACTGGCAAGATGTATGCTTGTAAGAAGTTGGACAAGAAACGGCTGAAGAAGAAAAGAGGGGAGCAGATGGCTCTTCTAGAGAAGGAAATCTTGGAGAAAGTCAACAGCCCTTTCATCGTGACACTGGCCTATGCCTTTGAGAGTAAGTCCCACCTGTGCCTGGTCATGAGCCTGATGAATGGCGGAGACCTCAAGTACCACATCTACCATGTGGGTGAGCGGGGCCTGGAGATAAACCGGATCATCTTCTACTCTGCACAGATCACTTGTGGAATACTGCACCTGCACTCGATCGGCATCGTCTATCGGGACATGAAGCCCGAGAACGTCCTTCTGGATGACCGCGGCAACTGCAGACTGTCGGACCTGGGACTGGCTGTCCAGATCAAAGACGGCAAGCCCATCACCCAGAGGGCTGGAACCAATGGTTACATGGCTCCAGAAATCTTGAAGGAAGAAGAAAGTTATTCCTATCCTGTGGACTGGTTCGCTATGGGCTGTACTATTTACGAAATGGTAGCAGGGCGAACGCCATTCAAAGATTACAAGGAAAAAGTCAGCAAGGAAGATCTAAAGCAGAGAACCTTGAACGAGGAGGTCATCTTCCAGCACGCCGGCTTCACGGAAGAAGCCAAAGATGTCTGCCGGCTCTTCCTGGCCAAACGCGCAGAGCAGCGCCTAGGAAGCAGAGAAGTAGGGGACGATCCCAGGAAACACGCTTTCTTCAAAACCATCAACTTCCCCCGCCTAGAGGCCGGCCTGGTGGAGCCTCCCTTTGTGCCAGACCCCAATGTGGTCTACGCCAAAGACGTCGGCGATATTGAAGACTTCTCTGAGGTCAGGGGGATTGAATTTGACGAAAAAGATAGAAAGTTCTTTAAAAAATTTGCAACGGGCGCTATTCCAATAGCCTGGCAAGAAGAAATTATAGAAACAGGACTGTTCGAAGAACTCAACGACCCCAGTAGACTG---TGCTGTGTGAATGACAGC---ACGTCCAAGTCCGGGGTGTGTGTGGTGCTT
Phascolarctos_cinereus  ATGTCCACCAGCTCCAAGGTATTTAAGAAGACCTGCCCCAATGGGAAGCTTTCCATCTACCTGGGGAAACGGGACTTTGTGGACCATATAGACTCAGTGGAACCCATTGATGGTGTTGTCCTGATTGACCCTGAGCACTTGAAAGATAGAAAAGTGTTTGTGGTGCTGACTTGTGCCTTCCGCTATGGCCGGGATGATCTGGATGTGATCGGTCTGACGTTCCGCAAAGACCTCTATGTGCAGGCCCTGCAAGTTCTCCCCAAAGAGCCCACCCAAGACCCATTGCCCCTCACAAACCTTCAAGAATGCCTGCTGCACAAGCTTGGTGACAATGCCCATCCATTCACCTTCCAGCTACCCACCAATCTGCCCTGTTCAGTGACCCTGCAGCCTGGGCCTGAGGATGCTGAAAAGGCCTGTGGCGTGGACTACGAAGTGAAGAGTTTCTATGCTGAGAATTTAGAGGAGAAAATCCACAAGAGGAACTCTGTGCGTCTGATCATTCGAAAGGTGCAGTTTGCCCCCCTGGACCTAGGCCCCATGCCCCGGGCTGAGACCACTCGTCACTTCCTTCTGTCTGACCACCCCCTAAAGCTAGAAGCTTGGATGGACAAGGAGGTTCACTACCATGGGGAGCCCATCTCCATCCATGTGGTCATCTGTAATGGCACCAGCAAGCTCATCAAGAAAATCAAGGTGTCAGTTGACCAGATTGTGGATGTCGTCTTGTACTCCGGGGACAAGTACACCAAGACTGTGTTTACTGCAGAGTTTGGAGAGACCGTGCCTGGCCATTCCACCTTCTCCAAGAGCTTCACGGCAACTCCAAGCCTGGCTGCCAACCGCCAGAAACAGGGCCTGGCCTTGGACGGCAAACTCAAGCATGAAGACACCAACCTGGCCTCTACTACCATCCTTCAGCCGGGCACAGACAAAGAGGCTCTGGGGATCCTAGTGTCCTACCAAGTCAGGATCAGCACAGTGGCATCTCGTGGAGGCATCCTAGGAGATCTGACGTCCAGTGACGTGAGCGTGGTGCTTCCCTTGAGCCTGATGCATCCCAAGCCATCTTCTGATGTCACCAGTGAGGATGTCGTCATTGAAGACTTTTCTCAGCAGTGGCCGAAGATCCAGGGTGCAGATGAGACTGAGGAAGAGGCCACC---TCTACCGCCTCGGGGACTGAGGACAACATGGTTGACATGGGGGGCCTAGACAACCTTATTGCAAATACAGCTTATCTACAAGCCCGC---------GATGGAGACACCAAGGACATGCAGAAACGGCGACGCAGCCTGGCACTGCCAGCCCCTGAGCATTGTGCAGAGCTGCGTCAAGCCTTGCCCACTCACTTTGAGAGTTTGTGTGAGCAGCAGCCCATCGGCCGCCGTCTCTTCCATGACTTCTTGGCCACCGTGCCTGCCTACAAAGGGGCTGTGGACTTCCTCACTGAGGTGTCTAGCTGGGAACTAGCTGAAGAGGATAGTACCAAGGACAGCACTCAGAGGAGGCTGGTGAATGCTTGTGCACAGGCCAGCACCCCCACGGGCCAGCTCCCGTTCCTCAGCCCAGGCCTGGCCACCAAATGCCAGGTTGCCTCTGAGAAGGAGCACGCATCCCTAGTGGAGCTGGCCAAGGCTGAGACGATGGCCTTCCTTCAGGATGGGCCTTTCCGGGACTTCCAAGCTAGCCCCTTCTTTGACAGGTTTTTACAGTGGAAAGCCTTTGAACAGCAGCCAGTAACAGAAAAATATTTCGATGAATTCCGAGTGCTGGGGAAGGGGGGTTTCGGGGAGGTGTGTGCCATTCAAGTGAAAAATACTGGCAAAATGTATGCCTGTAAGAAGTTGGACAAGAAGCGGCTGAAGAAGAAAAAGGGGGAGCAGATGGCTCTTCTAGAGAAGGAAATCTTGGAAAAAGTCAACAGCCCTTTCATCGTGACCCTGGCCTATGCCTTTGAAAGTAAGGCCCACCTGTGCCTGGTCATGAGCCTGATGAATGGTGGGGACCTCAAGTACCACATCTACCATGTGGGTGAGCGGGGCCTGGAGACCAACAGGGTCATCTTCTACTCTGCGCAGATCACGTGTGGAATATTGCACCTCCACTCCATCGGCATTGTCTATCGGGACATGAAGCCTGAGAATGTCCTTCTGGATGACCGTGGCAACTGTCGGCTGTCTGACCTGGGATTGGCTGTCCAGATCAAAGATGGCAAGCCCATCACCCAGAGGGCTGGAACCAGTGGTTACATGGCTCCAGAAATCCTGAAGGAAGAAGAAAGTTATTCCTATCCTGTGGACTGGTTTGCAATGGGGTGTAGCATTTATGAAATGGTAGCTGGGCGAACGCCATTCAAAGATTACAAAGAAAAGGTCAGCAAAGAAGATTTAAAGCAGAGAACCTTGAAACAAGAAGTCAAATTCCAACACCCAGGCTTCACAGAAGAAGCCAAAGACATATGTCGTCTCTTCCTAGCCAAAAAAGCAGAACAACGCTTAGGAAGCAGAGAAGAAGGAGATGATCCCAGGAAACACGCTTTCTTCAAAACAATCAACTTTTTCCGACTGGAGGCTGGCCTCATCGAACCCCCCTTTGTGCCAGACCCAAATGTGGTGTATGCCAAAGACATCGCTGATATTGAAGATTTCTCTGAGGTCAAGGGCATCGAATTTGATGAAAAAGATAGAAAGTTCTTTAAAAAATTTGCAACAGGTGCCGTTCCTATAGCCTGGCAAGAAGAAATTATAGAAACAGGACTCTTTGAGGAACTCAATGACCCCAACAGATTGTCAGACTGTGTAAACGGCAGC---ACAGCCAAGTCTGGGGTGTGTATGTTACTG
Potorous_gilbertii  ATGGCTACCAGCTCCAAGGTGTTTAAGAAGACCTGTCTCAATAGGAGGCTTTCCATCTACCTAGGGAAACGAGACTTTGTGGACCATATAGACTCAGTGGAACCCATTGATGGTGTTGTCCTGATTGACCCTGAGTACTTAAAAGATCGAAAAGTCTTTGTGGTGCTGACTTGTGCCTTCCGTTATGGCCGGGATGATCTGGACGTGATAGGTCTGACATTCCGAAAAGACCTCTATGTGCAGGCCCTGCAAGTTTTCCCCAAAGAGCCCACCCAAGCCCCATTGCCCCTCACAAGCCTTCAAGAATGCCTGCTGCAAAAGCTGGGTGACAGTGCCCATCCCTTCACCTTCCAGCTGCCCACCAATCTGCCTTGTTCAGTGACCCTGCAGCCTGGGCCCGAAGACGCTGAAAAGGCCTGTGGAGTAGACTATGAAGTGAAGAGTTTCTATGCGGAGAATCTACAGGAGAAAATCCACAAGAGGAACTCTGTTCGGCTGATCATTCGGAAGGTGCAGTTTGCCCCCCTGGACCTAGGCCCCATGCCCCGAGCTGAGAGCACCCGTCACTTCCTTCTGTCTGACCACCCCCTAAAGCTTGAAGCTTGGATGGACAAGGAGGTTCACTACCATGGGGACCCCATCGCCATCCACGTCACCATCCACAATGGCACCAGCAAGCTTGTCAAGAAAATCAAGGTGTCAGTTGACCAGATTGTTGAAGTCGTCCTGTACTCTGGAGACAAGTACACCAAGACTGTGTTTACTGCAGAGTTTGGAGACACCGTAGCTGCCAATTCCACCTTCTCCAAGAGCTTCACGGTGACTCCAACCCTTGTGGCCAACCGTCAGAAACAGGGCCTGGCCTTGGATGGCAAACTGAAGCATGAAGACACCAATCTGGCCTCCAGTACCATCCTGCAGCCTGGCATGGACAAAGAGGCTCTGGGGATCCTAGTGTCCTACCAAGTCAGGATCAGCATAGTAGCATCTCGTGGAGGCATCCTAGGAGATCTGACATCCAGTGACATCAGCGTGATGCTTCCTTTGAGTCTGATGCATCCGAAGCCATCTCCTGATGTCACCAGTGAGGACATTGTCATTGAAGACTTTGCTCAGCAGTGGCCAAAG------GAGACAGATGAGCCTGAGGAAGAGGCCACC---GCCACTGCCTCGGGGGCTGAGGACAACATGGTTGACATGGGGGGCCTAGATAACCTTATCGCAAACACAGCCTATCTGCAAGCCCGT---------GATGGAGACACCAAAGACATGCAGAAACGGCGACGGAGCCTGGCATTGCCAGCCCTTGAGCACTGCGCAGAACTGCGTCAAGCCTTGTCTGCTAACTTTGAGAGTTTGTGTGAGCAGCAGCCCATCGGCCGCCGTCTCTTCCACGACTTCCTGGCCACAGTGCCTGCCTACAAGGAGGCCGTGGACTTCCTCACCGAGGTGTCTAGCTGGGAGCTAGCTGAAGAGGATAGCATCAAGGACAGCACTCTAAGGAGGCTCATGAATGCTTGTGCACAG---------------GGCCAGCTCCCCTTCCTCAGCTCAGCCCTGGCCACCAAGTGCCAGGATGCCTCTGAAAAGGAGCATGTATCCCTAGTGGAACTGGCCAGGGCTGAGACGATGGCCTTCCTTCAGAATCAACCTTTCCGGGACTTTCAAGATGGCCCTTTCTTTGACAGGTTTTTGCAGTGGAAAACCTTTGAACAGCAGCCAATAACAGAAAAATATTTCGATGAATTCCGAGTGCTGGGGAAGGGGGGTTTCGGGGAGGTGTGTGCCATCCAAGTGAAAAATACTGGCAAGATGTATGCCTGTAAGAAATTGGACAAGAAGCGGCTGAAGAAGAAAAAAGGGGAGCAGATGGCTCTTCTAGAGAAGGAAATCCTGGAGAAAGTCAACAGCCCCTTCATTGTAACACTGGCTTATGCCTTTGAGAGTAAGTCCCACCTGTGCCTGGTCATGAGCCTGATGAATGGTGGGGACCTCAAGTACCACATCTATCATGTGGGTGAGCGGGGCCTGCACATAAACAGGATCATCTTCTACTCCGCACAGATCACTTGTGGAATCCTGCACCTCCATTCCATTGGCATTGTCTACCGGGACATGAAGCCTGAGAATGTTCTTCTGGATGACCGTGGCAATTGTAGGCTGTCTGACCTGGGACTGGCTGTCCAGATTAAAGATGGCAAGCCCATCACCCAAAGGGCTGGAACCAATGGTTACATGGCTCCAGAAATCCTGAAAGAGGAAGAAAGCTATTCCTACCCTGTGGACTGGTTCGCGATGGGGTGTAGTATTTATGAAATGGTAGCCGGGCGAACGCCGTTCAAAGACTACAAGGAAAAGGTCAGTAAGGAAGATTTAAAGCAGAGAACCTTGAAACAGGAGGTCGTATTCCAACACCCAGGCTTCACAGAAGAAACCAAAGACATTTGTCGTCTCTTCCTGGCCAAAAAAGCAGAGCTACGCTTGGGAAGCAGAGAAGAAGGGGATGATCCCAGGAAACATCCTTTCTTCAAAACAATCAACTTCCCCCGACTGGAGGCTGGCCTTGTCAAGCCCCCATTTGTGCCAGACCCCAATGTGGTGTATGCCAAAGACATCGCTGACATTGAAGATTTCTCTGAGGTCAAGGGGGTCGAATTTGATGAAAAGGATAGGAAGTTCTTTAAAAAATTTGCAACAGGTGCTGTTGCTATAGCCTGGCAAGAAGAAATTATAGAAACAGGACTCTTTGAAGAACTCAACGACCCCAATAGGTTATCAGGCTGTGCAAATGGCAGC---ACAGCCAAGTCTGGGGTGTGTGTGTTACTG
Pseudocheirus_occidentalis  ATGGCCACCAGCTCCAGGGTGTTTAAGAAGACCTGTCCTGATAGAAAGCTTTCCATCTACCTGGGGAAACGGGACTTTGTGGACCATATAGACTCAGTGGAACCCATTGATGGTGTTGTCCTGATTGACCCTGAATACTTGAAAGATAGAAAAGTGTTTGTGGTGCTGACTTGTGCCTTCCGCTATGGCCGTGATGATCTGGATGTGATTGGTCTAACATTCCGCAAAGACCTCTACGTGCAGGACCTGCAAGTTTTCCCCAAAGAGCCCACCCAAGTCCCATTGCCCCTCACAAACCTCCAAGAATGCTTGCTGCACAAGCTCGGTGACAATGCCCATCCCTTCACCTTCCAGCTGCCCACCAATCTGCCCTGTTCAGTGACCCTGCAGCCTGGGCCTGAGGATACTGGAAAGGCCTGTGGAGTGGACTATGAAGTGAAAAGTTTCTATGCTGAGAATTTAGAGCAGAAAATCCACAAGAGGAACTCTGTGAGTCTGATCATTCGAAAGGTGCAATTTGCCCCCCTGGACCTAGGCCCCGTGCCCCGTGCTGAGCGTACCCGGTACTTCCTTCTGTCTGACCACCCCCTAAAGCTAGAAGCTTGGATGGACAAGGAGGTTCACTACCACGGGGACCCCATCCCCATCCACGTTGCCATCCACAATGGCACCAGCAAGCTCATTAAGAAAATCAAGGTGTCAGTGGACCAAATTGTTCACGTTGTCCTGTATTCTGGCGACAAGTACACCAAGACTGTGTTTACTGCAGAGTTTGGAGAGACCGTGGCTGCCCATTCCACCTTCTCCAAGAGTTTCACAGCAACTCCAAGCCTGGCTGCCAACCGCCAGAAACAGGGGCTGGCCTTAGATGGCAAACTGAAGCATGAAGACACCAATCTGGCCTCTAGTACCATCCTTCAGCCTGGCACAGACAAAGAGGCTCTAGGGATCCTAGTGTCCTACCAAGTCAGGATCAGCATAGTGGCATCTCGTGGAGGCATCCTAGGAGATCTGACATCCAGTGACATGAGCGTGATGCTTCCTTTGAGCCTGATGCATCCCAAGCCATCTTCTGATGTCACCAGTGAAGATTTTGTCATTGAAGACTTTTCAAAGCAGTGGCCAAAGCTCCAGGGAGCAGATGAGACTGAGGAAGAGGCCACA---GCCTCTGCCTCAGGGGCTGAGGACAACATGGTTGATATGGGGGGCCTAGACAACCTTATTGCAAACACAGCTTATCTACAAGCCCGT---------GATGGAGACACCAAGGACATGCAGAAACGACGACGCAGCCTGGCACTGCCAGCCCGTGAGCATTGTGCAGAGCTGCGTCAAGCCTTGCCCGCTCACTTTGAGAGTTTGTGTGAGCAGCAGCCCATCGGCCGCCGTCTGTTCCATGACTTCCTGGCTACGGTGCCTGCCTACAAAGAGGCGGTGGACTTCCTCACCGAGGTGTCAAGCTGGGAGCTAGCTGAAGAGGACAGTACCAAGGACAGCACTCTGAGGAGGCTGGTGAATGCTTGTGCACGG---------------GGCCAGCTCCCCTTCCTCAGCCCAGCCCTGGCCACCAAGTGCCAGGTTGCCTCTGAGAAGGAGCATGCCTCCCTAATGGAGCTGGCCAAGGCTGAGACAATGACCTTCCTTCAGGATCAGCCTTTCCAAGACTTCCAAGCTAGCCCCTTCTTTGACAGGTTTTTGCAGTGGAAAGCCTTTGAACAGCAGCCAGTAACAGAAAAATATTTCGATGAATTCCGAGTGCTGGGGAAGGGAGGTTTCGGGGAGGTGTGTGCCATACAAGTGAAAAATACTGGCAAGATGTATGCCTGTAAAAAGTTGGACAAGAAGCGACTGAAGAAGAAAAAGGGGGAGCAGATGGCTCTTCTGGAGAAGGAAATCCTGGAGAAAGTCAACAGCCCTTTCATCGTAACACTGGCTTATGCCTTTGAGAGTAAGTCCCACCTGTGCCTGGTCATGAGCCTGATGAATGGTGGGGACCTCAAGTACCACATCTATCATGTGGGTGAGCGGGGCCTGGACATAAACAGGATCATCTTCTACTCCGCACAGATCACTTGTGGAATATTGCACCTCCACTCCATTGGCATTGTCTACCGGGACATGAAGCCTGAGAACGTCCTTCTGGATGACCATGGCAACTGTAGGCTGTCTGACCTGGGACTGGCTGTCCAGATTAAAGATGGCAAACCCATCACCCAAAGGGCTGGAACCAATGGTTACATGGCTCCAGAAATTCTGAAGGAAGAAGAAAGCTATTCCTATCCTGTGGACTGGTTCGCAATGGGCTGTAGTATTTATGAAATGGTAGCTGGGCGAACGCCATTCAAAGATTACAAGGAAAAGGTCAGCAAAGAAGATTTAAAGCAGAGAACGTTGAAACAGGAGGTCAAATTCCAACACCCAGGCTTCACAGAAGAAACCAAAGACATATGTTGTCTCTTCCTGGCCAAAAAAGCAGAGCAGCGCTTAGGAAGCAGAAAAGAAGGGGATGATCCCAGGAAACATGCTTTCTTCAAAACAATCAACTTCCCCCGACTGGAGGCTGGCCTTATCGAACCCCCATTTGTGCCAGACCCCAATGTGGTGTATGCCAAAGACATCGCTGACATTGAAGATTTCTCTGAGATCAAGGGGATCGAATTTGATGAAAAAGATAGAAAGTTCTTTAAAAAATTTTCAACAGGTGCCGTTCCTATAGCCTGGCAAGAAGAAATTATAGAAACAGGGCTCTTTGAAGAACTCAATGACCCCAACAGATTATCAGGCTGTGCAAATGGCAGC---ACAGCCAAGTCTGGGGTGTGTGTGTTACTG
Pseudochirops_corinnae  ATGGCCACCAGCTCCAGGGTGTTTAAGAAGACCTGTCCCGATAGAAAGCTTTCCATCTACCTGGGGAAACGGGACTTTGTGGACCATATAGACTCAGTGGAACCCATTGATGGTGTTGTCCTGATTGACCCCGAGTACTTGAAAGATCGAAAAGTGTTCGTGGTGCTGACTTGTGCCTTCCGCTATGGCCGGGATGATCTGGATGTGATTGGTCTGACATTCCGCAAAGACCTCTATGTGCAGGCCCTGCAAGTTTTCCCCAAAGAGCCCACCCAAATCCCATTGCCCCTCACAAACCTCCAAGAATGCTTGCTGCACAAGCTCGGTGACAATGCCCATCCCTTCACCTTCCAGCTGCCCACCAATCTGCCCTGTTCAGTGACCCTGCAGCCTGGGCCTGAGGATGTTGGAAAGGCCTGTGGAGTGGACTATGAAGTGAAGAGTTTCTATGCTGAGAATTTAGAGGAGAAAATTCACAAGAGGAACTCTGTGCGTCTGATCATTCGAAAGGTGCAATTTGCCCCCCTGGACCTAGGCCCCGTGCCCCGGGCTGAGAGTACCCGGTACTTTCTTCTGTCTGACCACCCCCTAAAGCTAGAAGCATGGATGGACAAGGAGGTTCACTACCATGGGGACCCCATCCCCATCCACGTTGCCATCCACAATGGCACCAGCAAGCTCATTAAGAAAATCAAGGTGTCAGTTGAACAGATTGTTGACGTTGTCCTGTACTCTGGCGACAAGTACACCAAGACTGTGTTTACTGCAGAGTTTGGAGAGACTGTGGCTGCCAATTCCACCTTCTCCAAGAGCTTCACGGCAACTCCAAGCCTGGCTGCCAACCGCCAGAAACAGGGGCTGGCCTTGGATGGCAAACTGAAGCATGAAGACACCAATCTGGCCTCTAGTACCATCCTTCAGCCTGGCACAGACAAAGAGGCTCTGGGGATCCTCGTGTCCTACCAAGTCAGGATCAGCATAGTGGCATCTCGTGGAGGCATCCTAGGAGATTTGACATCCAGTGACATGAGCGTGATGCTTCCTTTGAGCCTGATGCATCCCAAGCCATCTTCTGATGTCACCAGTGAGGATTTTGTCATTGAAGACTTTTCGAAGCAGTGGCCAAAGCTCCAGGGGACAGATGAGCCTGAAGAAGAGGCCACC---ACCACTGCCTCTGGGGCTGAGGACAACATGGTTGATATGGGGGGCCTAGACAACCTTATTGCAAACACAGCTTATCTACAAGCCCGT---------GATGGAGACACGAAGGACATGCAGAAACGGCGACGCAGCCTGGCACTGCCAGCCCGTGAGCATTGTGCAGAGCTGCGTCGAGCCTTGCCCGCTCACTTTGAAAGTTTGTGTGAGCAGCAGCCCATTGGCCGCCGTCTCTTCCGTGACTTCTTGGCTACGGTGCCTGCCTACAAAGAGGCCGTGGACTTCCTCACCGAGGTGTCTAGCTGGGAGCTAGCTGAAGAGGATAGTACCAAGGACAGCACTCTGAGGAAGCTGGTGAATGCTTGTGCGCAG---------------GGCCAGCTCCCCTTCCTCAGCCCAGCCCTGGCCACCAAGTGCCAGGTTGCCTCTGAAAAGGAGTATGCCTCCCTAGTGGAGCTGGCCAAGGCTGAGACGATGACCTTCCTTCAGGATCAGCCTTTCCAGGACTTCCAAGCTAGCCCCTTCTTTGACAGGTTTTTGCAGTGGAAAGCCTTTGAACAGCAGCCAGTAACAGAAAAATATTTCGATGAATTCCGAGTGCTGGGGAAGGGGGGTTTCGGGGAGGTGTGTGCCATCCAAGTGAAAAATACTGGCAAGATGTATGCCTGTAAGAAGCTGGACAAGAAGCGACTGAAGAAGAAAAAGGGGGAGCAGATGGCTCTTCTGGAGAAGGAAATTCTGGAGAAAGTCAACAGCCCTTTCATCGTAACACTGGCTTATGCCTTTGAGAGTAAGTCCCACCTATGCCTGGTCATGAGCCTGATGAATGGTGGGGACCTCAAGTACCACATCTATCATGTGGGTGAGCGAGGCCTAGACATAAACAGGATCATCTTCTACTCCGCACAGATCACTTGTGGAATATTGCACCTCCACTCCATTGGCATTGTCTACCGGGACATGAAGCCTGAGAATGTCCTTCTGGATGACCATGGCAACTGTAGGCTGTCTGACCTGGGACTGGCTGTCCAGATTAAAGATGGCAAACCCATCACCCAGAGGGCTGGAACCAATGGTTACATGGCTCCAGAAATTCTGAAGGAAGAAGAAAGTTATTCCTATCCTGTGGACTGGTTTGCGATGGGCTGTAGTATTTATGAAATGGTAGCTGGGCGAACGCCATTCAAAGATTACAAGGAAAAGGTCAGCAAAGAAGATTTAAAGCAGAGAACGTTGAAACAAGAGGTCAAATTCCAACACCCAGGCTTCACAGAAGAAACCAAAGACATATGTCGTCTCTTCCTGGCCAAAAAAGCAGAGCAGCGCTTAGGAAGCAGAAAAGAAGAGGATGATCCCAGGAAACATGCTTTCTTCAAAACAATCAACTTCCCCCGACTGGAGGCTGGCCTTATCGAACCCCCATTTGTGCCAGACCCCAATGTGGTGTATGCTAAAGACATCGCTGACATTGAAGATTTCTCTGAGATCAAGGGGATCGAGTTTGACGAAAAAGATAGAAAGTTCTTTAAAAAATTTTCAACAGGTGCTGTTCCTATAGCCTGGCAAGAAGAAATTATGGAAACAGGACTCTTTGAAGAACTCAATGACCCCAACAGATTATCAGGCTGTGCAAATGGCAGC---ACATCCAAGTCTGGGGTGTGTGTGTTACTA
Pseudochirops_cupreus  ATGGCCACCAGCTCCAGGGTGTTTAAGAAGACCTGTCCTGATAGAAAGCTTTCCATCTACCTGGGGAAACGGGACTTTGTGGACCATATAGACTCAGTGGAATCCATTGATGGTGTTGTCCTGATTGACCCTGAGTACTTGAAAGATCGAAAAGTGTTCGTGGTGCTGACCTGTGCCTTCCGCTATGGCCGGGATGATCTGGATGTGATTGGTCTGACATTCCGCAAAGACCTCTATGTGCAGGCCCTGCAAGTTTTCCCCAAAGAGCCCACCCAAATCCCATTGCCCCTCACAAACCTCCAAGAATGCTTGCTGCACAAGCTCGGTGACAATGCCCATCCCTTCACCTTCCAGCTGCCCACCAATCTGCCCTGTTCAGTGACCCTGCAGCCTGGGCCTGAGGATGTTGGAAAGGCCTGTGGAGTGGACTATGAAGTGAAGAGTTTCTATGCTGAGAATTTAGAGGAGAAAATTCACAAGAGGAACTCTGTGCGTCTGATCATTCGAAAGGTGCAATTTGCCCCCCTGGACCTAGGCCCCGTGCCCCGGGCTGAGAGTACCCGGTACTTTCTTCTGTCTGACCACCCCCTAAAGCTAGAAGCATGGATGGACAAGGAGGTTCACTACCATGGGGACCCCATCCCCATCCACATTGCCATCCACAATGGCACCAGTAAGCTCATCAAGAAAATCAAGGTGTCAGTTGACCAGATTGTTGACGTTGTCCTGTACTCTGGCGACAAGTACACCAAGACTGTGTTTACTGCAGAATTTGGAGAGACTGTGGCTGCCAATTCCACCTTCTCCAAGAGCTTCACAGCAACTCCAAGCCTGGCTGCCAACCGCCAGAAACAGGGGCTGGCCTTGGATGGCAAACTGAAGCATGAAGACACCAATCTGGCCTCTAGTACCATCCTTCAGCCTGGCACAGACAAAGAGGCTCTGGGGATCCTCGTGTCCTACCAAGTCAGGATCAGCATAGTGGCATCTCGTGGAGGAATCCTAGGAGATCTGACATCCAGTGACATGAGCGTAATGCTTCCTTTGAGCCTGATGCATCCCAAGCCATCTTCTGATGCCACCAGTGAGGATTTTGTCATTGAAGACTTTTCGAAGCAGTGGCCAAAGCTCCAGGGGGCAGATGAGCCTGAGGAAGAGGCCACC---ACCACTGCCTCGGGGGCTGAGGACAACATGGTTGATATGGGGGGCCTAGACAACCTTATTGCAAACACAGCTTATCTACAAGCCCGT---------GATGGAGACACGAAGGACATGCAGAAACGGCGACGCAGCCTGGCACTACCAGCCCGTGAGCATTGTGCAGAGCTGCGTCGAGCCTTGCCCACTCACTTTGAAAGTTTGTGTGAGCAGCAGCCCATCGGCCGCCGTCTCTTCCGTGACTTCTTGGCTACGGTGCCTGCCTACAAAGAGGCCGTGGACTTCCTCACCGAGGTGTCTAGCTGGGAGCTAGCTGAAGAGGATAGTACCAAGGACAGCACTTTGAGGAAGCTGGTGAATGTTTGTGCACAG---------------GGCCAGCTCCCCTTCCTCAGCCCAGCCCTGGCCACCAAGTGCCAGGTTGCCTCTGAGAAGGAGCATGCCTCCCTAGTGGAGCTGGCCAAGGCTGAGACGATGACCTTCCTTCAGGATCAGCCTTTCCAGGACTTCCAAGCTAGCCCTTTCTTTGACAGGTTTTTGCAGTGGAAAGCCTTTGAACAGCAGCCAGTAACAGAAAAATATTTTGATGAATTCCGAGTGCTGGGGAAGGGGGGTTTCGGGGAGGTGTGTGCCATCCAAGTGAAAAATACTGGCAAGATGTATGCCTGTAAGAAGTTGGACAAGAAGCGACTGAAGAAGAAAAAGGGGGAGCAGATGGCTCTTCTGGAGAAGGAAATCCTGGAGAAAGTCAACAGCCCTTTCATCGTAACACTGGCTTATGCCTTTGAGAGTAAGTCCCACCTGTGCCTGGTCATGAGCCTGATGAATGGTGGGGACCTCAAGTACCACATCTATCATGTGGGTGAGCGGGGCCTGGACATAAACAGGATCATCTTCTACTCCGCACAGATCACTTGTGGAATATTGCACCTCCACTCCATTGGCATTGTCTACCGGGACATGAAGCCTGAGAATGTCCTTCTGGATGACCATGGCAACTGTAGGCTGTCTGACCTGGGACTGGCTGTCCAGATTAAAGATGGCAAACCCATCACCCAGAGGGCTGGAACCAATGGTTACATGGCTCCAGAAATTCTGAAGGAAGAAGAGAGTTACTCCTATCCTGTGGACTGGTTTGCACTGGGCTGTAGTATTTATGAAATGGTAGCTGGGCGAACACCATTCAAAGATTACAAGGAAAAGGTCAGCAAAGAAGATTTAAAGCAGAGAACGTTGAAACAAGAGGTCAGATTCCAACACCCAGGCTTCACAGAGGAAACCCAAGACATATGTCGTCTCTTCCTGGCCAAAAAAGCAGAGCAGCGCTTAGGAAGCAGAAAAGAAGGGGATGATCCCAGGAAACATGCTTTCTTCAAAACAATCAACTTCCCCCGACTGGAGGCTGGCCTTATCGAACCCCCATTTGTGCCAGACCCCAATGTGGTATATGCCAAAGACATCGCTGACATTGAAGATTTCTCTGAGATCAAGGGGATCGAGTTTGACGAAAAAGATAGAAAGTTCTTTAAAAAATTTTCAACAGGTGCTGTTCCTATAGCCTGGCAAGAAGAAATTATGGAAACAGGACTCTTTGAAGAACTCAATGACCCCAACAGATTATCAGGCTGTGCAAATGGCAGC---ACATCCAAGTCTGGGGTGTGTGTGTTACTA
Sarcophilus_harrisii  ATGGCCACCAGCTCCAAGGTGTTTAAGAAGACCTGCTCCAATGGGAAGCTTTCCGTCTACCTGGGAAAACGGGACTTTGTGGACCATATCGACTCAGTGGAACCCATTGATGGTGTTGTCCTGATTGACCCTGAGAACGTGAAAGATCGAAAAGTGTTTGTGGTGCTGACTTGTGCCTTCCGTTACGGCCGGGATGATCTGGATGTGATCGGTCTGACCTTCCGGAAAGACCTCCATATGCAGGCCCTCCAAGTGTTCCCCAAAGAGCCCTCCCAGGCCCCAGTGCCCCTCACAAACCTTCAAGAATGCCTGCTGCACAAGCTCGGTGACAATGCCTATCCCTTCACCTTCCAGCTGCCCACCAATCTGCCCTGTTCAGTGACCCTGCAGCCTGCGCCTGAGGACGCCGATAAGGCCTGTGGAGTGGACTTTGAAGTGAAGAGTTTCTATGCTGAGAATGTAGAGGAGAAAATCTCCAAGAGGAACTCCGTGCGGCTAATCATTCGGAAGGTGCAGTTTGCCCCCCTGGACCTAGGCCCCATGCCCCGGGCTGAGACCACCAGGCACTTCCTTCTGTCTGACCACCCTCTGAAGCTAGAAGTTTGGATGGACAAGGAGGTTCACTACCACGGGGAGCCGATCTCCATCCACGTCGACATCAACAATGGCACCAGCAAGCTCATCAAGAAAATCAAGGTGTCGGTTGACCAGATCGTGGATGTTGTCCTGTACTCTGGGGACAAGTACACCAAAACCGTCTTCTCTGAAGAGTTTGGAGAGACTGTGGCTGCTAATTCTACCTTTTCCAAAAGTTTCACGGCGACCCCCACCCTGGCCGCCAACCGTCAGAAACAGGGCCTGGCTTTGGATGGCAAACTTAAGCATGAAGACACCAACCTGGCCTCGAGTACCATTCTTCAGCCCGGCACGGACAAAGAGGCTCTGGGGATCCTAGTGTCCTACCAAGTCAGGATCAACATCGTGGTGTCTCGCGGAGGCATCCTAGGAGATCTGACATCCAGTGACATGAGTGTGGTGCTGCCCTTGAGCCTGATGCATCCCAAGCCATCTTATGATGTCACCAGTGAGGACATCATCATCGAGGAGTTTGCTCAGAGGTGGCCAAAGGGCCAGGGGGGAGAGGAGCCTGAGGAGGAGGCCCCC---AAC------------GCTGAGGACAACATG---GACTTGGGAGGCCTAGACAATCTCATTGCAAACACAGCCTACCTCCAGGCCCGG---------GATGGAGACACCAAGGAGATGCAGAAGCGCCGGCGCAGCCTGGCCCTGCCCGCCCGAGAGCACTGCGCAGAGCTGCGGCAAGCCTTGCCCACTCACTTTGAGAGTATGTGTGAGCAGCAGCCCATCGGCCGCCGCCTCTTCCACGACTTCCTGGCCACGGTGCCTGCCTACAAAGTGGCCGTGGACTTCCTCGCCGAAGTGTCCAGCTGGGAACTGGCTGAGGAGGGTAGTACCAAGGACAGCACGCTGAGGGGGTTGGTGCAATTGTGTGCCCAGGCC---ACCCCCACAGGTCAGCTCCCCTTCCTCAGCCGGGCCTTGGCCACCAAGTGCCAGACAGCCTCAGAGACGGAACACGCTTCTCTAGTGGAGCTGGCCAAAGCTGAGACAATGACTTTCCTACAGGATCAGCCTTTCCAGGACTTCCAAGCTAGCCCCTTCTTTGACAGGTTTTTGCAGTGGAAAGCCTTTGAACAGCAGCCAATAACAGAAAAATATTTCGAGGAGTTCCGAGTGCTGGGGAAGGGAGGTTTCGGGGAGGTGTGTGCTGTCCAAGTGAAAAATACTGGCAAGATGTATGCTTGTAAGAAGTTGGACAAGAAGCGGCTGAAGAAGAAAAGAGGGGAGCAGATGGCTCTTCTAGAGAAGGAAATCTTGGAGAAAGTCAACAGCCCTTTCATCGTGACACTGGCCTATGCTTTTGAGAGTAAGTCCCACCTGTGCCTGGTCATGAGCCTGATGAATGGAGGAGACCTCAAGTACCACATCTACCATGTGGGTGAGCGGGGCCTGGAGATAAACCGCATCATCTTCTACTCTGCACAGATCACTTGTGGAATACTGCACCTGCACTCTATCGGCATTGTCTATCGGGACATGAAGCCCGAGAATGTCCTTCTGGATGACCGCGGCAACTGCAGACTGTCGGACCTGGGACTGGCTGTCCAGATCAAAGACGGCAAGTCCATCACCCAGAGGGCTGGAACCAATGGTTACATGGCTCCAGAAATCTTGAAGGAAGAAGAAAGTTATTCCTATCCTGTGGACTGGTTCGCTATGGGCTGTACTATTTACGAAATGGTAGCAGGGCGAACGCCATTCAAAGATTACATGGAAAAAGTCAGCAAGGAAGATCTAAAGCAGAGAACTTTGAAGGAGGAGGTCATCTTCCAACACTCTGGCTTCACGGAAGAAGCCAAAGATGTCTGCCGGCTCTTCCTGGCGAAACGCGCAGAGCAGCGCCTAGGAAGCAGAGAAGTAGGGGATGATCCCAGGAAACACTCTTTCTTCAAAACTATCAACTTCCCCCGCCTGGAGGCCGGCCTGGTGGAGCCTCCCTTTGTGCCAGACCCCAATGTGGTCTACGCCAAAGACGTCGGCGATATTGAAGACTTCTCTGAGGTCAGGGGGATTGAATTTGACGAAAAAGATAGAAAGTTCTTTAAAAAATTTGCAACAGGCGCTATTCCAATAGCCTGGCAAGAAGAAATTATAGAAACGGGACTGTATGAAGAACTCAACGACCCCAGTAGATTG---GGCTGTGTGAATGACAGC---ACGTCCAAGTCTGGGGTGTGTGTGGTGCTC
Setonix_brachyurus  ATGGCCACCAGCTCCAAGGTGTTTAAGAAGACCTGCCTCAATAGGAGGCTTTCCATCTACTTAGGGAAACGAGACTTTGTGGACCATATAGACTCAGTGGAACCCATTGATGGTGTTGTCCTGATTGACCCTGAGTACTTGAAAGATCGAAAAGTCTTTGTGGTGCTGACATGTGCCTTCCGTTATGGCCGGGATGATCTGGACGTGATCGGTCTGACATTCCGAAAAGACCTCTATGTGCAGGCCCTGCAAGTTTTCCCCAAAGAGCCCACCCAAGCCCCATTGCCCCTCACAAGCCTTCAAGAATGCCTGCTGCAAAAGCTGGGTGACAGTGCCCATCCCTTCACCTTCCAGCTGCCCACCAATCTGCCTTGTTCAGTGACCCTGCAGCCTGGGCCCGAGGATGCTGAAAAGGCATGTGGAGTGGACTATGAAGTGAAGAGTTTCTATGCTGAGAATCTAGAGGAGAAAATCCACAAGAGGAACTCTGTTCGGCTGATCATTCGGAAGGTGCAGTTTGCCCCCCTGGACCTAGGCCCCATGCCCCGAGCTGAGAGCACCCGTCACTTCCTTCTGTCCGACCACCCCCTAAAGCTTGAAGCTTGGATGGACAAGGAGGTTCACTACCATGGGGACCCCATTGCTATCCACGTCGCCATCCACAATGGCACCAGCAAGCTCGTCAAGAAAATCAAGGTGTCAGTTGACCAGATTGTTGAAGTTGTCCTGTACTCTGGAGACAAGTACACCAAGACTGTATTTACTGCAGAGTTTGGAGACACCGTAGCTGCCAATTCCACCTTCTCCAAGAGCTTCACGGTGACTCCAACCCTGGTGGCCAACCGTCAGAAACAGGGCCTGGCCTTGGATGGCAAACTGAAGCATGAAGACACCAATCTGGCCTCCAGTACCATCCTGCAGCCTGGCACAGACAAAGAGGCTCTGGGGATCCTAGTGTCCTACCAAGTCAGGATCAGCATAGTAGCGTCTCGTGGAGGCATCCTAGGAGATCTGACATCCAGTGACATCAGCGTGATGCTTCCTTTGAGCCTGATGCATCCTAAGCCATCTTCTGATGTCACCAGTGAGGATATTGTCATTGAAGACTTTGCTCAGCAGTGGCCAAAG------GAGACAGATGAGACTGAGGAAGAGGCCACC---GCCACTGCCTCAGGGGCTGAGGACAACATGGTTGACATGGGGGGCCTAGACAACCTTATCGCAAACACAGCCTATCTGCAAGCCCGT---------GATGGAGACACCAAAGACATGCAGAAACGGCGACGGAGCCTGGCTTTGCCAGCCCTTGAGCACTGTGCAGAAGTGCGTCAAGCCTTGCCTGCTAACTTTGAGAGTCTGTGTGAGCAGCAGCCCATCGGCCGGCGTCTCTTCCACGACTTCCTGGCCACCGTGCCTGCCTACAAGGAGGCCGTGGACTTCCTCACCGAAGTGTCTAGCTGGGAGCTAGCTGAAGAGGATAGTATCAAGGACAGCACTCTGAGGAGGCTCATGAATGCTTGTGCACAG---------------GGCCAGCTCCCCTTCCTCAGCTCAGCCCTGGCCACCAAGTGCCAGGTTGCCTCTGAAAAGGAGCATGTATCCCTAGTGGAACTGGCTAGGGCTGAGACCTTGGCCTTCCTTCAGAATCAACCTTTCCGAGACTTCCAAGATAGCCCCTTCTTTGACAGGTTTTTGCAATGGAAAACCTTTGAACAGCAGCCAATAACAGAAAAATATTTCGATGAATTCCGAGTGCTGGGGAAGGGGGGTTTCGGGGAGGTGTGTGCCATCAAAGTGAAAAATACTGGCAAGATGTATGCCTGTAAGAAATTAGACAAGAAGCGACTGAAGAAGAAAAAGGGGGAGCAGATGGCTCTTCTAGAGAAGGAAATCCTGGAGAAAGTCAATAGCCCCTTCATTGTAACACTGGCTTATGCCTTTGAGAGTAAGTCCCACCTGTGCCTGGTCATGAGCCTGATGAATGGTGGGGACCTCAAGTACCACATCTATCATGTGGGTGAGCGGGGCCTGCACATAAACAGGATCATCTTCTACTCCGCACAGATCACTTGTGGAATACTGCACCTCCATTCCATTGGAATTGTCTACCGGGACATGAAGCCTGAGAACGTCCTTCTGGATGACCGTGGCAATTGTAGGCTGTCTGACCTGGGACTGGCTGTCCAGATTAAAGATGGCAAGCCCATCACTCAGAGGGCTGGAACCAATGGTTACATGGCTCCAGAAATCCTGAAGGAAGAAGAAAGTTATTCCTATCCTGTGGACTGGTTTGCAATGGGGTGTAGTATTTATGAAATGGTAGCTGGGCGAACACCATTCAAAGATTACAAGGAAAAGGTCAGTAAAGAAGATTTAAAGCAGAGAACCTTGAAACAAGAGGTCATATTCCAACACCCAGGCTTCACAGAAGAAACCAAAGACATTTGTCATCTCTTCCTGGCCAAAAAAGCAGAGCTACGCTTGGGAAGCAGAGAAGAAGGGGATGATCCCAGGAAACATCCTTTCTTCAAAACAATCAACTTCCCCCGACTGGAGGCTGGCCTTATCGAACCCCCATTTGTGCCAGACCCCAACGTGGTGTATGCCAAAGACATCGCTGACATTGAAGATTTCTCTGAGGTCAAGGGGGTCGAATTTGATGAAAAAGATAGGAAGTTCTTTAAAAAATTTGCAACAGGTGCTGTTGCTATAGCCTGGCAAGAAGAAATCATAGAAACCGGACTCTTTGAAGAGCTCAACGACCCCAATAGGTTATCAGGCTGTGCAAATGGCAGC---ACGGCCAAGTCTGGGGTGTGTGCATTACTG
Strigocuscus_gymnotis  ATGGCTGCCAGCTCCAGGGTGTTTAAGAAGACCTGCCCCAACAGGAAGCTTTCCATCTACCTGGGGAAACGAGACTTTGTGGACCACATAGACTCAGTGGAACCCATTGATGGTGTTGTCCTGATTGACCCGGAGTCCTTGAAAGATCGAAAAGTATTTGTGGTGCTGACTTGTGCCTTCCGCTATGGCCGGGATGACCTGGATGTGATTGGTCTGACATTCCGCAAAGACCTCTATGTGCAGGTCCTGCAAGTTTTCCCCAAAGAGCCCACCCAAGCCCCATCACCCCTCACAAATCTTCAAGAATGCCTGTTGCACAAGCTCGGTGATAATGCCCATCCCTTCACCTTCCAGCTGCCCACCAATCTGCCCTGTTCAGTGACCCTGCAGCCTGGGCCTGAGGATGCTGAAAAGGCCTGTGGAGTGGATTATGAAGTGAAGAGTTTCTATGCCGATAATTTAGAGGAGAAAATCCACAAGAGGGACTCTGTGCGTCTGATCATTCGGAAGGTGCAGTTCGCCCCACTGGACCTAGGCCCCGTGCCTCGGGCTGAGAGCGTCCGGCACTTCCTTCTGTCTGACCACCCCCTGAAGCTCGAAGCTTGGATGGACAAGGAGGTTCACTACCATGGGGACCCCATTCCTATCCACGTCGCCATCCACAACGGCACCAGCAAGCTCATCAGGAAGATCAAGGTGTCAGTTGACCAGATTGTCGATGTCGTCCTGTACTCTGGGGACAAGTACACCAAGACCGTGTTTACTGCAGAGTTTGGAGAGACTGTGGCTGCCAATTCCACCTTCTCCAAGAGCTTCATGGCGATGCCAAGCCTGGCTGCCAACCGCCAGAAACAGGGCCTGGCCTTGGATGGCAAACTGAAGCATGAAGACACCAACCTGGCCTCTAGTACCATCCTTCGGCCTGGCATGGACAAAGAGGCTCTGGGGGTCCTAGTGTCCTACCGAGTCAGGATCAACATAGTGGCATCTCGTGGAGGCATCCTAGGAGATCTGACATCCAGTGACATGAGCGTGATGCTTCCTTTGAGCCTGATGCATCCCAAGCCATCTTCCGATGTCACCAGTGAGGATATTGTCATTGAAGACTTTGCTCAGCACTGGCCAAAGCTCCAGGGGGCAGATGAGACTGAGGAAGAGGCCATC---GCTACTGCCTCAGGGGCTGAGGACAACATGGTTGATATGGGGGGCCTAGACAACCTTATTGCAAACACAGCCTATCTACAAGCCCGT---------GATGGAGACACCAAGGACATGCAGAAACGGCGACGCAGCCTGGTACTGCCAGCCCGCGAGCATTGTGCAGCACTGCGGCAAGCCTTGCCCACTGACTTTGAGAGCTTATGTGAGCAGCAGCCCATCGGTCGCCGTCTCTTCCATGACTTCCTTGCCACGGTGCCTGCCTATAAAGAGGCCGTGGACTTCCTCACTGAGGTGTCTAGCTGGGAGCTAGCCGAAGAAGATAGTACCAAGGACAGCACTCTGAGGAGGCTGGTGAATGCTTGTGCGCAGGCCAGAACCCCTGGGGGCCAGCTCCCCTTCCTCAGCCCAGCACTGGCCACCAAGTGCCAGGTTGCCTCTGAGAAGGAGCACGCTTCCCTAGTGGAGTTGGCCAAGGCTGAGACGATGGCCTTCCTTCAGGATCAGCCCTTCCGGGACTTCCAAGCTAGCCACTTCTTTGACAGGTTTTTGCAGTGGAAAACCTTTGAACAGCAGCCAATAACAGAAAAATATTTCGATGAATTCCGAGTGCTGGGGAAGGGGGGTTTCGGGGAGGTATGTGCCATCCAAGTGAAAAATACTGGCAAGATGTATGCCTGTAAGAAATTGGACAAGAAGCGGCTGAAGAAGAAAAAGGGGGAGCAGATGGCTCTTCTAGAGAAGGAAATCCTGGAGAAAGTCAACAGCCCTTTCATCGTAACATTGGCTTATGCCTTTGAGAGTAAGTCCCACCTGTGCCTGGTCATGAGCCTGATGAATGGTGGGGACCTCAAGTACCACATCTATCATGTGGGTGAGCGGGGCCTGGAGATAAACAGGATCATCTTCTACTCCGCACAGATCACTTGTGGAATATTGCACCTCCACTCCAATGGCATTGTCTACCGGGACATGAAGCCTGAGAATGTCCTTCTGGATGACCGTGGCAACTGTAGGCTGTCTGACCTGGGACTAGCTGTCCAGATTAAAGACGGCAAGCCCATTACCCAGAGGGCTGGAACCAATGGTTACATGGCTCCAGAAATCCTGAAGGAAGAAGAAAGTTATTCCTATCCTGTGGACTGGTTCGCAATGGGGTGTAGTATTTATGAAATGGTTGCCGGGCGAACGCCATTCAAAGATTACAAGGAAAAAGTCAGCAAAGAAGATTTAAAACAGAGAACCTTGAGACAAGAGGTCAGATTCCAACACCCAGGCTTCACAGAAGAAGCCAAAGATGTATGTGGTCTCTTCCTGGCCAAAGCAGCAGAACATCGCTTAGGAAGCAGAAAAGAAGGGGATGATCCCAGGAAACATGCTTTCTTCAAAACAATCAACTTCTCCCGACTGGAGGCTGGCCTTATCGAACCCCCCTTTGTGCCAGACCCTAGTGTGGTGTATGCCAAAGACATCGCTGATATTGAAGATTTCTCTGAGGTCAAGGGGATCGAGTTTGATGAAAAAGATAGAAAGTTCTTTAAAAAATTTTCAACAGGTGCTGTTCCTATAGCCTGGCAAGAAGAAATTATAGAAACAGGACTCTTTGAAGAACTCAATGACCCCAATAGATTATCAGGCTGCGTAAATGGCAGC---ACAGCCACATCTGGGGTGTGTGTGTTACTG
Thylacinus_cynocephalus  ATGGCCACCAACTCCAAGGTGTTTAAGAAGACCTGCTCCAATGGGAAGCTTTCTGTCTACCTGGGAAAACGGGACTTTGTGGACCATATAGACTCAGTGGAACCCATTGATGGTGTCGTCCTGATTGATCCTGAGAACGTGAAAGATCGAATAGTGTTCGTGGTCCTGACTTGTGCCTTCCGCTATGGCCGGGATGATCTGGATGTGATTGGTCTGACCTTCCGTAAAGACCTCCATATGCAGGCCCTGCAAGTGTTTCCCAAAGAGCCCACCCAGGCCCCGTTGCCCCTCACCACCCTTCAAGAATGCCTGCTGCACAAGCTTGGTGACAATGCCTACCCCTTCACCTTCCAGCTGCCCACCAATCTGCCCTGTTCGGTGACCCTGCAGCCTGGGCCCGAGGAGGCTGAAAAGGCCTGTGGAGTGGACTATGAAGTGAAGAGTTTCTATGCTGAGAACTTAGAGGAGAAAATCTCCAAGAGGAACTCCGTGCGTCTAATCATTCGGAAGGTACAGTTTGCCCCCCTGGACCTAGGCCCCATGCCCCGGGCCGAGACTACCCGGCACTTCCTTCTGTCTGACCACCCCCTGAAGCTAGAAGCTTGGATGGACAAGGAGGTTCACTATCACGGGGAACCGATCTCCGTCCACGTTGACATCAACAATGGCACCAGCAAGCTCATCAAGAAAATCAAGGTGTCAGTTGACCAGATCGTGGATGTTGTCCTGTACTCTGGGGACAAGTACACCAAAACCGTGTTTTCTGCAGAGTTTGGAGAGACCGTGGCTGCTAATTCTACCTTTTCCAAGAGCTTTACGGCGACCCCAACCCTGGCCGCCAACCGTCAGAAACAGGGCCTGGCCTTGGATGGCAAACTTAAGCATGAGGACACCAATCTGGCCTCGAGTACCATTCTTCAGCCTGGCATGGACAAAGAGGCTCTGGGGATCCTAGTGTCCTACCAAGTCAGGATCAACATCGTGGTATCTCGCGGAGGCATCCTAGGAGATCTGACGTCCAGTGACATGAGTGTGGTGCTGCCCTTGAGCCTGATGCATCCCAAGCCATCTTACGATGTCACCAGTGAGGACATCATTATCGAGGAGTTTGCTCAGAAGTGGCCAAAGGGCCAGGGGGGAGATGAGCCTGAGGAAGAGGCCCCC---AACACTGCCTCTGGGGCTGAGGACAACATG---GACATGGGAGGCCTAGACAACCTCATTGCAAACACAGCCTACCTACAGGCCCGG---------GATGGAGACACCAAGGAGATGCAGAAGCGCCGGCGCAGCCTGGCCCTGCCCCCCCGCGAGCACTGTGCAGAGCTGCGGCAAGCCTTGCCCACTCACTTTGAGAGTGTGTGTGAGCAGCAGCCCATCGGCCGCCGCCTCTTCCACGACTTCCTGGCCACAGTGCCCAGCTACAAGGAGGCCGTGGACTTCCTCACCGAGGTGTCCAGCTGGGAACTGGCTGAGGAGGGCAGTACCAAGGACAGCACTCTGAGGGGGCTGGTGAAGTCTTGTGCCCAGGTC---GCCCCCACGGGCAAGCTCCCCTTCCTCAGCCCGGCCCTGGCCACCAAGTGCCAGGCTGCCTTGGAGATGGAGCATGCTTCCCTGGTGGAGCTGGCCAAGGCAGAGACGATGACTTTCCTGCAGGATCAGCCCTTCCAGGACTTCCAAACTAGCCCGTTCTTTGACAGGTTTTTGCAGTGGAAAGCCTTTGAACAGCAGCCAATAACAGAAAAATATTTTGAGGAATTCCGAGTGCTGGGGAAGGGGGGTTTCGGGGAGGTGTGTGCTGTCCAAGTGAAAAATACTGGCAAGATGTATGCCTGTAAGAAGTTGGACAAGAAGCGGCTGAAGAAGAAAAGGGGGGAGCAGATGGCTCTCCTAGAGAAGGAAATCTTGGAGAAAGTCAACAGCCCTTTCATCGTGACACTGGCCTATGCCTTTGAGAGTAAGTCACACCTGTGTCTGGTCATGAGCCTGATGAATGGCGGAGACCTCAAGTACCACATCTATAATCTGGGCGAGCGGGGCCTGGAGATAAACCGGATCATCTTCTACTCTGCACAGATCACTTGTGGAATACTGCACCTGCACTCTATCGGCATTGTCTATCGGGACATGAAGCCTGAGAACGTCCTTCTGGATGACCGTGGCAACTGCAGACTGTCTGACCTGGGACTGGCTGTCCAGATCAAAGACGGCAAGCCCATCACCCAGAGGGCTGGAACCAATGGTTACATGGCCCCAGAAATCTTGAAGGAAGAAGAGAGTTATTCCTACCCTGTGGACTGGTTCGCCATGGGCTGTAGTATTTACGAAATGGTGGCTGGGCGAACGCCGTTCAGAGATTACAAGGAAAAAGTCAGCAAGGAAGACTTAAAGCGGAGAACCCTGAAGGAGGAGGTCGTCTTCCAGCACGCCGGCTTCACGGAGGAGGCCAAAGACGTCTGCCGGCTCTTCCTGGCCAAGCGCGCAGAGCAGCGCCTGGGGAGCAGAGAAGAAGGGGACGATCCCAGGAAACACGCGTTCTTCAGAACGATCAACTTCCCCCGCCTGGAGGCCGGCCTCGTGGAGCCTCCCTTTGTGCCGGACCCCAATGTGGTCTACGCCAAAGACGTCGGCGACATCGAAGACTTCTCGGAGATCAGGGGGGTCGAATTTGATGAAAAAGATAGGAAGTTCTATGAAAAATTTGCCACAGGCGCGGTTCCAATAGCCTGGCAAGAAGAAATCATAGAAACGGGACTGTACGAAGAACTCAACGACCCCACCAGATTGTCGGGCTGGGAGAATGGCAGC---ACGTCCAAGTCGGGCGTGTGCGTGGTCCTG
Trichosurus_vulpecula  ??????????????????????????????????????????????????????????????????????????????????????????????????????????????????????????????????????????????????????????????????????????????????????????????????????????????????????????????????????????????????????????????????????????????????????????????????????????????????????????????????????????????????????????????????????????????????????????????????????????????????????????????????????????????????????????????????????????????????????????????????????????????????????????????????????????????????????????????????????????????????????????????????????????????????????????????????????????????????????????????????????????????????????????????????????????????????????????????????????????????????????????????????????????????????????????????????????????????????????????????????????????????????????????????????????????????????????????????????????????????????????????????????????????????????????????????????????????????????????????????????????????????????????????????????????????????????????????????????????????????????????????????????????????????????????????????????????????????????????????????????????????????????????????????????????????????????????????????????????????ATGGTTGACATGGGGGGCCTAGACAACCTTATTGCAAACACAGCCTATCTACAAGCCCGT---------GATGGAGACACCAAGGACATGCAGAAACGACGACGCAGCCTGGTACTGCCAGCCCGCGAGCATTGTGCAGAACTGCGGCAAGTCTTGCCCACTCACTTTGAGAGCTTGTGTGAGCAGCAGCCCATCGGTCGCCGTCTATTCCGTGACTTCCTTGCCACGGTACCTGCCTACAAAGAGGCCGTGGACTTCCTCAGTGAGGTGTCTAGCTGGGAGCTAGCTGAAGAGGATAGTACCAAGGACAGCACTCTGAGGAGGCTGGTGAATGCTTGTGCGCAGGCCAGAACCCCTGCGGGCCAGCTCCCTTTCCTCAGCCCAGCCCTGGCCACCAAGTGCCAGGTTGCCTCTGAGAAGGAGCACGCTTCCCTAGTGAAGTTGGCCAAGGCTGAGACGATGGCCTTCCTTCAGGATCAGCCCTTCCGGGACTTCCAAGCTAGCCACTTCTTTGACAGATTTTTGCAGTGGAAAGCCTTTGAACAGCAGCCAATAACAGAAAAATATTTTGATGAATTCCGAGTGCTGGGGAAGGGGGGTTTCGGGGAGGTGTGTGCCATCCAAGTGAAAAATACTGGCAAGATGTATGCCTGTAAGAAATTGGACAAGAAGCGGCTGAAGAAGAAAAGGGGGGAGCAGATGGCTCTTCTAGAGAAGGAAATCCTGGAGAAAGTCAACAGCCCTTTCATCGTAACACTGGCTTATGCCTTTGAGAGTAAGTCCCACCTGTGCCTGGTCATGAGCCTGATGAATGGTGGGGACCTCAAGTACCACATCTATCATGTGGGTGAGCGGGGCCTGGAGATAAACAGGATCATCTTCTACTCCGCACAGATCACTTGTGGAATATTGCACCTCCACTCCAATGGCATTGTCTACCGGGACATGAAGCCTGAGAATGTCCTTCTGGATGACCGTGGCAACTGTAGGCTGTCTGACCTGGGACTGGCTGTCCAGATTAAAGACGGCAAGCCCATTACCCAGAGGGCTGGAACCAATGGTTACATGGCTCCAGAAATCCTGAAGGAAGAAGAAAGTTATTCCTATCCTGTGGACTGGTTCGCAATGGGGTGTAGTATTTATGAAATGGTAGCTGGGCGAACGCCATTCAAAGATTACAAGGAAAAAGTCAGCAAAGAAGATTTAAAACAGAGAACCTTGAAACAAGAGGTCAGATTCCAACACCCAGGCTTCACAGAAGAAGCCAAAGATGTATGTCGTCTCTTCCTGGCCAAAGCAGCAGAACACCGCTTAGGAAGCAGAAAAGAAGGGGATGATCCCAGGAAACATGCTTTCTTCAAAACAATCAACTTCCCCCGACTGGAGGCTGGCCTTATTGAACCCCCATTTGTGCCAGACCCTAGTGTGGTGTATGCCAAAGACATCGCTGATATTGAAGATTTCTCTGAGGTTAAGGGGGTCGAGTTTGACGAAAAAGATAGGAAGTTCTTTAAAAAATTTTCAACAGGTGCTGTTCCTATAGCCTGGCAAGAAGAAATTATAGAAACAGGACTCTTTGAAGAACTCAATGACCCCAATAGATTATCAGGCTGCGCAAATGGCAGC---ACAGCCAAATCTGGGGTGTGTGTGTTACTG
Vombatus_ursinus  ATGGCCACCAGCTCCAAGGTATTTAAGAAGACCTGCCCCAATAGGAAGCTTTCCATCTACCTGGGGAAACGGGACTTTGTGGACCATATAGACTCAGTGGAACCCATTGATGGTGTTGTGCTGATTGACCCTGAGTACTTGAAAGATCGAAAAGTGTTTGTGGTACTGACCTGCGCCTTCCGCTATGGCCGGGATGATTTGGATGTGATCGGTCTGACGTTCCGCAAAGACCTCTACGTGCAGGCCCTGCAAGTTTTCCCCAAAGAGCCCTCGCAAGACCCATTGCCCCTCACAAACCTTCAAGAATGCCTGCTGCACAAGCTCGGTGACAACGCCCATCCCTTCATCTTCCAGCTGCCCACCAATCTGCCCTGTTCAGTGACCCTGCAGCCTGGGCCTGAGGATGCTGAAAAGGCCTGTGGAGTGGACTATGAAGTGAAGAGTTTCTATGCTGAGAATTTGGAGGAGAAAATCCACAAGAGGAACTCTGTGCGTCTGATCATTCGAAAGGTGCAGTTTGCCCCCCTGGACCTAGGCCCCACGCCCCGGGCTGAGACCACCCGGCACTTCCTTCTGTCTGACCACCCCCTAAAGCTAGAAGCTTGGATGGACAAGGAGGTTCACTACCATGGAGAACCCATCTCCATCCATGTTGCCATCTATAACGGCACCAGTAAGCTCATCAAGAAAATCAAGGTGTCGGTTGACCAGATTGTGGATGTCGTCCTGTACTCCGGGGACAAGTACACCAAGACTGTGTTTACTGCAGAGTTTGGAGAGACTGTGCCTGCCAACTCCACCTTCTCCAAGAGCTTCACGGCAACTCCAAGCCTGGCTGCCAACCGCCAGAAACAGGGCCTGGCCTTGGATGGCAAACTGAAGCACGAAGACACCAACCTGGCCTCCAGTACCATCCTTCAGCCGGGCACGGACAAAGAGGCTCTGGGGATCCTAGTGTCCTATCAAGTCAGGATCAGCACAGTGGCATCTCGTGGAGGCATCCTAGGAGATCTGACGTCCAGTGACATGAGCGTGGTGCTTCCTTTGAGCCTGATGCATCCCAAACCATCTGCTGATGTCACCAGTGAGGATGTCGTCATTGAAGACTTTGCTCAGCAGTGGCCGAAACTCCAGGGGGCAGATGAGACTGAGGAAGAGGCCACG---TCCACCGCCTCCGGGACTGAGGACAACATGGTCGACATGGGGGGCCTAGACAACCTTATTGCAAATACAGCTTATCTGCAAGCCCGT---------GATGGAGACACCAAGGACATGCAGAAACGGCGACGCAGCCTGGCACTGCCAGCCCCCGAGCGTTGTGCAGAACTTCGTCAAGCCTTGCCCGCTCACTTTGAGAGTTTGTGTGAGCAGCAGCCCATCGGCCGCCGTCTCTTCCATGACTTCTTGGCCACCGTGCCTGCCTACAAAGAGGCTGTGGACTTCCTCGCCGACGTGTCTCGCTGGGAACTAGCTGAAGAGGATAGTACCAAGGACAGCACTCTGAGGAGGCTGGTGAATGCTTGTGCACAGGCCGGCACCCCCACGGGCCCGCTCCCCTTCCTCAGCCCAGCTCTGGCCGCCAAGTGTCAGGGTGCCTCCGAGAAGGAGCACACATCCCTAGTGGAGCTGGCCAAGGCTGAGACGATGGCCTTCCTTCAGGATGAGCCTTTCCGGGACTTCCAAGCTAGCCCCTTCTTTGACAGGTTTTTGCAGTGGAAAGCCTTTGAACGGCAGCCAGTAACAGAAAAATATTTCGATGAGTTCCGAGTGCTGGGGAAAGGGGGTTTCGGGGAGGTGTGTGCCATTCAAGTGAAAAATACTGGCAAAATGTATGCCTGTAAGAAGTTGGACAAGAAACGGCTAAAGAAGAAAAAGGGGGAGCAGATGGCTCTTCTAGAGAAGGAAATCTTGGAGAAAGTCAACAGCCCTTTCATCGTGACGCTGGCCTATGCCTTTGAGAGTAAGGCCCACCTGTGCCTGGTCATGAGCCTGATGAATGGTGGGGACCTCAAGTACCACATCTACCATGTAGGCGAGCGGGGCCTGGAGATCACCAGGATCATCTTCTACTCTGCACAGATCACTTGTGGAATATTGCACCTCCACTCCATTGGCATTGTCTACCGGGACATGAAGCCTGAGAATGTCCTTCTGGATGACCGGGGCAACTGTCGGCTGTCTGACCTGGGACTGGCTGTCCAGATCAAAGACGGCAAGCCCATCACCCAGAGGGCTGGAACCAATGGTTACATGGCTCCAGAAATCCTGAAAGAAGAAGAAAGTTATTCCTATCCTGTGGACTGGTTTGCAGTGGGGTGTAGTATTTATGAAATGGTAGCTGGGCGAACACCATTCAAAGATTACAAGGAAAAGATCAGCAAAGAAGATTTAAAGCAGAGAACCTTGAAACAAGAAGTCAAATTCCAACACCCAGGCTTCACAGAAGAAGCGAAAGACATATGTCGTCTCTTCCTGGCCAAGAAAGCGGAACAACGCTTAGGAAGCAGAGACGAAGGGGATGATCCCAGGAAACATACTTTCTTCAGAACAATCAACTTCCCCCGACTGGAGGCTGGCCTCATCGAACCCCCCTTCACGCCGGACCCCAATGTGGTGTATGCCAAAGACATCGCTGATATTGAAGATTTCTCTGAGGTCAAGGGCGTCGAATTTGATGAAAAAGATAGAAAGTTCTTTAAAAAATTTGCAACAGGTGCTGTTCCTATAGCTTGGCAAGAAGAAATTATAGAAACAGGACTCTTTGAAGAACTCAATGACCCCAACAGATTATCAGGCTGTGTAAATGGCAGC---ACAGCCAAGTCTGGGGTGTGTATGTTACTG
