# Supplementary material for: Three Blind Moles: Molecular Evolutionary Insights on the Tempo and Mode of Convergent Eye Degeneration in Notoryctes typhlops (Southern Marsupial Mole) and Two Chrysochlorids (Golden Moles)
Source: Genes (Basel). 2023 Oct 28;14(11):2018. doi: 10.3390/genes14112018 (PMC10671557; doi:10.3390/genes14112018)
Supplement: Supplementary file 1 [file genes-14-02018-s001.zip › Marsupialia PAML Files/Lens_Cornea/13lens.rax]

29 11739
Antechinus_flavipes  ATGTATAGGAGTACCTATCTGCGTGAAACCCGAAAGGAGAAATATGAACGGGCTGATGAATTGCATGGCTCAGGAGAGCTGAGTAGCTTGGGCCAAGCTCAAGGACTGGAGAATCTACAAGAGCTCAATGAGCGCTTTGCCAGTTACATCAACTGGGCTCGGGGGCTGGAGCAACGCAATGCCATCTTCCGAAAGCAGCTAGAGACCTTCCAGCGTCTAGATGAGTTGGCTAGCTTGGAAGAAGCATTTTCTGAGCAAATAGAGCTGAACCTTCAGCGGGCGAGGGACCTAGCTATTGATCGGGCTAAGCTGGAGCGTGAGGACAAGGATGCCCAAAGGGTACTCGATGAGTTCCGAAATAAGTATCAAAATGAATGTGAATATCAGCTCCTGCTGAAAGAAACTCTTGAACGTCTGAACAAGGAAGCAGATGAAGCTTTGCTGCATAATCTGGAGCTTCAGATCGAATCCCAGTTTCTACAGGATGACATCAGTGCAGCTAAGGACAGGTACAAGAAGAATCTCTTGGAAATCCAGACCTACGTCAGTGTCCTCCAGCAGATCATACAGAACACTCCTCCGGTGTCCACAATTACCATTGGCATAAATGAGGAGAAGCTCATAGCTGAAAGGAGAGTTCCCATTCTTCAGAGTCAACTTGAAGAGTACAAAGGTATCCTGGCCCAGTTACAGATGCAGAAATCCAAGCTGCAGGCTGAGACTGTGACACTGGAGCAAACTATTAAAAACACCCAAGAGAGTTACGATGATGAGATTCAACTTTACAACGACCAGATTGAAACTCTGAGGAAAGAGATTGAAGATGCAGAAAGAGTATTGGAAAAGTATACAAATGATTGCCGCCAGTTGGCAATATACCAGCAATCGCTGGAAAATGAATTGGAGCGGTACAAACGCATCATTGAGAATGAAGATAACAGGCTTAACTCTGCTATAGTGGGAACACCGATTACACTTTTTACTCAGAGCTACCAAGCTTCTTACAATCTCCCTTCCAGCAGAAAAGATATCACTCGGGCTGTACAGGATATTACAACAGTAAAGCCAAGACAAAAAGGTTTACCAAAGAAAGCTTCAAGAAAAAAGGAGATTACAACTAAAGACAAATCAGATGAAGTGTTAGAGGACCAGCCAGTCAAAAAGTACGTGGGAGGCAAAGACCAAGTGCAACTTCAAGATGAGCTCCAATCCAATCTGGAAGTGAGCCATGAAGAACCAGGGACCCTAAGACCAGAAGTAGCCCCAGAGGACGAGCCAGATGGTGCACAAATAAGCAAAGCCTTTGGCAAAATGTGTAATATTATTAAAGAGAGAGTAAGAAGTGACAAAGATGCTGAGCCTCATTCTGATCTCTACACTAAAGGGCGCCATGTGCTTGTTACAGGGGATGCCAGCTATGTGGACCCTGACTTTTGTTCCTCATCCATCCCAGCAAAAGGTGGGATTGTTGTTTCTATTGACCAGATAGGTGATGGTGATGACCTGGAGCCAACACCTGGG---CTTCCTGAACCCCCATTCCCGAATGGAACTGAAAAGCCAGAAGAGCATGGAGATGAATGCAAAAATCAAGAACATTCTGGAGATGGAAAGAATGAAAGCAAAAACAAAGAT------CAGAGGAAGGTAGAGGAAAAAACTGATGACATTCTCAAGGAGAAGGGGACTGTAAAGCCCTGTCCTGTAGTCATACGTGATCCAAATGGATATCCTTCAGACCATTCACAGAAGATCAGGAAAGATAAGACTCCTGAGGCAGCAGATAAAGGGCTATTGGAGAAAGGCCCCCATAGTTCCATGACCTATGAGAAGGTAGAGGTGGTAGAATCCATTGAAAAATTTTCTACTGACCGAGTTCAGACTTATGAAGAAACAGCAGTGATTGTAGAAACGATGATAGAAAAGACAAACAGGAAGAAGCCAGGAGACAAAAGCTCAATGCCCTTCCCAAGGCGAAGGTCCTCATTTCTGGGGTCCCACCCCTCCTCCAGTCTTGAGAGTCCGGGGACCTCGGGCTGCCGGGTCAGTGTTGTAGGGAACAACATGGGCAGCCTCCCCAGGCCCCCAGGG------GTGTACGTGGGGGCAGTGCCAACCGGAGGAGTGAGCAGCCTGGGCACCCGAGTGTCCCGCCGGGCCTTGGGCATCAGCAGTGTCTTTCTGCAGGGTCTGAGGAGTTCCTCCACAGCTCTGGCTCTGAGCCCAGGACTGGAGAAGAACCGAGGCATCTTCTTCGAGTCACTAAATGGCTGCATGGTGGAATACATTGAGAAGGTCCGAGCCTTGGAGAAGGTGAACAGGGAGCTGGAGGAGCATCTGCGGGTCTACCTGGAGAAGAAAGCTTCCAGCATCAGCAACTGGGGAGCCCTGAGGGAGACCTGGGAGAACATCTACCATCAGGTGGGCGACGCCGTCTTGGACAATGCTCGGCTCATGCTGCAGACTGAGAATACTCAGGCTTGTGCCGAAGATTTTAAAGAGAGATATGAAAATGAGCAGCCCTTTCGAAAAGCAGCTGAAGATGAAATTAACTCTCTATACAAAGTGATTGATGATGCTAATTTGACTAAAATGGATCTAGAGAGCCAGATTGAAAGCATGAAAGAAGAACTGGCTTTCATGTCAAGGAACCATGAAGAGGATGTGAAGGTGCTGTACAAACAGCTGGCCGGGTCAGAACTGGAAGGAATGGATGCTCCTATTGGTACTGGCTTAGATGACATCCTGGAGACCATCAGAATTCACTGGGAGAAAGACATAGAGAAGAACCGAGCAGAAACGGGGGCCTTGCTCTATGCTAAG---CAATCCCAAGTGGTCCAG---GCTCGGTCACAGGAGGAAGAAGTGGTGGAGGCACTCAGAGCAGAGTTTCATGATACTGCTTGTGACATCCAGCGCCTTCAAGCAGAGACGGAGTCCTTGAGAACCTTGAAAAGAGGCCTGGAGAACTCATTGTATGACGCCAAGCACTGGCACGACATCGAGCTCCAGAACCTGGGTTCTGTTATTGCCAAGCTAGAAGCCGAGCTTGGGGAGATCCAAAGGGAAACCGAGCAGCAGCAAAAAGACCGGGAGCATCTGTTGTCTGGCAAGTTACAACTGGAGAAAGACATTGTGTCCTATCACTGCCTTCTGGATAGAGAAGGAAGCAGCATGGACATAACTATCCAGCATCCCTGGTTCAAACGCGCTCTTGGATCCTTATATCCAAGTCGCTTGTTTGACCAATTTTTTGGAGAAGGCCTTTTTGAATATGACCTCTTGCCTTTCCTCTCCTCCACCATCAGCCCTTATTACAGGCAGTCACTCTTCCGAACTGTGTTGGAATCAGGCATTTCTGAGGTGAGATCTGACCGAGACAAGTTTGTTATCTTCCTGGATGTTAAACATTTCTCTCCTGAAGACTTGACTGTGAAGGTGTTGGATGACTTTGTGGAAATTCATGGGAAGCACAGTGAAAGACAGGATGACCACGGCTACATTTCCCGTGAATTCCATCGTCGATACCGCCTGCCTTCCAACGTGGATCAGGCCTCCATTTCCTGCTCCCTATCTGCTGATGGCATGCTGACCTTCTCTGGTCCCAAGATCCACTCTAATATGGATGCAAGCCACAGCGATCGATCCATCCCTGTATCTCGTGAGGAGAAGCCCACCTTGGCTCCCTCTTCTATGGAGACCCAGGCCGTGCAGAGGGAGCTCGAAACAGTGCCAGCTAATAGGATGGCTCAGACAAACCCTCTACCTGGGCCTCTAGGGCCATGGAAGGTAACCATCTATGACCAGGAGAACTTCCAGGGCAAGAGGGTGGAGTTCACGGGCCCCTGTCCCAATGTCTCCGAGTGCAGCTTTGACAACATCCGCTCCCTGAAGGTGGAATGTGGCGCATGGGTGGGTTACGAACACACAAGCTTCTGTGGGCAGCAGTTTGTCCTGGAGAGGGGAGAATACCCACGCTGGGAAGCCTGGAGCGGGAGCAATGCCTACCACGTGGAGCGTCTCATGTCCTTTCGCCCAATCTGCTCCGCGAACCATAAGGAATCCAAGATCATGATCTTTGAGAAAGAAAACTTTATTGGCCGCCAGTGGGAGATATGCGATGACTACCCCTCCTTGCAGGCCATGGGCTGGTGCAACAATGAAGTTGGTTCCATGAAGATACAGTGTGGAGCATGGGTCTGCTACCAATATCCTGGATACCGTGGGTACCAGTATATCTTGGAGTGTGATCACCATGGAGGAGACTATAAGCACTGGAGAGAATGGGGCTCTCATGCCCAGACTTCCCAGATTCAGTCAATCCGCCGCATCCAGCAGATGTCTCAACAATGCACCAAATCATCTGGCCATTGGAAGATCGTGGTATGGGACCAGGAGGGCTTCCAGGGCCGTCGGCATGAGTTCACGGCGGAATGCCCCAGTGTTCTGGAGGTTGGCTTCGAGACGGTCAGATCCATCAAAGTCCAGAGCGGAGCGTGGGTGGGCTTTGAACACGCTGGCTTCCAGGGACAGCAATTCGTCCTGGAGCGCGGGGAGTACCCCAGCTGGGAAGCCTGGAGCGGCAATGTAGCCTACCACGTGGAGAGGCTGACCTCCTTCCGTCCCGTGGCCAGTGCGAACCACCGAGACTCCAGAATGACCATCTTTGAGCAGGAAAACTTTCTGGGCAGGAAGGGAGAGCTGAGTGATGACTACCCCTCCCTGCAAGCCATGGGCTGGGACAACAACGAAGTGGGCTCCTTCCGAGTCCATTGTGGGGCCTGGGTTTGTTCCCAGTTCCCAGGTTACCGGGGCTACCAGTACGTTCTGGAATGCGATCACCACTCGGGAGACTACAAACATTTTCGGGAGTGGGGGTCCCACGCTCAAACCTTCCAGATTCAGTCTATCCGCAGAATCCAGCAGATGTCCCAGCCCGCAAAGGCCCCAACGGTCCCAACTACCGCCGCCAGCCCAGCCACGGAAGGGAAGGAAAAGGGGGCACCTGCCTCGGTGCCCGCTCCCGGGCCCACCCCCGCTCTGGTTCCTGCCTCCGTTCCCATCCCCAGCTCCAAGGTGGGGGAGCTGCCCATGGGAGGCTTCAGGCTGGTGGTCTTTGACCAGGAAAACTTCCAAGGCCGCCGTGTGGAATTCTCAGGGGAGTGCATGAATCTGGGAGACCGAGGCTTCGACCGCGTCCGGAGCATCATCGTCATCTCGGGACCATGGGTGGCCTTTGAGCAGTCCAACTTCCGGGGAGAGATGTTCATCCTGGAGAAGGGCGAGTACCCACGATGGGACACCTGGTCTTGCAGCTATCGTAGCGACTGCCTCATGTCCTTCCGGCCTATCAGGATGGATTCCCTAGATCACAAGATCTGCCTGTTTGAATGTACCAACTTCAAGGGGAACAAGATGGAGATCCATGAGGATGATGTGCCCAGTCTCTGGGCCTATGGTTTCTGTGATCGTGTGGGCAGTGTGAGGGTGCCCAGTGGCACATGGGTGGGCTACCAGTATCCGGGCTACCGAGGCTACCAGTATCTGTTTGAGCCAGGCGAGTTCAAGCACTGGAATGAGTGGTCTGCCTACCAGCCCCAGATCCAGTCCGTCCGTCGAATCAGGGACATGCAATGGCACCAGAGGGGCTGCTTCCCCATCCCCACCAGCATGCCCAAGATGGCGTCAGACTACCAGACTCAGTCCTCTAAACCGCAGCCTCTCAATCCCAAGATTGTCATCTTTGAGCAGGAAAACTTCCAGGGCCGCTCCCATGAGCTGAGTGGGCCATGTTCCAATCTAAAGGAGACTGGGATGGAGAAGGCGGCCTCCATTCTTGTGCAGTCAGGACCCTGGGTCGGGTACGAACAGGCCAATTGCAAAGGAGAGCAGTTTGTGTTTGAGAAAGGTGAGTACCCTCGATGGGACTCTTGGACCAACAGCCGCCGGACTGATGCACTCAGCTCTCTGAGACCCATCAAAGTGGACAGCCAGGAGCATAAAATCATCCTTTATGAAAATCCTAACTTTACTGGGAAGAAGATTGAGATCATTGATGACGATGTGCCCAGTTTCCATGCCCATGGCTACCAGGAGAAAGTATCATCTGTGAGGGTACAGAGTGGAACGTGGGTGGGCTACCAATATCCAGGTTATCGAGGCTTCCAGTACCTATTTGAGAAGGGGGAATACAAGGACAGCAGTGATTTTGGGGCTCCCCATCCCCAGGTTCAGTCTGTCAGGCGCATACGGGATATGCAATGGCATCAGCGAGGTGCCTTCCACCCCACCAACATGATGGAGCAGCAAAGTGCCCCAGAGCAGGCGGCTGCTGGGAAAAGCCATGGAGGCTTAGGGGGCAGCTTCAAGGTCTCGGTCTATGAGCTGGAGAACTTCCAGGGAAAGAAGTGCGACTTCTCCACCGAGTGCCCCAACTTGACTGAAAGTCTGCTGGAGAAGGTGGGCTCCATCCAGGTGGAATCTGGCCCGTGGTTGGCATTTGAACGCTGCGCCTTCCAGGGAGAACAATTTGTCCTTGAGAAGGGGGATTACCCCAGGTGGGACGCCTGGTCCAACAGCCATCACAGCGACAGCCTCCTCTCCCTTAGGCCCCTGCACATTGACAGCCCAGATCACAAAATCCACCTGTTTGAGAATCCCGCGTACAGTGGCCGCAAGATGGAGATTGTCGATGATGACGTTCCTAGCCTGTGGGCTCACGGCTTCCAGGATCGGGTGGCGAGCATCAGAGTTATCAATGGAACGTGGGTAGGATATGAATTTCCTGGCTACAGAGGGCGTCAGTTTGTCTTCGAGCGGGGAGAGTACCGTCACTGGAACGAGTGGGATGCCAACCAACCCCAAATCCAGTCCGTCCGGCGCATCCGTGATCGCAAGTGGCACAAACGTGGCTGCTTCCTGAGTAGCNNNNNNNNNNNNNNNNNNNNNATTACTTTCTATGACGACAAGAACTTCCAAGGTCACCACTATGACTGTGACAGTGACTGTGCTGATTTCCACACCTATCTGAGTTGCTGCAACTCCATCCGAGTGGCCGGTGGGGCCTGGGTAGTTTATGAAAGGCCTAATTTTGCTGGGAACATGTACATCTTAACTCAGGGTGAATACCCTGATTACCATCACTGGAAGGGGCTCAATGACCGGCTTAGCTCCTGCAAGGTCATCCATCTGTCGAGTGGAGGTCAATATAAGCTCCAGATCTTTGAGAGGGGAGACTTCAGTGGCCAGATGTATGAAACCACCGAGGACTGCCCTTCCGTCATGGAACAGTTCCACATCCGGGAGATCCAGTCCTGTAAGGTCCTGGATGGGGTCTGGGTCTTCTATGAACAGCCCAACTATCATGGCCGGCAGTACTTCCTGGACAAGAAGGAGTACCGGAAGCCTGTGGACTGGGGCTCCCCATGCTCTGCGGTTCAGTCATTCCGCCGCATCGTGGAGATGGGTGACTGGAGTTTCCTCGGGAACATCTTGGAGGAAGTTAATGAGCACTCCACGGTCATTGGCAGGGTCTGGCTCACCGTCCTTTTCATCTTCCGGATCCTCATCCTGGGCACAGCCGCAGAATTTGTGTGGGGAGACGAGCAGTCAGACTTTGTGTGTAACACCCAACAGCCGGGTTGTGAGAATGTCTGCTACGACGAGGCCTTCCCCATCTCCCACATCCGCCTCTGGGTCTTACAGATCATCTTCGTCTCCACTCCATCCCTAGTGTACGTGGGCCACGCGGTGCACCACGTCCGAATGGAAGAAAAGAGGAAGGAGAGGGAAGCCGAAGAGGTGTGTCAGCAGTCTGGGAGCAAT---GGTGAGAGGCTGCCTTTAGCCCTAGATCAAGGCAGTACCAAGAAGAGCAGCAATAGTACGAAGGGCACCAAAAAATTCCGACTGGAAGGGACCCTCTTGAGGACCTACATCTGCCACATCATCTTTAAAACTCTCTTTGAGGTGGGCTTCATAGTGGGACATTATTTCTTATACGGCTTTCGGATCCTGCCTTTGTATCAATGTAGCCGATGGCCCTGCCCCAATGTGGTGGACTGCTTCGTGTCAAGACCCACTGAGAAGACCATTTTCATCCTGTTCATGCTTTCTGTGGCCTGTGTGTCTCTCTTCCTCAACATCATGGAAATCAGCCACCTGGGCCTGAAGAGAATCCGATCTGCTTTCAATAGGCCCACGGAACAACCACTGGGGGAGATCCCTGAGAAATCCCTCCACTCCATTGCTGTTTCCTCCATCCAAAAGGCCAAGGGCTACCAGCTCCTAGAAGAAGAGAAGATCGTATCCCACTATTTCCCCCTGACTGAGGTTGGGGTCGTGGAGACGAGACCACTGGCTGCCACACCATTCAGCCGTTTTGAAGAGAAGATTGGCACTGGACCTCTGGGAGATCTGTCCCGGGCGTACACGGAAACACTTCCTTCCTATGCTCAAGTAGGAGAACAGGAAGTAGAGGCAGAACGGGAGGAGGAGGAGGGAGAGGTACCACCAGAGGAAGAGGAAAAGAGGCAGGAACCAGAGGCAGTGACCCCAGAAATGCAGGAGGCC---ACTGTGGGGC------AGGAAGAGGAGAAGGAGAAGGCAGGGATCCCA---GAAAGGAAGGCAGGAGAGAAG------------------CAAGATCTGCCAGTGGAGAAGGCACCACTGTGCCCAGAACTGGCAGCAGATGACAGCAGACCCCTCAGCCGGCTGAGCAAAGCCAGCAGCCGGGCAAGGTCGGATGATTTGACTGTAATGTCTCTCTCTGTCTACAATTCTGGGACCTCCCAACAGGCTTCTTCTCGCAGTGGGGTGGGAGGTCGCCGGCTCAGCCGGTTGTCTAGCACCAGTAGT---GGAGGGGGCTTTGGTGGAAACATTTTTGGCTCTGGAGCAAGCTCTGGGGGTGGTTTTAGTGTTGCGTCTATGTTTGGTTCCAGTTGTGGCTTTGGGAGCACCTCCAGGAGTGCCTTTGGAGGAGGACTGGGCAGTGGTTATGGAGCAGGACTGGGC------------------------------------------------AGTGGTTATGGAGCAGGACTGGGCAATGGTTATGGAGCAGGACTAGGC------------------------------------------------AGTGGTTATGGAGCAGGATTGGGCAGTGGCTATGGAGCAGGACTGGGGAGTGGTTATGGAGGAGGACTGGGCAGTGGCTCAATGGGTATTCCATGTAGTAATGATGGAGTCCTTCTTTCTGGATCAGAAAAGGAAACCATGCAAAACCTTAATGACAGATTGGCTTCCTACCTGGCTAAAGTCCGGGCTCTAGAGGAAGCAAACACTGATCTGGAGAACAAAATTCGAGACTGGTATGAAACACGTGTGACTGGAGACTCTGCATCAGGAAATGATTATGAAAAATATTACCCATTAATAGAAGATCTTAAGAATAAGATTATTTCAGCTACAATCGAGAATGCCCGACTCATTTTGCAGATTGATAATGCAAGACTGGCAGCTGATGATTTCAGGATGAAGTATGAAAATGAGCAGGCCCTACGTCAAAATGTTGAAGCTGATATCAATGGCCTCCGCAAAGTGCTGGATGAATTGACCTTGGCCAGAGCTGACTTGGAGATGCAGATTGAAAGCCTGATGGAAGAGCTGGCTTTTCTTAAGAAGAACCATGAAGAGGAACTTCAAGCTATCCAGGCTGGGGGACCCGGCCAAGTTAGTGTGGAGATGGATGCTGCTCCAGGAATCAACTTAACCAAACTCCTGAATGACATGAGAGAGCAATACGAAGCTATTGCCGAGCAGAATCGCAAGGAAGCCGAAGCTTGGTTCGTCGAAAAAAGTGGAGAACTCAAGAAGGAGATCAGCAGCAACACCGAACAGCTTCAGACGAGCAAGAGCGAAATAACTGACTTGAAGCGCATGCTCCAAAGTTTAGAAATTGAGCTCCAATCTCAGCTTGCTATGAGAAAGTCCTTTGAAGATACATTAGCTGAAACAGAAAGTGGTTACTGCAATCAGCTCTCCCAGATCCAGCTCCAAATTGGCAATCTGGAGGCCCAGCTTTGCCAGGTGAGGAGTGATATGGAGCGTCAGAATGCAGAGTATGAACAACTCTTAAACATCAAGACCCGGCTGGAGATGGAGATTGAGACTTACCGGCGTCTGTTGGAGGGAGAAGGTGAAGGGAATGGTGCTATTGAAAGTTTAACTGTGCCAGAATCCAATTCTCAAGCACAGTCAATTGATTCTTCGAAAGATCCAACCAGAACAAGAAAAATCAAGACAATTGTGCAGGAGGTAGTGGATGGAAAAGTTGTTACTTCGGAAGTTCGGGAAATTGAAGAAGAAATTGGCTCTATGTACAGCTTCATGGGCGGGGGCCTCTTCTGTGCCTGGGTGGGGAACATCCTGCTCGTGGTTGCCACGGCTACGGACCATTGGATGCAGTACCGGCTGTCCGGGGCCTTTGCCCACCAGGGCTTGTGGCGCTATTGCCTCAGCAACAAATGTTACCTGCAGACCGAGAGCATTGCATATTGGAACGCGACGCGGGCCTTCATGATCCTGGCGGCTCTCTGCTGCTTTGTGGGGATTGTCATCGGGATCCTGGCCTTTGCCCAGCTGCCCACCTTCCACCGGCTCACGCGCCCCTTCTCGGCGGGCATTATGTTCTTTATCTCCACTCTCTTCGTCCTCCTCGCCATGGCCATCTACACGGGAGTCACCGTCAGCTTCCTGGGCCGCCGCTTCGGGGACTGGCGCTTCTCCTGGTCCTACATTCTGGGTTGGGTGTCTTTGCTCATGACCTTCTTTGCAGGGATATTTTACATGTGCGCCTACCGAATGCATGAATGTCGCCGCCTTTCCGGACCCCGCATGTGGGAACTTCGCTCAGCCTCCTTCTGGAGGGCCATTTTTGCCGAATTTTTCGCCACCCTCTTTTATGTCTTCTTTGGGCTGGGAGCCTCCCTACGCTGGACCCCCGGCCCCATACACGTCCTACAGGTGGCTGTGGCCTTTGGACTGGCCCTGGCCACGTTGGTGCAGGCAGTAGGCCATGTCAGCGGAGCCCATGTCAACCCAGCCGTCACCTTCGCTTTCCTCGTGGGCTCCCAGATGTCCCTGCTCCGGGCCCTCTGCTACATTGTAGCCCAGTTGCTGGGGGCTGTGGCTGGGGCTGCTGTGCTGTACAGTGTTACCCCCGCAGCTGTCCGTGGGAACCTGGCGCTCAACACGCTACACCCTGGGGTGAGCGTGGGTCAGGCCACTATCGTGGAGATCTTCTTGACCCTTCAGTTTGTGCTCTGCATCTTTGCCACGTTTGATGAGAGGAGGAATGGACGCTTGGGTTCTGTGGCATTAGCTATTGGTGTCTCTCTCACCTTGGGGCATCTATTTGGGATGTATTATACAGGTGCAGGCATGAACCCTGCTCGATCCTTTGCTCCTGCTATCCTCACCAGGAACTTCAGCAACCACTGGGTGTACTGGGTAGGACCGATCATCGGGGGATCTCTAGGTGGCCTCCTCTATGACTTCCTCCTCTTTCCCCGGATCAAGAGTGTGTCAGAGAGACTAACTATCCTCAAGGGTATCAGGCCCAATGACTCTGATGGGCAACCAGAGGTCACTGGGGAGCCTGTTGAGCTAAAGACCCAAGCCCTA
Antechinus_stuartii  ATGTATAGGAGTACCTATCTGCGTGAAACCCGAAAGGAGAAATATGAACGGGCTGATGAATTGCATGGCTCAGGAGAGCTGAGTAGCTTGGGCCAAGCTCAAGGACTGGAGAATCTACAAGAGCTCAATGAGCGCTTTGCCAGTTACATCAACTGGGCTCGGGGGCTGGAGCAACGCAATGCCATCTTCCGAAAGCAGCTAGAGACCTTCCAGCGTCTAGATGAGTTGGCTAGCTTGGAAGAAGCATTTTCTGAGCAAATAGAGCTGAACCTTCAGCGGGCGAGGGACCTAGCTATTGATCGGGCTAAGCTGGAGCGTGAGGACAAGGATGCCCAAAGGGTACTCGATGAGTTCCGAAATAAGTATCAAAATGAATGTGAATATCAGCTCCTGCTGAAAGAAACTCTTGAACGTCTGAACAAGGAAGCAGATGAAGCTTTGCTGCATAATCTGGAGCTTCAGATCGAATCCCAGTTTCTGCAGGATGACATCAGTGCAGCTAAGGACAGGTACAAGAAGAATCTCTTGGAAATCCAGACCTACGTCAGTGTCCTCCAGCAGATCATACAGAACACTCCTCCGGTGTCCACAATCACCATTGGCATAAATGAGGAGAAGCTCATAGCTGAAAGGAGAGTTCCCATTCTTCAGAGTCAACTTGAAGAGTACAAAGGTATCCTGGCCCAGTTACAGATGCAGAAATCCAAGCTGCAGGCTGAGACTGTGACACTGGAGCAAACTATTAAAAATACCCAAGAGAGTTACGATGATGAGATTCAACTTTACAACGACCAGATTGAAACTCTGAGGAAAGAGATTGAAGATGCAGAAAGAGTATTGGAAAAGTATACAAATGATTGCCGCCAGTTGGCAATATACCAGCAATCGCTGGAAAATGAATTGGAGCGGTATAAACGCATCATTGAGAATGAAGATAACAGGCTTAACTCTGCTATAGTGGGAACACCGATCACACTTTTTACTCAGAGCTACCAAGCTTCTTACAATCTCCCTTCCAGCAGAAAAGATATCACTCGGGCTGTACAGGATATTACAACAGTAAAGCCAAGACAAAAAGGTTTACCAAAGAAAGCTTCAAGAAAAAAGGAGATTACAACTAAAGACAAATCAGATGAAGTGTTAGAGGACCAGCCAGTCAAAAAGTACGTGGGAGGCAAAGACCAAGTGCAACTTCAAGATGAGCTCCAATCCAATCTGGAAGTGAGCCATGAAGAACCAGGGACCCTAAGACCAGAAGTAGCCCCAGAGGACGAGCCAGATGGTGCACAAATAAGCAAAGCCTTTGGCAAAATGTGTAATATTATTAAAGAGAGAGTAAGAAGTGACAAAGATGCTGAGCCTCATTCTGATCTCTACACTAAAGGGCGCCATGTGCTTGTTACAGGGGATGCCAGCTATGTGGACCCTGACTTTTGTTCCTCATCCATCCCAGCAAAAGGTGGGATTGTTGTTTCTATTGACCAGATAGGTGATGGTGATGACCTGGAGCCAACACCTGGG---CTTCCTGAACCCCCATTCCCGAATGGAACTAAAAAGCCAGAAGAGCATGGAGATGAATGCAAAAATCAAGAACATTCTGGAGATGGAAAGAATGGAAGCAAAAACAAAGAT------CAGAGGAAGGTAGAGGAAAAAACTGATGACATTCTCAAGGAGAAGGGGACTGTGAAGCCCTGTCCTGTAGTCATACGTGATCCAAATGGATATCCTTCAGACCATTCACAGAAGATCAGGAAAGATAAGACTCCTGAGGCAGCAGATAAAGGGCTATTGGAGAAAGGCCCCCATAGTTCCATGACCTATGAGAAGGTAGAGGTGGTAGAATCCATTGAAAAATTTTCTACTGACCGAGTTCAGACTTATGAAGAAACAGCAGTGATTGTAGAAACGATGATAGAAAAGACAAACAGGAAGAAGCCAGGAGACAAAAGCTCAATGCCCTTCCCAAGGCGAAGGTCCTCATTTCTGGGGTCCCACCCCTCCTCCAGTCTTGAGAGTCCGGGGACCTCGGGCTGCCGGGTCAGTGTTGTAGGGAACAACATGGGCAGCCTCCCCAGGCCCCCAGGG------GTGTACGTGGGGGCAGTGCCAACCGGAGGAGTGAGCAGCCTGGGCACCCGAGTGTCCCGCCGGGCCTTGGGCATCAGCAGTGTCTTTCTGCAGGGTCTGAGGAGTTCCTCCACAGCTCTGGCTCTGAGCCCAGGACTGGAGAAGAACCGAGGCATCTTCTTTGAGTCACTAAATGGCTGCATGGTGGAATACATTGAAAAGGTCCGAGCCTTGGAGAAGGTGAACAGGGAGCTGGAGGAGCATCTGCGGGTCTACCTGGAGAAGAAAGCTTCCAGCATCAGCAACTGGGGAGCCCTGAGGGAGACCTGGGAGAACATCTACCATCAGGTGGGCGACGCCGTCTTGGACAATGCTCGGCTCATGCTGCAGACTGAGAATACTCAGGCTTGTGCCGAAGATTTTAAAGAGAGATATGAAAATGAGCAGCCCTTTCGAAAAGCAGCTGAAGATGAAATTAACTCCCTGTACAAAGTGATTGATGATGCTAATTTGACTAAAATGGATCTAGAGAGCCAGATTGAAAGCATGAAAGAAGAACTGGCTTTTATGTCAAGGAACCATGAAGAGGATGTGAAGGTGCTGTACAAACAGCTGGCCGGGTCAGAACTGGAAGGAATGGATGCTCCTATTGGTACTGGCTTAGATGACATCCTGGAGACCATCAGAATTCACTGGGAGAAAGACATAGAGAAGAACCGAGCAGAAACGGGGGCCTTGCTCTATGCTAAG---CAATCCCAAGTGGTCCAA---GCTCGATCACAGGAGGAAGAAGTGGTGGAGGCACTCAGAGCAGAGTTTCATGATACTGCTTGTGACATCCAGCGCCTTCAAGCGGAGACGGAGTCCTTGAGAACCTTGAAAAGAGGCCTGGAGAACTCATTGTATGACGCCAAGCACTGGCACGACATCGAGCTCCAGAACCTGGGTTCTGTTATTGCCAAGCTAGAAGCCGAGCTTGGGGAGATTCAAAGGGAAACCGAGCAGCAGCAAAAAGACCGGGAGCATCTGTTGTCTGGCAAGTTACAACTGGAGAAAGACATTGTGTCCTATCACTGCCTTCTGGATAGAGAAGGAAGCAGCATGGACATAACTATCCAGCACCCCTGGTTCAAACGCGCTCTTGGATCCTTATATCCAAGTCGCTTGTTTGACCAATTTTTTGGAGAAGGCCTTTTTGAATATGACCTCTTGCCTTTCCTCTCCTCCACCATCAGCCCTTATTACAGGCAGTCACTCTTCCGAACTGTGTTGGAATCAGGCATTTCTGAGGTGAGATCTGACCGAGACAAGTTTGTTATCTTCCTGGATGTTAAACATTTCTCTCCTGAAGACTTGACTGTGAAGGTGTTGGATGACTTTGTGGAAATTCATGGGAAGCACAGTGAAAGACAGGATGACCACGGCTACATTTCCCGTGAATTCCATCGTCGATACCGCCTGCCTTCCAACGTGGATCAGGCCTCCATTTCCTGCTCCCTATCTGCTGATGGCATGCTGACCTTCTCTGGTCCCAAGATCCACTCTAATATGGATGCAAGCCACAGCGATCGATCCATCCCTGTATCTCGTGAGGAGAAGCCCACCTTGGCTCCCTCTTCTATGGAGACCCAGGCCGTGCAGAGGGAGCTCGAAACAGTGCCAGCTAATAGGATGGCTCAGACAAACCCTCTACCTGGGCCTCTAGGGCCATGGAAGGTAACCATCTATGACCAGGAGAACTTCCAGGGCAAGAGGGTGGAGTTCACGGGCCCCTGCCCCAACGTCTCCGAGTGCAGCTTTGACAACATCCGCTCCCTGAAGGTGGAATGTGGCGCATGGGTGGGTTACGAACACACAAGCTTCTGTGGGCAGCAGTTTGTCCTGGAGAGGGGAGAATACCCACGCTGGGAAGCCTGGAGCGGGAGCAACGCCTACCACGTGGAGCGTCTCATGTCCTTTCGCCCAATCTGCTCCGCGAACCATAAGGAATCCAAGATCATGATCTTTGAGAAAGAAAACTTTATTGGCCGCCAGTGGGAGATATGCGATGACTACCCCTCCTTGCAGGCCATGGGCTGGTGCAACAATGAAGTTGGTTCCATGAAGATACAGTGTGGAGCATGGGTCTGCTACCAATATCCTGGATACCGTGGGTACCAGTATATCTTGGAGTGTGATCACCATGGAGGAGACTATAAGCACTGGAGAGAATGGGGCTCTCATGCCCAGACTTCCCAGATTCAGTCAATCCGCCGCATCCAGCAGATGTCTCAACAATGCACCAAATCATCTGGCCATTGGAAGATCGTGGTATGGGACCAGGAGGGCTTCCAGGGCCGTCGGCATGAGTTCACGGCGGAATGCCCCAGTGTTCTGGAGGTTGGCTTCGAGACGGTCCGATCCATCAAAGTCCAGAGCGGAGCGTGGGTGGGCTTTGAACACGCTGGCTTCCAGGGGCAGCAGTTCGTCCTGGAGCGCGGAGAGTACCCCAGCTGGGAAGCCTGGAGCGGCAACGTAGCCTACCACGTGGAGAGGCTGACCTCCTTCCGTCCCGTGGCCAGTGCGAACCACCGAGACTCCAGAATGACCATCTTTGAGCAGGAAAACTTTCTGGGCAGGAAGGGAGAGCTGAGTGATGACTACCCCTCCCTGCAAGCCATGGGCTGGGACAACAACGAAGTGGGCTCCTTCCGAGTCCATTGTGGGGCCTGGGTTTGTTCCCAGTTCCCAGGTTACCGGGGCTACCAGTACGTTCTGGAATGCGATCACCACTCGGGAGACTACAAACATTTTCGGGAGTGGGGGTCCCACGCTCAAACCTTCCAGATTCAGTCTATCCGCAGAATCCAGCAGATGTCCCAGCCCGCAAAGGCCCCAACGGTCCCAACTACCGCCGCCAGCCCAGCCACGGAAGGGAAGGAAAAGGGGGCACCTGCCTCGGTGCCCGCTCCCGGGCCCACCCCCGCTCTGGTTCCTGCCTCCGTTCCCATCCCCAGCTCCAAGGTGGGGGAGCTGCCCATGGGAGGCTTCAGGCTGGTGGTCTTTGACCAGGAAAACTTCCAAGGCCGTCGGGTGGAATTCTCAGGAGAGTGCATGAATCTGGGAGACCGAGGCTTCGACCGCGTCCGGAGCATCATCGTCATCTCGGGACCATGGGTGGCCTTTGAGCAGTCCAACTTCCGGGGAGAGATGTTCATCCTGGAGAAGGGCGAGTACCCTCGATGGGACACCTGGTCTTGCAGCTATCGTAGCGACTGCCTCATGTCCTTCCGGCCTATCAGGATGGATTCCCTAGATCACAAGATCTGCCTGTTTGAATGTACTAACTTCAAGGGGAACAAGATGGAGATCCATGAAGATGATGTGCCCAGTCTCTGGGCCTATGGTTTCTGTGATCGTGTGGGCAGTGTGAGGGTGCCCAGTGGCACATGGGTGGGCTACCAGTACCCGGGCTACCGAGGCTACCAGTATCTGTTTGAGCCAGGCGAGTTCAAGCACTGGAATGAGTGGTCTGCCTACCAGCCCCAGATCCAGTCCGTCCGTCGAATCAGGGACATGCAATGGCACCAGAGGGGCTGCTTCCCCATCCCCACCAGCATGCCCAAGATGGCGTCAGACTACCAGACTCAGTCCTCTAAACCGCAGCCCCTCAATCCCAAGATTGTCATCTTTGAGCAGGAAAACTTCCAGGGCCGCTCCCATGAGCTGAGTGGGCCATGTTCCAATCTAAAGGAGACTGGGATGGAGAAGGCGGCCTCCATTCTTGTGCAGTCAGGACCCTGGGTCGGGTACGAACAGGCCAATTGCAAAGGAGAGCAGTTTGTGTTTGAGAAAGGTGAGTACCCTCGATGGGACTCTTGGACCAACAGCCGCCGGACTGATGCACTCAGCTCTCTGAGACCCATCAAAGTGGACAGCCAGGAACATAAAATCATCCTTTATGAAAATCCTAACTTTACTGGGAAGAAGATTGAGATCATTGATGACGATGTGCCCAGTTTCCATGCCCATGGCTACCAGGAGAAAGTATCATCTGTGAGGGTACAGAGTGGAACGTGGGTGGGCTACCAATATCCAGGTTATCGAGGCTTCCAGTACCTATTTGAGAAGGGGGAATACAAGGACAGCAGTGATTTTGGGGCTCCCCATCCCCAGGTTCAGTCTGTCAGGCGCATACGGGATATGCAATGGCATCAGCGAGGTGCCTTCCACCCCACCAACATGATGGAGCAGCAAAGTGCCCCAGAGCAGGCGGCTGCTGGGAAAAGCCACGGAGGCTTAGGGGGCAGCTTCAAGGTCTCGGTCTATGAGCTGGAGAACTTCCAGGGAAAGAAGTGCGACTTCTCCACCGAGTGCCCCAACTTGACTGAAAGTCTGCTGGAGAAGGTGGGCTCCATCCAGGTGGAATCTGGCCCGTGGTTGGCATTTGAACGCTGCGCCTTCCGGGGAGAACAATTTGTCCTTGAGAAGGGGGATTACCCCAGGTGGGACGCCTGGTCCAACAGCCATCACAGCGACAGCCTCCTCTCCCTTAAGCCCCTGCACATCGACAGCCCAGATCACAAAATCCACCTGTTTGAGAATCCCGCGTACAGCGGCCGCAAGATGGAGATTGTCGATGATGACGTTCCTAGCCTGTGGGCTCACGGCTTCCAGGATCGGGTGGCCAGCATCAGAGTGATCAATGGAACATGGGTAGGATATGAATTTCCTGGCTACAGAGGGCGTCAATTTGTCTTCGAGCGGGGAGAGTACCGTCACTGGAACGAGTGGGATGCCAACCAACCCCAAATCCAGTCCGTCCGGCGCATCCGTGATCGCAAGTGGCACAAACGCGGCTGCTTCCTGAGTAGCATGTCTAAAAGTGTAGCCAAGATTACTTTCTATGACGACAAGAACTTCCAAGGTCACCACTATGACTGTGACAGTGACTGTGCTGACTTCCACACCTATCTGAGTTGCTGCAACTCCATCCGAGTGGCCGGTGGGGCCTGGGTAGTTTATGAAAGGCCTAATTTTGCTGGGAACATGTACATCTTAACTCAGGGTGAATACCCTGATTACCATCACTGGAAGGGGCTCAATGACCGGCTTAGCTCCTGCAAGGTCATCCATCTGTCCAGTGGAGGTCAATATAAGCTCCAGATCTTTGAGAGGGGAGACTTCAGTGGCCAGATGTATGAAACCACCGAGGACTGCCCTTCCGTCATGGAACAGTTCCACATCCGGGAGATCCAGTCCTGTAAGGTCCTGGATGGGGTCTGGGTCTTCTATGAACAGCCCAACTATCATGGCCGGCAGTACTTCCTGGACAAGAAGGAGTACCGGAAGCCTGTGGACTGGGGCTCCCCATGCTCTGCGGTTCAGTCGTTCCGCCGCATCGTGGAGATGGGTGACTGGAGTTTCCTCGGGAACATCTTGGAGGAAGTTAATGAGCACTCCACAGTCATCGGCAGGGTCTGGCTCACCGTCCTCTTCATCTTCCGGATCCTCATCCTGGGCACAGCCGCAGAATTTGTGTGGGGAGACGAGCAGTCAGACTTTGTGTGTAACACCCAACAGCCGGGTTGTGAGAATGTCTGCTACGACGAGGCCTTCCCCATCTCCCACATCCGCCTCTGGGTCTTACAGATCATCTTCGTCTCCACTCCATCCCTAGTGTACGTGGGCCACGCAGTGCACCATGTCCGAATGGAAGAAAAGAGGAAGGAGAGGGAAGCCGAGGAGGTGTGCCAGCAGTCTGGGAGCAAT---GGTGAGAGGCTGCCTTTAGCCCTAGATCAAGGCAGTACCAAGAAGAGCAGCAATAGTACGAAGGGCACCAAAAAATTCCGACTGGAAGGGACCCTCTTGAGGACCTACATCTGCCACATCATCTTTAAAACTCTCTTCGAAGTGGGCTTCATAGTGGGACATTATTTCTTATACGGCTTTCGGATCCTGCCTTTGTATCAATGTAGCCGATGGCCCTGCCCCAATGTGGTGGACTGCTTCGTGTCAAGACCCACCGAGAAGACCATTTTCATCCTGTTCATGCTTTCTGTGGCCTGCGTATCTCTCTTCCTCAACATCATGGAAATCAGCCACCTGGGCCTGAAGAGAATCCGATCTGCTTTCAATCGGCCCACGGAACAACCACTGGGGGAGATCCCTGAGAAATCCCTCCACTCCATTGCTGTTTCCTCCATCCAAAAGGCCAAGGGCTACCAGCTCCTAGAAGAAGAGAAGATCGTATCCCACTATTTCCCCCTGACTGAGGTTGGGGTCGTGGAGACGAGACCACTGGCTGCCACACCATTCAGCCGTTTTGAAGAGAAGATTGGCACTGGACCTCTGGGAGATCTGTCCCGGGCGTACACGGAAACACTTCCTTCCTATGCTCAAGTAGGAGAACAGGAAGTAGAGGCAGAACGGGAGGAGGAGGAGGGAGAGGTACCACCAGAGGAAGAGGAGAAGAGGCAGGAACCAGAGGCAGTGACCCCAGAAATGCAGGAGGCC---ACTGTGGGGC------AGGAAGAGGAGAAGGAGAAGGCAGGGACCCCA---GAAAGGAAGGCAGGAGAGAAG------------------CAAGATCTGCCAGTGGAGAAGGCACCACTGTGCCCAGAACTGGCAGCAGATGACAGCAGACCCCTCAGCCGGCTGAGCAAAGCCAGCAGCCGGGCAAGGTCGGATGATTTGACTGTAATGTCTCTCTCTGTCTACAATTCTGGGACCTCCCAACAGGCTTCTTCTCGCAGTGGGGTGGGAGGTCGCCGGCTCAGCCGGTTGTCTAGCACCAGTAGT---GGAGGGGGCTTTGGTGGAAACATTTTTGGCTCTGGAGCAAGCTCTGGGGGTGGTTTTAGTGTTGCGTCTATGTTTGGTTCCAGTTGTGGCTTTGGGAGTACCTCCAGGAGTGCTTTTGGAGGAGGACTGGGCGGTGGTTATGGAGCAGGACTGGGC------------------------------------------------AGTGGTTATGGAGCAGGACTGGGCAATGGTTATGGAGCAGGACTAGGC------------------------------------------------AGTGGTTATGGAGCAGGATTGGGCAGTGGCTATGGAGCAGGACTGGGGAGTGGTTATGGAGGAGGACTGGGCAGTGGCTCAATGGGTATTCCATGTAGTAATGATGGAGTCCTTCTTTCTGGATCAGAAAAGGAAACCATGCAAAACCTTAATGACAGATTGGCTTCCTACTTGGCTAAAGTCCGGGCTCTAGAGGAAGCAAACACTGATCTGGAGAACAAAATTCGAGACTGGTATGAAACACGTGTGACTGGAGACTCTGCATCAGGAAATGATTATGAAAAATATTACCCATTAATAGAAGATCTTAAGAATAAGATTATTTCAGCTACAATCGAGAATGCCCGACTCATTTTGCAGATTGATAATGCAAGACTGGCAGCTGATGATTTCAGGATGAAGTATGAAAATGAGCAGGCCCTACGTCAAAATGTTGAAGCTGATATCAATGGCCTCCGCAAAGTGCTGGATGAATTGACCTTGGCCAGAGCTGACTTGGAGATGCAGATTGAAAGCCTGATGGAAGAGCTGGCTTTTCTTAAGAAGAACCATGAAGAGGAACTTCAAGCTATCCAGGCTGGGGGACCCGGCCAAGTTAGTGTGGAGATGGATGCTGCTCCAGGAATCAACTTAACCAAACTCCTGAATGACATGAGAGAGCAATACGAAGCTATTGCCGAGCAGAATCGCAAGGAAGCCGAAGCTTGGTTCGTCGAAAAAAGTGGAGAACTCAAGAAGGAGATCAGCAGCAACACGGAACAGCTTCAGACGAGCAAGAGCGAAATAACGGACTTGAAGCGCATGCTCCAAAGTTTAGAAATTGAGCTCCAATCTCAGCTTGCTATGAGAAAGTCCTTTGAAGATACATTAGCTGAAACAGAAAGTGGTTACTGCAATCAGCTCTCCCAGATCCAGCTCCAAATTGGCAATCTGGAGGCCCAGCTTTGCCAGGTGAGGAGTGATATGGAGCGTCAGAATGCAGAGTATGAACAACTCTTAAACATCAAGACCCGGCTGGAGATGGAGATTGAGACTTACCGGCGTCTGTTGGAGGGAGAAGGTGAAGGGAATGGTGCTATTGAAAGTTTAACTGTGCCAGAATCCAATTCTCAAGCACAGTCAATTGATTCTTCGAAAGATCCAACCAGAACAAGAAAAATCAAGACAATTGTGCAGGAGGTAGTGGATGGAAAAGTTGTTACTTCGGAAGTTCGGGAAATTGAAGAAGAAATTGGCTCTATGTACAGCTTCATGGGCGGGGGCCTCTTCTGTGCCTGGGTGGGGAACATCCTGCTCGTGGTTGCCACGGCTACGGACCATTGGATGCAGTACCGGCTGTCCGGGGCCTTTGCCCACCAGGGCCTGTGGCGCTATTGCCTCAGCAACAAATGTTACCTGCAGACTGAGAGCATTGCATATTGGAACGCGACGCGGGCCTTCATGATCCTGGCGGCTCTCTGCTGCTTTGTGGGGATAGTCATCGGGATCCTGGCCTTTGCCCAGCTGCCCACCTTCCACCGGCTCACGCGCCCCTTCTCGGCGGGCATTATGTTCTTTATCTCCACTCTCTTCGTCCTCCTCGCCATGGCCATCTACACGGGAGTCACCGTCAGCTTCCTGGGCCGCCGCTTCGGGGACTGGCGCTTCTCCTGGTCCTACATTCTGGGTTGGGTGTCTTTGCTCATGACCTTCTTTGCAGGGATATTTTACATGTGCGCCTACCGAATGCATGAATGTCGCCGCCTTTCCGGACCTCGCATGTGGGAACTTCGCTCAGCCTCCTTCTGGAGGGCCATTTTTGCCGAATTTTTCGCCACCCTCTTTTATGTCTTCTTTGGGCTGGGAGCCTCCCTACGCTGGACCCCCGGCCCCATACACGTCCTACAGGTGGCTGTGGCCTTTGGACTGGCCCTGGCCACGTTGGTGCAGGCAGTAGGCCATGTCAGCGGAGCCCATGTCAACCCAGCCGTCACCTTCGCTTTCCTCGTGGGCTCCCAGATGTCCCTGCTCCGGGCCCTCTGCTACATTGTAGCCCAGTTGCTGGGGGCTGTGGCTGGGGCTGCTGTGCTGTACAGTGTTACCCCCGCAGCTGTCCGTGGGAACCTGGCGCTCAACACGCTACACCCTGGGGTGAGCGTGGGTCAGGCCACTATCGTGGAGATCTTCTTGACCCTTCAGTTTGTGCTCTGCATCTTTGCCACGTTTGATGAGAGGAGGAATGGACGCTTGGGTTCTGTGGCATTAGCTATTGGTGTCTCTCTCACCTTGGGGCATCTATTTGGGATGTATTATACAGGTGCAGGCATGAACCCTGCTCGATCCTTTGCTCCTGCTATCCTCACCAGGAACTTCAGCAACCACTGGGTGTACTGGGTAGGACCGATCATCGGGGGATCTCTAGGTGGCCTCCTCTATGACTTCCTCCTCTTTCCCCGGATCAAGAGTGTGTCAGAGAGACTAACTATCCTCAAGGGTATCAGGCCCAATGACTCTGATGGGCAACCAGAGGTCACTGGGGAGCCTGTTGAGCTAAAGACCCAAGCCCTA
Dasyurus_hallucatus  ATGTATAGGAGTACCTATCTGCGTGAAACCCGAAAGGAGAAATATGAACGGGCTGATGAATTGCATGGCTCAGGAGAGCTGAGTAGTTTGGGCCAAGCTCAAGGACTGGAGAATCTACAAGAGCTCAATGAGCGCTTTGCTAGTTATATCAACTGGGCTCGGGGGCTGGAGCAACGCAATGCCATCTTCCGAAAGCAGCTAGAGACCTTCCAGCGTCTAGATGAGTTGGCTAGCTTGGAAGAAGCATTTTCTGAGCAAATAGAGCTGAACCTTCAGCGGGCGAGGGACCTGGCTATTGATCGGGCTAAGCTGGAGCGCGAGGACAAAGATGCCCAAAGGGTACTCGATGAGTTCCGAAATAAGTATCAAAATGAATGTGAATATCAGCTCCTGCTGAAAGAAACTCTTGAACGTCTGAACAAGGAAGCAGATGAAGCTTTGCTGCATAATTTGGAGCTTCAGATCGAATCCCAGTTTCTGCAGGATGACATCAGTGCAGCAAAGGACAGGTACAAGAAGAATCTCTTGGAAATCCAGACCTACGTCAGTGTCCTCCAGCAGATCATACAGAACACTCCTCCGGTGTCCACAATCACCATTGGCATAAATGAGGAGAAGCTCATAGCTGAAAGGAGAGTTCCCATTCTTCAGAGTCAGCTTGAAGAGTACAAAGGTATCCTGGCCCAGTTACAGATGCAGAAATCCAAGCTGCAGGCTGAGACTGTGACACTGGAGCAAACTATTAAAAACACCCAAGAAAGTTACGATGATGAGATTCAACTTTACAACGACCAGATTGAAACTCTGAGGAAAGAGATTGAAGATGCAGAAAGAGTATTGGAAAAGTATACAAATGATTGCCGCCAGTTGGCAATATACCAGCAATCGCTGGAAAATGAATTGGAGCGGTACAAACGCATCATTGAGAATGAAGATAACAGGCTTAATTCTGCTATAGTGGGAACACCGATCACACTTTTTACTCAGAGCTACCAAGCTTCTTACAATCTCCCTTCCAGCAGAAAAGATATCACTCGGGCTGTCCAGGATATTACAACAGTAAAGCCAAGACAAAAAGGTTTACCAAAGAAAGCTTCAAGAAAAAAGGAGATTACAACTAAAGACAAATCAGATGAAATGTTAGAGGACCAGCCAGTCAAAAAGTACGTGGGAGGCAAAGACCAAGTGCAACTTCAAGATGAGCTCCAATCCAAGCTGGAAGTGAGCCATGAAGAACCAGAGATCCTAAGACCAGAAGTAGGCCCAGAGGACGAGCCGGATGGTGCACAAATAAGCAAAGCCTTTGGCAAAATGTGTAATATTATTAAAGAGAAAGTAAGAAGAGACAAAGATGCTGAGCCTCACTCTGATCTCTACACTAAAGGGCGCCATGTGCTTGTTACAGGGGATGCCAGCTACGTGGATCCTGACTTTTGTTCCTCATCCATCCCAGCAAAAGGTGGGATTGTTGTTTCTATTGACCAGATAGGTGATGGTGATGACCTGGAGCCAACACCTGAG---CTTCCTGAACCCCCATTCCCAAATGGATCTGAAGAACCAGAAGAGCATGAAGATGAATGCAAAAATCAAGAACATTCTGGAGATGGAAAGAATGAAAGCAAAAACAAAGAT------CAGAGGAAGGTAGAGGAAAAAACTGATGACATTCTCAAGGAGAAGGGGGATGTGAAGCCCTGTCCAGGAGTCATACATGATCCAAATGGATATTCTGCAGACCATTCACAGAAAATCAGGAAAGATAAGACTCCTGAGGCAGCAGATAAAGGGCTATTGGAGAAAGGTCCCCATAGTTCCATGACCTATGAGAAGGTAGAGGTGGTAGAATCCATTGAAAAATTTTCTACTGACCGAATTCAAACTTATGAAGAAACAGCAGTGATTGTAGAAACGATGATAGAAAAGACAAACAGGAAGAAGCCAGGAGACAAAAGCTCAATGCCCTTCCCAAGGAGAAGGTCCTCATTTCTGGGGTCCCACCCCTCCTCCAGTCTTGAGAGTCCGGGGACCTCAGGCTGCCGGGTCAGTGTTGTAGGGAATAACATGGGCAGCCTCCCCAGACCCCCAGGG------GTGTACGTGGGGGCAGTGCCAACCGGAGGAGTGAGCAGCCTGGGCACCCGAGTGTCCCGCCGGGCCTTGGGCATCAGCAGTGTCTTTCTGCAGGGTCTGAGGAGTTCTTCCACAGCTCTGGCTCTGAGCCCAGGACTGGAGAAGAACCGAGGCATCTTCTTTGAGTCACTAAATGGCTGCATGGTGGAATACATTGAGAAGGTCCGAGCCTTGGAGAAGGTGAATAGGGAGCTGGAGGAACATCTGCGGGTCTATCTGGAGAAGAAAGCTTCCAGCATCAGCAACTGGGGAGCCCTGCGGGAGACCTGGGAGAACATCTACCATCAGGTGGGCGACGCCGTCTTGGACAATGCTCGGCTCATGCTGCAGACTGAGAATACTCAGGCTTGTGCTGAAGATTTTAAAGAGAGATATGAAAATGAGCAGCCCTTTCGAAAAGCAGCTGAAGATGAAATTAACTCCCTGTACAAAGTGATTGATGATGCTAATTTGACTAAAATGGATCTAGAGAGCCAGATTGAAAGCATGAAAGAAGAACTGGCTTTTATGTCAAGAAACCATGAAGAGGATGTGAAGGTGCTGTACAAACAGCTGGCCGGGTCAGAACTGGAAGGAATGGATGCTCCTATTGGTACTGGCTTAGATGACATCCTGGAGACCATCAGAATTCACTGGGAGAAAGACATAGAGAAGAACCGAGCAGAAACAGGAGCCTTGCTCTATGCCAAG---CAATCCCAAGTGGTCCAG---GCTCGGTCTCAGGAGGAAGAAGTGGTGGAAGCCCTCAGAGCGGAGTTTCACGATACTGCTTGTGACATCCAGCGCCTTCAAGCGGAGACAGAGTCCTTGAGAACCTTGAAAAGAGGCCTGGAGAACTCATTGTATGACGCCAAGCACTGGCACGACATCGAGCTCCAGAACCTGGGTTCTGTTATTGCCAAGCTAGAAGCCGAGCTTGGGGAGATCCAAAGGGAAACCGAGCAGCAGCAAAAAGACCGGGAGCATCTGCTGTCTGGCAAATTACAACTGGAGAAAGACATTGTGTCCTATCACTGCCTTCTGGATAGAGAAGGAAGCAGCATGGACATAACTATCCAGCACCCCTGGTTCAAACGCGCTCTTGGATCCTTATATCCAAGTCGCTTGTTTGACCAGTTTTTTGGAGAAGGCCTTTTTGAATATGATCTCTTGCCTTTCCTCTCTTCTACCATCAGCCCTTATTACAGGCAGTCACTCTTCCGAACTGTGTTGGAATCAGGCATTTCTGAGGTGAGATCTGACCGAGACAAGTTTGTTATCTTCCTGGATGTTAAACATTTCTCTCCTGAAGACTTGACTGTGAAGGTGTTGGATGACTTTGTGGAAATTCATGGGAAGCACAGTGAAAGACAGGATGACCACGGCTACATTTCCCGTGAATTCCATCGTAGATACCGCCTGCCTTCCAACGTGGATCAGGCCTCCATTTCCTGCTCCCTCTCTGCTGATGGCATGCTGACCTTCTCTGGTCCCAAGATCCACTCCAATATGGATGCAAGCCACAGCGATCGATCCATCCCTGTATCTCGTGAGGAGAAGCCCACCTTGGCTCCCTCTTCTATGGAGACCCAGGCCGTGCAGAGGGAGCTCGAAACAGTGCCAGCTAATAGGATGGCTCAGACAAACCCTCTACCTGGGCCTCTAGGGCCTTGGAAGGTAACCATATATGACCAGGAGAACTTCCAGGGCAAGAGGGTGGAGTTCACGGGCCCCTGCCCCAACGTCTCCGAGTGCAGCTTTGACAACATCCGCTCCCTGAAGGTGGAATGTGGAGCATGGGTAGGTTATGAACACACAAGCTTCTGTGGGCAGCAGTTTGTCCTGGAGAGGGGAGAATACCCACGCTGGGAAGCCTGGAGCGGGAGCAACGCCTACCACGTTGAGCGTCTCATGTCCTTTCGCCCAATCTGCTCCGCGAACCATAAGGAATCCAAGATCATGATCTTTGAGAAAGAAAACTTTATTGGCCGCCAGTGGGAGATATGCGATGACTACCCCTCCTTGCAGGCCATGGGCTGGTGCAACAATGAAGTTGGTTCCATGAAGATACAGTGTGGAGCATGGGTCTGCTACCAATATCCTGGATACCGTGGGTACCAGTATATCTTGGAGTGTGATCACCATGGAGGAGACTATAAGCATTGGAGAGAATGGGGCTCTCACGCCCAGACTTCCCAGATTCAGTCAATGCGCCGCATCCAGCAGATGTCTCAACAATGCACCAAATCATCTGGCCATTGGAAGATCGTGGTATGGGACCAGGAGGGCTTCCAGGGCCGTCGGCATGAGTTCACAGCTGAGTGCCCCAGTGTTCTGGAGGTTGGCTTCGAGACAGTTCGATCCATCAAAGTCCAGAGCGGAGCGTGGGTGGGTTTTGAACACGCTGGCTTCCAGGGGCAGCAGTTCGTCCTGGAGCGGGGCGAGTACCCCAGCTGGGAAGCCTGGAGCGGCAACGTAGCCTACCACGTGGAGAGGCTGACCTCCTTCCGGCCTGTGGCCTGTGCGAACCACCGAGACTCCAGAATGACCATCTTTGAGCAGGAAAACTTTCTGGGAAGGAAGGGAGAGCTGAGTGATGACTACCCCTCCCTGCAAGCCATGGGCTGGGACAACAATGAAGTGGGCTCCTTCCGAGTCCATTGTGGGGCCTGGGTTTGCTCCCAGTTCCCAGGCTACCGGGGCTACCAGTACGTTCTGGAATGCGATCACCACTCGGGAGACTACAAACATTTTCGGGAGTGGGGATCCCACGCTCAAACCTTCCAGATTCAGTCTATCCGCAGAATCCAGCAGATGTCCCAGCCCGCAAAGGCCCCAACGGTCCCAACTACCGCTGCCAGCCCAGCCACAGAAGGGAAGGAAAAGGGGGCACCTGCCTCGGTGCCCGCTCCTGGGCCCACCCCCGCTCTGGCTCCTGCCTCCGTTCCCGTCCCCAGCTCCAAGGTGGGAGACCTGCCCATGGGAGGCTTCAGGCTGGTGGTCTTTGACCAGGAAAACTTCCAAGGCCGCCGTGTGGAATTCTCAGGGGAATGCATGAATCTGGGAGACCGAGGCTTCGACCGCGTCCGGAGCATCATCGTCATCTCGGGACCATGGGTGGCCTTTGAGCAGTCCAACTTCCGGGGAGAGATGTTCATCCTGGAGAAGGGCGAGTACCCTCGATGGGACACCTGGTCTTGCAGCTATCGTAGCGACTGCCTCATGTCCTTCCGGCCCATCAAGATGGATTCCCTAGATCACAAGATCTGCCTGTTTGAATGTACCAACTTCAAGGGGAACAAGATGGAGATCCACGAGGATGATGTGCCCAGTCTCTGGGCCTATGGCTTCTGTGATCGTGTGGGCAGTGTGAGGGTGCCCAGTGGCACATGGGTGGGCTACCAGTACCCCGGCTACCGAGGCTACCAGTATCTGTTTGAGCCAGGCGAGTTCAAGCACTGGAATGAGTGGTCTGCCTACCAGCCCCAGATCCAGTCCGTCCGTCGAATCAGGGACATGCAATGGCACCAGAGAGGCTGCTTCCCCATCCCCACCAGCCTGCCCAAGATGGCGTCAGACTACCAGACTCAGTCCTCTAAACCGCAGCCCCTCAATCCCAAGATTGTCATCTTTGAGCAGGAAAACTTCCAGGGCCGCTCCCATGAGCTGAGTGGGCCATGTTCCAATCTAAAGGAGACTGGGATGGAGAAGGCGGCCTCCATTCTTGTGCAGTCAGGACCCTGGGTCGGGTACGAACAGGCCAATTGCAAAGGAGAGCAGTTTGTGTTTGAGAAAGGTGAGTACCCTCGATGGGACTCTTGGACCAACAGCCGCCGGACTGATGCACTCAGCTCACTGAGACCCATCAAAGTGGACAGCCAGGAGCATAAAATCATCCTTTATGAAAATCCTAACTTTACTGGGAAGAAGATTGAGATCATTGATGACGATGTGCCCAGTTTCCATGCCCATGGCTACCAGGAGAAAGTATCATCTGTGAGGGTACAGAGTGGAACTTGGGTGGGCTACCAATATCCAGGTTACCGAGGCTTCCAGTACCTATTTGAGAAGGGGGAATACAAGGACAGCAGTGATTTTGGGGCTCCCCATCCCCAGGTTCAGTCTGTCAGGCGCATACGGGATATGCAATGGCATCAGCGAGGTGCCTTCCACCCAACCAACATGATGGAGCAGCAAAGTGTCCCAGAGCAGGCGGCTGCTGGGAAAAGCCATGGAGGCTTAGGGGGCACCTTCAAGGTCTCGGTCTATGAGATGGAGAACTTCCAGGGAAAGAAGTGCGATTTCTCCACCGAGTGCCCCAACTTGACTGAGAGTCTGCTGGAGAAGGTGGGCTCCATCCAGGTGGAGTCTGGCCCGTGGTTGGCATTTGAACGCTGCGCCTTCCGGGGAGAGCAATTTGTCCTTGAGAAGGGGGATTACCCCAGGTGGGACGCCTGGTCCAACAGCCATCACAGCGACAGCCTCCTCTCCCTTAGGCCCCTGCAGATTGACAGCCCAGATCACAAAATCCACCTGTTTGAGAATCCCGCGTACAGTGGCCGCAAGATGGAGATTGTCGATGATGACGTTCCTAGCCTGTGGGCTCACGGCTTCCAGGATCGGGTGGCCAGCATCAGAGTTATCAATGGAACGTGGGTAGGATATGAATTTCCTGGCTACAGAGGGCGTCAGTATGTCTTCGAGCGAGGAGAGTACCGTCACTGGAACGAGTGGGATGCCAACCAACCCCAAATCCAGTCTGTCCGGCGCATCCGTGATCGCAAGTGGCACAAACGCGGCTGCTTCCTGAGTAGCATGTCTAAAAGTGTAGCCAAGATTACTTTCTATGATGACAAGAACTTCCAAGGTCACCACTATGACTGTGACAGTGACTGTGCTGATTTCCACACCTATCTGAGTTGCTGCAACTCCATCCGAGTGGCCGGTGGGGCCTGGGTAGTTTATGAAAGGCCTAATTTTGCTGGGAACATGTATATCTTAACTCAGGGCGAATACCCTGATTACCACCACTGGAAGGGGCTCAATGACCGGCTTAGCTCCTGCAAGGTCATCCATCTGTCGAGCGGAGGTCAATATAAGCTTCAGATCTTTGAGAGGGGAGACTTTGCCGGCCAGATGTATGAAACCACCGAGGACTGCCCTTCCGTCATGGAACAGTTCCACATCCGGGAGATCCAGTCCTGTAAGGTCCTAGATGGGGTCTGGGTCTTCTACGAACAGCCCAACTATCATGGCCGGCAGTACTTCCTGGAGAAGAAGGAGTACCGGAAGCCTGTGGACTGGGGCTCCCCATGCTCTGCCGTTCAGTCCTTCCGCCGCATCATGGAGATGGGTGACTGGAGTTTCCTCGGGAACATCTTGGAGGAAGTTAATGAGCACTCCACGGTCATTGGCAGGGTCTGGCTCACTGTCCTCTTCATCTTCCGGATCCTCATTCTGGGCACAGCCGCAGAATTTGTGTGGGGAGACGAGCAGTCAGACTTTGTGTGTAACACACAACAGCCAGGTTGTGAGAATGTCTGCTACGATGAGGCCTTCCCCATCTCCCACATCCGCCTCTGGGTCTTACAGATCATCTTCGTCTCCACTCCATCCCTAGTGTACGTGGGCCACGCAGTGCACCATGTCCGAATGGAAGAAAAGAGGAAGGAGAGGGAAGCCGAGGAGGTGTGCCAGCAGTCTGGGAGCAAT---GGTGAGAGGCTGCCTTTAGCCCTAGATCAAGGCAGTACCAAGAAGAGCAGCAATAGTACGAAGGGCACCAAAAAATTCCGGCTGGAAGGGACCCTCTTGAGGACCTACATCTGCCACATCATCTTTAAGACTCTCTTCGAAGTGGGCTTCATAGTGGGACATTATTTCTTATACGGCTTTCGGATCCTGCCTCTGTATCAGTGTAGCCGATGGCCCTGCCCCAATGTGGTGGACTGCTTCGTGTCAAGACCCACCGAGAAGACCATTTTCATCCTGTTCATGCTTTCTGTGGCCTGTGTGTCTCTCTTCCTCAACATCATGGAAATCAGCCACCTGGGCCTGAAGAGAATCCGATCTGCTTTCAATAGGCCCACGGAACAACCACTGGGAGAGATCCCTGAGAAATCCCTCCACTCCATTGCTGTTTCCTCCATCCAAAAGGCCAAGGGCTACCAGCTCCTAGAAGAAGAGAAGATCGTATCCCACTATTTCCCCCTGACTGAGGTTGGGGTCGTGGAGACGAGACCACTGGCTGCCACACCGTTCAGTCGTTTTGAAGAGAAGATTGGCACTGGACCTCTGGGAGATCTGTCCCGGGCGTACACGGAAACACTTCCTTCCTACGCTCAAGTAGGAGAACAGGAAGTAGAGGCAGAACGGGAGGAGGAAGAGGGAGAGGTACCACCAGAGGAAGAGGAGAAGAGGCAGGAACCAGAGGCAGTGACCCCAGAAATGCAGGAGGCC---ACTGTGGAGC------AGGAAGAGGAGAAGGAGAAGGCAGGGACCCCA---GAAAAGAAGGCAGGAGAGAAG------------------CAAGAGCTGCCAGTGGAGAAGGCACCACTGTGCCCAGAACTGGCAGCAGATGACAGCAGACCCCTCAGCCGGCTGAGCAAAGCCAGCAGCCGGGCAAGGTCGGATGATTTGACTGTAATGTCTCTCTCTGTCTACAATTCTGGGACCTCCCAACAGGCTTCATCTCGCAGTGGGGTGGGAGGCCGCCGGCTCAGTCGGTTGTCTAGCACCAGTAGT---GGAGGAGGCTTTGGTGGAAACATTTTTGGCTCTGGAGCAAGCTCTGGGGGTGGTTTTAGTGTTGCATCTATGTTTGGTTCCAGTTCTGGCTTTGGGAGCACCTCCAGGAGTGCCTTTGGAGGAGGACTGGGTGGTGGTTATGGAGCAGGACTGGGC------------------------AGTGGTTATGGAGCCGGACTGGGCAGTGGTTATGGAGCAGGACTAGGCAATGGTTATGGAGCAGGACTAGGC------------------------------------------------AGTGGTTATGGAGCAGGATTGGGCAGTGGCTATGGAGCAGGACTGGGGAGTGGTTATGGAGGAGGACTGGGCAGTGCCTCAATGGGTATTCCATGTAGTAATGATGGAGTCCTTCTTTCTGGATCAGAAAAGGAAACCATGCAAAACCTTAATGACAGATTGGCTTCCTACCTGGCTAAAGTCCGGGCTCTAGAGGAAGCAAACACTGACCTGGAGAACAAAATTCGAGACTGGTATGAAACACGTGTGACTGGAGACTCTGCATCAGGAAATGATTATGAAAAATATTACCCATTAATAGAAGATCTTAAGAATAAGATTATTTCAGCCACAATAGAGAATGCTCGACTCATTTTGCAGATTGATAATGCAAGACTGGCAGCTGATGATTTCAGGATGAAGTATGAAAATGAGCAGGCCCTACGTCAAAATGTCGAAGCTGATATTAATGGCCTGCGCAAAGTGCTGGATGAATTGACCTTGGCCAGGGCTGACTTGGAGATGCAGATTGAAAGCCTGATGGAAGAGCTGGCTTTTCTTAAGAAGAACCATGAAGAGGAACTTCAAGCTATCCAGGCTGGGGGACCCGGCCAAGTTAGTGTGGAGATGGATGCTGCTCCAGGAATCAACTTAACCAAACTCCTGAATGACATGAGAGAGCAATACGAAGCTATTGCCGAGCAGAATCGCAAGGAAGCCGAAGCTTGGTTCGTCGAAAAAAGTGGAGAACTCAAGAAGGAGATCAGCAGCAACACAGAACAGCTTCAGACAAGCAAGAGCGAAATAACGGACTTGAAGCGCATGCTCCAAAGTTTAGAAATTGAGCTCCAATCTCAGCTTGCTATGAGAAAGTCCTTTGAAGATACATTAGCTGAAACCGAAAGTGGTTACTGCAATCAGCTCTCCCAGATCCAGCTCCAAATTGGCAATCTGGAGGCCCAGCTTTGCCAGGTGAGGAGTGATATGGAGCGTCAGAATGCAGAGTATGAACAACTCCTAAACATCAAGACTCGGCTGGAGATGGAGATTGAGACCTACCGGCGTCTGTTGGAGGGAGAAGGTGAAGGGAATGGTGCTATTGAAAGTTTAACTGTGCCAGAATCCAATTCTCAAGCACATTCAATTGATTCTTCCAAAGATCCAACCAGAACAAGAAAAATCAAGACAATTGTGCAGGAGGTAGTGGATGGAAAAGTTGTTACTTCGGAAGTTCGGGAAATTGAAGAAGAAATTGGCTCTATGTACAGCTTCATGGGCGGGGGCCTCTTCTGTGCCTGGGTGGGGAACATCCTGCTCGTGGTTGCCACGGCTACGGACCATTGGATGCAGTACCGGCTGTCCGGGGCCTTTGCCCACCAGGGCCTGTGGCGCTATTGCCTCAGCAACAAATGTTACCTGCAGACTGAAAGCATTGCATATTGGAACGCGACACGAGCCTTCATGATCCTGGCCGCTCTCTGCTGCTTTGTGGGGATTGTCATTGGGATCCTGGCCTTTGCCCAGCTGCCCACCTTCCACCGGCTCACGCGCCCCTTCTCGGCGGGCATCATGTTCTTTATCTCCACTCTCTTCGTCCTCCTCGCCATGGCCATCTACACCGGAGTCACCGTCAGCTTCCTGGGCCGCCGCTTCGGGGACTGGCGCTTCTCCTGGTCCTACATTCTGGGTTGGGTGTCTTTGCTCATGACCTTCTTTGCAGGGATATTTTACATGTGCGCCTACCGAATGCATGAATGTCGCCGCCTTTCCGGACCTCGCATGTGGGAACTTCGCTCAGCCTCCTTCTGGAGGGCCATTTTTGCCGAATTTTTCGCCACCCTCTTTTATGTCTTCTTTGGGCTGGGAGCCTCCCTACGCTGGACCCCCGGCCCTATACACGTCCTACAGGTGGCTGTGGCCTTTGGACTGGCCCTGGCCACGTTGGTGCAGGCAGTAGGCCATGTCAGCGGAGCCCATGTCAACCCAGCCGTCACCTTCGCTTTCCTCGTGGGCTCCCAGATGTCCCTACTCCGGGCCCTCTGCTACATTGTAGCCCAGTTGCTGGGGGCTGTGGCTGGGGCTGCTGTGCTGTACAGTGTCACCCCCGCAGCTGTCCGTGGGAACCTGGCGCTCAACACGCTACACCCTGGGGTGAGCGTGGGTCAGGCCACTATCGTGGAGATCTTCTTGACCCTTCAGTTTGTGCTCTGCATCTTTGCCACGTTTGATGAGAGGAGGAATGGACGCTTGGGTTCTGTGGCATTAGCTATTGGTGTCTCTCTCACCTTGGGGCACCTGTTTGGGATGTATTATACAGGTGCAGGCATGAACCCTGCTCGATCCTTTGCTCCTGCTATCCTCACCAGGAACTTCAGCAACCACTGGGTGTACTGGGTAGGACCGATCATCGGGGGATCTCTAGGTGGCCTCCTCTATGACTTCCTCCTCTTTCCCCGGATCAAGAGTGTGTCTGAGAGACTAACTATCCTCAAGGGTATCAGGCCCAATGACTCTGATGGGCAACCAGAGGTCACTGGGGAGCCTGTTGAGCTAAAGACCCAAGCCCTA
Dasyurus_viverrinus  ATGTATAGGAGTACCTATCTGCGTGAAACCCGAAAGGAGAAATATGAACGGGCTGATGAATTGCATGGCTCAGGAGAGCTGAGTAGTTTGGGCCAAGCTCAAGGACTGGAGAATCTACAAGAGCTCAATGAGCGCTTTGCTAGTTATATCAACTGGGCTCGGGGGCTGGAGCAACGCAATGCCATCTTCCGAAAGCAGCTAGAGACCTTCCAGCGTCTAGATGAGTTGGCTAGCTTGGAAGAAGCATTTTCTGAGCAAATAGAGCTGAACCTTCAGCGGGCTAGGGACCTGGCTATTGATCGGGCTAAGCTGGAGCGCGAGGACAAGGATGCCCAAAGGGTACTCGATGAGTTCCGAAATAAGTATCAAAATGAATGTGAATATCAGCTTCTGCTGAAAGAAACTCTTGAACGTCTGAACAAGGAAGCAGATGAAGCTTTGCTGCATAATCTGGAGCTTCAGATCGAATCCCAGTTTCTGCAGGATGACATCAGTGCAGCAAAGGACAGGTACAAGAAGAATCTCTTGGAAATCCAGACCTACGTCAGTGTCCTCCAGCAGATCATACAGAACACTCCTCCGGTGTCCACAATGACCATTGGCATAAATGAGGAGAAGCTCATAGCTGAAAGGAGAGTTCCCATTCTTCAGAGTCAGCTTGAAGAGTACAAAGGTATCCTGGCCCAGTTACAGATGCAGAAATCCAAGCTGCAGGCTGAGACTGTGACACTGGAGCAAACTATTAAAAACACCCAAGAGAGTTACGATGATGAGATTCAACTTTACAATGACCAGATTGAAACTCTGAGGAAAGAGATTGAAGATGCAGAAAGAGTATTGGAAAAGTATACAAATGATTGCCGCCAGTTGGCAATATACCAGCAATCGCTGGAAAATGAATTGGAGCGGTACAAACGCATCATTGAGAATGAAGATAACAGGCTTAATTCTGCTATAGTGGGAACACCGATCACACTTTTTACTCAGAGCTACCAAGCTTCTTACAATCTTCCTTCCAGCAGAAAAGATATCACTCGGGCTGTACAGGATATTACAACAGTAAAGCCAAGACAAAAAGGTTTACCAAAGAAAGCTTCAAGAAAAAAGGAGATTACAACTAAAGACAAATCAGATGAAGTGTTAGAGGACCAGCCAGTCAAAAAGTACGTGGGAGGCAAAGACCAAGTGCAACTTCAAGATGAGCTCCAATCCAAGCTGGAAGTGAGCCATGAAGAACCAGGGACCCTAAGACCAGAAGTAGGCCCAGAGGACGAGCCGGATGGTGCACAAATAAGCAAAGCCTTTGGCAAAATGTGTAATCTTATTAAAGAGAAAGTAAGAAGAGACAAAGATGCTGAGCCTCACTCTGATCTCTACACTAAAGGGCGCCATGTGCTTGTTACAGGGGATGCCAGCTATGTGGATCCTGACTTTTGTTCCTCATCCATCCCAGCAAAAGGTGGGATTGTTGTTTCTATTGACCAGATAGGAGATGGTGATGACCTTGAGCCAACACCTGGG---CTTCCTGAACCCCCATTCCCAAATGGATCTGAAGAACCAGAAGAGCATGAAGATGAATGCAAAAATCAAGAACATTCTGGAGATGGAAAGAATGAAAGCAAAAACAAAGAT------CAGAGGAAGGTAGAGGAAAAAACTGATGACATTCTCAAGGAGAAGGGGGATGTGAAGCCCTGTCCAGGAGTCATACATGATCCAAATGGATATTCTGCAGACCATTCACAGAAAATCAGGAAAGATAAGACTCCTGAGGCAGCAGATAAAGGGCTATTGGAGAAAGGTCCCCATAGTTCCATGACCTATGAGAAGGTAGAGGTGGTAGAATCCATTGAAAAATTTTCTACTGACCGAATTCAGACTTATGAAGAAACAGCAGTGATTGTAGAAACGATGATAGAAAAAACAAACAGGAAGAAGCCAGGAGACAAAAGCTCAATGCCCTTCCCAAGGAGAAGGTCCTCATTTCTGGGGTCCCACCCCTCCTCCAGTCTTGAGAGTCCGGGGACCTCAGGCTGCCGGGTCAGTGTTGTAGGGAATAACATGGGCAGCCTCCCCAGACCCCCAGGA------GTGTACGTGGGGGCAGTGCCAACCGGAGGAGTGAGCAGCCTGGGCACCCGAGTGTCCCGCCGGGCCTTGGGCATCAGCAGTGTCTTTCTGCAGGGTCTGAGGAGTTCTTCCACAGCTCTGGCTCTGAGCCCAGGACTGGAGAAGAACCGAGGCATCTTCTTTGAGTCACTAAATGGCTGCATGGTGGAATACATTGAGAAGGTCCGAGCCTTGGAGAAGGTGAACAGGGAGCTGGAGGAGCATCTGCGGGTCTACCTGGAGAAGAAAGCTTCCAGCATCAGCAACTGGGGAGCCCTGCGGGAGACCTGGGAGAACATCTACCATCAGGTGGGCGACGCCGTCTTGGACAATGCTCGGCTCATGCTGCAGACTGAGAATACTCAGGCTTGTGCTGAAGATTTTAAAGAGAGATATGAAAATGAGCAGCCCTTTCGAAAAGCAGCTGAAGATGAAATTAACTCCCTGTACAAAGTGATTGATGATGCTAATTTGACTAAAATGGATCTAGAGAGCCAGATTGAAAGCATGAAAGAAGAACTGGCTTTTATGTCAAGAAACCATGAAGAGGATGTGAAGGTGCTGTACAAACAGCTGGCCGGGTCAGAACTGGAAGGAATGGACGCACCTATTGGTACTGGCTTAGATGACATCCTGGAGACCATCAGAATTCACTGGGAGAAAGACATAGAGAAGAACCGAGCAGAAACAGGGGCCTTGCTCTATGCCAAG---CAATCCCAAGTGGTCCAG---GCTCGGTCTCAGGAGGAAGAAGTGGTGGAGGCCCTCAGAGCGGAGTTTCACGATACTGCTTGTGACATCCAGCGCCTTCAAGCGGAGACAGAGTCCTTGAGAACCTTGAAAAGAGGCCTGGAGAACTCATTGTATGACGCCAAGCACTGGCACGACATCGAGCTCCAGAACCTGGGTTCTGTTATTGCCAAGCTAGAAGCCGAGCTTGGGGAGATCCAAAGGGAAACCGAGCAGCAGCAAAAAGACCGGGAGCATCTGCTGTCTGGCAAGTTACAACTGGAGAAAGACATTGTGTCCTATCACTGCCTTCTGGATAGAGAAGGAAGCAGCATGGACATAACTATCCAGCACCCCTGGTTCAAACGCGCTCTTGGATCCTTATATCCAAGTCGCTTGTTTGACCAGTTTTTTGGAGAAGGCCTTTTTGAATATGATCTCTTGCCTTTCCTCTCCTCCACCATCAGCCCTTATTACAGACAGTCACTCTTCCGAACTGTGTTGGAATCAGGCATTTCTGAGGTGAGATCTGACCGAGACAAGTTTGTTATCTTCCTGGATGTTAAACATTTCTCTCCTGAAGACTTGACTGTGAAGGTGTTGGATGACTTTGTGGAAATTCATGGGAAGCACAGTGAAAGACAGGATGACCACGGCTACATTTCCCGTGAATTCCATCGTCGATACCGCCTGCCTTCCAACGTGGATCAGGCCTCCATTTCCTGCTCCCTCTCTGCTGATGGCATGCTGACCTTCTCTGGTCCCAAGATCCACTCCAATATGGATGCAAGCCACAGCGATCGATCCATCCCTGTATCTCGTGAGGAGAAGCCCACCTTGGCTCCCTCTTCTATGGAGACCCAGGCCGTGCAGAGGGAGCTCGAAACAGTGCCAGCTAATAGGATGGCTCAGACAAACCCTCTACCTGGGCCTCTAGGGCCTTGGAAGGTAACCATCTATGACCAGGAGAACTTCCAGGGCAAGAGGGTGGAGTTCACGGGCCCCTGCCCCAACGTCTCCGAGTGCAGCTTTGACAACATTCGCTCCCTGAAGGTGGAATGTGGCGCATGGGTAGGTTATGAACACACAAGCTTCTGTGGGCAGCAGTTTGTCCTGGAGAGGGGAGAATACCCACGCTGGGAAGCCTGGAGCGGGAGCAACGCCTACCACGTTGAGCGTCTCATGTCCTTTCGCCCAATCTGCTCCGCGAACCATAAGGAGTCCAAGATCATGATCTTTGAGAAAGAAAACTTTATTGGCCGCCAGTGGGAGATATGCGATGACTACCCCTCCTTGCAGGCCATGGGCTGGTGCAACAATGAAGTTGGTTCCATGAAGATACAGTGTGGAGCATGGGTCTGCTACCAATATCCTGGATACCGTGGGTACCAGTATATCTTGGAGTGTGATCACCATGGAGGAGACTATAAGCATTGGAGAGAATGGGGCTCTCACGCCCAGACTTCCCAGATTCAGTCAATGCGCCGCATCCAGCAGATGTCTCAACAATGCACCAAATCATCTGGCCATTGGAAGATCGTGGTATGGGACCAGGAGGGCTTCCAGGGCCGTCGGCATGAGTTCACAGCTGAGTGCCCCAGTGTTCTGGAGATTGGCTTTGAGACAGTCCGATCCATCAAAGTCCAGAGCGGAGCGTGGGTGGGTTTTGAACACGCTGGCTTCCAGGGGCAGCAGTTCGTCCTGGAGCGGGGTGAGTACCCCAGCTGGGAAGCCTGGAGCGGCAACGTAGCCTACCATGTGGAGAGGCTGACCTCCTTCCGGCCTGTGGCCTGTGCGAACCACCGAGACTCCAGAATGACCATCTTTGAGCAGGAAAACTTTCTGGGAAGGAAGGGAGAGCTGAGTGATGACTACCCCTCCCTGCAAGCCATGGGCTGGGACAACAATGAAGTGGGCTCCTTCCGAGTCCATTGTGGGGCCTGGGTTTGCTCCCAGTTCCCAGGCTACCGGGGCTACCAGTACGTTCTGGAATGCGATCACCACTCAGGAGACTACAAACATTTTCGGGAGTGGGGATCCCACGCTCAAACCTTCCAGATTCAGTCTATCCGCAGAATCCAGCAGATGTCCCAGCCCGCAAAGGCCCCAACAGTCCCAACTACCGCCGCCAGCCCAGCCACGGAAGGGAAGGAAAAGGGGGCACCTGCCTCGGTGCCCGCTCCCGGGCCCACCCCCGCTCTGGCTCCTGCCTCCGTTCCTGTCCCCAGCTCCAAGGTGGGAGACCTGCCCATGGGAGGCTTCAGGCTGGTGGTCTTTGACCAGGAAAACTTCCAAGGCCGCCGTGTGGAATTCTCAGGGGAATGCATGAATCTGGGAGACCGAGGCTTCGACCGTGTCAGGAGCATCATCGTCATCTCGGGACCATGGGTGGCTTTTGAGCAGTCCAACTTCCGGGGAGAGATGTTCATCCTGGAGAAGGGCGAGTACCCTCGATGGGACACCTGGTCTTGCAGCTATCGTAGCGACTGCCTCATGTCCTTCCGGCCCATCAAGATGGATTCCCTAGATCACAAGATCTGCCTGTTTGAATGTACCAACTTCAAGGGGAACAAGATGGAGATCCACGAGGATGATGTACCCAGTCTCTGGGCCTATGGCTTCTGTGATCGTGTGGGCAGTGTGAGGGTGCCCAGTGGCACATGGGTGGGCTACCAGTACCCCGGCTACCGAGGCTACCAGTATCTGTTTGAGCCAGGCGAGTTCAAGCACTGGAATGAGTGGTCTGCCTACCAGCCCCAGATCCAGTCCGTCCGTCGAATCAGGGACATGCAATGGCACCAGAGAGGCTGCTTCCCCATCCCCACCAGCCTGCCCAAGATGGCGTCAGACTACCAGACTCAGTCCTCTAAACCGCAGCCCCTCAATCCCAAGATTGTCATCTTTGAGCAGGAAAACTTCCAGGGCCGCTCCCATGAGCTGAGTGGGCCATGTTCCAATCTAAAGGAGACTGGGATGGAGAAGGCGGCCTCCATTCTTGTGCAGTCAGGACCCTGGGTCGGGTACGAACAGGCCAATTGCAAAGGAGAGCAGTTTGTGTTTGAGAAAGGTGAGTACCCTCGATGGGACTCTTGGACCAACAGCCGCCGGACTGATGCACTCAGCTCACTGAGACCCATCAAAGTGGACAGCCAGGAGCATAAAATCATCCTTTATGAAAATCCTAACTTTACTGGGAAGAAGATTGAGATCATTGATGACGATGTGCCCAGTTTCCATGCCCATGGCTACCAGGAGAAAGTATCATCTGTGAGGGTACAGAGTGGAACTTGGGTGGGCTACCAATATCCAGGTTACCGAGGCTTCCAGTACCTATTTGAGAAGGGGGAATACAAGGACAGCAGTGATTTTGGGGCTCCCCATCCCCAGGTTCAGTCTGTCAGGCGCATACGGGATATGCAATGGCATCAGCGAGGTGCCTTCCACCCAACCAACATGATGGAGCAGCAAAGTGTCCCAGAGCAGGCGGCTGCTGGGAAAAGCCACGGAGGCTTAGGGGGCACCTTCAAGGTCTCGGTCTATGAGATGGAGAACTTCCAGGGAAAGAAGTGCGATTTCTCCACCGAGTGCCCCAACTTGACTGAGAGTCTGCTGGAGAAGGTGGGCTCCATCCAGGTGGAGTCTGGCCCGTGGTTGGCATTTGAACGCTGCGCTTTCCGGGGAGAGCAATTTGTCCTTGAGAAGGGGGATTACCCCAGGTGGGACGCCTGGTCCAACAGCCATCACAGCGACAGCCTCCTCTCCCTCAGGCCCCTGCAGATTGACAGCCCAGATCACAAAATCCACCTGTTTGAGAATCCTGCGTACAGCGGCCGCAAGATGGAGATTGTCGATGATGACGTTCCTAGCCTGTGGGCTCATGGCTTCCAGGATCGGGTGGCCAGCATCAGAGTTATCAATGGAACGTGGGTAGGATATGAATTTCCTGGCTACAGAGGGCGTCAGTATGTCTTCGAGCGAGGAGAGTACCGTCACTGGAACGAGTGGGATGCCAACCAACCCCAAATCCAGTCCGTCCGGCGCATCCGTGATCGCAAGTGGCACAAACGCGGCTGCTTCCTGAGTAGCATGTCTAAAAGTGTAGCCAAGATTACTTTCTATGATGACAAGAACTTCCAAGGTCACCACTATGACTGTGACAGTGACTGTGCTGATTTCCACACCTATCTGAGTTGCTGCAACTCCATCCGAGTGGCCGGTGGGGCCTGGGTAGTTTATGAAAGGCCTAATTTTGCTGGGAACATGTACATCTTAACTCAGGGCGAATACCCTGATTACCACCACTGGAAGGGGCTCAATGACCGGCTTAGCTCCTGCAAGGTCATCCATCTGTCAAGCGGAGGGCAATATAAGCTTCAGATCTTTGAAAGGGGAGACTTCGCCGGCCAGATGTATGAAACCACCGAGGACTGCCCTTCGGTCATGGAACAGTTCCACATCCGGGAGATCCAGTCCTGTAAGGTCCTGGATGGGGTCTGGGTCTTCTATGAACAGCCCAACTATCATGGCCGGCAGTACTTCCTGGAGAAGAAGGAGTACCGGAAGCCTGTGGACTGGGGCAGCCCATGCTCTGCCGTTCAGTCCTTCCGCCGCATCATGGAGATGGGTGACTGGAGTTTCCTCGGAAACATCTTGGAGGAAGTTAATGAGCACTCCACGGTCATTGGCAGGGTCTGGCTCACTGTCCTCTTCATCTTCCGGATCCTCATCCTGGGCACGGCCGCAGAATTTGTGTGGGGAGACGAGCAGTCAGACTTTGTGTGTAACACACAACAGCCAGGTTGTGAGAATGTCTGCTATGATGAGGCCTTCCCCATCTCCCACATCCGCCTCTGGGTCTTACAGATCATCTTCGTCTCCACTCCATCCCTAGTGTATGTGGGCCATGCAGTGCACCACGTCCGAATGGAAGAAAAGAGGAAGGAGAGGGAAGCCGAGGAGGTGTGCCAGCAATCTGGGAGCAAT---GGTGAGAGGCTGCCTTTAGCCCTAGATCAAGGCAGTACCAAGAAGAGCAGCAATAGTACGAAGGGCACCAAAAAATTCCGACTGGAAGGGACCCTCTTGAGGACCTACATCTGCCACATCATCTTTAAGACTCTCTTCGAAGTGGGCTTCATAGTGGGACATTATTTCTTATACGGCTTTCGGATCCTGCCTCTGTATCAGTGTAGCCGATGGCCCTGCCCCAATGTGGTGGACTGCTTCGTGTCAAGACCCACCGAGAAGACCATTTTCATCCTGTTCATGCTTTCTGTGGCCTGCGTGTCTCTCTTCCTCAACATCATGGAAATCAGCCACCTGGGCCTGAAGAGAATCCGATCTGCTTTCAATAGGCCCACGGAACAACCCCTGGGAGAGATCCCTGAGAAATCCCTCCACTCCATTGCTGTTTCCTCCATCCAAAAGGCCAAGGGCTACCAACTCCTAGAAGAAGAGAAGATTGTATCCCACTATTTCCCCCTGACTGAGGTTGGGGTCGTGGAGACAAGACCACTGGCTGCCACACCGTTCAGCCGTTTTGAAGAGAAGATTGGCACTGGACCTCTGGGAGATCTGTCCCGGGCGTACACGGAAACACTTCCTTCCTACGCTCAAGTAGGAGAACAGGAAGTAGAGGCAGAACGGGAGGAGGAGGAGGGAGAGGTACCACCAGAGGAAGAGGAGAAAAGACAGGAACCAGAGGCAGTGACCCCAGAAATGCAGGAGGCC---ACTGTGGAGC------AGGAAGAGGAGAAGGAGAAGGCAGGGACCCCA---GAAAAGAAGGCAGGAGAGAAG------------------CAAGAGCTGCCAGTGGAGAAGGCACCACTGTGCCCAGAACTGGCAGCAGATGACAGCAGACCCCTCAGCCGGCTGAGCAAAGCCAGCAGCCGGGCAAGGTCGGATGATTTGACTGTAATGTCTCTCTCTGTCTACAATTCTGGGACTTCCCAACAGGCTTCATCTCGCAGTGGGGTGGGAGGCCGCCGGCTCAGCCGGTTGTCTAGCACCAGTAGT---GGAGGAGGCTTTGGTGGAAACATTTTTGGCTCTGGAGCAAGCTCTGGGGGTGGTTTTAGTGTTGCATCTATGTTTGGTTCCAGTTCTGGCTTTGGGAGCACCTCCAGGAGTGCCTTTGGAGGAGGACTGGGTGGTGGTTATGGAGCAGGACTGGGTGGTGGTTATGGAGCAGGACTGGGCAGTGGTTATGGAGCAGGACTGGGAAGTGGTTATGGAGCAGGACTAGGCAGTGGTTATGGAGCAGGACTAGGC------------------------------------------------AGTGGTTATGGAGCAGGATTGGGCAGTGGCTATGGAGCAGGACTGGGGAGTGGTTATGGAGGAGGACTGGGCAGTGCCTCAATGGGTATTCCATGTAGTAATGATGGAGTCCTTCTTTCTGGATCAGAAAAGGAAACCATGCAAAACCTTAATGACAGATTGGCTTCTTACCTGGCTAAAGTCCGGGCTCTAGAAGAAGCAAACACTGACCTGGAGAACAAAATTCGAGACTGGTATGAAACACGTGTGACTGGAGACTCTGCATCAGGAAATGATTATGAAAAATATTACCCATTAATAGAAGATCTTAAGAATAAGATTATTTCAGCCACAATAGAGAATGCTCGACTCATTTTGCAGATTGATAATGCAAGACTGGCAGCTGATGATTTCAGGATGAAGTATGAAAATGAGCAGGCCCTACGTCAAAATGTCGAAGCTGATATTAATGGCCTGCGCAAAGTGCTGGATGAATTGACTTTGGCCAGGGCTGACTTGGAGATGCAGATTGAAAGCCTGATGGAAGAGCTGGCTTTTCTTAAGAAGAACCATGAAGAGGAACTTCAAGCTATCCATGCTGGGGGACCCGGCCAAGTTAGTGTGGAGATGGATGCTGCTCCAGGGATCAACTTAACCAAACTCCTGAATGACATGAGAGAGCAATACGAAACTATTGCCGAGCAGAATCGCAAGGAAGCTGAAGCTTGGTTCGTCGAAAAAAGTGGAGAACTCAAGAAGGAGATCAGCAGCAACACAGAACAGCTTCAGACGAGCAAGAGCGAAATAACGGACTTGAAGCGCATGCTCCAAAGTTTAGAAATTGAGCTCCAATCTCAGCTTGCTATGAGAAAGTCTTTTGAAGATACATTAGCTGAAACCGAAAGTGGTTACTGCGATCAGCTCTCCCAGATCCAGCTCCAAATTGGCAATCTGGAGGCCCAGCTTTGCCAGGTGAGGAGTGATATGGAGCGTCAGAATGCAGAGTATGAACAACTCCTAAACATCAAGACTCGGCTGGAGATGGAGATTGAGACCTACCGGCGTCTGTTGGAGGGAGAAGGTGAAGGGAATGGTGCTATTGAAAGTTTAACTGTGCCAGAATCCAATTCTCAAGCACATTCAATTGATTCTTCCAAAGATCCAACCAGAACAAGAAAAATCAAGACAATTGTGCAGGAGGTAGTGGATGGAAAAGTTGTTACTTCGGAAGTTCGGGAAATTGAAGAAGAAATTGGCTCTATGTACAGCTTCATGGGTGGGGGCCTCTTCTGTGCCTGGGTGGGGAACATCCTGCTTGTGGTTGCCACGGCTACGGACCATTGGATGCAGTACCGGCTGTCCGGGGCCTTTGCCCACCAGGGCCTGTGGCGCTATTGCCTCAGCAACAAATGTTACCTGCAGACTGAAAGCATTGCATATTGGAACGCGACACGAGCCTTCATGATCCTGGCCGCTCTCTGCTGCTTTGTGGGGATTGTCATTGGGATCCTGGCCTTTGCCCAGCTGCCCACCTTCCACCGGCTCACGCGCCCCTTCTCGGCGGGCATCATGTTCTTTATCTCCACTCTCTTCGTCCTCCTCGCCATGGCCATCTACACCGGAGTCACCGTCAGCTTCCTGGGCCGCCGCTTCGGGGACTGGCGCTTCTCCTGGTCCTACATTCTGGGTTGGGTGTCTTTGCTCATGACCTTCTTTGCAGGGATATTTTACATGTGCGCCTACCGAATGCATGAATGTCGCCGCCTTTCCGGACCTCGCATGTGGGAACTTCGCTCAGCCTCCTTCTGGAGGGCCATTTTTGCCGAATTTTTCGCCACCCTCTTTTATGTCTTCTTTGGGCTGGGAGCCTCCCTACGCTGGACCCCCGGCCCTATACACGTCCTACAGGTGGCTGTGGCCTTTGGACTGGCCCTGGCTACGTTGGTGCAGGCAGTAGGCCATGTCAGCGGAGCCCATGTCAATCCAGCCGTCACCTTCGCTTTCCTCGTGGGCTCCCAGATGTCCCTACTGCGGGCCCTCTGCTACATTGTAGCCCAGTTGCTGGGGGCTGTGGCTGGGGCTGCTGTGCTGTACAGTGTCACCCCCACAGCTGTCCGTGGGAACCTGGCGCTCAACACGCTACACCCTGGGGTGAGCGTGGGTCAGGCCACTATCGTGGAGATCTTCTTGACCCTTCAGTTTGTGCTCTGCATCTTTGCCACGTTTGATGAGAGGAGGAATGGACGCTTGGGTTCTGTGGCATTAGCTATTGGTGTCTCTCTCACCTTGGGGCACCTGTTTGGGATGTATTATACAGGTGCAGGCATGAACCCTGCTCGATCCTTTGCTCCTGCTATCCTCACCAGGAACTTCAGCAACCACTGGGTGTACTGGGTAGGACCGATCATCGGGGGATCTCTAGGTGGCCTCCTCTATGACTTCCTCCTCTTTCCCCGGATCAAGAGTGTGTCAGAGAGACTAACTATCCTCAAGGGTATCAGGCCCAATGACTCTGATGGGCAACCAGAGGTCACTGGGGAGCCGGTTGAGCTAAAGACCCAAGCCCTA
Didelphis_virginiana  ATGTATAGGAGCACCTACCTTCGTGAGACCCGAAAGGAGAAATATGAGCGGGCCGATGAATTGCGTGGCTCAGGAGAGCTGAGTAGCCTGGGCCAGGCTCAAGGGCTGGAGCATCTACAGGAACTCAATGAGCGCTTTGCCAATTATATCAACTGGGCCAGGGGGCTGGAGCAACGCAATGCCATCTTCCGCAAGCAGCTAGAGACTTTCCAGCGTCTAGATGAGCTGGCTAGCTTGGAGGAAGCATTTTCTGAGCAAATAGAGCTGAACCTTCAGCGAGCAAGGGACCTGGCTATTGACCGGGCCAAGCTGGAGCGGGAGGACAAGGATGCTCAACGGGTACTCGATGAGTTCCGAAATAAGTATCAGAATGAATGTGAATATCAACTCCTGCTGAAAGAAACACTTGAACGTCTGAACAAGGAAGCTGATGAAGCCTTGCTGCATAATCTGGAGCTTCAGATTGAATCCCAGTTTCTGCAGGATGACATCAGTGCAGCAAAAGACAGGTACAAGAAGAATCTTTTGGAAATCCAGACCTACGTCAGCGTCCTCCAGCAGATCATTCAGAACACACCTCCAGTGTCCACAATTGCCATCAGCATAAATGAGGAGAAGCTCATAGCTGAAAGGAGAGTTCCTATTCTGCAGAGCCAGCTGGAAGAATACAAAGGTATCCTGGCCCAGTTACAGATGCAGAAATCCAAGCTACAGGCTGAGACTGTGACACTGGAACAAACTATTAAACATACCCAAGAGAGTTACGATGATGAGATTCAACTTTACAATGAGCAGATTGAAACTCTGAGGAAAGAGATTGAAGATGCAGAAAGAATGCTGGAAAAATATACTAATGACTGCCGCCAGCTGGCAATATACCAGCAATCGTTAGAAAATGAATTGGAGCGATACAAGCGCATCATTGAGAACGAAGATAACAGGCTGAATTCTGCCATAGTGGGAACACCGATCACACTCTTTACCCAGAGCTACCAAGCTTCTTACAATCTGCCTTCCAGCAGAAAAGATATTACCCGAGCTATTCAGGATATAACAACAGTAAAACCAAGACAAAAAGGTCTCCCAAAGAAAGCTTCAAGGAAGAAGGAGATTACAGCTAAGGACAAAGCAGATGAAACTTTAGAGGATCAACTAGCCAAAAAATCTATAGAAGGCAAAGACCAAGTGCAACTTCGAGATGAGCACCAATCAAAGCTAGAAGTGAGACCTGGAGAAGCAGGGACCCTAAAACAAGAAATACCTCCAGAGGATGTGCCAGATGGTGCACAGTTAAGCAAAGCCTTTGCTAAAGTATGCAATATTATTAAAGAGAGAGTAAGAAGTGACAAAGTACCTGAGCCTCAATCTGATCTCTACACTAAAGGGCGTTATGTACTTGTCACAGGAGATGCCAGCTATATAGACCCTGACTTTTGTTCCTCATCTATCCCAGCAAAAGGTGGGATTGTTGTTTCTATTGACCAGATGTCTGAAGAAGATGATGTAGAGCCAGTACCTGGG---TTGCCTGAACCCCCCTGCCCAAATGGAGAAGATGACCCTCAGGAGTATGATGATGAATACAAAAATCAAGAACATTCTGGAGATATAAAGGATGAAAGCCAAAACAGAGAT------CAGAGGAAAGTGGGAGAAAAAACCGATGACATTTCAAAAGAAAAGGGGGCTGGGAAGCCCTGTCCAGTAGTCATACATGGTCCAAATGGACATTCTGCAGACCTTTCTCAGAAGAACAAGAAAGATAAATCTACTGAGGCAGCAGATAAAGGGCTACCAGAGAAGGGTCCCCATGGATCCATGACTTATGAGAAGGTAGAAGTGGTAGAATCTATTGAGAAGTTTTCAACTGACAGAATTCAGACTTATGAAGAAACAGCAGTGATTGTAGAAACAATGATAGAAAAGACAAACAGAAAGAAACTGGGAGACAAAAGCTCAATGCCCTTTCCAAGGCGTCGGTCTTCATTCTTGGGGTCTCACACCTCATCCAGCCTTGACAGTCCAGGGGCCTCAGCCCACCGGGTCAATGTGGTGGGGAATAACATGGGTGGTCTCCCCAGGCCCCCAGGG------GTGTATGTGGGGGCAGTGCCAACTGGAGGAGTGAGCAGCCTGGGTACCCGAGTGTCCCGCCGAGCCTTGGGCATCAGCAGTGTCTTCCTGCAGGGTCTGAGGAGTTCCTCCACAGCCCTGGCCCTGAGCCCAGAACTCGAGAAGAACCGAGGCATCTTCTTCGAGTCTCTAAATGGCTGCATGGTGGAGTACATTGAGAAGGTCCGAGCCTTGGAGCAAGTGAACCGGGAGCTGGAGGAACATCTGAGGGTTTACCTAGAGAAGAAGGCCTCCAGCATCAGCAACTGGGGGGCCCTTCGAGAGACCTGGGAGAGTGTCTACCATCAGGTGGGGGATGCTGTCTTGGACAACGCTCGGCTTATGCTGCAGACCGAGAATACTCAAGCTTGTGCTGAAGATTTTAAAGAGAGATATGAAAATGAGCAGCCCTTCCGAAAAGCAGCCGAAGATGAAATTAACTCCCTGTACAAAGTGATTGATGATGCTAATTTGACTAAAATGGATCTTGAGAGCCAGATTGAAAGCATGAAAGAAGAACTTGCTTTTTTGTCAAGAAACCATGAAGAGGATGTGAAGGTGCTATACAAACAGCTGGCCGGCTCAGAGCTTGAAGGAATGGATGCTCCCATTGGAACTGGCTTAGATGACATTCTGGAGACCATCAGAATTCACTGGGAAAAGGACATAGAGAAGAACCGGGCAGAAACAGGAGCCTTGCTCTACGCCAAGCAGCAATCCCAAGTGGTCCAAGCAGCTCGATCCCAAGAAGAAGAACTGGTTGAAGCTCTAAGAGCAGAGTTTCATGATACTGCTTGTGATATTCAGCGCCTTCAAGCAGAGACAGAGTCATTGAGAACGTTGAAAAGAGGTCTGGAGAACTCATTGTATGACGCCAAGCACTGGCATGACATCGAGCTCCAGAACCTGGGCTCTGTTATCGCCAAGCTAGAAGCAGAGCTTGGAGAAATTCAAAGGGAAACTGAGCAGCAGCAAAAAGACCGGGAGCATCTGTTGTCTGGCAAGTTACAACTGGAGAAAGACATCGTGTCCTATCACTGCCTTCTGGATAGAGAAGGGAGCAGCATGGACATAACCATCCAGCACCCCTGGTTCAAACGTGCTCTTGGATCCTTATATCCAAGCCGCTTGTTTGACCAGTTTTTTGGAGAAGGCCTTTTTGAATATGACCTCCTGCCTTTCCTCTCTTCCACCATCAGTCCTTATTACAGGCAGTCACTCTTCCGAACTGTGTTGGAGTCGGGCATTTCTGAGGTGAGATCGGACCGAGACAGGTTTGTTATCTACCTGGATGTAAAACACTTCTCTCCTGAAGACTTGACTGTGAAGGTGTTGGATGACTATGTGGAAATTCATGGGAAGCACAGTGAAAGACAGGATGACCATGGCTATATTTCCCGGGAATTCCATCGCCGATACCGCCTGCCTTCCAATGTGGACCAGGCCTCCATTTCCTGCTCCCTGTCTGCTGATGGCATGCTGACCTTCTCTGGTCCCAAGATCCACTCTAACATGGAATCAAGCCACAGTGATCGGTCCATCCCTGTATCTCGTGAGGAGAAACCCACCTTGGCTCCCTCTTCCATGGAGACCCAGGCTGTCCAGAGGGAGCTCGAAACTGTGCCAGCTACTAGGATGGCTCAGACAAATCCTATGCCTGGGCCCCTAGGGCCATGGAAGGTAACCATCTATGACCAGGAGAACTTCCAAGGCAAGAGGATGGAGTTCACAGGCCCTTGCCCCAATGTCTCTGAGTGCAGCTTTGACAACGTGAGGTCCCTGAAGGTAGAATGTGGCTCGTGGGTTGGTTATGAACACACAAGTTTCTGTGGGCAGCAGTTTGTCCTGGAGAGAGGAGAGTACCCACGTTGGGAAGCCTGGAGTGGGAGCAACGCCTACCACGTGGAGCGTCTCATGTCCTTTCGCCCCATCTGCTCTGCGAACCATAAGGAATCCAAGATCACGATCTTTGAGAAGGAGAACTTCATTGGACGCCAGTGGGAGATCTGCGATGACTACCCTTCCTTGCAGGCCATGGGCTGGTGCAACAATGAAGTGGGTTCCATGAAGATACAGTGTGGCGCGTGGGTTTGCTACCAATATCCTGGATACCGTGGGTACCAGTACATCTTGGAGTGTGACCATCATGGAGGAGACTACAAGCACTGGAGAGAATGGGGCTCTCATGCCCAGACTTTCCAGATTCAGTCAATCCGCCGTATCCAGCAGATGTCCCAACAATGTACCAAGTCATCTGGCCACTGGAAGATCGTGGTGTGGGACCAGGAGGGGTTCCAGGGCCGTCGGCATGAGTTCACAGCTGAGTGTCCCAGTATTCTGGAGGTTGGCTTTGAGACAGTCCGATCCATCAAAGTACAGAGTGGAGCGTGGGTGGGCTTTGAACACGCTGGCTTCCAGGGGCAGCAGTTTGTCCTGGAGCGTGGTGAGTACCCAAGCTGGGAAGCCTGGAGCGGCAATGTTGCCTACCATGTGGAGAGGCTGACCTCCTTCCGTCCTGTTGCTTGTGCGAACCACCGAGATTCCAGAATGACCATCTTTGAGCAGGAAAACTTTCTGGGCAGGAAGGGAGAACTGAGTGATGACTACCCCTCTCTGCAAGCCATGGGCTGGGAGAACAACGAGGTGGGCTCCTTCCGAGTCCATTGTGGAGCCTGGGTTTGCTCCCAGTATCCTGGCTACCGAGGCTACCAGTATGTTCTGGAATGTGATCACCACTCAGGAGACTACAAACACTTTCGGGAATGGGGCTCTCATGCTCAAACCTTCCAGATTCAATCGATCCGCAGAATCCAGCAGATGTCCCAGCCTGCAAAGGCCCCTGCAGCCCCAACCACTGCTGCCCCGCAAGCCACGGAGGGGAAGGAAAAAGGGGCACCTGCCTCAGTGCCTGCTCCTGGACCCACTCCAGCTCTGGTTCCTGCCTCTGTTCCCATCCCCAGCTCCAAGGTTGGGGACCTTCCCATGGGAGGCTTCAAGCTGGTGGTCTTTGATCAGGAAAACTTCCAGGGCCGTCGGGTGGAATTCTCTGGGGAGTGCATGAATCTGGGAGACCGTGGCTTTGACCGAGTTCGCAGTGTCATTGTAATCTCAGGACCATGGGTGGCTTTCGAGCAGTCCAACTTCCGAGGAGAGATGTTCATCTTGGAGAAGGGAGAGTATCCTCGATGGGACACCTGGTCCTGCAGCTACCGTAGTGACTGCCTCATGTCCTTCCGGCCCATCAAGATGGATTCTCTGGATCACAAAATCTGCCTGTTTGAATGTACCAACTTCAAGGGTAACAAGATGGAGATTCATGAGGATGATGTGCCCAGTCTCTGGTCCTACGGCTTCTGTGACCGTGTGGGCAGCGTGAGGGTCCCCAGCGGGACATGGGTTGGATATCAGTACCCAGGCTACCGAGGCTACCAGTATCTGTTTGAGCCAGGCGAGTACAAGCATTGGAATGAGTGGTCTGCCTACCAGCCCCAGATCCAGTCCGTCCGTCGAATTAGAGACATGCAGTGGCACCAGAGAGGCTGCTTCCCCATTCCCACTAGTCTACCTAAGATGGCATCAGACCACCAGACTCAGTCCTCTAAACCGCAACCCCTCAATCCCAAGATTGTCATCTTTGAGCAGGAGAATTTCCAGGGCCGCTCCCATGAGCTGAGTGGGCCATGTTCCAACCTAAAGGAGACTGGGATGGAGAAGGCGGCCTCCATTCTTGTGCAGTCGGGACCCTGGGTCGGGTATGAACAGGCCAACTGCAAAGGAGAGCAGTTTGTGTTTGAGAAAGGTGAATATCCTCGATGGGACTCTTGGACCAACAGCCGCCGGACCGATGCACTCAGCTCGCTGAGACCCATCAAAGTGGACAGCCAGGAACACAAAATCATCCTTTACGAAAACCCAAACTTCACTGGGAAGAAGATTGAGATCATCGATGATGATGTACCTAGCTTCCATGCTCATGGCTACCAGGAGAAAGTGTCATCTGTGAGGGTGCAGAGTGGAACGTGGGTAGGCTACCAGTATCCAGGTTATCGAGGCTTCCAGTATCTGTTTGAGAAGGGAGAGTACAAGGACAGCAGTGATTTTGGGGCTCCCCACCCCCAGGTTCAGTCTGTACGACGCATACGGGATATGCAGTGGCATCAGAGGGGCGCCTTCCACCCAACCAACATGATGGAGCAGCAGAGCGTCCCTGAGCAGGCGGCTGCTGGGAAAAGCCATGGAGGCTTGGGAGGGAGCTTCAAGGTCTCCGTCTATGAGCTGGAGAACTTTCAGGGAAAGAAGTGTGACTTCTCCACGGAGTGCCCCAACCTGACAGAGGGTCTGCTGGAGAAGGTGGGCTCCATCCAGGTGGAATCTGGCCCATGGTTGGCATTTGAACGCTGCGCCTTCCGGGGAGAACAGTTTGTGCTAGAAAAGGGGGATTACCCCAGGTGGGACGCCTGGTCCAACAGCCATCACAGCGACAGTCTCCTCTCCCTTAGGCCCCTGCACATTGACAGCCCTGAGCACAAAATCCACCTGTTTGAGAATCCAGGGTATGGCGGCCGCAAGATGGAGATCGTGGATGATGACGTGCCCAGTCTCTGGGCCCATGGCTTCCAGGACCGGGTGGCCAGCATCAGAGTTATCAATGGAACGTGGGTAGGCTACGAGTTTCCAGGCTACCGAGGGCGCCAATACGTCTTTGAGCGGGGAGAGTACTGCCACTGGAACGAGTGGGACGCCAATCAGCCCCGGATCCAGTCTGTGCGGCGTATCCGGGACCGCAAGTGGCATAAGCGTGGCTGCTTCCTCAGTAGCATGTCTAAAAGTGTAGCCAAGATAACTTTCTACGATGACAAGAATTTCCAGGGTCACTACTATGAGTGTGACAGTGACTGCGTTGACTTCCACACCTATCTGAGTTGCTGCAACTCCATCCGAGTGACCAGCGGGGCCTGGGTGGTATATGAGAGGCCCAACTTTTCAGGGAACATGTACATCTTAACTCAGGGTGAATACCCTGATTATCACCACTGGAGGGGGCTCAATGATCGGCTCAGCTCCTGCAAGGTCATTCATCTGTCAAGTGGAGGCCAGTATAAGCTTCAGATCTTTGAGAGAGGAGACTTCGGTGGCCAGATGTACGAGACCACCGAGGACTGCCCTTCCGTCATGGAACAATTCCACATCCGTGAGATCCAGTCCTGTAAGGTCCTGGATGGGGTCTGGGTCTTCTACGAGCAGCCCAATTATCATGGCAGGCAGTACTTCTTGGAAAAGAAGGAGTACCGGAAGCCCGTGGACTGGGGCTCCCCATGCACAGCTGTTCAATCATTCCGCCGTATCATGGAGATGGGTGATTGGAGCTTCCTGGGGAATATCTTGGAGGAGGTAAATGAGCACTCCACGGTCATTGGCAGGGTCTGGCTCACCGTCCTCTTCATCTTCCGGATTCTCATCCTGGGCACAGCAGCAGAATTTGTGTGGGGGGACGAGCAGTCAGACTTTGTATGTAATACCCAACAACCAGGTTGTGAGAATGTCTGCTACGATGAGGCTTTCCCCATCTCCCACATCCGTCTCTGGGTCTTACAGATCATCTTCGTGTCCACTCCATCCCTGGTGTATGTGGGCCATGCTGTGCACCACGTACGTATGGAAGAAAAGAGGAAGGAGAGGGAAGCTGAGGAGGTATGCCAGCAGTCTGGGGGCAAT---GGGGAGAGGCTGCCATTAGCCCTGGATCAAGGAAGTACCAAGAAGAGCAGCAATAGTACCAAAGGCACCAAAAAGTTCCGGCTAGAAGGGACCCTCTTGAGGACCTACATCTGCCACATCATCTTCAAGACTCTCTTTGAGGTGGGCTTCATTGTGGGTCATTACTTCTTGTATGGCTTTCGGATCCTGCCCTTGTATCAGTGCAGCCGTTGGCCTTGCCCCAATGTGGTGGACTGCTTCGTGTCTAGGCCCACTGAGAAGACCATTTTTATCCTTTTCATGCTCTCCGTGGCCTCTGTGTCCCTCTTCCTCAACATCATGGAAATCAGCCACCTGGGCCTAAAGAGAATCAAATCTGCTTTCAATAGGCCTGCTGAGCAACCACTGGGGGAGATCCCTGAGAAATCCCTCCACTCCATTGCAGTCTCCTCCATCCAAAAGGCCAAGGGCTACCAGCTCCTAGAAGAAGAGAAAATCGTGTCCCACTATTTCCCCCTGACGGAGGTTGGAGTGGTGGAGACAAGACCACTTTCTGCCACACCTTTCAGTCGTTTCGAAGAGAAGATTAGCACAGGGCCTCTGGGAGATCTGTCCCGGGCTTACACGGAAACACTTCCCTCCTATGCTCAGGTGGGAGAACAAGAAGTAGAGGCAGAGCGTGAAGAAGAGGAGGCAGAGGTCCCACCAGAGGAGGAAGAGAAGAAGCAGGAACCAGAGACAGTGATCCCAGAGGGGCAGGAAGCC---CCTGTAGGGC------AGGAGGAAGAAAAGGAGAAAGCAGGGACCCCAGTAGAAATGAAGGCAGGAGACAAG------------------CCAGAACTGCCAGTGGAGAAGATACCACTGTGCCCAGAGCTGGCAGCAGATGACACCCGACCCCTCAGCCGACTAAGCAAAGCCAGCAGCCGAGCAAGGTCAGATGATTTGACTGTAATGTCTCTCTCTGTCTACAATTCTGGAGCCTCCCGCCAAACTTCCTCCCGCAGTGGGGTGGGAGGTCGCCAGCTCAGCCGTTTGTCCAGCTCCAGTAAT---GGAGGTGGCTTTGGTGGAAACATTTTTGGTTCTGGGGCTTGTTCTGGGGCTAGTTTAAGTGTTTCATCTATGTTTGGTTCCATCTGTGGCTTTGGAAGCAGCTCTGGAAATGCCTTTGGAGGAGGACTAGGCAGTGGTTATGCAGCAGAACTGGGC------------------------------------------------AGTGGTTATGGAGCAGGACTAGGC------------------------------------------------------------------------AGTTGTTATACAGTAGGACTGGGCAGTGGTTATGGAGCTGGGGTAGGAAATATTTATGGAGGAGGACTGGGCAGTGGCTCAATGGGCATCCCCTGTAGCAATGATGGAGGCCTTCTTTCGGGATCAGAAAAGGAAACCATGCAAAACCTCAATGACAGGCTGGCTTCCTACTTGGCTAAAGTCCGGGCTCTAGAGGAAGCAAACACTGAATTGGAGAACAAAATTAGAGAATGGTATGAAACACGTGTAACTGGAGACTCTGTATCCGGAAATGAGTATGAAAAATATTATCCAATAATCGAAGATCTTAGGAATAAGATTATTTCAGCCACAATCGAAAATTCTCGGCTCATTTTGCAGATTGACAATGCACGGTTGGCAGCTGATGATTTCAGAATGAAGTACGAGAATGAGCAGGCCCTGCGCCAGAATGTTGAAGCTGACATTAATGGCCTGCGTAGGGTACTGGATGAATTGACCCTGGCCAGGGCTGACCTGGAGATGCAAATTGAAGGCCTGATGGAAGAGCTGGCTTATCTTAAGAAGAATCATGAAGAGGAACTTCAAGCCATCCAAGCTGGAGGGCCTGGCAAAGTCAGTGTAGAGATGGACGCTGCTCCAGGAATCAACTTAACCAAACTCCTAAATGACATGAGAGGGCAGTATGAAACCATTGCCGAGCAGAATCGTAAGGAAGCCGAAGCTTGGTTCATTGAGAAAAGTGGAGAATTAAAGAAAGAAATCAGCAGCAACACAGAACAACTCCATACAAGCAAGAATGAAATTACGGACTTGAAGCGCACACTCCAGAGTTTAGAAATTGAGCTCCAGGCTCAACTTGCTATGAAAAAGTCCTTTGAAGACACCCTGGCAGAAACAGAAAGTGGCTACTGCAATAAGCTATCCCAGATACAGTTCCAAATTGGCAGCTTGGAGGCCCAGCTTTCCCAGATGAGATGTGACATGGAGCGCCAGAACACAGAGTATGAACAACTCCTAAATATCAAGACCAGGCTGGAGATGGAGATTGAGACCTATCGACAACTGCTGGAAGGAGAACTTGAAGGGAATGGTGCTGTTGAAAGTTTAAACCTGCCAGAGTCCAATTCTCAAGCGCAGTCAATTGATTCTTCCAAAGATCCATCCAGAACCAGGAAAATCAAGACAATTGTGCAAGAGGTAGTTGATGGGAAAGTTGTTGCCTCTGAGGTTCGAGAAATTGAAGAAGAAATA??????ATGTACAGCTTCATGGGAGGGGGCCTTTTCTGTGCCTGGGTGGGGAATATCCTCCTGGTGGTTGCCACAGCCACAGATCACTGGATGCAGTATCGGCTGTCTGGGGCCTTCGCCCACCAGGGTCTTTGGCGCTACTGCCTCAGCAACAAATGCTACCTGCAGACTGAAAGTATCGCGTATTGGAATGCCACCCGTGCCTTCATGATCTTGGCTGCCCTCTGCTGCTTTGCGGGCATTGTCATCGGGATCCTGGCCTTTGCCCAGCTGCCTACCTTCCACCGACTCACACGGCCCTTCTCAGCTGGCATCATGTTCTTCATTTCCACTCTCTTCGTCCTTCTGGCCATGGCCATCTACACCGGAGTCACCGTGAGCTTCCTGGGGCGGCGCTTCGGCGACTGGCGTTTCTCCTGGTCCTACATTCTGGGCTGGGTGTCTCTGCTCATGACCTTCTTTGCAGGCATATTTTACATGTGTGCCTATCGAATGCATGAATGTCGCCGCCTGTCTGGGCCTCGCATGTGGGAGCTCCGCTCGGCCTCCTTCTGGAGGGCCATCTTTGCTGAGTTTTTCGCCACCCTCTTCTATGTCTTTTTCGGGCTGGGGGCCTCGTTGCGCTGGGCCCCTGGCCCGGTCCACGTTCTGCAGGTGGCCGTGGCCTTTGGACTAGCCCTGGCCACACTGGTGCAGGCCGTAGGCCACGTCAGCGGAGCCCATGTCAACCCAGCGGTCACCTTCGCCTTCCTCGTGGGCTCGCAAATGTCCCTGCTGCGGGCCCTCTGCTACATGGTAGCGCAGCTGCTGGGGGCCGTGGCTGGGGCCGCTGTGCTCTACAGCGTCACCCCCCCAGCTGTCCGTGGAAACCTGGCGCTCAACACGCTACACCCTGGGGTGAGCGTGGGTCAGGCCACAATCGTGGAGATCTTCTTGACCCTTCAGTTCGTGCTCTGCATCTTTGCCACGTTCGATGAGAGGAGGAACGGACGCTTGGGGTCCGTGGCCTTAGCCATTGGTGTCTCCCTCACCCTGGGGCACCTGTTTGGGATGTATTATACGGGTGCGGGCATGAACCCTGCTCGATCCTTTGCTCCCGCTATCCTCACCAGGAACTTCAGCAACCACTGGGTGTACTGGGTAGGCCCCATCATTGGGGGCACTCTAGGAGGCCTCCTCTATGACTTCCTGCTCTTTCCCCGGATCAAGAGTGTCTCGGAGAGACTGACTATCCTCAAGGGTATCAGGCCCAATGACTCTGAGGGGCAGCCCGAGGTCACTGGGGAGCCTGTGGAGCTAAAGACCCAAGCCCTC
Dromiciops_gliroides  ATGTATAGGAGCACCTATCTGCGTGAGACCCGAAAGGAGAAATATGAGCGGGCTGATGAATTGCATGGCTCAGGAGAGCTGAGTAGCTTGGGCCAGGCTCAAGGGCTGGAGAATCTACAGGAGCTCAATGAGCGCTTTGCCAATTACATCAACTGGGCCCGGGGACTGGAGCAGCGCAATGCCATCTTCCGCAAGCAGCTAGAGACCTTCCAACGTCTAGATGAGCTGGCTAACTTGGAGGAAGCCTTTTCTGAGCAAATAGAGCTGAACCTTCAGCGGGCAAGGGACCTGGCTATTGACCGGGCCAAGCTGGAGCGGGAAGACAAGGATGCCCAACGGGTACTCGATGAGTTCCGAAATAAGTATCAAAATGAATGTGAATATCAGCTCCTGCTGAAAGAAACACTTGAACGTCTGAACAAGGAAGCAGATGAAGCCTTGCTGCATAACCTGGAGCTTCAGATTGAATCCCAATTTCTTCAGGATGACATCAGTGCAGCAAAGGACAGGTACAAGAAGAATCTCTTGGAAATCCAGACCTATGTCAGTGTCCTCCAGCAGATCATACAGAACACTCCTCCGGTGTCCTCAATTACCATCGGCATAAATGAGGAGAAGCTCATAGCTGAAAGGAGAGTTCCCATTCTGCAGAGCCAGCTTGAAGAGTACAAAGGTATCCTGGCCCAGCTACAGATGCAGAAATCCAAGCTGCAAGTTGAGACTGTGAACCTGGAACAAACTATTAAAAACACCCAAGAGAGTTACGATGATGAGATTCAACTTTACAATGAACAGATTGAAACTCTGAGGAAAGAGATTGAAGATGCAGAAAGAATGCTGGAAAAGTATACTAATGACTGCCGCCAGTTGGCAATATACCAGCAGTCGCTGGAAAATGAATTGGAGCGGTATAAGCGTATCATTGAGAATGAAGATAACAGGCTGAATTCTGCTATAGTGGGAACACCGATCACACTCTTTACCCAGAGCTACCAAGCTTCTTACAACCTGCCTTCCAGCAGAAAAGATATCACCCGGGCTATTCAGGATATAACAACAGTAAAACCAAGGCAAAAGGGCCTACCAAAAAAAGCTTCAAGGAAAAAGGAGATTACAAGTAAAGACAAAGCAGATGAGACTTTAGAGGACCAACCAGTCAAGAAATCTGTAGAATACAAAGACCCGGTCCAGCTTCAAGATGAGCGCCAATCAAAGCTGGAAGTGAGGTATGAAGAACCAGGGGCCCTAAAACCTGAAGTAGCCCCAGAGGATGTACCAGATGGTGCACAGATAAGCAAAGCCTTTGGTAAAATGTGTAATATTATTAAAGAGAGAGTAAGAAGTGACAAAGGAGCTGAGCCTCATTCTGATCTGTACACCAAAGGACGTCATGTACTTGTCACAGGCGATGCCAGCTATGTAGACCCTGACTTTTGTTCCTCATCCATCCCAGCGAAAGGTGGGATTGTTGTTTCTATTGACCAGATAGGTGGTGGTGATGATGTGGAGCCGATACCTGGG---CTGCCCGAACCTCCATGCCCAAATGGGGAGGATGAACCAGAAGAGCATGATGACGAATACAAAAATCAAGAACATTCTGGAGATGGAAAGAATGAGAGCAAAAATGGAGAT------CAGGGGAGTGTGGGAGAAAAAATAGATAACATTCCAAAGGATAAGGGGGCTGTGAAGCCCTGTCCAGTAGTCATACCTGATCCAATTGGACATTCTACAGGCCAAGCACAGAAGATCAAGAAAGATAAAGCTGCAGAGGCAGCAGATAAAGGGCTACTAGAGAAAGGCCCCCATGGATCCATGACCTATGAGAAGGTAGAGGTGGTAGAATCCATTGAGAAATTTTCAACTGACCGAATTCAGACTTATGAAGAAACAGCAGTGATTGTAGAAACGATGATAGAAAAGACAAACAGGAAGAAACCGGGAGACAAAAGCTCGATGCCCTTCCCAAGGCGTCGGTCTTCCTTCTTGGGGTCCCATTCCTCATCCAGTCTTGAGAGTCCGGGGGCCTCAGGCTGCCGGGTCAGTGTTGTAGGGAACACCATGGGCAGCCTCCCCAGGCCCCCGGGG------GTATATGTGGGGGCAGTGCCAACTGGAGGAGTGAGCAGCCTGGGCACCCGAGTGTCCCGCCGGGCCTTGGGCATCAGCAGTGTCTTTCTGCAAGGCCTGAGGAGCTCCTCCACGGCCCTGGCCCTGAGCCCAGGCCTGGAGAAGAACCGAGGCATCTTCTTTGAGTCTCTCAATGGCTGCATGGTAGAGTACATTGAGAAGGTCCGAGCCTTGGAGCAGGTGAACAGAGAGTTGGAGGAACATCTGCGGGTCTACCTGGAGAAGAAGGCTTCTAGCATCAGCAACTGGGGAGCCCTGCGGGAGACCTGGGAGAACATCTACCATCAGGTGGGTGACGCCGTCTTGGACAATGCTCGGCTTATGCTGCAGACTGAGAACACTCAGGCTTGTGCTGAAGATTTTAAAGAGAGATATGAAAATGAGCAGCCCTTCCGAAAAGCAGCCGAAGATGAAATTAACTCCCTGTACAAAGTGATTGATGACGCTAATTTGACTAAAATGGATCTAGAGAGCCAGATTGAAAGCATGAAAGAAGAACTGGCTTTTCTGTCAAGAAACCATGAAGAGGACGTGAAGGTGCTTTACAAACAGCTGGCTGGGTCAGAGCTGGAAGGAATGGATGCTCCCATTGGTACTGGCCTAGATGACATTCTGGAGACCATCAGAATTCACTGGGAGAAGGACATAGAGAAGAATCGGGCAGAGACAGGGGCCTTACTCTACGCCAAGCAGCAATCCCAAGTGGTCCAGGCAGCTCGGTCCCAAGAGGAAGAACTGGTGGAGGCCCTCAGAGCAGAGTTTCACGATACTGCTTGTGACATTCAGCGCCTTCAAGCGGAGACCGAGTCCCTGAGAACCTTGAAAAGAGGTCTGGAGAACTCATTATATGATGCCAAGCACTGGCATGACATTGAGCTCCAGAACCTGGGCTCTGTCATCGCCAAGCTAGAAGCAGAGCTTGGGGAAATCCAGAGGGAAACTGAGCAGCAGCAGAAAGACCGGGAGCATCTGTTGTCTGGCAAGTTACAACTGGAGAAAGACATCGTGTCCTATCACTGCCTTCTGGATAGAGAAGGAAGCAGCATGGACATAACTATCCAGCACCCCTGGTTCAAACGTGCTCTTGGATCTTTATATCCAAGCCGTTTGTTTGACCAGTTTTTTGGAGAAGGCCTCTTTGAATATGACCTCCTGCCTTTCCTCTCCTCCACCATCAGCCCTTATTACAGGCAGTCACTCTTCCGAACTGTGTTGGAGTCAGGCATTTCTGAGGTGAGATCTGACCGAGACAAGTTTGTTATCTTCCTGGATGTAAAACACTTCTCTCCTGAAGACTTGACTGTGAAGGTTTTGGATGATTTTGTGGAAATTCATGGGAAGCACAGTGAAAGACAGGATGACCACGGTTATATTTCCCGTGAATTCCATCGTCGATACCGCCTGCCTTCTAACGTGGACCAGGCCTCCATTTCCTGCTCCCTGTCTGCTGATGGCATGCTGACCTTCTCTGGTCCCAAGATCCACTCTAACATGGATTCAAGCCACAGTGATCGATCCATCCCTGTATCTCGTGAGGAGAAGCCCACCTTGGCTCCCTCTTCCATGGAGACCCAGGCTGTCCAGAGGGAGCTCGAAACTGTACCAGCAGCTAGAATGGCTCAGACAAACCCTCTGCCTGGGCCTCTAGGCCCATGGAAGGTAACCATCTATGACCAGGAGAACTTCCAGGGCAAGAGGATGGAGTTCACAGGCCCCTGCCCCAATGTCTCTGAGTGCAGCTTTGACAACGTCAGATCCCTGAAGGTGGAATGTGGCGCATGGATTGGTTATGAACACACAAGCTTCTGTGGGCAGCAGTTTGTCCTGGAAAGAGGAGAGTACCCACGTTGGGAGGCCTGGAGCGGGAGCAACGCCTACCACGTTGAGCGTCTCATGTCTTTCCGCCCAATCTGCTCTGCGAACCATAAGGAATCCAAGATCGTGATCTTTGAGAAGGAAAACTTTATCGGCCGCCAGTGGGAGATCTGTGACGACTACCCTTCCCTGCAGGCCATGGGTTGGTGCAACAATGAAGTTGGCTCCATGAAGATACAGTGTGGAGCGTGGGTCTGCTACCAATATCCTGGATACCGTGGGTACCAGTACATCTTGGAGTGTGATCATCATGGAGGAGACTATAAGCACTGGAGAGAATGGGGTTCTCACGCCCAGACTTCCCAGATTCAGTCCATGCGCCGCATCCAGCAGATGTCTCAGCAATGTACCAAATCATCTGGCCACTGGAAGATCGTGGTGTGGGACCAGGAGGGTTTCCAGGGCCGCCGGCATGAATTCACAGCTGAGTGTCCCAGTGTTCTGGAGGTTGGCTTTGAGACAGTCCGATCCATCAAAGTACAGAGTGGAGCGTGGGTGGGCTTTGAACACGCTGGCTTCCAGGGGCAGCAGTTTGTCCTGGAGCGGGGCGAGTACCCAACCTGGGAAGCCTGGAGCGGCAACGTCGCCTACCACGTGGAGAGGCTGACCTCCTTCCGTCCCGTAGCTTGTGCGAACCACCGAGACTCCAGGATGACCATCTTTGAGCAGGAAAACTTTCTGGGCAGGAAGGGAGAGCTGAGTGATGACTACCCCTCCCTGCAAGCCATGGGTTGGGAAAACAACGAAGTGGGCTCCTTCCGAGTTCATTGTGGCGCTTGGGTTTGCTCCCAGTTTCCAGGCTACCGAGGCTACCAGTATGTTCTGGAATGTGATCACCACTCAGGAGACTACAAACACTTTCGGGAGTGGGGATCCCATGCTCAAACCTTCCAGATCCAGTCCATCCGAAGAATCCAGCAGATGTCCCAGCCTGCAAAGGCCCCGACAGCCCCAACTACTGCTGCTAGCCCAGCCACGGAGGGAAAGGAAAAGGGGGCACCTGCCTCAGTGCCTGCTCCTGTACCCGCTCCAGCTCTGGTTCCTGCCTCTGTTCCCATCCCCAGTGCCAAGGTTGGGGACCTGCCCATGGGAGGATTCCGGCTGGTGGTCTTTGATCAGGAGAACTTCCAAGGCCGTCGTGTAGAATTCTCAGGGGAGTGCATGAATCTGGGAGACCGAGGCTTCGACCGAGTGCGCAGCATCATTGTTATCTCAGGACCATGGGTGGCCTTTGAGCAGTCCAACTTCCGGGGAGAGATGTTTATCTTGGAAAAGGGCGAGTATCCCCGATGGGACACCTGGTCCTGCAGCTACCGTAGCGATTGCCTCATGTCCTTCCGGCCCATCAAGATGGACTCTCTAGATCACAAGATCTGCCTGTTTGAATGTACCAACTTCAAGGGGAACAAGATGGAGATTCATGAGGATGATGTACCCAGTCTCTGGGCCTATGGTTTCTGTGACCGTGTGGGCAGCGTGAGGGTGCCCAGTGGCACATGGGTCGGCTACCAGTACCCCGGCTACCGAGGCTACCAGTATCTGTTTGAGCCAGGCGAGTTCAAGCACTGGAATGAGTGGTCTGCCTACCAGCCCCAGATCCAGTCCGTCCGTCGAATTCGGGACATGCAGTGGCACCAGAGGGGCTGCTTCCCCATCCCCACCAGTCTGCCCAAGATGGCGTCCGACTACCAGACTCAGTCCTCTAAACCGCAGCCCCTCAACCCCAAGATCGTCATCTTTGAGCAGGAGAACTTCCAGGGCCGCTCCCATGAGCTGAGTGGGCCATGTTCCAACCTAAAGGAGACTGGGATGGAGAAGGCAGCCTCCATTCTTGTACAGTCAGGACCCTGGGTCGGGTACGAACAGGCCAACTGCAAAGGAGAGCAGTTTGTGTTTGAGAAAGGTGAGTACCCTCGATGGGACTCTTGGACCAACAGCCGCCGGACTGATGCGCTCAGCTCACTGAGACCCATCAAAGTGGACAGCCAGGAGCATAAAATCATCCTTTATGAGAATCCTAACTTCACTGGGAAGAAGATTGAGATCATCGATGATGATGTACCCAGTTTCCACGCTCATGGGTACCAGGAGAAAGTATCATCTGTGAGGGTACAGAGTGGAACGTGGGTGGGCTACCAGTATCCAGGTTATCGAGGCTTCCAGTACCTATTTGAGAAGGGGGAATACAAGGACAGCAGTGATTTTGGGGCTCCCCACCCCCAGGTTCAGTCTGTAAGGCGCATACGGGATATGCAGTGGCATCAGCGAGGTGCCTTCCACCCAACCAACATGATGGAGCAGACAAGTGTCCCAGAGCAGGCGGCTGCTGGGAAAAGCCATGGAGGCCTGGGGGGAACATTCAAGGTCTCGGTCTATGAGCTGGAGAACTTTCAGGGAAAGAAGTGTGACTTCTCCGCCGAGTGCCCCAACTTGACCGAGAGTCTGCTGGAGAAGGTGGGCTCCATCCAGGTGGAATCTGGCCCGTGGTTGGCATTTGAACGCTGCGCCTTCCGGGGAGAGCAGTTTGTCCTAGAAAAGGGGGATTACCCCCGGTGGGATGCCTGGTCCAACAGCCATCACAGTGACAGCCTCCTTTCCCTTAGGCCCCTGCACATTGACAGCCCAGAGCACAAAATCCACCTGTTTGAGAATCCGGGGTACAGTGGCCGCAAGATGGAGATTGTAGATGACGACGTTCCCAGTCTTTGGGCCCACGGCTTCCAGGATCGGGTGGCCAGCATCAGAGTCATCAATGGAACGTGGGTAGGCTATGAATTTCCAGGCTACCGAGGGCGCCAATATGTCTTTGAGCGGGGAGAGTACCGCCACTGGAATGAGTGGGATGCCAATCAGCCCCAAATCCAGTCCGTCCGGCGTATCCGTGACCGCAAGTGGCACAAACGTGGCTGTTTCCTCAGTAGCATGTCTAAAAGTGTAGCCAAGATTACTTTCTACGATGACAAGAATTTCCAAGGTCACCACTATGAGTGTGACAGTGATTGTGCCGATTTCCACACCTATCTGAGCTGCTGCAACTCCATCCGAGTGGCTGGCGGGGCCTGGGTGGTTTATGAGAGGCCCAACTTTGCTGGGAACATGTACATCTTAACTCAGGGTGAATACCCCGATTACCACCATTGGAGGGGGCTCAATGACCGACTTAGTTCCTGCAAGGTCATCCATCTGTCGAGTGGAGGCCAGTATAAACTTCAGATCTTTGAGAGGGGAGACTTCAACGGCCAGATGTATGAGACGACCGAGGACTGCCCTTCCATCATGGAACAGTTCCACCTCCGTGAGATCCAGTCCTGTAAGGTCCTGGATGGGGTCTGGGTCTTCTATGAGCAGCCCAACTATCATGGCAGACAGTACTTCTTGGACAAGAAGGAATACCGCAAGCCTGTGGATTGGGGCTCCCCATGTGCAGCTGTTCAATCCTTCCGCCGTATCATGGAGATGGGTGACTGGAGTTTCCTGGGGAATATCTTAGAGGAGGTGAATGAGCACTCCACGGTCATCGGCAGGGTCTGGCTCACTGTCCTCTTCATCTTCCGGATCCTCATCCTGGGCACGGCCGCAGAATTTGTGTGGGGAGACGAGCAGTCGGACTTCGTATGTAACACCCAACAGCCAGGTTGCGAGAACGTCTGCTATGACGAGGCCTTTCCCATCTCCCACATCCGTCTCTGGGTCTTACAGATCATCTTCGTCTCCACTCCATCCCTTGTGTATGTGGGCCATGCCGTGCACCATGTCCGCATGGAAGAAAAGAGGAAGGAGAGGGAAGCTGAGGAGATGTGCCAGCAGTCTGGGGGCAAT---GGTGAGAGACTGCCACTGGCCCTGGATCAAGGAAGTACCAAGAAAAGCAGCAACAGTACCAAGGGCACCAAAAAGTTCCGGCTGGAAGGGACCCTGCTGAGGACCTACATCTGCCATATCATCTTTAAGACTCTCTTTGAAGTAGGCTTCATAGTGGGACACTACTTCCTGTATGGCTTTCGGATCCTGCCCTTGTACCAGTGCAGCCGGTGGCCCTGCCCCAATGTGGTAGACTGCTTTGTGTCAAGGCCCACCGAGAAGACCATTTTCATCCTTTTCATGCTCTCTGTGGCCTCCGTGTCCCTATTCCTCAACATCATGGAAATCAGCCACCTGGGCCTGAAGAGAATCCGCTCTGCTTTCAATAGGCCAGCTGAACAACCCCTGGGGGAGATCCCGGAGAAATCCCTCCACTCCATTGCTGTCTCCTCCATCCAAAAGGCCAAGGGCTACCAACTCCTAGAAGAAGAGAAAATCGTCTCCCACTATTTCCCCCTGACTGAGGTTGGGGTGGTGGAGACGAGACCACTCGCTGCCACACCTTTCAGCCGTTTTGAAGAGAAGATTGGCACCGGACCTCTGGGAGATCTGTCCCGGGCTTACACGGAAACGCTTCCTTCCTATGCTCAAGTGGGAGAACAGGAAGTAGAGGCAGAGCGTGAAGAGGAGGAGGCAGAAGCACCGCCAGAGGAGGAAGAGAAGAGGCAGGAACCCGAGGCAGTGACCCCGGAGGCCCAGGAGGCC---ACCGTGGGGG------AGGAGGAGGAGAAGGAGAAGCCAGGGACCCCAGGAGAAAAGAAGGCAGGAGACAAG------------------CCAGAGCTGCCAGTGGAGAAGGCACCGCTGTGCCCAGAGCTGGCAGCAGACGACACCAGACCCCTCAGCCGGCTAAGCAAAGCCAGCAGCCGGGCGAGGTCGGATGATTTGACTGTAATGTCCCTCTCTGTCTACAATTCTGGGGCCTCCCAGCAGGCTTCATCCCGCAGTGGGGTGGGGGGCCGCCGGCTCAGCCGGTTGTCCAGCACTGGTAGT---GGAAGTGGCTTTGGGGGAAACATTTTTGTCTCTGGGGCAAGCTCTGGGGGTGGTTTCAGTGCTGCATCCATGTTGGGTTCTAGCTGTGGCTTTGGGAGCATCTCTAGAAGTGCCTTTGGAGGAGGACTGGCCAGTGCTTATGGAGGGGGGCTAGGG------------------------------------------------AATGGTTATGGAGGAGGACTGGGCAGTGGCTATGGAGGAGGGCTAGTG------------------------AGTTCTTATGGAGGAGGACTGGGAAGTGGCTATGGAGGAGGACTGGGAAGCGGCTATGGAGGAGGGCTGGGCAGTGCTTATGGAGGAGGACTGGGCAGTGGCTCAATAGGAATTCCCTGTAACAATGATGGAGTCCTTCTTTCTGGATCAGAAAAGGAAACCATGCAAAACCTCAATGACAGGTTGGCTTCCTACCTGGCTAAAGTCAGGGCATTAGAGGAAGCAAACACTGAACTGGAGAACAAAATTCGAGACTGGTATGAAACACGTGTGACTGGAGACCCTACATCAGGAAGTGATTATGAAAAATATTACCCATTAATCGAAGATCTTAGGAATAAGATTATTTCAGCCACAATCGAGAATGCTCGGCTCATTTTGCAGATTGACAATGCAAGATTAGCAGCTGATGATTTCAGGATGAAGTATGAGAATGAGCAGGCCCTGCGCCAGAATGTCGAAGCTGACATCAATGGCCTGCGCAAAGTGTTGGATGAATTGACCCTCGCCAGGGCTGACCTGGAGATGCAGATTGAAAGCCTGATGGAAGAGCTGGCTTTTCTTAAGAAGAACCATGAAGAGGAAATTCAAGCCATCCAAGCTGGGGGGCCCGGCGAAGTCAGTGTGGAGATGGATGCGGCTCCAGGAATCAACTTGACCAAACTCCTGAATGACATGAGAGGGCAGTACGAAGCCATCGCTGAGCAGAATCGCAAGGAAGCCGAAGCTTGGTTTGTTGAAAAAAGCGGAGAACTCAAGAAGGAGATCAGCAGCAACACGGAACAGCTCCAAACAAGCAAGAGTGAGATAACGGACTTGAAGCGCACACTCCAGAGTTTAGAAATTGAGCTCCAATCTCAGCTTGCTATGAGAAAGTCCTTTGAAGACACCTTAGCAGAAACAGAAAGTGGCTACTGCAACCAGCTCTCCCAGATACAGCTGCAGATTGGCGGTCTGGAGGCCCAGCTTTCCCAGGTGAGGAGCGACATGGAGCGTCAGAATGCGGAGTATCAACAGCTTCTAGATATCAAGACCCGGCTGGAGATGGAGATTGAGACCTACCGCCGTCTGCTGGAGGGAGAACTCGAAGGGAATGGTCTTATTGAAAGTTTAATGGTGCCAGAATCCAATTCTCAAGCACAGTCAATTGATTCTTCCAAAGATCCAACCAGAACAAGGAAAATCAAGACAATTGTGCAGGAGGTAGTGGATGGGAAAGTCGTTAACTCTGAGGTTCGGGAAATTGAAGAAGACATC??????ATGTATAGCTTCATGGGTGGGGGCCTCTTCTGTGCCTGGGTGGGGAACATCCTCCTGGTGGTTGCCACGGCTACAGACCATTGGATGCAGTACCGGCTGTCGGGGGCCTTTGCCCACCAGGGGCTCTGGCGCTATTGCCTCAGCAACAAATGCTACCTACAGACTGAGAGCATCGCATACTGGAATGCGACCCGGGCCTTCATGATCCTGGCTTCCCTCTGCTGCTTTGCGGGCATCGTCATTGGAATCCTTGCCTTTGCCCAGCTGCCCACCTTCCATCGACTCACACGCCCCTTCTCAGCGGGCATCATGTTCTTTATTTCCACGCTCTTTGTCCTTCTTGCCATGGCCATCTACACGGGAGTCACGGTCAGCTTCCTAGGCCGGAGATTTGGTGACTGGCGATTCTCCTGGTCCTACATCCTGGGTTGGGTGTCTCTGCTCATGACCTTCTTTGCAGGAATATTTTACATGTGTGCTTACCGGATGCATGAATGTCGCCGCCTGTCTGGGCCTCGCATGTGGGAACTCCGCTCGGCCTCCTTTTGGAGGGCCATTTTTGCCGAGTTTTTTGCTACCCTTTTTTATGTCTTCTTTGGGCTGGGGGCCTCGCTACGCTGGTCACCGGGCCCCGTACACGTCCTGCAGGTGGCCGTGGCTTTCGGACTAGCCTTGGCCACATTGGTGCAGGCAGTAGGCCATGTCAGCGGGGCCCACGTCAACCCAGCTGTCACCTTCGCTTTCCTCGTGGGCTCCCAGATGTCCCTGCTACGGGCCCTCTGCTACATTGTAGCCCAGTTGCTGGGGGCCGTTGCCGGGGCTGCAGTGCTGTATAGTGTTACCCCCCCAGCTGTCCGTGGGAACCTGGCGCTCAACACGCTACACCCCGGGGTGAGCGTGGGTCAGGCCACAATCGTGGAGATCTTCTTGACCCTTCAGTTTGTGCTCTGCATCTTTGCCACGTTTGATGAAAGGAGGAATGGACGCTTGGGTTCTGTGGCATTAGCTATTGGTGTCTCTCTCACCCTGGGGCACCTGTTTGGGATGTATTACACGGGTGCAGGCATGAATCCTGCTCGATCCTTTGCTCCTGCTATCCTCACCAGGAACTTCAGCAACCACTGGGTGTACTGGGTAGGCCCGATCATCGGGGGATCTCTGGGTGGCCTCCTCTATGACTTCCTCCTCTTTCCCCGGATCAAGAGTGTCTCGGAGAGACTAACTATCCTCAAGGGGATCAGGCCCAATGACTCTGATGGGCAACCAGAGGTCACTGGGGAGCCTGTTGAGCTAAAGACCCAAGCCCTA
Gracilinanus_agilis  ATGTATAGGAGCACCTACCTTCGTGAGACCCGAAAGGAGAAATACGAGCGGGCCGATGAATTGCACGGCTCAGGAGAGCTGAGTAGCCTGGGCCAGGCTCAAGGGCTGGAGCATCTACAGGAACTCAATGAACGCTTTGCCAATTATATCAACTGGGCCAGGGGGCTGGAGCAACGCAATGCCATCTTCCGCAAGCAGCTAGAGACTTTCCAGCGTCTCGATGAGCTGGCTAGCTTGGAGGAGGCATTTTCTGAGCAAATAGAGCTGAACCTTCAGCGAGCAAGGGACCTGGCTATTGACCGGGCCAAGCTGGAGCGGGAGGACAAGGATGCCCAACGGGTACTCGATGAGTTCCGAAATAAGTATCAGAATGAATGTGAATATCAGCTCCTGCTGAAAGAAACTCTTGAACGTCTGAACAAGGAAGCCGATGAAGCCTTGCTGCATAACCTGGAGCTTCAGATTGAATCCCAGTTTCTGCAGGATGACATCAGTGCAGCAAAAGACAGGTACAAGAAGAATCTTTTGGAAATCCAGACCTATGTCAGCGTCCTCCAGCAGATCATTCAGAACACACCTCCAGTGTCCACAATTGCCATCAGCATAAATGAGGAGAAGCTCATAGCTGAAAGGAGAGTTCCCATTCTGCAGAGCCAGCTGGAAGAATATAAAGGTATCCTGGCCCAGTTACAGATGCAGAAATCCAAGCTACAGGCTGAGACTGTGACACTGGAACAAACTATTAAACATACCCAAGAGAGTTACGATGATGAGATTCAACTTTACAATGAGCAGATTGAAACTCTGAGGAAAGAGATTGAAGATGCAGAAAGAATGCTGGAAAAATACACTAATGACTGCCGCCAGCTGGCAATATACCAGCAATCGCTGGAAAATGAATTGGAGCGATACAAGCGCATCATTGAGAACGAAGATAACAGGCTGAATTCTGCCATAGTGGGAACACCGATCACACTCTTTACCCAGAGCTACCAAGCTTCTTACAATCTGCCTTCCAGCAGAAAAGATATCACCCGAGCTATGCAGGATATAACAACAGTAAAACCAAGACAAAAAGGTCTCCCAAAGAAAGCTTCAAGGAAGAAGGAGATTACAGCCAAGGACAAAGCAGATGAAACTTTAGAGAATCAACCAGCCAAAAAATCTATAGAAGGCAAAGACCAAGGGCAACTTCAAGATGAGCAGCAATCAAAGCTGGAAGTGAGACCTGGAGAAGCAGGGACCCTAAAACAAGAATTAGCTCCAGAAGATGTGCCGGATGGTGCACGGTTAAGCAAAGCCTTTGGTAAAATGTGCAACATTATTAAAGAGAGAGTAAGAAGTGACAAAGTACCTGAGCCTCATTCTGATCTCTACACCAAAGGGCGTTATGTACTTGTCACAGGAGATGCCAGCTATGTAGACCCTGACTTTTGCTCCTCATCCATCCCAGCAAAAGGTGGGATTGTTGTTTCTATTGACCAGATGTCTGAAGAAGATGATGTAGAGCCAGTACCTGGG---CTGCCGGAACCCCCATGCCCAAATGGAGAAGATGACCCTCAGGAGTATGATGGAGAATACAAAAATCAAGAACATGCTGGAGATGTGAAGGATGAAAGCAAAAACAGAGAT------CAGAGGAAAGTGGGAGAAAAAACCGATGACATTTCAAAAGAAAAGGAGGCTGTGAAGCCCTGTCCAGTAGTCATACCTGGTCCAAATGACCATTCTGTAGTCCCTTCTCAGAAGAACAAGAAAGATAAAGCTACTGAGGCAGCAGATAAAGGGCTACCAGAGAAGGGTCCTCATGGATCTATGACCTATGAGAAGGTAGAGGTGGTAGAATCTATTGAGAAGTTTTCAACTGACCGAATTCAGACTTATGAAGAAACAGCAGTGATTGTAGAAACAATGATAGAAAAGACAAACAGGAAGAAACTGGGAGACAAAAGCTCAATGCCCTTCCCAAGGCGTCGGTCTTCATTCTTGGGATCCCACTCCTCATCCAGCCTTGACAGTCCAGGGGCCTCAGGCCACAGGGTCAATGTGGTGGGGAATAACATGGGTGGCCTCCCCAGGCCCCCAGGG------GTGTATGTGGGGGCAGTGCCAACCGGAGGAGTGAGCAGCCTGGGCACCCGAGTGTCCCGCCGGGCCTTGGGCATCAGCAGCGTCTTTCTGCAGGGTCTGAGGAGTTCCTCCACAGCCCTGGCCCTGAGCCCAGGACTGGAGAAGAACCGAGGCATCTTCTTCGAGTCCCTAAATGGCTGCATGGTGGAGTACATTGAGAAGGTCCGAGCCTTGGAGCAAGTGAACCGGGAGCTGGAGGAACATCTGAGGGTCTACCTGGAGAAGAAGGCCTCCAGCATCAGCAACTGGGGAGCCCTTCGAGAGACCTGGGAGAGTGTCTACCATCAGGTGGGAGATGCCGTCTTGGACAACGCTCGGCTTATGCTGCAGACCGAGAATACTCAAGCTTGTGCTGAAGATTTTAAAGAGAGATATGAAAATGAGCAGCCCTTCCGCAAAGCAGCCGAAGATGAAATTAACTCCCTGTACAAAGTGATTGATGATGCTAATTTGACTAAAATGGATCTCGAGAGCCAGATTGAAAGCATGAAAGAAGAACTTGCTTTTTTGTCAAGGAACCATGAAGAGGACGTGAAGGTGCTATACAAACAGCTGGCCGGCTCAGAGCTTGAAGGAATGGATGCTCCCATTGGAACTGGCTTAGATGACATTCTGGAGACCATCAGAATTCACTGGGAAAAGGACATAGAGAAGAACCGGGCAGAAACGGGGGCCTTGCTCTACGCCAAGCAGCAATCCCAAGTGGTCCAGGCAGCTCGATCCCAAGAGGAAGAACTGGTTGAAGCTCTAAGAGCAGAGTTTCATGATACTGCGTGTGATATTCAGCGCCTTCAAGCAGAGACAGAGTCCTTGAGAACCTTGAAAAGAGGCCTGGAGAACTCGTTATATGACGCCAAGCACTGGCATGACATCGAGCTCCAGAACCTGGGCTCTGTTATCGCCAAGCTAGAAGCAGAGCTCGGGGAAATCCAAAGGGAAACCGAGCAACAGCAAAAAGACCGGGAGCATCTGTTGTCTGGCAAGTTACAACTGGAGAAAGACATCGTGTCCTATCACTGCCTTCTGGATAGAGAAGGGAGCAGCATGGACATAACCATCCAGCACCCCTGGTTCAAACGTGCTCTTGGATCCTTATATCCAAGCCGCTTGTTTGACCAGTTTTTTGGAGAAGGCCTTTTTGAATATGACCTCTTGCCTTTCCTCTCTTCCACCATCAGTCCTTATTACCGGCAGTCACTCTTCCGAACTGTGTTGGAGTCAGGCATTTCTGAGGTGAGATCTGACCGAGACAAGTTTGTTATCTACCTGGATGTAAAACACTTCTCTCCTGAAGACTTGACTGTGAAGGTGTCGGATGACTATGTGGAAATTCATGGGAAGCACAGTGAAAGACAGGATGACCATGGCTATATTTCCCGTGAATTCCATCGCCGATACCGCCTGCCTTCCAATGTGGACCAGGCCTCCATTTCCTGCTCCCTGTCTGCTGATGGCATGCTGACCTTCTCTGGTCCCAAGATCCACTCTAACATGGAATCAAGCCACAGCGATCGGTCCATCCCTGTATCTCGTGAGGAGAAACCCACCTTGGCTCCCTCTTCCATGGAGACCCAGGCTGTCCAGAGGGAGCTCGAAACTGTGCCAGCTGCTAGGATGGCTCAGACAAACCCTATGCCTGGGCCCCTAGGGCCATGGAAGGTGACCATCTATGACCAGGAGAACTTCCAAGGAAAGAGGATGGAGTTCACGGGCCCCTGCCCCAATGTCTCCGAGTGCAGCTTTGACAATGTGAGGTCCCTGAAGGTGGAATGTGGCGCGTGGGTTGGTTACGAACACACAAGCTTCTGTGGGCAGCAGTTTGTCCTGGAGAGGGGAGAGTACCCACGTTGGGAAGCCTGGAGCGGGAGCAATGCCTACCATGTCGAGCGTCTCATGTCCTTCCGCCCCATCTGCTCCGCGAACCATAAGGAATCCAAGATTATGATCTTTGAGAAGGAAAACTTCATTGGACGCCAGTGGGAGATCTGCGATGACTACCCTTCCTTGCAGGCCATGGGCTGGTGCAACAATGAAGTTGGTTCCATGAAGATACAGTGTGGAGCGTGGGTTTGCTACCAGTATCCTGGATACCGTGGCTACCAGTACATCTTGGAGTGTGACCATCATGGAGGAGACTATAAGCACTGGAGAGAATGGGGCTCTCATGCCCAGACTTTCCAGATTCAGTCGATCCGCCGTATCCAGCAGATGTCCCAACAATGTACCAAGTCATCTGGCCACTGGAAGATCGTGGTGTGGGACCAGGAGGGGTTCCAGGGCCGTCGGCATGAGTTCACAGCTGAGTGTCCAAGTATTCTGGAGGTTGGCTTTGAGACAGTCCGATCCATCAAAGTACAGAGTGGAGCGTGGGTGGGCTTTGAACATGCCGGCTTCCAGGGTCAGCAGTTTGTCCTGGAGCGGGGTGAGTACCCAAGCTGGGAAGCCTGGAGTGGCAACGTCGCCTACCATGTGGAGAGGCTGACCTCCTTCCGTCCTGTAGCTTGTGCAAACCACCGAGATTCCAGGATGACCATCTTTGAGCAGGAAAACTTTCTGGGCAGGAAGGGAGAACTGAGTGACGACTACCCCTCTCTGCAAGCCATGGGCTGGGAGAACAACGAGGTGGGCTCCTTCCGAGTCCATTGTGGAGCCTGGGTTTGCTCCCAGTATCCAGGCTACCGAGGCTACCAGTATGTTCTGGAATGCGATCATCACTCAGGAGACTATAAACACTTTCGGGAATGGGGCTCCCATGCTCAAACCTTCCAGATTCAGTCCATCCGCAGAATCCAGCAGATGTCTCAGCCTGCAAAGGCCCCTGCAGCCCCAACCACTGCTGCCCCGCAAGCCACAGAGGGGAAGGAAAAAGGGGCTCCTGCCTCAGTGCCTGCTCCTGGGCCCACTCCAGCTCTGGTTCCTGCCTCTGTTCCCATCCCCAGCTCCAAGGTTGGGGACCTGCCCATGGGAGGCTTCAGGCTGGTGGTCTTTGATCAGGAAAACTTCCAGGGCCGTCGGGTGGAATTCTCTGGGGAGTGCATGAATCTGGGAGACCGTGGCTTCGACCGAGTTCGCAGCATCATTGTGATCTCAGGACCATGGGTGGCCTTTGAGCAGTCCAACTTCCGAGGAGAGATGTTCATCTTGGAGAAGGGAGAGTATCCTCGATGGGACACCTGGTCCTGCAGCTACCGTAGCGACTGCCTCATGTCCTTCCGGCCCATCAGGATGGATTCTCTGGATCACAAGATCTGCCTGTTCGAATGTACCAGCTTCAAGGGTAACAAGATGGAGATTCATGAGGATGATGTGCCCAGTCTCTGGTCCTATGGCTTCTGTGACCGTGTGGGCAGCGTGAGGGTCCCCAGCGGGACATGGGTTGGCTATCAGTACCCCGGCTACCGAGGCTACCAGTATCTGTTTGAGCCCGGCGAGTACAAGCATTGGAACGAGTGGTCTGCCTACCAGCCCCAGATCCAGTCCGTCCGTCGAATTAGAGACATGCAGTGGCACCAGAGAGGCTGCTTCCCCATTCCCACTAGTCTACCTAAGATGGCGTCGGACCACCAGACTCAGTCCTCTAAACCGCAGCCCCTCAATCCCAAGATTGTCATCTTTGAGCAGGAGAATTTCCAGGGTCGCTCCCATGAGCTGAGTGGGCCATGTTCCAACCTAAAGGAGACTGGGATGGAGAAGGCGGCCTCCATTCTTGTGCAGTCGGGACCCTGGGTCGGGTATGAACAGGCCAACTGCAAAGGAGAGCAGTTTGTGTTTGAGAAAGGTGAGTATCCTCGATGGGACTCTTGGACCAACAGCCGCCGGACCGATGCACTCAGCTCCCTGAGACCCATCAAAGTGGACAGCCAGGAACACAAAATCATCCTTTATGAAAACCCAAACTTCACTGGGAAGAAGATTGAGATCATCGATGATGATGTGCCTAGCTTCCACGCTCACGGCTACCAGGAGAAAGTGTCATCTGTGAGGGTGCAGAGTGGAACGTGGGTAGGCTACCAGTATCCAGGTTATCGAGGCTTCCAGTATCTATTTGAGAAGGGAGAGTACAAGGACAGCAGTGATTTTGGGGCTCCCCACCCCCAGGTTCAGTCTGTACGGCGCATACGGGATATGCAGTGGCATCAGAGGGGCGCCTTCCATCCAACCAACATGATGGAGCAGCAAAGCGTCCCCGAGCAGGCGGCTGCTGGGAAAAGCCATGGAGGCTTGGGAGGGAGCTTCAAGGTCTCCGTCTATGAGCTGGAGAACTTTCAGGGAAAGAAGTGCGACTTCTCTGCGGAGTGCCCCAACCTCACTGAGAGTCTGCTGGAGAAGGTGGGCTCCATCCAGGTGGAATCTGGCCCATGGTTGGCATTTGAGCGCTGCGCCTTCCGGGGAGAGCAGTTCGTCCTAGAAAAGGGGGATTACCCCAGGTGGGACGCCTGGTCCAACAGCCATCACAGCGACAGTCTCCTCTCCCTTAGGCCCCTGCACATCGACAGCCCAGAGCACAAAATCCACCTATTTGAGAATCCAGGGTATGGCGGCCGCAAGATGGAGATCGTGGATGACGATGTGCCCAGTCTCTGGGCCCATGGCTTCCAGGACCGAGTGGCCAGCATCAGAGTTATCAATGGAAC???????????????????????????????????????????????????????????????????????????????????????????????????????????????????????????????????????????????????????????????????ATGTCTAAAAGTGTAGCCAAGATAACTTTCTACGATGACAAGAATTTCCAAGGTCACTACTATGAGTGTGACAGTGACTGTGTCGACTTCCACACCTATCTGAGTTGCTGCAACTCCATCCGAGTGACCAGCGGGGCCTGGGTGGTATATGAGAGGCCTAACTTTTCAGGGAACATGTACATCCTAACTCAGGGCGAATACCCTGATTATCACCACTGGAGGGGGCTCAATGATCGGCTCAGCTCCTGCAAGGTCATTCATCTGTTGAGTGGAGGCCAGTATAAGCTTCAGATCTTTGAGAGAGGAGACTTCAATGGCCAGATGTACGAGACCACCGAGGACTGCCCTTCCGTCATGGAACAGTTCCACATCCGTGAGATCCAGTCCTGTAAGGTCCTGGATGGGGTCTGGGTCTTCTACGAGCAGCCCAATTATCATGGCAGGCAGTACTTCTTGGACAAGAAGGAGTACCGCAAGCCCGTGGACTGGGGCTCCCCCTGCACAGCTGTCCAGTCATTCCGTCGTATCATGGAGATGGGTGATTGGAGTTTCCTGGGGAATATATTGGAGGAGGTAAATGAGCACTCCACGGTCATCGGCAGGGTCTGGCTCACCGTCCTCTTCATCTTCCGGATTCTCATCCTGGGCACGGCAGCAGAATTTGTGTGGGGAGACGAGCAGTCAGACTTTGTATGTAACACCCAACAACCAGGTTGTGAGAATGTCTGCTACGATGAGGCCTTCCCCATCTCCCACATCCGTCTCTGGGTCTTACAGATCATCTTCGTGTCCACTCCATCCCTGGTGTATGTGGGCCATGCTGTGCACCACGTACGTATGGAAGAAAAGAGGAAGGAGAGGGAAGCTGAGGAGGTATGCCAGCAGTCTGGGGCCAAT---GGGGAGAGGCTGCCGTTAGCCCTGGATCAAGGAAGTACCAAGAAGAGCAGCAACAGTACCAAAGGCACCAAAAAGTTCCGGCTGGAGGGGACCCTCTTGAGGACCTACATTTGCCACATCATCTTCAAGACTCTCTTCGAGGTGGGCTTCATCGTAGGTCATTACTTCTTGTATGGCTTTCGGATCCTGCCTTTGTATCAGTGCAGCCGTTGGCCTTGCCCCAATGTGGTAGACTGCTTCGTGTCTAGGCCCACTGAGAAGACCATTTTTATCCTTTTCATGCTCTCAGTGGCCTCTGTGTCCCTATTCCTCAACATCATGGAAATCAGCCACCTGGGCCTGAAGAGAATCCGATCTGCTTTTAATAGACCTGCTGAGCAACCACTGGGGGAGATCCCTGAGAAATCCCTCCACTCCATTGCTGTCTCCTCCATCCAAAAGGCCAAGGGCTACCAGCTCCTAGAAGAAGAAAAAATCGTGTCCCACTATTTCCCCCTGACCGAGGTTGGGGTGGTGGAGACAAGACCACTTGCTGCCACACCTTTCAGCCGTTTCGAAGAGAAGATCAGCACTGGGCCTCTGGGAGATCTGTCCCGGGCTTACACGGAAACGCTTCCTTCCTATGCTCAGGTGGGAGAACAAGAAGTAGAGGCAGAACGTGAAGAAGAGGAGGCAGAGGCCCCACCAGAGGAGGAAGAGAAGAAGCAGGAACCAGAAACAGTGACCCCAGAGGGGCAGGAAGCC---CCTGTAGTGC------AGGAGGAAGAGAAGGAGAAAGCAGGGACCCCAGTAGAAATGAAGGCAGGAGACAAG------------------CCAGAGCTGCCAGTGGAGAAGATACCACTGTGCCCAGAGCTGGCAGCAGATGACACCCGACCCCTCAGCCGACTAAGCAAAGCCAGCAGCCGAGCAAGGTCAGATGATTTGACTGTAATGTCTCTCTCTGTCTACAATTCTGGAGCCTCCCGCCAAACTTCCTCCCGCAGTGGGGTGGGGGGTCGCCGGCTCAGCCGTCTGTCCAGCTCCAGTAGT---GGA---GGCTTTGGTGGAAACATTTTTGGCTCTGGGGCATGTTCTGGGAGTAGTTTCAGTGCTGCATCCATGTTTGGTTCCAGCAGTGGCTTTGGCAGCAGCTCTGGAAATGCCTTTGGAGGAGGACTGGCCAGTGGTTATGCAGCAGGACTGGGC------------------------------------------------AGTGGTTATGGAGCAGGTCTAGGC------------------------------------------------------------------------AGTTGTTATGCAGTAGGACTGGGCAGTGGTTATGGAGGTGGGCTAGGAAATAGTTATGGAGGAGGACTGGGCAGTGGCTCAATGGGCATCCCCTGTAGCAATGATGGAGGCCTTCTTTCGGGATCAGAAAAGGAGACCATGCAAAACCTCAACGACAGGCTGGCTTCCTACCTGGCTAAAGTCCGGGCTCTTGAGGAAGCAAATACTGAATTGGAGAACAAAATTAGAGACTGGTATGAAACACGTGTAACTGGCGACTCTGTGTCCGGAAATGAGTATGAAAAATATTACCCATTAATCGAAGATCTTAGGAATAAGATTATTTCAGCCACAATCGAGAACGCTCGGCTCATTTTGCAGATTGACAATGCACGGTTGGCAGCTGATGATTTCAGAATGAAGTACGAAAATGAGCAGGCCCTGCGCCAGAATGTTGAAGCTGACATCAATGGCCTGCGTAGGGTGCTGGATGAGCTGACTCTGGCCAGGGCTGACCTGGAGATGCAAATTGAAGGCCTGACAGAAGAGCTGGCTTATCTTAAGAAGAATCATGAAGAGGAACTTCAAGCCATCCAAGCTGGAGGGCCTGGCCAAGTCAGTGTGGAGATGGATGCTGCTCCAGGAATCAACTTAACCAAACTCCTAAATGACATGAGAGGGCAGTATGAAACCATTGCCGAGCAGAATCGCAAGGAAGCCGAAGCTTGGTTCATTGAGAAAAGTGGAGAATTAAAGAAGGAAATCAGCAGCAACACAGAACAACTCCAGACAAGCAAGAGTGAAATAACGGACTTGAAGCGCACACTCCAGAGTTTAGAAATTGAGCTCCAGGCTCAACTTGCTATGAGAAAGTCCTTTGAAGACACCCTAGCAGAAACAGAAAGTGGCTACTGCAATCAGCTATCCCAGATACAGTTCCAAATTGGCAGCTTGGAGGCCCAGCTTTCCCAGATGAGATGTGACATGGAGCGTCAGAATGCAGAGTATGAACAACTCCTAAATATCAAGACCAGGCTGGAGATGGAGATTGAAACCTACCGACAGCTGTTGGAAGGAGAACTTGAAGGGAATGGTGCTGTTGAAAGTTTAAACCTGCCAGAGTCCAATTCTCAAGCTCAGTCAATTGATTCTTCCAAAGATCCAGCCAGAACCAGGAAAATCAAGACAATTGTGCAAGAGGTAGTAGATGGGAAAGTAGTTGCCTCCGAGGTTCGAGAAATTGAAGAAGAAATA??????ATGTACAGCTTCATGGGAGGGGGCCTCTTCTGTGCCTGGGTGGGGAACATCCTCCTGGTGGTCGCCACAGCCACGGATCACTGGATGCAGTACCGGCTGTCTGGGGCCTTCGCCCACCAGGGTCTTTGGCGCTACTGCCTCAGCAACAAATGTTACCTGCAGACCGAAAGTATCGCATATTGGAATGCCACCCGGGCCTTCATGATCTTGGCTGCCCTCTGCTGCTTTGCGGGGATCGTCATCGGGATCCTGGCCTTTGCCCAGCTGCCCACCTTCCACCGCCTCACGCGCCCCTTCTCAGCAGGCATCATGTTCTTTATTTCCACTCTCTTCGTCCTTCTTGCCATGGCCATCTACACTGGAGTCACCGTGAGCTTCCTCGGGCGGCGCTTCGGGGACTGGCGTTTCTCCTGGTCCTACATCCTGGGTTGGGTATCCCTGCTCATGACCTTCTTTGCAGGTATATTCTACATGTGTGCCTATCGCATGCACGAATGTCGCCGCCTGTCTGGGCCTCGCATGTGGGAGCTCCGCTCGGCCTCCTTCTGGAGGGCCATCTTTGCCGAGTTTTTCGCCACCCTCTTTTATGTCTTCTTCGGGCTGGGGGCCTCGCTGCGCTGGGCGCCCGGCCCGGTCCACGTCCTGCAGGTGGCCGTGGCCTTTGGACTAGCCCTGGCCACGCTGGTGCAGGCCGTAGGCCATGTCAGCGGAGCCCATGTCAACCCGGCAGTCACCTTCGCCTTCCTCGTGGGCTCCCAGATGTCCCTGCTGCGCGCCCTCTGCTACATGGTAGCGCAGCTGCTGGGGGCCGTAGCTGGGGCTGCTGTGCTGTACAGCGTCACCCCCCCAGCTGTCCGGGGGAACCTGGCACTCAACACGCTACACCCTGGGGTGAGCGTGGGTCAGGCCACTATCGTGGAGATCTTCTTGACCCTTCAGTTTGTGCTCTGCATCTTTGCCACGTTTGATGAGAGGAGGAATGGACGCTTGGGGTCTGTGGCATTAGCTATTGGTGTCTCCCTCACCCTGGGGCACCTGTTTGGGATGTATTATACGGGTGCGGGCATGAACCCTGCTCGATCCTTTGCTCCTGCTATCCTCACCAGGAACTTCAGCAATCACTGGGTGTACTGGGTAGGCCCCATCATTGGGGGAACTCTAGGAGGCCTCCTCTATGACTTCCTGCTCTTTCCCCGGATCAAGAGTGTCTCCGAGAGACTGACTATTCTCAAGGGTATCAGGCCCAATGACTCTGAGGGGCAGCCCGAGGTCACTGGGGAGCCTGTTGAGCTAAAGACCCAAGCCCTC
Gymnobelideus_leadbeateri  ATGTATAGGAGTACCTATCTGCGTGAGACCCGAAAGGAGAAATATGAGCGGGCTGATGAATTGCATGGCTCAGGAGAACTGAGTAGCTTGGGCCAAGCTCAAGGGCTGGAGAATCTTCAGGAGCTCAATGAACGCTTTGCCAATTACATCAACTGGGCTCGGGGGCTGGAGCAGCGCAATGCCATCTTCCGAAAGCAGCTAGAGACTTTCCAGCGTCTAGATGAGTTGACTAGCTTGGAGGAAGCATTTTCTGAGCAAATAGAGCTGAACCTTCAGCGGGCAAGGGACCTGGCTATTGATCGGGCCAAGCTGGAACGGGAGGACAAGGATGCCCAACGAGTACTCGATGAGTTCCGAAATAAGTATCAGAATGAATGTGAGTATCAGCTTCTGCTTAAAGAAACGCTTGAACGACTGAACAAGGAAGCAGATGAAGCCTTGCTGCATAATCTGGAGCTTCAGATTGAATCCCAGTTTCTGCAGGATGACATCAGTGCTGCAAAGGACAGGTACAAGAAGAATCTCTTGGAAATCCAGACCTATGTCAGCGTCCTCCAGCAGATCATACAGAACACTCCTCCAGTGTCCACAATTACCATTGGCATAAATGAGGAGAAGCTCATAGCTGAAAGGAGGGTTCCCATTCTGCAGAGCCAGCTTGAAGAATACAAAGGTATCCTGGCACAGTTACAGATGCAGAAATCCAAGCTACAGGCTGAGACCGTGACCCTGGAACAAACTATTAAAAACACCCAAGAGAGTTACGATGATGAGATTCAACTTTACAACGAGCAGATTGAAACTCTGAGGAAAGAGATTGAAGAAGCAGAAAGAATGCTGGAAAAGTATACTAATGACTGCCGCCAGTTGGCAATATACCAGCAATCACTGGAAAATGAATTGGAGCGGTATAAGCGCATCATTGAGAATGAAGATAACAGGCTGAATTCTGCCATAGTGGGAACACCAATTACACTTTTTACTCAGAGCTACCAAGCTTCTTACAATCTGCCTTCCAGCAGAAAAGATATCACCCGGGCTATTCAGGATATAACAACAGTAAAACCAAGACAAAAAGGTCTACCAAAGAAAGCTTCAAGGAAAAAGGAGATTACAGCTAAAGACAAATCAGATGATACTTTAGAGGACCAACTGGCTAAAAAATCTGGGGAAGGCAAAGATCAAGTGCAGCTTCAAGATGAGCACCCATTGAAGCTGGAAGTGAGGCATGAAGAACCAGGGATCCTAAAACTGGAAGTAGACCCAGAGGATGTGCCAGATGGTGCACGGATAAGCAAAGCCTTTGGTAAAATGTGTAATATTATTAAGGAGAGAGTGAGAAGTGACAAAGAACCTGAGCCTCATTCTGATCTTTATACCAAAGGGCGTCATGTACTTGTTACAGGGGATGCCAGCTATGTAGACCCTGACTTTTGTTCCTCATCCATCCCAGCAAAAGGTGGGATTGTTGTTTCTATTGACCAGATATGTGACGGTGATGACGTGGAGCCGATACCTGAG---CTGCCTGAACCCCCGTGCCCCAATGGAGAAGATGAACCAGAGGAACACGATGATGGATACAAAGATCAAGAACGTCCTGGAGGTGGAAAGAATGAAAGCAAAAATGGAGAT------GAGAGGAAGGTGGAAGAAAAAATAGATGACATTCCAAAAGATAAGGGGACTGTGAAGCCCTGTCCAGTAATCATACATGGTCCAAATGGACAAACTGCGGGCCATTCACAGAAGATCAGGAAAGATAAAGCTTCTGAAGGAGCAGATAAAGGGCCACTAGAGAAAGGCCCCCATGGATCCATGACCTATGAGAAGGTAGAGGTGGTAGAATCCATTGAGAAATTTTCAACTGACCGAATTCAGACTTATGAAGAAACAGCAGTGATTGTAGAAACAATGATAGAAAAGACAAACAGGAAGAAACCAGGAGACAAAAGCTCAATGCCCTTCCCAAGGCGTCGGTCTTCATTCTTAGGGTCCCACTCTGCATCCAGCCTTGAGAGCCCAGGAGCTTCAGGCTGCCGGGTCAGTGTTATAGGAAATAACCTAGGCAGCCTCCCCAGGCCTCCAGGG------GTATATGTGGGGGCAGTGCCAACCGGAGGAGTGAGCAGCCTGGGCACCCGAGTGTCCCGCCGGGCCCTGGGCATCAGCAGCGTCTTCCTGCAGGGTCTAAGGAGCTCATCCACAGCCCTCGCTCTGAGCCCAGGACTGGAGAAGAACAGAGGCATCTTCTTCGAGTCCCTGAATGGCTGCATGGTAGAGTATATTGAGAAGGTTCGAGCCTTGGAGCAGGTGAACAGGGAATTGGAGGAACATCTTCGAGTCTACCTGGAGAAGAAAGCCTCCAGCATCAGCAACTGGGGAGCCCTGCGAGAGACCTGGGAGAACATCTACCATCAGGTGGGAGATGCGGTCTTGGACAATGCCCGGCTCATGCTGCAGACTGAGAATACTCAGGCTTGCGCTGAAGATTTTAGAGAGAGATATGAAAATGAGCAGCCCTTCCGAAAAGCAGCTGAAGATGAAATTAACTCCCTGTATAAAGTGATTGATGATGCTAATTTGACTAAAATGGATCTAGAGAGCCAGATTGAAAGCATGAAAGGAGAACTGGCTTTTTTGTCAAGGAACCATGAGGAGGACGTGAAGGTGTTATACAAACAGCTGGCCGGGTCAGAGCTGGAAGGAATGGATGCTCCCATTGGTACTGGCTTAGATGACATTCTGGAGACCATCAGAATTCACTGGGAGAAGGACATAGAGAAGAACCGGGCAGAAACAGGGGCCTTGCTCTACGCCAAGCAACATTCCCAAGTGGTCCAGGCAGCTCGATCCCAAGAGGAAGAATTGGTGGAAGCCCTCAGAGCAGAGTTCCATGATACTGCTTGTGATATTCAGCGCCTTCAAGCTGAGACAGAGTCCTTGAGAACCTTGAAAAGAGGTCTGGAGAACTCATTGTATGACGCCAAGCACTGGCATGACATTGAGCTCCAGAACCTGGGCTCGGTTATCGCCAAGCTCGAAGCGGAGCTTGGGGAGATTCAAAGAGAAACTGAACAGCAGCAGAAAGACCGGGAGCATCTCTTGTCTGGCAAGTTACAACTGGAGAAAGACATCGTGTCCTATCACTGCCTTCTAGATAGAGAAGGAAGCAGCATGGACATAACTATCCAGCACCCCTGGTTCAAACGTGCTCTTGGATCCTTATATCCAAGCCGTCTGTTTGACCAGTTTTTTGGAGAAGGCCTTTTTGAATATGACCTCCTGCCTTTCCTGTCCTCCACCATCAGCCCTTATTACCGGCAGTCCCTCTTCCGAACTGTGTTGGAATCCGGCATTTCTGAGGTGAGATCTGACCGAGACAAGTTCGTTATCTTCCTGGATGTAAAACACTTCTCTCCTGAAGACTTGACTGTGAAGGTGTTGGATGACTTCGTGGAAATTCATGGGAAGCACAGTGAAAGACAGGATGACCACGGTTATATTTCCCGTGAATTCCATCGTCGATACCGCCTGCCTTCCAATGTGGACCAGGCCTCCATTTCCTGCTCCCTGTCTGCTGATGGCATGCTGACCTTCTCTGGTCCCAAGATCCACTCTAACATGGATTCAAGCCACAGTGATCGATCCATCCCTGTATCTCGTGAGGAGAAGCCCACCTTGGCTCCCTCTTCCATGGAGACCCAGGCTGTCCAGAGGGAGCTCGAAACCGTGCCGGCCGCCAGGATGGCTCAGACAAACCCTCTGCCTGGGCCTCTAGGGCCATGGAAGGTAACCATCTATGACCAGGAGAACTTCCAGGGCAAGAGGATGGAGTTCACAGGCCCCTGCCCCAATGTCTCCGAGTGCAGCTTTGACAATGTCAGATCCCTGAAGGTGGAATGTGGCGCATGGATTGGTTATGAACACACAAGCTTCTGTGGGCAGCAGTTTGTCCTGGAGAGAGGAGAGTACCCACGATGGGAAGCTTGGAGCGGGAGCAATGCCTACCATGTGGAGCGTCTCATGTCTTTTCGCCCAATCTGCTCCGCTAACCATAAGGAATCCAAGATCATGATCTTTGAAAAAGAAAACTTCATTGGCCGCCAGTGGGAGATCTGCGATGACTACCCCTCCTTGCAGGCCATGGGCTGGTGCAACAATGAAGTTGGTTCCATGAAGATTCAGTGTGGCGCATGGGTCTGCTACCAATATCCTGGATACCGTGGGTACCAGTACATCTTGGAGTGTGATCACCATGGAGGAGACTATAAGCACTGGAGAGAATGGGGCTCTCACGCCCAGACTTTCCAGATTCAGTCAATCCGCCGCATTCAGCAGATGTCTCAACAATGTACCAAATCATCCGGCCACTGGAAGATCGTGGTCTGGGACCAGGAGGGTTTCCAGGGCCGTCGCCATGAATTCACAGCCGAGTGCCCCAGTGTTCTGGAGGTTGGCTTCGAGACAGTCCGATCCATCAAAGTACAGAGTGGAGCGTGGGTAGGCTTTGAACATGCTGGCTTCCAAGGGCAGCAGTTTGTCCTGGAGCGAGGCGAGTACCCAAGCTGGGAAGCTTGGAGCGGCAACGTTGCCTACCATGTGGAGAGACTGACCTCCTTCCGTCCTGTGGCTTGTGCGAATCACCGAGACTCCAGGATGACCATCTTCGAGCAGGAAAACTTCCTGGGCAGGAAGGGGGAGCTGAGTGATGACTACCCCTCCCTGCAAGCCATGGGCTGGGAGAACAATGAAGTGGGCTCCTTCCGAGTCCACTGTGGGGCCTGGGTTTGTTCCCAGTTCCCAGGCTACCGAGGCTACCAGTATGTTCTGGAGTGTGATCACCACTCAGGAGACTACAAACACTTTCGGGAGTGGGGGTCCCATGCTCAAACCTTCCAGATTCAGTCCATCCGCAGAATCCAGCAGATGTCCCAGCCAGCAAAGGCCCCCACAGCCCCAACTACTGCTGCCAGCCCAGCCACAGAGGGAAAGGAAAAAGGAGCACCTGCCTCAGTGCCCGCTCCTGGACCCACCCCAGCTCTGGTTCCTGCCTCTGTTCCCGTCCCCAGCTCCAAGGTTGGGGAACTGCCCATGGGAGGCTTCAAGCTGGTGGTCTTTGACCAGGAAAACTTCCAAGGCCGCCGTGTGGAATTCTCAGGGGAATGCATGAATCTGGGAGACCGAGGATTTGACCGAGTTCGCAGCATCATCGTTATCTCAGGACCATGGGTGGCCTTTGAGCAGTCCAACTTCCGGGGAGAGATGTTCATTTTGGAGAAGGGCGAGTATCCCCGATGGGACACCTGGTCCTGCAGCTACCGTAGTGACTGCCTCATGTCTTTCCGGCCCATCAGGATGGATTCTCTAGATCACAAGATCTGTCTGTTTGAATGTACCAACTTCAAGGGGAACAAGATGGAGATTCACGAGGACGATGTGCCCAGTCTCTGGGCCTATGGCTTCTGTGACCGTGTGGGCAGTGTGAGGGTGCCCAGTGGCACATGGGTTGGCTACCAGTACCCCGGCTACCGAGGCTACCAGTATCTGTTTGAGCCAGGCGAGTTCAAGCACTGGAATGAGTGGTCTGCCTACCAGCCCCAGATCCAGTCCGTCCGTCGAATTAGGGACATGCAGTGGCACCAGAAGGGCTGCTTCCCTATCCCTAGCAGTCTGCCCAAGATGGCGTCAGACTACCAGACTCAGTCCTCTAAACCGCAGCCCCTCAACCCCAAGATTGTCATCTTTGAGCAGGAGAACTTCCAGGGCCGGTCCCACGAGCTAAGTGGGCCATGTTCTAACCTAAAGGAGACTGGAATGGAGAAGGCGGCCTCCATCCTCGTGCAGTCAGGACCCTGGGTCGGGTACGAGCAGGCCAACTGCAAAGGAGAGCAGTTTGTGTTTGAAAAAGGTGAGTACCCTCGATGGGACTCTTGGACCAACAGCCGCCGGACTGACGCGCTCAGCTCACTGAGACCCATCAAAGTGGACAGCCAGGAGCACAAAATCATCCTTTATGAAAATCCTAACTTCACTGGGAAGAAGATTGAGATCATTGATGATGATGTGCCCAGTTTCCATGCCCATGGCTACCAAGAGAAAGTATCATCTGTGAGGGTACAGAGCGGAACGTGGGTGGGCTACCAGTATCCAGGTTACCGAGGCTTCCAGTACCTATTTGAGAAGGGAGAATACAAGGATAGCAGCGATTTCGGGGCTCCCCACCCCCAGGTTCAGTCTGTAAGGCGCATACGGGATATGCAGTGGCATCAGAGGGGTGCCTTCCACCCAACCAACATGATGGAGCAGCAAAGTGTCCCAGAGCAGGCAGCTGCTGGGAAAAGCCACGGAGGCTTGGGGGGACCCTTCAAGATCTCAGTCTATGAGCTGGAGAACTTTCAGGGAAAGAAGTGTGACTTCTCCACTGAGTGCCCCAACTTGACTGAAAGTCTGCTGGAGAAGGTGGGCTCCATCCAGGTGGAATCTGGCCCATGGTTGGCATTTGAACGCTGTGCCTTCCGGGGAGAACAGTTTGTCCTAGAAAAGGGGGATTACCCCAGATGGGACGCCTGGTCAAACAGCCATCACAGCGACAGTCTCCTCTCCCTTAGGCCCCTGCACATTGACAGCCCAGAGCACAAAATCCACCTGTTTGAGAATCCAGGGTATGGTGGCCGGAAGATGGAGATCGTGGATGACGACGTTCCCAGTCTCTGGGCTCATGGCTTCCAGGATCGGGTGGCCAGCATCAGAGTCATCAACGGAACGTGGGTAGGCTATGAATTTCCTGGCTACCGAGGGCGTCAATATGTCTTCTCTCGGGGAGAGTACTGCCATTGGAATGAATGGGATGCCAATCAGCCCCAAATCCAATCCGTCCGGCGCATCCGTGACCGCAAGTGGCACAAACGTGGCTGCTTCCTCAGTAGCATGTCTAAAAGTGTAGCCAAGATTACTTTCTATGATGACAAGAATTTCCAAGGTCACCACTATGAGTGTGACAGTGACTGTGCCGATTTCCACACCTATCTGAGCTGCTGCAACTCCATCCGAGTGGCTGGCGGAGCCTGGGTGGTTTATGAGAGGCCCAACTTTGCTGGGAACATGTACATCTTAACTCAGGGTGAATACCCCGATTACCACCACTGGAGGGGGCTCAATGACCGTCTGAGCTCCTGCAAGGTTATCCATCTGTCAAGTGGAGGCCAGTATAAGCTTCAGATCTTTGAGAGGGGAGACTTCAGTGGCCAGATGTATGAGACCACCGAGGACTGCCCTTCCGTCATGGAACAGTTCCACATCCGTGAGATTCAATCCTGTAAGGTCCTGGATGGGGTCTGGGTCTTCTACGAGCAGCCCAACTACCATGGCAGGCAGTACTTCTTGGACAAGAAGGAGTACCGGAAGCCTGTGGACTGGGGCTCCCCATGCTCTGCTGTTCAGTCATTCCGCCGTATTGTGGAGATGGGTGATTGGAGTTTCCTGGGGAACATCTTAGAGGAGGTGAACGAGCACTCCACGGTCATCGGCAGGGTCTGGCTCACCGTCCTCTTCATCTTCCGGATCCTCATCCTGGGCACGGCCGCAGAATTTGTGTGGGGAGACGAGCAGTCAGACTTCGTATGTAACACCCAGCAACCAGGTTGTGAGAATGTCTGCTACGACGAGGCTTTCCCCATCTCCCACATCCGCCTCTGGGTCTTACAGATCATATTCGTCTCCACTCCGTCCCTGGTGTACGTGGGGCATGCTGTGCACCATGTCCGGATGGAAGAAAAGCGGAAGGAAAGGGAAGCTGAGGAGATGTGCCAGCAGTCTGGGGGCAAT---GGTGAGAGGCTGCCATTAGCCCTGGATCAAGGCAGTACCAAGAAGAGCAGCAACAGTACCAAGGGCACCAAAAAGTTCCGCCTGGAAGGGACCCTCTTGAGGACCTACATCTGCCACATCATCTTCAAAACTCTCTTTGAGGTAGGCTTCATCGTGGGCCATTACTTCTTGTATGGTTTTCGGATCCTGCCCTTGTATCAGTGTAGCCGATGGCCCTGCCCCAATGTGGTGGACTGCTTCGTGTCAAGACCCACCGAGAAGACCATTTTCATCCTTTTCATGCTGTCTGTGGCTTCTGTGTCCCTCTTCCTCAACATCATGGAAATCAGCCACCTGGGCATGAAGAGAATTCGATCTGCTTTCAATAGACCTGCCGAACAACCCCTGGGGGAGATCCCCGAGAAATCCCTCCACTCCATTGCTGTCTCCTCCATCCAAAAGGCCAAGGGCTACCAGCTCCTAGAAGAAGAGAAAATCGTATCCCACTATTTCCCTCTGACTGAGGTTGGGGTAGTGGAAACGAGACCTCTTGCTGCCACGCCTTTCAGTCGTTTCGAAGAGAAGATTGGCACTGGACCTTTGGGAGATCTGTCCCGGGCTTACACTGAAACGCTTCCTTCCTATGCTCAAGTGGGAGAACAGGAAGTAGAGGCAGAGCGTGAAGAAGAGGAGGCAGAGGCGCCGCCAGAAGAGGAAGAGAAGAGGCAGGAACCGGAGGCAGTGACCCCGGAGGCGCCGGAGGCC---ACTGTGGGGC------AGGAGGAGGAGAAGGAGAAGGCGGGGACCCCAGTAGAAAAGAAGGCAGGAGACAAG------------------CAAGAGCTGCCAGTGGAGAAGGCGCCACTGTGCCCAGAGCTGGCAGCAGATGACACCAGACCCCTCAGCCGGCTAAGCAAAGCCAGCAGCCGGGCAAGGTCGGATGATTTGACTGTAATGTCTCTCTCTGTCTACAGTTCTGGAGCCTCCCAGCAGGCTTCCTCTCGAAGCGGGATTGGGGGCCGAAGGCTCAGCCGGTTGTCCAGCACCAGTAGT---GGTGGAGGCTGTGGTGGAAATATTTTTGGCTCTGGGGCAAGCTCTGGGGGAAGTTTCAGTGCTGCATCCATGTTTGGTTCCAGCTGTGGCTTTGGGAGCAGCTCCAGGAGTGCCTTCGGAGGAGGACTGGGCAGTGGATATGGAGGAGGGCTAGGC------------------------------------------------AGTGGTTATGGAGGAGGGCTAGGCAGTGGTTATGGAGGAGGGCTAGGC------------------------AGTGGTTATGGAGGAGGGCTAGGCAGTGGTTATGGAGGAGGACTGGGCAGTGGTTATGGAGGAGGTCTAGGGAATGGTTATGGTGGAGGGCTAGCCAGTGGCTCAATTGGCATCCCCTCTAGCAATGATGGAGTTCTTCTTTCTGGATCAGAAAAGGAAACCATGCAAAACCTCAATGACAGATTGGCTTCCTATCTGGCTAAAGTCCGGGCTCTAGAGGAAGCAAACACTGAACTGGAGAACAAAATTCGAGACTGGTATGAAACACGTGTGACAGTCGACTCTGTGTCAGGAAATGATTATGAAAAATATTACCCAGTAATTGAAGATCTTAAGAATAAGATTCTTTCAGCCTCTATCGAGAATGCTCGGCTCATTTTGCAGATTGACAATGCAAGGTTGGCAGCTGATGATTTCAGGATGAAGTATGAAAATGAGCAGGCCCTGCGCCAGAATGTGGAAGCTGATATCAATGGCCTGCGCAGGGTGCTGGATGAATTGACCCTGGGCAGGGCTGACCTGGAGATGCAGATTGAAAGCCTTATGGAAGAGTTGGCTTATCTTAAGAAGAACCATGAAGAGGAACTTCAAGCCATCCAAGCTGGGGGGCCGGGCCAGGTGAGTGTGGAGATGGATGCTGCCCCAGGAATCAACTTGACCAAACTCCTGAATGACATGAGAGGGCAGTACGAAGTCATCGCCGAGCAGAATCGCAAGGAAGCCGAAGCTTGGTTCGTTGAAAAAAGCGGAGAACTCAAGAAGGAGATCAGCAGCAACACGGAACAGCTCCAGACAAGCAAGAGCGAAATAACGGACTTGAAGCGCACGCTCCAAAGTTTAGAAATTGAGCTCCAGTCTCAGCTTGCTATGAGAAAGTCCTTTGAAGACACCTTAGCAGAAACAGAAAATGGTTACTGCAATCAGCTCTCCCAGATACAGCTCCAAATCGGCAATCTGGAGGCCCAGCTTTCCCAGGTGAGGAGTGACATGGAGCGTCAGAATGCAGAGTACGAACACCTCCTAAATATCAAGACCCGGCTGGAGATGGAGATTGAGACCTACCGCCGCCTGTTGGAGGGAGAACTTGAAGGGAATGGTATTGTTGAAAGTTTAACCGTGCCAGAATCCAGTTCTCAAGCACAGTCGATTGATTCTTCCAAAGATCCAAGCAGAACAAGGAAAATCAAGACAATTGTGCAGGAGGTAGTGGATGGGAAAGTTGTTAACTCTGAAGTTCGAGAAATTGAAGAAGAACTC??????ATGTACAGCTTCATGGGCGGGGGCCTCTTCTGTGCCTGGGTGGGGAACATCCTCCTGGTGGTTGCCACAGCTACAGACCATTGGATGCAGTACCGGCTGTCTGGGGCCTTCGCCCACCAAGGCCTGTGGCGCTATTGCCTCAGCAACAAATGTTACCTGCAGACTGAGAGTATTGCATATTGGAATGCAACCCGGGCCTTCATGATCTTGGCTGCCCTCTGCTGCTTTGCGGGTATTGTCATTGGGATCCTGGCCTTTGCCCAGCTGCCCACCTTCCACCGCCTCACACGTCCCTTCTCAGCAGGCATCATGTTCTTTATTTCCACTCTCTTCGTCCTTCTTGCCATGGCCATCTACACTGGAGTCACTGTCAGCTTCCTGGGCCGGCGCTTTGGTGACTGGCGTTTCTCCTGGTCCTACATTCTGGGATGGGTGTCTCTGCTCATGACCTTCTTTGCAGGAATATTTTACATGTGTGCCTACCGAATGCATGAATGTCGACGCCTGTCTGGGCCTCGCATGTGGGAACTACGGTCAGCCTCCTTCTGGAGGGCCATTTTTGCCGAGTTCTTTGCCACCCTTTTTTACGTCTTCTTTGGGCTGGGGGCCTCACTGCGATGGGCACCCGGGCCTGTACACGTCCTGCAGGTTGCTGTGGCCTTTGGACTAGCCCTGGCCACGCTGGTGCAGGCAGTAGGCCACGTCAGCGGAGCCCACGTCAATCCCGCCGTCACCTTCGCTTTCCTGGTGGGCTCCCAGATGTCCCTGCTCCGGGCCCTCTGCTACATTGTAGCCCAGTTGCTGGGGGCCGTTGCTGGGGCTGCTGTGCTGTATAGTGTAACCCCCCCAGCTGTTCGTGGGAACCTGGCGCTCAACACGCTCCACCCTGGGGTGAGCGTGGGTCAGGCCACTATCGTGGAGATCTTCTTGACCCTTCAGTTTGTGCTCTGCATCTTTGCAACGTTTGATGAGAGGAGGAATGGACGCTTGGGTTCTGTGGCATTAGCTATTGGTGTCTCTCTCACCTTGGGGCACCTGTTTGGGATGTATTATACAGGTGCAGGCATGAACCCTGCTCGATCCTTTGCTCCAGCTATCCTCACCAGGAACTTCAGCAACCACTGGGTGTACTGGGTAGGCCCGCTCATCGGGGGAACTCTAGGTGGCCTCCTCTATGACTTCCTCCTCTTTCCCCGGATCAAGAGTGTCTCAGAGAGACTAACTATCCTCAAGGGTATCAGGTCCAATGACTCTGAGGGGCAACCAGAGGTCACTGGGGAGCCTGTTGAGCTAAAGACCCAAGCCCTA
Lagorchestes_hirsutus  ATGTATAGGAGCACCTACCTGCGTGAGACCCGAAAGGAGAAATATGAGAGGGCCGATGAAGTGCATGGCTCAGGAGAGCTGAGTAGCTTGGGCCGTGCTCAAGGGCTGGAGAATCTACAAGAACTCAATGAGCGCTTTGCCAATTACATCAACTGGGCCCGGGGGCTGGAGCAGCGCAATGCCATCTTCCGAAAGCAGCTAGAGACTTTCCAGCGTCTAGATGAGTTGACTAGCTTGGAGGAAGCATTTTCTGAGCAAATAGAGCTGAACCTTCAGCGGGCAAGGGACCTGGCTATTGACCGGGCCAAGCTGGAACGGGAGGACAAGGATGCCCAACGGGTACTCGATGAGTTCCGAAATAAGTATCAAAATGAATGTGAATATCAGCTTCTGCTGAAAGAAACGCTTGAACGACTGAACAAGGAAGCAGATGAAGCCTTGCTGCATAATCTGGAACTTCAGATCGAATCCCAGTTTCTGCAGGATGACATCAGTGCAGCAAAGGACAGGTACAAGAAGAATCTCTTGGAAATCCAGACCTATGTTAGTGTCCTCCAGCAGATCATACAGAACACTCCTCCAGTGACCACAATTACCATTGGTGTAAATGAGGAGAAGCTCATAGCTGAAAGGAGAGTGCCTATTCTGCAGAGCCAGCTGGAAGAGTACAAAGGGATCCTGGCCCAGCTACAGATGCAGAAATCCAAGCTGCAGGCTGAGACTGTGACACTGGAACAAACTATCAAAAATACCCAAGAGAGTTACGATGATGAGATTCAACTTTACAACGAGCAAATTGAAACTCTGAGGAAAGATATTGACGATGCAGAGAGAATGCTAGAAAAGTATACTAGTGACTGCCGCCAGTTGGCAATATACCAGCAATCACTAGAAAATGAATTGGAGCGATACAAGCGCATCATTGAGAATGAGGATAACAGGCTGAATTCTGCTATAGTGGGGACACCGATCACACTTTTTACTCAGAGCTACCAAGCTTCTTATAACCAGCCTTCCAGCAGAAAAGATATCACCCGGGCTATACAGGATATAACAACAGTAAAACCAAGACAAAAAGGTCTACCAAAGAAAGCTTCAAGAAAAAAGGAGATTACAGCTAAAGACAAATCAGATGACACTTTAGAGGACCAACTGGCCAAAAAATCTGGGGAAGGCAAAGATCCAGTACAGCTTCAAGATGAGCACCAATCAAAGCTGGAAATGAGGCATGAAGAGCCAGGGACCCTAAAACAAGAAGTAGACCCAGAGGATGTGCCAGATGGTGCACAGATAAGCAAAGCCTTTGGGAAAATGTGTGATTTTATTAAAGAGAAAGTAAGAAGTGGCAAAAAACCTGAGCCTTCATCTGATCTTTATACCAAAGGGCGTCATGTACTTGTTACAGGGGATGCCAGCTATGTAGACCCTGACTTTTGTTCCTCATCCATCCCAGCCAAAGGTGGGATTGTGGTTTCTATCGACCAGATATGTGAAGGTGATGATGTGGAGCCAGTACCTGAG---CTGCCTGAACCCCCATGCCCGAATGGAGAAGATGAGCCGGAAGAACATGATGATGAAGATAAACATCAAGAACATTCTGGAGATGAAAAGGATGAAAGCAAAAGCAGAGATCCAAAACAGAGGAAGGTGGGAGAAAAAACTGACGACATTCCGAAAGATAAGGGGGCTGTGAAGCCCTGTCCAGTAGACATACATGGTCCAAATGGACAAACGGAGGGCCATTCACAGAAGATCAGGAAAGATAAAGCTTCTGAGGCAGC---------------AGAGAAAGGCTCCCATGGATCCATGACCTATGAGAAGGTAGAGGTGGTAGAATCCATTGAGAAATTCTCAACTGACCGAATTCAGACTTATGAAGAAACAGCAGTGATTGTAGAAACGATGATAGAAAAGACAAACAGGAAGAAACCAGGAGATAAAAGCTCAATGCCCTTCCCAAGGCGTCGGTCTTCGTTCTTGGGGTCCCACACCTCAACCAGCCTTGACAGTCCAGGGGCCTCAGGCTGCCGGGTCAGTGTTATAGGGAACAACCTAGGCAGCCTCCCCAGGCCCCCAGGG------GTGTATGTGGGATCAGTGCCAACTGGAGGAGTGAGCAGCCTGGGCACCCGAGTGTCCCGCCGGGCCCTGGGCATCAGCAGTGTCTTTCTGCAAGGTCTGAGGAGCTCGTCCACAGCCCTCGCTCTGAGCCCAGGACTGGAAAAGAACAGAGGCATCTTCTTTGAGTCCCTGAATGGCTGCATGGTAGAGTACATTGAGAAGGTCCGAGCCTTGGAGCAGGTGAACAGGGAGCTAGAGGAACATCTGCGGGTCTACTTAGAGAAGAAAGCCTCCAGCATCAGCAACTGGGGAGCCCTGCGGGAGACCTGGGAGAGCATCTACCATCAGGTGGGGGACGCTGTCTTGGACAATGCACGGCTTATGCTGCAGACTGAGAACACTCAGGCTTGTGCAGAAGATTTTAAAGAGAGATATGAAAATGAGCAGCCCTTCCGAAAAGCAGCGGAAGATGAAATTAACTCCCTGTATAAAGTGATTGATGATGCTAATTTGACTAAAATGGATCTAGAGAGCCAGATTGAAAGCATGAAAGAAGAACTGGCTTTTTTGTCAAGGAATCATGAAGAGGACGTGAAGGTGCTATACAAACAGCTGGCTGGGTCAGAGCTGGAAGGAATGGATGCTCCCATTGGTACTGGCTTGGATGACATTCTGGAGACCATCAGGATTCACTGGGAAAAGGACATAGAGAAGAACCGGGCAGAAACAGGGGCCTTGCTCTACGCCAAGCAACATTCCCAAGTGGCCCAGGCAGCTCGGTCCCAGGAGGAAGAACTGGTGGAGCTCCTTAGAGCAGAGTTTCATGATACCGCTTGTGATGTTCAGCGCCTTCAAGCGGAGACCGAGTCCTTGAGAACATTGAAAAGAGGTCTGGAGAACTCGTTGTATGATGCCAAGCATTGGCATGACATTGAGCTCCAGAACCTGGGCTCTGTTATTGCCAAGCTCGAAGCGGAGCTTGGGGAAATCCAAAGAGAAACCGAGCAACAGCAAAGAGACCGGGAGCATCTGTTGTCTGGCAAGTTGCAACTGGAGAAAGACATTGTGTCCTATCACTGCCTTCTGGATAGAGAAGGAAGCAGCATGGACATAACTATCCAGCACCCCTGGTTCAAACGTGCTCTTGGATCCTTATATCCAAGCCGTTTGTTTGACCAGTTTTTTGGAGAAGGCCTTTTTGAATATGACCTCCTGCCTTTCCTGTCCTCCACCATCAGCCCTTATTACCGCCAGTCACTCTTCCGAACTGTGTTGGAATCCGGCATTTCTGAGGTGAGATCTGACCGAGACAAGTTTGTTATCTTCCTGGATGTAAAACACTTCTCTCCTGAAGACTTGACTGTGAAGGTGTTGGATGACTTTGTGGAAATTCATGGGAAACACAGTGAAAGACAGGATGACCACGGCTATATTTCCCGTGAATTCCATCGTCGATACCGCCTGCCTTCCAACGTGGATCAGGCCTCCATTTCCTGCTCCCTGTCTGCTGATGGCATGCTGACCTTCTCTGGTCCCAAGATCCACTCCAACATGGATTCAAGCCACAGTGATCGATCCATCCCTGTATCTCGTGAGGAGAAGCCCACCTTGGCTCCCTCTTCCATGGAGACCCAGGCTGTCCAGAGGGAGCTCGAAACCGTGCCGGTTGCTAGGATGGCTCAGACAAACCCTCTGCCTGGGCCTCTAGGGCCATGGAAGGTAACCATCTATGACCAGGAGAACTTCCAGGGCAAGAGGATGGAGTTCACGGGCCCCTGCCCCAATGTCTCTGAATGCAGCTTTGACAATGTCAGATCCCTGAAGGTGGAATGTGGCGCATGGATTGGTTATGAACACACCAGCTTCTGTGGACAGCAGTTTGTCCTGGAGAGAGGAGAGTACCCACGTTGGGAGGCCTGGAGTGGGAGCAATGCCTACCACGTGGAGCGTCTTATGTCCTTTCGCCCAATCTGCTCCGCGAACCATAAGGAATCCAAGATCATGATCTTTGAGAAAGAGAACTTCATTGGCCGCCAGTGGGAGATCTGCGATGACTACCCCTCCTTGCAAGCCATGGGCTGGTGCAACAATGAAGTTGGTTCCATGAAGATCGAGTGTGGAGCATGGGTCTGCTACCAATATCCTGGATACCGTGGGTACCAGTACATCTTGGAGTGTGATCACCACGGAGGTGACTATAAGCACTGGAGAGAATGGGGCTCTCACGCCCAGACTTTCCAGATTCAGTCAATCCGCCGCATCCAGCAGATGTCTCAACAATGTACCAAATCATCCGGCCACTGGAAGATTGTGGTGTGGGACCAGGAGGGTTTCCAGGGCCGTCGGCATGAATTCACAGCTGAGTGCCCCAGTGTTCTGGAGGTTGGCTTTGAGACAGTCAGATCCATCAAAGTACAGAGCGGAGCGTGGGTAGGCTTTGAACACGCTGGTTTCCAAGGGCAGCAGTTCGTCCTGGAGCGAGGTGAGTACCCAAGCTGGGAGGCCTGGAGCGGGAACGTCGCCTACCACGTGGAGAGACTGACCTCCTTCCGACCAGTGGCCTGTGCGAACCACCGAGACTCCAGGATGACCATCTTTGAGCAGGAAAACTTTCTGGGCAGGAAGGGAGAGCTGAGTGATGACTACCCCTCCCTTCAAGCCATGGGCTGGGACAACAATGAAGTGGGCTCTTTCCGAGTCCATTGTGGGGCCTGGGTTTGTTCCCAGTTCCCAGGCTACCGAGGCTACCAATATGTTCTGGAATGCGATCACCACTCAGGAGACTACAAACACTTTCGGGAGTGGGGGTCCCACGCTCAAACCTTCCAGATTCAGTCCATCCGCAGAATCCAGCAGATGTCCCAGCCTGCAAAGGCCCCCACAGTCCCAACTACTGCTGCCAGCCCAGCCACAGAGGGAAAGGAAAAAGGGGCACCTTCCTCAGTACCTGCTCCTGGACCCACCCCAGCTCTGGCTCCTGCCTCTGTTCCCGCCCCCAGTTCCAAGGTTGGGGACCTGCCCCTGGGAGGTTTCAAGCTGGTGGTCTTTGATCAGGAAAACTTCCAAGGCCGCCGGGTGGAATTCTCAGGGGAATGTATGAATCTGGGAGACCGAGGATTCGACAGAGTTCGCAGCATCATCGTTATCTCAGGACCATGGGTGGCCTTTGAGCAGTCCAACTTCCGGGGAGAGATGTTCATCTTGGAGAAGGGCGAGTATCCCCGATGGGACACCTGGTCCTGCAGCTACCGTAGTGACTGCCTCATGTCCTTCCGGCCCATCAGAATGGACTCTCTAGATCATAAGATCTGCCTGTTTGAATGTACCAACTTCAAGGGGAACAAGATGGAGATTCACGAGGATGATGTGCCCAGTCTCTGGGCCTATGGCTTCTGTGACCGTGTAGGCAGCGTGAAGGTGCCCAGTGGCACATGGGTTGGCTACCAGTACCCTGGTTATCGAGGTTACCAGTACCTGTTTGAGCCAGGAGAGTTCAAGCACTGGAATGAGTGGTCTGCCTACCAGCCCCAGATCCAGTCCGTCCGACGAATTAGGGATATGCAGTGGCACCAGAAGGGCTGCTTCCCCATCCCCAGCAGTCTGCCAAAGATGGCATCAGACTACCAGACTCAGTCCTCTAAACCGCAGCCCTTGAACCCTAAGATTGTCATCTTTGAGCAGGAGAACTTCCAGGGTCGTTCCCATGAGCTGAGCGGACCATGTTCCAACCTAAAGGAGACAGGGATGGAGAAGGCAGCCTCCATCCTGGTGCAGTCAGGACCTTGGGTCGGGTACGAACAGGCCAACTGCAAAGGAGAGCAGTTTGTGTTTGAGAAAGGTGAGTACCCCCGATGGGACTCTTGGACCAACAGCCGCCGGACTGATGCGCTCAGCTCACTGAGACCCATCAAAGTGGACAGCCAGGAGCACAAAATCATCCTTTATGAAAATCCTAACTTCACTGGGAAGAAGATTGAGATCATTGATGATGATGTGCCCAGTTTTCATGCCCATGGCTACCAGGAGAAAGTATCATCTGTGAGGGTACAGAGTGGAACGTGGGTGGGTTACCAGTATCCAGGTTACCGAGGCTTCCAGTACCTATTTGAGAAGGGGGAGTACAAGGACAGCAGTGATTTTGGGGCTCCCCACCCCCAGGTTCAGTCTGTAAGGCGCATACGGGATATGCAGTGGCATCAACGGGGTGCCTTCCACCCAACCAGCATGATGGAGCAGCAAAGTGTCCCAGAGCAGGCGGCTGCTGGGAAAAGCCATGGAGGTTTAGGGGGACCCTTCAAGGTCTCAGTCTATGAGCTGGAGAACTTTCAGGGAAAGAAGTGCGACTTCTCCACTGAGTGCCCCAACCTGACTGAAAGTCTGCTAGAGAAAGTGGGCTCCATCCAGGTGGAATCTGGCCCATGGTTGGCATTTGAACGCAGCGCCTTCCGAGGAGAACAGTTTGTCCTAGAAAAGGGAGATTATCCCAGGTGGGATGCCTGGTCCAACAGTCATAGCAGTGACAGTCTCCTCTCCCTTAGACCCCTGCAAATTGACAGCCCAGAGCACAAAATCCACCTGTTTGAGAATCCAGGGTACAGTGGCCGTAAGATGGAGATTGTGGATGATGATGTTCCCAGTCTCTGGGCTCATGGCTTCCAGGATCGGGTGGCCAGCATTAGAGTCATCAATGGAACGTGGGTAGGCTATGAATTTCCTGGCTACCGAGGACGCCAATATGTCTTTGAGAAGGGAGAGTACCGCCATTGGAACGAGTGGGATGCCAATCAGCCCCAAATCCAATCCGTCCGGCGCATCCGTGACCGCAAGTGGCACAAACGTGGCTGCTTCCTTAGTAGCATGTCTAAAAGTGTAGCCAAGATCACTTTCTATGATGACAAGAATTTCCAAGGTCACCACTATGAGTGCGACAGTGACTGTCCCGATTTCCACACCTATCTGAGCTGCTGCAACTCTATTCGAGTGACTGGCGGGGCCTGGGTGGTTTACGAGAGGCCTAACTTTTCTGGGAACATGTACATCTTAACTCAGGGTGACTACCCTGATTACCATCACTGGAGGGGACTCAATGATCGTCTGAGCTCCTGCAAGGTCATCCACCTGTCGAGTGGAGGCCAGTATAAGCTTCAGATCTTTGAGAGGGGAGACTTCAGTGGCCAGATGTATGAGACCACTGAAGACTGCCCTTCTGTCATGGAACAGTTCCACATCCGGGAGATCCAGTCCTGTAAGGTCCTAGATGGAGTCTGGGTCTTCTATGAGCAGCCCAACTATTATGGCAGGCAGTACTTCTTGGACAAGAAGGAATACCGGAAGCCTGTGGACTGGGGCTCCCCATGCTCAGCTGTTCAGTCATTCCGCCGTATCATGGAGATGGGTGATTGGAGTTTCTTGGGGAACATCTTAGAGGAGGTGAATGAACACTCCACGGTCATCGGCAGGGTGTGGCTCACTGTCCTCTTCATCTTCCGGATCCTCATCCTGGGCACAGCTGCAGAATTTGTGTGGGGAGACGAACAGTCAGACTTCGTATGTAACACCCAACAACCAGGTTGTGAGAATGTCTGCTACGACGAGGCTTTCCCCATCTCCCACATCCGTCTCTGGGTCTTACAGATCATCTTCGTCTCTACTCCATCTCTAGTGTACGTGGGCCATGCTGTGCACTATGTCCGTATGGAAGAAAAGCGGAAGGAGAGGGAAGCTGAAGAGATGTGCCAGCAGTCTGGGGGCAAT---GGTGAGAGGCTGCCATTGGCCCTGGATCAAGGTAGTACCAAGAAGAGCAGCAACAGTACCAAGGGCACCAAAAAGTTCCGGCTGGAAGGGACCCTCTTGAGGACCTACATCTGCCACATCATCTTCAAGACTCTCTTTGAGGTAGGCTTCATAGTGGGACATTATTTCTTGTATGGCTTTCGGATCCTGCCGTTGTACCAGTGTAGCCGATGGCCCTGCCCCAATGTGGTGGACTGCTTCGTGTCAAGACCCACTGAGAAGACCATTTTCATCCTTTTCATGCTGTCTGTGGCCTCCGTGTCCCTCTTCCTCAACATCATGGAAATCAGCCACCTGGGCATGAAGAGGATCCGATCTGCTTTCAACAGGCCAGCTGAACAACCCCTGGGGGAGATCCCTGAGAAATCCCTCCACTCCATTGCTGTCTCTTCCATCCAAAAAGCCAAGGGTTACCAGCTCCTAGAAGAAGAGAAAATCGTATCCCACTATTTTCCCCTGACTGAGGTTGGGGTGGTGGAAACGAGACCTCTTGCTACCACACCTTTCAGTCGTTTTGAAGAGAAGATTGGCACTGGACCTCTGGGAGATCTGTCCCGGGCTTACACAGAAACGCTTCCTTCCTACGCTCAAGTGGGAGAACAGGAAGTAGAAGCCGAGCATGAAGAGGAGGAAGCAGAGGCGCCACCAGAAGAGGAAGAGAAAAGGCAGGAACCAGAGGCAGTGACCCCAGAGGTGCCAGAGGCC---GTGGTGGGGC------AGGAGGAGGAGAAGGAAAAGGAGGGCACCCCAGTGGAAAGGAAGGCAGGAGACAAG------------------CAAGAGCTGCCAGTGGAGAAGGCACCACTGTGCCCAGAGCTGGCAGCAGATGACACCAGACCCCTCAGCCGGCTAAGCAAAGCCAGCAGCCGGGCAAGGTCAGATGATTTGACTGTAATGTCTCTCTCTGTCTACAATTCTGGGGCCTCCCAACAGGCTTCATCTCGAAGTGGGGTGGGAGGTCACCGGCTCAGTCGGTTGTCCAGTACTAGCAGT---GGAGGTGGCTTTGGTGGAAACATTTTTGGCTCTGGGGCAAGCTCTGGGGGCAGTTTCAGTGCTGTATCCATGTTTGGTTCCAGCTGTGGTTTGGGGAACAGCTCCAGGAGTGCCTTTGGAGGAGGGCTGGGTGGTGGTTACGGAGCAGGAATGAGC------------------------------------------------AGTGGTTATGGAGCAGGACTGGGCAGTGGTTATGGAGCAGGAATGGGC------------------------AGTGGTTATGGAGCAGGAATGGGCAGTGGTTATGGAGCAGGAATGGGTAGTGGTTATGGAGGAGGTCTAGGGAATGGTTATGGCGGAGGGCTGGCCAGTGGCTCAGTTGGCATCCCCTGTAGTAATGATGGAGGCCTTCTTTCTGGATCAGAAAAGGAAACCATGCAAAACCTCAACGACAGGTTGGCTTCCTACCTGGCTAAAGTCCGGGCTCTAGAGGAAGCAAACACTGATCTGGAGAACAAAATTCGAGACTGGTATGAAACACGTGTGACAGGCGAGCCTGGGTCAGGAAATGATTATGAAAAATATTACCCACTAATTGAAGATCTTAAGAATAAGATTCTGTCAGCCACTATCGAGAATGCTCGTCTCATTTTGCAGATTGACAATGCAAGGCTGGCGGCTGATGATTTCAGGATGAAGTATGAGAATGAGCAAGCCCTGCGCCAGAATGTCGAAGCTGACATCAATGGCCTGCGCAGGGTGCTGGATGAATTAACCCTGGCCAGGGCTGACCTGGAGATGCAGATTGAAAGTCTGATGGAAGAGTTGGCTTATCTTAAAAAGAACCATGAAGAGGAACTTCGAGCCATCCAAGCTGCGGGGCTCGGCCAGGTTAGTGTGGAGATGGATGCTGCTCCAGGAATCAACTTGACCAAACTCCTGAATGACATGAGAGGCCAGTATGAAGTCATTGCCGAACAGAATCGCAAGGAAGCCGAAGCTTGGTTCCTTGAAAAAAGTGGAGAACTCAAGAAAGAGATCAGTAGCAACACGGAACAGCTCCAGACAAGCAAGAGCGAAATAACAGACTTGAAGCGCATGCTCCAAAGTTTAGAAATTGAGCTCCAGTCTCAGCTTGCTATGAGAAAGTCCTTTGAAGACACTTTAGCAGAAACAGAAAGTGGTTACTGCAATCAGCTCTCCCAGATACAACTCCAAATTGGCAATCTGGAGGCCCAGCTTTCCCAGCTGAGGAGTGAACTGGAGCGTCAGAATGCAGAGTATGAACAACTCCTAAATATCAAGACCCGGCTGGAGATGGAGATTGAGACCTACCGCCGCCTGTTGGAGGGAGAACTCGAAGGGAATGGTGCTGTTGAAAGTTTAACTGTGCCAGAATCCAATTCTCAAGCACAGTCGATTGATTCTTCCAAAGATCCATCCAGATCAAGGAAAATCAAGACAATTGTGCAGGAGGTAGTAGATGGGAAAGTTGTTAATTCTGAAGTTCGGGAAATTGAAGAAGAACTC??????ATGTACAGCTTCATGGGTGGGGGCCTCTTCTGTGCCTGGGTGGGGAACATCCTCCTCGTGGTTGCCACTGCTACAGACCATTGGATGCAGTATCGGCTGTCCGGGGCCTTCGCTCATCAGGGGCTGTGGCGCTATTGCCTCAGCAACAAATGTTACCTGCAGACTGAGAGTATTGCATATTGGAATGCGACTCGAGCCTTCATGATACTGGCTGCTCTCTGCTGCTTTGCGGGTATCATCATTGGGATCCTGGCCTTTGCCCAGCTGCCCACCTTCCACCGCCTTACACGCCCCTTCTCAGCAGGCATCATGTTCTTTATTTCCACTCTCTTCGTCCTTCTTGCCATGGCCATTTATACTGGAGTCACTGTCAGCTTCCTGGGCCGGCGTTTTGGTGACTGGCGTTTCTCCTGGTCCTATATCCTGGGTTGGGTGTCTCTGCTCATGACCTTCTTTGCAGGAATATTTTACATGTGTGCCTACCGAATGCATGAATGTCGCCGCCTATCTGGGCCTCGCATGTGGGAACTTCGTTCAGCCTCCTTCTGGAGGGCCATCTTTGCCGAGTTTTTTGCCACCCTTTTTTATGTCTTCTTTGGGCTGGGGGCCTCCCTGCGATGGGCCCCCGGGCCCGTACACGTCCTGCAGGTGGCCGTGGCCTTTGGGCTAGCCCTGGCCACGCTGGTGCAGGCGGTAGGCCATGTCAGCGGAGCCCACGTCAACCCCGCTGTCACCTTCGCTTTCCTCGTGGGCTCCCAGATGTCCCTGCTCCGGGCCCTCTGCTACATGCTAGCCCAGTTGCTGGGGGCCGTTGCCGGGGCTGCCGTGCTGTATAGTGTTACCCCCGCGGCTGTCCGTGGGAACCTGGCGCTCAACACGCTCCACCCTGGGGTGAGTGTGGGTCAGGCCACTATCGTGGAGATCTTCTTGACCCTCCAGTTTGTGCTCTGCATCTTTGCCACGTTTGATGAGAGGAGGAATGGACGCTTGGGTTCTGTGGCATTAGCTATTGGTGTCTCTCTCACCTTGGGGCACCTGTTTGGGATGTATTATACAGGTGCAGGCATGAACCCTGCGCGATCCTTTGCTCCAGCTATCCTCACCAGGAACTTCACCAACCATTGGGTGTACTGGGTAGGCCCGCTCATCGGGGGAACTCTAGGTGGCCTCCTCTATGACTTCCTCCTCTTTCCCCGGATCAAGAGTGTTTCAGAGAGACTAACTATCCTCAAGGGTATAAGGCCCAATGACTCTGAGGGGCAAGCAGAGGTCACTGGGGAGCCTGTTGAGCTAAAGACCCAAGCCCTA
Macropus_eugenii  ATGTATAGGAGCACCTACCTGCGTGAGACCCGAAAGGAGAAATATGAGAGGGCCGATGAAGTGCATGGCTCAGGAGAGCTGAGTAGCTTGGGCCGTGCTCAAGGGCTGGAGAATCTACAAGAACTCAATGAGCGTTTTGCCAGTTACATCAACTGGGCCCGGGGTCTGGAGCAGCGCAATGCCATCTTCCGAAAGCAGCTAGAGACTTTCCAGCGTCTAGATGAGTTGACTAGCTTGGAGGAAGCATTTTCTGAGCAAATAGAGCTGAACCTTCAGCGGGCAAGGGACCTGGCTATTGACCGGGCCAAGCTGGAACGGGAGGACAAGGATGCCCAACGGGTACTCGATGAGTTCCGAAATAAGTATCAAAATGAATGCGAATATCAGCTTCTGCTGAAAGAAACGCTTGAACGACTGAACAAGGAAGCAGATGAAGCCTTGCTGCATAATCTGGAACTTCAGATCGAATCCCAGTTTCTGCAGGATGACATCAGTGCAGCAAAGGACAGGTACAAGAAGAATCTCTTGGAAATCCAGACCTATGTTAGTGTCCTCCAGCAGATCATACAGAACACTCCTCCAGTGACCACAATTACCATTGGCGTAAATGAGGAGAAGCTCATAGCTGAAAGGAGAGTGCCTATTCTGCAGAGCCAGCTGGAAGAGTACAAAGGGATCCTGGCCCAGCTACAGATGCAGAAATCCAAGCTGCAGGCTGAGACTGTGACACTGGAACAAACTATTAAAAATACCCAAGAGAGTTATGATGATGAGATTCAACTTTACAACGAGCAAATTGAAACTCTGAGGAAAGACATTGACGATGCAGAGAGAATGCTAGAAAAGTATACTAGTGACTGCCGCCAGTTGGCAATATACCAGCAATCACTGGAAAATGAATTGGAGCGATACAAGCGCATCATCGAGAATGAGGATAACAGGCTGAATTCTGCTATAGTGGGGACACCGATTACACTTTTTACTCAGAGCTACCAAGCTTCTTATAACCAGCCTTCCAGCAGAAAAGATATCACCCGGGCTATACAGGATATAACAACAGTAAAACCAAGACAAAAAGGTCTACCAAAGAAAACTTCAAGAAAAAAGGAGATTACAGCTAAAGACAAATCAGATGACACTTTAGAGGACCAACTGGCCAAAAAATCTGGGGAAGGCAAAGATACAGTACAGCTTCAAGATGAGCACCAATCAAAGCTGGAAATGAGGCATGAAGAGCCAGGGACCCTAAAACAAGAAGTAGACCCAGAGGATGTGCCAGATGGTGCACAGATAAGCAAAGCCTTTGGGAAAATGTGTGATTTTATTAAAGAGAAAGTAAGAAGTGGCAAAAAACCTGAGCCTTCATCTGATCTTTATACCAAAGGGCGTCATGTACTTGTTACAGGGGATGCCAGCTATGTAGACCCTGACTTTTGTTCCTCATCCATCCCAGCCAAAGGTGGGATTGTGGTTTCTATCGACCAGATATGTGAAGGCGATGATGTGGAGCCAGTACCTGAG---CTGCCTGAACCCCCATGCCCGAATGG---AGATGAGCCAGAAGAACATGATGATGAAGATAAACATCAAGAACATTCTGGAGATGAAAAGGATGAAAGCAAAAGCAGAGATCCAAAACAGAGGAAGGTGGGAGAAAAAACTGACGACATTCCGAAAGATAAGGGGGCTGTGAAGCCCTGCCCAGTAGACATACATGGTCCAAATGGACAAACGGAGGGCCATTCACAGAAGATCAGGAAAGATAAAGCTTCTGAGGCAGC---------------AGAGAAAGGCTCCCATGGATCCATGACCTATGAGAAGGTAGAGGTGGTAGAATCCATTGAGAAATTCTCAACTGACCGAATTCAGACTTATGAAGAAACAGCAGTGATTGTAGAAACGATGATAGAAAAGACAAACAGGAAGAAACCAGGAGATAAAAGCTCAATGCCCTTCCCAAGGCGTCGGTCTTCGTTCTTGGGGTCCCACTCCTCAACCAGCCTTGACAGTCCAGGGGCCTCAGGCTGCCGGGTCAGTGTTATAGGGAACAACCTAGGCAGCCTCCCCAGGCCCCCAGGG------GTGTATGTGGGGTCAGTGCCAACTGGAGGAGTGAGCAGCCTGGGCACCCGAGTGTCCCGCCGGGCTCTGGGCATCAGCAGCGTCTTTCTGCAGGGTCTGAGGAGCTCATCCACAGCCCTCGCTCTGAGCCCAGGACTGGAAAAGAACAGAGGCATCTTCTTTGAGTCCCTGAATGGCTGCATGGTAGAGTACATTGAGAAGGTCCGAGCCTTGGAGCAGGTGAACAGGGAGCTAGAGGAACATCTGCGGGTCTACTTAGAGAAGAAAGCCTCCAGCATCAGCAACTGGGGAGCCCTGCGGGAGACCTGGGAGAGCATTTACCATCAGGTGGGGGACGCTGTCTTGGACAATGCACGGCTTATGCTGCAGACTGAGAACACTCAGGCCTGTGCAGAAGATTTTAAAGAGAGATATGAAAATGAGCAGCCCTTCCGAAAAGCAGCGGAAGATGAAATTAACTCCCTGTATAAAGTGATTGATGACGCTAATTTGACTAAAATGGATCTAGAGAGCCAAATTGAAAGCATGAAAGAAGAACTGGCTTTTTTGTCAAGGAATCATGAAGAGGATGTGAAGGTGCTGTACAAACAGCTGGCTGGGTCAGAGCTGGAAGGAATGGATGCTCCTATTGGTACTGGCTTGGATGACATCCTGGAGACCATCAGGATTCACTGGGAAAAGGACATAGAGAAGAACCGGGCAGAAACAGGGGCCTTGCTCTACGCCAAGCAACATTCCCAAGTGGCCCAGGCAGCTCGGTCCCAAGAGGAAGAACTGGTGGAGCTCCTTAGAGCAGAGTTTCATGATACTGCTTGTGATGTTCAGCGCCTTCAAGCGGAGACCGAGTCCTTGAGAACTTTGAAAAGAGGTCTGGAGAACTCGTTGTATGATGCCAAGCATTGGCATGACATTGAGCTCCAGAACCTGGGCTCTGTTATTGCCAAGCTCGAAGCGGAGCTTGGGGAAATCCAAAGAGAAACCGAGCAACAGCAAAGAGACCGGGAGCATCTGTTGTCTGGCAAGTTGCAACTGGAGAAAGACATCGTGTCCTATCACTGCCTTCTGGATAGAGAAGGAAGCAGCATGGACATAACTATCCAGCACCCCTGGTTCAAACGTGCTCTTGGATCCTTATATCCAAGCCGTTTGTTTGACCAGTTTTTTGGAGAAGGCCTTTTTGAATATGACCTCCTGCCTTTCCTGTCCTCCACCATCAGCCCTTATTACCGCCAGTCACTCTTCCGAACTGTGTTGGAATCTGGCATTTCTGAGGTGAGATCTGACCGAGACAAGTTTGTTATCTTCCTGGATGTAAAACACTTCTCTCCTGAAGACTTGACTGTGAAGGTGTTGGATGACTTTGTGGAAATTCATGGGAAGCACAGTGAAAGACAGGATGACCACGGCTATATTTCCCGTGAATTCCATCGTCGATACCGCCTGCCTTCCAACGTGGATCAGGCCTCCATTTCCTGCTCCCTGTCTGCTGATGGCATGCTGACCTTCTCTGGTCCCAAGATCCACTCCAACATGGATTCAAGCCACAGTGATCGATCCATCCCTGTATCTCGTGAGGAGAAGCCCACCTTGGCTCCCTCTTCCATGGAGACCCAGGCTGTCCAGAGGGAGCTCGAAACCGTGCCGGCTGCTAGGATGGCTCAGACAAACCCTCTGCCTGGGCCTCTAGGCCCATGGAAGGTAACCATCTATGACCAGGAGAACTTCCAGGGCAAGAGGATGGAGTTCACGGGCCCCTGCCCCAATGTCTCTGAATGCAGCTTTGACAATGTCAGATCCCTGAAGGTGGAATGTGGCGCATGGATTGGTTATGAACACACCAGCTTCTGTGGACAGCAGTTTGTCCTGGAGAGAGGAGAGTACCCACGTTGGGAGGCCTGGAGTGGGAGCAATGCCTACCACGTGGAGCGTCTTATGTCCTTTCGCCCAATCTGCTCCGCGAACCATAAGGAATCCAAGATCATGATCTTTGAGAAAGAGAACTTCATTGGCCGCCAGTGGGAGATCTGTGATGACTACCCCTCCTTGCAAGCCATGGGCTGGTGCAACAATGAAGTTGGTTCCATGAAGATCGAGTGTGGAGCATGGGTCTGCTACCAATATCCTGGATACCGTGGGTACCAGTACATCTTGGAGTGTGATCACCACGGAGGTGACTATAAGCACTGGAGAGAATGGGGCTCTCACGCCCAGACTTTCCAGATTCAGTCAATCCGCCGCATCCAGCAGATGTCTCAACAATGTACCAAATCATCCGGCCACTGGAAGATTGTGGTGTGGGACCAGGAGGGTTTCCAGGGCCGTCGGCATGAATTCACAGCTGAGTGCCCCAGTGTTCTGGAGGTTGGCTTTGAGACAGTCCGATCCATCAAAGTACAGAGTGGAGCGTGGGTAGGCTTTGAACACGCTGGTTTCCAAGGGCAGCAGTTCGTCCTGGAGCGAGGTGAGTACCCGAGCTGGGAGGCCTGGAGCGGGAATGTCGCCTACCACGTGGAGAGACTGACCTCCTTCCGACCCGTGGCCTGTGCGAACCACCGAGACTCCAGGATGACCATCTTTGAGCAGGAAAATTTTCTGGGCAGGAAGGGAGAGCTGAGTGATGACTACCCCTCCCTTCAAGCCATGGGCTGGGACAACAATGAAGTGGGCTCTTTCCGAGTCCATTGTGGGGCCTGGGTTTGTTCCCAGTTCCCAGGCTACCGAGGCTACCAGTATGTTCTGGAATGCGATCACCACTCAGGAGACTACAAACACTTTCGGGAGTGGGGGTCCCACGCTCAAACCTTCCAGATTCAGTCCATCCGCAGAATCCAGCAGATGTCCCAGCCTGCAAAGGCCCCCACAGTCCCAACTACTGCTGCCAGCCCAGCCACAGAGGGAAAGGAAAAAGGGGCACCTTCCTCAGTACCTGCTCCTGGACCCACCCCAGCTCTGGCTCCTGCCTCTGTTCCCGCCCCCAGTTCCAAGGGTGGGGACCTGCCCCTGGGAGGTTTCAAGCTGGTGGTCTTTGATCAGGAAAACTTCCAAGGCCGCCGGGTGGAATTCTCAGGGGAATGTATGAATCTGGGAGACCGAGGATTCGACAGAGTTCGCAGCATCATCGTTATCTCAGGACCATGGGTGGCCTTTGAGCAGTCCAACTTCCGGGGAGAGATGTTCATCTTGGAGAAGGGCGAGTATCCCCGATGGGACACCTGGTCCTGCAGCTACCGTAGTGACTGCCTCATGTCCTTCCGGCCCATCAGAATGGACTCTCTAGATCATAAGATCTGCCTGTTTGAATGTACCAACTTCAAGGGGAACAAGATGGAGATTCACGAGGATGATGTGCCCAGTCTCTGGGCCTATGGCTTCTGTGACCGTGTAGGCAGCGTGAAGGTGCCCAGTGGCACATGGGTTGGCTACCAGTACCCTGGTTATCGAGGTTACCAGTACCTGTTTGAGCCAGGAGAGTTCAAGCACTGGAATGAATGGTCTGCCTACCAGCCCCAGATCCAGTCCGTCCGACGAATTAGGGATATGCAGTGGCACCAGAAGGGCTGCTTCCCCATCCCCAGCAGTCTGCCAAAGATGGCGTCAGACTACCAGACTCAGTCCTCTAAACCGCAGCCCTTGAACCCTAAGATTGTCATCTTTGAGCAGGAGAACTTCCAGGGTCGTTCCCATGAGCTGAGTGGACCATGTTCCAACCTAAAGGAGACAGGGATGGAGAAGGCAGCCTCCATCCTGGTGCAGTCAGGACCTTGGGTCGGGTACGAACAGGCCAACTGCAAAGGAGAGCAGTTTGTGTTTGAGAAAGGTGAGTACCCCCGATGGGACTCTTGGACCAACAGCCGCCGGACTGATGCGCTCAGCTCACTGAGACCCATCAAAGTGGACAGCCAGGAGCACAAAATCATCCTTTATGAAAATCCTAACTTCACTGGGAAGAAGATTGAGATCATTGATGATGATGTGCCCAGTTTTCATGCCCATGGCTACCAGGAGAAAGTATCATCTGTGAGGGTACAGAGTGGAACGTGGGTGGGTTACCAGTATCCAGGTTACCGAGGCTTCCAGTACCTATTTGAAAAGGGGGAGTACAAGGACAGCAGTGATTTTGGGGCTCCCCACCCCCAGGTTCAGTCTGTAAGGCGCATACGGGATATGCAGTGGCATCAACGGGGTGCCTTCCACCCAACCAACATGATGGAGCAGCAAAGTGTCCCAGAGCAGGCGGCTGCTGGGAAAAGCCATGGAGGTTTAGGGGGACCCTTCAAGGTCTCAGTCTATGAGCTGGAGAACTTTCAGGGAAAGAAGTATGACTTCTCCACTGAGTGCCCCAACCTGACTGAAAGTCTGCTAGAGAAGGTGGGCTCCATCCAGGTGGAATCTGGCCCATGGTTGGCATTTGAACGCAGCGCCTTCCGAGGAGAACAGTTTGTCCTAGAAAAGGGAGATTATCCCAGGTGGGATGCCTGGTCCAACAGTCATACCAGTGACAGTCTCCTCTCCCTTAGACCCCTGCAAATTGACAGCCCAGAGCACAAAATCCACCTGTTTGAGAATCCAGGGTACAGCGGCCGTAAGATGGAGATTGTGGATGACGATGTTCCCAGTCTCTGGGCTCATGGCTTCCAGGATCGGGTGGCCAGCATTAGAGTCATCAATGGAACGTGGGTAGGCTATGAATTTCCTGGCTACCGAGGACGCCAATATGTCTTTGAGAAGGGAGAGTACCGCCATTGGAACGAGTGGGATGCCAATCAGCCCCAAATCCAATCCGTCCGGCGCATCCGTGACCGCAAGTGGCACAAACGTGGCTGCTTCCTCAGTAGCATGTCTAAAAGTGTAGCCAAGATCACTTTCTATGATGACAAGAATTTCCAAGGTCACCACTATGAGTGCGACAGTGACTGTCCCGATTTCCACACCTATCTGAGCTGCTGCAACTCTATTCGAGTGACTGGTGGGGCCTGGGTGGTTTACGAGAGGCCTAACTTTTCTGGGAACATGTATATCTTAACTCAGGGTGACTACCCTGATTACCATCACTGGAGGGGACTCAATGATCGTCTGAGCTCCTGCAAGGTCATCCACCTGTCGAGTGGAGGCCAGTATAAGCTTCAGATCTTTGAGAGGGGAGACTTCAGTGGCCAGATGTATGAGACCACTGAAGACTGCCCTTCCGTCATGGAACAGTTCCACATCCGGGAGATCCAGTCCTGTAAGGTCCTAGATGGAGTCTGGGTCTTCTATGAGCAGCCCAATTATTATGGCAGGCAGTACTTCTTGGACAAGAAGGAATACCGGAAGCCTGTGGACTGGGGCTCCCCATGCTCAGCTGTTCAGTCATTCCGCCGTATCATGGAGATGGGTGATTGGAGTTTCTTGGGGAACATCTTAGAGGAGGTGAATGAACACTCCACGGTCATCGGCAGGGTGTGGCTCACTGTCCTCTTCATCTTCCGGATCCTCATCCTGGGCACAGCTGCAGAATTTGTGTGGGGAGACGAACAGTCAGACTTCGTATGTAACACCCAACAACCAGGTTGTGAGAATGTCTGCTACGACGAGGCTTTCCCCATCTCCCACATCCGTCTCTGGGTCTTACAGATCATCTTCGTCTCTACTCCATCTCTAGTGTACGTGGGCCATGCTGTGCACTATGTCCGTATGGAAGAAAAGCGGAAGGAGAGGGAAGCTGAGGAGATGTGCCAGCAGTCTGGGGGCAAT---GGTGAGAGGCTGCCATTGGCCCTGGATCAAGGAAGTACCAAGAAGAGCAGCAACAGTACCAAGGGCACCAAAAAGTTCCGGCTGGAAGGGACCCTCTTGAGGACCTACATCTGCCACATCATCTTCAAGACTCTCTTTGAGGTAGGCTTCATAGTGGGACATTACTTCTTGTATGGCTTTCGGATCCTGCCGTTGTACCAGTGTAGCCGATGGCCCTGCCCCAATGTGGTGGACTGCTTCGTGTCAAGACCCACTGAGAAGACCATTTTCATCCTTTTCATGCTCTCTGTGGCCTCTGTGTCCCTCTTCCTCAACATCATGGAAATCAGCCACCTGGGCATGAAGAGGATCCGATCTGCTTTCAACAGGCCAGCTGAACAACCCCTGGGGGAGATCCCTGAGAAATCCCTCCACTCCATTGCTGTCTCTTCCATCCAAAAAGCCAAGGGTTACCAGCTCCTAGAAGAAGAGAAAATCGTATCCCACTATTTTCCCCTGACTGAGGTTGGGGTGGTGGAAACGAGACCTCTTGCTACCACACCTTTCAGTCGTTTTGAAGAGAAGATTGGCACTGGACCTCTGGGAGATCTGTCCCGGGCTTACACAGAAACGCTTCCTTCCTACGCTCAAGTGGGAGAACAGGAAGTGGAAGCCGAGCATGAAGAGGAGGAAGCAGAGGCGCCACCAGAAGAGGAAGAGAAGAGGCAGGAACCAGAGGCAGTGACCCCAGAGGTGCCAGATGCC---GTGGTGGGGC------AGGAGGAGGAGAAGGAAAAGGAGGGCACCCCAGTGGAAAGGAAGGCAGGGGACAAG------------------CAAGAGCTGCCAGTGGAGAAGGCACCACTGTGCCCAGAGCTGGCAGCAGATGACACCAGACCCCTCAGCCGGCTAAGCAAAGCCAGCAGCCGGGCAAGGTCAGATGATTTGACTGTAATGTCTCTCTCTGTCTACAATTCTGGGGCCTCCCAACAGGCTTCATCTCGAAGTGGGGTGGGAGGTCACCGGCTCAGTCGGTTGTCCAGCACTAGTAGT---GGAGGTGGCTTTGGTGGAAACATTTTTGGCTCTGGGGCAAGCTCCGGGGGCAGTTTCAGTGCTGTATCCATGTTTGGTTCCAGCTGTGGTTTTGGGAACAGCTCCAGGAGTGCCTTTGGAGGAGGGCTGGGCGGTGGTTACGGAGCAGGAATGAGC------------------------------------------------AGTGGTTATGGAGCAGGACTGGGCAGTGGTTATGGAGCAGGACTGGGC------------------------AGTGGTTATGGAGCAGGAATGGGCAGTGGTTATGGAGCAGGAATGGGTAGTGGTTATGGAGGAGGTCTAGGGAATGGTTATGGTGGAGGGCTGCCCAGTGGCTCAGTAGGCATCCCCTGTAGTAATGATGGAGGCCTTCTTTCTGGATCAGAAAAGGAAACCATGCAAAACCTCAATGACAGGTTGGCTTCCTACCTGGCTAAAGTCCGGGCTCTAGAGGAAGCAAACACTGATCTGGAGAACAAAATTCGAGACTGGTATGAAACACGTGTGACAGGCGAGCCTGGGTCAGGAAATGATTATGAAAAATATTACCCACTAATTGAAGATCTTAAGAATAAGATTCTGTCAGCCACTATTGAGAATGCTCGTCTCATTTTGCAGATTGACAATGCAAGGCTGGCGGCTGATGATTTCAGGATGAAGTATGAGAATGAGCAAGCCCTGCGCCAGAATGTCGAAGCTGACATCAATGGCCTGCGCAGGGTGCTGGATGAATTAACCCTGGCCAGGGCTGACCTGGAGATGCAGATTGAAAGTCTGATGGAAGAGTTGGCTTATCTTAAAAAGAACCATGAAGAGGAACTTCGAGCCATCCAAGCTGCGGGGCTCGGCCAGGTTAGTGTGGAGATGGATGCTGCTCCAGGAATCAACTTGACCAAACTCCTGAATGACATGAGAGGCCAGTATGAAATCATTGCCGAACAGAATCGCAAGGAAGCTGAAGCTTGGTTCCTTGAAAAAAGCGGAGAACTCAAGAAAGAGATCAGTAGCAACACGGAACAGCTCCAGACAAGCAAGAGTGAAATAACAGACTTGAAGCGCATGCTCCAAAGTTTAGAAATTGAGCTCCAGTCTCAGCTTGCTATGAGAAAGTCCTTTGAAGACACTTTAGCAGAAACAGAAAGTGGTTACTGCAATCAGCTCTCCCAGATACAACTCCAAATTGGCAATCTGGAGGCCCAGCTTTCCCAGCTGAGGAGTGAACTGGAGCGTCAGAATGCAGAGTATGAACAACTCCTAAATATCAAGACCCGGCTGGAGATGGAGATTGAGACCTACCGCCGCCTGTTGGAGGGAGAACTCGAAGGGAATGGTGCTGTTGAAAGTTTAACTGTGCCAGAATCCAATTCTCAAGCACAGTCAATTGATTCTTCCAAAGATCCATCCAGATCAAGGAAAATCAAGACAATTGTGCAGGAGGTAGTAGATGGGAAAGTTGTTAATTCTGAAGTTCGGGAAATTGAAGAAGAACTC??????ATGTACAGCTTCATGGGTGGGGGCCTCTTCTGTGCCTGGGTGGGGAACATCCTCCTCGTGGTTGCCACTGCTACAGACCATTGGATGCAGTATCGGCTGTCTGGGGCCTTCGCTCATCAGGGGCTGTGGCGCTATTGCCTCAGCAACAAATGTTACCTGCAGACTGAGAGTATCGCATATTGGAATGCGACTCGAGCCTTCATGATACTGGCTGCTCTCTGCTGCTTTGCGGGTATCATCATTGGGATCCTGGCCTTTGCCCAGCTGCCCACCTTCCACCGCCTTACACGCCCCTTCTCAGCAGGCATCATGTTCTTTATTTCCACTCTCTTCGTCCTTCTTGCCATGGCCATTTATACTGGAGTCACTGTCAGCTTCCTGGGCCGGCGCTTTGGTGACTGGCGTTTTTCCTGGTCCTATATCCTGGGTTGGGTGTCTCTACTCATGACCTTCTTTGCAGGAATATTTTACATGTGTGCCTACCGAATGCATGAATGTCGCCGCCTATCTGGGCCTCGCATGTGGGAACTTCGTTCAGCCTCCTTCTGGAGGGCCATCTTTGCCGAGTTTTTTGCCACCCTTTTTTATGTCTTCTTTGGGCTGGGGGCCTCCCTGCGATGGGCCCCCGGGCCCGTACACGTCCTGCAGGTGGCCGTGGCCTTTGGGCTAGCCCTGGCCACGCTGGTGCAGGCGGTAGGCCATGTCAGCGGAGCCCACGTCAACCCCGCTGTCACCTTCGCTTTCCTCGTGGGCTCCCAGATGTCCCTGCTCCGGGCCCTCTGCTACATGCTAGCCCAGTTGCTGGGGGCCGTTGCCGGGGCTGCCGTGCTGTATAGTGTTACCCCCGCGGCTGTCCGTGGGAACCTGGCGCTCAACACGCTCCACCCTGGGGTGAGTGTGGGTCAGGCCACTATCGTGGAGATCTTCTTGACCCTCCAGTTTGTGCTCTGCATCTTTGCCACGTTTGATGAGAGGAGGAATGGACGCTTGGGTTCTGTGGCATTAGCTATTGGTGTCTCTCTCACCTTGGGGCACCTGTTTGGGATGTATTATACAGGTGCAGGCATGAACCCTGCGCGATCCTTTGCTCCAGCTATCCTCACCAGGAACTTCACCAACCATTGGGTGTACTGGGTAGGCCCGCTCATCGGGGGAACTCTAGGTGGCCTCCTCTATGACTTCCTCCTCTTTCCCCGGATCAAGAGTGTTTCAGAGAGACTAACTATCCTCAAGGGTATAAGGCCCAATGACTCTGAGGGGCAAGCAGAGGTCACTGGGGAGCCTGTTGAGCTAAAGACCCAAGCCCTA
Macropus_fuliginosus  ATGTATAGGAGCACCTACCTGCGTGAGACCCGAAAGGAGAAATATGAGAGGGCCGATGAAGTGCATGGCTCAGGAGAGCTGAGTAGCTTGGGCCGTGCTCAAGGGCTGGAGAATCTACAAGAACTCAATGAGCGCTTTGCCAATTACATCAACTGGGCCCGGGGGCTGGAGCAGCGCAATGCCATCTTCCGAAAGCAGCTAGAGACTTTCCAGCGTCTAGATGAGTTGACTAGCTTGGAGGAAGCATTTTCTGAGCAAATAGAGCTGAACCTTCAGCGGGCAAGGGACCTGGCTATTGACCGGGCCAAGCTGGAACGGGAGGACAAGGATGCCCAACGGGTACTCGATGAGTTCCGAAATAAGTATCAAAATGAATGCGAATATCAGCTTCTGCTGAAAGAAACGCTTGAACGACTGAACAAGGAAGCAGATGAAGCCTTGCTGCATAATCTGGAACTTCAGATCGAATCCCAGTTTCTCCAGGATGACATCAGTGCAGCAAAGGACAGGTACAAGAAGAATCTCTTGGAAATCCAGACCTATGTTAGTGTCCTCCAGCAGATCATACAGAACACTCCTCCAGTGACCACAATTACCATTGGTGTAAATGAGGAGAAGCTCATAGCTGAAAGGAGAGTGCCTATTCTGCAGAGCCAGCTGGAAGAGTACAAAGGGATCCTGGCCCAGCTACAGATGCAGAAATCCAAGCTGCAGGCTGAGACTGTGACACTGGAACAAACTATTAAAAATACCCAAGAGAGTTACGATGATGAGATTCAACTTTACAATGAGCAAATTGAAACTCTGAGGAAAGACATTGACGATGCAGAGAGAATGCTAGAAAAGTATACTAGTGACTGCCGCCAGTTGGCAATATACCAGCAATCACTGGAAAATGAATTGGAGCGATACAAGCGCATCATCGAGAATGAGGATAATAGGCTGAATTCTGCTATAGTGGGGACACCGATCACACTTTTTACTCAGAGCTACCAAGCTTCTTATAACCAGCCTTCCAGCAGAAAAGATATCACCCGGGCTATACAGGATATAACAACAGTAAAACCAAGACAAAAAGGTCTACCAAAGAAAACTTCAAGAAAAAAGGAGATTACAGCTAAAGACAAATCAGATGACACTTTAGAGGACCAACTGGCCAAAAAATCTGGGGAAGGCAAAGATCCAGTACAGCTTCAAGATGAGCACCAATCAAAGCTGGAAATGAGGCATGAAGAGCCAGAGACCCTAAAACAAGAAGTAGACCCAGAGGATGTGCCAGATGGTGCACAGATAAGCAAAGCCTTTGGGAAAATGTGTGATTTTATTAAAGAGAAAGTAAGAAGTGGCAAAAAACCTGAGCCTTCATCTGATCTTTATACCAAAGGGCGTCATGTACTTGTTACAGGGGATGCCAGCTATGTAGACCCTGACTTTTGTTCCTCATCCATCCCAGCCAAAGGTGGGATTGTGGTTTCTATCGACCAGATATGTGAAGGCGATGATGTGGAGCCAGTACCTGAG---CTGCCTGAACCCCCATGCCCGAATGG---AGATGAGCCAGAAGAACATGATGATGAAGATAAACATCAAGAACATTCTGGAGATGAAAAGGATGAAAGCAAAAGCAGAGATCCAAAACAGAGGAAGGTGGGAGAAAAAACTGATGACATTCCGAAAGATAAGGGGGCTGTGAAGCCCTGTCCAGTAGACATACATGGTCCAAATGGACAAACGGAGGGCCATTCACAGAAGATCAGGAAAGATAAAGCTTCTGAGGCAGC---------------AGAGAAAGGCTCCCATGGATCCATGACCTATGAGAAGGTAGAGGTGGTAGAATCCATTGAGAAATTCTCAACTGACCGAATTCAGACTTATGAAGAAACAGCAGTGATTGTAGAAACGATGATAGAAAAGACAAACAGGAAGAAACCAGGAGATAAAAGCTCAATGCCCTTCCCAAGGCGTCGGTCTTCGTTCTTGGGGTCCCACTCCTCAACCAGCCTTGAGAGTCCAGGGGCCTCAGGCTGCCGGGTCAGTGTTATAGGGAACAACCTAGGCAGCCTCCCCAGGCCCCCAGGG------GTGTATGTGGGGTCAGTGCCAACTGGAGGAGTGAGCAGCCTGGGCACCCGAGTGTCCCGCCGGGCCCTGGGCATCAGCAGCGTCTTTCTGCAGGGTCTGAGGAGCACGTCCACAGCCCTCGCTCTGAGCCCAGGGCTGGAAAAGAACAGAGGCATCTTCTTTGAGTCCCTGAATGGCTGCATGGTAGAGTACATTGAGAAGGTCCGAGCCTTGGAGCAGGTGAACAGGGAGCTAGAGGAACATCTGCGGGTCTACTTAGAGAAGAAAGCCTCCAGCATCAGCAACTGGGGAGCCCTGCGGGAGACCTGGGAGAGCATCTACCATCAGGTGGGGGACGCTGTCTTGGACAATGCACGGCTTATGCTGCAGACTGAGAACACTCAGGCCTGTGCAGAAGATTTTAAAGAGAGATACGAAAATGAGCAGCCCTTCCGAAAAGCAGCGGAAGATGAAATTAACTCCCTGTATAAAGTGATTGATGACGCTAATTTGACTAAAATGGATCTAGAGAGCCAGATTGAAAGCATGAAAGAAGAACTGGCTTTTTTGTCAAGGAATCATGAAGAGGACGTGAAGGTGCTATACAAACAGCTGGCTGGGTCAGAGCTGGAAGGAATGGATGCTCCCATTGGTACTGGCTTGGATGACATTCTGGAGACCATCAGGATTCACTGGGAAAAGGACATAGAGAAGAACCGGGCAGAAACAGGGGCCTTGCTCTACACCAAGCAACATTCCCAAGTGGCCCAGGCAGCTCGGTCCCAAGAGGAAGAACTGGTGGAGCTCCTTAGAGCAGAGTTTCATGATACTGCTTGTGATGTTCAGCGCCTTCAAGCGGAGACCGAGTCCTTGAGAACTTTGAAAAGAGGTCTGGAGAACTCGTTGTATGATGCCAAGCATTGGCATGACATTGAGCTCCAGAACCTGGGCTCTGTTATTGCCAAGCTTGAAGCAGAGCTTGGGGAAATCCAAAGAGAAACCGAGCAACAGCAAAGAGACCGGGAGCATCTGTTGTCTGGCAAGTTGCAACTGGAGAAAGACATCGTGTCCTATCACTGCCTTCTGGATAGAGAAGGAAGCAGCATGGACATAACTATCCAGCACCCCTGGTTCAAACGTGCTCTTGGATCCTTATATCCAAGCCGTTTGTTTGACCAGTTTTTTGGAGAAGGCCTTTTTGAATATGACCTCCTGCCTTTCCTGTCCTCCACCATCAGCCCTTATTACCGCCAGTCACTCTTCCGAACTGTGTTGGAATCCGGCATTTCTGAGGTGAGATCTGACCGAGACAAGTTTGTTATCTTCCTGGATGTAAAACACTTCTCTCCTGAGGACTTGACTGTGAAGGTGTTGGATGACTTTGTGGAAATTCATGGGAAGCACAGTGAAAGACAGGATGACCACGGCTATATTTCCCGTGAATTCCATCGTCGATACCGCCTGCCTTCCAATGTGGATCAGGCCTCCATTTCCTGCTCCCTGTCTGCTGATGGCATGCTGACCTTCTCTGGTCCCAAGATCCACTCCAACATGGATTCAAGCCACAGTGATCGATCCATCCCTGTATCTCGTGAGGAGAAGCCCACCTTGGCTCCCTCTTCCATGGAGACCCAGGCTGTCCAGAGGGAGCTCGAAACCGTGCCGGCTGCTAGGATGGCTCAGACAAACCCTCTGCCTGGGCCTCTAGGGCCATGGAAGGTAACCATCTATGACCAGGAGAACTTCCAGGGCAAGAGGATGGAGTTCACGGGGCCCTGCCCCAATGTCTCTGAATGCAGCTTTGACAATGTCAGATCCCTGAAGGTGGAATGTGGCGCTTGGATTGGTTATGAACACACCAGCTTCTGTGGACAGCAGTTTGTCCTGGAGAGAGGAGAGTACCCACGTTGGGAGGCCTGGAGTGGGAGCAATGCCTACCACGTGGAGCGTCTTATGTCCTTTCGCCCAATCTGCTCCGCGAACCATAAGGAATCCAAGATCATGATCTTTGAGAAAGAGAACTTCATTGGCCGCCAGTGGGAGATCTGCGATGACTACCCCTCCTTGCAAGCCATGGGCTGGTGCAACAATGAAGTTGGTTCCATGAAGATCGAGTGTGGAGCATGGGTCTGCTACCAATATCCTGGATACCGTGGGTACCAGTACATCTTGGAGTGTGATCACCATGGAGGTGACTATAAGCACTGGAGAGAATGGGGCTCTCACGCCCAGACTTTCCAGATTCAGTCAATCCGCCGCATCCAGCAGATGTCTCAACAATGTACCAAATCATCCGGCCACTGGAAGATTGTGGTGTGGGACCAGGAGGGTTTCCAGGGCCGTCGGCATGAATTCACAGCTGAGTGCCCCAGTGTTATGGAGGTTGGCTTTGAGACAGTCCGATCCATCAAAGTACAGAGTGGAGCGTGGGTAGGCTTTGAACACGCTGGTTTCCAAGGGCAGCAGTTCGTCCTGGAGCGAGGTGAGTACCCGAGCTGGGAGGCCTGGAGCGGGAACGTCGCCTACCACGTGGAGAGACTGACCTCCTTCCGACCCGTGGCCTGTGCGAACCACCGAGACTCCAGGATGACCATCTTTGAGCAGGAAAATTTTCTGGGCAGGAAGGGAGAGCTGAGTGATGACTACCCCTCCCTTCAAGCCATGGGCTGGGACAACAATGAAGTGGGCTCTTTCCGAGTCCATTGTGGGGCCTGGGTTTGTTCCCAGTTCCCAGGCTACCGAGGCTACCAGTATGTTCTGGAATGCGATCACCACTCAGGAGACTACAAACACTTTCGGGAGTGGGGGTCCCACGCTCAAACCTTCCAGATTCAGTCCATCCGCAGAATCCAGCAGATGTCCCAGCCTGCAAAGGCCCCCACAGTCCCAACTACTGCTGCCAGCCCAGC---AGAGGGAAAGGAAAAAGGGGCACCTTCCTCAGTACCTGCTCCTGGACCCACCCCAGCTCTGGCTCCTGCCTCTGTTCCCGCCCCCAGTTCCAAGGGTGGGGACCTGCCCCTGGGAGGTTTCAAGCTGGTGGTCTTTGATCAGGAAAACTTCCAAGGCCGCCGGGTGGAATTCTCAGGGGAATGTATGAATCTGGGAGACCGAGGATTCGACAGAGTTCGCAGCATCATCGTTATCTCAGGACCATGGGTGGCCTTTGAGCAGTCCAACTTCCGGGGAGAGATGTTCATCTTGGAGAAGGGCGAGTATCCCCGATGGGACACCTGGTCCTGCAGCTACCGTAGTGACTGCCTCATGTCCTTCCGGCCCATCAGAATGGACTCTCTAGATCATAAGATCTGCCTGTTTGAATGTACCAACTTCAAGGGGAACAAGATGGAGATTCACGAGGATGATGTCCCCAGTCTCTGGGCCTATGGCTTCTGTGACCGTGTAGGCAGTGTGAAGGTGCCCAGTGGCACATGGGTTGGCTACCAGTATCCTGGCTATCGAGGTTACCAGTACCTGTTTGAGCCAGGAGAGTTCAAGCACTGGAATGAGTGGTCTGCCTACCAGCCCCAGATCCAGTCCGTCCGACGAATTAGGGATATGCAGTGGCACCAGAAGGGCTGCTTCCCCATCCCCAGCAGTCTGCCAAAGATGGCGTCAGACTACCAGACTCAGTCCTCTAAACCGCAGCCCTTGAACCCTAAGATTGTCATCTTTGAGCAGGAGAACTTCCAGGGTCGCTCCCATGAGCTGAGCGGACCATGTTCCAACCTAAAGGAGACAGGGATGGAGAAGGCAGCCTCCATCCTGGTGCAGTCAGGACCTTGGGTCGGGTATGAACAGGCCAACTGCAAAGGAGAGCAGTTTGTGTTTGAGAAAGGTGAGTACCCCCGATGGGACTCTTGGACCAACAGCCGCCGGACTGATGCGCTCAGCTCACTGAGACCCATCAAAGTGGACAGCCAGGAGCACAAAATCATCCTTTATGAAAATCCTAACTTCACTGGGAAGAAGATTGAGATCATTGATGATGATGTGCCCAGTTTTCATGCCCATGGCTACCAGGAGAAAGTATCATCTGTGAGGGTACAGAGTGGAACGTGGGTGGGTTACCAGTATCCAGGTTACCGAGGCTTCCAGTACCTATTTGAGAAGGGGGAGTACAAGGACAGCAGTGATTTTGGGGCTCCCCACCCCCAGGTTCAGTCTGTAAGGCGCATACGGGATATGCAGTGGCATCAACGGGGTGCCTTCCACCCAACCAACATGATGGAGCAGCAAAGTGTCCCAGAGCAGGCGGCTGCTGGGAAAAGCCATGGAGGTTTAGGGGGACCCTTCAAGGTCTCAGTCTATGAGCTGGAGAACTTTCAGGGAAAGAAGTATGACTTCTCCACTGAGTGCCCCAACCTGACTGAAAGTCTGCTAGAGAAGGTGGGCTCCATCCAGGTGGAATCTGGCCCATGGTTGGCATTTGAACGCAGCGCCTTCCGAGGAGAACAGTTTGTCCTAGAAAAGGGAGATTATCCCAGGTGGGATGCCTGGTCCAACAGTCATACCAGTGACAGTCTCCTCTCCCTTAGACCCCTGCAAATTGACAGCCCAGAGCACAAAATCCACCTGTTTGAGAATCCAGGGTACAGCGGCCGTAAGATGGAGATTGTGGATGACGATGTTCCCAGTCTCTGGGCTCATGGCTTCCAGGATCGGGTGGCCAGCATTAGAGTCATCAATGGAACGTGGGTAGGCTATGAATTTCCTGGCTACCGAGGACGCCAATATGTCTTTGAGAAGGGAGAGTACCGCCATTGGAACGAGTGGGATGCCAATCAGCCTCAAATCCAATCCGTCCGGCGCATCCGTGACCGCAAGTGGCACAAACGTGGCTGCTTCCTCAGTAGCATGTCTAAAAGTGTAGCCAAGATCACTTTCTATGATGACAAGAATTTCCAAGGTCACCACTATGAGTGCGACAGTGACTGTCCCGATTTCCACACCTATCTGAGCTGCTGCAACTCTATTCGAGTGACTGGTGGGGCCTGGGTGGTTTACGAGAGGCCTAACTTTTCTGGGAACATGTACATCTTAACTCAGGGTGACTACCCTGATTACCATCACTGGAGGGGACTCAATGATCGTCTGAGCTCCTGCAAGGTCATCCACCTGTCGAGTGGAGGCCAGTATAAGCTTCAGATCTTTGAGAGGGGAGACTTCAGTGGCCAGATGTATGAGACCACTGAAGACTGCCCTTCCGTCATGGAACAGTTCCACATCCGGGAGATCCAGTCCTGTAAGGTCCTAGATGGAGTCTGGGTCTTCTATGAGCAGCCCAATTATTATGGCAGGCAGTACTTTTTGGACAAGAAGGAATACCGGAAGCCTGTGGACTGGGGCTCCCCATGCTCAGCCGTTCAGTCATTCCGCCGTATCATGGAGATGGGTGATTGGAGTTTCTTGGGGAACATCTTAGAGGAGGTGAATGAACACTCCACGGTCATCGGCAGGGTGTGGCTCACTGTCCTCTTCATCTTCCGGATCCTCATCCTGGGCACAGCTGCAGAATTTGTGTGGGGAGACGAACAGTCAGACTTCGTATGTAACACCCAACAACCAGGTTGTGAGAATGTCTGCTACGACGAGGCTTTCCCCATCTCCCACATCCGTCTCTGGGTCTTACAGATCATCTTCGTCTCTACTCCATCTCTAGTGTACGTGGGCCATGCTGTGCACTATGTCCGTATGGAAGAAAAGCGGAAGGAGAGGGAAGCTGAGGAAATGTGCCAGCAGTCTGGGGGCAAT---GGTGAGAGGCTGCCATTGGCCCTGGATCAAGGCAGTACCAAGAAGAGCAGCAACAGTACCAAGGGCACCAAGAAGTTCCGGCTGGAAGGGACCCTCTTGAGGACCTACATCTGCCACATCATCTTCAAGACTCTCTTTGAGGTAGGCTTCATAGTGGGACATTACTTCTTGTATGGCTTTCGGATCCTGCCGTTGTACCAGTGTAGCCGATGGCCCTGCCCCAATGTGGTGGACTGCTTCGTGTCAAGACCCACTGAGAAGACCATTTTCATCCTTTTCATGCTGTCTGTGGCCTCTGTGTCCCTCTTCCTCAACATCATGGAAATCAGCCACCTGGGCATGAAGAAGATCCGATCTGCTTTCAACAGGCCAGCTGAACAACCCCTGGGGGAGATCCCTGAGAAATCCCTCCACTCCATTGCTGTCTCTTCCATCCAAAAAGCCAAGGGTTACCAGCTCCTAGAAGAAGAGAAAATAGTATCCCACTATTTTCCCCTGACTGAGGTTGGGGTGGTGGAAACGAGACCTCTTGCTACCACACCTTTCAGTCGTTTTGAAGAGAAGATTGGCACTGGACCTCTGGGAGATCTGTCCCGGGCTTACACAGAAACGCTTCCTTCCTACGCTCAAGTGGGAGAACAGGAAGTAGAAGCCGAGCATGAAGAGGAGGAAGCAGAGGCGCCACCAGAAGAGGAAGAGAAGAGGCAGGAACCAGAGGCAGTGACCCCAGAGGAGCCAGAGGCC---GTGGTGGGGC------AGGAGGAGGAGAAGGAAAAGGAGGGCACCCCAGTGGAAAGGAAGGCAGGAGACAAG------------------CAAGAGCTGCCAGTGGAGAAGGCACCACTGTGCCCAGAGCTGGCAGCAGATGACACCAGACCCCTCAGCCGGCTAAGCAAAGCCAGCAGCCGGGCAAGGTCAGATGATTTGACTGTAATGTCTCTCTCTGTCTACAATTCTGGGGCCTCCCAACAGGCTTCATCTCGAAGTGGGGTGGGAGGTCACCGGCTCAGTCGGTTGTCCAGTACTAGTAGT---GGAGGTGGCTTTGGTGGAAACATTTGTGGCTCTGGGGCAAGTTCTGGGGGCAGTTTCAGTGCTGTATCCATGTTTGGTTCCAGCTGTGGTTTTGGGAACAGCTCCAGGAGTGCCTTTGGAGGAGGGCTGGGCGGTGGTTATGGAGCAGGAATGAGC------------------------AGTGGTTATGGAGCAGGACTGGGCAGTGGTTATGGAGCAGGACTGGGCAGTGGTTATGGAGCAGGACTGGGC------------------------AGTGGTTATGGAGCAGGAATGGGCAGTGGTTATGGAGCAGGAATGGGTAGTGGTTATGGAGGAGGTCTAGGGAATGGTTATGGCGGAGGGCTGGCCAGTGGCTCAGTAGGCATCCCCTGTAGTAATGATGGAGGCCTTCTTTCTGGATCAGAAAAGGAAACCATGCAAAACCTCAATGACAGGTTGGCTTCCTACCTGGCTAAAGTCCGGGCTCTAGAGGAAGCAAACACTGATCTGGAGAACAAAATTCGAGACTGGTATGAAACACGTGTGACAGGCGAGCCTGGGTCAGGAAATGATTATGAAAAATATTACCCACTAATTGAAGATCTTAAGAATAAGATTCTGTCAGCCACTATCGAGAATGCTCGTCTCATTTTGCAGATTGACAATGCAAGGTTGGCGGCTGATGATTTCAGGATGAAGTATGAGAATGAGCAAGCCCTGCGCCAGAATGTCGAAGCTGACATCAATGGCCTGCGCAGGGTGCTGGATGAATTGACCCTGGCCAGGGCTGACCTGGAGATGCAGATTGAAAGTCTGATGGAAGAGTTGGCTTATCTTAAAAAGAACCATGAAGAGGAACTTCGAGCCATCCAAGCTGCGGGGCTTGGCCAGGTTAGTGTGGAGATGGATGCTGCTCCAGGAATCAACTTGACCAAACTCCTGAATGACATGAGAGGCCAGTATGAAGTCATTGCCGAACAGAATCGCAAGGAAGCCGAAGCTTGGTTCCTTGAAAAAAGTGGAGAACTCAAGAAAGAGATCAGTAGCAACACGGAACAGCTCCAGACAAGCAAGAGCGAAATAACAGACTTGAAGCGCATGCTCCAAAGTTTAGAAATTGAGCTCCAGTCTCAGCTTGCTATGAGAAAGTCCTTTGAAGACACTTTAGCAGAAACAGAAAGTGGTTACTGCAATCAGCTCTCCCAGATACAACTCCAAATTGGCAATCTGGAGGCCCAGCTTTCCCAGCTGAGGAGTGAACTGGAGCGTCAGAATGCAGAGTATGAACAACTCCTAAATATCAAGACCCGGCTGGAGATGGAGATTGAGACCTACCGCCGCCTGTTGGAGGGAGAACTCGAAGGGAATGGTGCTGTTGAAAGTTTAACTGTGCCAGAATCCAATTCTCAAGCACAGTCGATTGATTCTTCCAAAGATCCATCCAGATCAAGGAAAATCAAGACAATTGTGCAGGAGGTAGTAGATGGGAAAGTTGTTAATTCTGAAGTTCGGGAAATTGAAGAAGAACTC??????ATGTACAGCTTCATGGGTGGGGGCCTCTTCTGTGCCTGGGTGGGGAACATCCTCCTCGTGGTTGCCACTGCTACAGACCATTGGATGCAGTATCGGCTGTCCGGGGCCTTCGCTCATCAGGGGCTGTGGCGCTATTGCCTCAGCAACAAATGTTACCTGCAGACTGAGAGTATTGCATATTGGAATGCGACTCGAGCCTTCATGATACTGGCTGCTCTCTGCTGCTTTGCGGGTATCATCATTGGGATCCTGGCCTTTGCCCAGCTGCCCACCTTCCACCGCCTTACACGCCCCTTCTCAGCAGGCATCATGTTCTTTATTTCCACTCTCTTCGTCCTTCTTGCCATGGCCATTTATACTGGAGTCACTGTCAGCTTCCTGGGCCGGCGCTTTGGTGACTGGCGTTTCTCCTGGTCCTATATCCTGGGTTGGGTGTCTCTGCTCATGACCTTCTTTGCAGGAATATTTTACATGTGTGCCTACCGAATGCATGAATGTCGCCGCCTATCTGGGCCTCGCATGTGGGAACTTCGTTCAGCCTCCTTCTGGAGGGCCATCTTTGCCGAGTTTTTTGCCACCCTTTTTTATGTCTTCTTTGGGCTGGGGGCCTCCCTGCGATGGGCCCCCGGGCCCGTACACGTCCTGCAGGTGGCCGTGGCCTTCGGGCTAGCCCTGGCCACGCTGGTGCAGGCGGTAGGCCATGTCAGCGGAGCCCACGTCAACCCCGCTGTCACCTTCGCTTTCCTTGTGGGCTCCCAGATGTCCCTGCTCCGGGCCCTCTGCTACATGCTAGCCCAGTTGCTGGGGGCCGTTGCCGGGGCTGCCGTGCTGTATAGTGTTACCCCCGCGGCTGTCCGTGGGAACCTGGCGCTCAACACGCTCCACCCTGGGGTGAGTGTGGGTCAGGCCACTATCGTGGAGATCTTCTTGACCCTCCAGTTTGTGCTCTGCATCTTTGCCACGTTTGATGAGAGGAGGAATGGACGCTTGGGTTCTGTGGCATTAGCTATTGGTGTCTCTCTCACCTTGGGGCACCTGTTTGGGATGTATTATACAGGTGCAGGCATGAACCCTGCGCGATCCTTTGCTCCAGCTATCCTCACCAGGAACTTCACCAACCATTGGGTGTACTGGGTAGGCCCGCTCATCGGGGGAACTCTAGGTGGCCTCCTCTATGACTTCCTCCTCTTTCCCCGGATCAAGAGTGTTTCAGAGAGACTAACTATCCTCAAGGGTATAAGGCCCAATGACTCTGACGGGCAAGCAGAGGTCACTGGGGAGCCTGTTGAGCTAAAGACCCAAGCCCTA
Macropus_giganteus  ATGTATAGGAGCACCTACCTGCGTGAGACCCGAAAGGAGAAATATGAGAGGGCCGATGAAGTGCATGGCTCAGGAGAGCTGAGTAGCTTGGGCCGTGCTCAAGGGCTGGAGAATCTACAAGAACTCAATGAGCGCTTTGCCAATTACATCAACTGGGCCCGGGGGCTGGAGCAGCGCAATGCCATCTTCCGAAAGCAGCTAGAGACTTTCCAGCGTCTAGATGAGTTGACTAGCTTGGAGGAAGCATTTTCTGAGCAAATAGAGCTGAACCTTCAGCGGGCAAGGGACCTGGCTATTGACCGGGCCAAGCTGGAACGGGAGGACAAGGATGCCCAACGGGTACTCGATGAGTTCCGAAATAAGTATCAAAATGAATGCGAATATCAGCTTCTGCTGAAAGAAACGCTTGAACGACTGAACAAGGAAGCAGATGAAGCCTTGCTACATAATCTGGAACTTCAGATCGAATCCCAGTTTCTCCAGGATGACATCAGTGCAGCAAAGGACAGGTACAAGAAGAATCTCTTGGAAATCCAGACCTATGTTAGTGTCCTCCAGCAGATCATACAGAACACTCCTCCAGTGACCACAATTACCATTGGTGTAAATGAGGAGAAGCTCATAGCTGAAAGGAGAGTGCCTATTCTGCAGAGCCAGCTGGAAGAGTACAAAGGGATCCTGGCCCAGCTACAGATGCAGAAATCCAAGCTGCAGGCTGAGACTGTGACACTGGAACAAACTATTAAAAATACCCAAGAGAGTTACGATGATGAGATTCAACTTTACAATGAGCAAATTGAAACTCTGAGGAAAGACATTGACGATGCAGAGAGAATGCTAGAAAAGTATACTAGTGACTGCCGCCAGTTGGCAATATACCAGCAATCACTGGAAAATGAATTGGAGCGATACAAGCGCATCATCGAGAATGAGGATAACAGGCTGAATTCTGCTATAGTGGGGACACCGATCACACTTTTTACTCAGAGCTACCAAGCTTCTTATAACCAGCCTTCCAGCAGAAAAGATATCACCCGGGCTATACAGGATATAACAACAGTAAAACCAAGACAAAAAGGTCTACCAAAGAAAACTTCAAGAAAAAAGGAGATTACAGCTAAAGACAAATCAGATGACACTTTAGAGGACCAACTGGCCAAAAAATCTGGGGAAGGCAAAGATCCAGTACAGCTTCAAGATGAGCACCAATCAAAGCTGGAAATGAGGCATGAAGAGCCAGAGACCCTAAAACAAGAAGTAGACCCAGAGGATGTGCCAGATGGTGCACAGATAAGCAAAGCCTTTGGGAAAATGTGTGATTTTATTAAAGAGAAAGTAAGAAGTGGCAAAAAACCTGAGCCTTCATCTGATCTTTATACCAAAGGGCGTCATGTACTTGTTACAGGGGATGCCAGCTATGTAGACCCTGACTTTTGTTCCTCATCCATCCCAGCCAAAGGTGGGATTGTGGTTTCTATCGACCAGATATGTGAAGGCGATGATGTGGAGCCAGTACCTGAG---CTGCCTGAACCCCCATGCCCGAATGG---AGATGAGCCAGAAGAACATGATGATGAAGATAAACATCAAGAACATTCTGGAGATGAAAAGGATGAAAGCAAAAGCAGAGATCCAAAACAGAAGAAGGTGGGAGAAAAAACTGATGACATTCCGAAAGATAAGGGGGCTGTGAAGCCCTGTCCAGTAGACATACATGGTCCAAATGGACAAACGGAGGGCCATTCACAGAAGATCAGGAAAGATAAAGCTTCTGAGGCAGC---------------AGAGAAAGGCTCCCATGGATCCATGACCTATGAGAAGGTAGAGGTGGTAGAATCCATTGAGAAATTCTCAACTGACCGAATTCAGACTTATGAAGAAACAGCAGTGATTGTAGAAACGATGATAGAAAAGACAAACAGGAAGAAACCAGGAGATAAAAGCTCAATGCCCTTCCCAAGGCGTCGGTCTTCGTTCTTGGGGTCCCACTCCTCAACCAGCCTTGAGAGTCCAGGAGCCTCAGGCTGCCGGGTCAGTGTTATAGGGAACAACCTAGGCAGCCTCCCCAGGCCCCCAGGG------GTGTATGTGGGGTCAGTGCCAACTGGAGGAGTGAGCAGCCTGGGCACCCGAGTGTCCCGCCGGGCCCTGGGCATCAGCAGCGTCTTTCTGCAGGGTCTGAGGAGCTCGTCCACAGCCCTCGCTCTGAGCCCAGGGCTGGAAAAGAACAGAGGCATCTTCTTTGAGTCCCTGAATGGCTGCATGGTAGAGTACATTGAGAAGGTCCGAGCCTTGGAGCAGGTGAACAGGGAGCTAGAGGAACATCTGCGGGTCTACTTAGAGAAGAAAGCCTCTAGCATCAGCAACTGGGGAGCCCTGCGGGAGACCTGGGAGAGCATCTACCATCAGGTGGGGGACGCTGTCTTGGACAATGCACGGCTTATGCTGCAGACTGAGAACACTCAGGCCTGTGCAGAAGATTTTAAAGAGAGATACGAAAATGAGCAGCCCTTCCGAAAAGCAGCGGAAGATGAAATTAACTCCCTGTATAAAGTGATTGATGACGCTAATTTGACTAAAATGGATCTAGAGAGCCAGATTGAAAGCATGAAAGAAGAACTGGCTTTTTTGTCAAGGAATCATGAAGAGGACGTGAAGGTGCTATACAAACAGCTGGCTGGGTCAGAGCTGGAAGGAATGGATGCTCCCATTGGTACTGGCTTGGATGACATTCTGGAGACCATCAGGATTCACTGGGAAAAGGACATAGAGAAGAACCGGGCAGAAACAGGGGCCTTGCTCTACACCAAGCAACATTCCCAAGTGGCCCAGGCAGCTCGGTCCCAAGAGGAAGAACTGGTGGAGCTCCTTAGAGCAGAGTTTCATGATACTGCTTGTGATGTTCAGCGCCTTCAAGCGGAGACCGAGTCCTTGAGAACTTTGAAAAGAGGTCTGGAGAACTCGTTGTATGATGCCAAGCATTGGCATGACATTGAGCTCCAGAACCTGGGCTCTGTTATTGCCAAGCTCGAAGCGGAGCTTGGGGAAATCCAAAGAGAAACCGAGCAACAGCAAAGAGACCGGGAGCATCTGTTGTCTGGCAAGTTGCAACTGGAGAAAGACATCGTGTCCTATCACTGCCTTCTGGATAGAGAAGGAAGCAGCATGGACATAACTATCCAGCACCCCTGGTTCAAACGTGCTCTTGGATCCTTATATCCAAGCCGTTTGTTTGACCAGTTTTTTGGAGAAGGCCTTTTTGAATATGACCTCCTGCCTTTCCTGTCCTCCACCATCAGCCCTTATTACCGCCAGTCACTCTTCCGAACTGTGTTGGAATCCGGCATTTCTGAGGTGAGATCTGATCGAGACAAGTTTGTTATCTTCCTGGATGTAAAACACTTCTCTCCTGAGGACTTGACTGTGAAGGTGTTGGATGACTTTGTGGAAATTCATGGGAAGCACAGTGAAAGACAGGATGACCATGGCTATATTTCCCGTGAATTCCATCGTCGATACCGCCTGCCTTCCAACGTGGATCAGGCCTCCATTTCCTGCTCCCTGTCTGCTGATGGCATGCTGACCTTCTCTGGTCCCAAGATCCACTCCAACATGGATTCAAGCCACAGTGATCGATCCATCCCTGTATCTCGTGAGGAGAAGCCCACCTTGGCTCCCTCTTCCATGGAGACCCAGGCTGTCCAGAGGGAGCTCGAAACCGTGCCGGCTGCTAGGATGGCTCAGACAAACCCTCTGCCTGGGCCTCTAGGGCCATGGAAGGTAACCATCTATGACCAGGAGAACTTCCAGGGCAAGAGGATGGAGTTCACGGGGCCCTGCCCCAATGTCTCCGAATGCAGCTTTGACAATGTCAGATCCCTGAAGGTGGAATGTGGCGCTTGGATTGGTTATGAACACACCAGCTTCTGTGGACAGCAGTTTGTCCTGGAGAGAGGAGAGTACCCACGTTGGGAGGCCTGGAGTGGGAGCAATGCCTACCACGTGGAGCGTCTTATGTCCTTTCGCCCAATCTGCTCCGCGAACCATAAGGAATCCAAGATCATGATCTTTGAGAAAGAGAACTTCATTGGCCGCCAGTGGGAGATCTGCGATGACTACCCCTCCTTGCAAGCCATGGGCTGGTGCAACAATGAAGTTGGTTCCATGAAGATCGAGTGTGGAGCATGGGTCTGCTACCAATATCCTGGATACCGTGGGTACCAGTACATCTTGGAGTGTGATCACCACGGAGGTGACTATAAGCACTGGAGAGAATGGGGCTCTCACGCCCAGACTTTCCAGATTCAGTCAATCCGCCGCATCCAGCAGATGTCTCAACAATGTACCAAATCATCCGGCCACTGGAAGATTGTGGTGTGGGACCAGGAGGGTTTCCAGGGCCGTCGGCATGAATTCACAGCTGAGTGCCCCAGTGTTATGGAGGTTGGCTTTGAGACAGTCCGATCCATCAAAGTACAGAGTGGAGCGTGGGTAGGCTTTGAACACGCTGGTTTCCAAGGGCAGCAGTTCGTCCTGGAGCGAGGTGAGTACCCGAGCTGGGAGGCCTGGAGCGGGAACGTCGCCTACCACGTGGAGAGACTGACCTCCTTCCGACCCGTGGCCTGTGCGAACCACCGAGACTCCAGGATGACCATCTTTGAGCAGGAAAATTTTCTGGGCAGGAAGGGAGAGCTGAGTGATGACTACCCCTCCCTTCAAGCCATGGGCTGGGACAACAATGAAGTGGGCTCTTTCCGAGTCCATTGTGGGGCCTGGGTTTGTTCCCAGTTCCCAGGCTACCGAGGCTACCAGTATGTTCTGGAATGCGATCACCACTCAGGAGACTACAAACACTTTCGGGAGTGGGGGTCCCACGCTCAAACCTTCCAGATTCAGTCCATCCGCAGAATCCAGCAGATGTCCCAGCCTGCAAAGGCCCCCACAGTCCCAACTACTGCTGCCAGCCCAGC---AGAGGGAAAGGAAAAAGGGGCACCTTCCTCAGTACCTGCTCCTGGACCCACCCCAGCTCTGGCTCCTGCCTCTGTTCCCGCCCCCAGTTCCAAGGGTGGGGACCTGCCCCTGGGAGGTTTCAAGCTGGTGGTCTTTGATCAGGAAAACTTCCAAGGCCGCCGGGTGGAATTCTCAGGGGAATGTATGAATCTGGGAGACCGAGGATTCGACAGAGTTCGCAGCATCATCGTTATCTCAGGACCATGGGTGGCCTTTGAGCAGTCCAACTTCCGGGGAGAGATGTTCATCTTGGAGAAGGGCGAGTATCCCCGATGGGACACCTGGTCCTGCAGCTACCGTAGTGACTGCCTCATGTCCTTCCGGCCCATCAGAATGGACTCTCTAGATCATAAGATCTGCCTGTTTGAATGTACCAACTTCAAGGGGAACAAGATGGAGATTCACGAGGATGATGTCCCCAGTCTCTGGGCCTATGGCTTCTGTGACCGTGTAGGCAGTGTGAAGGTGCCCAGTGGCACATGGGTTGGCTACCAGTACCCTGGCTATCGAGGTTACCAGTACCTGTTTGAGCCAGGAGAGTTCAAGCACTGGAATGAGTGGTCTGCCTACCAGCCCCAGATCCAGTCCGTCCGACGAATTAGGGATATGCAGTGGCACCAGAAGGGCTGCTTCCCCATCCCCAGCAGTCTGCCAAAGATGGCGTCAGACTACCAGACTCAGTCCTCTAAACCGCAGCCCTTGAACCCTAAGATTGTCATCTTTGAGCAGGAGAACTTCCAGGGTCGCTCCCATGAGCTGAGCGGACCATGTTCCAACCTAAAGGAGACAGGGATGGAGAAGGCAGCCTCCATCCTGGTGCAGTCAGGACCTTGGGTCGGGTATGAACAGGCCAACTGCAAAGGAGAGCAGTTTGTGTTTGAGAAAGGTGAGTACCCCCGATGGGACTCTTGGACCAACAGCCGCCGGACTGATGCGCTCAGCTCACTGAGACCCATCAAAGTGGACAGCCAGGAGCACAAAATCATCCTTTATGAAAATCCTAACTTCACTGGGAAGAAGATTGAGATCATTGATGATGATGTGCCCAGTTTTCATGCCCATGGCTACCAGGAGAAAGTATCATCTGTGAGGGTACAGAGTGGAACGTGGGTGGGTTACCAGTATCCAGGTTACCGAGGCTTCCAGTACCTATTTGAGAAGGGGGAGTACAAGGACAGCAGTGATTTTGGGGCTCCCCACCCCCAGGTTCAGTCTGTAAGGCGCATACGGGATATGCAGTGGCATCAACGGGGTGCCTTCCACCCAACCAACATGATGGAGCAGCAAAGTGTCCCAGAGCAGGCGGCTGCTGGGAAAAGCCATGGAGGTTTAGGGGGACCCTTCAAGGTCTCAGTCTATGAGCTGGAGAACTTTCAGGGAAAGAAGTATGACTTCTCCACTGAGTGCCCCAACCTGACTGAAAGTCTGCTAGAGAAGGTGGGCTCCATCCAGGTGGAATCTGGCCCATGGTTGGCATTTGAACGCAGCGCCTTCCGAGGAGAACAGTTTGTCCTAGAAAAGGGAGATTATCCCAGGTGGGATGCCTGGTCCAACAGTCATACCAGTGACAGTCTCCTCTCCCTTAGACCCCTGCAAATTGACAGCCCAGAGCACAAAATCCACCTGTTTGAGAATCCAGGGTACAGCGGCCGTAAGATGGAGATTGTGGATGACGATGTTCCCAGTCTCTGGGCTCATGGCTTCCAGGATCGGGTGGCCAGCATTAGAGTCATCAATGGAACGTGGGTAGGCTATGAATTTCCTGGCTACCGAGGACGCCAATATGTCTTTGAGAAGGGAGAGTACCGCCATTGGAACGAGTGGGATGCCAATCAGCCCCAAATCCAATCCGTCCGGCGCATCCGTGACCGCAAGTGGCACAAACGTGGCTGCTTCCTCAGTAGCATGTCTAAAAGTGTAGCCAAGATCACTTTCTATGATGACAAGAATTTCCAAGGTCACCACTATGAGTGCGACAGTGACTGTCCCGATTTCCACACCTATCTGAGCTGCTGCAACTCTATTCGAGTGACTGGTGGGGCCTGGGTGGTTTACGAGAGGCCTAACTTTTCTGGGAACATGTACATCTTAACTCAGGGTGACTACCCTGATTACCATCACTGGAGGGGACTCAATGATCGTCTGAGCTCCTGCAAGGTCATCCACCTGTCGAGTGGAGGCCAGTATAAGCTTCAGATCTTTGAGAGGGGAGACTTCAGTGGCCAGATGTATGAGACCACTGAAGACTGCCCTTCCGTCATGGAACAGTTCCACATCCGGGAGATCCAGTCCTGTAAGGTCCTAGATGGAGTCTGGGTCTTCTATGAGCAGCCCAATTATTATGGCAGGCAGTACTTCTTGGACAAGAAGGAATACCGGAAGCCTGTGGACTGGGGCTCCCCATGCTCAGCCGTTCAGTCATTCCGCCGTATCATGGAAATGGGTGATTGGAGTTTCTTGGGGAACATCTTAGAGGAGGTGAATGAACACTCCACGGTCATCGGCAGGGTGTGGCTCACTGTCCTCTTCATCTTCCGGATCCTCATCCTGGGCACAGCTGCAGAATTTGTGTGGGGAGACGAACAGTCAGACTTCGTATGTAACACCCAACAACCAGGTTGTGAGAATGTCTGCTACGACGAGGCTTTTCCCATCTCCCACATCCGTCTCTGGGTCTTACAGATCATCTTCGTCTCTACTCCATCTCTAGTGTACGTGGGCCATGCTGTGCACTATGTCCGTATGGAAGAAAAGCGGAAGGAGAGGGAAGCTGAGGAGATGTGCCAGCAGTCTGGGGGCAAT---GGTGAGAGGCTGCCATTGGCCCTGGATCAAGGCAGTACCAAGAAGAGCAGCAACAGTACCAAGGGCACCAAGAAGTTCCGGCTGGAAGGGACCCTCTTGAGGACCTACATCTGCCACATCATCTTCAAGACTCTCTTTGAGGTAGGCTTCATAGTGGGACATTACTTCTTGTATGGCTTTCGGATCCTGCCATTGTACCAGTGTAGCCGATGGCCCTGCCCCAATGTGGTGGACTGCTTCGTGTCAAGACCCACTGAGAAGACCATTTTCATCCTTTTCATGCTGTCTGTGGCCTCTGTGTCCCTCTTCCTCAACATCATGGAAATCAGCCACCTGGGCATGAAGAGGATCCGATCTGCTTTCAACAGGCCAGCTGAACAACCCCTGGGGGAGATCCCTGAGAAATCCCTCCACTCCATTGCTGTCTCTTCCATCCAAAAAGCCAAGGGTTACCAGCTCCTAGAAGAAGAGAAAATCGTATCCCACTATTTTCCCCTGACTGAGGTTGGGGTGGTGGAAACGAGACCTCTTGCTACCACACCTTTCAGTCGTTTTGAAGAGAAGATTGGCACTGGACCTCTGGGAGATCTGTCCCGGGCTTACACAGAAACGCTTCCTTCCTACGCTCAAGTGGGAGAACAGGAAGTAGAAGCCGAGCATGAAGAGGAGGAAGCAGAGGCGCCACCAGAAGAGGAAGAGAAGAGGCAGGAACCAGAGGCAGTGACCCCAGAGGTGCCAGAGGCC---GTGGTGGGGC------AGGAGGAGGAGAAGGAAAAGGAGGGCACCCCAGTGGAAAGGAAGGCAGGAGACAAG------------------CAAGAGCTGCCAGTGGAGAAGGCACCACTGTGCCCAGAGCTGGCAGCAGATGACACCAGACCCCTCAGCCGGCTAAGCAAAGCCAGCAGCCGGGCAAGGTCAGATGATTTGACTGTAATGTCTCTCTCTGTCTACAATTCTGGGGCCTCCCAACAGGCTTCATCTCGAAGTGGGGTGGGAGGTCACCGGCTCAGTCGGTTGTCCAGCACTAGTAGT---GGAGGTGGCTTTGGTGGAAACATTTTTGGCTCTGGGGCAAGCTCTGGGGGCAGTTTCAGTGCTGTATCCATGTTTGGTTCCAGCTGTGGTTTTGGGAACAGCTCCAGGAGTGCCTTTGGAGGAGGGCTGGGCGGTGGTTACGGAGCAGGAATGAGC------------------------------------------------AGTGGTTATGGAGCAGGAATGGGCAGTGGTTATGGAGCAGGACTGGGC------------------------AGTGGTTATGGAGCAGGACTGGGCAGTGGTTATGGAGCAGGAATGGGCAGTGGTTATGGAGGAGGTCTAGGGAATGGTTATGGTGGAGGGCTGGCCAGTGGCTCAGTAGGCATCCCCTGTAGTAATGATGGAGGCCTTCTTTCTGGATCAGAAAAGGAAACCATGCAAAACCTCAATGACAGGTTGGCTTCCTACCTGGCTAAAGTCCGGGCTCTAGAGGAAGCAAACACTGATCTGGAGAACAAAATTCGAGACTGGTATGAAACACGTGTGACAGGCGAGCCTGGGTCAGGAAATGATTATGAAAAATATTACCCACTAATTGAAGATCTTAAGAATAAGATTCTGTCAGCCACTATCGAGAATGCTCGTCTCATTTTGCAGATTGACAATGCAAGGTTGGCGGCTGATGATTTCAGGATGAAGTATGAGAATGAGCAAGCCCTGCGCCAGAATGTCGAAGCTGACATCAATGGCCTGCGCAGGGTGCTGGATGAATTAACCCTGGCCAGGGCTGACCTGGAGATGCAGATTGAAAGTCTGATGGAAGAGTTGGCTTATCTTAAAAAGAACCATGAAGAGGAACTTCAAGCCATCCAAGCTGCGAGGCTTGGCCAGGTGAGTGTGGAGATGGATGCTGCTCCAGGAATCAACTTGACCAAATTCTTGAATGACATAAGAGGCCAGTATGAAGTCATTGCCGAACAGAATCGCAAGGAAGCCGAAGCTTGGTTCCTTGAAAAAAGTGGAGAACTCAAGAAAGAGATCAGTAGCAACACGGAACAGCTCCAGACAGGCAAGAGCGAAATAACAGACTTGAAGCTCATGCTCCAAAGTTTAGAAATTGAGCTCCAGTCTCAGCTTGCTGTGAGAAAGTCCTTTGAAGACACTTTAGCAGAAACAGAAAGTGGTTACTGCAATCAGCTCTCCCAGATACAACTCCAAATTGGCAATCTGGAGGCCCAGCTTTCCCAGCTGAGGAGTGAACTGGAGCGTCAGAATGCAGAGTATGAACAACTCCTAAATATCAAGACCCGGCTGGAGATGGAGATTGAGACCTACCGCCGCCTGTTGGAGGGAGAACTCGAAGGGAATGGTGCTGTTGAAAGTTTAACTGTGCCAGAATCCAATTCTCAAGCACAGTCGATTGATTCTTCCAAAGATCCATCCAGATCAAGGAAAATCAAGACAATTGTGCAGGAGGTAGTAGATGGGAAAGTTGTTAATTCTGAAGTTCGGGAAATTGAAGAAGAACTC??????ATGTACAGCTTCATGGGTGGGGGCCTCTTCTGTGCCTGGGTGGGGAACATCCTCCTCGTGGTTGCCACTGCTACAGACCATTGGATGCAGTATCGGCTGTCCGGGGCCTTCGCTCATCAGGGGCTGTGGCGCTATTGCCTCAGCAACAAATGTTACCTGCAGACTGAGAGTATCGCATATTGGAATGCAACTCGAGCCTTCATGATACTGGCTGCTCTCTGCTGCTTTGCGGGTATCATCATTGGGATCCTGGCCTTTGCCCAGCTGCCCACCTTCCACCGCCTTACACGCCCCTTCTCAGCAGGCATCATGTTCTTTATTTCCACTCTCTTCGTCCTTCTTGCCATGGCCATTTATACTGGAGTCACTGTCAGCTTCCTGGGCCGGCGCTTTGGTGACTGGCGTTTCTCCTGGTCCTATATCCTGGGTTGGGTGTCTCTGCTCATGACCTTCTTTGCAGGAATATTTTACATGTGTGCCTACCGAATGCATGAATGTCGCCGCCTATCTGGGCCTCGCATGTGGGAACTTCGTTCAGCCTCCTTCTGGAGGGCCATCTTTGCCGAGTTTTTTGCCACCCTTTTTTATGTCTTCTTTGGGCTGGGGGCCTCCCTGCGATGGGCCCCCGGGCCCGTACACGTCCTGCAGGTGGCCGTGGCCTTCGGGCTAGCCCTGGCCACGCTGGTGCAGGCGGTAGGCCATGTCAGCGGAGCCCACGTCAACCCCGCTGTCACCTTCGCTTTCCTCGTGGGCTCCCAGATGTCCCTGCTCCGGGCCCTCTGCTACATGCTAGCCCAGTTGCTGGGGGCCGTTGCCGGGGCTGCCGTGCTGTATAGTGTTACCCCCGCGGCTGTCCGTGGGAACCTGGCGCTCAACACGCTCCACCCTGGGGTGAGTGTGGGTCAGGCCACTATCGTGGAGATCTTCTTGACCCTCCAGTTTGTGCTCTGCATCTTTGCCACGTTTGATGAGAGGAGGAATGGACGCTTGGGTTCTGTGGCATTAGCTATTGGTGTCTCTCTCACCTTGGGGCACCTGTTTGGGATGTATTATACAGGTGCAGGCATGAACCCTGCGCGATCCTTTGCTCCAGCTATCCTCACCAGGAACTTCACCAACCATTGGGTGTACTGGGTAGGCCCGCTCATCGGGGGAACTCTAGGTGGCCTCCTCTATGACTTCCTCCTCTTTCCCCGGATCAAGAGTGTTTCAGAGAGACTAACTATCCTCAAGGGTATAAGGCCCAATGACTCTGACGGGCAAGCAGAGGTCACTGGGGAGCCTGTTGAGCTAAAGACCCAAGCCCTA
Macropus_rufus  ATGTATAGGAGCACCTACCTGCGTGAGACCCGAAAGGAGAAATATGAGAGGGCCGATGAAGTGCATGGCTCAGGAGAGCTGAGTAGCTTGGGCCGTGCTCAAGGGCTGGAGAATCTACAAGAACTCAATGAGCGTTTTGCCAATTACATCAACTGGGCCCGGGGGCTGGAGCAACGTAATGCCATCTTCCGAAAGCAGCTAGAGACTTTCCAGCGTCTAGATGAGTTGACTAGCTTGGAAGAAGCATTTTCTGAGCAAATAGAGCTGAACCTTCAGCGGGCAAGGGACCTGGCTATTGACCGGGCCAAGCTGGAACGGGAGGACAAGGATGCCCAACGGGTACTCGATGAGTTCCGAAATAAGTATCAAAATGAATGCGAATATCAGCTTCTGCTGAAAGAAACGCTTGAACGACTGAACAAGGAAGCAGATGAAGCCTTGCTGCATAATCTGGAACTTCAGATCGAATCCCAGTTTCTGCAGGATGACATCAGTGCAGCAAAGGACAGGTACAAGAAGAATCTCTTGGAAATCCAGACCTATGTTAGTGTCCTCCAGCAGATCATACAGAACACTCCTCCAGTGACCACAATTACCATTGGCGTAAATGAGGAGAAGCTCATAGCTGAAAGGAGAGTGCCTATTCTGCAGAGCCAGCTGGAAGAGTACAAAGGGATCCTGGCCCAGCTACAGATGCAGAAATCCAAGCTGCAGGCTGAGACTGTGACACTGGAACAAACTATTAAAAATACCCAAGAGAGTTACGATGATGAGATTCAACTTTACAACGAGAAAATTGAAACTCTGAGGAAAGACATTGACGATGCAGAGAGAATGCTAGAAAAGTATACTAGTGACTGCCGCCAGTTGGCAATATACCAGCAATCACTGGAAAATGAATTGGAGCGATACAAGCGCATCATTGAGAATGAGGATAACAGGCTGAATTCTGCTATAGTGGGGACACCGATCACACTTTTTACTCAGAGCTACCAAGCTTCTTATAACCAGCCTTCCAGCAGAAAAGATATCACCCGGGCTATACAGGATATAACAACAGTAAAACCAAGACAAAAAGGTCTACCAAAGAAAACTTCAAGAAAAAAGGAGATTACAGCTAAAGACAAATCAGATGACACTTTAGAGGACCAACTGGCCAAAAAATCTGGGGAAGGCAAAGATCCAGTACAGCTTCAAGATGAGCACCAATCAAAGCTGGAAATGAGGCATGAAGAGCCAGGGACCCTAAAACAAGAAGTAGACCCAGAGGATGTGCCAGATGGTGCACAGATAAGCAAAGCCTTTGGGAAAATGTGTGATTTTATTAAAGAGAAAGTAAGAAGTGGCAAAAAACCTGAGCCTTCATCTGATCTTTATACCAAAGGGCGTCATGTACTTGTTACAGGGGATGCCAGCTATGTAGACCCTGACTTTTGTTCCTCATCCATCCCAGCCAAAGGTGGGATTGTGGTTTCTATCGACCAGATATGTGAAGGCGATGATGTGGAGCCAGTACCTGAG---CTGCCTGAACCCCCATGCCCAAATGG---AGATGAGCCAGAAGAACATGATGATGAAGATAAACATCAAGAACATTCTGGAGATGAAAAGGATGAAAGCAAAAGCAGAGATCCAAAACAGAGGGAGGTGGGAGAAAAAACTGACGACATTCCGAAAGATAAGGGGGCTGTGAAGCCCTGTCCAGTAGATGTACATGGTCCAAATGGACAAACGGAGGGCCATTCACAGAAGATCAGGAAAGATAAAGCTTCTGAGGCAGC---------------AGAGAAAGGCTCCCATGGATCCATGACCTATGAGAAGGTAGAGGTGGTAGAATCCATTGAGAAATTCTCAACTGACCGAATTCAGACTTATGAAGAAACAGCAGTGATTGTAGAAACGATGATAGAAAAGACAAACAGGAAGAAACCAGGAGATAAAAGCTCAATGCCCTTCCCAAGGCGTCGGTCTTCGTTCTTGGGGTCCCACTCCTCAACCAGCCTTGAGAGTCCAGGGGCCTCAGGCTGCCGGGTCAGTGTTATAGGGAACAACCTAGGCAGCCTCCCCAGGCCCCCAGGG------GTGTATGTGGGGTCAGTGCCAACTGGAGGAGTGAGCAGCCTGGGCACCCGAGTGTCCCGCCGGGCCCTGGGCATCAGCAGCGTCTTTCTGCAGGGTCTGAGGAGCTCATCCACAGCCCTCGCTCTGAGCCCAGGACTGGAAAAGAACAGAGGCATCTTCTTTGAGTCCCTGAATGGCTGCATGGTAGAGTACATTGAGAAGGTCCGAGCCTTGGAGCAGGTGAACAGGGAGCTAGAGGAACATCTGCGGGTCTACTTAGAGAAGAAAGCCTCCAGCATCAGCAACTGGGGAGCCCTGCGGGAGACCTGGGAGAGCATCTACCATCAGGTGGGGGACGCTGTCTTGGACAATGCACGGCTTATGCTGCAGACTGAGAACACTCAGGCCTGTGCAGAAGATTTTAAAGAGAGATATGAAAATGAGCAGCCCTTCCGAAAAGCAGCGGAAGATGAAATTAACTCCCTGTATAAAGTGATTGATGACGCTAATTTGACTAAAATGGATCTAGAGAGCCAGATTGAAAGCATGAAAGAAGAACTGGCTTTTTTGTCAAGGAATCATGAAGAGGACGTGAAGGTGCTATACAAACAGCTGGCTGGGTCAGAGCTGGAAGGAATGGATGCTCCTATTGGTACTGGCTTGGATGACATTCTGGAGACCATCAGGATTCACTGGGAAAAGGACATAGAGAAGAACCGGAAAGAAACAGGGGCCTTGCTCTACGCCAAGCAACATTCCCAAGTGGCCCAGGCATCTCGGTCCCAAGAGGAAGAACTGGTGGAGCTCCTTAGAGCAGAGTTTCATGATACTGCTTGTGATGTTCAGCGCCTTCAAGCGGAGACCGAGTCCTTGAGAACTTTGAAAAGAGGTCTGGAGAACTCGTTGTATGATGCCAAGCACTGGCATGACATTGAGCTCCAGAACCTGGGCTCTGTTATTGCCAAGCTCGAAGCGGAGCTTGGGGAAATCCAAAGAGAAACCGAGCAACAGCAAAGAGACCGGGAGCATCTGTTGTCTGGCAAGTTGCAACTGGAGAAAGACATCGTGTCCTATCACTGCCTTCTGGATAGAGAAGGAAGCAGCATGGACATAACTATCCAGCACCCCTGGTTCAAACGTGCTCTTGGATCCTTATATCCAAGCCGTTTGTTTGACCAGTTTTTTGGAGAAGGCCTTTTTGAATATGACCTCCTGCCTTTCCTGTCCTCCACCATCAGCCCTTATTACCGCCAGTCACTCTTCCGAACTGTGTTGGAATCTGGCATTTCTGAGGTGAGATCTGACCGAGACAAGTTTGTTATCTTCCTGGATGTAAAACACTTCTCTCCTGAAGACTTGACTGTGAAGGTGTTGGATGACTTTGTGGAAATTCATGGGAAGCACAGTGAAAGACAGGATGACCACGGCTATATTTCCCGTGAATTCCATCGTCGATACCGTCTGCCTTCCAACGTGGATCAGGCCTCCATTTCCTGCTCCCTGTCTGCTGATGGCATGCTGACCTTCTCTGGTCCCAAGATCCACTCCAACATGGATGCAAGCCACAGTGATCGATCCATCCCTGTATCTCGTGAGGAGAAGCCCACCTTGGCTCCCTCTTCCATGGAGACCCAGGCTGTCCAGAGGGAGCTCGAAACCGTGCCGGCTGCTAGGATGGCTCAGACAAACCCTCTGCCTGGGCCTCTAGGGCCATGGAAGGTAACCATCTATGACCAGGAGAACTTCCAGGGCAAGAGGATGGAGTTCACGGGCCCCTGCCCCAATGTCTCTGAATGCAGCTTTGACAATGTCAGATCCCTGAAGGTGGAATGTGGCGCATGGATTGGTTATGAACACACCAGCTTCTGTGGACAGCAGTTTGTCCTGGAGAGAGGAGAGTACCCACGTTGGGAGGCCTGGAGTGGGAGCAATGCCTACCATGTGGAGCGTCTTATGTCCTTTCGCCCAATCTGCTCCGCGAACCATAAGGAATCCAAGATCATGATCTTTGAGAAAGAGAACTTCATTGGCCGCCAGTGGGAGATCTGCGATGACTACCCCTCCTTGCAAGCCATGGGCTGGTGCAACAATGAAGTTGGTTCCATGAAGATCGAGTGTGGAGCATGGGTCTGCTACCAATATCCTGGATACCGTGGGTACCAGTACATCTTGGAGTGTGATCACCACGGAGGTGACTATAAGCACTGGAGAGAATGGGGCTCTCACGCCCAGACTTTCCAGATTCAGTCAATCCGCCGCATCCAGCAGATGTCTCAACAATGCACCAAATCATCCGGCCACTGGAAGATTGTGGTGTGGGACCAGGAGGGTTTCCAGGGCCGTCGGCATGAATTCACAGCTGAGTGCCCCAGTGTTCTGGAGGTTGGCTTTGAGACAGTCCGATCCATCAAAGTACAGAGTGGAGCTTGGGTAGGCTTTGAACATGCTGGTTTCCAAGGGCAGCAGTTCGTCCTGGAACGAGGTGAGTACCCGAGCTGGGAGGCCTGGAGCGGGAACGTCGCCTACCACGTGGAGAGACTGACCTCCTTCCGACCTGTGGCCTGTGCGAACCACCGAGACTCCAGAATGACCATCTTTGAGCAGGAAAACTTTCTGGGCAGGAAGGGAGAGCTGAGTGATGACTACCCCTCCCTTCAAGCCATGGGCTGGGACAACAATGAAGTGGGCTCTTTCCGAGTCCATTGTGGGGCCTGGGTTTGTTCCCAGTTCCCAGGCTACCGAGGCTACCAGTATGTTCTGGAATGCGATCACCACTCAGGAGACTACAAACACTTTCGGGAGTGGGGGTCCCACGCTCAAACCTTCCAGATTCAGTCCATCCGCAGAATCCAGCAGATGTCCCAGCCTGCAAAGGCCCCCACAGTCCCAACTACTGCTGCCAGCCCAGCCACAGAGGGAAAGGAAAAAGGGGCACCTTCCTCAGTACCTGCTCCTGGACCCACCCCAGCTCTGGCTCCTGCCTCTGTTCCCACCCCCAGTTCCAAGGGTGGGGACCTGCCCCTGGGAGGTTTCAAGCTGGTGGTCTTTGATCAGGAAAACTTCCAAGGCCGCCGGGTGGAATTCTCAGGGGAATGTATGAATCTGGGAGACCGAGGATTCGACAGAGTTCGCAGCATCATCGTTATCTCAGGACCATGGGTGGCCTTTGAGCAGTCCAACTTCCGGGGAGAGATGTTCATCTTGGAGAAGGGCGAGTATCCCCGATGGGACACCTGGTCCTGCAGCTACCGTAGTGACTGCCTCATGTCCTTCCGGCCCATCAGAATGGACTCTCTAGATCATAAGATCTGCCTGTTTGAATGTACCAACTTCAAGGGTAACAAGATGGAGATTCACGAGGATGATGTGCCCAGTCTCTGGGCCTATGGCTTCTGTGACCGTGTAGGCAGCGTGAAGGTGCCCAGTGGCACATGGGTTGGCTACCAGTACCCTGGTTATCGAGGTTACCAGTACCTGTTTGAGCCAGGAGAGTTCAAGCACTGGAATGAGTGGTCTGCCTACCAGCCCCAGATCCAGTCCGTCCGACGAATTAGGGATATGCAGTGGCACCAGAAGGGCTGCTTCCCCATCCCCAGCAGTCTGCCAAAGATGGCGTCAGACTACCAGACTCAGTCCTCTAAACCGCAGCCCTTGAACCCTAAGATTGTCATCTTTGAGCAGGAGAACTTCCAGGGTCGTTCCCATGAGCTGAGCGGACCATGTTCCAACCTAAAGGAGACAGGGATGGAGAAGGCAGCCTCCATCCTGGTGCAGTCAGGACCTTGGGTCGGGTACGAACAGGCCAACTGCAAAGGAGAGCAGTTTGTGTTTGAGAAAGGTGAGTACCCCCGATGGGACTCTTGGACCAACAGCCGCCGGACTGATGCGCTCAGCTCACTGAGACCCATCAAAGTGGACAGCCAGGAGCACAAAATCATCCTTTATGAAAATCCTAACTTCACTGGGAAGAAGATTGAGATTATTGATGACGATGTGCCCAGTTTTCATGCCCATGGCTACCAGGAGAAAGTATCATCTGTGAGGGTACAGAGTGGAACGTGGGTGGGTTACCAGTATCCAGGTTACCGAGGCTTCCAGTACCTATTTGAGAAGGGGGAGTACAAGGACAGCAGTGATTTTGGGGCTCCCCACCCCCAGGTTCAGTCTGTAAGGCGCATACGGGATATGCAGTGGCATCAACGGGGTGCCTTCCACCCAACCAACATGATGGAGCAGCAAAGTGTCCCAGAGCAGGCGGCTGCTGGGAAAAGCCATGGAGGTTTAGGGGGACCCTTCAAGGTCTCAGTCTATGAGCTGGAGAACTTTCAGGGAAAGAAGTATGACTTCTCCACTGAGTGCCCCAACCTGACTGAAAGTCTGCTAGAGAAGGTGGGCTCCATCCAGGTGGAATCTGGCCCATGGTTGGCATTTGAACGCAGCGCCTTCCGAGGAGAACAGTTTGTCCTAGAAAAGGGAGATTATCCCAGGTGGGATGCCTGGTCCAACAGTCATACCAGTGACAGTCTCCTCTCCCTTAGACCCCTGCAAATTGACAGCCCAGAGCACAAAATCCACCTGTTTGAGAATCCAGGGTACAGCGGCCGTAAGATGGAGATTGTGGATGACGATGTTCCCAGTCTCTGGGCTCATGGCTTCCAGGATCGGGTGGCCAGCATTAGAGTCATCAATGGAACGTGGGTAGGCTATGAATTTCCTGGCTACCGAGGACGCCAATATGTCTTTGAGAAGGGAGAGTACCGCCATTGGAACGAGTGGGATGCCAATCAGCCCCAAATCCAATCCGTCCGGCGCATCCGTGACCGCAAGTGGCACAAACGTGGCTGCTTCCTCAGTAGCATGTCTAAAAGTGTAGCCAAGATCACTTTCTATGATGACAAGAATTTCCAAGGTCACCACTATGAGTGCGACAGTGACTGTCCCGATTTCCACACCTATCTGAGCTGCTGCAACTCTATTCGAGTGACTGGTGGGGCCTGGGTGGTTTACGAGAGGCCTAACTTTTCTGGGAACATGTACATCTTAACTCAGGGTGACTACCCTGATTACCATCACTGGAGGGGACTCAATGATCGTCTGAGCTCCTGCAAGGTCATCCACCTGTCGAGTGGAGGCCAGTATAAGCTTCAGATCTTTGAGAGGGGAGACTTCAGTGGCCAGATGTATGAGACCACTGAAGACTGCCCTTCCGTCATGGAACAGTTCCACATCCGGGAGATCCAGTCCTGTAAGGTCCTAGATGGAGTCTGGGTCTTCTATGAGCAGCCCAATTATTATGGCAGGCAGTACTTCTTGGACAAGAAGGAATACCGGAAGCCTGTGGACTGGGGCTCCCCATGCTCAGCCGTTCAGTCATTCCGCCGTATCATGGAGATGGGTGATTGGAGTTTCTTGGGGAACATCTTAGAGGAGGTGAATGAACACTCCACGGTCATCGGCAGGGTGTGGCTCACTGTCCTCTTCATCTTCCGGATCCTCATCCTGGGCACAGCTGCAGAATTTGTGTGGGGAGACGAACAGTCAGACTTCGTATGTAACACCCAACAACCAGGTTGTGAGAATGTTTGCTACGACGAGGCTTTCCCCATCTCCCACATCCGTCTCTGGGTCTTACAGATCATCTTCGTCTCTACTCCATCTCTAGTGTACGTGGGCCATGCTGTGCACTATGTCCGTATGGAAGAAAAGCGGAAGGAGAGGGAAGCTGAGGAGATGTGCCAGCAGTCTGGGGGCAAT---GGTGAGAGGCTGCCATTGGCCCTGGATCAAGGCAGTACCAAGAAGAGCAGCAACAGTACCAAGGGCACCAAGAAGTTCCGGCTGGAAGGGACCCTCTTGAGGACCTACATCTGCCACATCATCTTCAAGACTCTCTTTGAGGTAGGCTTCATAGTGGGACATTACTTCTTGTATGGCTTTCGGATCCTGCCGTTGTACCAGTGTAGCCGATGGCCCTGCCCCAATGTGGTGGACTGCTTCGTGTCAAGACCCACTGAGAAGACCATTTTCATCCTTTTCATGCTGTCTGTGGCCTCTGTGTCCCTCTTCCTCAACATCATGGAAATCAGCCACCTGGGCATGAAGAGGATCCGATCTGCTTTCAACAGGCCAGCTGAACAACCCCTGGGGGAGATCCCTGAGAAATCCCTCCACTCCATTGCTGTCTCTTCCATCCAAAAAGCCAAGGGTTACCAGCTCCTAGAAGAAGAGAAAATTGTATCCCACTATTTTCCCCTGACTGAGGTTGGGGTGGTGGAAACGAGACCTCTTGCTACCACACCTTTCAGTCGTTTTGAAGAGAAGATTGGCACTGGACCTCTGGGAGATCTGTCCCGGGCTTACACAGAAACGCTTCCTTCCTACGCTCAAGTGGGAGAACAGGAAGTAGAAGCCGAGCATGAAGAGGAGGAAGCAGAGGCGCCACCAGAAGAGGAAGAGAAGAGGCAGGAACCAGAGGCAGTGACCCCAGAGGTGCCAGAGGCC---GTGGTGGGGC------AGGAGGAGGAGAAGGAAAAGGAGGGCACCCCAGTGGAAAGGAAGGCAGGAGACAAG------------------CAAGAGATGCCAGTGGAGAAGGCACCACTGTGCCCAGAGCTGGCAGCAGATGACACCAGACCCCTCAGCCGGCTAAGCAAAGCCAGCAGCCGGGCAAGGTCAGATGATTTGACTGTAATGTCTCTCTCTGTCTACAATTCTGGGGCCTCCCAACAGGCTTCATCTCGAAGTGGGGTGGGAGGTCACCGGCTCAGTCAGTTGTCCAGCACTAGTAGT---GGAGGTGGCTTTGGTGGAAACATTTTTGGCTCTGGGGCAAGTTCTGGGGGCAGTTTCAGTGCTGTATCCATGTTTGGTTCCAGCTGTGGTTTTGGGAACAGCTCCAGGAGTGCCTTTGGAGGAGGGCTGGGCAGTGGTTATGGAGCAGGAATGAGC------------------------------------------------AGTGGTTATGGAACAGGAATGGGCAGTGGTTATGGAGCAGGACTGGGC------------------------AGTGGTTATGGAGCAGGAATGGGCAGTGGTTATGGAGCAGGAATGGGTAGTGGTTATGGAGGAGGTCTAGGGAATGGTTATGGCGGAGGGCTGGCCAGTGGCTCAGTAGGCATCCCCTGTAGTAATGATGGAGGCCTTCTTTCTGGATCAGAAAAGGAAACCATGCAAAACCTCAATGACAGGTTGGCTTCCTACCTGGCTAAAGTCCGGGCTCTAGAGGAAGCAAACACTGATCTGGAGAACAAAATTCGAGACTGGTATGAAACACGTGTGACAGGCGAGCCTGGGTCAGGAAATGATTATGAAAAATATTACCCACTAATTGAAGATCTTAAGAATAAGATTCTGTCAGCCACTATCAAGAATGCTCGTCTCATTTTGCAGATTGACAATGCAAGGTTGGCGGCTGATGATTTCAGAATGAAGTATGAGAATGAGCAAGCCCTGCGCCAGAATGTTGAAGCTGACATCAATGGCCTGCGCAGGGTGCTGGATGAATTAACCCTGGCCAGGGCTGACCTGGAGATGCAGATTGAAAGTCTGATGGAAGAGTTGGCTTATCTTAAAAAGAACCATGAAGAGGAACTTCAAGCCATCCGAGCTGCGGGGCTTGGCCAGGTTAGTGTGGAGATGGATGCTGCTCCAGGAATCAACTTGACCAAACTCCTGAATGACATGAGAGGCCAGTATGAAGTCATTGCCAAACAGAATCGCAAGGAAGCCAAAGCTTGGTTCCTTGAAAAAAGTGGAGAACTCAAGAAAGAGATCAGTAGCAACACGGAACAGCTCCAGACAAGCAAGAGCGAAATAACAGACTTGAAGCGCGTGCTCCAAAGTTTAGAAATTGAGCTCCAGTCTCAGCTTGCTATGAGAAAGTCCTTTGAAGACACTTTAGCAGAAACAGAAAGTGGTTACTGCAATCAGCTCTCCCAGATACAACTCCAAATTGGCAATCTGGAGGCCCAGCTTTCCCAGTTGAGGAGTGAACTGGAGCGTCAGAATGCAGAGTATGAACAACTCCTAAATATCAAGACCCGGCTGGAGATGGAGATTGAGACCTACCGCCGCCTGTTGGAGGGAGAACTCGAAGGGAATGGTGCTGTTGAAAGTTTAACTGTGCCAGAATCCAATTCTCAAGCACAGTCGATTGATTCTTCCAAAGATCCATCCAGATCAAGGAAAATCAAGACAATTGTGCAGGAGGTAGTAGATGGGAAAGTTGTTAATTCTGAAGTTCGGGAAATTGAAGAAGAACTC??????ATGTACAGCTTCATGGGTGGGGGCCTCTTCTGTGCCTGGGTGGGGAACATCCTCCTCGTGGTTGCCACAGCTACAGACCATTGGATGCAGTATCGGCTGTCTGGGGCCTTCGCTCATCAGGGGCTGTGGCGCTATTGCCTCAGCAACAAATGTTACCTGCAGACTGAGAGTATCGCATATTGGAATGCGACTCGAGCCTTCATGATACTGGCTGCTCTCTGCTGCTTTGCGGGTATCATCATTGGGATCCTGGCCTTTGCCCAGCTGCCCACCTTCCACCGCCTTACACGCCCCTTCTCAGCAGGCATCATGTTCTTTATTTCCACTCTCTTCGTCCTTCTTGCCATGGCCATTTATACTGGAGTCACTGTCAGCTTCCTGGGCCGGCGCTTTGGTGACTGGCGTTTCTCCTGGTCCTATATCCTGGGTTGGGTGTCTCTGCTCATGACCTTCTTTGCAGGAATATTTTACATGTGTGCCTACCGAATGCATGAATGTCGCCGCCTATCTGGGCCTCGCATGTGGGAACTTCGTTCAGCCTCCTTCTGGAGGGCCATCTTTGCCGAGTTTTTTGCCACCCTTTTTTATGTCTTCTTTGGGCTGGGGGCCTCCCTGCGATGGGCCCCCGGGCCCGTACACGTCCTGCAGGTGGCCGTGGCCTTTGGGCTAGCCCTGGCCACGCTGGTGCAGGCGGTAGGCCATGTCAGCGGAGCCCACGTCAACCCCGCTGTCACCTTCGCTTTCCTCGTGGGCTCCCAGATGTCCCTGCTCCGGGCCCTCTGCTACATGCTAGCCCAGTTGCTGGGGGCCGTTGCCGGGGCTGCCGTGCTGTATAGTGTTACCCCCGCGGCTGTCCGTGGGAACCTGGCGCTCAACACGCTCCACCCTGGGGTGAGTGTGGGTCAGGCCACTGTCGTGGAGATCTTCTTGACCCTCCAGTTTGTGCTCTGCATCTTTGCCACGTTTGATGAGAGGAGGAATGGACGCTTGGGTTCTGTGGCATTAGCTATTGGTGTCTCTCTCACCTTGGGGCACCTGTTTGGGATGTATTATACAGGTGCAGGCATGAACCCTGCGCGATCCTTTGCTCCAGCTATCCTCACCAGGAACTTCACCAACCATTGGGTGTACTGGGTAGGCCCGCTCATCGGGGGAACTCTAGGTGGCCTCCTCTATGACTTCCTCCTCTTTCCCCGGATCAAGAGTGTTTCAGAGAGACTAACTATCCTCAAGGGTATAAGGCCCAATGACTCTGAGGGGCAAGCAGAGGTCACTGGGGAGCCTGTTGAGCTAAAGACCCAAGCCCTA
Monodelphis_domestica  ATGTATAGGAGCACCTACCTTCGTGAGACCCGAAAGGAGAAATATGAGCGGGCTGATGAATTGCATGGCTCAAGAGAGCTGAGTAGCCTGGGCCAGGCTCAAGGGCTGGAGCATCTACAGGAACTCAATGAGCGCTTTGCCAATTATATCAACTGGGCCAGGGGGCTGGAGCAACGCAATGCCATCTTCCGCAAGCAGCTAGAGACCTTCCAGCGTCTAGATGAGCTGGCTGGCTTGGAGGAAGCATTTTCTGAGCAAATAGAGCTGAACCTTCAGCGAGCAAGGGACCTGGCTATTGACCGGGCCAAGCTGGAGCGGGAGGACAAGGATGCCCAACGGGTTCTTGATGAGTTCCGAAATAAGTATCAGAATGAATGTGAATATCAGCTCCTGCTGAAAGAAACGCTTGAACGGCTGAACAAGGAAGCCGATGAAGCCTTGTTGCATAATCTGGAACTTCAGATTGAATCCCAGTTTCTTCAGGATGACATCAGTGCAGCAAAAGACAGGTACAAGAAGAATCTTTTGGAAATCCAGACCTACGTCAGCGTCCTCCAGCAGATCATTCAGAACACACCTCCAGTGTCCACTATTGCCATCAGCATAAATGAGGAGAAGCTCATAGCTGAAAGGAGAGTTCCCATTCTGCAGAGCCAGCTTGAAGAATACAAAGGTATCCTGGCCCAGTTAAAGATGCAGAAATCCAAGCTACAGACTGAGACTGTGACATTGGAACAAACTATTAAACATACCCAAGAGAGTTACGATGATGAGATTCAACTTTACAATGAGCAGATTGAAACTCTGAGGAAAGAGATTGAAGATGCAGAAAGAATGCTGGAAAAATACACTAATGACTGCCGCCAGCTGGCAATATACCAGCAATCGCTAGAAAATGAATTGGAGCGATACAAGCGTATCATTGAGAATGAAGATAACAGGCTGAATTCTGCCATAGTGGGAACACCGATCACACTCTTCACCCAGAGCTACCAAGCTTCTTACAACCTGCCTTCCAACAGAAAAGATATCACCCGAGCTATGCAGGATATAACAACAGTAAAACCAAGACAAAAAGGTCTCCCAAAGAAAGCTTCAAGGAAGAAGGAGATTATAGCTAAGGACAAAACAGATGAAACTTTAGAGGATCAACCAGCCAAAAAATCTGTAGAAGGCAAAGACCAAGTGCAACTTCAAGATGAGAGCCAACCAAAGCTAGAAGTGAGACCTGGAGAAGCAGGGACCCTAAAACCAGAAATAGCTCCAGAGGATGTGCCAGATGGTGCACGATTAAGCAAAGCCTTTGGTAAAGTATGCAATATTATTAAAGAGAGAGTAAGAAGTGACAAAGTACCTGAGCCTCAATCTGATCTCTACACCAAAGGGCGCTATGTACTTGTCACAGGAGATGCCAGCTATACAGACCCTGACTTTTGTTCCTCATCCATCCCAGCAAAAGGTGGGATTATTGTTTCTATTGACCAG---TCTGAAGAAGATGATGTAGAGCCAGTACCTGGG---CTGCCTGAACCCCCATGCCCAAATGGAAAAGATGACCCTCAGGAGTATGATGATGAATACAAAAATCAAGAACATTCTGGAGATATAAAGAATGAAAACCAAAACAGAGAT------CAGAGGAAAGTGGGAGAAAAAACTGATGACATTTCAAAAGAAAAGGGGACTGTGAAGCCCTGCCCAGTAATCATACCTGGTCCAAATGGACATTCTGCAGACCCTTTTCAGAAGAACAAGAAAGATAAAGCTACTGAGGCAGCAGATAAAGGGCTACCAGAGAAGGGTCCCCATGGATCCATGACCTATGAGAAGGTAGAGGTGGTAGAATCTATTGAGAAGTTTTCAACTGACAGAATTCAAACTTATGAAGAAACAGCAGTGATTGTAGAAACAATGATAGAAAAGACAAATAGGAAGAAACTGGGAGACAAAAGCTCAATGCCCTTCCCAAGGCGTCGGTCTTCATTCTTGGGGTCCCACTCCTCATCCAGCCTTGACAGTCCAGGGGCCTCAGGCCACCGGGTCAGTGTGGTGGGGAATAGCATGGGTGGCCTCCCCAGGCCTCCAGGG------GTGTATGTGGGGGCAGTGCCAACCGGAGGAGTGAGCAGCCTGGGCACCCGAGTGTCCCGCCGGGCCTTGGGCATCAGCAGCGTCTTTCTTCAGGGTCTGAGGAGTTCCTCCACAGCCCTGGCCTTGAGCCCAGGACTGGAGAAGAACCGAGGCATCTTCTTCGAGTCCCTAAATGGCTGCATGGTGGAGTATATTGAGAAGGTCCGAGCCTTGGAGCAAGTGAACCGGGAGCTGGAGGAACATCTGAGGGTCTACCTGGAGAAGAAGGCCTCCAGCATCAGCAACTGGGGAGCCCTTCGAGAGACCTGGGAGAGTGTCTACCATCAGGTGGGGGATGCTGTCTTGGACAATGCTCGGCTTATGCTGCAGACCGAGAATACTCAAGCTTGTGCTGAAGATTTTAAAGAGAGATATGAAAATGAGCAGCCCTTCCGAAAAGCAGCCGAAGATGAAATTAACTCCCTGTACAAGGTGATTGATGATGCTAATTTGACTAAAATGGATCTCGAGAGCCAGATTGAAAGCATGAAAGAAGAACTTGCTTTTTTGTCAAGGAACCATGAAGAGGATGTGAAGATGCTATACAAACAGCTGGCTGGCTCAGAGCTTGAAGGAATGGATGCTCCCATTGGAACTGGCTTAGATGACATTCTGGAGACCATCAGAATTCACTGGGAAAAGGACATAGAGAAGAACCGGGCAGAAACAGGGGCCTTGCTCTATGCCAAGCAGCAATCCCAAGTGGTCCAGGCAGCTCGATCCCAAGAGGAAGACCTGGTTGAAGCTCTGAGAGCAGAATTTCATGATACTGCTTGTGATATTCAGCGCCTTCAAGCAGAGACAGAGTCCTTGAGAACTTTGAAAAGAGGTCTGGAGAACTCGTTGTATGACGCCAAGCACTGGCATGACATTGAGCTCCAGAACCTGGGCTCTGTTATCGCCAAGCTAGAAGCAGAACTTGGGGAGATCCAAAGGGAAACTGAGCAACAGCAAAAAGACCGGGAGCATCTGTTGTCTGGCAAGTTGCAACTGGAGAAAGACATTGTGTCCTATCACTGCCTTCTGGATAGAGAAGGGAGCAGCATGGACATAACCATCCAGCACCCCTGGTTCAAACGCGCTCTTGGATCCTTATATCCAAGCCGCCTGTTTGACCAGTTTTTTGGGGAAGGCCTTTTCGAGTACGACCTCCTGCCTTTCCTCTCCTCCACCATCAGCCCTTATTACAGGCAGTCACTCTTCCGCACTGTGTTGGAGTCGGGCATTTCTGAGGTGAGATCTGACCGAGACAAGTTTGTTATCTACCTGGATGTAAAGCACTTCTCTCCTGAAGATTTGACTGTGAAGGTGGCCGATGACTATGTGGAGATTCATGGGAAGCACAGTGAAAGACAGGATGACCATGGCTATATTTCCCGTGAATTCCATCGCCGATACCGCCTGCCTTCCAACGTGGACCAGGCCTCCATTTCCTGCTCCCTGTCTGCTGATGGCATGCTGACCTTCTCTGGTCCCAAGATCCACTCCAACATGGAATCAAGCCACAGCGATCGGTCCATCCCTGTATCTCGTGAGGAGAAACCCACCTTGGCTCCCTCTTCCATGGAGACCCAGGCTGTCCAGAGGGAGCTCGAAACTGTGCCAGCTGCTAGGATGGCTCAGACAAACCCTATGCCTGGGCCCCTAGGGCCATGGAAGGTAACCATCTATGACCAGGAGAACTTCCAAGGCAAGAGGATGGAGTTCACGGGCCCCTGCCCCAATGTCTCCGAGTGCAGCTTTGACAACGTGAGGTCCCTGAAGGTGGAATGTGGCGCGTGGGTTGGTTATGAACACACGAGCTTCTGTGGGCAGCAGTTTGTCCTGGAGAGGGGAGAGTACCCACGTTGGGAAGCCTGGAGTGGCAGCAATGCCTACCACGTTGAGCGTCTCATGTCCTTTCGCCCCATCTGCTCCGCGAACCATAAGGAATCCAAGATTGTGATCTTTGAGAAGGAAAACTTTATTGGACGCCAGTGGGAGATCTTCGATGACTACCCTTCCTTGCAGGCCATGGGCTGGTGCAACAATGAAGTTGGTTCCATGAAGATACAGTGTGGAGCGTGGGTTTGCTACCAATATCCTGGATACCGTGGGTACCAGTACATCTTGGAGTGTGACCATCATGGAGGAGACTATAAGCACTGGAGAGAATGGGGCTCTCACGCCCAGACCTTCCAGATTCAGTCAATCCGCCGTATCCAGCAGATGTCCCAACAATGTACCAAGTCATCTGGCCACTGGAAGATCGTGGTGTGGGACCAGGAAGGGTTCCAGGGCCGTCGGCATGAGTTCACAGCTGAGTGTCCCAGTATTCTGGAGGTTGGCTTCGAGACAGTTCGATCCATCAAAGTGCAGAGTGGAGCGTGGGTGGGCTTTGAACATGCCGGCTTCCAGGGGCAGCAGTTTGTCCTGGAGCGGGGTGAGTACCCAAGTTGGGAAGCCTGGAGCGGCAACATCGCCTACCATGTGGAGAGGCTCACCTCCTTCCGTCCTGTAGCTTGTGCAAACCACCGAGATTCCAGGATGACCATCTTTGAGCAGGAAAACTTTCTGGGCAGGAAGGGAGAACTGAGTGATGACTACCCCTCCCTGCAGGCCATGGGCTGGGAGAACAATGAGGTGGGCTCCTTCCGAGTCCACTGTGGAGCCTGGGTTTGCTCCCAGTATCCAGGCTACCGAGGCTACCAGTATGTTCTGGAATGTGATCACCACTCAGGAGACTACAAACACTTTCGGGAATGGGGCTCCCATGCTCAAACCTTCCAGATTCAGTCCATCCGCAGAATCCAGCAGATGTCCCAGCCAGCAAAGGCCCCTGCAGTCCCAACCACTGCTGCCCCACAATCCACAGAGGGGAAGGAAAAAGGGGCACCTGCCTCAGTGCCTGCTCCTGGACCCACTGCAGCTCTGGTTCCTGCCTCTGTTCCCATCCCCAGCTCCAAGATTGGGGACCTTCCCATGGGAGGCTTCAGGCTGGTGGTCTTTGATCAGGAAAACTTCCAGGGCCGTCGTGTGGAATTCTCTGGGGAGTGCATGAATCTGGGAGACCGTGGCTTCGACCGAGTTCGCAGCATCATTGTAATCTCAGGACCATGGGTGGCCTTCGAGCAGTCCAGCTTCCGAGGGGAGATGTTCATCTTGGAGAAGGGAGAGTATCCTCGATGGGACACTTGGTCCTGCAGCTACCGTAGCGACTGCCTCATGTCCTTCCGGCCCATCAGGATGGATTCTCTGGATCACAAAATCTGCCTGTTTGAAAGCACTAACTTCAAGGGCAACAAGATGGAGATTCATGAGGATGATGTGCCCAGTCTCTGGTCCTATGGCTTCTGTGACCGTGTGGGCAGCGTGAAGGTCCCCAGTGGGACATGGGTTGGATATCAATACCCAGGCTACCGAGGCTACCAGTATCTGTTTGAGCCAGGCGACTACAAGCACTGGAATGAGTGGTCTGCCTACCAGCCCCAGATCCAGTCCGTCCGTCGAATTAGAGACATGCAGTGGCACCAGAGAGGCTGCTTCCCCATTCCCACTAGTCTACCTAAGATGGCATCGGACCACCAGACTCAGTCCTCTAAACCGCAGCCCCTCAATCCCAAGATTGTCATCTTTGAGCAGGAGAATTTCCAGGGTCGCTCCCATGAGCTGAGTGGGCCATGTTCCAACCTAAAGGAGACTGGGATGGAGAAGGCGGCCTCCATTCTTGTGCAGTCGGGACCCTGGGTCGGGTACGAACAGGCCAACTGCAAAGGAGAGCAGTTTGTGTTTGAAAAAGGTGAGTATCCTCGATGGGACTCTTGGACCAACAGCCGCCGGACCGATGCACTCAGCTCACTGAGACCCATCAAAGTGGACAGCCAGGAACACAAAATCATCCTTTACGAAAACCCAAACTTCACTGGGAAGAAGATTGAGATCATCGATGATGACGTGCCTAGCTTCCATGCTCATGGCTACCAGGAGAAAGTGTCATCTGTGAGGGTGCAGAGTGGGACCTGGGTAGGCTACCAGTATCCAGGTTATCGAGGCTTCCAGTACCTATTTGAGAAGGGAGAGTACAAGGACAGCAGTGATTTTGGGGCTCCCCACCCCCAGGTTCAGTCTGTACGGCGCATACGCGATATGCAGTGGCATCAGAGGGGCGCCTTCCACCCAACCAACATGATGGAGCAGCAGAGCGTCCCCGAGCAGGCGGCTGCTGGGAAAAGCCATGGAGGCTTGGGAGGGAGCTTCAAGGTCTCCATCTTTGAGCTGGAGAACTTTCAGGGAAAGAAGTGTGACTTGTCCACGGAGTGCCCCAACCTGACAGAGAGTCTGCTGGAGAAGGTGGGCTCCATCCAGGTGGAATCTGGCCCATGGGTGGCGTTTGAACGCTGCGCCTTCCGCGGAGAGCAGTTTGTCCTAGAAAAGGGGGATTACCCCAGGTGGGACGCCTGGTCCAGCAGCCATCACAGCGACAGTCTCCTCTCCCTTAGGCCCCTGCACATCGACAGCCCAGAGCACAAAATCCACCTGTTTGAGAATCCAGGCTATGGCGGCCGCAAGATGGAGATCGTGGATGACGACGTGCCCAGTCTCTGGGCCCATGGCTTCCAGGACCGGGTGGCCAGCATCAGAGTTATCAATGGAACGTGGGTAGGCTATGAATTTCCAGGCTACCGAGGGCGCCAATACGTCTTTGAGCGGGGAGAGTACTGCCACTGGAACGAGTGGGATGCCAATCAGCCCCGGATCCAGTCTGTCCGGCGTATCCGGGACCGCAAGTGGCATAAGCGTGGCTGCTTCCTCAGCAGCATGTCTAAAAGTGTAGCCAAGATAACTTTCTACGATGACAAGAATTTCCAAGGTCACTACTATGAGTGTGACAGCGACTGTGTCGACTTCCACACCTATCTGAGTTGCTGCAACTCCATCCGAGTGACCAGCGGGGCCTGGGTGGTATATGAGAGGCCTAACTTTTCAGGGAACATGTACGTCTTAACTCAGGGCGAATACCCTGATTATCACCACTGGCGGGGGCTCAATGATCGGCTCAGCTCCTGCAAGGTCATTCATCTGATGAGTGGAGGCCAGTATAAGCTTCAGATCTTTGAGAGAGGAGACTTCAATGGCCAGATGTATGAGACCACTGAGGACTGCCCTTCCGTCATGGAACAATTCCACATCCGTGAGATCCAGTCCTGTAAGGTCCTGGATGGGGTCTGGGTCTTCTACGAGCAGCCCAATTATCATGGCAGGCAGTACTTCTTGGACAAGAAGGAGTACCGGAAGCCCGTGGACTGGGGCTCCCCATGCACAGCTGTTCAATCATTCCGCCGTATCATGGAGATGGGTGATTGGAGTTTCCTGGGGAATATCTTGGAGGAGGTAAATGAGCACTCCACGGTCATCGGCAGGGTCTGGCTCACCGTCCTCTTCATCTTCCGGATTCTGATCCTGGGCACAGCAGCAGAATTTGTGTGGGGTGACGAGCAGTCGGACTTTGTATGTAACACCCAACAACCAGGTTGTGAGAATGTCTGCTACGATGAGGCCTTCCCCATCTCCCACATCCGTCTCTGGGTCTTACAGATCATCTTCGTGTCCACTCCATCCCTGGTGTATGTGGGCCATGCTGTGCACCATGTACGTATGGAAGAAAAGCGGAAGGAGAGGGAAGCTGAGGAGGTATGCCAGCAGTCTGGGGGCAAT---GGGGAGAGGCTGCCATTAGCCCTGGATCAAGGAAGTACCAAGAAGAGCAGCAACAGTACCAAAGGTACCAAAAAGTTCCGACTGGAAGGAACCCTCTTGAGGACCTACATCTGCCACATCATCTTCAAGACTCTCTTCGAGGTGGGCTTCATCGTGGGCCATTACTTCTTGTATGGCTTTCGGATCCTGCCCTTGTATCAGTGCAGCCGTTGGCCTTGCCCCAATGTGGTGGACTGCTTCGTGTCTAGGCCCACCGAGAAGACCATTTTTATCCTTTTCATGCTCTCGGTGGCCTCTGTGTCCCTCTTCCTCAATATCATGGAAATCAGCCACCTGGGCCTGAAGAGAATTCGATCTGCTTTCAATAGACCTGCTGAGCAGCCACTGGGGGAGATCCCTGAGAAATCCCTCCACTCCATTGCTGTCTCGTCCATCCAAAAGGCCAAGGGCTACCAGCTCCTAGAAGAAGAGAAAATCGTGTCCCACTACTTCCCCCTGACCGAGGTTGGGGTGGTGGAGACAAGACCACTTGCTGCCACCCCTTTCAGCCGTTTTGAAGAGAAGATCAGCACTGGGCCTCTGGGAGATCTGTCCCGGGCTTACACGGAAACGCTGCCCTCCTATGCTCAGGTGGGAGAACAAGAAGTAGAGGCAGAACGTGAAGAAGAGGAGGCAGAGGCCCCGCCAGAGGAGGAAGAGAAGAGGCAGGAATCAGAGACAGGGATCCCGGAGGGGCAGGAAGCCCCTCCTGTAGGGC------AGGAGGAAGAGAAGGAGAAAGCAGGGACCCCCGTTGAAATGAAGGCAGGAGACAAG------------------CAAGAGCTGCCAGTGGAGAAGATACCCCTGTGCCCAGAGCTGGCAGCGGATGACACCCGACCCCTCAGCCGGCTAAGCAAAGCCAGCAGTCGAGCAAGGTCAGATGATTTGACTGTAATGTCTCTCTCTGTCTACAATTCTGGAGCCTCCCGCCAAACTTCTTCCCGCAGTGGGGTGGGGGGTCGCCGGCTCAGCCATTTGTCCAGCTCCAGTAGT---GGAGGTGGC---------------TTTGGCTCTGGGGCATGCTCTGGGGGTAGTTTCAGTGCTGCATCCATGTTTGGTTCCAGCTGTGGCTTTGGCAGCAGTTCTGGAAATGCCTTTGGAGGAGGACTGGGCAGTGGTTATGGAGCAGGACTGGGC------------------------------------------------AGTGGT------------------------------------------------------------------------------------------------TATGCAGTAGGACTGGGCAGTGGTTATGGAAGTGGGCTAGGAAATAGTTATGGAGGAGGACTGGGCAGTGGCTCAATGGGCATCTCCTGTAGCAATGATGGAGGCCTTCTTTCGGGATCAGAAAAGGAAACCATGCAAAACCTCAATGACAGGCTGGCTTCCTATCTGACTAAAGTCCGGGCTCTTGAGGAAGCAAACACTGAATTGGAGAACAAAATTAGAGACTGGTATGAAACACGCATAACTGGAGACTCCGTGTCCAGAAATGAGTATGAAAAATATTATCCATTAATCGAAGATCTTAGGAATAAGATTATTTCAGCCACAATCGAGAATGCTCGGCTCATTTTGCAGATTGACAATGCACGGTTGGCAGCTGATGATTTCAGAATGAAGTACGAGAATGAGCAGGCCCTACGCCAGAATGTTGAAGCTGACATCAATGGCCTGCGTAGGGTGCTGGATGAGCTGACTCTGGCCAGGACTGACCTGGAGATGCAGATTGAAGGCCTGATGGAAGAGCTGGCTTATCTTAAGAAGAACCATGAAGAGGAACTTCAAGCCATCCAAGCTGGAGGGCCTGGCCATGTCAGTGTGGAGATGGACGCGGCTCCAGGAATCAACTTAACCAAACTCCTAAATGACATGAGAGGGCAGTATGAAACCATTGCCGAGCAGAATCGCAAGGAAGCCGAAGCTTGGTTCATTGAGAAAAGTGGAGAATTAAAGAAGGAAATCAGCCACAACACGGAACAACTCCAGACAAGCAAGAGCGAAATAACGGACTTGAAGCGCACACTCCAGAGTTTAGAAATTGAGCTCCAGGCTCAACTTGCTATGAAAAAGTCCTTTGAAGACACCCTGGCAGAAACAGAAGGTGGCTACTGCAATCAGCTATCCCAGATACAGTTCCAAATTGGCAGCTTGGAGGCCCAGCTTTCCCAGGTGAGATGTGACATGGAGCGTCAGAATGCAGAGTATGAACAACTCCTAAATATCAAGACCAGGCTGGAGATGGAGATTGAGACCTACCGACAGCTGTTGGAAGGAGAACTTGAAGGGAATGATGCTGTTGAAAATTTAAACGTGCCAGAGTCCAATTCTCAAGCGCAGTCGATTGATTCTTCCAAAGACCCAGCCAGAACCAGGAAAATCAAGACAATTGTGCAAGAGGTAGTGGATGGGAAAGTTGTTGCCTCTGAGGTTCGAGAAATTGAAGAAGAAATA??????ATGTACAGCTTCATGGGAGGGGGCCTCTTCTGTGCCTGGGTGGGGAACATCCTCCTGGTGGTCGCCACGGCCACGGACCACTGGATGCAGTATCGGCTGTCCGGGGCCTTCGCCCACCAGGGTCTTTGGCGCTACTGCCTCAGCAACAAATGTTACCTGCAGACAGAAAGCATCGCATATTGGAATGCAACCCGTGCCTTCATGATCTTGGCTGCCCTCTGCTGCTTTGCGGGTATCGTCATTGGGATCCTGGCCTTTGCCCAGCTGCCAACCTTCCACCGACTCACACGACCCTTCTCAGCAGGCATCATGTTCTTTATTTCCACTCTCTTCGTCCTTCTTGCCATGGCCATCTACACCGGAGTCACTGTGAGCTTCCTAGGGCGGCGCTTTGGTGACTGGCGTTTCTCCTGGTCCTACATTCTGGGTTGGGTCTCCCTGCTCATGACCTTCTTTGCAGGTATATTCTACATGTGTGCCTATCGAATGCATGAATGTCGCCGCCTGTCTGGGCCTCGCATGTGGGAGCTCCGCTCAGCCTCCTTCTGGAGGGCCATCTTTGCTGAGTTTTTCGCCACCCTCTTTTATGTCTTCTTTGGGCTGGGGGCCTCGCTGCGCTGGGCGCCCGGCCCGGTCCACGTCCTGCAGGTGTCCGTGGCCTTCGGACTAGCCCTGGCCACGCTGGTGCAGGCCGTAGGCCATGTCAGCGGAGCCCATGTCAACCCAGCAGTCACCTTCGCCTTCCTGGTGGGCTCCCAGATGTCCCTGCTGCGCGCCCTCTGCTACATGGTAGCGCAGTTGCTGGGGGCCGTAGCCGGGGCCGCCGTGCTGTACAGCGTCACCCCCCCAGCTGTCCGCGGGAACCTGGCGCTCAACACGCTGCACCCCGGGGTGAGCGTGGGTCAGGCCACTATCGTGGAGATCTTCTTGACCCTTCAGTTTGTGCTCTGCATCTTTGCCACGTTTGATGAGAGGAGGAATGGACGCTTGGGGTCCGTGGCATTAGCTATTGGTGTCTCCCTCACCCTGGGCCACCTGTTTGGGATGTATTACACGGGTGCGGGCATGAACCCTGCTCGATCCTTTGCTCCTGCTATCCTCACCAGGAACTTCAGCAACCACTGGGTGTACTGGGTAGGCCCCATCATTGGGGGAACTCTGGGAGGCCTCCTCTATGACTTCCTGCTTTTTCCCCGGATCAAGAGTGTCTCAGAGAGACTGACTATCCTCAAGGGTATCAGGCCCAATGACTCCGAGGGGCAGCCTGAGGTCACTGGGGAGCCTGTGGAGTTAAAGACCCAAGCCCTC
Myrmecobius_fasciatus  ATGTATAGGAGTACCTACCTGCGTGAAACCCGAAAGGAGAAATATGAACGGGCTGATGAATTGCATGGCTCAGGAGAGCTGAGTAGCTTGGGCCAAGCTCAAGGACTGGAGAATCTACAAGAGCTCAATGAGCGCTTTGCCAGTTACATCAACTGGGCTCGGGGGCTGGAGCAACGCAATGCTATCTTCCGAAAGCAACTAGAGACCTTCCAGCGCCTCGATGAGTTGGCTAGCTTGGAAGAAGCATTTTCTGAGCAAATAGAGCTGAACCTTCAGCGGGCGAGGGACCTGGCTATTGATCGGGCTAAGCTGGAGCGGGAGGACAAGGATGCCCAAAGGGTACTCGATGAGTTCCGAAATAAGTATCAAAATGAATGTGAATATCAGCTCCTGCTGAAAGAAACTCTTGAACGTCTGAACAAGGAAGCAGATGAAGCCTTGCTGCACAATCTGGAGCTTCAGATCGAATCCCAGTTTCTGCAGGATGACATCAGTGCAGCAAAGGACAGGTACAAGAAGAATCTCTTGGAAATCCAGACCTACGTCAGTGTCCTCCAGCAGATCATACAGAACACTCCTCCGGTATCCACAATTACCATTGGCATAAATGAGGAGAAGCTCATAGCTGAAAGGAGAGTTCCCATTCTTCAGAGTCAGCTTGAAGAGTACAAAGGTATCCTGGCCCAGTTACAGATGCAGAAATCCAAGCTGCAGGCTGAGACTGTGACACTGGAGCAAACTATTAAAAACACCCAAGAGAGTTATGATGATGAGATCCAACTTTACAATGAGCAGATTGAAACTCTGAGGAAAGAGATTGAAGATGCAGAAAGAGTATTGGAAAAGTATACTAATGATTGCCGTCAGTTGGCAATATACCAACAATCACTGGAAAATGAATTGGAGCGGTACAAACGCATCATTGAGAATGAAGATAACAGGCTGAATTCTGCTATAGTGGGAACACCGATTACACTTTTTACTCAGAGCTACCAAGCTTCTTACAACCTACCTTCCAGCAGAAAAGATATCACTCGAGCGGTGCAGGACATTACAACAGTAAAGCCAAGACAAAAAGGTTTACCAAAGAAAGCTTCAAGAAAAAAGGAGATTACAACTAAAGATAAATCAGATGAAACTTTAGAGGATCAGCCAGTCAAAAAGTATGTGGGAGGCAAAGACCAAGTGCAGCTTCAAGATGAGCACCAATCCAAGTTGGAAGTGAGGCATGAAGAACTAGGAACTCTAAGACCAGAAGTAGCCCCAGAGGACGAGCCGGATGGTGCACAGATAAGCAAAGCCTTTGGCAAAATGTGTAATATTATTAAAGAGAAAGTAAAAAGTGACAAAGATCCTGAGCCTCAGTCTGATCTCTACACTAAAGGACGCCATGTACTTGTTACAGGGGATGCCAGCTATGTGGACCCTGACTTTTGTTCCTCATCCATCCCAGCAAAAAGTGGGATTGTTGTTTCTATTGACCAGATATGTGATGGTGATGACCAAGAGCCAATACCTGAACCTCTTCCTGAACCCCCATTACCGAATGGAAGTGAAGAGCCAAAAGAGCAAGGAGATGAATGCAAAACTCAAGAACATTCTGGAGATGAAAAGAATGAAAGCAAAGACAAAGAT------GAGAAGAAGGTAGAAGAAAAAATTGATGACATTCCCAAGGATAAGGGGGCTGTGAAGCCCTGTCCAATAGTTGTACGTGATCCAAATGGATATTCTGCAGACCATTCACAGAAGATCAAGAAAGACAAGACTTCTGAGGCAGCAGATAAAGGGATATTGGAGAAAGGCCCCCATAGTTCCATGACCTATGAGAAGGTAGAGGTGGTAGAATCCATTGAAAAATTTTCTACTGACCGAATTCAGACTTATGAAGAAACAGCAGTGATTGTAGAAACGATGATAGAAAAGACAAACAGGAAGAAGCCAGGAGACAAAAGCTCAATGCCCTTCCCAAGGCGAAGGTCCTCATTTTTGGGGTCCCACCCCTCCTCCAGTCTTGAGAGTCCGGGGGCTTCAGGCTGCCGGGTCAGTGTAGTAGGGAATAACATGGGCAGCCTCCCCAGGCCCCCAGGG------GTGTATGTAGGGGCAGTGCCAACTGGAGGAGTAAGCAGCCTGGGCACCCGAGTGTCCCGCCGGGCCTTGGGCATCAGCAGTGTCTTTCTGCAGGGTCTGAGGAGTTCCTCCACAGCTGTGGCTCTGAGCCCAGGACTGGACAAGAACCGAGGCATCTTCTTTGAGTCACTAAATGGCTGCATGGTGGAATACATTGAGAAGGTCCGAGCCTTGGAGAAGGTGAACAGGGAGCTGGAGGAGCATCTGCGGGTCTACCTGGAGAAGAAAGCTTCCAGCATCAGCAACTGGGGAGCCCTGCGGGAAACCTGGGAGAACATCTACCATCAGGTGGGCGATGCCGTCTTGGACAATGCTCGGCTTATGCTGCAGACTGAGAATACTCAGGCTTGTGCTGAAGATTTTAAAGAGAGATATGAAAATGAGCAGCCCTTTCGAAAAGCAGCTGAAGATGAAATTAACTCCCTGTACAAAGTGATTGATGATGCTAATTTGACTAAAATGGATCTAGAGAGCCAGATTGAAAGCATGAAAGAAGAACTGGCTTTTTTGTCAAGGAACCATGAAGAGGATGTGAAGGTGCTATACAAACAGCTGGCCGGGTCAGAACTGGAAGGAATGGATGCTCCTATTGGCACTGGCTTAGATGACATCCTGGAGACCATCAGAATTCATTGGGAGAAAGACATAGAGAAGAACCGAGCAGAAGCAGGAGCCTTGCTCTATGCTAAG---CAGTCCCAAGTGGTCCAG---GCTCGGTCCCAGGAGGAAGAAGTGGTGGAGGCACTGAGAGCAGAATTTCACGATACTGCTTGTGACATCCAGCGCCTTCAAGCGGAGACAGAGTCCTTGAGAACCTTGAAAAGAGGCCTGGAGAACTCATTGTATGACGCCAAGCACTGGCATGACATCGAGCTCCAGAACCTGGGTTCTGTTATTGCCAAGCTAGAAGCTGAGCTTGGGGAGATCCAAAGGGAAACCGAGCAGCAGCAAAAAGACCGGGAGCATCTGCTGTCTGGAAAGTTACAACTGGAAAAAGACATTGTGTCCTATCACTGCCTTCTGGATAGAGAAGGAAGCAGCATGGACATAACTATCCAGCATCCCTGGTTCAAACGTGCTCTTGGATCCTTATATCCAAGCCGCTTGTTTGACCAGTTTTTTGGAGAAGGCCTTTTTGAATATGACCTCCTGCCTTTCCTCTCCTCCACCATCAGCCCTTATTACAGGCAGTCACTCTTCCGAACTGTGTTGGAATCAGGCATTTCTGAGGTGAGATCTGACCGAGACAAGTTTGTTATCTTCCTGGATGTTAAACATTTCTCTCCTGAAGACTTGACTGTGAAGGTGTTGGATGACTTTGTGGAAATTCATGGGAAGCACAGTGAAAGACAGGATGACCACGGCTATATTTCCCGTGAATTCCATCGTCGATACCGCCTGCCTTCCAATGTGGATCAGGCCTCCATTTCCTGCTCCCTGTCTGCTGATGGCATGCTGACCTTCTCTGGTCCCAAGATCCACTCTAATATGGATTCAAGCCACAGCGATCGATCCATCCCTGTATCTCGTGAGGAGAAGCCCACCTTGGCTCCCTCTTCCATGGAGACCCAGGCTGTCCAGAGGGAGCTCGAAACAGTGCCAGCTAATAGGATGGCTCAGACAAACCCTCTACCTGGGCCTCTAGGGCCATGGAAGGTAACCATCTATGACCAGGAGAACTTCCAGGGCAAGAGGGTGGAGTTCACAGGCCCCTGCCCCAATGTCTCCGAGTGCAGCTTTGACAACATCAGATCCCTGAAGGTGGAGTGTGGCGCATGGGTTGGTTATGAACACACAAGCTTCTGTGGGCAGCAGTTTGTCCTGGAGAGAGGAGAATACCCACGTTGGGAAGCCTGGAGCGGGAGCAACGCCTACCACGTTGAGCGTCTCATGTCCTTCCGACCAATCTGCTCTGCGAACCATAAGGAATCCAAGATCATGATCTTTGAGAAAGAAAACTTTATTGGCCGCCAGTGGGAGATATGCGATGACTACCCCTCCTTGCAGGCCATGGGCTGGTGCAACAATGAAGTTGGTTCCATGAAGATACAGTGTGGAGCATGGGTCTGCTACCAATATCCTGGATACCGTGGGTACCAGTATATCTTGGAGTGTGATCACCATGGAGGAGACTATAAGCATTGGAAAGAATGGGGCTCTCACGCCCAGACTTCCCAGATTCAGTCAATCCGCCGCATCCAGCAGATGTCTCAACAATGCACCAAATCATCTGGCCATTGGAAGATCGTGGTATGGGACCAGGAGGGCTTCCAGGGCCGCCGGCATGAATTCACAGCCGAGTGCCCCAGTGTTCTGGAGGTTGGCTTTGAGACAGTACGATCCATCAAAGTCCAGAGTGGAGCGTGGGTAGGCTTTGAACACGCTGGCTTCCAGGGGCAGCAGTTTGTCCTGGAGCGAGGGGAGTACCCCAGCTGGGAAGCCTGGAGCGGCAACGTAGCCTACCACGTCGAGAGGCTGACCTCCTTCCGTCCCATAGCCTGTGCGAACCACCGAGACTCCAGAATGACCATCTTTGAGCTTGAAAATTTTCTGGGCAGGAAGGGAGAGCTGAGTGATGACTACCCCTCCCTTCAAGCCATGGGCTGGGACAACAATGAAGTGGGCTCCTTCCGAGTCCATTGTGGGGCCTGGGTTTGTTCCCAGTTCCCAGGCTACCGGGGCTACCAGTACGTTCTGGAATGCGATCACCACTCAGGAGACTACAAACATTTTCGGGAGTGGGGGTCCCATGCTCAAACCTTCCAGATTCAGTCTATCCGCAGAATCCAGCAGATGTCCCAGCCTACAAAGGCCCCAACAGTCCCAACTACTGCTGCCAGCCCAGCCACAGAAGGAAAGGAAAAGGGGGCACCTGCCTCTGTGCCCACTCCCGGATCCACTCCCGCTCTGGTTCCTGCCTCCGTTCCCATTCCCAGCTCCAAGGTTGGGGACCTGACTACAGGAGGCTTTAGGCTGGTGGTCTTTGACCAGGAAAACTTCCAAGGCCGCCGTGTGGAGTTCTCTGGGGAGTGCATGAATCTGGGAGACCGAGGCTTCGACCGCGTTCGTAGCATCATCGTCATCTCGGGACCATGGGTGGCCTTTGAGCAGTCCAACTTCCGGGGAGAGATGTTCATCCTGGAGAAGGGCGAGTATCCTCGGTGGGACACCTGGTCTTGCAGCTATCGGAGTGACTGCCTCATGTCCTTCCGGCCCATCAGGATGGATTCCCTAGATCACAAGATCTGCCTGTTTGAATGTACTAACTTCAAGGGGAACAAGATGGAGATTCATGAGGATGATGTGCCCAGTCTCTGGGCCTATGGCTTCTGTGATCGTGTGGGCAGTGTGAAGGTGCCCAGTGGCACATGGGTTGGCTACCAGTACCCCGGCTACCGAGGCTACCAGTATCTGTTTGAGCCAGGCGAGTTCAAGCACTGGAATGAGTGGTCTGCCTACCAGCCCCAGATCCAGTCCGTCCGTCGAATCAGGGACATGCAATGGCACCAGAGGGGCTGCTTCCCCATCCCCACCAGTCTGCCCAAGATGGCGTCAGACTACCAGACTCAGTCCTCTAAACCGCAGCCCCTCAATCCCAAGATTGTCATCTTTGAGCAGGAAAACTTCCAGGGCCGCTCCCATGAGCTGAGTGGGCCATGTTCCAATCTAAAGGAGACTGGGATGGAGAAGGCGGCCTCCATTCTTGTGCAGTCAGGACCCTGGGTCGGGTACGAACAGGCCAACTGCAAAGGAGAGCAGTTTGTGTTTGAGAAAGGTGAGTACCCTCGATGGGACTCTTGGACCAACAGCCGCCGGACTGATGCACTCAGCTCACTGAGACCCATCAAAGTGGACAGCCAGGAGCATAAAATCATCCTTTATGAAAATCCTAACTTTACTGGGAAGAAGATTGAGATCATTGATGATGATGTGCCCAGTTTCCATGCCCATGGCTACCAGGAGAAAGTATCATCTGTGAGGGTACAGAGTGGAACGTGGGTGGGCTACCAATATCCAGGTTATCGAGGCTTCCAGTACCTATTTGAGAAGGGGGAATACAAGGACAGCAGTGATTTTGGGGCTCCCCATCCCCAGGTTCAGTCTGTCAGACGCATACGGGATATGCAATGGCACCAGCGAGGTGCCTTCCACCCAACCAACATGATGGAGCAGCAAAGTGTCCCAGAGCAGGCCGCTGCTGGGAAAAGCCACGGAGGCTTAGGGGGCAGCTTCAAGGTCTCGGTCTATGAGATGGAGAACTTCCAGGGAAAGAAGTGTGACTTCTCCGCCGAGTGCCCCAACTTGACTGAGGGTCTGCTGGAGAAGGTGGGCTCCATCCAGGTGGAATCTGGCCCGTGGTTAGCATTTGAACGCTGCGCCTTCCGGGGAGAACAATTTGTCCTTGAGAAGGGGGATTACCCCAGGTGGGACGCCTGGTCCAACAGCCATCACAGCGACAGCCTCCTCTCCCTTCGGCCCCTGCACATTGATAGCCCAGAGCACAAAATCCACCTGTTTGAGAATCCAGCTTACAGTGGTCGCAAGATGGAGATTGTCGATGATGACGTTCCTAGCCTGTGGGCTCACGGCTTCCAGGATCGGGTGGCCAGCATCAGAGTTATCAATGGAACGTGGGTAGGATATGAATTTCCTGGCTACAGAGGGCGTCAATATGTCTTTGAGCGGGGAGAGTATCGTCACTGGAATGAGTGGGATGCCAACCAACCCCAAATCCAGTCCGTCCGGCGTATCCGTGATCGCAAGTGGCACAAACGCGGCTGCTTCCTGAGTAGCATGTCCAAAAGTGTAGCCAAGATTACTTTCTATGATGACAAGAACTTCCAAGGTCACCACTATGACTGTGACGGTGACTGTGCTGATTTCCATACCTATCTGAGTTGCTGCAACTCCATCCGAGTGACCGGTGGGGCCTGGGTAGTTTATGAAAGGCCTAATTTTGCTGGGAACATGTACATCTTAACTCAAGGTGAATACCCTGATTACCACCACTGGAAAGGGCTCAATGACCGGCTTAGCTCCTGCAAGATCATCCATCTGTCGAGTGGAGGTCAGTATAAGCTTCAGATCTTTGAGAGGGGAGACTTCACCGGCCAGATGTATGAAACCACCGAGGACTGCCCTTCCGTCATGGAGCAGTTCCACATCCGTGAGATCCAGTCCTGTAAGGTCCTGGACGGGGTCTGGGTCTTCTATGAACAGCCCAACTATCATGGCAGGCAGTACTTCTTGGACAAGAAGGAGTACCGGAAGCCTGTGGACTGGGGCTCCCCATGCTCTGCGGTGCAGTCATTCCGCCGTATCATGGAGATGGGTGACTGGAGTTTCCTGGGGAACATCTTGGAGGAGGTGAATGAGCACTCCACGGTCATCGGCAGGGTCTGGCTCACTGTCCTCTTCATCTTCCGGATCCTCATCTTGGGCACAGCTGCAGAATTTGTGTGGGGAGACGAGCAGTCAGACTTTGTGTGTAACACCCAACAACCAGGTTGTGAGAATGTCTGCTATGACGAGGCCTTCCCCATCTCCCACATCCGCCTCTGGGTCTTACAGATCATCTTTGTCTCCACTCCATCCCTAGTGTATGTGGGCCATGCTGTGCACCATGTCCGTATGGAAGAAAAGCGGAAGGAGAGGGAAGCTGAGGAGGTGTGCCAGCAGTCTGGGAGCAATGGTGGTGAGAGGCTGCCTTTAGCCCTAGATCAAGGCAGTACTAAAAAGAGCAGCAATAGTACAAAAGGCACCAAAAAATTCCGGCTGGAAGGGACCCTCTTGAGGACCTACATCTGCCACATCATCTTTAAGACTCTCTTTGAGGTGGGCTTCATAGTGGGACATTATTTCTTATATGGCTTTCGGATCCTGCCCTTGTATCAATGTAGCCGATGGCCCTGCCCCAATGTGGTGGACTGCTTCGTGTCAAGACCGACCGAGAAGACCATTTTCATCCTTTTCATGCTTTCTGTGGCCTGCGTGTCTCTCTTCCTCAACATCATGGAAATTAGCCACTTGGGTCTGAAGAGAATCCGATCTGCTTTCAATAGGCCCACAGAACAACCACTGGGGGAGATCCCTGAGAAATCTCTCCACTCCATTGCTGTTTCCTCCATCCAAAAGGCCAAGGGCTACCAGCTCCTAGAAGAAGAGAAGATCGTATCCCACTATTTCCCCCTGACTGAGGTTGGGGTCGTGGAGACAAGACCACTGGCTGCCACACCATTTGGCCGTTTTGAAGAGAAGATTGGCACTGGACCTCTGGGAGATCTGTCCCGGGCTTACACGGAAACACTGCCTTCCTATGCTCAAGTGGGAGAACAGGAAGTAGAGGCAGAAAGGGAGGAGGAGGAGGGAGAGGTACCACCAGAGGAAGAGGAGAAAAGGCAGGAACCAGAGGCAGGAACCCCAGAAGTGCAGGAGGCC---ACTGTGGAGC------AGGAAGAGGAGAATGAGAAGGCAGAAACCCCA---GAAAGAAAGGCAGGAGATAAG------------------CAAGAGCTGCCAATGGAGAAGGCACCACTGTGCCCAGAACTGGCATCAGATGACAACAGACCCCTCAGCCGGCTGAGCAAAGCCAGCAGCCGGGCAAGGTCGGATGATTTGACTGTAATGTCTCTCTCTGTCTACAATTCTGCAGCCTCCCAACAGGCTTCCTCTCGTAGTGGAGTGGGGGGCCGCCAGCTCAGCCTGCTGTCTAGCACCAGTGGT---GGAGGGGGCTTTGGTGGAAACATTTTTGGCTCTGGGGCAAGCTCTGGGGGTGGTTTCAGTGTTGCATCCATGCTTGGATCCAGTTGTGGCTTTGGGAGCATCTCTAGGAGTGCCATTGGAGGAGGACTGGGTGGTGGTTATGGAGCAGGATTGGGC------------------------------------------------AGTGGTTATGGAGCAGGAATGGGCAGTGGTTATGGAGCAGGACTGGGC------------------------AGTGGTTATGGAGCAGGACTGGGCAGTGGCTTTGGAGCAGGACTAGGAAGTGGTTATGGAGGAGGGCTAGGGAATGGTTATGGAGGAGGACTGGGCAGTGGCTCAATAGGTATTCCATGTAGTAATGATGGAGTCCTTATTTCTGGATCAGAAAAGGAAACTATGCAAAACCTCAATGACAGATTGGCTTCCTACCTGGCTAAAGTCCGGGCTCTAGAGGAAGCAAACACTGATCTGGAGAACAAAATTCGAGACTGGTATGAAACACGTGTGACTGGAGACTCTGCATCAGGAAATGATTATGAAAAATATTACCCAATAATAGAAGATCTTAAGAATAAGATTATTTCAGCCACAATCGAGAATGCTCGACTCATTTTGCAGATTGATAATGCAAGATTGGCAGCTGATGACTTCAGGATGAAGTATGAGAATGAACAGGCCCTGCGCCAGAATGTCGAAGCTGATATCAATGGCCTGCGCAAAGTGCTAGATGAATTGACCCTGGCCAGGGCTGATTTGGAGATGCAGATTGAAAGCCTGATGGAAGAGCTGACTTATCTTAAGAAGAACCATGAAGAGGAACTTCAAGCTATCCAAGCTGGGGGACCCGGCCAAGTTAGTGTGGAGATGGATGCTGCTCCAGGAATCAACTTGACCAAACTACTGAATGACATGAGAGAGCAATACGAAGCTATTGCCGAGCAGAATCGCAAGGAAGCTGAAGCTTGGTTCGTGGAGAAAAGTGGAGAACTCAAGAAGGAGATCAGCAGCAACACGGAACAGCTTCAGACGAGCAAGAGCGAAATAACGGACTTGAAGCGCATGCTCCAAAGTTTAGAAATTGAGCTTCAGTCACAGCTTGCTATGAGAAAGTCCTTTGAAGATACATTAGCTGAAACAGAAAGTGGTTACTGCAATCAGCTCTCCCAGATACAGCTCCAAATCGGAAATCTGGAGGCCCAGCTTTCCCAGGTGAGGAGTGATATGGAGCGTCAGAATGCAGAGTATGAACAACTCCTAAACATCAAGACCCGGCTGGAGATGGAGATTGAGACCTACCGTCGTCTGTTGGAGGGAGAAGGGGAAGGGATTGGTGTTACTGAAAGTTTAACCGTGCCAGAATCCAATTCTCGAGCACAATCAATTGATTCTTCCAAAGATCCAAGCAGAACAAGAAAAATCAAGACAATTGTGCAGGAGGTAGTGGATGGGAAAGTTGTTACTTCGGAAGTTCGGGAAATTGAAGAAGAAATTGGCTCTATGTACAGCTTCATGGGCGGGGGCCTCTTCTGTGCCTGGGTGGGGAACATCCTTCTTGTGGTTGCCACGGCTACGGACCATTGGATGCAGTACCGGCTGTCGGGGGCCTTTGCCCACCAGGGACTGTGGCGCTATTGCCTCAGCAACAAGTGTTACCTGCAGACCGAGAGTATTGCATACTGGAACGCGACACGAGCCTTCATGATCCTGGCTGCTCTCTGCTGCTTTGTGGGGATTGTCATTGGGATCCTGGCCTTTGCCCAGCTGCCCACCTTCCACCGACTCACGCGCCCCTTCTCGGCGGGCATTATGTTCTTTATCTCCACTCTCTTCGTCCTTCTGGCCATGGCCATCTACACCGGAGTCACCGTCAGCTTCCTGGGCCGCCGCTTCGGTGACTGGCGCTTCTCCTGGTCCTACATTCTGGGCTGGGTCTCTTTGCTCATGACCTTCTTTGCAGGGATATTTTACATGTGTGCCTACCGAATGCATGAATGTCGCCGCCTGTCTGGGCCCCGCATGTGGGAACTTCGCTCAGCCTCCTTCTGGAGGGCCATTTTTGCCGAATTTTTTGCCACCCTCTTTTATGTCTTCTTTGGGCTGGGAGCCTCCCTACGCTGGGCACCCGGCCCCATACACGTCCTGCAGGTGGCTGTGGCCTTTGGACTAGCCCTGGCCACCTTGGTGCAGGCAGTAGGCCATGTCAGCGGAGCCCATGTCAACCCAGCTGTCACCTTCGCTTTCCTCGTGGGCTCCCAGATGTCCCTGCTCCGGGCCCTCTGCTACATTGTAGCCCAGTTGCTGGGGGCTGTTGCTGGGGCTGCTGTGCTGTATAGTGTTACCCCCCCAGCTGTCCGTGGGAACCTGGCGCTCAACACGCTACACCCTGGGGTGAGCGTGGGTCAGGCCACTATCGTGGAGATCTTCTTGACCCTTCAGTTTGTGCTCTGCATCTTTGCCACGTTTGATGAGAGGAGGAATGGACGCTTGGGTTCTGTGGCATTAGCTATTGGTGTCTCTCTCACCCTGGGGCACCTGTTTGGGATGTATTATACAGGTGCAGGCATGAACCCTGCTCGATCCTTTGCTCCTGCTATCCTCACCAGGAACTTCAGCAACCACTGGGTGTACTGGGTAGGACCGATCATCGGGGGATCTCTAGGTGGCCTTCTCTATGACTTCCTCCTCTTTCCCCGGATCAAGAGTGTGTCAGAGAGACTAACTATCCTCAAGGGTATCAGGCCCAATGACTCTGATGGGCAACCAGAGGTCACTGGGGAGCCTGTTGAGCTAAAGACCCAAGCCCTA
Notoryctes_typhlops_DNA_Zoo  ATGTATAGGAGCACCTATCTGCGTGAGACCCGAAAGAAGAAATATGAGCGGGCTGATGAATTACACGGCTCAGGAGAGCTGAGTACCTTGGGCCAGGCTCAAGGGCTGGAGAATCTACAGGAGCTCAATGAACGCTTTGCCAACTACATCAACTGGGCACGGGGGCTGGAGCAACAGAATGCCATCTTCAGAAAGCAGCTAGAGACCTTCCAGCATCTGGATGAATTGGCTAGCTTGGAGGAAGCATTTTCTGAGCAAATAGAGCTGAACCTTCAGCGGGCAAGGGACCTGGCTATTGACGGAGCCAAGCAGGAGCATGAGGACAAGGATGCCCAATGGGTACTTGATGAGTTTNNNAATAAGTATCAAAATGAATGTGA---------CCTGCTGAAAGAGACTCTTGAACTTCTGAATAAG------------------------------------------------------------------------------------------------AATCTCTTGGAAATCCAGACCTATGTCAGTGTCCTCCAGCCGATCATACAGAACACTCCTCCAGTGTCCACAATTACCATGGGCTTAAGTGAGGAGAAGCTCATAGCTGAAAGGAGAGTTCCCATTCTGCAGAGCCAGCTTGAAGAATACAAAGGTATCCTGGCCCAGTTACAGATGCAGAAATCCAAGCTGCAGGCTGAGACTGTGACACTGAAACAAACTATTAAAAACACCCAGGAGAGTTATGATGATGAGATTCAAATTTACAATGAGCAGATTGAAACTCTGAAAAGAGAGATTGAAGATGCAGAAAGAATGCTGGGGAAGTATACTAATGACTGCCGCCAGTTGGCAATATACCAGCAATCACTGGAAAATGAATTGGAGCGGTACAAGCGCATCATTGAGAATGAAGATAACAGACTGAATTCTGCTA---TTGGAGCACCAATCACACTTTTTACTCAGAGCTACCAAGCTTCTTACAACATGCCTTCCATCAGAATAGCTATCATCCGGGCTATGCAGGCTATAACAACAGTAAAACCAAGACAAAAAGGTCTACCAAAGAAAGCTTCAAGAAAANNNNAGATTAAAACTAAAGACAAATCAGATGAAACTTTAGAGGATCAACCAGCCAAAAAATCTGGGGAAGGTAAAGACCAAATGCAGCCTCAAGATGTGTGCCAATCAGAGCTGGAAGTGAGCCATAAAGAACCAGGGACCCTAAAACAANNNGTAACCCCAGAGGATATGCCAGATAGTACACAGAAAAGCACAGCCTTAGGTAAAATGTGTAATAATATTAAAGAGAAAGTAAGACGTGACAAAGAAGCTGAGCCTCCATCTGATCTCTACACCAAAGGGCGTCATGTACTTTGTACAGGAGATGCCAATTCTGTAGATCCCGACGTTTGTTCTTCATCCGTCCCAGCAAAAGGTGGGATAGTTGTTTCAATTGACCAGCTATGTCATGGGGATGATGTGAAGCCAATACCTAGA---CTGACTGAACTCTCATCCCCAAATGGA---GATGAACCAGAGGAACAT---GATGAANNNAAAAATCAAGAACATTCTGGAGATGGAAAGAATGAAAGCAAAAACAGAGAT------NNNTGGAAGGTGGGAGAAAAAATTGATGATATTCCAAAGAATAAGGGGACTGTGAAGCCCTGTCCAGTAGTCATCCGTGGTCC-AATGGACATTTTGCAGGCCATTCACAG---ATCGGGAAAGATAAAACTTCTGAGGCAGCAGATAAGGGGTTACTAAAGAAAGGCCTCCATGGGTCCATGACCCATGAGAAGGTAGAGGTGGTAGAATCCATAGAGAAATTTTCAACTGATCGAATTCAGACTTATGAAGAAACAGCAGTGATTGTAGAAACAATGATAGAAAAAACAAACAGGAAGAAACCAGGAGGCAAAAGCTCAATGCCCTTCCCAAAGCATCGGTCTTCATTCTTGGCGTCCCATTCCTCAGACAGTCTTGAGAGTCCAGGAGCCTCAGGCTGCCAGGTCAGTGTCGGAAGGAATAGCATGGGCAGCCTCCCCTGGCTCCCAGGGTCTGGAGTGTATNTGGGGGCAGTGCCAGCTGGAGGAGTGAGCAGCCTGGGCACCCAAGTGTCCCGCCGGGCACTGGGCATCAGCAGAGTCTTTCTGCAGGGTCTGCAGAGCTCCTCCACAGCCGTGGCTCTGAGCTCAGGATTGGAGAAGAATAGAGGCGTCTTCTTTGAGTCGTTGAATGGCTGCATGGTGGAGTACGTGGAAAAGGTCCGAGCTTTG------GTGAACAGGGAGTTAGAGGAACATCTGCGGGTCTACCTGGAGAAGAAAGCCTCCAGCATCAGCAACTGGGGAGCCCTGCGGGAGACCTGGGAAAACATCTACCATCAGNNNNNNNNNNNNNNNNNNNNNNNNNNNNNNNNNNNNNNNNNNNNNNNNNNNNNNNNNNNNNNNNNNNNNNNNNNNNNNNNNNNATATGAAAATGAGCAGCCTTTCNNNAAAGCAGCTGAAGATGAAATTAACTCTCTGTACAAAGTGATTGATAATGCTAATTTGACTAAAATGGATCTAGAGAGCCAGATTGAAAGCATGAAAGAAGAACTGGCTTTCCTGTCAAGGAGCCATGAAGAGGATGTGAAAGTGCTATACAAACATCTGGCTGGGTCAGAACTGGAAGGAATGGATGCTTCCATTGGTACTGGCTTGGATGGCATTCTGGAGACCATCAGAATTCACTGGGAGAAGGACATAGAGAAGAACCGGGCAGAAACAGGGGCTTTGCTCTATGCCAAG------------------------------------------------------------------------------------------------------------------------------------AAAGGAGGTCTGGAGAACTCGTTGTATGATGCCAAGCACTGGCGTGACATCGAGCTCCAGAACCTGGGCTCTGTTATTGCCAAGCTGGAAGCAGAGCTTGGGGAAATCCAAAGGGAAACTGAGCAGCAGCAAAAAGACCCGGAGCATCTGTTGTCTGGCAAGTTACAACTGGAGAAAGACATTGTGTCCTATCACTGCCTTCTGGATAGAGAAGGAAGCAGCATGGACATAACTATCCAGCACCCCTGGTTCAAACGTTCTCTTGGATCCTTATATCCAAGCCACTTGTTTGACCAGTTTTTTGGAGAAGGCCTTTTTGAATATGACCTCCTGCCTTTCCTCTCCTCTACCATCAGCCCTTATTACAGGCAGTCACTCTTTCGAACTGTGTTGGAATCAGGCATTTCTGAGGTGAGATCTGACCGAGACAAGTTTATTATCTTCCTGGATGTAAAACACTTCTCTCCTGAAGACTTGACAGTGAAGTTGTTGGATAACTTTGTGGAAATTCATGGAAAGCACAGTGAAAGGCAGGATGACCATGGTTATATTTCCCGCGAATTCCATCGTCGGTATCGGCAGCCTTCCAATGTGGATNNNGCTTCCATTTCCTGCTCCCTGTCTGCTGATGGCATGCTGACCTTCTCTGGTCCCAAGATCCACTCTAACATGGATTCAAGCCACAGTGATCGATCCATCCCTGTATCTCACGAGGAGAAACCCACCTTGGCTCCCTCTTCCATGGAGACCCAGGCTGTCCAGAGGAAGCTGGAAACTGTGCCAGCTACTAGAATGGCTCAGACAAACCCTCTGCCTGGGCCTCTAGGGACANNNAAGGTAATCATCT---ACCGGGAAAACTTCCAGGGAAAGAGAGCGGAGTTCACGGGCCCCTGCCCCAATGTCTCTGAGGGCAGCTTGGACAACGTCAGATCCCTGAAGGTGGAATGTGGCGTATGGATTGGTTATGAACACACAAGCTTCTGTGCGCAGCAGTTTGTCCTGGAGACAGGAGAATACCCCCGTTGGGAAGCCTGGAGTGGAAGCAATGCCTACCATGTGGANNNNNNNACGTCCTTTCGTCCAATCGGCTCTGCGAACCATAAGGAATCCAAGATCGTGGTCTTTGAGAAAGAGAACTTTATNNNNNNNCTGTGGGAGATCTGTGATGACNNNCCCTCTTTGCAGGCCATGGGCTGGCGCAACNACAAAGTTGGTTCCATGAAGATACACCGTGGAGCATGGGTCTGCTACCAATATCCTGGATACCGTGGCTACCAGTACATCTTGGAGTGTGATCATCGTGGA---GACTATAAGGGCTGGAGAGAATGGGGCTCTCTCGCCCAGACCTCCCAGATTCAGTCAATCCGCCGCATCCAGCAGATGTCTCAGCAATGTGCAAAATCATCTGGTCACTGGAAGACCATGGTTTGGGACCAGGAGGGATTCCAGGGCCGGAGGCATGAATTCACAGCTGAGTGCCCCAGTGTTCTGGATTTTGGCTTTGAGACAGTCCAATCCATCAAAGTACAGAGTGGAGCGTGGGCAGGCTTTGAGCACGCTGGCTTCCAAGGACAGCAGTTCACCCTGGAGCGGGGCGAGTACCTGGTTTGGGAAGCCTGGAGTGGCAATGTCGCCTACCATGTAGAGTGGTTGACCTCTTTTCATCCTGTAGCTTGTGCGAATCACCGAGACTCCAGGATGACCGTCTTTGAACAGGAAAACTTTCTGGGCAGGAAGGGAGAGCTGAGTGATGACTACCCCTCCCTGCAAGACATGGGCTGGGACAACAATGAAGTGGGCTCCTTCNNNGTCTATTGTGGGGCCTGGGTTTGTTCCCAGTTCCCAGGTTACCGAGGCTACCAGTATGTTCTGGAATGTGATAACCATTCAGGAGATTACAAACACTTTCAGGAGTGGGGCTCCCATGCTCAAACCTTCCAGATTCAGTCCGTCCAAAGAATCCAGCAGAAGTCCAAACCTGCAAAGGTCCCAATAGTCCCAAATACTGCTGCCAGCCCAGCCACCCAGGGAAAGGAAAAAGGGGCACTGGCCTCAGTGCCCGCTCCTGGACCCACCTCAGCTCTGGTTCCTGCCTCTGCTCCCATCCCCAGTTCCAAGGTTGGGGACCTGTCCATGGGAGGCTTCAGGCTGGTGGTCTTTGATCAGGAAANCTTCCAAGGCCACTATGTGGAATTCTCAGGGGAATGCATGAATCTGAGTGACCGAGGCTTCGACCAAGTTCACAGCATCATTGTCATCTCAGGACTANNNGTGGCTTTTGAGCAGTCCAACTTCCAGGGAGAGATGTTCATCTTGGAAAAGGGTGAGTATCCCCGATGGGACACCTGGTCTNNNAGTTACCACAGTGACTGCCTCATGTCCTTCCGGCCCATCAGGATGGACTATTTAGATCACAAGATGTGCCTGTTTGAATGTACTAACTTCAAAGGGAACAAAATGGAGATTCAGGAGGATGATGGGCCCAGTTTCNNNGCCTATGGCTTCTATGACCACGTGGGCAGTGTGAAGGTGCCCAGTGGCACATGGGTTGGCTACCAGTACCTGGGATACCGTGGCTACCAGAATCTGTTTGAGGCAGGCGAGTTCAAGCACTGGAATGAGTGGTCTGCCTACCAGCCCCAGATCCGGTCTGTCCATAGAATTAGAGACATGCAGTGGCACCAGAGGGGCTGCTTCTCCATCCCCACCAGTCTGCCCAAGATGGCATCAGATTACCAGACTCAGTCTTCTAAACCACAGAAGCTCAGTCCCAAGATTGTCATCTTTGATCAGGAGAACTTCCAAGGCCACTCTCAGGAGCTGAGTGGGCCATGTGCCAACCTAAAGGAGACTGGGTTGGAGAAGGAGGCCTCCATCCTTGTGCAGTCGGGATCCTGGGTCGGGTATGAACAGGCCAACTGCAAAGGAGAGCAGTTTGTATTTGAGAAAGGTGAGTATCCCNNNTGGGATTCTTGGACCAACGGCCGCCAGACTGATGTGCTCTGCTCACTGAGACCTATCAAAGTGGATAGCCAGGAACACAAAATCATCCTTTATGAAAACCCTAACTTCACTGGGAAGAAGATTGAAATCATTGATGATGACGTGCCCAGTTTCCATGCCCATGGCTACCAGGAGAAAGTATCATCTGTGAGGGTACAGAGTGGAACGTGGGTGGGCTACCAGTATCCAGGTTATCGTGGCTTCCAGTACCTGTTTGAGAAGGGGGACTACAAGGACAGTAGTGATTTTGGGGCTCCCCACCCCCAGGTCCAGTCTGTAAGGCGCATACGGGATATGCAATGGCACCAGCGAGGTGTCTTCCACTCAACCAACATGATGGAACAACAGAGTGTCCCACAGCAGGCAGCTGCTTGGAAAAGCCACGGAAGTTTGGGGGAAAGCTACAAGGTCTCAGTCTATGAGCTGGAGAACTTCCAGGGGAAGAAGTGTGAATTCTCCACTGAGTGCCCCAACCTGACCAAAAGTCTGCTGGAGAAGGTGGGCTCAATCCAGGTGGAATCTGGCCCGTGGTTGGCATTTGAGTGCTGTGCCTTCCAGGGAGAGCAGTTTGTCCTAGAGAAGGGGGATTATCCCAGGTGGGATGCCTGGTCTAACAGCCATCACAGTGACAGCCTCCTCTCCCTTAGGCCCCTGCACATTGACAGCCCAGAGCACAAAATCCACCTGTTTGAGAATCCAGGCTACAGTGGCCGCAAGATAGAGATTGTGGATGATGACGTTCCCAGTCTCTGGGTTCATGGCTTCCAGGACNNNGTGGCTAGCATCAGAGTCATCAATGGAATATGGGTAGGCTATGAATTTCCTGGCTACCGAGGGCACCAATATGTTTTTGAGAGGGGAGAGTACTGCCATTGGAACGAGTGGGATGCCAATCAGCCCCAAATCCAGTCCTTCCGGCATATCTGTGACCGCAAGTGGCATAAACGCGGCTGCTTCCTGAAGGTCATGTCTAAAAGTGTAGCCAAAATTGCTTTCTATGATGACAAGAACTTCCAAGGTCACTACTATGAGTGTGACGGTGACTGTGCTTATTTCCACACATACCTGAGTTGCTGTAGCTCCATCNNNGTGGCTCGTGGGGCCTGGGTTGTTTATAAGAGGCCTAACTTTGGTGGGAACATGTACATCTTAACTCAGGGCGAGTACCCCGATTACCACCACTGGAGGGGGCTGAAAGATCAACTGAGCTCCTGCAAGATCGTCCATCTGTCNNNNNNNNNNNNNNNNNNNNNNNNNNNNNNNGAGAGGGGAGACTTCAATGGACAGATGTATGAGACCACTGAAGACTGCCTTTCTGTCGTGGGACAGTTCCACAGTCAGGAGATCCAGTCCTGTAAAGTCCTGGATGGGGTCTGGGTCTCCTCTGAGCAGCCCAACTATCATGGCAGGGAGGACTTCTTGGACAAGAAGGAGTACCGCAAGCCTGTGGACTGGGACTCTCCATGCTCAGCTGTTNNNTTATTCCGCCGAATCATGGAGATGGGTGACTGGAGTTTCCTGGGAAACATCTTAGAGGAGGTGAATGAGCACTTCACAGTCATCGGCAGGGTCTGGCTCACTGTGCTCTTCATCTTCTGGATCCTCATCCTGGGCACGGCTGCAGAATTTGTGTGGGGAGACGAGCAGTCGAACTTTGCATGTAACCCCCAACAACCAGGTTGTGAGAATGTCTGCTACGACGAGGCATTCCCCATCTCCCACATCCATCTATGGGTCTTACAGATCATCTCTGTCTCCACACCATCCCTGGTATATGTGGGTCATGCTGTGCACCATGTCCNTATGGAAGAAAAGCGGAAGGAAAGGGAAGCTGCGGAGGTGTGCCAGCAGTCTGGGGGCAAT---GATGAGAGGCTGCCATTAGCCCTGGATCCAGGCAGTACCAAGAAGAACAGCAACAGTACCAAGGGCACCAAAAAGTTCCAGCTGGAAGGGAGCCTCTTGAGGACCTACATCTGCCATATCATCTTTAAGACTCTCTTGGAAGTGGGCTTCATGGTGGGACATTACTTCTTGTATGGCTTTCGCATTCTACCCCTTGATCAGTGTAGCAGATGGCCCTGCCCCAATGTGGTGGACTGCTTTGTGTCACAGCCCATTGAGAAGACCATTTTCATCCTTTTCATGCTCTCTGTAGCCTCTGTATCCCTCTTCCTCAACATCATGGAAATCAGTCACCTGGGCCTGAAGAGAATCCAATCTGCTTTCAATAGATGCATTGAACAACCCCTGGGGGAGATCCTTGAGAAATCCTTCTACTCCATTGCTGTCTCCTCCATCCAAAAGGCTAAGGGCTACCAGCTCCTGGAAAAAGAGAAAATCATATACGCCTATTTCCCCCTGACTGAGGTTGGGGTAGTAGAGACGAGACCACCTCCTGCCACACCTTTCAGCCGTTTTGAAGAGAAAATTGGCACTGGACTTCTTGGAGATTTGTCCCGGGCTTACATGGAAACNNNNCCTTCCTATGCTCAAGTGGAAGAACAGGAAGTAGAGGCAGAGTGTGAAGAGAAAGAGGCAGAGGCACCACCAGAGGAGGAAGAGAAGAGGCAGGAATTAGAGGCAGTGACCCCAGAGGTACAAGAGAAC---ACTGTGGAGC------AGGAGGAAGAGGAGAAAA---CAGGAACCCCAGGAGAAAGAAAGGCAGTAGCTAAG------------------CAAGAGCTGCCAGTGGAGAAGGTGCCACTATGCCCAGAGCGGGCAGCAGATGCCACCAGACCCCTCAGCCGGCTAAGCAAAGCCAGCAGCCGAGCAAGGTCAGATGATTTGACTGTAATGTCTCTCTCTGTCTACAATTCTGAGGCCTCCCAGAAAGCT---TCTTGGAGTGGAGTGGAGGACAGCTGGCCCAGCTGGTTGTCTAGCTCCAGTAGT---GGGGGTGGCTTTGGTGGAAACATTTTTGGCTCTGGGGCAAGCTCTAGGGGTGGTATTAGTGGTGCTTCCATGTTTGGTCCTAGCTGCGGCTTTGGGAGCAGCTCCAGGTGTGCCTTGGGAGGAGGACTGAGTAGTCGTTATGGAGCAGGA------------------------------------------------------------------------------------------------------------------------------------------------------------------------------------------------------------------------CTGGGCAGTGGCTCAATAGGCATCCCCTGTAGCAATAATGGAGTCCTTCTTTCTGGATCAGAAAAGAAAACCATGCAAAACCTCAATGATAGGTTGGCTTCCTACCTGGCTAAAGTCCGGACTCTAGAGGAAGCAAACACTGAACTGGAGAACAAAATTCGAGACTGGTATGAAACATGTGTGATTAGTATCTCTGCATCAGGAAATGATTATGAAAAATATCACCCCTTAATTGAAGATCTCAAGAATAAGATTATTTCAGCCACAATCGAGAATGCTCGACTCGTTTTGCAGATTGACAAGGCNAGGTTTGCAACAGATGGTTTTAGGATGAAGTACGAGAATGAGCAGGTCATGTGCCAGAATGTTGAAGTTGACATCAATGGCCTGCACAAGGTGCTGGATGAATTGACCCTGTCCAGGACTGACCTGGCGAGGCAGATTGAAAGCCTGATGGAAGAACTGACTTATCTTAAAAAGAACCATGAAGAGAAACTTCAAGCCATCCAGGCTGGGGGACCCGGGCAAGTTAGAGTGGAGAAGAATGCTGCTCCAGGAATCAACTTGACCAAACTCCTGAATGACATGAGAGTACAGTACGAAGCCATTGCCGAGCAGAATCGCAAGGAAGCTGAAGCTNNNTTCCTTGAAAAAAGTGGAGAACTCAAGAAGGAGATGGGCAACAACACAGAACAGCTCCAGACAAGCAAGAGTGAAATAACCGACTCGAAACGCACGCTCCAAAGTTTAGAAATTGAGCTGCAGTCTCAGTTTGCTATGAGAAAATCCTTCGAAGACGCTTTAGCAGAAATAGAAAGTGGTTACTGCAATCAGCTCTCCCAGATACAGCTCCAAATTGGCAATCTGGAGGCCCAGCTTTCCCAAGTGAGGTGTGAGATAGGACGTCAGAATGCTGAATATGAGCAACTCCTAAATATCAAGACCCGGCTGGAGATGGAGATTGCGACGTACAACCGCCTGTTGGAGGGACAAATTGAAGGGAATGATGCTGATGAAAGTTTAACTTTGCCAGAATCCAATTCTCAAGCACAGTCAATTGATTCTTCCAAAGATCCAACCAGAACAAGGGAAATCAAGACAATCATGCAGGAGGTAGCGGATGGGAAAGTTGTTGCCTCTGAAGTTTGGGAAATTGAAGAAGAAATC??????ATGTACAGCTTCATGGGAGGTGGCCTCTTCTGTGCCTGGGTGGGGAACATTCTTCTTGCGGTGGCCACAGCTACAGACCATTGGATGCAGTCCTGGCTGTCTGGTGCCTTTGCCCACCAGGGTCTGTGGTGCTACTGCCTCAGTAACAAATGTTACCTGCAGACCGAGAGTATCGCATATTGGAATGCAACCCGGGCCTTCATGATCCTGGCTGCCCTCTGTTGCTTTTCGGGGATCGTCACTGGGATTTTGGCCTTTGCCCAGCTGCCTACCTTCCACCGACTCACACGCCCCTTCTCAGCAGGCATCACGTTCTTTGTTTCCACTCTCTTTGTCCTTCATGCTATGGCCATCTACACTGGAGTCACCATCAGCTTCCTAGGCCGCCGTTTTGGTGACTGGCGCTTCTCCTGGTCCTACATTCTGGGTTGGGTGTCTCTGCTCATGACCTTCTCTGCAGGAATATTTTACATGTGTGCCTACCGAATGCATGAATGTCATCGGCTGTCTGGGCCTCGCATGTGGGAACTTTGCTCAGTCTCCTTCTGGAGGGTCATTTTTGCTGAGTTTTTCGCCACCCNTTTTTATGTCTTCTTTGGGCTGGGGGTCTTACTCCCCTGGGCACCGGGCCCTGTACATGTCCTGCAGGTGGCTGTGGCCTTTGGACTAGCCCTGGCCACATTGGTGCAGGCAGTAGGTCATGTCAGTGGAGCCCATGATAATCCAGCTGTCACCTTTGCTTTCCTCGTGGGCTCCCAGATGTCCCTGCTACGGGCCCTCTGCTATATTCTAGCCCAGTTGCTTGGGGCTGTTGCTGGGGCTGCTGTACTGTATAGTGTTACCCCCCCAGCGGTCCGTGGGAACCTGGAGCTCAACACGCTACACCTTGGGGTGAGTGTAGGTCAGGCCACTATCGTGGAGATCTTCTTAACCCTTCAGTTTGTGCTCTGCATCTTTGCTACGTTTGATGAAAGGAGGAATGGACACTTGGGTTCTGTGGCATTAGCTATTGGTGTCTCTCTCACCCTGGGGCACCTGTTTGGGATGTATTATACAGGTGCAGGCATGAACCCTGCTNNNTCCTTTGCTCCTGCTATCCTCACCAGGAACTTCAGCAACCACTGGGTGTACTGGGTAGGCCCCATCATTGGGGGAACTCTAGGTGGCCTTCTCTATGACTTCCTCCTCTTTCCCCAGATCAAAAGTGTCTCAGAAAGACTAACTATCCTCAAGGGTATCAGGCCCAGTGACTCTGATGAGCAGCCAGAGGTCACTGGGGAGCCAGTTGAGCTAAAGACCCAAGCCCTA
Notoryctes_typhlops_NYGC  ATGTATAGGAGCACCTATCTGCGTGAGACCCGAAAGAAGAAATATGAGCGGGCTGATGAATTACACGGCTCAGGAGAGCTGAGTACCTTGGGCCAGGCTCAAGGGCTGGAGAATCTACAGGAGCTCAATGAACGCTTTGCCAACTACATCAACTGGGCACGGGGGCTGGAGCAACAGAATGCCATCTTCCGAAAGCAGCTAGAGACCTTCCAGCATCTGGATGAATTGGCTAGCTTGGAGGAAGCATTTTCTGAGCAAATAGAGCTGAACCTTCAGCGGGCAAGGGACCTGGCTATTGACGGAGCCAAGCAGGAGCATGAGGACAAGGATGCCCAATGGGTACTTGATGAGTTTNNNAATAAGTATCAAAATGAATGTGAATTTCAGCTCCTGCTGAAAGAGACTCTTGAACTTCTGAATAAG------------------------------------------------------------------------------------------------AATCTCTTGGAAATCCAGACCTATGTCAGTGTCCTCCAGCCGATCATACAGAACACTCCTCCAGTGTCCACAATTACCATGGGCTTAAGTGAGGAGAAGCTCATAGCTGAAAGGAGAGTTCCCATTCTGCAGAGCCAGCTTGAAGAATACAAAGGTATCCTGGCCCAGTTACAGATGCAGAAATCCAAGCTGCAGGCTGAGACTGTGACACTGAAACAAACTATTAAAAACACCCAGGAGAGTTATGATGATGAGATTCAAATTTACAATGAGCAGATTGAAACTCTGAAAAGAGAGATTGAAGATGCAGAAAGAATGCTGGGGAAGTATACTAATGACTGCCGCCAGTTGGCAATATACCAGCAATCACTGGAAAATGAATTGGAGCGGTACAAGCGCATCATTGAGAATGAAGATAACAGACTGAATTCTGCTA---TTGGAGCACCAATCACACTTTTTACTCAGAGCTACCAAGCTTCTTACAACATGCCTTCCATCAGAATAGCTATCATCCGGGCTATGCAGGCTATAACAACAGTAAAACCAAGACAAAAAGGTCTACCAAAGAAAGCTTCAAGAAAANNNNAGATTAAAACTAAAGACAAATCAGATGAAACTTTAGAGGATCAACCAGCCAAAAAATCTGGGGAAGGTAAAGACCAAATGCAGCCTCAAGATGTGTGCCAATCAGAGCTGGAAGTGAGCCATAAAGAACCAGGGACCCTAAAACAANNNGTAACCCCAGAGGATATTCCAGATAGTACACAGAAAAGCACAGCCTTAGGTAAAATGTGTAATAATATTAAAGAGAAAGTAAGACGTGACAAAGAAGCTGAGCCTCCATCTGATCTCTACACCAAAGGGCGTCATGTACTTTGTACAGGAGATGCCAATTCTGTAGATCCCGACGTTTGTTCTTCATCCGTCCCAGCAAAAGGTGGGATAGTTGTTTCAATTGACCAGCTATGTCATGGGGATGATGTGAAGCCAATACCTAGA---CTGACCGAACTCTCATCCCCAAATGGA---GATGAACCAGAGGAATAT---GATGAANNNAAAAATCAAGAACATTCTGGAGATGGAAAGAATGAAAGCAAAAACAGAGAT------NNNTGGAAGGTGGGAGAAAAAATTGATGATATTCCAAAGAATAAGGGGACTGTGAAGCCCTGTCCAGTAGTCATCCGTGGTCC-AATGGACATTTTGCAGGCCATTCACAG---ATCGGGAAAGATAAAACTTCTGAGGCAGCAGATAAGGGGTTACTAAAGAAAGGCCTCCATGGGTCCATGACCCATGAGAAGGTAGAGGTGGTAGAATCCATAGAGAAATTTTCAACTGATCGAATTCAGACTTATGAAGAAACAGCAGTGATTGTAGAAACAATGATAGAAAAAACAAACAGGAAGAAACCAGGAGGCAAAAGCTCAATGCCCTTCCCAAAGCATCGGTCTTCATTCTTGGCGTCCCATTCCTCAGACAGTCTTGAGAGTCCAGGAGCCTCAGGCTGCCAGGTCAGTGTCGGAAGGAATAGCATGGGCAGCCTCCCCTGGCTCCCAGGGTCTGGAGTGTATNTGGGGGCAGTGCCAGCTGGAGGAGTGAGCAGCCTGGGCACCCAAGTGTCCCGCCGGGCACTGGGCATCAGCAGAGTCTTTCTGCAGGGTCTGCAGAGCTCCTCCACAGCCGTGGCTCTGAGCTCAGGATTGGAGAAGAATAGAGGCGTCTTCTTTGAGTCGTTGAATGGCTGCATGGTGGAGTACGTGGAAAAGGTCCGAGCTTTG------GTGAACAGGGAGTTAGAGGAACATCTGCGGGTCTACCTGGAGAAGAAAGCCTCCAGCATCAGCAACTGGGGAGCCCTGCGGGAGACCTGGGAAAACATCTACCATCAGNNNNNNNNNNNNNNNNNNNNNNNNNNNNNNNNNNNNNNNNNNNNNNNNNNNNNNNNNNNNNNNNNNNNNNNNNNNNNNNNNNNATATGAAAATGAGCAGCCTTTCNNNAAAGCAGCTGAAGATGAAATTAACTCTCTGTACAAAGTGATTGATAATGCTAATTTGACTAAAATGGATCTAGAGAGCCAGATTGAAAGCATGAAAGAAGAACTGGCTTTCCTGTCAAGGAGCCATGAAGAGGATGTGAAGGTGCTATACAAACATCTGGCTGGGTCAGAACTGGAAGGAATGGATGCTTCCATTGGTACTGGCTTGGATGGCATTCTGGAGACCATCAGAATTCACTGGGAGAAGGACATAGAGAAGAACCGGGCAGAAACAGGGGCTTTGCTCTATGCCAAG------------------------------------------------------------------------------------------------------------------------------------AAAGGAGGTCTGGAGAACTCGTTGTATGATGCCAAGCACTGGCGTGACATCGAGCTCCAGAACCTGGGCTCTGTTATTGCCAAGCTGGAAGCAGAGCTTGGGGAAATCCAAAGGGAAACTGAGCAGCAGCAAAAAGACCCGGAGCATCTGTTGTCTGGCAAGTTACAACTGGAGAAAGACATTGTGTCCTATCACTGCCTTCTGGATAGAGAAGGAAGCAGCATGGACATAACTATCCAGCACCCCTGGTTCAAACGTTCTCTTGGATCCTTATATCCAAGCCGCTTGTTTGACCAGTTTTTTGGAGAAGGCCTTTTTGAATATGACCTCCTGCCTTTCCTCTCCTCTACCATCAGCCCTTATTACAGGCAGTCACTCTTTCGAACTGTGTTGGAATCAGGCATTTCTGAGGTGAGATCTGACCGAGACAAGTTTATTATCTTCCTGTATGTAAAACACTTCTCTCCTGAAGACTTGACAGTGAAGTTGTTGGATAACTTTGTGGAAATTCATGGAAAGCACAGTGAAAGGCAGGATGACCATGGTTATATTTCCCGCGAATTCCATCGTCGGTATCGGCAGCCTTCCAATGTGGATNNNGCTTCCATTTCCTGCTCCCTGTCTGCTGATGGCATGCTGACCTTCTCTGGTCCCAAGATCCACTCTAACATGGATTCAAGCCACAGTGATCGATCCATCCCTGTATCTCACGAGGAGAAACCCACCTTGGCTCCCTCTTCCATGGAGACCCAGGCTGTCCAGAGGAAGCTGGAAACTGTGCCAGCTACTAGAATGGCTCAGACAAACCCTCTGCCTGGGCCTCTAGGGACANNNAAGGTAATCATCT---ACCGGGAAAACTTCCAGGGAAAGAGAGCGGAGTTCACGGGCCCCTGCCCCAATGTCTCTGAGGGCAGCTTGGACAACGTCAGATCCCTGAAGGTGGAATGTGGCGTATGGATTGGTTATGAACACACAAGCTTCTGTGCGCAGCAGTTTGTCCTGGAGACAGGAGAATACCCCCGTTGGGAAGCCTGGAGTGGAAGCAATGCCTACCATGTGGANNNNNNNACGTCCTTTCGTCCAATCGGCTCTGCGAACCATAAGGAATCCAAGATCGTGGTCTTTGAGAAAGAGAACTTTATNNNNNNNCTGTGGGAGATCTGTGATGACNNNCCCTCTTTGCAGGCCATGGGCTGGCGCAACNACAAAGTTGGTTCCATGAAGATACACCGTGGAGCATGGGTCTGCTACCAATATCCTGGATACCGTGGCTACCAGTACATCTTGGAGTGTGATCATCGTGGA---GACTATAAGGGCTGGAGAGAATGGGGCTCTCTCGCCCAGACCTCCCAGATTCAGTCAATCCGCCGCATCCAGCAGATGTCTCAGCAATGTGCAAAATCATCTGGTCACTGGAAGACCATGGTTTGGGACCAGGAGGGATTCCAGGGCCGGAGGCATGAATTCACAGCTGAGTGCCCCAGTGTTCTGGATTTTGGCTTTGAGACAGTCCAATCCATCAAAGTACAGAGTGGAGCGTGGGCAGGCTTTGAGCACGCTGGCTTCCAAGGACAGCAGTTCACCCTGGAGCGGGGCGAGTACCTGGTTTGGGAAGCCTGGAGTGGCAATGTCGCCTACCATGTAGAGTGGTTGACCTCTTTTCATCCTGTAGCTTGTGCGAATCACNNNGACTCCAGGATGACCGTCTTTGAACAGGAAAACTTTCTGGGCAGGAAGGGAGAGCTGAGTGATGACTACCCCTCCCTGCAAGACATGGGCTGGGACAACAATGAAGTGGGCTCCTTCNNNGTCTATTGTGGGGCCTGGGTTTGTTCCCRGTTCCCAGGTTACCGAGGCTACCAGTATGTTCTGGAATGTGATAACCATTCAGGAGATTACAAACACTTTCAGGAGTGGGGCTCCCATGCTCAAACCTTCCAGATTCAGTCCGTCCAAAGAATCCAGCAGAAGTCCAAACCTGCAAAGGTCCCAATAGTCCCAAATACTGCTGCCAGCCCAGCCACCCAGGGAAAGGAAAAAGGGGCACTGGCCTCAGTGCCCGCTCCTGGACCCACCTCAGCTCTGGTTCCTGCCTCTGCTCCCATCCCCAGTTCCAAGGTTGGGGACCTGTCCATGGGAGGCTTCAGGCTGGTGGTCTTTGATCAGGAAANCTTCCAAGGCCACTATGTGGAATTCTCAGGGGAATGCATGAATCTGAGTGACCGAGGCTTCGACCAAGTTCACAGCATCATTGTCATCTCAGGACTANNNGTGGCTTTTGAGCAGTCCAACTTCCAGGGAGAGATGTTCATCTTGGAAAAGGGTGAGTATCCCCGATGGGACACCTGGTCTNNNAGTTACCACAGTGACTGCCTCATGTCCTTCCGGCCCATCAGGATGGACTATTTAGATCACAAGATGTGCCTGTTTGAATGTACTAACTTCAAAGGGAACAAAATGGAGATTCAGGAGGATGATGGGCCCAGTTTCNNNGCCTATGGCTTCTATGACCACGTGGGCAGTGTGAAGGTGCCCAGTGGCACATGGGTTGGCTACCAGTACCTGGGATACCGTGGCTACCAGAATCTGTTTGAGGCAGGCGAGTTCAAGCACTGGAATGAGTGGTCTGCCTACCAGCCCCAGATCCGGTCTGTCCATAGAATTAGAGACATGCAGTGGCACCAGAGGGGCTGCTTCTCCATCCCCACCAGTCTGCCCAAGATGGCATCAGATTACCAGACTCAGTCTTCTAAACCACAGAAGCTCAGTCCCAAGATTGTCATCTTTGATCAGGAGAACTTCCAAGGCCACTCTCAGGAGCTGAGTGGGCCATGTGCCAACCTAAAGGAGACTGGGATGGAGAAGGAGGCCTCCATCCTTGTGCAGTCGGGATCCTGGGTCGGGTATGAACAGGCCAACTGCAAAGGAGAGCAGTTTGTATTTGAGAAAGGTGAGTATCYCNNNTGGGATTCTTGGACCAACGGCCGCCAGACTGATGTGCTCTGCTCACTGAGACCTATCAAAGTGGATAGCCAGGAACACAAAATCATCCTTTATGAAAACCCTAACTTCACTGGGAAGAAGATTGAAATCATTGATGATGACGTGCCCAGTTTCCATGCCCATGGCTACCAGGAGAAAGTATCATCTGTGAGGGTACAGAGTGGAACGTGGGTGGGCTACCAGTATCCAGGTTATCGTGGCTTCCAGTACCTGTTTGAGAAGGGGGACTACAAGGACAGTAGTGATTTTGGGGCTCCCCACCCCCAGGTCCAGTCTGTAAGGCGCATACGGGATATGCAATGGCACCAGCGAGGTGTCTTCCACTCAACCAACATGATGGAACAACAGAGTGTCCCACAGCAGGCAGCTGCTTGGAAAAGCCACGGAAGTTTGGGGGAAAGCTACAAGGTCTCAGTCTATGAGCTGGAGAACTTCCAGGGGAAGAAGTGTGAATTCTCCACTGAGTGCCCCAACCTGACCAAAAGTCTGCTGGAGAAGGTGGGCTCAATCCAGGTGGAATCTGGCCCGTGGTTGGCATTTGAGTGCTGTGCCTTCCAGGGAGAGCAGTTTGTCCTAGAGAAGGGGGATTATCCCAGGTGGGATGCCTGGTCTAACAGCCATCACAGTGACAGCCTCCTCTCCCTTAGGCCCCTGCACATTGACAGCCCAGAGCACAAAATCCACCTGTTTGAGAATCCAGGCTACAGTGGCCGCAAGATAGAGATTGTGGATGATGACGTTCCCAGTCTCTGGGTTCATGGCTTCCAGGACCGAGTGGCTAGCATCAGAGTCATCAATGGAATATGGGTAGGCTATGAATTTCCTGGCTACCGAGGGCACCAATATGTTTTTGAGAGGGGAGAGTACTGCCATTGGAACGAGTGGGATGCCAATCAGCCCCAAATCCAGTCCTTCCGGCATATCTGTGACCGCAAGTGGCATAAACGCGGCTGCTTCCTGAAGGTCATGTCTAAAAGTGTAGCCNNNATTGCTTTCTATGATGACAAGAACTTCCAAGGTCACTACTATGAGTGTGACGGTGACTGTGCTTATTTCCACACATACCTGAGTTGCTGTAGCTCCATCNNNGTGGCTCGTGGGGCCTGGGTTGTTTATAAGAGGCCTAACTTTGGTGGGAACATGTACATCTTAACTCAGGGCGAGTACCCCGATTACCACCACTGGAGGGGGCTGAAAGATCAACTGAGCTCCTGCAAGATCGTCCATCTGTCNNNNNNNNNNNNNNNNNNNNNNNNNNNNNNNGAGAGGGGAGACTTCAATGGACAGATGTATGAGACCACTGAAGACTGCCTTTCTGTCATGGGACAGTTCCACAGTCAGGAGATCCAGTCCTGTAAAGTCCTGGATGGGGTCTGGGTCTCCTCTGAGCAGCCCAACTATCATGGCAGGGAGGACTTCTTGGACAAGAAGGAGTACCGCAAGCCTGTGGACTGGGACTCTCCATGCTCAGCTGTTNNNTTATTCCGCCGAATCATGGAGATGGGTGACTGGAGTTTCCTGGGAAACATCTTAGAGGAGGTGAATGAGCACTTCACAGTCATCGGCAGGGTCTGGCTCACTGTGCTCTTCATCTTCCGGATCCTCATCCTGGGCACGGCTGCAGAATTTGTGTGGGGAGACGAGCAGTCGAACTTTGCATGTAACCCCCAACAACCAGGTTGTGAGAATGTCTGCTACGACGAGGCATTCCCCATCTCCCACATCCATCTATGGGTCTTACAGATCATCTCTGTCTCCACACCATCCCTGGTATATGTGGGTCATGCTGTGCACCATGTCCNTATGGAAGAAAAGCGGAAGGAAAGGGAAGCTGCGGAGGTGTGCCAGCAGTCTGGGGGCAAT---GATGAGAGGCTGCCATTAGCCCTGGATCCAGGCAGTACCAAGAAGAACAGCAACAGTACCAAGGGCACCAAAAAGTTCCAGCTGGAAGGGAGCCTCTTGAGGACCTACATCTGCCATATCATCTTTAAGACTCTCTTGGAAGTGGGCTTCATGGTGGGACATTACTTCTTGTATGGCTTTCGCATTCTACCCCTTGATCAGTGTAGCAGATGGCCCTGCCCCAATGTGGTGGACTGCTTTGTGTCACAGCCCATTGAGAAGACCATTTTCATCCTTTTCATGCTCTCTGTAGCCTCTGTATCCCTCTTCCTCAACATCATGGAAATCAGTCACCTGGGCCTGAAGAGAATCCAATCTGCTTTCAATAGATGCATTGAACAACCCCTGGGGGAGATCCTTGAGAAATCCTTCTACTCCATTGCTGTCTCCTCCATCCAAAAGGCTAAGGGCTACCAGCTCCTGGAAAAAGAGAAAATCATATACGCCTATTTCCCCCTGACTGAGGTTGGGGTAGTAGAGACGAGACCACCTCCTGCCACACCTTTCAGCCGTTTTGAAGAGAAAATTGGCACTGGACTTCTTGGAGATTTGTCCCGGGCTTACATGGAAACNNNNCCTTCCTATGCTCAAGTGGAAGAACAGGAAGTAGAGGCAGAGTGTGAAGAGAAAGAGGCAGAGGCACCACCAGAGGAGGAAGAGAAGAGGCAGGAATTAGAGGCAGTGACCCCAGAGGTACAAGAGAAC---ACTGTGGAGC------AGGAGGAAGAGGAGAAAA---CAGGAACCCCAGGAGAAAGAAAGGCAGTAGCTAAG------------------CAAGAGCTGCCAGTGGAGAAGGTGCCACTATGCCCAGAGCGGGCAGCAGATGCCACCAGACCCCTCAGCCGGCTAAGCAAAGCCAGCAGCCGAGCAAGGTCAGATGATTTGACTGTAATGTCTCTCTCTGTCTACAATTCTGAGGCCTCCCAGAAAGCT---TCTTGGAGTGGAGTGGAGGACAGCTGGCCCAGCTGGTTGTCTAGCTCCAGTAGT---GGGGGTGGCTTTGGTGGAAACATTTTTGGCTCTGGGGCAAGCTCTAGGGGTGGTATTAGTGGTGCTTCCATGTTTGGTCCTAGCTGCGGCTTTGGGAGCAGCTCCAGGTGTGCCTTGGGAGGAGGACTGAGTAGTCGTTATGGAGCAGGA------------------------------------------------------------------------------------------------------------------------------------------------------------------------------------------------------------------------CTGGGCAGTGGCTCAATAGGCATCCCCTGTAGCAAGAATGGAGTCCTTCTTTCTGGATCAGAAAAGAAAACCATGCAAAACCTCAATGATAGGTTGGCTTCCTACCTGGCTAAAGTCCGGACTCTAGAGGAAGCAAACACTGAACTGGAGAACAAAATTCGAGACTGGTATGAAACATGTGTGATTAGTATCTCTGCATCAGGAAATGATTATGAAAAATATCACCCCTTAATTGAAGATCTCAAGAATAAGNNNATTTCAGCCACAATCGAGAATGCTCGACTCGTTTTGCAGATTGACAAGGCNAGGTTTGCAACAGATGGTTTTAGGATGAAGTACGAGAATGAGCAGGTCATGCGCCAGAATGTTGAAGTTGACATCAATGGCCTGCACAAGGTGCTGGATGAATTGACCCTGTCCAGGACTGACCTGGCGAGGCAGATTGAAAGCCTGATGGAAGAACTGACTTATCTTAAAAAGAACCATGAAGAGAAACTTCAAGCCATCCAGGCTGGGGGACCCGGGCAAGTTAGAGTGGAGAAGAATGCTGCTCCAGGAATCAACTTGACCAAACTCCTGAATGACATGAGAGTACAGTACGAAGCCATTGCCGAGCAGAATCGCAAGGAAGCTGAAGCTNNNTTCCTTGAAAAAAGTGGAGAACTCAAGAAGGAGATGGGCAACAACACAGAACAGCTCCAGACAAGCAAGAGTGAAATAACCGACTCGAAACGCACGCTCCAAAGTTTAGAAATTGAGCTGCAGTCTCAGTTTGCTATGAGAAAATCCTTCGAAGACGCTTTAGCAGAAATAGAAAGTGGTTACTGCAATCAGCTCTCCCAGATACAGCTCCAAATTGGCAATCTGGAGGCCCAGCTTTCCCAAGTGAGGTGTGAGATAGGACGTCAGAATGCTGAATATGAGCAACTCCTAAATATCAAGACCCGGCTGGAGATGGAGATTGCGACGTACAACCACCTGTTGGAGGGACAAATTGAAGGGAATGATGCTGATGAAAGTTTAACTTTGCCAGAATCCAATTCTCAAGCACAGTCAATTGATTCTTCCAAAGATCCAACCAGAACAAGGGAAATCAAGACAATCGTGCAGGAGGTAGCGGATGGGAAAGTTGTTGCCTCTGAAGTTTGGGAAATTGAAGAAGAAATC??????ATGTACAGCTTCATGGGAGGTGGCCTCTTCTGTGCCTGGGTGGGGAACATTCTTCTTGCGGTGGCCACAGCTACAGACCATTGGATGCAGTCCTGGCTGTCTGGTGCCTTTGCCCACCAGGGTCTGTGGTGCTACTGCCTCAGTAACAAATGTTACCTGCAGACCGAGAGTATCGCATATTGGAACGCAACCCGGGCCTTCATGATCCTGGCTGCCCTCTGTTGCTTTTCGGGGATCGTCACTGGGATTTTGGCCTTTGCCCAGCTGCCTACCTTCCACCGACTCACACGCCCCTTCTCAGCAGGCATCACGTTCTTTGTTTCCACTCTCTTTGTCCTTCATGCTATGGCCATCTACACTGGAGTCACCATCAGCTTCCTAGGCCGCCGTTTTGGTGACTGGCGCTTCTCCTGGTCCTACATTCTGGGTTGGGTGTCTCTGCTCATGACCTTCTTTGCAGGAATATTTTACATGTGTGCCTACCGAATGCATGAATGTCATCGGCTGTCTGGGCCTCACATGTGGGAACTTTGCTCAGTCTCCTTCTGGAGGGTCATTTTTGCTGAGTTTTTCGCCACCCNTTTTTATGTCTTCTTTGGGCTGGGGGTCTTACTCCCCTGGGCACCGGGCCCTGTACATGTCCTGCAGGTGGCTGTGGCCTTTGGACTAGCCCTGGCCACATTGGTGCAGGCAGTAGGTCATGTCAGTGGAGCCCATGATAATCCAGCTGTCACCTTTGCTTTCCTCGTGGGCTCCCAGATGTCCCTGCTACGGGCCCTCTGCTATATTCTAGCCCAGTTGCTGGGGGCTGTTGCTGGGGCTGCTGTACTGTATAGTGTTACCCCCCCAGCGGTCCGTGGGAACCTGGAGCTCAACATGCTACACCCTGGGGTGAGTGTAGGTCAGGCCACTATCGTGGAGATCTTCTTAACCCTTCAGTTTGTGCTCTGCATCTTTGCTACGTTTGATGAAAGGAGGAATGGACACTTGGGTTCTGTGGCATTAGCTATTGGTGTCTCTCTCACCCTGGGGCACCTGTTTGGGATGTATTATACAGGTGCAGGCATGAACCCTGCTNNNTCCTTTGCTCCTGCTATCCTCACCAGGAACTTCAGCAACCACTGGGTGTACTGGGTAGGCCCCATCATTGGGGGAACTCTAGGTGGCCTTCTCTATGACTTCCTCCTCTTTCCCCAGATCAAAAGTGTCTCAGAAAGACTAACTATCCTCAAGGGTATCAGGCCCAGTGACTCTGATGAGCAGCCAGAGGTCACTGGGGAGCCAGTTGAGCTAAAGACCCAAGCCCTA
Phascogale_tapoatafa  ATGTATAAGAGTACCTATCTGCGTGAAACCCGAAAGGAGAAATATGAACGGGCTGATGAATTGCATGGCTCAGGAGAGCTGAGTAGCTTGGGCCAAGCTCAAGGACTGGAGAATCTACAAGAGCTCAACGAGCGCTTTGCCAGTTACATCAACTGGGCTCGGGGGCTGGAGCAACGCAATGCCATCTTCCGAAAGCAGCTAGAGACCTTCCAGCGTCTAGATGAGTTGGCTAGCTTGGAAGAAGCATTTTCTGAGCAAATAGAGTTGAACCTTCAGCGGGCGAGGGACCTGGCTATTGATCGGGCTAAGCTGGAGCGCGAAGACAAGGATGCCCAAAGGGTACTCGATGAGTTCCGAAATAAGTATCAAAATGAATGTGAATATCAGCTCCTGCTGAAAGAAACTCTTGAACGTCTGAACAAGGAAGCAGATGAAGCTTTGCTGCATAATCTGGAGCTTCAGATCGAATCCCAGTTTCTGCAGGATGACATCAGTGCAGCTAAGGACAGGTACAAGAAGAATCTCTTGGAAATCCAGACCTACGTCAGTGTCCTCCAGCAGATCATACAGAACACTCCTCCGGTGTCCACAATCACCATTGGCATAAATGAGGAGAAGCTCATAGCTGAAAGGAGAGTTCCCATTCTTCAGAGTCAGCTTGAAGAGTACAAAGGTATCCTGGCCCAGTTACAGATGCAAAAATCCAAGCTGCAGGCTGAGACTGTGACACTGGAGCAAACTATTAAAAACACCCAAGAGAGTTACGATGATGAGATTCAACTTTACAACGACCAGATTGAAACTCTGAGGAAAGAGATTGAAGATGCAGAAAGAGTATTGGAAAAGTATACGAATGATTGCCGCCAGTTGGCAATATACCAGCAATCACTGGAAAATGAATTGGAGCGGTACAAACGCATCATTGAGAATGAAGATAACAGGCTTAATTCTGCTATAGTGGGAACACCGATCACACTTTTTACTCAGAGCTACCAAGCTTGTTACAATCTCCCTTCCAGCAGAAAAGATATCACTCGGGCTGTACAGGATATTACAACAGTAAAGCCAAGACAAAAAGGTTTACCAAAAAAAGCTTCAAGAAAAAAGGAGATTACAACTAAAGACAAATCAGATGAAGTGTTAGAGGACCAGCCAGTCAAAAAGTACGTGGGAGGCAAAGACCAAGTGCAACTTCAAGATGAGCTCCAATCCAAGCTGGAAGTGAGCCATGAAGAACCAGGGACCCTAAGACTAGAAGTAGCCCCAGAGGACGAGCCAGATGGTGCACAAATAAGCAAAGCCTTTGGCAAAATGTGTAATATTATTAAAGAGAGAGTAAGAAGTGACAAAGATGCTGAGCCTCATTCTGATCTCTACACTAAAGGGCGCCATGTGCTTGTTACAGGGGATGCCAGCTATGTGGACCCTGACTTTTGTTCCTCATCCATCCCAGCAAAAGGTGGGATTGTTGTTTCTATTGACCAGATAGGTGATGGTGATGACCTGGAGCCAACACCTGGG---CTTCCTGAACCCCCATTCCCGAATGGAACTGAAGAGCCAGAAGAGCATGGAGATGAATGCAAAAATCAAGAACATTCTGGAGATGGAAAGAATGAAAGCAAAAACAAAGAT------CAGAGGAAGGTAGAGGAAAAAACTGATGACATTCTCAAGGAGAAGGGGACTGTGAAGCCCTGTCCTGTAGTCATACGTGATCCAAATGGATATCCTGCAGACCATTCACAGAAGATCAGGAAAGATAAGACTCCTGAGGCAGCAGATAAAGGGCTATTGGAGAAAGGCCCCCATAGTTCCATGACCTATGAGAAGGTAGAGGTGGTAGAATCCATTGAAAAATTTTCTACTGACCGAATTCAGACTTATGAAGAAACAGCAGTGATTGTAGAAACGATGATAGAAAAGACAAACAGGAAGAAGCCAGGAGACAAAAGCTCAATGCCCTTCCCAAGGCGAAGGTCCTCATTTCTGGGGTCCCACCCCTCCTCCAGTCTTGAGAGTCCGGGGACCTCGGGCTCCCGGGTCAGTGTTGTAGGGAATAACATGGGCAGCCTCCCCAGGCCCCCAGGG------GTGTATGTGGGGGCAGTGCCAACCGGAGGAGTGAGCAGCCTGGGCACCCGAGTGTCCCGCCGGGCCTTGGGCATCAGCAGTGTCTTTCTGCAGGGTCTGAGGAGTTCCTCCACAGCTCTGGCTCTGAGCCCAGGACTGGAGAAGAACCGAGGCATCTTCTTCGAGTCACTAAATGGCTGCATGGTGGAATACATTGAGAAGGTCCGAGCCTTGGAGAAGGTGAACAGGGAGCTGGAGGAGCATCTGCGGGTCTACCTGGAGAAGAAAGCTTCCAGCATCAGTAACTGGGGAGCCCTGCGGGAGACCTGGGAGAACATCTACCATCAGGTGGGCGATGCCGTCTTGGACAATGCTCGGCTCATGCTGCAGACTGAAAATACTCAGGCTTGTGCTGAAGATTTTAAAGAAAGATATGAAAATGAGCAGCCCTTTCGAAAAGCAGCTGAAGATGAAATTAACTCCCTGTACAAAGTGATTGATGATGCTAATTTGACTAAAATGGATCTAGAGAGCCAGATTGAAAGCATGAAAGAAGAACTGGCTTTTATGTCAAGGAACCATGAAGAGGATGTGAAGGTGCTGTACAAACAGCTGGCCGGGTCAGAACTGGAAGGAATGGATGCTCCTATTGGTACTGGCTTAGATGACATCCTGGAGACCATCAGAATTCACTGGGAGAAAGACATAGAGAAGAACCGAGCAGAAACGGGGGCCTTGCTCTATGCCAAG---CAATCCCAAGTGGTGCAG---GCTCGGTCACAGGAGGAAGAAGTGGTGGAGGCACTCAGAGCGGAGTTTCACGATACTGCTTGTGACATCCAGCGCCTTCAAGCGGAGACAGAGTCCTTGAGAACCTTGAAAAGAGGCCTGGAGAACTCACTGTATGACGCCAAGCACTGGCACGACATCGAACTCCAGAACCTGGGTTCTGTTATTGCCAAGCTAGAAGCCGAGCTTGGGGAGATCCAAAGGGAAACCGAGCAGCAGCAAAAAGACCGGGAGCATCTGTTGTCTGGCAAGTTACAACTGGAGAAAGACATTGTGTCCTATCACTGCCTTCTGGATAGAGAAGGAAGCAGCATGGACATAACTATCCAGCACCCCTGGTTCAAACGCGCTCTTGGATCCTTATATCCAAGTCGCTTGTTTGACCAATTTTTTGGAGAAGGCCTTTTTGAATATGACCTCTTGCCTTTCCTCTCCTCCACCATCAGCCCTTATTACAGGCAGTCACTCTTCCGAACTGTGTTGGAATCAGGCATTTCTGAGGTGAGATCTGACCGAGACAAGTTTGTTATCTTCCTGGATGTTAAACATTTCTCTCCTGAAGACTTGACTGTGAAGGTGTTGGATGACTTTGTGGAAATTCATGGGAAGCACAGTGAAAGACAGGATGACCACGGCTACATTTCCCGTGAATTCCATCGTCGATACCGCCTGCCTTCCAACGTGGATCAGGCCTCCATTTCCTGCTCCCTATCTGCTGATGGCATGCTGACCTTCTCTGGTCCCAAGATCCACTCTAATATGGATGCAAGCCACAGCGATCGATCCATCCCTGTATCTCGTGAGGAGAAGCCCACCTTGGCTCCCTCTTCTATGGAGACCCAGGCCGTGCAGAGGGAGCTCGAAACAGTGCCAGCTAATAGGATGGCTCAGACAAACCCTCTACCTGGGCCTCTAGGGCCATGGAAGGTAACCATCTATGACCAGGAGAACTTCCAGGGCAAGAGGGTGGAGTTCACGGGCCCCTGCCCCAACGTCTCCGAGTGCAGCTTTGACAACATCCGCTCCCTGAAGGTGGAATGTGGCGCATGGGTGGGTTACGAACACACAAGCTTCTGTGGGCAGCAGTTTGTCCTGGAGAGGGGAGAATACCCACGCTGGGAAGCCTGGAGTGGGAGCAACGCCTACCACGTTGAGCGTCTCATGTCCTTTCGCCCAATCTGCTCCGCGAACCATAAGGAATCCAAGATCATGATCTTTGAGAAAGAAAACTTTATTGGCCGCCAGTGGGAGATATGCGATGACTACCCCTCCTTGCAGGCCATGGGCTGGTGCAACAATGAAGTTGGTTCCATGAAGATACAGTGTGGAGCATGGGTCTGCTACCAATATCCTGGATACCGTGGGTACCAGTATATCTTGGAGTGTGATCACCATGGAGGAGACTATAAGCACTGGAGAGAATGGGGCTCTCATGCCCAGACTTCCCAGATTCAGTCAATCCGCCGCATCCAGCAGATGTCTCAACAATGCACCAAATCATCTGGCCATTGGAAGATCGTGGTCTGGGACCAGGAAGGCTTCCAGGGCCGTCGGCATGAGTTCACGGCTGAGTGCCCCAGTGTTCTGGAGGTTGGCTTCGAGACGGTCCGATCCATCAAAGTCCAGAGTGGAGCGTGGGTGGGCTTTGAACACGCTGGCTTCCAGGGGCAGCAGTTCGTCCTGGAGCGCGGGGAGTACCCCAGCTGGGAAGCCTGGAGCGGCAACGTAGCCTACCACGTGGAGAGGCTGACCTCCTTCCGTCCCGTGGCCAGTGCGAACCACCGAGACTCCAGAATGACCATCTTTGAGCAGGAAAACTTTCTGGGCAGGAAGGGAGAGCTGAGCGATGACTACCCCTCCCTGCAAGCCATGGGCTGGGACAACAATGAAGTGGGCTCCTTCCGAGTCCATTGTGGGGCCTGGGTTTGTTCCCAGTTCCCAGGTTACCGGGGCTACCAGTACGTTCTGGAATGCGATCACCACTCGGGAGACTACAAACATTTTCGGGAGTGGGGGACCCACGCTCAAACCTTCCAGATTCAGTCTATCCGCAGAATCCAGCAGATGTCCCAGCCCGCAAAGGCCCCAACGGTCCCAACTACCGCCGCCAGCCCAGCCACGGAAGGGAAGGAAAAGGGGGCACCTGCCTCGGTGCCTGCTCCCGGGCCCACCCCCGCTCTGGTTCCTGCCTCCGTTCCCATCCCCAGCTCCAAGGTGGGGGAGCTGCCCATGGGAGGCTTCAGGCTGGTGGTCTTTGACCAGGAAAACTTCCAAGGCCGCCGTGTGGAATTCTCAGGGGAGTGCATGAATCTGGGAGACCGAGGCTTCGACCGCGTCCGGAGCATCATCGTCATCTCGGGACCATGGGTGGCCTTTGAGCAGTCCAACTTCCGGGGAGAGATGTTCATCCTGGAGAAGGGCGAATACCCTCGATGGGACACCTGGTCTTGCAGCTATCGTAGCGACTGCCTCATGTCCTTCCGGCCCATCAGGATGGATTCCCTAGATCACAAGATCTGCCTGTTTGAATGTACTAACTTCAAGGGGAACAAGATGGAGATCCATGAGGATGATGTGCCCAGTCTCTGGGCCTATGGCTTCTGTGATCGTGTGGGAAGTGTGAGGGTGCCCAGTGGCACATGGGTGGGCTACCAGTACCCCGGCTACCGAGGCTACCAGTATCTGTTTGAGCCAGGCGAGTTCAAGCACTGGAATGAGTGGTCTGCCTACCAGCCCCAGATCCAGTCTGTCCGGCGAATCAGGGACATGCAATGGCACCAGAGGGGCTGCTTCCCCATCCCCACCAGCATGCCCAAGATGGCGTCAGACTACCAGACTCAGTCCTCTAAACCGCAGCCCCTCAATCCCAAGATTGTCATCTTTGAGCAGGAAAACTTCCAGGGCCGCTCCCATGAGCTGAGTGGGCCATGTTCCAATCTAAAGGAGACTGGGATGGAGAAGGCGGCCTCCATTCTTGTGCAGTCAGGACCCTGGGTCGGGTATGAACAGGCCAATTGCAAAGGAGAGCAGTTTGTGTTTGAGAAAGGTGAGTACCCTCGATGGGACTCTTGGACCAACAGCCGCCGGACTGATGCACTCAGCTCTCTGAGACCCATCAAAGTGGACAGCCAGGAGCATAAAATCATCCTTTATGAAAATCCTAACTTTACTGGGAAGAAGATTGAGATCATTGATGACGATGTGCCCAGTTTCCATGCCCATGGCTACCAGGAGAAAGTATCATCTGTGAGGGTACAGAGTGGAACGTGGGTGGGCTACCAATATCCAGGTTATCGAGGCTTCCAGTACCTATTTGAGAAGGGGGAATACAAGGACAGCAGTGATTTTGGGGCTCCCCATCCCCAGGTTCAGTCTGTCAGGCGCATACGGGATATGCAATGGCATCAGCGAGGTGCCTTCCACCCAACCAACATGATGGAGCAGCAAAGTGTCCCAGAGCAGGCAGCTGCTGGGAAAAGCCACGGAGGCTTAGGGGGCAGCTTCAAGGTCTCCGTCTATGAGCTGGAGAACTTCCAGGGAAAGAAGTGCGACTTCTCCACTGAGTGCCCCAACTTGACTGAAAGTCTGCTGGAGAAGGTGGGCTCCATCCAGGTGGAATCTGGCCCGTGGTTGGCATTTGAACGCTGCGCCTTCCGGGGAGAACAATTTGTCCTTGAGAAGGGGGATTACCCCAGGTGGGACGCCTGGTCCAACAGCCATCACAGCGACAGTCTCCTCTCCCTTAGGCCCCTGCACATTGACAGCCCAGATCACAAAATCCACCTGTTTGAGAATCCCGCGTACAGCGGCCGCAAGATGGAGATTGTCGATGATGACGTTCCTAGCCTGTGGGCTCACGGCTTCCAGGATCGGGTGGCCAGCATCAGAGTTATCAATGGAACGTGGGTAGGATATGAATTTCCTGGCTACAGAGGGCGTCAGTATGTCTTCGAGCGGGGAGAGTACCGTCACTGGAATGAGTGGGATGCCAACCAACCCCAAATCCAGTCCGTCCGGCGCATCCGTGATCGCAAGTGGCACAAACGCGGCTGCTTCCTGAGTAGCATGTCTAAAAGTATAGCCAAGATTACTTTCTATGATGACAAGAACTTCCAAGGTCACCACTATGACTGTGACAGTGACTGTGCTGATTTCCACACCTATCTGAGTTGCTGCAACTCCATCCGAGTGGCCGGTGGGGCCTGGGTAGTTTACGAAAGGCCTAATTTTGCTGGGAACATGTACATCTTAACTCAGGGTGAATACCCTGATTACCATCACTGGAAGGGGCTCAATGACCGGCTTAGCTCCTGCAAGGTCATCCATCTGTCGAGTGGAGGTCAATATAAGCTCCAGATCTTTGAGAGGGGAGACTTCAGTGGCCAGATGTATGAAACCACCGAGGACTGCCCTTCCGTCATGGAACAATTCCACATCCGGGAGATCCAGTCCTGTAAGGTCCTGGATGGGGTCTGGGTCTTCTATGAACAGCCCAACTATCATGGCCGGCAGTACTTCCTGGACAAGAAGGAGTACCGGAAGCCTGTGGACTGGGGCTCCCCATGCTCTGCGGTTCAGTCGTTCCGCCGCATCATGGAGATGGGTGACTGGAGTTTCCTCGGAAACATCTTGGAGGAAGTTAATGAGCACTCCACGGTCATCGGCAGGGTCTGGCTCACCGTCCTCTTCATCTTCCGGATCCTCATCCTGGGCACGGCCGCAGAATTTGTGTGGGGAGACGAGCAGTCAGACTTTGTGTGTAACACCCAACAGCCAGGTTGTGAGAATGTCTGCTATGATGAGGCCTTCCCCATCTCCCACATCCGCCTCTGGGTCTTACAGATCATCTTCGTCTCCACTCCATCCCTAGTGTACGTGGGCCACGCGGTGCACCACGTCCGAATGGAAGAAAAGAGGAAAGAGAGGGAAGCCGAGGAGGTGTGCCAGCAGTCTGGGAGCAAT---GGTGAGAGGCTGCCTTTAGCCCTAGATCAAGGCAGTACCAAGAAGAGCAGCAATAGTACAAAGGGCACCAAAAAATTCCGACTGGAAGGGACCCTCTTGAGGACCTACATCTGCCACATCATCTTTAAGACTCTCTTCGAGGTGGGCTTCATAGTGGGACATTATTTCTTATACGGCTTTCGGATCCTGCCTTTGTATCAGTGTAGCCGATGGCCATGCCCCAATGTGGTGGACTGCTTCGTGTCAAGACCCACCGAGAAGACCATTTTCATCCTATTCATGCTTTCTGTGGCCTGTGTGTCTCTCTTCCTCAACATCATGGAAATCAGCCACCTGGGCCTGAAGAGAATCCGATCTGCTTTCAATAGGCCCACGGAACAACCACTGGGGGAGATCCCTGAGAAATCCCTCCACTCCATTGCTGTTTCCTCCATCCAAAAGGCCAAGGGCTACCAGCTCCTAGAAGAAGAGAAGATCGTATCCCACTATTTCCCCCTGACTGAGGTTGGGGTCGTGGAGACGAGACCACTGGCTGCCACACCGTTCAGCCGTTTTGAAGAGAAGATTGGCACTGGACCTCTGGGAGATCTGTCCCGGGCGTACACGGAAACACTTCCTTCCTATGCTCAAGTAGGAGAACAGGAAGTAGAGGCAGAACGGGAGGAGGAGGAGGGAGAGGTACCACCAGAGGAAGAGGAGAAGAGGCAGGAACCAGAGGCAGTGACCCCAGAAGTGCAGGAGGCC---ACTGTGGGGC------AGGAAGAGGAGAAGGAGAAGGCAGGGACCCCA---GAAAGGAAGGCAGGAGAGAAG------------------CAAGATCTGCCAGTGGAAAAGGCACCACTGTGCCCAGAACTGGCATCAGATGACAGCAGACCCCTCAGCCGGCTGAGCAAAGCCAGCAGCCGGGCAAGGTCGGATGATTTGACTGTAATGTCTCTCTCTGTCTACAATTCTGGGACCTCCCAACAGGCTTCCTCTCGCAGTGGGGTCGGAGGCCGCCGGCTCAGCCGGTTGTCTAGCACCAGTAGT---GGAGGGGGCTTTGGTGGAAACATTTTTGGCTCTGGAGCAAGCTCTGGGGGTGGTTTTAGTGTTGCGTCTATGTTTGGTTCCAGTTGTGGCTTTGGGAGCACCTCCAGGAGTGCCTTTGGAGGAGGACTGGGTGGTGGTTATGGAGCAGGACTGGGC------------------------------------------------AGTGGTTATGGAGCAGGACTGGGCAATGGTTATGGAGCAGGACTAGGC------------------------------------------------------------------------------------------------AGTGGTTATGGAGGAGGACTGGGCAGTAGCTCAATGGGTATTCCATGTAGTAATGATGGAGTCCTTCTTTCTGGATCAGAAAAGGAAACCATGCAAAACCTTAATGACAGATTGGCTTCCTACCTGGCTAAAGTCCGGGCTCTAGAGGAAGCAAACACTGACCTGGAGAACAAAATTCGAGACTGGTATGAAACACGTGTGACTGGAGACTCTGCATCAGGAAATGATTATGAAAAATATTACCCATTAATAGAAGATCTTAAGAATAAGATTATTTCAGCCACAATCGAGAATGCCCGACTCATTTTGCAGATTGATAATGCAAGACTAGCAGCTGATGATTTCAGGATGAAGTATGAAAATGAGCAGGCCCTACGTCAAAATGTTGAAGCTGATATCAATGGCCTGCGCAAAGTTCTGGATGAATTGACCTTGGCCAGAGCTGACTTGGAGATGCAGATTGAAAGCCTGATGGAAGAGCTGGCTTTTCTTAAGAAGAACCATGAAGAGGAACTTCAAGCTATCCAGGCTGGGGGACCCGGCCAAGTTAGTGTGGAGATGGATGCTGCTCCAGGAATCAACTTAACCAAACTCCTGAATGACATGAGAGAGCAATACGAAGCTATTGCCGAGCAAAATCGCAAGGAAGCCGAAGCTTGGTTCGTCGAGAAAAGTGGAGAACTCAAGAAGGAGATCAGCAGCAACACGGAACAGCTTCAGACGAGCAAGAGCGAAATAACGGACTTGAAGCGCATGCTCCAAAGTTTAGAAATTGAGCTCCAATCTCAGCTTGCTATGAGAAAGTCCTTTGAAGATACATTAGCTGAAACAGAAAATGGTTACTGCAATCAGCTCTCCCAGATCCAGCTCCAAATTGGCAATCTGGAGGCCCAGCTTTGCCAGGTGAGGAGTGATATGGAGCGTCAGAATGCAGAGTATGAACAACTCTTAAACATCAAGACCCGGCTGGAGATGGAGATTGAGACTTACCGGCGTCTGTTGGAGGGAGAAGGTGAAGGGAATGGTACTATTGAAAGTTTAACTGTGCCAGAACCCAATTCTCAAGCACAGTCAATTGATTCTTCGAAAGATCCAACCAGAACAAGAAAAATCAAGACAATTGTGCAGGAGGTAGTGGATGGAAAAGTTGTTACTTCGGAAGTTCGGGAAATTGAAGAAGAAATTGGCTCTATGTACAGCTTCATGGGCGGGGGCCTCTTCTGTGCCTGGGTGGGGAACATCCTGCTAGTGGTTGCCACGGCTACGGACCATTGGATGCAGTACCGGCTGTCGGGGGCCTTTGCCCACCAGGGCCTGTGGCGCTATTGCCTCAGCAACAAATGTTACCTGCAGACTGAGAGCATTGCATATTGGAACGCGACGCGGGCCTTCATGATCCTGGCGGCTCTCTGCTGCTTTGTGGGGATTGTCATCGGGATCCTGGCCTTTGCCCAGCTGCCCACCTTCCACCGGCTCACGCGCCCCTTCTCGGCGGGCATTATGTTCTTTATCTCCACTCTCTTCGTCCTCCTGGCCATGGCCATCTACACCGGCGTCACCGTCAGCTTCCTGGGCCGCCGCTTCGGGGACTGGCGCTTCTCCTGGTCCTACATTCTGGGTTGGGTGTCTTTGCTCATGACCTTCTTTGCAGGGATATTTTACATGTGCGCCTACCGAATGCATGAATGTCGCCGCCTTTCCGGACCCCGCATGTGGGAACTTCGCTCAGCCTCCTTCTGGAGGGCCATTTTTGCTGAATTTTTCGCCACCCTCTTTTATGTCTTCTTTGGGCTGGGAGCCTCCCTACGCTGGACCCCCGGCCCCATACACGTCCTACAGGTGGCTGTGGCCTTTGGACTGGCCCTGGCCACGTTGGTGCAGGCAGTAGGCCATGTCAGCGGAGCCCATGTCAACCCAGCCGTCACCTTCGCTTTCCTCGTGGGCTCCCAGATGTCCCTGCTCCGGGCCCTCTGCTACATTGTAGCCCAGTTGCTGGGGGCTGTGGCTGGGGCTGCTGTGCTGTACAGTGTTACCCCCGCAGCTGTCCGTGGGAACCTGGCACTCAACACGCTACACCCTGGGGTGAGCGTGGGTCAGGCCACTATCGTGGAGATCTTCTTGACCCTTCAGTTTGTGCTCTGCATCTTTGCCACGTTTGATGAAAGGAGGAATGGACGCTTGGGTTCTGTGGCATTAGCTATTGGTGTCTCTCTCACCTTGGGGCATCTATTTGGGATGTATTATACAGGTGCAGGCATGAACCCTGCTCGATCCTTTGCTCCTGCTATCCTCACCAGGAACTTCAGCAACCACTGGGTGTACTGGGTAGGACCGATCATCGGGGGATCTCTAGGTGGCCTCCTCTATGACTTCCTCCTCTTTCCCCGGATCAAGAGTGTGTCAGAGAGACTAACTATCCTCAAGGGTATCAGGCCCAATGACTCTGATGGGCAACCAGAGGTCACTGGGGAGCCTGTTGAGCTAAAGACCCAAGCCCTA
Phascolarctos_cinereus  ATGTATAGGAGCACCTATCTGCGTGAGACCCGAAAGGAGAAATATGAGAGGGCTGATGAATTACATGGCTCAGGAGAGCTAAGTAGCTTGGGCCAGGCTCAAGGGCTGGAGAATCTGCAAGAGCTCAATGAACGCTTTGCCAACTACATCAACTGGGCCCGGGGGCTGGAGCAGCGCAATGCCATCTTCCGAAAGCAGCTAGAAACTTTCCAGCGTCTAGATGAGTTGACTAGCTTGGAGGAAGCATTTTCTGAGCAAATAGAGCTGAACCTTCAGCGGGCGAGGGACCTGGCTATTGACCGGGCCAAGCTGGAGCGGGAGGACAAGGATGCCCAACGAGTGCTCGATGAGTTCCGAAATAAGTATCAAAATGAATGTGAATATCAGCTCCTGCTGAAAGAAACGCTTGAACGACTGAACAAGGAAGCAGATGAAGCCTTGTTGCATAATCTGGAGCTTCAGATTGAATCCCAGTTTCTGCAGGATGACATCAGTGCAGCAAAGGACAGGTACAAGAAGAATCTCTTGGAAATTCAGACCTATGTCAGTGTCCTCCAGCAGATCATACAGAACACTCCTCCAGTGTCCACAATTACCATCGGCGTTAATGAGGAGAAGCTCATAGCCGAAAGAAGAGTTCCTATTCTGCAGAGCCAGCTTGAAGAGTACAAAGGTATCCTGGCCCAGTTACAGATGCAGAAATCCAAACTGCAGGCTGAGACCGTGTCACTGGAACAAACTATTAAAAACACCCAAGAGAGTTACGATGATGAGATTCAACTTTACAACGAGCAGATTGAAACTCTGAGGAAAGATATTGATGATGCAGAAAGAATGCTCGAAAAGTACACCAATGACTGCCGCCAGTTGGCAATATACCAGCAATCACTGGAAAATGAATTAGAGCGGTACAAGCACATCATTGAGAATGAAGACAACAGGCTGAATTCTGCTATAGTGGGAACACCGATCACACTTTTTACTCAGAGCTACCAAGCTTCTTACAACCTGCCTTCCAGCAGAAAAGATATCACCCGAGCTATTCAGGATATAACAACAGTAAAACCAAGACAAAAAGGTCTACCAAAGAAAGCTTCAAGAAAAAAGGAGCTTACAGCTAAAGACAAATCAGATGATACTTTAGAGGACCAGACAGCCAAAAAACCTGTGGAAGGCAAAGACCATGTGCAGGTTCAAGATGAATGCCAATCAAAGCTGGAAGTGAGGCATGAAGAACCAGGGACCCTAAAACAAGAAGTAGAACCAGAGGATGTGCCAGATGGTGCACAGATAAGCAAAGCCTTTGGTAAAATGTGTAATATTATTAAAGAGAGAGTAAGAAGTGACAAAGGAGCTGAACCTCAATCTGATCTTTATACCAAAGGGCGTCACGTCCTTGTTACAGGGGATGCCAGCTATGTTGACCCGGACTTTTGTTCTTCATCCATCCCAGCAAAAGGTGGGATTGTTGTTTCTATTGACCAGATATGTGACAGAGATGATGTGGAGCCAATACCAGAG---CTGCCTGAGCCTCCATGCCCGAATGGAGAAGATGAGCCAGAGGAACATGATGATGAATGCAAAAATCAAGAACATTCTGGAGATGGAGAGAATGAAAGCAGAAGCAGAGAT------CAGGGGGAGGTGGGAGAAAAAACTGATGACATTCCAAAAGACAAGGGGGCTGTGAAGCCTTGTCCAGCAGTCATACACGGTCCAAATGGACAAAGTGCAGGCCATTCACAGAAGATCAAGAAAGATAAATCTTCTGAGGCAGCAGGTAAAGGGCTGCTAGAGAAAGGCCCCTATGGATCCATGACCTATGAGAAGGTAGAGGTGGTAGAATCCATTGAGAAATTCTCAACTGACCGAATTCAGACTTATGAAGAAACAGCGGTGATCGTAGAAACGATGATAGAAAAGACTAACAGGAAGAAACCAGGAGACAAAAGCTCGATGCCCTTCCCAAGGCGTCGGTCTTCATTCTTGGGGTCCCACCCCTCATCCAGCCTTGAGAGTCCAGGGGCCTCAGGCTGCCGGGTCAGTGTGGTAGGGAATAACCTGAGCAGCCTCCCCAGACCTCCCGGG------GTGTATGTGGGGGCAGTGCCAACCGGAGGAGTGAGCAGCCTGGGCACCCGTGTGTCCCGCCGGGCCCTGGGCATCAGCAGCGTCTTTCTGCAGGGTCTGCGGAGCTCGTCCACAGCCCTCGCTCTGAGCCCAGGACTGGACAAGAACAGGGGCGTCTTCTTCGAGTCCCTGAATGGCTGCATGGTAGAATACATTGAGAAGGTCCATGCCTTGGAGCAGGTGAACAGGGAGTTGGAGGAACATCTGAGGGTCTACCTAGAGAAGAAAGCCTCTAGCATCAGCAACTGGGGAGCCCTGCGAGAGACCTGGGAGAGCATCTACCATCAGGTGGGTGATGCTGTCTTAGACAATGCTCAGCTTATGCTACAGACTGAGAATACGCAGGCTTGTGCTGAAGATTTTAAAGAGAGATATGAAAATGAGCACCCCTTCCGAAAAGCAGCTGAAGATGAAATTAACTCCCTGTATAAAGTGATTGATGATGCTAATTTGACTAAAATGGATCTAGAGAGCCAGATTGAAAGCATGAAAGAAGAACTGACTTTTTTGTCAAGGAACCATGAAGAGGATGTGAAGGTGCTATACAAGCAGCTGGCCGGGTCAGAGCTGGAAGGAATGGATGCTCCCATTGGTACTGGCTTAGATGACATTCTGGAGACCATCAGAATTCACTGGGAGAAGGACATAGAGAAGAATCGGGCAGAAACAGGGGCATTGCTCTACGCCAAGCAGCATTCTCAAGTGGTCCAGGCAGCTCGGTCCCAAGAGGAAGAATTGGTGGAAGCCCTCAGAGCAGAGTTTCATGATACTGCTTGTGATATTCAGCGCCTTCAAGCGGAGACAGAGTCTTTGAGAACCTTGAAAAGAGGTCTGGAGAACTCGTTGTATGACGCCAAGCACTGGCATGACATCGAGCTCCAGAACCTGGGCTCTGTTATCGCCAAGCTAGAAGCGGAGCTTGGGGAAATCCAAAGGGAAACTGAGCAGCAGCAAAAAGACCGTGAGCATCTGTTGTCTGGCAAGCTACAACTGGAGAAAGACATCGTGTCCTATCACTGCCTTCTGGATCGAGAAGGAAGCAGCATGGACATAACTATCCAGCACCCCTGGTTCAAACGGGCTCTTGGATCCTTATATCCAAGCCGCTTGTTTGACCAGTTTTTTGGAGAAGGCCTTTTTGAATATGACCTCCTGCCTTTCCTCTCCTCCACCATCAGCCCTTATTACCGGCAGTCACTCTTCCGAACTGTATTGGAATCAGGCATTTCTGAGGTGAGATCTGACCGAGACAAGTTTGTTATCTTCCTGGATGTCAAACACTTCTCTCCTGAAGACTTGACTGTGAAGGTATTGGATGACTTTGTGGAAATTCACGGGAAGCACAGTGAAAGACAGGATGACCACGGCTATATCTCCCGTGAATTCCATCGTCGCTACCGCCTGCCTTCCAATGTGGATCAGGCCTCCATTTCCTGCTCCCTGTCTGCTGATGGCATGCTGACCTTCTCTGGTCCCAAGATCCACACTAACATGGATTCAAGCCACAGTGATCGATCCATCCCTGTATCTCGTGAGGAGAAGCCCACCTTGGCTCCCTCTTCCATGGAGACCCAGGCTGTCCAGAGGGAGCTCGAAACTGTGCCAGCTGCTAGGATGGCTCAGACAAATCCTCTGCCTGGGCCTCTAGGGCCATGGAAGATAACCATCTATGACCAGGAGAACTTCCAGGGGAAGCGAATGGAGTTCACGGGCCCCTGCCCCAATGTCTCCGAGTGCAGCTTCGACAATGTCAGATCCCTGAAGGTGGAATGTGGCGCATGGATTGGTTATGAACACACAAGTTTCTGTGGGCAGCAGTTTGTCCTGGAGAGAGGAGAGTACCCACGTTGGGAAGCCTGGAGTGGGAGCAATGCCTACCACGTGGAGCGTCTCATGTCCTTTCGCCCAATCTGCTCTGCAAACCATAAGGAATCCAAGATCATGATCTTTGAGAAAGAAAACTTCATTGGCCGTCAGTGGGAGATCTGCGATGACTACCCCTCGTTGCAGGCCATGGGCTGGTGCAACAACGAAGTTGGTTCCATGAAGATCCAGTGTGGAGCATGGGTCTGCTACCAATATCCCGGTTACCGTGGGTACCAGTACATCTTGGAGTGCGATCACCACGGAGGAGACTATAAGCACTGGAGAGAATGGGGCTCTCACGCCCAGACTTTCCAGATTCAGTCAATCCGACGCATCCAGCAGATGTCTCAACAATGCACCAAATCAGCTGGCCACTGGAAGATCGTGATCTGGGACCAGGAGGGTTTCCAGGGCCGACGGCATGAATTCACAGCTGAGTGCCCCAGTGTTCTGGAGGTTGGCTTTGAGACCGTCCGATCCATCAAAGTACAGAGTGGAGCGTGGGTAGGCTTTGAGCACGCTGGGTTCCAAGGGCAGCAGTTTGTCCTGGAGCGAGGCGAGTACCCAAGCTGGGAAGCGTGGAGCGGTAACGTCGCCTACCACGTGGAGAGACTGACCTCTTTCCGTCCTGTGGCTTGTGCGAATCACCGAGACTCCAGGATGACCATCTTTGAGCAGGAAAACTTTCTGGGCAGGAAGGGAGAGCTGAGTGATGACTACCCCTCCCTGCAAGCCATGGGCTGGGACAACAATGAAGTGGGCTCCTTCCGAGTGCACTGTGGGGCCTGGGTTTGTTCCCAGTTCCCAGGCTACCGAGGCTACCAGTACATTCTGGAATGTGATCACCACTCAGGAGACTACAAACACTTTCGGGAGTGGGGGTCCCATGCTCAAACCTTCCAGATTCAGTCCATCCGCAGAATCCAGCAGATGTCCCAGCCTGCAAAGGCCCCTACAGCCCCAACCACTGCTGCCAGTCCAGCCACGGAGGGAAAGGAAAAAGGGACACCTGCCTCAGTGCCCCCTCCTGGACCCACCCCGGCTCTGGTTCCTGCCTCCATTCCCGTCCCCAGCTCCAAGGTTGGGGAACTGCCCATGGGAGGCTTCAAGCTGGTGGTCTTCGATCAGGAAAACTTCCAAGGCCGCCGTGTGGAATTCTCAGGGGAATGCATGAATCTGGGAGACCGAGGATTTGATCGAGTTCGAAGCATCATTGTTATCTCAGGACCATGGGTGGCCTTTGAGCAGTCCAACTTCCGGGGAGAGATGTTCATCTTGGAGAAGGGCGAGTATCCCCGATGGGACACCTGGTCCTGCAGCTACCGTAGTGATTGCCTCATGTCCTTCCGGCCCATCAAGATGGATTCTCTAGACCACAAGATCTGCCTGTTCGAATGTACTAACTTCAAGGGGAACAAGATGGAGATTCATGAGGACGATGTGCCCAGTCTCTGGGCCTATGGCTTCTGCGACCGCGTGGGCAGCGTGAGGGTGCCCAGTGGCACATGGGTTGGCTACCAGTACCCTGGCTACCGAGGCTACCAATATCTGTTTGAGCCAGGCGAGTTCAAGCACTGGAATGAGTGGTCTGCCTACCAGCCCCAGATCCAGTCCGTCCGTAGAATTAGGGACATGCAGTGGCACCAGAAGGGATGCTTCCCCATCCCCACCAGTCTGCCTAAGATGGCATCAGACTACCAGACTCAGTCCTCTAAACCGCAGCCCCTCAATCCCAAGATTGTCATCTTTGAGCAGGAGAACTTCCAGGGCCGATCCCATGAGCTGAGTGGGCCATGTTCCAACCTAAAGGAGACTGGAATGGAGAAGGCGGCCTCCATCCTTGTGCAGTCAGGACCCTGGGTCGGGTATGAACAGGCCAACTGCAAAGGAGAGCAGTTTGTGTTTGAGAAAGGTGAGTACCCTCGCTGGGACTCTTGGACCAACAGCCGCCGGACTGATGCGCTCAGCTCGCTGAGGCCCATCAAAGTGGACAGCCAGGAGCACAAAATCATCCTTTATGAAAATCCTAACTTCACTGGGAAGAAGATTGAGATCATTGATGACGATGTGCCCAGTTTCCATGCCCATGGCTACCAGGAGAAAGTATCATCTGTGAGGGTACAGAGTGGAACGTGGGTGGGCTACCAGTATCCAGGTTATCGAGGCTTCCAGTACCTATTTGAGAAGGGGGAATACAAGGACAGCAGCGATTTTGGGGCTCCCCACCCCCAAGTTCAGTCTGTAAGGCGCATACGGGATATGCAGTGGCATCAGCGAGGTGCCTTTCACCCTACCAACATGATGGAGCAGCAAAGTGTTCCAGAGCAGGCAGCTGCTGGGAAAAGCCATGGCGGCTTGGGAGGACCCTTCAAGGTCTTGGTCTACGAGCTGGAGAACTTTCAGGGAAAGAAGTGTGACTTCTCCACTGAGTGCCCCAACTTGACTGAAAGTCTGCTGGAGAAGGTGGGCTCCATCCAGGTGGAATCTGGCCCATGGTTGGCATTTGAACGCTGCGCCTTCCGGGGAGAACAGTTTGTCCTAGAAAAGGGAGATTACCCTAGGTGGGATGCCTGGTCCAACAGCCATCACAGCGACAGCCTCCTCTCCCTTAGGCCCCTACACATTGACAGCCCAGAGCACAAAATCCACCTGTTTGAGAATCCAGGCTACGGTGGCCGCAAGATGGAGATTGTGGATGACGACGTTCCCAGTCTCTGGGCTCACGGCTTCCAGGATCGGGTGGCCAGCATCCGAGTCATCAATGGAACGTGGGTAGGCTATGAATTTCCTGGCTACCGAGGGCGCCAATATGTCTTTGAGCGGGGAGAGTACCGCCACTGGAATGAGTGGGATGCCAATCAGCCCCAAATCCAGTCCGTCCGGCGTATCCGTGACCGCAAGTGGCACAAACGTGGCTGCTTCCTCAGTAGCATGTCTAAAAGTGTAGCCAAGATTACTTTCTATGATGACAAGAACTTCCAAGGTCACCACTATGAGTGTGACAGTGACTGTGCTGATTTCCACACCTATCTGAGTTGCTGCAACTCCATCCGGGTGGCTGGCGGGGCCTGGGTGGTTTATGAGAGGCCCAACTTTGCAGGGAACATGTACATCCTAACTCAGGGTGAATACCCTGATTACCACCACTGGAGGGGGCTCAATGACCGGCTGAGCTCCTGCAAGGTGATCCATCTGTCAAGTGGAGGCCAATACAAGCTTCAGATCTTTGAGAGGGGAGACTTCAGTGGCCAGATGTATGAGACCACCGAGGACTGCCCTTCTGTCATGGAACAGTTCCACATCCGTGAGATCCAGTCCTGTAAGGTCCTGGATGGGGTCTGGGTCTTCTACGAGCAGCCCAACTACCATGGCAGACAGTACTTCTTGGACAAGAAGGAGTACCGGAAGCCTGTGGACTGGGGCTCCCCATGCTCAGCTGTTCAGTCGTTCCGCCGTATTATGGAGATGGGTGATTGGAGTTTCCTGGGGAACATCTTAGAGGAGGTGAACGAGCACTCCACCGTCATCGGCAGGGTCTGGCTCACCGTCCTGTTCATCTTCCGGATCCTCATCCTGGGCACGGCGGCAGAATTTGTGTGGGGAGACGAGCAGTCAGACTTCGTCTGTAACACCCAACAACCAGGTTGTGAGAATGTCTGCTATGACGAGGCTTTTCCCATCTCCCACATCCGCCTCTGGGTCTTACAGATCATCTTCGTCTCCACCCCATCCCTAGTGTACGTGGGCCATGCCGTGCACCACGTCCGCATGGAAGAAAAGCGGAAGGAGAGGGAAGCTGAGGAGATGTGCCAACAATCTGGGGGCAAT---GGGGAGAGGCTGCCGTTAGCCCTGGATCAAGGCAGTACCAAGAAGAGCAGCAACAGTACCAAGGGCACCAAAAAGTTCCGGCTGGAAGGGACCCTCTTAAGGACCTACATCTGCCACATCATCTTTAAGACTCTCTTTGAGGTGGGCTTCATCGTGGGACATTACTTCTTGTACGGCTTCCGAATCCTGCCCTTGTATCAGTGCAGCCGATGGCCCTGCCCCAACGTGGTGGACTGCTTCGTGTCAAGACCCACCGAGAAGACCATTTTCATCCTTTTCATGCTCTCTGTGGCCTCTGTATCCCTCTTCCTCAACATCATGGAAATCAGCCACCTGGGCATGAAGAGAATCCGATCTGCTTTCAACAGGCCCGCCGAACAACCCCTGGGGGAGATCCCTGAGAAATCCCTCCACTCCATCGCAGTCTCCTCCATCCAAAAAGCCAAGGGCTACCAGCTCCTAGAAGAAGAGAAAATCGTGTCCCACTATTTCCCCCTGACTGAGGTTGGGGTGGTGGAGACGAGACCTCTTGCTGCCACACCTTTCGGCCGTTTCGAAGAGAAGATTGGCACTGGACCTCTGGGAGATCTGTCCCAAGCTTACACGGAAACGCTCCCTTCCTATGCTCAAGTGGGAGAACAGGAAGTAGAGGCAGAGCATGAAGAGGAGGAGGCAGAGGCACCGCCAGAGGAGGAAGAGAAGAGGCAGGAACCCGAGGCAGTGACCCTGGAGGCTCCAGAGGCC---ACTGTGAGGC------TGGAGGAGAAGGAG---------GGGACCCCAGTAGAAAGGAAGGCAGGAGATAAGACAGAACTGCCGGAGCTGCCAGAGCTGCCAGTGGAGAAGGCGCCGCTGTGCCCAGAGCTGGCAGTGGATGACACCAGACCCCTCAGCCGGCTAAGCAAAGCCAGCAGCCGGGCAAGGTCAGATGATTTGACTGTAATGTCTCTCTCTGTCCACAGTTCTGGGGCCTCCCAGCAGGCTTCATCTCGCAGTGGGGTGGGGGGCCGCCGGCTCAGCCAGTTGTCCAGCACTGGTAGT---GGAGGTGGCTTTGGTGGAAACCTTTTTGGCTCTGGGGCAAACTCGGGGGGTAGTTTCAGTGCTGTGTCCATGTTTGGTTCCAGCTGTGGCTTTGGAAGCAGCTCCAGGAGTGCCTTTGGAGGAGGGCTGGGCAGTGGTTATGGAGCAGGACTGGGC------------------------------------------------AGTGGTTTTGGAGTGGGGCTGGGCAGTGGTTATGGAGAGGGGCTAGGA------------------------AATGGTTATGGAGGAGGGCTAGGGAATGGTTATGGAGTGGGGCTGGGCAGTGGTTATGGAGGAGGATTAGGGAATGGTTATGGGGGAGGGCTAGCCGGTGGCTCAATAAGTATCCCCTGTAGCAATGATGGAGTCCTTCTTTCTGGATCAGAAAAGGAAACCATGCAAAACCTCAATGACAGGTTGGCTTCCTACCTGGCTAAAGTCCGGGCTCTAGAGGAAGCAAACACTGAACTGGAGAACAAAATTCGAGACTGGTATGAAACACGTGTGACGGGCGACTCTGTGTCAGGAAATGATTATGAAAAATATTACCCATTAATCGAAGATCTTAAGAATAAGATTATTTCAGCCACAATCGAGAATGCTCGGCTCATTTTGCAGATCGACAATGCAAGGTTGGCGGCTGATGATTTCAGGATGAAGTACGAAAATGAGCAGGCCCTTCGCCAGAATGTCGAAGCTGACATCAATGGCTTGCGCAGGGTGCTGGATGAATTGACCCTGGCCAGGGCTGACCTGGAAATGCAGATTGAAAGCCTGATGGAAGAGCTGGCTTATCTTAAGAAGAACCATGAAGAGGAACTTCAGGCCATCCAAGCTGGGGGGCCCGGCCAGGTTAGTGTGGAAATGGATGCTGCTCCAGGAATCAACTTGACCAAACTCCTGAATGACATGAGAGGGCAGTACGAAGTCATTGCCGAGCAGAACCGCAAGGAAGCCGAAGCTTGGTTTGTCGAAAAAAGTGGAGAACTCAAGAAGGAGATCAGCAACAACACGGAAAAGCTCCAGACGAGCAAGAGCGAAATAACGGACTTGAAGCGCACGCTCCAAAGTTTAGAAATTGAGCTCCAGTCTCAGCTTGCTATGAGAAAGTCCTTTGAAGACACTTTAGCGGAAACCGAAAGTGGTTACTGCAATCAGCTCTCCCAGATACAGCTCCAAATCGGCCATCTGGAGGCCCGGCTCTCCCAGATGAGGAGCGACATGGAGCGTCAGAATGCAGAGTATGAACAACTCCTAAATATCAAGACCCGGCTGGAGATGGAGATTGAGACCTACCGCCGCCTGTTGGAGGGACAACTAGAAGGGAATGGTGCTGTTGAAAGTTTAACTGTGCCAGAATCCAGTTCTCAAGCACAGTCGATTGATTCTTCCAAAGATCCAGCCAGAACAAGGAAAATCAAGACAATTGTGCAGGAGGTAGTGGATGGGAAAGTTGTTAACTCTGAGGTTCGGGAAATTGAAGAAGAAATC??????ATGTACAGCTTCATGGGCGGGGGCCTCTTCTGTGCCTGGGTGGGCAACATCCTCCTCGTGGTTGCCACAGCTACAGACCATTGGATGCAGTACCGGCTGTCTGGGGCTTTCGCCCACCAGGGTCTGTGGCGCTACTGCCTCAGCAACAAATGCTATCTGCAGACTGAGAGCATCGCATATTGGAATGCGACCCGAGCCTTCATGATCCTGGCTGCCCTCTGCTGCTTTGCGGGAATCGTCATTGGGATCTTGGCCTTTGCCCAGCTGCCCACCTTCCACCGCCTCACGCGCCCCTTCTCAGCAGGCATCATGTTCTTTATTTCCACTCTCTTCGTCCTTCTCGCCATGGCCATCTACACTGGAGTCACCGTCAGCTTCCTAGGCCGGCGCTTTGGTGACTGGCGTTTCTCCTGGTCCTACATTCTGGGTTGGGTGTCTCTGCTTATGACCTTCTTTGCAGGAATATTTTACATGTGTGCCTATCGAATGCACGAATGTCGCCGCCTGTCTGGGCCTCGCATGTGGGAACTTCGCTCAGCCTCCTTCTGGAGGGCCATTTTTGCTGAGTTTTTTGCCACCCTTTTTTATGTCTTCTTTGGGCTGGGGGCCTCGCTACGATGGGCGCCCGGCCCTGTACACGTCCTGCAGGTGGCTGTGGCCTTTGGACTAGCCCTGGCCACGTTGGTGCAGGCAGTAGGCCATGTCAGCGGAGCCCATGTCAACCCCGCTGTCACCTTCGCTTTCCTCGTGGGCTCCCAGATGTCCCTGCTCCGCGCCCTCTGCTACATTGTAGCCCAGTTGCTGGGGGCTGTTGCTGGGGCTGCGGTGCTGTATAGTGTTACCCCCGCAGCTGTCCGTGGGAACCTGGCGCTCAACACGCTCCACCCTGGGGTAAGCGTGGGTCAGGCCACTATCGTGGAGATCTTCTTGACCCTTCAGTTTGTGCTCTGCATCTTTGCCACGTTTGATGAGAGAAGGAATGGACGCTTGGGTTCTGTGGCATTAGCTATTGGTGTCTCTCTCACCCTGGGGCACCTGTTTGGGATGTATTATACAGGTGCAGGCATGAACCCTGCTCGATCCTTTGCTCCTGCTATCCTCACCAGGAACTTCAGCAACCACTGGGTGTACTGGGTAGGCCCGATCATCGGGGCAACCCTAGGTGGCCTCCTCTATGACTTCCTCCTCTTTCCCCGGATCAAGAGTGTCTCAGAGAGACTAACTATCCTCAAGGGTATCAGGCCCAATGACTCTGACGGGCAACCAGAGATCACTGGGGAGCCTGTTGAGCTAAAGACCCAAGCCCTA
Potorous_gilbertii  ATGTATAGGAGCACCTACCTGCGTGAGACCCGAAAGGAGAAATATGAGAGGGCTGATGAAGTGCATGGCTCGGGAGAGCTGAGTAGCTTGGGCCGTGCTCAAGGGCTGGAGAATCTACAAGAACTCAATGAGCGCTTTGCCAATTACATCAACTGGGCCCGGGGGCTGGAGCAGCGCAATGCCATCTTCCGAAAGCAGCTAGAGACTTTCCAGCGTCTAGATGAGTTGACTAGCTTGGAGGAAGCATTTTCTGAGCAAATAGAGCTGAACCTTCAGAGGGCAAGGGACCTGGCTATTGACCGGGCCAAGCTGGAACGGGAGGACAAGGATGCCCAACGGGTACTCGATGAGTTCCGAAATAAGTATCAAAATGAATGTGAGTATCAGCTTCTGCTGAAAGAAACGCTTGAACGACTGAACAAGGAAGCAGATGAAGCCTTGCTGCATAATCTGGAACTTCAGATCGAATCCCAGTTTCTGCAGGATGACATCAGTGCAGCAAAGGACAGGTACAAGAAGAATCTCTTGGAAATCCAGACCTATGTTAGTGTCCTCCAGCAGATTATACAGAACACTCCTCCGGTGTCCACAATTACCATTGGTGTAAATGAGGAGAAGCTCATAGCTGAAAGGAGAGTACCTATTCTGCAGAGCCAGCTGGAAGAGTACAAAGGGATCCTGGCCCAGCTACAGATGCAGAAATCCAAGCTTCAGGCTGAGACTGTGACACTGGAACAAACTATTAAAAGTACCCAAGAGAGTTACGATGATGAGATTCAACTTTACAACGAGCAAATTGAAACTCTGAGGAAAGACATTGATGATGCAGAGAGAATGCTAGAAAAGTATACTAGTGACTGCCGCCAGTTGGCAATATACCAGCAATCCCTGGAAAATGAACTGGAGCGGTACAAGCGCATCATTGAAAATGAGGATAACAGGCTGAATTCTGCTATAGTGGGAACACCAATCACACTTTTTACTCAGAGCTACCAAGCTTCTTACAACCAGCCTTCCAGCAGAAAAGATATCACCCGGGCTATACAGGATATAACAACAGTGAAACCAAGACAAAAAGGTCTACCAAAGAAAGTTTCAAGAAAAAAGGAGATTACGGCTAAAGACAAACCAGATGACACTTTAGAAGACCAACCGATCAAAAAATCTGGGGAAGGCAAAGACCCAGTACAGCTTCAAGATGAGTGCCAACCAAAGCTGGAAATGAGGCATGAAGAACCAGGGATCCTAAAACAAGAAGTAGACCCAGAGGATGTGCCAGATGGTGCACAGATAAGCAAAGCCTTTGGGAAAATGTGTAATTTTATTAAAGAGAAAGTAAGAAGTGGCAAAAAACCTGAGCCTCCATCTGATCTTTATACCAAAGGGCGTCATGTACTTGTTACAGGGGATGCCAGCTATGTAGACCCTGACTTTTGTTCCTCATCCATCCCAGCCAAAGGTGGGATTGTGGTTTCTATTGACCAGGTATGTGAAGGTGATGATGTGGAGCCAATACCTGAG---CTGCCTGAACCCCCATGCCCGGATGGAGAAGATGAGCCAGAAGAACATGATGGTGAAGGTAAACATCAAGAACATTCTGAAGATGAAAACAATGAAAGCAAAAGCAGCGATCCAAAACAGAGGAAGGAGGGAGAAAAAACTGACGACATTCCAAAAGATAAGGGGACTGTGAAGCCCTGCCCAGTAGTCATACATGGTCCAAATGGACAAACTGAGGGCCGTTCACAGAAGATCAGGAAAGATAAACCTTCTGAGGCAGC---------------AGAGAAAGGCTCCCATGGATCCATGACCTATGAGAAGGTAGAGGTGATGGAATCCATTGAGAAATTCTCAACTGACCGAATTCAGACTTATGAAGAAACAGCAGTGATTGTAGAAACGATGATAGAAAAGACAAACAGAAAGAAACCA???????????????ATGCCCTTCCCAAGGCGTCGGTCTTCGTTCTTGGGGTCCCACTCCTCAACCAGCCTTGAGAGTCCAGGGGCCTCAGGCTGCCGGGTCAGTGTTATAGGGAACAACCTAGGCAGCCTCCCCAGGCCCCCAGGG------GTGTATGTGGGGTCAGTGCCAACTGGAGGAGTGAGCAGCCTGGGCACCCGAGTGTCCCGCCGGGCTCTGGGCATCAGCAGCGTCTTTCTGCAGGGTCTGAGGAGCTCATCCACAGCCCTCGCTCTGAGTCCAGGACTGGAAAAGAACAGAGGCATCTTCTTTGAGTCCCTGAATGGCTGCATGGTAGAGTACATTGAGAAGGTCCGAGCCTTGGAGCAGGTGAACAGGGAGCTAGAGGAACATCTGAGGGTCTACTTAGAGAAGAAAGCCTCCAGCATCAGCAACTGGGGAGCCCTGCGGGAGACCTGGGAGAGCATCTACCATCAGGTGGGGGACGCTGTCTTGGACAATGCTCGGCTTATGCTGCAGACTGAGAACACTCAGGCCTGTGCTGAAGATTTTAAAGAGAGATATGAAAACGAGCAGCCCTTCCGAAAAGCTGCGGAAGATGAAATTAACTCCCTGTATAAAGTGATTGATGATGCTAATTTGACTAAAATGGATCTAGAGAGCCAGATTGAAAGCATGAAAGAAGAACTGGCTTTTTTGTCACGGAATCATGAAGAGGACGTGAAGGTGCTATACAAACAGCTGGCTGGGTCAGAGCTGGAAGGAATGGATGCTCCCATTGGTACTGGCTTGGATGACATTCTGGAGACCATCAGGATTCACTGGGAGAAGGACATAGAGAAGAACCGGGCAGAAACAGGGGCCTTGCTCTATGCCAAGCAACATTCGCAAGTGGTCCAGGCAGCTCGGTCCCAAGAGGAAGAACTGGTGGAGCTCCTCAGAGCTGAGTTTCATGATACTGCTTGTGATGTTCAGCGCCTTCAAGCGGAGACAGAGTCCTTGAGAACTTTGAAAAGAGGTCTGGAGAACTCGTTGTATGATGCCAAGCATTGGCATGACATTGAGCTGCAGAACCTGGGCTCTGTTATTGCCAAGCTTGAAGCGGAACTTGGGGAAATCCAAAGAGAAACCGAGCAACAGCAAAGAGACCGGGAGCATCTGTTGTCTGGCAAGTTGCAACTGGAGAAAGACATTGTGTCCTATCACTGCCTTCTGGATAGAGAAGGAAGCAGCATGGACATAACTATCCAGCACCCCTGGTTCAAACGTGCTCTTGGATCCTTATATCCAAGTCGTTTGTTTGACCAGTTTTTTGGAGAAGGCCTTTTTGAATATGACCTCCTGCCTTTCCTGTCCTCCACCATCAGCCCTTATTACCGCCAGTCACTCTTCCGAACTGTGTTGGAATCCGGCATTTCTGAGGTGAGATCTGACCGAGACAAGTTTGTTATCTTCCTGGATGTAAAACACTTCTCTCCTGAAGACTTGACTGTGAAGGTGTTGGATGACTTTGTGGAAATTCATGGGAAGCACAGTGAAAGACAGGATGACCATGGCTATATTTCCCGTGAATTCCATCGTCGATACCGCCTGCCTTCCAATGTGGATCAGGCCTCCATTTCCTGCTCCCTGTCTGCTGATGGCATGCTGACCTTCTCTGGTCCCAAGATCCACTCCAACATGGATTCAAGCCACACTGATCGATCCATCCCTGTATCTCGTGAGGAGAAGCCCACCTTGGCTCCCTCTTCCATGGAGACCCCGGCTGTCCAGAGGGAGCTTGAAACCGTGCCAACTGCTAGGATGGCTCAGACAAACCCTCTGCCTGGGCCTCTAGGGCCATGGAAGGTAACCATCTATGACCAGGAGAACTTCCAGGGCAAGAGGATGGAGTTCACGGGCCCCTGCCCCAATGTCTCTGAATGCAGCTTTGACAATGTCAGATCCCTGAAGGTGGAATGTGGCGCATGGATTGGTTATGAACACACCAGCTTCTGTGGACAGCAGTTTGTCCTGGAGAGAGGAGAGTACCCACGTTGGGAGGCCTGGAGTGGGAGCAATGCCTACCATGTGGAGCGTCTTATGTCCTTTCGCCCAATCTGCTCTGCGAACCATAAGGAATCCAAGATCATGATCTTTGAGAAAGAAAACTTCATTGGCCGCCAGTGGGAGATCTGCGATGACTACCCCTCCTTGCAGGCCATGGGCTGGTGCAACAATGAAGTTGGTTCCATGAAGATCGAGTGTGGAGCATGGGTCTGCTACCAATATCCTGGATACCGTGGGTACCAGTACATCTTGGAGTGTGATCACCACGGAGGTGACTATAAGCACTGGAGAGAATGGGGCTCTCATGCCCAGACTTTCCAGATTCAGTCAATCCGCCGCATCCAGCAGATGTCTCAACAATGTACCAAATCATCTGGCCACTGGAAGATTGTGGTGTGGGACCAGGAGGGTTTCCAGGGCCGTCGGCATGAATTCACAGCTGAGTGCCCCAGTGTTCTGGAGGTTGGCTTTGAGACAGTCCGATCCATCAAAGTACAGAGTGGAGCGTGGGTAGGCTTTGAACACGCTGGTTTCCAAGGGCAGCAGTTCATCCTGGAGCGAGGTGAGTACCCGAGCTGGGAGGCCTGGAGCGGGAATGTCGCCTACCACGTGGAGAGACTGACCTCCTTCCGGCCTGTGGCGTGTGCGAACCACCGAGACTCCAGGATGACCATCTTTGAGCAGGAAAACTTTCTGGGCAGGAAGGGAGAGCTGAGTGATGACTACCCCTCCCTTCAAGCCATGGGCTGGGACAACAATGAAGTGGGCTCCTTCCGAGTCCATTGTGGGGCCTGGGTTTGTTCCCAATTCCCAGGCTACAGAGGCTACCAGTATATTCTGGAATGCGATCATCATTCAGGAGACTACAAACACTTTCGGGAGTGGGGGTCCCATGCTCAAACCTTCCAGATTCAGTCCATCCGCAGAATCCAGCAGATGTCCCAGCCTGCAAAGGCCCCCACAGTCCCAACTACTGCTGCCAGCCCAGCCACGGAGGGAAAGGAAAAAGGGGCACCTTCCTCAGTACCTGCTCCTGGACCCACCCCAGCTCTGGTTCCTGCCTCTGTTCCCGTCCCCAGTTCCAAGGTTGGAGACCTGCCCCTGGGAGGTTTCAAGCTGGTGGTCTTTGATCAGGAAAACTTCCAAGGTCGCCGTGTGGAATTCTCAGGGGAATGTATGAATCTGGGAGACCGAGGATTTGACAGAGTTCGCAGCATCATCGTTATCTCAGGACCGTGGGTGGCCTTTGAACAGTCCAACTTCCGGGGAGAGATGTTCATCTTGGAGAAGGGCGAGTATCCCCGATGGGACACCTGGTCCTGCAGCTACCGTAGTGACTGCCTCATGTCCTTCCGGCCCATCAGAATGGACTCTCTAGATCATAAGATCTGCCTGTTTGAATGTACCAACTTCAAGGGGAACAAGATGGAGATTCATGAGGATGATGTGCCCAGTCTCTGGGCCTATGGCTTCTGTGACCGTGTGGGCAGCGTGAAGGTACCCAGTGGCACATGGGTTGGCTACCAGTACCCCGGCTATCGAGGTTACCAGTACCTGTTTGAGCCAGGAGAATTCAAGCACTGGAATGAGTGGTCTGCCTACCAGCCCCAGATCCAGTCCGTCCGACGAATTAGGGATATGCAGTGGCACCAGAAGGGCTGCTTCCCCATCCCAAGCAGTCTGCCAAAGATGGCGTCAGATTACCAGACTCAGTCCTCTAAACCGCAGCCCTTGAACCCCAAGATCGTCATCTTTGAGCAGGAGAACTTCCAGGGTCGCTCCCATGAGCTGAGTGGACCATGTTCCAACCTAAAGGAGACAGGGATGGAGAAGGCAGCCTCCATCCTGGTGCAGTCAGGACCTTGGGTCGGGTACGAACAGGCCAACTGCAAAGGAGAGCAGTTTGTGTTTGAGAAAGGTGAGTACCCCCGATGGGACTCTTGGACCAACAGCCGCCGGACTGATGCGCTCAGCTCGCTGAGACCCATCAAAGTGGACAGCCAGGAGCACAAAATCATCCTTTATGAAAATCCTAACTTCACTGGCAAGAAGATTGAGATCATTGATGATGATGTGCCCAGTTTTCATGCCCATGGCTACCAGGAGAAAGTATCATCTGTGAGGGTCCAGAGTGGAACGTGGGTGGGTTACCAGTATCCAGGTTATCGAGGCTTCCAGTACCTATTTGAGAAGGGGGAGTACAAGGACAGCAGTGATTTTGGGGCTCCCCACCCCCAGGTTCAGTCTGTAAGGCGCATACGGGATATGCAGTGGCATCAACGGGGTGCCTTCCACCCAACCAACATGATGGAGCAGCAAAGTGTCCCAGAGCAGGCAGCTGCTGGGAAAAGCCATGGAGGTTTAGGGGGACCCTTCAAGGTCTCAGTCTATGAGCTGGAGAACTTTCAGGGAAAGAAGTGTGACTTCTCCACTGAGTGCCCCAACCTGACTGAAAGCCTGCTAGAGAAGGTGGGCTCCATCCAGGTGGAATCTGGCCCATGGTTGGCATTTGAACGCAGCGCCTTTCGAGGAGAACAGTTTGTCCTAGAAAAGGGAGATTATCCCAGGTGGGATGCCTGGTCCAACAGTCATAACAGTGACAGTCTCCTCTCCCTTAGACCCCTGCATATTGACAGCCCAGAGCACAAAATCCACCTGTTTGAGAATCCAGGGTACAGCGGCCGTAAGATGGAGATTGTGGATGATGATGTTCCCAGTCTCTGGGCTCATGGCTTCCAGGATCGGGTGGCCAGCATTAGAGTCATCAATGGAACGTGGGTAGGCTATGAATTTCCTGGCTACCGAGGACGCCAATATGTCTTTGAGAAGGGAGAGTACCGCCATTGGAACGAGTGGGATGCCAATCAGCCCCAAATCCAGTCCGTCCGGCGCATCCGTGACCGCAAGTGGCACAAACGTGGCTGCTTCCTCAGTAGCATGTCTAAAAGTGTAGCCAAGATCACTTTCTATGATGACAAGAATTTCCAAGGTCACCACTATGAGTGCGACAGTGACTGTGCCGATTTCCACACCTATCTGAGCTGCTGCAACTCCATTCGAGTGACTGGTGGGGCCTGGGTGGTTTATGAGAGGCCTAACTTTTCCGGGAACATGTACATCTTAACTCAGGGTGAATACCCTGATTACCATCACTGGAGGGGGCTCAATGATCGTCTGAGCTCCTGCAAGGTCATCCACCTGTCGAGTGGAGGCCAGTATAAGCTTCAGATCTTCGAGAGGGGAGACTTCAGTGGCCAGATGTATGAGACCACTGAGGACTGCCCTTCCGTCATGGAACAGTTCCACATCCGGGAGATCCAGTCCTGTAAGGTTCTAGATGGAGTCTGGGTCTTCTATGAGCAGCCCAACTACCATGGCAGGCAGTACTTCTTGGACAAGAAGGAATACCGAAAGCCTGTGGACTGGGGCTCCCCATGCTCAGCCGTTCAGTCATTCCGCCGTATCATGGAGATGGGTGATTGGAGTTTCTTGGGGAACATCTTAGAGGAGGTGAATGAACACTCCACAGTCATCGGCAGGGTCTGGCTCACTGTCCTCTTCATCTTCCGGATCCTCATCCTGGGCACAGCTGCAGAATTTGTGTGGGGAGATGAACAGTCGGACTTCGTATGTAACACCCAACAACCAGGTTGTGAGAATGTCTGCTACGACGAGGCTTTCCCCATCTCCCACATCCGCCTCTGGGTCTTACAGATCATCTTCGTCTCTACTCCATCTCTAGTGTACGTGGGCCATGCTGTGCACCATGTCCGTATGGAAGAAAAGCGGAAGGAGAGGGAAGCTGAGGAGATGTGCCAGCAGTCTGGGGGCAAT---GGTGAGAGGCTGCCATTGGCCCTGGATCAAGGCAGTACCAAAAAGAGCAGCAACAGTACCAAGGGCACCAAAAAGTTCCGCCTGGAAGGGACCCTCTTGAGGACCTACATCTGCCACATCATCTTCAAGACTCTCTTTGAGGTAGGCTTCATAGTGGGTCATTACTTCTTGTATGGCTTTCGGATCCTGCCATTGTACCAGTGTAGCCGATGGCCCTGCCCCAATGTGGTGGACTGCTTTGTGTCAAGACCCACTGAGAAGACCATTTTCATCCTTTTCATGCTATCTGTGGCCTCTGTGTCCCTCTTCCTCAACATCATGGAAATCAGCCACCTGGGCATGAAGAGAATACGATCTGCTTTCAACAGGCCAGCTGAACAACCCCTGGGGGAGATCCCTGAGAAATCCCTCCACTCCATTGCTGTCTCTTCCATCCAAAAGGCCAAGGGTTACCAGCTCCTAGAAGAAGAGAAAATCGTATCCCACTATTTTCCCCTGACTGAGGTTGGAGTGGTGGAAACGAGACCTCTTGCTACCACACCTTTCAGTCGTTTTGAAGAGAAGATTGGCACTGGACCTCTGGGAGATCTGTCCCGGGCTTACACGGAAACGCTTCCTTCCTATGCTCAAGTGGGAGAACAGGAAGTAGAAGCTGAGCGTGAAGAGGAGGAAGCAGAGGCGCCACCAGAAGAGGAAGAGAAGAGGCAGGAACCAGA------GACCCCAGAGGTGCCAGAGGCT---GTGGTGGGGC------AGGAGGAGGAGAAGGAG---GAGGGCACCCCAGTGGAAAGGAAGGCAGGAGACAAG------------------CAAGAGCTGCCAGTGGAGAAGGCACCACTGTGCCCAGAGCTGGCAGCAGATGACACCAGACCCCTCAGTCGGCTAAGCAAAGCCAGCAGCCGGGCAAGGTCAGATGATTTGACTGTAATGTCTCTCTCTGTCTACAATTCTGGGACCTCCCAGCAGGCTTCATCTCGAAGTGGGGTGGGAGGTCACCGGCTCAGTCGGTTGTCCAGCACCAGTAGT---GGAGGTGGCTTTGGTGGAAACATTTTTGGCTCTGGAGCAAGCTCTGGGGGCAGTTTCAGTGCTGCATCTATGTTTGGTTCCAGCTGTGGTTTTGGGAACAGCTCCAGGAGTACCTTTGGAGGAGGGCTGGGTGGTGGTTATGGAGCAGGAATGGGC------------------------------------------------AGTGGTTATGGAGCAGGATTGGGCAGTGGCTATGGAGCAGGAATGGGC------------------------AGTGGTTATGGAGCAGGAATGGGCAGTGGCTATGGAGCAGGAATGGGCAGTGGTTATGGAGGAGGTCTAGGGAATGGTTACGGCGGAGGGCTGGCCAGTGGCTCAGTAGGCATCCCTTGTAGTAACGATGGAGTCCTTCTTTCTGGATCAGAAAAGGAAACCATGCAAAACCTCAATGACAGGTTGGCTTCCTACCTGGCTAAAGTCCGGGCTCTAGAGGAAGCAAACACTGAACTGGAGAACAAAATTCGAGACTGGTATGAAACACGTGTAACAGGCGATCCTGGGTCAGGAAATGATTATGAAAAATATTACCCACTAATTGAAGATCTTAAGAATAAGATTCTGTCAGCCACTGTTGAGAATGCTCGTCTCATTTTGCAGATTGACAATGCAAGGTTGGCGGCTGATGATTTCAGGATGAAGTATGAGAATGAGCAAGCCTTGCGCCAGAATGTCGAAGCTGACATCAATGGCCTGCGCAGGGTGCTGGATGAATTGACCCTGGCCAGGGCTGACCTGGAGATGCAGATTGAAAGTCTGATGGAAGAACTGGCTTATCTTAAAAAGAACCATGAAGAGGAACTTCGAGCCATCCAAGCTGCAGGGCTCGGCCAGGTTAGTGTGGAGATGGATGCTGCTCCAGGAATCAACTTGACCAAACTCCTGAATGACATGAGAGGCCAGTATGAAGTCATTGCCGAACAGAATCGCAAGGAAGCCGAAGCTTGGTTCCTTGAAAAAAGCGGAGAACTGAAGAAAGAGATCAGTAGCAACACGGAACAGCTCCAGACAAGCAAGAGCGAAATAACAGACTTGAAGCGCATGCTCCAAAGCTTAGAAATTGAGCTCCAGTCTCAGCTTGCTATGAGAAAGTCCTTTGAAGACACATTAGCAGAAACAGAAAGTGGTTACTGCAATCAGCTCTCCCAGATACAACTCCAAATTGGCAATCTGGAGGCCCAACTTTCCCAGCTGAGGAGTGAATTGGAGCGTCAGAATGCAGATTATGAACAACTCCTAAATATCAAGACCCGCCTGGAGATGGAGATTGAGACCTACCGCCGCCTGTTGGAGGGAGAACTAGAAGGGAATGGTGCTGTTGAAAGTTTAACTGTGCCAGAATCCAATTCTCAAGCACAATCGATTGATTCTTCCAAAGATCCATCCAGAACAAGGAAAATCAAGACAATTGTGCAGGAGGTAGTAGATGGGAAAGTTGTTAATTCTGAAGTTCGGGAAATTGAAGAAGAACTC??????ATGTACAGCTTCATGGGTGGGGGCCTCTTCTGTGCCTGGGTGGGGAACATCCTCCTCGTGGTTGCCACTGCTACAGACCATTGGATGCAGTATCGGCTGTCCGGGGCCTTCGCCCACCAGGGGTTGTGGCGCTATTGCCTCAGCAACAAATGTTACCTGCAGACTGAGAGTATCGCATATTGGAATGCGACTCGAGCCTTCATGATACTGGCTGCTCTCTGCTGCTTTGCGGGTATCATCATTGGGATCCTGGCCTTTGCCCAGCTGCCCACCTTCCACCGCCTAACACGCCCCTTCTCAGCAGGCATCATGTTCTTTATTTCCACTCTCTTTGTCCTTCTTGCCATGGCCATCTATACTGGAGTCACTGTCAGCTTCCTGGGCCGGCGCTTTGGTGACTGGCGTTTCTCCTGGTCCTATATCCTGGGTTGGGTGTCTCTGCTCATGACCTTCTTTGCAGGAATATTTTACATGTGTGCCTACCGAATGCATGAATGTCGCCGCCTGTCTGGGTCTCGCATGTGGGAACTTCGTTCAGCCTCCTTCTGGAGGGCCATCTTTGCCGAGTTTTTTGCCACCCTTTTTTACGTCTTCTTTGGGCTGGGGGCCTCCCTGCGATGGGCCCCCGGGCCCGTACACGTCCTGCAGGTGGCCGTGGCCTTTGGGCTAGCCCTGGCCACGCTGGTGCAGGCGGTAGGCCATGTCAGCGGAGCCCACGTCAACCCCGCTGTCACCTTCGCTTTCCTCGTGGGCTCCCAGATGTCCCTGCTCCGGGCCCTCTGCTACATGGTAGCCCAGTTACTGGGGGCCGTTGCCGGGGCTGCCGTGCTGTATAGTGTTACCCCCGCGGCTGTCCGTGGGAACCTGGCGCTCAACACGCTCCACCCTGGGGTGAGTGTGGGTCAGGCCACTATCGTGGAGATCTTCTTGACCCTCCAGTTTGTGCTCTGCATCTTTGCCACGTTTGATGAGAGGAGGAATGGACGCTTGGGTTCTGTGGCATTAGCTATTGGTGTCTCTCTCACCTTGGGGCACCTATTTGGGATGTATTATACAGGTGCAGGCATGAACCCTGCTCGATCCTTCGCTCCAGCTATCCTCACCAGGAACTTCACCAATCATTGGGTGTACTGGGTAGGCCCGCTCATCGGGGGAACTCTAGGTGGCCTCCTCTATGACTTCCTCCTCTTTCCCCGGATCAAGAGTGTTTCAGAAAGACTAACTATCCTCAAGGGTATAAGGCCCAATGACTCTGAGGGGCAAGCAGAGGTCACTGGGGAGCCTGTTGAGCTAAAGACCCAAGCCCTA
Pseudocheirus_occidentalis  ATGTATAGGAGCACCTATCTGCGTGAGACCCGAAAGGAGAAATATGAGCGGGCTGATGAATTGCATGGCTCAGGAGAGCTGAGTAGCTTGGGCCAAGCTCAAGGGCTGGAGAATTTACAGGAGCTCAATGAGCGCTTTGCCAATTACATCAACTGGGCCCGGGGACTGGAGCAGCGCAATGCCATCTTCCGAAAGCAGCTAGAGACTTTCCAGCGTCTAGATGAGTTGACTAGCTTGGAGGAAGCATTTTCTGAGCAAATAGAGCTGAACCTTCAGCGGGCAAGGGATCTGGCTATTGACCGGGCCAAGCTGGAACGGGAGGACAAGGATGCCCAACGGGTACTCGATGAGTTCCGAAATAAGTATCAAAATGAATGTGAGTATCAGCTTCTACTCAAAGAAACACTTGAACGACTGAACAAGGAAGCAGATGAAGCCTTGCTGCATAATCTGGAGCTTCAGATTGAATCCCAGTTTCTGCAGGATGACATCAGCGCTGCAAAGGACAGGTACAAGAAGAATCTCTTGGAAATCCAGACCTATGTCAGTGTCCTCCAGCAGATCATACAGAACACTCCTCCAGTGTCCACAATTACCATTGGAATAAATGAGGAGAAGCTTATTGCTGAAAGGAGGGTTCCCATTCTGCAGAGCCAGCTTGAAGAATACAAAGGTATCCTGGCCCAGTTACAGATGCAGAAATCCAAGCTACAGGCTGAGACCATGACCCTGGAACAAACTATTAAAAACACACAAGAGAGTTATGATGATGAGATCCAACTTTACAATGAGCAGATTGAAACTCTGAGGAAAGAGATTGAAGATGCAGAAAGAATGCTGGAAAAGTATACTAATGACTGTCGCCAGTTGGCAATATATCAGCAGTCACTGGAAAATGAACTGGAGCGGTACAAGCGCATCATCGAGAATGAAGATAACAGGCTGAATTCTGCTATAGTGGGAACACCGATTACACTTTTTACTCAGAGCTACCAAGCTTCTTACAACCTGCCTTCCAGCAGAAAAGATATCACCCGGGCTATTCAGGATATAACAACAGTAAAACCAAGACAAAAAGGTCTACCAAAGAAAGCTTCAAGGAAAAAGGAGATTACAGCTAAAGACAAATCAGATGATACTTTAGAGGACCAACTGGCCAAAAATTCTGGGGAAGGCAAAGACCAAGTGCAGCTTCAAGATGAGCACCAATTGAAGCTGGAAGTGAGGCATGAAGAACCAGGGACTCTGAAGCTAGAAGTAGACCCAGAGGATGTGCCAGATGGTGCACAGATAAGCAAAGCCTTTGGTAAAATGTGCAATATGATTAAAGAGAGAGTGAGAAGTGACAAAGAACCTGAACCTCATTCTGATCTTTATACCAAAGGACGTCATGTACTTGTTACAGGGGATGCCAGCTATGTAGACCCTGACTTTTGTTCCTCGTCCATCCCAGCAAAAGGCGGGATTATTGTTTCTATTGAACAGATATGTGATGTCGATGACGTGGAGCCGATACCTGAG---CTGCCTGAACCCCCATGCCCAAATGGAGAAGATGAACCAGAGGAACATGATGATGGATACAAAGATCAAGAACATTCTGGAGAGGAAAAGAGTGAAAGCAAAAATGGAGAT------GAGGGGAAGGTGGGAGAAAAAATTGATGACATTCCAGAAGATAAAGGGACTGTGAAACCCTGTCCAGTAATCATACATGGTCCAAATGGACAAACTACAGGCCATTCACAGAAGATCAGGAAAGATAAAGCTTCTGAGGGAGCAGATAAAGGGCCACTAGAGAAAGGCCCCCATGGATCCATGACCTATGAGAAGGTAGAGGTGGTAGAATCCATTGAGAAGTTTTCAACTGACCGAATTCAGACTTATGAAGAAACAGCAGTGATTGTAGAAACAATGATAGAAAAGACAAACAGGAAGAAACCAGGAGACAAAAA---AATGCCCTTCCCAAGGCGTCGGTCTTCATTCTTGGGGTCCCACTCCTCATCCAGCCTTGAGAGCCCGGGGGCTTCAGGCTGCAGGGTCAGTGTTATAGGGAATAACCTGGGCAGCCTCCCTAGACCCCCAGGA------GTGTATGTAGGGTCAGTGCCAACTGGAGGAGTGAGCAGCCTGGGCACCCGAGTGTCCCGCCGGGCCCTGGGCATCAGCAGCGTCTTTCTGCAGGGTCTAAGGAGCTCATCCACAGCCCTCGCTCTGAGCCCAGGACTGGAGAAGAACAGAGGCATCTTCTTCGAGTCCCTGAATGGCTGCATGGTAGAGTACATTGAGAAGGTCCGAGCCTTGGAGCAGGTGAATAGGGAATTGGAGGAACATCTGCGAGTCTACCTGGAGAAGAAAGCCTCCAGCATTAGCAATTGGGGAGCCCTGCGGGAGACCTGGGAGAACATCTACCATCAGGTGGGTGATGCCGTCTTGGACAATGCCCGGCTCATGCTGCAGACTGAGAACACTCAGGCTTGCGCTGAAGATTTTAAAGAAAGATATGAAAATGAGCAGCCCTTCCGAAAAGCAGCTGAAGATGAAATTAACTCCCTGTATAAAGTGATTGATGATGCTAATTTGACTAAAATGGATCTAGAGAGCCAGATTGAAAGCATGAAAGGAGAACTGGCTTTTTTGTCAAGGAACCATGAGGAGGATGTGAAGGTGTTATACAAACAGCTGGCCGGGTCAGAGCTGGAAGGAATGGATGCCCCCATTGGTACTGGCTTAGATGATATTCTGGAGACCATCAGAATTCACTGGGAGAAGGACATAGAGAAGAACCGGGCAGAAACAGGGGCTTTGCTCTACGCCAAGCACCATTCCCAAGTGGTCCAGGCAGCTCGATCCCAAGAGGAAGAGTTAGTGGCAGCCCTCAGAGCAGAGTTTCATGATACTGCTTGTGATATTCAGCGCCTTCAAGCCGAGACGGAGTCCTTGAGAACCTTGAAAAGAGGTCTGGAGAACTCATTGTATGACGCCAAGCATTGGCATGACATCGAGCTCCAGAACCTGGGCTCTGTTATCGCCAAGCTCGAAGTGGAACTTGGAGAAATCCAAAGAGAAACTGAGCAGCAGCAAAAAGACCGGGAGCATCTGTTGTCTGGCAAGTTACAACTGGAGAAAGACATCGTGTCCTATCACTGCCTTCTGGATAGAGAAGGAAGCAGCATGGACATAACTATCCAGCACCCCTGGTTCAAACGTGCTCTTGGTTCCTTATATCCAAGCCGTCTGTTTGACCAGTTTTTTGGAGAAGGCCTTTTTGAATATGACCTCCTGCCTTTCCTGTCCTCCACCATCAGCCCCTATTACCGGCAGTCCCTCTTCCGAACCGTGCTGGAATCTGGCATCTCTGAGGTGAGATCTGACCGAGACAAATTTGTTATCTTCCTGGATGTAAAACACTTCTCTCCTGAAGACCTGACTGTGAAGGTGTTGGATGACTTCGTGGAAATTCACGGGAAGCACAGTGAAAGACAGGATGACCACGGTTACATTTCCCGTGAATTCCATCGCCGATACCGCCTGCCTTCCAATGTGGACCAGGCCTCCATTTCCTGCTCCCTGTCTGCTGATGGCATGCTGACCTTCTCTGGACCCAAGATCCACTCTAACATGGATTCGAGCCACAGCGATCGATCCATCCCTGTATCTCGTGAGGAGAAGCCCACCCTGGCTCCCTCTTCCATGGAGACCCAGGCTGTCCAGAGGGAGCTCGAAACCGTGCCGGCCACCAGGATGGCTCAGACAAACCCTCTGCCTGGGCCTCTAGGGCCATGGAAGGTAACCATCTATGACCAGGAGAACTTCCAGGGCAAGAGGATGGAGTTCACAGGCCCTTGCCCTAATGTGGCTGAGTGCAGCTTTGACAACGTCAGATCCCTGAAGGTGGAATGTGGCGCATGGATTGGTTATGAACACACAAGCTTCTGTGGGCAGCAGTTTGTCCTGGAGAGAGGAGAGTACCCACGTTGGGAAGCCTGGAGCGGGAGCAACGCCTACCACGTGGAGCGCCTCATGTCCTTTCGCCCAATCTGCTCCGCTAACCATAAGGAATCCAAGATCATGATCTTTGAGAAAGAAAACTTCATTGGCCGCCAGTGGGAGATCTGTGATGACTACCCCTCCTTGCAGGCCATGGGCTGGTGCAACAATGAAGTTGGTTCCATGAAGATCCAGTGTGGCGCGTGGGTCTGCTACCAATATCCTGGATACCGTGGGTACCAGTACATCTTGGAGTGTGATCACCATGGAGGAGACTACAAGCACTGGAGAGAATGGGGCTCTCATGCCCAGACTTTCCAGATTCAGTCAATCCGCCGCATTCAGCAGATGTCTCAACAATGCACCAAATCATCTGGTCACTGGAAGATTGTGGTCTGGGACCAGGAGGGTTTCCAGGGCCGTCGGCATGAATTCACAGCGGAGTGCCCCAGTGTTCTGGAGGTTGGCTTCGAGACAGCCCGATCCATCAAAGTACAGAGTGGAGCGTGGGTAGGCTTTGAACACGCTGGCTTCCAAGGGCAGCAGTTCGTCCTGGAGCGAGGCGAGTACCCAAGCTGGGAAGCCTGGAGCGGCAACGTTGCCTACCACGTGGAGAGACTGACCTCCTTCCGTCCTGTGGCTTGTGCGAACCACCGAGACTCCAGGATGACCATCTTTGAGCAGGAAAACTTCCTGGGTAGGAAGGGAGAGCTGAGTGATGACTACCCCTCCCTGCAAGCCATGGGCTGGGACAACAATGAAGTGGGCTCCTTCCGAGTCCATTGTGGGGCCTGGGTTTGTTCCCAGTTCCCAGGCTACCGAGGCTACCAGTACGTTCTGGAGTGTGATCACCACTCAGGAGACTACAAACACTTTCGGGAGTGGGGGTCCCATGCTCAAACCTTCCAGATTCAGTCCATCCGCAGAATCCAGCAGATGTCTCAGCCTGCAAAGGCCCCCACAGCCCCAACTACTGCTGCTAGCCCAGCCACAGAGGGAAAGGAAAAAGGAGCACCTGCCTCAGTGCCAGCTCCTGGACCCACCCCAGCTCTGGTTCCTGCCTCTGTTCCCGTCCCCAGCTCCAAGGTTGGGGAACTACCCATGGGAGGCTTCAAGTTGGTGGTCTTTGATCAGGAAAACTTCCAAGGCCGCCGTGTGGAATTCTCAGGGGAATGCATGAATCTGGGAGACCGAGGATTCGACCGAGTTCGCAGCATCATCGTTATCTCAGGACCATGGGTGGCCTTCGAGCAGTCCAACTTCCGGGGAGAGATGTTCATCTTGGAGAAGGGCGAGTATCCCCGATGGGACACCTGGTCCTGCAGCTACCGTAGCGACTGTCTCATGTCTTTCCGGCCCATCAGGATGGACTCTCTAGATCACAAGATCTGTCTGTTTGAATGCACCAACTTCAAGGGGAACAAGATGGAGATTCATGAGGATGATGTGCCCAGTCTCTGGGCCTATGGCTTCTGTGACCGTGTGGGCAGCGTGAGGGTGCCCAGTGGCACGTGGGTTGGCTACCAGTACCCAGGCTACCGAGGCTACCAGTATCTGTTCGAGCCAGGAGAGTTCAAGCACTGGAATGAGTGGTCTGCCTACCAGCCCCAGATCCAGTCCGTCCGTCGAATTAGGGACATGCAGTGGCACCAGAAGGGCTGCTTCCCCATCCCCAGCAGTCTGCCCAAGATGGCATCAGACTACCAGACTCAGTCCTCTAAACCGCAGCCCCTTAACCCCAAGATTGTCATCTTCGAGCAGGAGAACTTCCAGGGCCGCTCCCATGAGCTGAGTGGGCCATGTTCCAACCTAAAGGAGACTGGCATGGAGAAGGCGGCCTCCATCCTCGTGCAGTCAGGACCCTGGGTCGGGTACGAACAGGCCAACTGCAAAGGAGAGCAGTTTGTGTTTGAAAAAGGTGAGTACCCTCGGTGGGACTCTTGGACCAACAGCCGCCGGACTGATGCGCTCAGCTCACTGAGACCCATCAAAGTGGACAGCCAGGAGCATAAAATCATCCTTTATGAAAACCCTAACTTCACTGGGAAGAAGATTGAGATCATTGATGATGATGTGCCCAGTTTCCATGCCCATGGCTACCAGGAGAAAGTATCATCTGTGAGGGTACAGAGTGGAACGTGGGTGGGCTACCAGTATCCAGGTTACCGAGGCTTCCAGTACCTATTTGAGAAGGGGGAATACAAGGATAGCAGCGATTTTGGGGCTCCCCACCCCCAGGTTCAGTCTGTAAGGCGCATACGGGATATGCAGTGGCATCAGAGGGGTGCCTTCCACCCAACCAACATGATGGAACAGCAAAGTGTCCCAGAGCAGGCGGCTGCTGGGAAAAGCCACGGAGGCTTGGGGGGACCCTTCAAGGTCTCAGTCTATGAGCTGGAGAACTTTCAGGGAAAGAAGTGCGACTTCTCCACTGAGTGCCCCAACTTGACTGAAAGTCTGCTGGAGAAGGTGGGCTCCATCCAGGTGGAATCTGGCCCATGGTTGGCGTTTGAACGCTGTGCCTTCCGGGGAGAACAGTTTGTCCTAGAAAAGGGGGATTACCCCAGATGGGATGCCTGGTCAAACAGCCATCACAGCGACAGTCTCCTCTCCCTTAGGCCCTTGCACATTGACAGTCCAGAGCACAAAATCCACCTGTTTGAGAATCCGGGGTACGGCGGCCGAAAGATGGAGATTGTGGATGATGATGTTCCCAGTCTCTGGGCTCATGGCTTCCAGGATCGAGTGGCCAGCATCAGAGTCATCAATGGAACGTGGGTAGGCTATGAATTTCCTGGCTACCGAGGGCGCCAATATGTCTTCGAGAGGGGAGAGTACCGCCATTGGAATGAATGGGATGCTAATCAGCCCCAAATCCAGTCCGTCCGGCGCATCCGTGACCGCAAGTGGCACAAACGTGGCTGCTTCCTCAGTAGCATGTCTAAAAGTGTAGCCAAGATTACTTTCTATGATGACAAGAATTTCCAAGGTCATCACTATGAGTGTGACAGTGACTGTGCCGACTTTCACACCTATCTGAGCTGCTGCAACTCTATCCGAGTGGCTGGCGGGGCCTGGGTGGTTTATGAGAGACCCAACTTTGCCGGGAACATGTACATCTTAACTCAGGGCGAATATCCCGATTACCACCACTGGAGGGGGCTCAATGACCGTCTGAGCTCCTGCAAGGTCATCCATCTGTCCAGTGGAGGCCAGTATAAGCTTCAGATCTTTGAGAGGGGAGACTTCAGCGGCCAGATGTATGAGACCACCGAGGACTGCCCTTCTGTCATGGAACAGTTCCACATCCGTGAGATTCAGTCCTGTAAAGTCCTGGATGGGGTCTGGGTCTTCTATGAGCAGCCCAACTATCACGGCAGGCAGTACTTCTTGGACAAGAAGGAATACCGGAAGCCTGTGGACTGGGGCTCCCCATGCTCCGCTGTTCAGTCATTCCGCCGTATCGTGGAGATGGGTGATTGGAGTTTCCTGGGGAACATCTTAGAGGAGGTGAATGAGCACTCCACGGTCATCGGCAGGGTCTGGCTCACCGTCCTCTTCATCTTCCGGATCCTCATCCTGGGCACCGCTGCAGAATTTGTGTGGGGAGACGAGCAGTCAGACTTTGTATGTAACACCCAACAACCAGGTTGTGAGAATGTCTGCTACGATGAGGCTTTCCCCATCTCCCACATTCGCCTCTGGGTCTTACAGATTATATTTGTCTCCACTCCGTCCCTGGTGTACGTGGGTCATGCTGTGCACCATGTCCGTATGGAAGAAAAGCGGAAGGAGAGGGAAGCTGAGGAGATGTGCCAGCAGTCTGGGGGAAAT---GGTGAGAGGCTGCCATTAGCCCTGGATCAAGGCAGTACCAAGAAGAGCAGCAACAGTACCAAGGGCACCAAAAAGTTCCGGCTGGAAGGGACCCTCTTGAGGACCTACATCTGCCACATCATCTTCAAGACTCTCTTTGAGGTAGGCTTCATAGTGGGCCATTACTTCTTGTATGGTTTTCGGATCCTGCCCTTGTATCAGTGTAGCCGATGGCCCTGCCCCAATGTGGTGGACTGCTTCGTGTCAAGACCCACCGAGAAGACCATTTTCATCCTTTTCATGCTCTCTGTGGCCTCTGTGTCCCTCTTCCTCAACATCATGGAAATCAGCCATCTGGGCATGAAGAGAATTCGATCTGCTTTCAATAGACCTGCTGAACAACCCCTGGGGGAGATCCCTGAGAAATCCCTCCACTCCATTGCTGTCTCCTCCATCCAAAAGGCCAAGGGCTACCAGCTCCTAGAAGAAGAGAAAATCGTATCCCACTATTTCCCTCTGACTGAGGTTGGGGTAGTGGAGACGAGACCTCTTGCTGCCACGCCTTTCAGTCGTTTCGAAGAGAAGATTGGCACTGGACCTTTGGGAGATCTGTCCCGGGCTTACACAGAAACGCTTCCTTCCTATGCTCAAGTGGGAGAACAGGAAGTAGAGGCAGAGCATGAAGAGGAGGAGGCAGAGGCACCACCAGAAGAGGAAGAGAAGAGGCAGGAACCGGAGGCAGTGACCCCGGAGGTGCCGGAGGCC---CCTGTGGGGC------AAGAAGAGGAGAAGGAGAAGGCAGGGACCCCAGTAGAAAAGAAGGCAGGAGATAAG------------------CAAGAGCTGCCAGTGGAAAAGGCGCCACTGTGCCCAGAGCTGGCAGCAGATGACACCAGACCCCTCAGCCGGCTAAGCAAAGCCAGCAGCCGGGCAAGGTCGGATGATTTGACTGTAATGTCTCTTTCTGTCTACAATTCTGGAGCCTCCCAGCAGGCTACGTCTCGCAGCGGGGTGGGGGGCCGCCGGCTCAGCCGGTTATCCAGCACCAGTAGT---GGTGGTGGCTTTGGTGGAAACATTTTTGGCTCTGGGGCAAGCTCTGGGGGCAGTTTCAGTGCTGCATCCATGTTTGGTTCCAGCTGTGGCTTTGGAAGCAGCTCCAGGAGTGCCTTAGGAGGAGGACTGGGCAGTGGTTATGGAGGAGGGCTAGGG------------------------------------------------------------------------AATGGTTACGGAGGAGGGCTAGGT------------------------AGTGGTTATGGGGGAGGACTGGGCAGTGGTTATGGAGGAGGACTGGGCAGTGGTTATGGAGGGGGTCTAGGGAATGGTTATGGCGGAGGGCTAGCCAGTGGCTCAATTGGTATCCCCTGTAGCAATGATGGAGTTCTTCTTTCTGGATCAGAAAAGGAAACCATGCAAAATCTCAATGACAGATTGGCTTCCTATCTAGCTAAAGTGCGGGCTCTAGAGGAAGCAAACACTGAACTGGAGAACAAAATTCGAGACTGGTATGAAACACGTGTGACAGCAGACTCTGTGTCAGGAAATGATTATGAAAAATATTACCCATTAATTGAAGATCTTAAGAATAAGATTCTTTCAGCCTCTATCGAGAATGCTCGGCTCCTTTTGCAAATTGACAATGCAAGGTTGGCAGCTGATGATTTCAGAATGAAGTATGAGAATGAGCAGGCCCTGCGCCAGAATGTTGAAGCTGACATCAATGGTCTGCGCAGGGTGCTGGATGAATTGACCCTGGGCAGGGCTGACCTGGAGATGCAGATCGAAAGCCTGATGGAAGAGTTGGCTTATCTTAAGAAGAACCATGAAGAGGAACTTCAAGCCATCCAAGCTGGGGGGCCCGGCCAGGTGAGTGTGGAGATGGATGCTGCCCCAGGAATCAACTTGACCAAACTTCTGAATGACATGAGAGGGCAGTATGAAGTCATCGCTGAGCAGAATCGCAAGGAAGCCGAAGCTTGGTTCGTTGAAAAAAGCGGAGAACTCAAGAAGGAGATCAGCAGTAACACGGAACAGCTCCAGACAAGCAAGAGCGAAATAACGGACTTGAAGCGCACGCTCCAAAGCTTAGAAATTGAGCTCCAGTCTCAGCTTGCTATGAGAAAGTCCTTTGAAGACACCTTAGCAGAAACAGAAAATGGTTACTGCAATCAGCTCTCCCAGATACAGCTCCAAATCGGCAACCTGGAGGCCCAGCTTTCCCAGGTGAGGAGCGACATGGAGCGTCAGAATGCAGAGTACGAACACCTCCTAAATATCAAGACCAGGCTGGAGATGGAGATTGAGACCTACCGCCGCCTGTTGGAGGGAGAACTCGAAGGGAACAGTGTTGTTGAAACTTTAACCGTGCCAGAATCCAGTTCTCAAGCACAGTCAATTGATTCTTCCAAAGATCCAGCCAGAACAAGGAAAATCAAGACCATTGTGCAGGAGGTGGTAGATGGGAAAGTTGTTAACTCTGAAGTTCGAGAAATTGAAGAAGAACTC??????ATGTATAGCTTCATGGGCGGGGGCCTCTTCTGTGCCTGGGTGGGGAACATCCTCCTGGTGGTTGCCACAGCTACAGACCATTGGATGCAGTACCGGCTGTCTGGGGCCTTCGCCCACCAGGGCCTGTGGCGTTATTGCCTCAGCAACAAATGTTACCTGCAGACCGAGAGTATCGCATATTGGAATGCAACCCGGGCCTTCATGATCCTGGCTGCCCTCTGCTGCTTTGCGGGTATTGTCATTGGGATCCTGGCCTTTGCCCAGCTGCCCACCTTCCACCGCCTCACACGCCCCTTCTCAGCAGGCATCATGTTCTTTATTTCCACTCTCTTCGTCCTTCTTGCCATGGCCATCTACACTGGAGTCACTGTCAGCTTCCTGGGCCGGCGCTTTGGTGACTGGCGTTTCTCCTGGTCCTACATTCTGGGTTGGGTATCTCTGCTCATGACCTTCTTTGCAGGAATATTTTACATGTGTGCTTACCGAATGCATGAATGTCGCCGCCTGTCTGGGCCTCGTATGTGGGAACTCCGCTCAGCCTCCTTCTGGAGGGCCATTTTTGCCGAGTTCTTTGCCACCCTTTTTTATGTCTTCTTTGGACTGGGGGCCTCACTGCGATGGGCACCCGGGCCTGTACACGTCCTGCAGGTGGCTGTGGCCTTTGGACTAGCCCTGGCCACGCTGGTGCAGGCAGTAGGCCACGTCAGCGGAGCCCACGTCAATCCCGCCGTCACCTTCGCATTCCTGGTGGGCTCCCAGATGTCCCTGCTCCGAGCCCTCTGCTACATTGTAGCCCAGTTGCTGGGGGCCGTTGCTGGGGCTGCTGTGCTGTATAGTGTAACCCCCCCAGCTGTGCGTGGGAACCTGGCGCTCAACACGCTCCACCCTGGGGTGAGCGTGGGTCAGGCCACTATCGTGGAGATCTTCTTGACCCTTCAGTTTGTGCTCTGCATCTTTGCCACGTTTGATGAGAGGAGGAATGGACGCTTGGGTTCTGTGGCATTAGCTATTGGTGTCTCTCTCACCTTGGGGCACCTGTTTGGGATGTATTATACAGGTGCAGGCATGAACCCTGCTCGATCCTTTGCTCCAGCTATCCTCACCAGGAACTTCAGCAACCACTGGGTGTACTGGGTAGGCCCGCTCATCGGGGGAACTCTAGGTGGCCTCCTCTATGACTTCCTCCTCTTTCCCCGGATCAAGAGTGTCTCAGAGAGACTAACTATCCTCAAGGGTATCAGGCCCAATGACTCTGAGGGGCAACCAGAGGTCACTGGGGAGCCTGTTGAGCTAAAGACCCAAGCCCTA
Pseudochirops_corinnae  ATGTATAGGAGCACCTATCTGCGTGAGACCCGGAAGGAGAAATATGAGCGGGCTGATGAATCGCATGGCTCAGGAGAGCTGAGTAGCTTGGGCCAAGCTCAAGGTCTGGAGAATCTACAGGAGCTCAATGAGCGCTTTGCCAATTACATCAACTGGGCCCGGGGGCTGGAGCAGCGCAATGCCATTTTCCGAAAGCAGCTAGAGACTTTCCAGCGTCTAGATGAGTTGACTAGCTTGGAGGAAGCATTTTCTGAGCAAATAGAGCTGAACCTTCAGCGGGCAAGGGACCTGGCTATTGACCGGGCCAAGCTGGAACGGGAGGACAAGGATGCCCAACGGGTACTCGATGAGTTCCGAAATAAGTATCAAAATGAATGTGAGTATCAGCTCCTACTCAAAGAAACGCTTGAACGACTGAACAAGGAAGCAGATGAAGCCTTGCTGCATAATCTGGAGCTTCAGATTGAATCCCAGTTTCTACAGGATGACATCAGTGCCGCAAAGGACAGGTACAAGAAGAATCTCTTGGAAATCCAGACTTATGTCAGTGTCCTCCAGCAGATCATACAGAACACTCCTCCGGTGTCCACCATTACCATCGGCATAAATGAGGAGAAGCTTATTGCTGAAAGGAGGGTTCCCATTCTGCAGAGCCAGCTTGAAGAATACAAAGGTATCCTGGCCCAGTTACAGATGCAGAAATCCAAGCTACAGGCTGAGACTGTGACCCTGGAACAAACTATTAAAAACACCCAAGAGAGTTACGATGATGAGATTCAACTTTACAACGAGCAGATTGAAACTCTGAGGAAAGAGATTGAAGATGCAGAAAGAATGCTGGAAAAGTATACTAATGACTGTCGCCAGTTGGCAATATACCAGCAATCACTGGAAAATGAATTGGAGCGGTACAAGCGCATCATTGAGAATGAAGATAACAGGCTGAATTCTGCTATAGTGGGAACACCGATTACACTTTTTACTCAGAGCTACCAAGCTTCTTACAACCTGCCTTCCAGCAGAAAAGATATCACCCGGGCTATTCAGGATATAACAACAGTAAAACCAAGACAAAAAGGTCTACCAAAGAAAGCTTCAAGGAAAAAGGAGATTACCGCTAAAGACAAATCAGATGATACTTTAGAGGACCAACTGGCCAAAAAATCTGGGGAAGGCAAAGACCAAGTGCAGCTTCAAGATGAACACCAATCGAAGCTGGAAGTGAGGCATGAAGAACCAGGGACCCTGAAACTAGAAGTAGACCCAGAGGATGTGCCAGATGGTGCACAGATAAGCAAAGCATTTGGCAAAATGTGTAATATTATTAAGGAGAGAATGAGAAGTGACAAAGAACCTGAATCTCATTCTGATCTTTATACCAAAGGGCGTCACGTACTTGTTACAGGGGACGCCAGCTATGTAGACCCTGACTTTTGTTCCTCGTCCATCCCAGCAAAAGGTGGGATTATTGTTTCTATTGACCAGATATGTGACGGTGACGATGTGGAGCCGATACCTGAG---CTGCCTGAACCCCCATGCCCGAATGGAGAAGATGAACCAGAGGAACATGACGATGGATACAAAGATCAAGAACATTCTGAAGATGGAAAGAATGAAAGCAAAAACGGAGAT------CAGGGGAAGGTGGGAGAAAAAATTGATGACATTCCAAAAGATAAGGGAACTGTGAAACCCTGTCCAGTAGTCATACATGGTCCAAATGGACAAACTGCAGGCCATTCACAGAAGATCAGGAAAGATAAAGCTTCTGAGGGAGCAGATAAAGGGCCACTAGAGAAAGGCTCCCATGGATCCATGACCTATGAGAAGGTAGAGGTGGTAGAATCCATTGAGAAATTTTCAACTGACCGAATTCAGACTTATGAAGAAACAGCAGTGATTGTAGAAACAATGATAGAAAAGACAAACAGGAAGAAACCAGGAGACAGAAGCTCAATGCCCTTCCCAAGGCGTCGGTCTTCATTCTTGGGGTCCCACTCCTCATCCAGCCTTGAGAGCCCAGGGGCTTCAGGCTGTCGGGTCAGTGTTATAGGGAATAACCTAGGCAGCCTCCCCAGGCCCCCAGGG------GTGTATGTAGGGTCAGTGCCAACCGGAGGAGTGAGCAGCCTGGGCACCCGAGTGTCCCGCCGGGCCCTGGGCATCAGCAGCGTCTTTCTGCAGGGTCTAAGGAGCTCATCCACAGCCCTCGCTCTGAGCCCAGGACTGGAGAAGAACAGAGGCATCTTCTTTGAGTCCCTGAATGGTTGCATGGTAGAGTACATTGAGAAGGTTCGAGCCTTGGAGCAGGTGAACAGGGAATTGGAGGAACATCTGCGAGTCTACCTGGAGAAGAAAGCCTCCAGCATTAGCAACTGGGGAGCCCTGCGGGAGACCTGGGAAAACATCTACCATCAGGTGGGTGATGCTGTCTTGGACAATGCCCGGCTCATGCTGCAGACTGAGAACACTCAGGCTTGCGCTGAAGATTTTAAAGAGAGATATGAAAATGAGCAGCCCTTCCGAAAAGCAGCTGAAGATGAAATTAACTCCCTGTATAAAGTGATTGATGATGCTAATTTGACTAAAATGGATCTAGAGAGCCAGATTGAAAGCATGAAAGGAGAACTGGCTTTTTTGTCAAGGAACCATGAGGAGGACGTGAAGGTGTTATACAAACAGCTGGCTGGGTCAGAGCTGGAAGGAATGGATGCTCCTATTGGTACTGGCTTAGATGACATTCTTGAGACCATCAGAATTCACTGGGAGAAGGACATAGAGAAGAACCGGGCAGAAACGGGGGCCTTGCTCTACGCTAAGCAACATTCCCAAGTGGTCCAGGCAGCTCGAACCCAAGAGGAAGAATTAGTGGAAGCCCTCCGAGCAGAGTTTCATGATACTGCTTGTGATATTCAGCGCCTTCAAGCCGAGACGGAGTCCTTGAGAACCTTGAAAAGAGGTCTGGAGAACTCATTGTATGACGCCAAGCACTGGCATGATATCGAGCTCCAGAACCTGGGCTCCGTTATCGCCAAGCTCGAAGCGGAGCTTGGAGAAATCCAAAGAGAAACTGAGCAGCAGCAAAAAGACCGGGAGCATCTGCTGTCTGGCAAGTTACAACTGGAGAAAGACATCGTGTCCTATCACTGCCTTCTGGATAGAGAAGGAAGCAGCATGGACATAACTATCCAGCACCCCTGGTTCAAACGTGCTCTTGGATCCTTATATCCAAGCCGTCTGTTTGACCAGTTTTTTGGAGAAGGCCTTTTTGAATATGACCTCCTGCCTTTCCTGTCCTCCACCATTAGCCCTTATTACCGGCAATCACTCTTCCGAACTGTATTGGAATCCGGCATTTCTGAGGTGAGATCTGACCGAGACAAGTTTGTTATCTTCCTGGATGTAAAACACTTCTCTCCTGAAGACTTGACTGTGAAGGTATTGGATGACTTCGTGGAAATTCACGGGAAGCACAGTGAAAGACAGGATGACCACGGTTATATTTCCCGTGAATTCCATCGCCGATACCGCCTGCCTTCCAATGTGGACCAGGCCTCCATCTCCTGCTCCCTGTCTGCTGATGGCATGCTGACCTTCTCTGGTCCCAAGATCCACTCTAACATGGATTCAAGCCACAGTGATCGATCCATCCCTGTATCTCGTGAGGAGAAGCCCACCTTGGCTCCCTCTTCCATGGAGACCCAGGCTGTCCAGAGGGAGCTCGAAACCGTGCCGGCTGCCAGGATGGCTCAGACAAACCCTCTGCCTGGGCCTCTAGGGCCATGGAAGGTAACCATCTATGACCAGGAGAACTTCCAGGGCAAGAGGATGGAGTTCACAGGCCCCTGCCCCAATGTGGCCGAGTGCAGCTTTGACAACGTCAGATCCCTGAAGGTGGAATGTGGCGCATGGATTGGTTATGAACACACAAGCTTCTGTGGGCAGCAGTTTGTCCTGGAGAGAGGAGAGTACCCACGTTGGGAAGCCTGGAGCGGGAGCAACGCCTACCATGTGGAGCGTCTCATGTCCTTTCGCCCAATCTGCTCCGCCAACCATAAGGAGTCCAAGATCATGATCTTTGAGAAAGAAAACTTCATTGGCCGCCAGTGGGAGATCTGTGACGACTACCCCTCCTTGCAGGCCATGGGCTGGTGCAACAATGAAGTTGGTTCCATGAAGATCCAGTGCGGCGCATGGGTCTGCTACCAATATCCTGGATACCGTGGGTACCAGTACATCTTGGAGTGTGATCACCATGGAGGAGACTATAAGCACTGGAGAGAATGGGGCTCTCACGCCCAGACTTTCCAGATTCAGTCAATCCGCCGCATTCAGCAGATGTCTCAACAATGCACCAAATCATCCGGCCACTGGAAGATCGTGGTCTGGGACCAGGAGGGTTTCCAGGGCCGTCGGCATGAATTCACAGCTGAGTGCCCCAGTGTTCTGGAGGTTGGCTTTGAGACAGTCCGATCCATCAAAGTACAGAGTGGAGCGTGGGTAGGCTTTGAACACGCTGGCTTCCAAGGGCAGCAGTTCGTCCTGGAGCGAGGCGAGTACCCAAGCTGGGAAGCCTGGAGTGGCAACGTCGCCTACCACGTGGAGAGACTGACCTCCTTCCGTCCTGTGGCTTGTGCGAACCACCGAGACTCCAGGATGACCATCTTTGAGCAGGAAAACTTCCTGGGCAGGAAGGGAGAGCTGAGTGATGACTACCCCTCCCTGCAAGCCATGGGCTGGGACAACAATGAAGTGGGCTCCTTCCGAGTCCATTGTGGGGCCTGGGTTTGTTCCCAGTTCCCAGGCTACCGAGGCTACCAGTACGTTCTGGAGTGCGATCACCACTCAGGAGACTACAAACACTTTCGGGAGTGGGGGTCCCATGCTCAAACTTTCCAGATTCAGTCCATCCGCAGAATCCAACAGATGTCTCAGCCTGCAAAGGCCCCCACAGCCCCAACTACTGCTGCCAGCCCAGCCACGGAGGGAAAGGAAAAAGGAGCACCTGCCACAGTGCCAGCTCCTGGACCCACCCCAGCTCTGGTTCCTGCCTCTGTTCCTGTCCCCAGCTCCAAGGTTGGGGAACTGCCCATGGGAGGCTTCAAGCTGGTGGTCTTTGATCAGGAAAACTTCCAAGGCCGCCGTGTGGAATTCTCAGGGGAATGCATGAATCTGGGAGATCGAGGATTCGACCGAGTCCGCAGCATCATCGTTATCTCAGGACCATGGGTGGCCTTTGAGCAGTCCAACTTCCGGGGAGAGATGTTCATCTTGGAGAAGGGCGAGTATCCCCGATGGGACACCTGGTCCTGCAGCTACCGTAGTGACTGCCTCATGTCTTTCCGGCCCATCAGGATGGACTCTCTAGATCACAAGATCTGTCTGTTTGAATGCACCAACTTCAAGGGGAACAAGATGGAGATTCACGAGGACGATGTGCCCAGTCTCTGGGCCTATGGCTTCTGTGACCGTGTGGGCAGCGTGAAGGTGCCCAGTGGCACATGGGTTGGCTACCAGTACCCGGGCTATCGAGGCTACCAGTATCTGTTTGAGCCAGGAGAGTTCAAGCACTGGAATGAGTGGTCTGCCTACCAGCCCCAGATCCAGTCCGTCCGTCGAATTAGGGACATGCAGTGGCACCAGAAGGGCTGCTTCCCCATTCCCAGCAGTCTGCCCAAGATGGCGTCAGACTACCAGACTCAGTCCTCTAAACCGCAGCCCCTCAACCCCAAGATTGTCATCTTCGAGCAGGAGAACTTCCAGGGCCGCTCCCATGAGCTGAGTGGGCCATGTTCCAACCTAAAGGAGACCGGCATGGAGAAGGCGGCCTCTATCCTCGTGCAGTCAGGACCCTGGGTCGGGTACGAACAGGCCAACTGCAAAGGAGAGCAGTTTGTGTTTGAAAAAGGTGAGTACCCTCGGTGGGACTCTTGGACCAACAGCCGCCGGACTGACGCGCTCAGCTCATTGAGACCCATCAAAGTGGACAGCCAGGAGCATAAAATCATCCTTTATGAAAACCCTAACTTCACTGGGAAGAAGATTGAGATCATTGATGATGATGTGCCCAGTTTCCATGCCCATGGCTACCAGGAGAAAGTATCATCTGTGAGGGTACAGAGTGGAACGTGGGTGGGCTACCAGTATCCAGGTTACCGAGGCTTCCAGTACCTATTTGAGAAGGGGGAATACAAGGATAGCAGCGATTTTGGAGCTCCCCACCCCCAGGTTCAGTCTGTAAGGCGCATACGGGATATGCAGTGGCATCAGAGGGGTGCCTTCCACCCAACCAACATGATGGAACAGCAAAGTGTCCCAGAGCAGGCGGCTGCTGGGAAAAGCCACGGAGGCTTGGGGGGACCCTTCAAGGTCTCAGTCTATGAGCTGGAGAACTTTCAGGGAAAGAAGTGTGACTTCTCCACTGAGTGCCCCAACTTGACTGAAAGTCTGCTGGAGAAGGTGGGCTCCATCCAGGTGGAATCTGGCCCATGGTTGGCGTTTGAGCGCTGTGCCTTTCGGGGAGAACAGTTTGTCCTAGAAAAGGGGGATTACCCCAGATGGGATGCCTGGTCAAACAGCCACCACAGCGACAGTCTCCTCTCCCTTAGGCCCCTGCACATTGACAGCCCAGAGCACAAAATCCACCTGTTCGAGAATCCGGGGTACGGCGGCCGAAAGATGGAGATTGTGGATGATGACGTTCCCAGTCTCTGGGCTCATGGCTTCCAGGATCGGGTGGCCAGCATCAGAGTCATCAACGGAACGTGGGTAGGCTATGAATTTCCTGGCTACCGAGGGCGCCAATATGTCTTCGAGCGGGGAGAGTACCGCCATTGGAATGAATGGGATGCCAATCAGCCCCAAATCCAGTCCGTCCGGCGCATCCGTGACCGCAAGTGGCACAAACGTGGCTGCTTCCTCAGTAGCATGTCTAAAAGTGTAGCCAAGATTACTTTCTATGATGACAAGAATTTCCAAGGTCACCACTATGAGTGTGACAGTGACTGTCCGGATTTCCACACCTATCTGAGCTGCTGCAACTCCATCCGAGTGGCAGGCGGGGCCTGGGTGGTTTATGAGAGGCCCAACTTTGCCGGGAACATGTACATCTTAACTCAGGGCGAATACCCCGATTACCACCACTGGAGGGGGCTCAATGACCGTCTGAGCTCCTGCAAGGTCATCCATCTGTCCAGTGGAGGCCAGTATAAGCTTCAGATCTTTGAGAGGGGAGACTTCAGTGGCCAGATGTACGAGACCACCGAGGACTGCCCTTCTGTCATGGAACAGTTCCACATCCGTGAGATTCAGTCCTGTAAGGTCCTGGATGGGGTCTGGGTCTTCTATGAGCAGCCCAACTACCATGGCAGGCAGTACTTCCTGGACAAGAAGGAATACCGGAAGCCTGTGGACTGGGGTTCCCCATGCTCCGCTGTTCAGTCATTCCGCCGTATCGTGGAGATGGGTGATTGGAGTTTCCTGGGGAACATCTTAGAGGAAGTGAATGAGCACTCCACGGTCATTGGCAGGGTCTGGCTCACCGTCCTCTTCATCTTCCGGATCCTCATCCTGGGCACAGCTGCAGAATTTGTGTGGGGAGACGAGCAGTCAGACTTCGTATGTAACACCCAACAACCAGGTTGTGAGAATGTCTGCTATGACGAGGCTTTCCCCATCTCCCACATTCGCCTCTGGGTCTTGCAGATCATATTTGTCTCCACTCCATCCCTGGTGTACGTGGGTCATGCTGTGCACCATGTCCGTATGGAAGAAAAGCGGAAGGAGAGGGAAGCTGAGGAGATGTGCCAGCAGTCTGGGGGAAAT---GGTGAGAGGCTGCCATTAGCCCTGGATCAAGGCAGCACCAAGAAGAGCAGCAACAGTACCAAGGGCACCAAAAAGTTCCGACTGGAAGGGACCCTCCTGAGGACCTACATCTGCCACATCATCTTCAAGACTCTCTTTGAGGTAGGCTTCATAGTGGGCCATTACTTCTTGTATGGTTTTCGGATCCTGCCCTTGTATCAGTGTAGCCGATGGCCCTGCCCCAATGTGGTGGACTGCTTCGTGTCAAGACCCACCGAGAAGACCATTTTCATCCTTTTCATGCTATCTGTGGCCTCTGTGTCCCTCTTCCTCAACATCATGGAAATCAGCCATCTGGGCATGAAGAGAATTCGATCTGCTTTCAACAGACCTGCTGAACAACCCCTGGGGGAGATCCCTGAGAAATCCCTCCATTCCATTGCTGTCTCCTCCATCCAAAAGGCCAAGGGCTACCAGCTCCTAGAAGAAGAGAAAATCGTATCCCACTATTTCCCTCTGACTGAGGTTGGGGTAGTGGAGACGAGACCTCTTGCCACCACGCCTTTCAGTCGTTTTGAAGAGAAGATTGGCACTGGACCTTTGGGAGATCTGTCCCGGGCTTACACGGAGACGCTTCCTTCCTATGCTCAAGTGGGAGAACAGGAAGTAGAGGCAGAGCGTGAAGAGGAGGAGGCAGAGGCACCGCCAGAAGAGGAAGAGAAAAGGCAGGAACCGGAGGCAGTGATGCCGGAGGCACCGGAGGCC---CCTGTGGGGC------AGGAAGAGGAGAAGGAGAAGGCAGGGACCCCAGTAGAAAAGAAGGCAGGAGATAAG------------------CAAGAGCTGCCAGTGGAGAAGGCACCACTGTGCCCAGAGCTGGCAGCAGATGACACCAGACCCCTCAGTCGGCTAAGCAAAGCCAGCAGCCGGGCAAGGTCGGATGATTTGACTGTAATGTCTCTCTCTGTCTACAATTCTGGAGCCTCCCAGCAGGCTTCGTCTCGCAGTGGGGTGGGGGGCCGCCGGCTCAGCTGGTTATCCAGGACCAGTAGT---GGTGGTGGCTTTGGTGGAAATATTTTTGGCTCTGGGGCAAGCTCTGGGGGCAGTTTCAGTGCTGCATCCATGTTTGGTTCCAGCTGTGGCTTTGGGAGCAGCTCCAGGAGTGCCTTTGGAGGAGGACTGGGC------------------------------------------------------------------------------------------------------------------------------------------------------------------------AGTGGTTATGGAGGAGGACTGGGCAGTGGTTATGGAGGAGGTCTAGGGAATGGTTATGGTGGAGTGTTAGCCAGTGGCTCCATTGGCATCCCCTGTAGCAATGATGGAGTTCTTCTTTCTGGATCAGAAAAGGAAACCATGCAAAACCTCAATGATAGATTGGCTTCCTATCTGGCTAAAGTCCGGGCTCTAGAGGAAGCAAACACCGAACTGGAGAACAAAATTCGAGACTGGTATGAGACACGTGTGACAGGAGACTCTGTGTCAGGAAATGATTATGAAAAACATTACCCATTAATTGAAGATCTTAAGAACAAGATTCTTTCAGCCTCTATTGAGAATGCTCGGCTCCTTTTGCAGATTGACAATGCAAGGTTGGCAGCTGACGATTTCAGGATGAAGTATGAGAATGAACAGGCCCTGCTCCAGAATGTCGAAGCTGACATCAATGGCCTGCGCAGGGTACTGGATGAATTGACCCTAGGCAGGGCTGACCTGGAGATGCAGATCGAAAGCCTGATGGAAGAGTTGGCTTATCTAAAGAAGAACCATGAAGAGGAACTTCAGGCCATCCAAGCTGGGGGGCCCGGCCAGGTGAGTGTGGAGATGGATGCCGCCCCAGGAATCAACTTGACCAAACTCCTGAATGACATGCGAGGGCAGTATGAAGTTATCGCTGAGCAGAATCGCAAGGAAGCCGAAGCCTGGTTCGTTGAAAAAAGTGGAGAACTCAAGAAGGAGATCAGCAGTAACTCGGAACAGCTCCAGACAAGCAAGAGCGAAATAACGGACTTGAAGCGCACGCTCCAAAGTTTAGAAATTGAGCTCCAGTCTCAGCTTGCTATGAGAAAGTCCTTTGAAGACACCTTAGCCGAAACAGAAAATGGTTACTGCAATCAGCTCTCCCAGATACAGCTCCAAATCGGCAATCTGGAGGCCCAGCTTTCCCAGGCGAGGAGTGACATGGCGCGTCAGAATGCAGAGTATGAACACCTCCTAAATATCAAGACCCGGCTGGAGATGGAGATTGAGACCTACCGCCGCCTGTTGGAGGGAGAACTCGAAGGGAATGGTGTTGTTGAAACTTTAACCGTGCCAGAACCCAGTTCTCAAGCACAGTCAATTGATTCTTCCACAGATCCAGCCAGAACAAGGAAAATCAAGACAATTGTGCAGGAGGTAGTGGATGGGAAAGTTGTTAACTCTGAAGTTCGAGAAATTGAAGAAGAACTC??????ATGTACAGCTTCATGGGTGGAGGCCTCTTCTGTGCCTGGGTGGGGAACATCCTCCTGGTGGTTGCCACAGCTACAGACCATTGGATGCAGTACCGGCTGTCCGGGGCCTTTGCCCACCAGGGCCTATGGCGCTATTGCCTCAGCAACAAATGTTACCTGCAGACTGAGAGCATCGCATATTGGAATGCAACCCGGGCCTTCATGATCCTGGCTGCCCTCTGCTGCTTCGCGGGTATTGTCATTGGGATCCTAGCCTTTGCCCAGCTGCCCACCTTCCACCGCCTCACACGCCCCTTCTCAGCAGGCATCATGTTCTTTATTTCGACTCTCTTCGTCCTTCTTGCCATGGCCATCTACACTGGAGTCACGGTCAGCTTCCTGGGCCGGCGCTTTGGTGACTGGCGTTTCTCCTGGTCCTACATTCTGGGTTGGGTGTCTCTCCTCATGACCTTCTTTGCAGGAATATTTTACATGTGTGCCTATCGAATGCATGAATGTCGCCGCCTGTCTGGGCCTCGCATGTGGGAACTCCGCTCAGCCTCCTTCTGGAGGGCCATTTTTGCCGAGTTCTTTGCCACCCTTTTTTACGTCTTCTTTGGGCTGGGGGCCTCACTGAGATGGGCACCCGGGCCTATACACGTCCTGCAGGTGGCTGTGGCCTTTGGACTAGCCCTGGCCACGCTGGTGCAGGCAGTAGGCCACGTCAGCGGAGCCCACGTCAATCCCGCCGTCACCTTCGCATTCCTGGTGGGCTCCCAGATGTCCCTGCTCCGGGCCCTCTGCTACATTGTAGCCCAGTTGCTGGGGGCCGTTGCTGGGGCTGCTGTGCTGTATAGTGTAACCCCCCCAGCTGTGCGTGGGAACCTGGCGCTCAACACGCTCCACCCTGGGGTGAGCGTGGGTCAGGCCACTATCGTGGAGATCTTCTTGACCCTTCAGTTTGTGCTCTGCATCTTTGCCACGTTTGATGAGAGGAGGAATGGACGCTTGGGTTCTGTGGCATTAGCTATTGGTGTCTCTCTCACGTTGGGGCACCTGTTTGGGATGTATTATACAGGTGCAGGCATGAACCCTGCTCGATCCTTTGCTCCAGCTATCCTCACCAGGAACTTCAGCAACCACTGGGTATACTGGGTAGGCCCGCTCATCGGGGGAACTCTAGGTGGCCTCCTCTATGACTTCCTCCTCTTTCCTCGGATCAAGAGTGTCTCAGAGAGACTAACTATCCTCAAGGGTATCAGGCCCAATGACTCTGAGGGGCAACCAGAGGTCACTGGGGAGCCTGTTGAGCTAAAGACCCAAGCCCTA
Pseudochirops_cupreus  ATGTATAGGAGCACCTATCTGCGTGAGACCCGGAAGGAGAAATATGAGCGGGCTGATGAATTGCATGGCTCAGGAGAGCTGAGTAGCTTGGGCCAAGCTCAAGGGCTGGAGAATCTACAGGAGCTCAATGAGCGCTTTGCCAATTACATCAACTGGGCCCGGGGGCTGGAGCAGCGCAATGCCATTTTCCGAAAGCAGCTAGAGACTTTCCAGCGTCTAGATGAGTTGACTAGCTTGGAGGAAGCATTTTCTGAGCAAATAGAGCTGAACCTTCAGCGGGCAAGGGACCTGGCTATTGACCGGGCCAAGCTGGAACGGGAGGACAAGGATGCCCAACGGGTACTCGATGAGTTCCGAAATAAGTATCAAAATGAATGTGAGTATCAGCTCCTACTCAAAGAAACGCTTGAACGACTGAACAAGGAAGCAGATGAAGCTTTGCTGCATAATCTGGAGCTTCAGATTGAATCCCAGTTTCTACAGGATGACATCAGTGCCGCAAAGGACAGGTACAAGAAGAATCTCTTGGAAATCCAGACTTATGTCAGTGTCCTCCAGCAGATCATACAGAACACTCCTCCGGTGTCCACCATTACCATCGGCATAAATGAGGAGAAGCTTATTGCTGAAAGGAGGGTTCCCATTCTGCAGAGCCAGCTTGAAGAATACAAAGGTATCCTGGCCCAGTTACAGATGCAGAAATCCAAGCTACAGGCTGAGACCGTGACCCTGGAACAAACTATTAAAAACACCCAAGAGAGTTACGATGATGAGATTCAACTTTACAACGAGCAGATTGAAACTCTGAGGAAAGAGATTGAAGATGCAGAAAGAATGCTGGAAAAGTATACTAATGACTGTCGCCAGTTGGCAATATACCAGCAATCACTGGAAAATGAATTGGAGCGGTACAAGCGCATCATTGAGAATGAAGATAACAGGCTGAATTCTGCTATAGTGGGAACACCGATTACACTTTTTACTCAGAGCTACCAAGCTTCTTACAACCTGCCTTCCAGCAGAAAAGATATCACCCGGGCTATTCAGGATATAACAACAGTAAAACCAAGACAAAAAGGTCTACCAAAGAAAGCTTCAAGGAAAAAGGAGATTACCGCTAAAGACAAATCAGATGATACTTTAGAGGACCAACTGGCCAAAAAATCTGGGGAAGGCAAAGACCAAGTGCAGCTTCAAGATGAGCACCAATTGAAGCTGGAAGTGAGGCATGAAGAACCAGGGACCCTGAAACTAGAAGTAGACCCAGAGGATGTGCCAGATGGTGCACAGATAAGCAAAGCCTTTGGCAAAATGTGTAATATTATTAAGGAGAGAATGAGAAGTGACAAAGAACCTGAATCTCATTCTGATCTTTATACCAAAGGGCGTCATGTACTTGTTACAGGGGATGCCAGCTACGTAGACCCTGACTTTTGTTCCTCGTCCATCCCAGCAAAAGGTGGGATTATTGTTTCCATTGACCAGATATGTGACGGTGATGATGTGGAGCCGATACCTGAG---CTGCCTGAACCCCCATGCCTGAATGGAGAAGATGAACCAGAGGAACATGACGATGGATACAAAGATCAAGAACATTCTGGAGATGGAAAGAATGAAAGCAAAAACGGAGAT------CAGGGGAAGGTGCGAGAAAAAATTGATGACATTCCAAAAGATAAGGGAACTGTGAAACCCTGTCCAGTAGTCATACATGGTCCAAATGGGCAAACTGCAGGCCATTCACAGAAGATCAGGAAAGATAAAGCTTCTGAGGGAGCAGATAAAGGGCCACTAGAGAAAGGCTCCCATGGATCCATGACCTATGAGAAGGTAGAGGTGGTAGAATCCATTGAGAAATTTTCAACTGACCGAATTCAGACTTATGAAGAAACAGCAGTGATTGTAGAAACAATGATAGAAAAAACAAACAGGAAGAAACCAGGAGACAAAAGCTCAATGCCCTTCCCAAGGCGTCGGTCTTCATTCTTGGGGTCCCACTCCTCATCCAGCCTTGAGAGCCCAGGGGCTTCAGGCTGCCGGGTCAGTGTTATAGGGAATAACCTAGGCGGCCTCCCCAGGCCCCCAGGG------GTGTATGTAGGGTCAGTGCCAACCGGAGGAGTGAGCAGCCTGGGCACCCGAGTGTCCCGCCGGGCCCTGGGCATCAGCAGCGTCTTTCTGCAGGGTCTAAGGAGCTCATCCACAGCCCTCTCTCTGAGCCCAGGACTGGAGAAGAACAGAGGCATCTTCTTTGAGTCCCTGAATGGTTGCATGGTAGAGTACATTGAGAAGGTTCGAGCCTTGGAGCAGGTGAACAGGGAATTGGAGGAACATCTGCGAGTCTACCTGGAGAAGAAAGCCTCCAGCATTAGCAACTGGGGAGCCCTGCGGGAGACCTGGGAGAACATCTACCATCAGGTGGGTGACGCCGTCTTGGACAATGCCCGGCTCATGCTGCAGACTGAGAACACTCAGGCTTGCGCTGAAGATTTTAAAGAGAGATATGAAAATGAGCAGCCCTTCCGAAAAGCAGCTGAAGATGAAATTAACTCCCTGTATAAAGTGATTGATGATGCTAATTTGACTAAAATGGATCTAGAGAGCCAGATTGAAAGCATGAAAGGAGAACTGGCTTTTTTGTCAAGGAACCATGAGGAGGACGTGAAGGTGTTATACAAACAGCTGGCCGGGTCAGAGCTGGAAGGAATGGATGCTCCCATTGGCACTGGCTTAGATGACATTCTGGAGACCATCAGAATTCACTGGGAGAAGGACATAGAGAAGAACCGGGCAGAAACAGGGGCCTTGCTCTACGCTAAGCAACATTCCCAAGTGATCCAGGCAGCTCGAACCCAAGAGGAAGAATTAGTGGAAGCCCTCCGAGCAGAGTTTCATGATACTGCTTGTGATATTCAGCGCCTTCAAGCCGAGACGGAGTCCTTGAGAACCTTGAAAAGAGGTCTGGAGAACTCATTGTATGATGCCAAGCACTGGCATGATATCGAGCTCCAGAACCTGGGCTCCGTTATCGCCAAGCTCGAAGCGGAGCTTGGAGAAATCCAAAGAGAAACTGAGCAGCAGCAAAAAGACCGGGAGCATCTGCTGTCTGGCAAGTTACAACTGGAGAAAGACATTGTGTCCTATCACTGCCTTCTGGATAGAGAAGGAAGCAGCATGGACATAACTATCCAGCACCCCTGGTTCAAACGTGCTCTTGGATCCTTATATCCAAGCCGTCTGTTTGACCAGTTTTTTGGAGAAGGCCTTTTTGAATATGACCTCCTGCCTTTCCTGTCCTCCACCATCAGCCCCTATTACCGGCAATCACTCTTCCGAACTGTATTGGAATCCGGCATTTCTGAGGTGAGATCTGACCGAGACAAGTTTGTTATCTTCCTGGATGTAAAACACTTCTCTCCTGAAGACTTGACTGTGAAGGTATTGGATGACTTCGTGGAAATTCACGGGAAGCACAGTGAAAGACAGGATGACCACGGTTATATTTCCCGTGAATTCCATCGCCGATACCGCCTGCCTTCCAATGTGGACCAGGCCTCCATCTCCTGCTCCCTGTCTGCTGATGGCATGCTGACCTTCTCTGGTCCCAAGATCCACTCTAACATGGATTCAAGCCACAGTGATCGATCCATCCCTGTATCTCGTGAGGAGAAGCCCACCTTGGCTCCCTCTTCCATGGAGACCCAGGCTGTCCAGAGGGAGCTCGAAACCGTGCCGGCTGCCAGAATGGCTCAGACAAACCCTCTGCCTGGGCCTCTAGGGCCATGGAAGGTAACCATCTATGACCAGGAGAACTTCCAGGGCAAGAGGATGGAGTTCACAGGCCCCTGCCCCAATGTGGCCGAGTGCAGCTTTGACAACGTCAGATCCCTGAAGGTGGAATGTGGCGCATGGATTGGTTATGAACACACAAGCTTCTGTGGGCAGCAGTTTGTCCTGGAGAGAGGAGAGTACCCACGCTGGGAAGCCTGGAGCGGGAGCAATGCCTACCATGTGGAGCGTCTCATGTCCTTTCGCCCAATCTGCTCTGCCAACCATAAAGAGTCCAAGATCATGATCTTTGAGAAAGAAAACTTCATTGGCCGCCAGTGGGAGATCTGTGACGACTACCCCTCCTTGCAGGCCATGGGCTGGTGCAACAATGAAGTTGGTTCCATGAAGATCCAGTGTGGCGCATGGGTCTGCTACCAATATCCTGGATACCGTGGGTACCAGTACATCTTGGAGTGTGATCACCATGGAGGAGACTATAAGCACTGGAGAGAATGGGGCTCTCACGCCCAGACTTTCCAGATTCAGTCAATCCGCCGCATTCAGCAGATGTCTCAACAATGCACCAAATCATCCGGCCACTGGAAGATCGTGGTCTGGGACCAGGAGGGTTTCCAGGGCCGTCGGCATGAATTCACAGCTGAGTGCCCCAGTGTTCTGGAGGTTGGCTTTGAGACAGTCCGATCCATCAAAGTACAGAGTGGAGCGTGGGTAGGCTTTGAACACGCTGGCTTCCAAGGGCAGCAGTTCGTCCTGGAGCGAGGCGAGTACCCAAGCTGGGAAGCCTGGAGTGGCAACGTCGCCTACCACGTGGAGAGACTGACCTCCTTCCGTCCTGTGGCTTGTGCGAACCACCGAGACTCCAGGATGACCATCTTTGAGCAGGAAAACTTCCTGGGCAGGAAGGGAGAGCTGAGTGATGACTACCCCTCCCTGCAAGCCATGGGCTGGGACAACAATGAAGTGGGCTCCTTCCGAGTCCATTGTGGGGCCTGGGTTTGTTCCCAGTTCCCAGGCTACCGAGGCTACCAGTACGTTTTGGAATGCGATCACCACTCAGGAGACTACAAACACTTTCGGGAGTGGGGGTCCCATGCTCAAACCTTCCAGATTCAGTCCATCCGCAGAATCCAACAGATGTCTCAGCCTGCAAAGGCCCCCACAGCCCCAACTACTGCTGCCAGCCCAGCCACAGAGGGAAAGGAAAAAGGAGCACCTGCCACAGTGCCAGCTCCTGGACCCACCCCAGCTCTGGTTCCTGCCTCTGTTCCTGTCCCCAGCTCCAAGGTTGGGGAACTGCCCATGGGAGGCTTCAAGTTGGTGGTCTTTGATCAGGAGAACTTCCAAGGCCGCCGTGTGGAATTCTCAGGGGAATGCATGAATCTGGGAGATCGAGGATTCGACCGAGTTCGCAGCATCATCGTTATCTCAGGACCATGGGTGGCCTTTGAGCAGTCCAACTTCCGGGGAGAGATGTTCATCTTGGAGAAGGGCGAGTATCCCCGATGGGACACCTGGTCCTGCAGCTACCGTAGTGACTGCCTCATGTCTTTCCGGCCCATCAGGATGGACTCTCTAGATCACAAGATCTGTCTGTTTGAATGCACCAACTTCAAGGGGAACAAGATGGAGATTCACGAGGATGATGTGCCCAGTCTCTGGGCTTATGGCTTCTGTGACCGTGTGGGCAGTGTGAAGGTGCCCAGTGGCACATGGGTTGGCTACCAGTACCCGGGCTATCGAGGCTACCAGTATCTGTTTGAGCCAGGAGAGTTCAAGCACTGGAATGAGTGGTCTGCCTACCAGCCCCAGATCCAGTCCGTCCGTCGAATTAGGGACATGCAGTGGCACCAGAAGGGCTGCTTCCCCATCCCCAGCAGTCTGCCCAAGATGGCGTCAGACTACCAGACTCAGTCCTCTAAACCGCAGCCCCTCAACCCCAAGATTGTCATCTTCGAGCAGGAGAACTTCCAGGGCCGCTCCCATGAGCTGAGTGGGCCATGTTCTAACCTAAAGGAGACTGGCATGGAGAAGGCGGCCTCCATCCTCGTGCAGTCAGGACCCTGGGTCGGGTACGAACAGGCCAACTGCAAAGGAGAGCAGTTTGTGTTTGAAAAAGGTGAGTACCCTCGGTGGGACTCTTGGACCAACAGCCGCCGGACTGACGCGCTCAGCTCATTGAGACCCATCAAAGTGGACAGTCAGGAGCATAAAATCATCCTTTATGAAAACCCTAACTTCACTGGGAAGAAGATTGAGATCATTGATGATGATGTGCCCAGTTTCCATGCCCATGGCTACCAGGAGAAAGTATCATCTGTGAGGGTACAGAGTGGAACGTGGGTGGGCTACCAGTATCCAGGTTACCGAGGCTTCCAGTACCTATTTGAGAAGGGGGAATACAAGGATAGCAGCGATTTTGGGGCTCCTCACCCCCAAGTTCAGTCTGTAAGGCGCATACGGGATATGCAGTGGCATCAGAGGGGTGCCTTCCACCCAACCAACATGATGGAACAGCAAAGTGTCCCAGAGCAGGCGGCTGCTGGGAAAAGCCACGGAGGCTTGGGGGGACCCTTCAAGGTCTCAGTCTATGAGCTGGAGAACTTTCAGGGAAAGAAGTGTGACTTCTCCACTGAGTGCCCCAACTTGACTGAAAGTCTGCTGGAGAAGGTGGGCTCCATCCAGGTGGAATCTGGCCCATGGTTGGCTTTTGAACGCTGTGCCTTCCGGGGAGAACAGTTTGTCCTAGAAAAGGGGGATTACCCCAGATGGGATGCCTGGTCAAACAGCCACCACAGCGACAGTCTCCTCTCCCTTAGGCCCCTGCACATTGACAGCCCAGAGCACAAAATCCACCTGTTCGAGAATCCGGGGTACAGCGGCCGAAAGATGGAGATTGTGGATGATGACGTTCCCAGTCTCTGGGCTCATGGCTTCCAGGATCGGGTGGCCAGCATCAGAGTCATCAACGGAACGTGGGTAGGCTATGAATTTCCGGGCTACCGAGGGCGCCAATATGTTTTCGAGCGGGGAGAGTACCGCCATTGGAATGAATGGGATGCCAATCAGCCCCAAATCCAGTCCGTCCGGCGCATCCGTGACCGCAAGTGGCACAAACGTGGCTGCTTCCTCAGTAGCATGTCTAAAAGTGTAGCCAAGATTACTTTCTACGATGACAAGAATTTCCAAGGTCACCACTATGAGTGTGACAGTGACTGTCCCGATTTCCACACCTATCTGAGCTGCTGCAACTCCATCCGAGTGGCCGGCGGGGCCTGGGTGGTTTATGAGAGGCCCAACTTTGCCGGGAACATGTACATCTTAACTCAGGGCGAATACCCCGATTACCACCACTGGAGGGGGCTCAATGACCGTCTGAGCTCCTGCAAGGTCATCCATCTGTCCAGTGGAGGCCAGTATAAGCTTCAGATCTTTGAGAGGGGAGACTTCAGTGGCCAGATGTACGAGACCACCGAGGACTGCCCTTCTGTCATGGAACAGTTCCACATCCGTGAGATTCAGTCCTGTAAGGTCCTGGATGGGGTCTGGGTCTTCTATGAGCAGCCCAACTACCATGGCAGGCAGTACTTCCTGGACAAGAAGGAATACCGGAAGCCTGTGGACTGGGGTTCCCCATGCTCCGCTGTTCAGTCATTCCGCCGTATCATGGAGATGGGTGATTGGAGTTTCCTGGGGAACATCTTAGAGGAGGTGAATGAGCACTCCACGGTCATCGGCAGGGTCTGGCTCACCGTCCTCTTCATCTTCCGGATCCTCATCCTGGGCACAGCTGCAGAATTTGTGTGGGGAGACGAGCAGTCAGACTTCGTATGTAATACCCAACAACCAGGTTGTGAGAATGTCTGCTACGACGAGGCTTTCCCCATCTCCCACATTCGCCTCTGGGTCTTACAGATCATATTTGTCTCCACTCCATCCCTGGTGTATGTGGGTCATGCTGTGCACCATGTCCGTATGGAAGAAAAGCGAAAGGAGAGGGAAGCTGAGGAGATGTGCCAGCAGTCTGGGGGAAAT---GGTGAGAGGCTGCCATTAGCCCTGGATCAAGGCAGTACCAAGAAGAGCAGCAACAGTACCAAGGGCACCAAAAAGTTCCGACTGGAAGGGACCCTCTTGAGGACCTACATCTGCCACATCATCTTCAAGACTCTCTTTGAGGTAGGCTTCATAGTGGGCCATTACTTCTTGTATGGTTTTCGGATCCTGCCCTTGTATCAGTGTAGCCGATGGCCCTGCCCCAATGTGGTGGACTGCTTCGTGTCAAGACCCACCGAGAAGACCATTTTCATCCTTTTCATGCTATCTGTGGCCTCTGTGTCCCTCTTCCTCAACATCATGGAAATCAGCCATCTGGGCATGAAGAGAATTCGATCTGCTTTCAACAGACCTGCTGAACAACCCCTGGGGGAGATCCCTGAGAAATCCCTCCACTCCATTGCTGTCTCCTCCATCCAAAAGGCCAAGGGCTACCAGCTGCTAGAAGAAGAGAAAATCGTATCGCACTATTTCCCTCTGACTGAGGTTGGGGTAGTGGAGACGAGACCTCTTGCCACCACACCTTTCAGTCGTTTTGAAGAGAAGATTGGCACTGGACCTTTGGGAGATCTGTCCCGGGCTTACACAGAAACACTTCCTTCCTATGCTCAAGTGGGAGAACAGGAAGTAGAGGCAGAGCGTGAAGAGGAGGAGGCAGAGGCACCACCAGAAGAGGAAGAGAAGAGGCAGGAACCGGAGGCAGTGATGCCAGAGGCACCTGAGACC---CCTGTGGGGC------AGGAAGAGGAGAAGGAGAAGGCAGGGACCCCAGTAGAAAAGAAGGCAGGAGATAAG------------------CAAGAGCTGCCAGTGGAGAAGGCACCACTGTGCCCAGAGCTGGCAGCAGATGACACCAGACCCCTCAGCCGGCTAAGCAAAGCCAGCAGCCGGGCAAGGTCGGATGATTTGACTGTAATGTCTCTGTCTGTCTACAGTTCTGGAGCCTCCCAGCAGGCTTCGTCTGGCAGTGGGGTGGGGGGCCGCCGGCTCAGCCGATTATCCAGCACCAGTAGC---GGTGGTGGCTTTGGTGGAAATATTTTTGGCTCTGGGGCAAGCTCTGGGGGCAGTTTCAGTGCTACATCCATGTTTGGTTCCAGCTGTGGCTTTGGGAGCAGCTCCAGGAGTGCCTTTGGAGGAGGACTGGGCAGTGGTTATGGAGGAGGGCTAGGG------------------------------------------------AATGGTTATGGAGGAGGGCTAGGTAGTAGTTATGGGGGAGGACTGGGC------------------------AGTGGTTATGGAGGAGGACTGGGCAGTGGTTATGGAGGAGGACTGGGCAGTGGTTATGGAGGAGGTCTAGGGAATGGTTATGGCGGAGGGTTAGCCAGTGGCTCCATTGGCATCCCCTGTAGCAATGATGGAGTTCTTCTTTCTGGATCAGAAAAGGAAACCATGCAAAACCTCAATGATAGATTGGCTTCCTATCTGGCTAAAGTCCGCGCTCTAGAGGAAGCAAACACTGAACTGGAGAACAAAATTCGAGACTGGTATGAGATACGTGTGACAGGAGACTCTGTGTCAGGAAATGATTATGAAAAACATTACCCATTAATTGAAGATCTTAAGAACAAGATTCTTTCAGCCTCTATCGAGAATGCTCGGCTCCTTTTGCAGATTGACAATGCAAGGTTGGCGGCTGACGATTTCAGGATGAAGTATGAGAATGAGCAGGCCCTGCGCCAGAATGTTGAAGCTGACATCAATGGCCTGCGCAGGGTACTGGATGAATTGACCCTGAGCAGGGCTGACCTGGAGATGCAGATCGAAAACCTGATGGAAGAGTTGGCTTATCTAAAGAAGAACCATGAAGAGGAACTTCAGGCCATCCAAGCTGGGGGGCCCGGCCAGGTGAGTGTGGAGATGGATGCTGCCCCAGGAATCAACTTGACCAAACTCCTGAATGACATGCGAGGGCAGTATGAAGTCATCGCTGAGCACAATCGCAAGGAAGCCGAAGCCTGGTTCGTTGAAAAAAGCGGAGAACTCAAGAAGGAGATCAGCAGTAACACGGCACAGCTCCAGACAAGCAAGAGCGAAGTAACGGACTTGAAGCGCACGCTCCGAAGTCTAGAAATTGAGCTCCAGTCTCAGCTTGCTATGAGAAAGTCCTTTGAAGACACCTTAGCAGAAACAGAAAATGGTTACTGCAATCAGCTCTCCCAGATACAGCTCCAAATCGGCAATCTGGAGGCCCAGCTTTCCCAGGTGAGGAGTGACATGGAGCGTCAGAATGCAGAGTATGAACACCTCCTAAATATCAAGACCCGGCTGGAGATGGAGATTGAGACCTACCGCCGCCTCTTGGAGGGAGAACTCGAAGGGAATGGTGTTGTTGAAACTTTAACCGTGCCCGAATCCAATTCTCAAGCACAGTCAATTGATTCTTCCAAAGATCCAGCCAGAACAAGGAAAATCAAGACAATTGTGCAGGAGGTAGTGGATGGAAAAGTTGTTAACTCTGAAGTTCGAGAAATTGAAGAAGAACTC??????ATGTACAGCTTCATGGGCGGGGGCCTCTTCTGTGCCTGGGTGGGGAACATCCTCCTGGTGGTTGCCACAGCTACAGACCATTGGATGCAGTACCGGCTGTCCGGGGCCTTTGCCCACCAGGGCCTATGGCGCTATTGCCTCAGCAACAAATGTTACCTGCAGACTGAGAGCATCGCATATTGGAATGCAACCCGGGCCTTCATGATCCTGGCTGCCCTCTGCTGCTTCGCGGGTATTGTCATTGGGATCCTAGCCTTTGCCCAGCTGCCCACCTTCCACCGCCTCACACGCCCCTTCTCAGCAGGCATCATGTTCTTTATTTCGACTCTCTTCGTCCTTCTTGCCATGGCCATCTACACTGGAGTCACCGTCAGCTTCCTGGGCCGGCGCTTTGGTGACTGGCGTTTCTCTTGGTCCTACATTCTGGGTTGGGTGTCTCTCCTCATGACCTTCTTTGCAGGAATATTTTACATGTGTGCCTATCGAATGCATGAATGTCGCCGCCTGTCTGGGCCTCGCATGTGGGAACTCCGCTCAGCCTCCTTTTGGAGGGCCATTTTTGCCGAGTTCTTTGCCACCCTTTTTTACGTCTTCTTTGGGCTGGGGGCCTCACTGCGATGGGCACCCGGGCCTATACACGTCCTGCAGGTGGCTGTGGCCTTTGGACTAGCCCTGGCCACGCTGGTGCAGGCAGTAGGCCACGTCAGCGGAGCCCACGTCAATCCCGCCGTCACCTTCGCATTCCTGGTGGGCTCCCAGATGTCCCTGCTCCGGGCCCTCTGCTACATTGTAGCCCAGTTGCTGGGGGCCGTTGCTGGGGCTGCTGTGCTGTATAGTGTAACCCCCCCAGCTGTGCGTGGGAACCTGGCGCTCAACACGCTCCACCCTGGGGTGAGCGTGGGTCAGGCCACTATCGTGGAGATCTTCTTGACCCTTCAGTTTGTGCTCTGCATCTTTGCCACGTTTGATGAGAGGAGGAATGGACGCTTGGGTTCTGTGGCATTAGCTATTGGTGTCTCTCTCACCTTGGGGCACCTGTTTGGGATGTATTATACAGGTGCAGGCATGAACCCTGCTCGATCCTTTGCTCCAGCTATCCTCACCAGGAACTTCAGCAACCACTGGGTGTACTGGGTAGGCCCGCTCATCGGGGGAACTCTAGGTGGCCTCCTCTATGACTTCCTCCTCTTTCCCCGGATCAAGAGTGTCTCAGAGAGACTAACTATCCTCAAGGGTATCAGGCCCAATGACTCTGAGGGGCAACCAGAGGTCACTGGGGAGCCTGTTGAGCTAAAGACCCAAGCCCTA
Sarcophilus_harrisii  ATGTATAGGAGTACCTATCTGCGTGAAACCCGAAAGGAGAAATATGAACGGGCTGATGAATTGCATGGCTCAGGAGAGCTGAGTAGTTTGGGCCAAGCTCAAGGACTGGAGAATCTACAAGAGCTCAATGAACGCTTTGCTAGTTATATCAACTGGGCTCGGGGGCTGGAGCAACGCAATGCCATCTTCAGAAAGCAGCTAGAGACCTTCCAGCGTCTAGATGAGTTGGCTAGCTTGGAAGAAGCATTTTCTGAGCAAATAGAGCTGAACCTTCAGCGGGCAAGGGACCTGGCTATTGATCGGGCTAAGCTGGAGCGCGAGGACAAGGATGCCCAAAGGGTACTCGATGAGTTTCGAAATAAGTATCAAAATGAATGTGAATATCAGCTCCTGCTGAAAGAAACTCTTGAACGTCTGAACAAGGAAGCAGATGAAGCTTTGCTGCATAATCTGGAGCTTCAGATCGAATCCCAGTTTCTGCAGGATGACATCAGTGCAGCAAAGGACAGGTACAAGAAGAATCTCTTGGAAATCCAGACCTATGTCAGTGTCCTCCAGCAGATCATACAGAACACTCCTCCGGTGTCCACAATCACCATTGGCATAAATGAGGAGAAGCTCATAGCTGAAAGGAGAGTTCCCATTCTTCAGAGTCAGCTTGAAGAGTACAAAGGTATCCTGGCCCAGTTACAGATGCAGAAATCCAAGCTGCAGGCTGAGACTGTGACACTGGAGCAAACTATTAAAAACACCCAAGAGAGTTACGATGATGAGATTCAACTTTACAACGACCAGATTGAAACTCTGAGGAAAGAGATTGAAGATGCAGAAAGAGTATTGGAAAAGTATACAAATGATTGCCGCCAGTTGGCAATATACCAGCAATCGCTGGAAAATGAATTGGAGCGGTACAAACGCATCATTGAGAATGAAGATAACAGGCTTAATTCTGCTATTGTGGGAACACCGATCACACTTTTTACTCAGAGCTACCAAGCTTCTTACAATCTCCCTTCCAGCAGAAAAGATATCACTCGGGCTGTACAGGATATTACAACAGTAAAGCCAAGACAAAAAGGTTTACCAAAGAAAGCTTCAAGAAAAAAGGAGATTACAACTAAAGACAAATCAGATGAAGTGTTAGAGGACCAGCCAGTCAAAAAGTACATGGGAGGCAAAGACCAAGTGCAACTTCAAGATGAGCTCCAATCCAAGCTGGAAGTGAGCCATGAAGAACTAGGGACCCTAAGACCAGAAGTAGGCCCAGAGGACGAGCCGGATGGTGCACAAATAAGCAAAGCCTTTGGCAAAATGTGTAATATTATTAAAGAGAAAGTAAGAAGAGACAAAGATGCTGAGCCTCACTCTGATCTCTACACTAAAGGGCGCCATGTGCTTGTTACAGGGGATGCCAGCTATGTGGATCCTGACTTTTGTTCTTCATCCATCCCAGCAAAAAGTGGGATTGTTGTTTCTATTGATCAGATAGGTGATGGTGATGACCTGGAGCCAACACCTGGG---CTTCCTGAACCCCCATTCCCAAATGGATCTGAAGAACCAGAAGAGCATGAAGATGAATGCAAAAATCAAGAACATTCTGGAGATGGAAAGAATGAAAGCAAAAACAAAGAT------CAGAGGAAGGTAGAGGAAAAAACTGATGACATTCTCAAGGAGAAGGGGGATGTGAAGCCCTGTCCAGGAGTCATACATGATCCAAATGGATATTCTGCAGACCATTCACAGAAAATCAGGAAAGATAAGACTCCTGAGGCAGCAGATAAAGGGCTATTGGAGAAAGGTCCCCATAGTTCCATGACCTATGAGAAGGTAGAGGTGGTAGAATCCATTGAAAAATTTTCTACTGACCGAATTCAGACTTATGAAGAAACAGCAGTGATTGTAGAAACGATGATAGAAAAGACAAACAGGAAGAAGCCAGGAGACAAAAGCTCAATGCCCTTCCCAAGGAGAAGGTCCTCATTTCTGGGGTCCCACCCCTCCTCCAGTCTTGAGAGTCCGGGGACCTCAGGCTGCCGGGTCAGTGTTGTAGGGAATAACATGGGCGGCCTCCCCAGACCCCCAGGA------GTGTACGTGGGGGCAGTGCCAACCGGAGGAGTGAGCAGCCTGGGCACCCGAGTGTCCCGCCGGGCCTTGGGCATCAGCAGTGTCTTTCTGCAGGGTCTGAGGAGTTCTTCCACAGCTCTGGCTCTGAGCCCAGGACTGGAGAAGAACCGAGGCATCTTCTTTGAGTCACTAAATGGCTGCATGGTGGAATACATTGAGAAGGTCCGTGCCTTGGAGAAGGTGAACCGGGAGCTGGAGGAGCATCTGCGGGTCTACCTGGAGAAGAAAGCTTCCAGCATCAGCAACTGGGGAGCCCTGCGGGAGACCTGGGAGAACATCTACCATCAGGTGGGCGACGCCGTCTTGGACAATGCTCGGCTCATGCTGCAGACTGAGAATACTCAGGCTTGTGCTGAAGATTTTAAAGAGAGATATGAAAATGAGCAGCCCTTTCGAAAAGCAGCTGAAGATGAAATTAACTCCCTGTACAAAGTGATTGATGATGCTAATTTGACTAAAATGGATCTAGAGAGCCAGATTGAAAGCATGAAAGAAGAACTGGCTTTTATGTCAAGAAACCATGAAGAGGATGTGAAGGTGCTGTACAAACAGCTGGCCGGGTCAGAACTGGAAGGAATGGATGCTCCTATTGGTACTGGCTTAGATGACATCCTGGAGACCATCAGAATTCACTGGGAGAAAGACATAGAGAAGAACCGAGCAGAAACAGGGGCCTTGCTCTATGCCAAG---CAATCCCAAGTGGTCCAG---GCTCGGTCTCAGGAGGAAGAAGTGGTGGAGGCCCTCAGAGCGGAGTTTCACGATACTGCTTGTGACATCCAGCGCCTTCAAGCAGAGACAGAGTCCTTGAGAACCTTGAAAAGAGGCCTGGAGAACTCATTGTATGACGCTAAGCACTGGCACGACATCGAGCTCCAGAACCTGGGTTCTGTTATTGCCAAGCTAGAAGCCGAGCTTGGGGAGATCCAAAGGGAAACCGAGCAGCAGCAAAAAGACCGGGAGCATCTGCTGTCTGGCAAGTTACAACTGGAGAAAGACATTGTGTCCTATCACTGCCTTCTGGATAGAGAAGGAAGCAGCATGGACATAACTATCCAGCATCCCTGGTTCAAACGCGCTCTTGGATCCTTATATCCAAGTCGCTTGTTTGACCAGTTTTTTGGAGAAGGCCTTTTTGAATATGATCTCTTGCCTTTCCTCTCCTCCACCATCAGCCCTTATTACAGACAGTCACTCTTCCGAACTGTGTTGGAATCAGGCATTTCTGAGGTGAGATCTGACCGAGACAAGTTTGTTATCTTCCTGGATGTTAAACATTTCTCTCCTGAAGACTTGACTGTGAAGGTGTTGGATGACTTTGTGGAAATTCATGGGAAGCACAGTGAAAGACAGGATGATCACGGCTACATTTCCCGTGAATTCCATCGTCGATACCGCCTGCCTTCCAACGTGGATCAGGCCTCCATTTCCTGCTCCCTTTCTGCTGATGGCATGCTGACCTTCTCTGGTCCCAAGATCCACTCCAATATGGATACAAGCCACAGCGATCGATCCATCCCTGTATCTCGTGAGGAGAAGCCCACCTTGGCTCCCTCTTCTATGGAGACCCAGGCCGTGCAGAGGGAGCTCGAAACAGTGCCAGCTAATAGGATGGCTCAGACAAACCCTCTACCTGGGCCTCTAGGGCCTTGGAAGGTAACCATCTATGACCAGGAGAACTTCCAGGGCAAGAGGGTGGAGTTCACGGGCCCCTGCCCCAACGTCTCCGAGTGCAGCTTTGACAACATTCGCTCCCTGAAGGTGGAATGTGGCGCATGGGTGGGTTATGAACACACAAGCTTCTGTGGGCAGCAGTTTGTCCTGGAGAGGGGAGAATACCCACGCTGGGAAGCCTGGAGCGGGAGCAACGCCTACCACGTTGAGCGTCTCATGTCCTTTCGCCCAATCTGCTCCGCGAACCATAAGGAATCCAAGATCATGATCTTTGAGAAAGAAAACTTTATTGGCCGCCAGTGGGAGATATGCGATGACTACCCCTCCTTGCAGGCCATGGGCTGGTGCAACAATGAAGTTGGCTCCATGAAGATACAGTGTGGAGCATGGGTCTGCTACCAATATCCTGGATACCGTGGGTACCAGTATATCTTGGAGTGTGATCACCATGGAGGAGACTATAAGCATTGGAGAGAATGGGGCTCTCACGCCCAGACTTCCCAGATTCAGTCAATGCGCCGCATCCAGCAGATGTCTCAACAATGCACCAAATCATCTGGCCATTGGAAGATCGTGGTATGGGACCAGGAGGGCTTCCAGGGCCGTCGGCATGAGTTCACAGCTGAGTGCCCCAGTGTTCTGGAGATTGGCTTCGAGACGGTCCGATCCATCAAAGTCCAGAGCGGAGCGTGGGTGGGCTTTGAACATGCTGGCTTCCAGGGGCAGCAGTTCGTCCTGGAGCGGGGCGAGTACCCCAGCTGGGAAGCCTGGAGTGGCAACGTAGCCTACCACGTGGAGAGGCTGACCTCCTTCCGGCCTGTGGCCTGTGCGAACCACCGAGACTCCAGAATGACCATCTTTGAGCAGGAAAACTTTCTGGGAAGGAAGGGAGAGCTGAGTGATGACTACCCCTCCCTGCAAGCCATGGGCTGGGACAACAATGAAGTGGGCTCCTTCCGAGTCCATTGTGGGGCCTGGGTTTGCTCCCAGTTCCCAGGCTACCGGGGCTACCAGTATGTTCTGGAATGTGATCACCACTCGGGAGACTACAAACATTTTCGGGAATGGGGGTCCCACGCTCAAACCTTCCAGATTCAGTCTATCCGCAGAATCCAGCAGATGTCCCAGCCCGCAAAGGCCCCAACGGTCCCAACTACCGCCGCCAGCCCAGCCACAGAAGGGAAGGAAAAGGGGGCACCTGCCTCGGTGCCCGCTCCCGGGCCCACCCCCGCTCTGGCTCCTGCCTCCGTTCCCGTCCCCAGCTCCAAGGTGGGAGACCTGCCCATGGGAGGCTTCAGGCTGGTGGTCTTTGACCAGGAAAACTTCCAAGGCCGCCGTGTGGAATTCTCAGGGGAATGCATGAATCTGGGAGACCGAGGCTTCGACCGCGTCCGGAGCATCATCGTCATCTCGGGACCATGGGTGGCCTTTGAGCAGTCCAACTTCCGGGGAGAGATGTTCATCCTAGAGAAGGGCGAGTACCCTCGATGGGACACCTGGTCTTGCAGCTATCGTAGCGACTGCCTCATGTCCTTCCGGCCCATCAAGATGGATTCCCTAGATCACAAGATCTGCCTGTTTGAATGTACCAACTTCAAGGGGAACAAGATGGAGATCCACGAGGATGATGTGCCCAGTCTCTGGGCCTATGGCTTCTGTGATCGTGTGGGCAGTGTGAGGGTGCCCAGTGGCACATGGGTGGGCTACCAGTACCCCGGCTACCGAGGCTACCAGTATCTGTTTGAGCCAGGCGAGTTCAAGCACTGGAATGAGTGGTCTGCCTACCAGCCCCAGATCCAGTCCGTCCGTCGAATCAGGGACATGCAATGGCACCAGAGAGGCTGCTTCCCCATCCCCACCAGCCTGCCCAAGATGGCGTCAGACTACCAGACTCAGTCCTCTAAACCGCAGCCCCTCAATCCCAAGATTGTCATCTTTGAGCAGGAAAACTTCCAGGGCCGCTCCCATGAGCTGAGTGGGCCATGTTCCAATCTAAAGGAGACTGGGATGGAGAAGGCGGCCTCCATTCTTGTGCAGTCAGGACCCTGGGTCGGGTACGAACAGGCCAATTGCAAAGGAGAGCAGTTTGTGTTTGAGAAAGGTGAGTACCCTCGATGGGACTCTTGGACCAACAGCCGCCGGACTGATGCACTCAGCTCACTGAGACCCATCAAAGTGGACAGCCAGGAGCATAAAATCATCCTTTATGAAAATCCTAACTTTACTGGGAAGAAGATTGAGATCATTGATGACGATGTGCCCAGTTTCCATGCCCATGGCTACCAGGAGAAAGTATCATCTGTGAGGGTACAGAGTGGAACGTGGGTGGGCTACCAATATCCAGGTTACCGAGGCTTCCAGTACCTATTTGAGAAGGGGGAATACAAGGACAGCAGTGATTTTGGGGCTCCCCATCCCCAGGTTCAGTCTGTCAGGCGCATACGGGATATGCAATGGCATCAGCGAGGTGCCTTCCACCCAACCAACATGATGGAGCAGCAAAGTGTCCCAGAGCAGGCGGCTGCTGGGAAAAGCCATGGAGGCTTAGGGGGCACCTTCAAGGTCTCGGTCTATGAGATGGAGAACTTCCAAGGAAAGAAGTGTGATTTCTCCACCGAGTGCCCCAACTTGACTGAGAATCTGCTGGAGAAAGTGGGCTCCATTCAGGTGGAGTCTGGCCCGTGGTTGGCATTTGAACGCTGCGCCTTCCGGGGAGAGCAATTTGTCCTTGAGAAGGGCGACTACCCCAGGTGGGACGCCTGGTCCAACAGCCATCACAGCGACAGCCTCCTCTCCCTTAGGCCCCTGCAGATTGACAGCCCAGATCACAAAATCCATCTGTTTGAGAATCCCGCGTACAGCGGCCGCAAGATGGAGATTGTCGATGATGACGTTCCTAGCCTGTGGGCTCACGGCTTCCAGGATCGGGTGGCCAGCATCAGAGTTATCAATGGAACGTGGGTAGGATATGAATTTCCTGGCTACAGAGGGCGTCAGTATGTCTTCGAGCGAGGAGAGTACCGTCACTGGAACGAGTGGGATGCCAACCAACCCCAAATCCAGTCCGTCCGGCGCATCCGTGATCGCAAGTGGCACAAACGCGGCTGCTTCCTGAGTAGCATGTCTAAAAGTGTAGCCAAGATTACTTTCTATGATGACAAGAACTTCCAAGGTCACCACTATGACTGTGACAGTGACTGTGCTGATTTCCACACCTATCTGAGTTGCTGTAACTCCATCCGAGTGGCCGGTGGGGCCTGGGTAGTTTATGAAAGGCCTAATTTTGCTGGGAACATGTACATCTTAACTCAGGGCGAATACCCTGATTACCACCACTGGAAGGGGCTCAATGACCGGCTTAGCTCCTGCAAGGTCATCCATCTGTCGAGCGGAGGTCAATATAAGCTTCAGATCTTTGAGAGGGGAGACTTCGGCGGGCAGATGTATGAAACCACCGAGGACTGCCCTTCCGTCATGGAACAGTTCCACATCCGGGAGATCCAGTCCTGTAAGGTCCTGGATGGGGTCTGGGTCTTCTATGAACAGCCCAACTATCATGGCCGGCAGTACTTCCTGGAGAAGAAGGAGTACCGGAAGCCTGTGGACTGGGGCAGCCCATGCTCTGCCGTTCAGTCCTTCCGCCGCATCATGGAGATGGGTGACTGGAGTTTCCTCGGAAACATCTTGGAGGAAGTTAATGAGCACTCCACGGTCATTGGCAGGGTCTGGCTCACTGTCCTCTTCATCTTCCGGATCCTCATCCTGGGCACGGCTGCAGAATTTGTGTGGGGAGACGAGCAGTCAGACTTTGTGTGTAACACACAACAGCCAGGTTGTGAGAATGTCTGCTACGATGAGGCCTTCCCCATCTCCCACATCCGCCTCTGGGTCTTACAGATCATCTTCGTCTCCACTCCATCTCTAGTGTACGTGGGCCACGCAGTGCACCACGTCCGAATGGAAGAAAAGAGGAAGGAGAGGGAAGCCGAGGAGGTGTGCCAGCAGTCTGGGAGCAAT---GGTGAGAGGCTGCCTTTAGCCCTAGATCAAGGCAGTACCAAGAAGAGCAGCAATAGTACGAAGGGCACCAAAAAATTCCGACTGGAAGGGACCCTCTTGAGGACCTACATCTGCCACATCATCTTTAAGACTCTCTTCGAAGTGGGCTTCATAGTGGGACATTATTTCTTATACGGCTTTCGGATCCTGCCTCTGTATCAGTGTAGCCGATGGCCCTGCCCCAATGTGGTGGACTGCTTCGTGTCAAGACCCACCGAGAAGACCATTTTCATCCTGTTCATGCTTTCTGTGGCCTGCGTGTCTCTCTTCCTCAACATCATGGAAATCAGCCACCTGGGCCTGAAGAGAATCCGATCTGCTTTCAATAGGCCCACAGAACAACCACTGGGAGAGATCCCTGAGAAATCCCTCCACTCCATTGCTGTTTCCTCCATCCAAAAGGCCAAGGGCTACCAACTCCTAGAAGAAGAGAAGATCGTATCCCACTATTTCCCCCTGACTGAGGTTGGGGTTGTGGAGACGAGACCACTGGCTGCCACACCGTTCAGCCGTTTTGAAGAGAAGATTGGCACTGGACCTCTGGGAGATCTGTCCCGGGCGTACACGGAAACACTTCCTTCCTACGCTCAAGTAGGAGAACAGGAAGTAGAGGCAGAACGGGAGGAGGAGGAGGGAGAGGTACCACCAGAGGAAGAGGAGAAGAGGCAGGAACCAGAGGCAGTGACCCCAGAAATGCAGGAGGCC---ACTGTGGAGC------AGGAAGAGGAGAAGGAGAAGGTAGGGACCCCA---GAAAGGAAGGCAGGAGAGAAG------------------CAAGAGCTGCCAGTGGAGAAGGCACCACTGTGCCCAGAACTGGCAGCAGATGACAGCAGACCCCTCAGCCGGCTGAGCAAAGCCAGCAGCCGGGCAAGGTCGGATGATTTGACTGTAATGTCTCTCTCTGTCTACAATTCTGGGACCTCCCAACAGGCTTCATCTCGCAGTGGGGTGGGAGGCCGCCGGCTCAGCCGGTTGTCTAGCACCAGTAGT---GGAGGAGGCTTTGGTGGAAACATTTTTGGCTCTGGAGCAAGCTCTGGGGGTGGTTTTAGTGTTGTATCTATGTTTGGTTCCAGTTCTGGCTTTGGGAGCACCTCCAGGAGTGCCTTTGGAGGAGGACTGGGTGGTGGTTATGGAGCAGGACTGGGC------------------------------------------------AGTGGTTATGGAGCAGGACTGGGCAGTGGTTATGGAGCAGGACTAGGC------------------------------------------------AGTGGTTATGGAGCAGGATTGGGCAGTGGCTTTGGAGCAGGACTGGGGAGTGGTTATGGAGGAGGACTGGGCAGTGCCTCAATGGGTATTCCATGTAGTAATGATGGAGTCCTTCTTTCTGGATCAGAAAAGGAAACCATGCAAAATCTTAATGACAGATTGGCTTCCTACCTGGCTAAAGTCCGGGCTCTAGAGGAAGCAAACACTGACCTGGAGAACAAAATTCGAGACTGGTATGAAACACGTGTGACTGGAGACTCTGCATCAGGAAATGATTATGAAAAATATTACCCATTAATAGAAGATCTTAAGAATAAGATTATTTCAGCCACAATAGAGAATGCTCGACTCATTTTGCAGATTGATAATGCAAGATTGGCAGCTGATGATTTCAGGATGAAGTATGAAAATGAGCAGGCCCTACGTCAAAATGTCGAAGCTGATATTAATGGCCTGCGCAAAGTGCTGGATGAATTGACCTTGGCCAGGGCTGACTTGGAGATGCAGATTGAAAGCCTGATGGAAGAGCTGGCTTTTCTTAAGAAGAACCATGAAGAGGAACTTCAAGCTATCCAGGCTGGGGGACCCGGCCAAGTTAGTGTGGAGATGGATGCTGCTCCAGGAATCAACTTAACCAAACTCCTGAATGACATGAGAGAGCAATACGAAGCTATTGCCGAGCAGAATCGCAAGGAAGCCGAAGCTTGGTTCGTCGAAAAAAGTGGAGAACTCAAGAAGGAGATCAGCAGCAACACAGAACAGCTTCAGACGAGCAAGAGCGAAATAACGGACTTGAAGCGCATGCTGCAAAGTTTAGAAATTGAGCTCCAATCTCAGCTTGCTATGAGAAAGTCCTTTGAAGATACATTAGCTGAAACCGAAAGTGGTTACTGCAACCAGCTCTCCCAGATCCAGCTCCAAATTGGCAATCTGGAGGCCCAGCTTTGCCAGGTGAGGAGTGATATGGAGCGTCAGAATGCAGAGTATGAACAACTCCTAAACATCAAGACTCGGCTGGAGATGGAGATTGAGACCTACAGGCGTCTGTTGGAGGGAGAAGGTGAAGGGAATGGTGCTATTGAAAGTTTAACTGTGCCAGAATCCAATTCTCAAGCACATTCAATTGATTCTTCCAAAGATCCAACCAGAACAAGAAAAATCAAGACAATTGTGCAGGAGGTAGTGGATGGAAAAGTTGTTACTTCGGAAGTTCGGGAAATTGAAGAAGAAATTGGCTCTATGTACAGCTTCATGGGTGGGGGCCTCTTCTGTGCCTGGGTGGGGAACATCCTGCTCGTGGTTGCCACGGCTACGGACCATTGGATGCAGTACCGGCTGTCCGGGGCCTTTGCCCACCAGGGCCTGTGGCGCTATTGCCTCAGCAACAAATGTTACCTGCAGACTGAAAGCATTGCATATTGGAACGCGACACGAGCCTTCATGATCCTGGCCGCTCTCTGCTGCTTTGTGGGGATTGTCATTGGGATCCTGGCCTTTGCCCAGCTGCCCACCTTCCACCGGCTCACGCGCCCCTTCTCAGCGGGCATTATGTTCTTTATCTCCACTCTGTTCGTCCTCCTCGCCATGGCCATCTACACCGGAGTCACCGTCAGCTTCCTGGGCCGCCGCTTCGGGGACTGGCGCTTCTCCTGGTCCTACATTCTGGGTTGGGTGTCCTTGCTCATGACCTTCTTTGCAGGGATATTTTACATGTGCGCCTACCGAATGCATGAATGTCGCCGCCTTTCCGGACCTCGCATGTGGGAACTTCGCTCAGCCTCCTTCTGGAGGGCCATTTTTGCCGAATTTTTCGCCACCCTCTTTTATGTCTTCTTTGGGCTGGGAGCCTCCCTACGCTGGACCCCCGGCCCTATACACGTCCTACAGGTGGCTGTGGCCTTTGGACTGGCCCTGGCCACGTTGGTGCAGGCAGTAGGCCATGTCAGCGGAGCCCATGTCAACCCAGCCGTCACCTTCGCTTTCCTCGTGGGCTCCCAGATGTCCCTACTCCGGGCCCTCTGCTACATTGTAGCCCAGTTGCTGGGGGCTGTGGCTGGGGCTGCTGTGCTGTACAGTGTCACCCCCGCAGCTGTCCGTGGGAACCTGGCGCTCAACACGCTACACCCTGGGGTGAGTGTGGGTCAGGCCACTATCGTGGAGATCTTCCTGACCCTTCAGTTTGTGCTCTGCATCTTTGCCACGTTTGATGAGAGGAGGAATGGACGCTTGGGTTCTGTGGCATTAGCTATTGGTGTCTCTCTCACCTTGGGGCACCTGTTTGGGATGTATTATACAGGTGCAGGCATGAACCCTGCTCGATCCTTTGCTCCTGCTATCCTCACCAGGAACTTCAGCAACCACTGGGTGTACTGGGTAGGACCGATCATCGGGGGATCTCTAGGTGGCCTCCTCTATGACTTCCTCCTCTTTCCCCGGATCAAGAGTGTGTCAGAGAGACTAACTATCCTCAAGGGTATCAGGCCCAATGACTCTGATGGGCAACCAGAGGTCACTGGGGAGCCTGTTGAGCTAAAGACCCAAGCCCTA
Setonix_brachyurus  ATGTATAGGAGCACCTACCTGCGTGAGACCCGAAAGGAGAAATATGAGAGGGCCGATGAAGTGCATGGCTCAGGAGAGCTGAGTAGCTTGGGTCGTGCTCAAGGGCTGGAGAATCTACAAGAACTCAATGAGCGCTTTGCCAATTACATCAACTGGGCCCGGGGGCTGGAGCAGCGCAATGCCATCTTCCGAAAGCAGCTAGAGACTTTCCAGCGTCTAGATGAGTTGACTAGCTTGGAAGAAGCATTTTCTGAGCAAATAGAGCTGAACCTTCAGCGGGCAAGGGACCTGGCTATTGACCGGGCCAAGCTGGAACGGGAGGACAAGGATGCCCAACGGGTACTCGATGAGTTCCGAAATAAGTATCAAAATGAATGCGAATATCAGCTTCTGCTGAAAGAAACGCTTGAACGACTGAACAAGGAAGCAGATGAAGCCTTGCTGCATAATCTGGAACTTCAGATCGAATCCCAGTTTCTACAGGATGACATCAGTGCAGCAAAGGACAGGTACAAGAAGAATCTCTTGGAAATCCAGACCTATGTTAGTGTCCTCCAGCAGATCATACAGAACACTCCTCCAGTGACCACAATTACCATTGGCATAAATGAGGAGAAGCTCATAGCTGAAAGGAGAGTGCCTATTCTGCAGAGCCAGCTGGAAGAGTACAAAGGGATCCTGGCCCAGCTACAGATGCAGAAATCCAAGCTGCAGGCTGAGACTGTGACACTGGAACAAACTATTAAAAATACCCAAGAGAGTTACGATGATGAGATTCAACTTTACAACGAGCAAATTGAAAGTCTGAGGAAAGACATTGATGATGCAGAGAGAATGCTAGAAAAGTATACTAGTGACTGCCGCCAGTTGGCAATATACCAGCAATCACTGGAAAATGAATTGGAGCGATACAAGCGCATTATTGAGAATGAGGATAACAGGCTGAATTCTGCTATAGTGGGGACACCGATCACACTTTTTACTCAGAGCTACCAAGCTTCTTATAACCAGCCTTCCAGCAGAAAAGATATCACCCGGGCTATACAGGATATAACAACAGTAAAACCAAGACAAAAAGGTCTACCAAAGAAAGTTTCAAGAAAAAAGGAGATTACAGCTAAAGACAAATCAGATGATACTTTAGAGGACCAACTGGCTAAAAAATCTGGGGAAGGCAAAGATCCAGTACAGCTTCAAGATGAGCACCAATCAAAGCTGGAAATGAGACATGAAGAGCCAGGGACCCTAAGACAAGAAGTAGACCCAGAGGATGTGCCAGATGGTGCACAGATAAGCAAAGCCTTTGGGAAAATGTGTGATTTTATTAAAGAGAAAGTAAGAAGTGGCAAAAAACCTGAGCCTTCATCTGATCTTTATACCAAAGGGCGTCATGTACTTGTTACAGGGGATGCCAGCTATGTAGACCCTGACTTTTGTTCCTCATCCATCCCAGCCAAAGGTGGGATTGTGGTTTCTATCGACCAGATATGTGAAGGCGATGATGCGGAGCCAGTACCCAAG---CTGCCTGAACCCCCATGCCCGAATGGAGAAGATGAGCC---AGAACATAATGATGAAGATAAACACCAAGAACATTCTGGAGATGAGAAGGATGAAAGCAAAAGCAGAGATCCAAAACAGAGGAAGGTGGGAGAAAAAGCTGACGACATTCCGAAAGATAAGGGGGCTGTGAAGCCCTGTCCAGTCGTCATACATGGTCCAAATGGACAAACGGAGGGCCATTCACAGAAGATCAGGAAAGATAAAGCTTCTGAGGCCGC---------------AGAGAAAGGCTCCCATGGATCCATGACCTATGAGAAGGTAGAGGTGGTAGAATCCATTGAGAAATTCTCAACTGACCGAATTCAGACTTATGAAGAAACGGCAGTGATTGTAGAAACAATGATAGAAAAGACAAACAGGAAGAAACCAGGAGATAAAAGCTCAATGCCCTTCCCAAGGCGTCGGTCTTCGTTCTTGGGGTCCCACTCCTCAACCAGCCTTGATAGTCCAGGGGCCTCAGGCTGCCGGGTCAGTGTTATAGGGAACAACCTAGGCAGCCTCCCCAGGCCCCCAGGG------GTGTATGTGGGGTCAGTGCCAACTGGAGGAGTGAGCAGCCTGGGCACCCGAGTGTCCCGCCGGGCCCTGGGCATCAGCAGCGTCTTTCTGCAGGGTCTGAGGAGCTCGTCCACAGCCCTCGCTCTGAGCCCAGGACTGGAAAAGAACAGAGGCATCTTCTTTGAGTCCCTGAATGGCTGCATGGTAGAGTACATTGAGAAGGTCCGAGCCTTGGAGCAGGTGAACAGGGAGCTAGAGGAACATCTGCGGGTCTACTTAGAGAAGAAAGCCTCCAGCATCAGCAACTGGGGAACCCTGCGGGAGACCTGGGAGAGCATCTACCATCAGGTGGGGGACGCTGTCTTGGACAACGCACGGCTTATGCTGCAGACTGAGAACACTCAGGCCTGTGCAGAAGATTTTAAAGAGAGATATGAAAATGAGCAGCCCTTCCGGAAAGCAGCGGAAGATGAAATTAACTCCCTGTATAAAGTGATTGATGATGCTAATTTGACTAAAATGGATCTAGAGAGCCAGATTGAAAGCATGAAAGAAGAACTGGCTTTTTTGTCAAGGAATCATGAAGAGGACGTGAAGGTGCTATACAAACAGCTGGCTGGGTCAGAGCTGGAAGGAATGGATGCTCCCATTGGTACTGGCTTGGATGACATTCTGGAGACCATCAGGATTCACTGGGAAAAGGACATAGAGAAGAACCGGGCAGAAACAGGGGCCTTGCTCTACGCCAAGCAACATTCCCAAGTGGCCCAGGCAGCTCGGTCCCAAGAGGAAGAACTGGTGGAGCTCCTTAGAGCAGAGTTTCATGATACCGCCTGTGATGTTCAGCGCCTTCAAGCGGAGACCGAGTCCTTGAGAACTTTGAAAAGAGGTCTGGAGAACTCGTTGTATGATGCCAAGCATTGGCATGACATTGAGCTCCAGAACCTGGGCTCTGTTATTGCCAAGCTCGAAGCGGAGCTTGGGGAAATCCAAAGAGAAACCGAGCAACAGCAAAGAGACCGGGAGCATCTGTTGTCTGGCAAGTTGCAACTAGAGAAAGACATCGTGTCCTATCATTGCCTTCTGGATAGAGAAGGAAGCAGCATGGACATAACTATCCAGCACCCCTGGTTCAAACGTGCTCTTGGATCCTTATATCCAAGCCGTTTGTTTGACCAGTTTTTTGGAGAAGGCCTTTTTGAATATGACCTCCTGCCTTTCCTGTCCTCCACCATCAGCCCTTATTACCGCCAGTCACTCTTCCGAACTGTGTTGGAATCCGGCATTTCTGAGGTGAGATCTGACCGAGACAAGTTTGTTATCTTCCTGGATGTAAAACACTTCTCTCCTGAAGACTTGACTGTGAAGGTGTTGGATGACTTTGTAGAAATTCATGGGAAGCACAGTGAAAGACAGGATGACCACGGCTATATTTCCCGTGAATTCCATCGTCGATACCGCCTGCCTTCCAACGTGGATCAGGCCTCCATTTCCTGCTCCCTGTCTGCTGATGGCATGCTGACCTTCTCTGGTCCCAAGATCCACTCCAACATGGATTCAAGCCACAGTGATCGATCCATCCCTGTATCTCGTGAGGAGAAGCCCACCTTGGCTCCCTCTTCCATGGAGACCCAGGCTGTCCAGAGGGAGCTCGAAACCGTGCCGGCTGCTAGGATGGCTCAGACAAACCCTCTGCCTGGGCCTCTAGGGCCATGGAAGGTAACCATCTATGACCAGGAGAACTTCCAGGGCAAGAGGATGGAGTTCACGGGCCCCTGCCCCAATGTCTCTGAATGCAGCTTTGACAATGTCAGATCCCTGAAGGTGGAATGTGGAGCATGGATTGGTTATGAACACACCAGCTTCTGTGGACAGCAGTTTGTCCTGGAGAGAGGAGAGTACCCACGTTGGGAGGCCTGGAGTGGGAGCAATGCCTACCACGTGGAGCGTCTTATGTCCTTTCGTCCAATCTGCTCCGCGAACCATAAGGAATCCAAGATCATGATCTTTGAGAAAGAGAACTTCATTGGCCGCCAGTGGGAGATCTGCGATGACTACCCTTCCTTGCAAGCCATGGGCTGGTGCAACAATGAAGTTGGTTCCATGAAGATCGAGTGTGGAGCATGGGTCTGCTACCAATATCCTGGATACCGTGGGTACCAGTACATCTTGGAGTGTGATCACCACGGAGGTGACTATAAGCACTGGAGAGAATGGGGCTCTCACGCCCAGACTTTCCAGATTCAGTCAATCCGCCGCATCCAGCAGATGTCTCAACAATGTACCAAATCATCCGGCCACTGGAAGATTGTGGTGTGGGACCAGGAGGGTTTCCAGGGCCGTCGGCATGAATTCACAGCTGAGTGCCCCAGTGTTCTGGAGGTTGGCTTTGAGACAGTCCGATCCATCAAAGTACAGAGTGGAGCGTGGGTAGGCTTTGAACACGCTGGTTTCCAAGGGCAGCAGTTCGTCCTGGAGCGAGGTGAGTACCCGAGCTGGGAAGCCTGGAGCGGGAACGTCGCCTACCACGTGGAGAGACTGACCTCCTTCAGACCCGTGGCCTGTGCGAACCACCGAGACTCCAGGATGACCATCTTTGAGCAGGAAAATTTTCTGGGCAGGAAAGGAGAGCTGAGTGATGACTACCCCTCCCTTCAAGCCATGGGCTGGGACAACAATGAAGTGGGCTCTTTCCGAGTCCATTGTGGGGCCTGGGTTTGTTCCCAGTTCCCAGGCTACCGAGGCTACCAGTATGTTCTGGAATGCGATCACCACTCAGGAGACTACAAACACTTTCGGGAGTGGGGGTCCCATGCTCAAACCTTCCAGATTCAGTCCATCCGCAGAATCCAGCAGATGTCCCAGCCTGCAAAGGCCCCCACAGTCCCAACTACTGCTGCCAGCCCAGCCACAGAAGGAAAGGAAAAAGGGGCACCTTCCTCAGTACCTGCCCCTGGACCCACCCCAGCTCTGGCTCCTGCCTCTGTTCCCGCCCCCAGTTCCAAGGTTGGGGACCTGCCCCTGGGAGGTTTCAAGCTGGTGGTCTTTGATCAGGAAAACTTCCAAGGCCGCCGTGTGGAATTCTCAGGGGAATGTATGAATCTGGGAGACCGAGGATTTGACAGAGTTCGCAGCATCATCGTTATCTCAGGACCATGGGTGGCCTTTGAGCAGTCCAACTTCCGGGGAGAGATGTTCATCTTGGAGAAGGGCGAGTATCCCCGATGGGACACCTGGTCCTGCAGCTACCGTAGTGACTGCCTCATGTCCTTCCGGCCCATCAGAATGGACTCTCTAGATCATAAGATCTGCCTGTTTGAATGTACCAACTTCAAGGGGAACAAGATGGAGATTCACGAGGATGATGTGCCCAGTCTCTGGGCCTATGGCTTCTGTGACCGTGTAGGCAGTGTGAAGGTGCCCAGTGGCACATGGGTTGGCTACCAGTACCCTGGCTATCGAGGTTACCAGTACCTGTTTGAGCCAGGAGAGTTCAAGCACTGGAATGAGTGGTCTGCCTACCAGCCCCAGATCCAGTCCGTCCGACGAATTAGGGATATGCAGTGGCACCAGAAGGGCTGCTTCCCCATCCCCAGCAGTCTGCCAAAGATGGCGTCAGACTACCAGACTCAGTCCTCTAAACCGCAGCCCTTGAACCCTAAGATTGTCATCTTTGAGCAGGAGAACTTCCAGGGTCGCTCCCATGAGCTGAGCGGACCATGTTCCAACCTAAAGGAGACAGGGATGGAGAAGGCAGCCTCCATCCTGGTGCAGTCAGGACCTTGGGTCGGGTACGAACAGGCTAACTGCAAAGGAGAGCAGTTTGTGTTTGAGAAAGGTGAGTACCCCCGATGGGACTCTTGGACCAACAGCCGCCGGACTGATGCGCTCAGCTCACTGAGACCCATCAAAGTGGACAGCCAGGAGCACAAAATCATCCTTTATGAAAATCCTAACTTCACTGGGAAGAAGATTGAGATCATTGATGATGATGTGCCCAGTTTTCATGCCCATGGCTACCAGGAGAAAGTATCATCTGTGAGGGTACAGAGTGGAACGTGGGTGGGTTACCAGTATCCAGGTTACCGAGGCTTCCAGTACCTATTTGAAAAGGGGGAGTACAAAGACAGCAGTGATTTTGGGGCTCCCCACCCCCAGGTTCAGTCTGTAAGGCGCATACGGGATATGCAGTGGCATCAACGGGGTGCCTTCCACCCAACCAACATGATGGAGCAGCAAAGTGTCCCAGAGCAGGCGGCTGCTGGGAAAAGCCATGGAGGTTTAGGGGGACCCTTCAAGGTCTCAGTCTATGAGCTGGAGAACTTTCAGGGAAAGAAGTGTGACTTCTCCACTGAGTGCCCCAACCTGACTGAAAGTCTGCTAGAGAAGGTGGGCTCCATCCAGGTGGAATCTGGCCCATGGTTGGCATTTGAACGCAGCGCCTTCCGAGGAGAACAGTTTGTCCTAGAAAAGGGAGATTATCCCAGGTGGGATGCCTGGTCCAACAGTCATAGCAGTGACAGTCTCCTCTCCCTTAGACCCCTGCAAATTGATAGCCCAGAGCACAAAATCCACCTGTTTGAGAATCCAGGGTACAGCGGCCGTAAGATGGAGATTGTGGATGACGATGTTCCCAGTCTCTGGGCTCATGGTTTCCAGGATCGGGTGGCCAGCATTAGAGTCATCAATGGAACGTGGGTAGGCTATGAATTTCCTGGCTACCGAGGACGCCAATATGTCTTTGAGAAGGGAGAGTACCGCCATTGGAATGAGTGGGATGCCAATCAGCCCCAAATCCAATCCGTCCGGCGCATCCGTGACCGCAAGTGGCACAAACGTGGCTGCTTCCTCAGTAGCATGTCTAAAAGTGTAGCCAAGATCACTTTCTATGATGACAAGAATTTCCAAGGTCACCACTATGAGTGCGACAGTGACTGTCCCGATTTCCACACCTATCTGAGCTGCTGCAACTCTATTCGAGTGACTGGCGGGGCCTGGGTGGTTTACGAGAGGCCTAACTTTTCTGGGAACATGTACATCTTAACTCAGGGTGACTACCCTGATTACCATCACTGGAGGGGACTCAACGATCGTCTGAGCTCCTGCAAGGTCATCCACCTGTCAAGTGGAGGCCAGTATAAGCTTCAGATCTTTGAGAGGGGAGACTTCAGTGGCCAGATGTATGAGACCACTGAAGACTGCCCTTCCGTCATGGAACAGTTCCACATCCGGGAGATCCAGTCCTGTAAGGTCCTAGATGGAGTCTGGGTCTTCTATGAGCAGCCCAACTATTATGGCAGGCAGTACTTCTTGGACAAGAAGGAATACCGGAAGCCTGTGGACTGGGGCTCCCCATGCTCAGCCGTTCAGTCATTCCGCCGTATCATGGAGATGGGTGATTGGAGTTTCTTGGGGAACATCTTAGAGGAGGTGAATGAACACTCCACAGTCATCGGCAGGGTGTGGCTCACTGTCCTCTTCATCTTCCGGATCCTCATCCTGGGCACAGCTGCAGAATTTGTGTGGGGAGACGAACAGTCAGACTTCGTATGTAACACCCAACAACCAGGTTGTGAGAATGTCTGCTACGACGAGGCTTTCCCCATCTCCCACATCCGTCTCTGGGTCTTACAGATCATCTTCGTCTCTACTCCATCTCTAGTGTACGTGGGCCATGCTGTGCACTATGTCCGTATGGAAGAAAAGCGGAAGGAGAGGGAAGCTGAGGAGATGTGCCAGCAGTCTGGGGGCAAT---GGTGAGAGGCTGCCATTGGCCCTGGATCAAGGCAGTACCAAGAAGAGCAGCAACAGTACCAAGGGCACCAAAAAGTTCCGGCTGGAAGGGACCCTCTTGAGGACCTACATCTGCCACATTATCTTCAAGACTCTCTTTGAGGTAGGCTTCATAGTGGGACATTACTTCTTGTATGGCTTTCGGATCCTGCCGTTGTACCAGTGTAGCCGATGGCCCTGCCCCAATGTGGTGGACTGCTTCGTGTCAAGACCCACTGAGAAGACCATTTTCATCCTTTTCATGCTGTCTGTGGCCTCTGTGTCCCTATTCCTCAACATCATGGAAATCAGCCACCTGGGCATGAAGAGGATCCGATCTGCTTTCAACAGGCCAGCTGAACAACCCCTGGGGGAGATCCCTGAGAAATCCCTCCACTCCATTGCTGTCTCTTCCATCCAAAAAGCCAAGGGTTACCAGCTCCTAGAAGAAGAGAAAATCGTATCCCACTATTTTCCCCTGACTGAGGTTGGGGTGGTGGAAACGAGACCTCTTGCTACCACACCTTTCAGTCGTTTTGAAGAGAAGATTGGCACTGGACCTCTGGGAGATCTGTCCCGGGCTTACACAGAAACGCTTCCTTCCTACGCTCAAGTGGGAGAACAGGAAGTAGAAGCTGAGCATGAAGAGGAGGAAGCAGAGGCGCCACCAGAAGAGGAAGAGAAGAGGCAGGAACCAGAGGCAGTGACCCCAGAGGTGCCAGAGGCC---GTGGTGGGGC------AGGAAGAGGAGAAGGAAAAGGAGGGCACCCCAGTGGAAAGGAAGGCAGGAGACAAG------------------CAAGAGCTGCCAGTGGAGAAGGCACCACTGTGCCCAGAGCTGGCAGCAGATGACACCAGACCCCTCAGCCGGCTAAGCAAAGCCAGCAGCCGGGCAAGGTCAGATGATTTGACTGTAATGTCTCTCTCTGTCTACAATTCTGGGGCCTCCCAACAGGCTTCATCTCGAAGTGGGGTGGGAGGTCACCGGCTCAGTCGGTTGTCCAGCACTAGTAGT---GGAAGTGGCTTTGGTGGAAACATTTTTGGCTCTGGGGCAAGCTCTGGGGGCAGTTTCAGTGCTGTATCCATGTTTGGTTCCAGCTGTGGTTTTGGGAACAGCTCCAGGAGTGCCTTTGGAGGAGGGCTGGGCAGTGGCTACGGAGCAGGAATGAGC------------------------------------------------AGTGGTTATGGAGCAGGAATGGGCAGTGGTTATGGAGCAGGACTGGGCAGTGGTTATGGAGCAGGACTGGCTAGTGGTTATGGAGCAGGAATGGGCAGTGGTTATGGAGCAGGAATGGGTAGTGGTTATGGAGGAGGTCTAGGGAATGGTTATGGCGGAGGGCTGGCCAGTGGCTCAGTAGGCATCCCCTGTAGTAATGATGGAGGCCTTCTTTCTGGATCAGAAAAGGAAACCATGCAAAACCTCAATGACAGGTTGGCTTCCTACCTGGCTAAAGTCCGGGCTCTAGAGGAAGCAAACACTGATCTGGAGAACAAAATTCGAGACTGGTATGAAACACGTGTGACAGGCGAGCCTGGGTCAGGAAATGATTACGAAAAATATTACCCACTAATTGAAGATCTTAAGAATAAGATTCTGTCAGCCACTATCGAGAATGCTCGTCTCATTTTGCAGATTGACAATGCAAGGTTGGCGGCTGATGATTTCAGGATGAAGTATGAAAATGAGCAAGCCCTGCGCCAGAATGTCGAAGCTGACATCAATGGCCTGCGCAGGGTGCTGGATGAATTAACCCTGGCCAGGGCTGACCTGGAGATGCAGATTGAAAGTCTGATGGAAGAGTTGGCTTCTCTTAAAAAGAACCATGAAGAGGAACTTCGCGCCATCCAAGCTGCAGGGCTTGGCCAGGTTAGTGTGGAGATGGATGCTGCTCCAGGAATCAACTTGACCAAACTCCTGAATGACATGAGAGGCCAGTATGAAGTCATTGCCGAACAGAATCGCAAGGAAGCCGAAGCTTGGTTCCTTGAAAAAAGTGGAGAACTCAAGAAAGAGATCAGTAGCAACACGGAACAGCTCCAGACAAGCAAGAGCGAAATAACAGACTTGAAGCGCATGCTCCAAAGTTTAGAAATTGAGCTCCAGTCTCAGCTTGCTATGAGAAAGTCCTTTGAAGACACTTTAGCAGAAACAGAAAGTGGTTACTGCAATCAGCTCTCCCAGATACAACTCCAAATTGGCAATCTGGAGGCCCAGCTTTCCCAGCTGAGGAGTGAACTGGAGCGTCAGAATGCAGAGTATGAACAACTCCTAAATATCAAGACCCGCCTGGAGATGGAGATTGAGACCTACCGCCGCCTGTTGGAGGGAGAACTCGAAGGGAACGGTGCTGTTGAAAGTTTGACTGTGCCAGAATCCAATTCTCAAGCACAGTCGATTGATTCTTCCAAAGATCCATCCAGGTCAAGGAAAATCAAGACAATTGTGCAGGAGGTAGTAGATGGGAAAGTTGTTAATTCTGAAGTTCGGGAAATTGAAGAAGAACTC??????ATGTACAGCTTCATGGGTGGGGGCCTCTTCTGTGCCTGGGTGGGGAACATCCTCCTCGTGGTTGCCACTGCTACAGACCATTGGATGCAGTATCGGCTGTCCGGGGCCTTCGCTCATCAGGGGCTGTGGCGCTATTGCCTCAGCAACAAATGTTACCTGCAGACTGAGAGTATCGCATATTGGAATGCGACTCGAGCCTTCATGATACTGGCTGCTCTCTGCTGCTTTGCGGGTATCATCATTGGGATCCTGGCCTTTGCCCAGCTGCCCACCTTCCACCGCCTTACACGCCCCTTCTCAGCAGGCATCATGTTCTTTATTTCCACTCTCTTCGTCCTTCTTGCCATGGCCATTTATACTGGAGTCACTGTCAGCTTCCTGGGCCGGCGCTTTGGTGACTGGCGTTTCTCCTGGTCCTATATCCTGGGTTGGGTGTCTCTGCTCATGACCTTCTTTGCAGGAATATTTTACATGTGTGCCTACCGAATGCATGAATGTCGCCGCCTATCTGGACCTCGCATGTGGGAACTTCGTTCAGCCTCCTTCTGGAGGGCCATCTTTGCCGAGTTTTTTGCCACCCTTTTTTATGTCTTCTTTGGGCTGGGGGCCTCCCTGCGATGGGCCCCCGGGCCCGTACACGTCCTGCAGGTGGCCGTGGCCTTTGGGCTAGCCCTGGCCACGCTGGTGCAGGCGGTAGGCCATGTCAGCGGAGCCCACGTCAACCCCGCTGTCACCTTCGCTTTCCTCGTGGGCTCCCAGATGTCCCTGCTCCGGGCCCTCTGCTACATGCTAGCCCAGTTGCTGGGGGCCGTTGCCGGGGCTGCAGTGCTGTATAGTGTTACCCCCGCGGCTGTCCGTGGGAACCTGGCGCTCAACACGCTCCACCCTGGGGTGAGTGTGGGTCAGGCCACTATCGTGGAGATCTTCTTGACCCTCCAGTTTGTGCTCTGCATCTTTGCCACGTTTGATGAGAGGAGGAATGGACGCTTGGGTTCTGTGGCATTAGCTATTGGCGTCTCTCTCACCTTGGGGCACCTGTTTGGGATGTATTATACAGGTGCAGGCATGAACCCTGCGCGATCCTTTGCTCCAGCTATCCTCACCAGGAACTTCACCAACCATTGGGTGTACTGGGTAGGCCCGCTCATCGGGGGAACTCTAGGTGGCCTCCTCTATGACTTCCTCCTCTTTCCCCGGATCAAGAGTGTTTCAGAGAGACTAACTATCCTCAAGGGTATAAGGCCCAATGACTCTGAGGGGCAAGCAGAGGTCACTGGGGAGCCTGTTGAGCTAAAGACCCAAGCCCTA
Strigocuscus_gymnotis  ATGTACAGGAGCACTTATCTGCGTGAGACCCGAAAGGAGAAATATGAGCGGGCTGATGAATTGCATGGCTCAGGAGAGCTGAGCAGCTTGGGCCAGGCTCAGGGGCTGGAGCATCTACAGGAACTCAACGAGCGCTTTGCCAATTACATCAACTGGGCCCGGGGGCTGGAGCAGCGCAATGCCATCTTCCGAAAGCAGCTAGAGACTTTCCAGCGTCTAGATGAGTTGACTAGCTTGGAGGAGGCATTTTCGGAGCAGATAGAGCTGAACCTGCAGCGGGCAAGGGACCTGGCTATTGACCGGGCCAAGCTAGAACGGGAGGACAAGGATGCCCAGCGAGTACTCGATGAGTTCCGAAATAAGTATCAAAATGAATGTGAATATCAGCTCCTGCTGAAAGAAACGCTTGAGCGACTGAACAAGGAAGCAGATGAAGCCTTGCTGCACAATCTGGAGCTTCAGATCGAGTCCCAGTTTCTGCAGGATGACATCAGTGCAGCAAAGGACAGGTACAAGAAGAATCTCTTGGAAGTCCAGACTTATGTCAGTGTCCTTCAGCAGATCATACAGAACACTCCTCCAGTGTCCACAATTGCCATTGGCATAAATGAGGAGAAGCTCATAGCTGAAAGGAGAGTTCCCATTCTGCAGAGCCAGCTTGAAGAGTACAAAGGTATCCTGGCCCAGTTGCAGATGCAGAAAACCAAGCTGCAGGCTGAGACCGTGACATTGGAACAAACTATTAAAAACACCCAAGAGAGTTACGATGATGAGATTCAACTTTACAATGAGCAGATTGAGACTCTGAGGAGAGACATTGAAGATGCAGAAAGAATGCTGGAAAAGTATACTAATGACTGCCGCCAGTTGGCCATATACCAGCAATCGCTGGAAAACGAATTGGAGCGCTATAAGCGTATCATCGAGAACGAAGATAACAGGCTGAATTCTGCTATAGTGGGAACACCGATCACACTTTTTACTCAGAGCTACCAAGCTTCTTACAACATGCCTTCCAGCAGAAAAGATATCACCCGGGCCATGCAGGATATAACAACAGTAAAACCAAGACAAAAAGGTCTACCAAAGAAAGTTTCAAGAAAAAAGGAGATTACAGCTAAAGACAAATCAGATGACCCTTTAGAGGACCAACTAGTCAAAAAATCTGGGGAGGGCAAAGACCAAGTGCAGCTTCAAGATGAGCGCCAATCAAAACTGGAAGTGAGGCATGAAGAACCAGGGACCCTAAAACAAGAAGTAGACCCAGAGGACGTGCCAGATGGTGCACAGATAAGCAAAGCCTTTGGTAAAATGTGTAATATTATTAAAGAGAGAGTAAGAAGTGACAAAGGACCTGAGCCTCAATCTGATCTTTATACCAAAGGGCGTCATGTACTTGTTACAGGGGATGCCAGCTATGTAGACCCTGACTTTTGTTCCTCATCCATCCCAGCAAAAGGTGGGATTATTGTTTCTATTGACCAGATATGTGACGGCGATGATGTGGAGCCAATACCCGAG---CTGCCTGAACCCCCATGCCCAAACGGAGAAGATGAGCCAGAGGAACATGATGATGAATGCAAAAGTCAAGAACGTTCTGGAGATGAAAAGGATGAAAGCAAAAATGGAGAT------CAGAGGAAGGTGGGAGAAAAAATTGATGACATTCCAAAAGATAAGGGGGCTGTGAAGCCCTGTCC---AGTCATACATGGCCCAAATGGACAAACTGCAGGCCATTCACAGAAGATCAGGAAAGATAAAGCTTCTGACGCAGCAGATAAAGGGCTACTAGAGAAAGGCCCCCACGGATCCATGACCTATGAGAAGGTAGAGGTGGTAGAATCCATTGAGAAATTTTCAACTGATCGAATTCAGACTTATGAAGAAACAGCAGTGATTGTAGAAACAGTGATAGAAAAGACAAACAGGAAGAAACCAGGAGACAAAAGCTCAATGCCCTTCCCAAGGCGTCGGTCTTCATTCTTGGGGTCCCACCCCTCATCCAGCCTTGAGAGTCCAGGGGCCTCAGGCTCCCGGGTCAGTGTTATAGGAAATAACCTAGGCAGCCTCCCCAGGCCCCCAGGG------GTGTATGTGGGGTCAGTGCCAACTGGAGGAGTGAGCAGCCTGGGCACCCGAGTGTCCCGCCGGGCCCTGGGCATTAGCAGCGTCTTTCTGCAGGGTCTGAGGAGCTCATCCACAGCCCTCGCTCTGAGCCCGGGACTGGAGAAGAACAGAGGCATCTTCTTTGAGTCCCTGAATGGCTGCATGATAGAGTACATTGAGAAGGTCCGTGCCTTGGAGCAGGTGAACAGGGAGTTGGAGGAACATCTGCGGGTCTACCTGGAGAAGAAAGCCTCAAGCATCAGCAACTGGGGAGCCCTGCGGGAGACCTGGGAGAGCATCTACCATCAGGTGGGTGATGCCGTCTTGGACAATGCTAGGCTTATGCTGCAGACAGAGAATACTCAGGCTTGCGCCGAAGATTTTAAAGAGAGATATGAAAATGAGCAGCCCTTCCGAAAAGCAGCTGAAGATGAAATTAACTCCCTGTATAAAGTGATCGATGATGCTAATTTGACTAAAATGGATTTAGAGAGCCAGATTGAAAGCATGAAAGAAGAACTGGCTTTTTTGTCAAGGAACCATGAAGAGGATGTGAAGGTGCTATACAAACAGCTGGCCGGGTCAGAACTGGAAGGAATGGATGCTCCCATTGGTACAGGCTTAGATGACATTCTGGAGACCATCAGAATTCACTGGGAGAAGGACATAGAGAAGAACCGGGCAGAAACAGGGGCCTTGCTCTATGCCAAGCAGCAGTCCCAAGTGGTCCAGGCAGCTCGGACCCAAGAGGAAGAATTGGTGGAAGCTCTGAGGGTAGAGTTTCATGATACTGCTTGTAACATTCAGCGCCTTCAAGCCGAGACGGAATCCTTGAGGACCTTGAAAAGAGGTCTGGAGAACTCGTTGTATGACGCCAAGCACTGGCACGACATCGAGCTCCAGAACCTGGGCTCGGTTATCGCCAAGCTTGAAGCGGAGCTTGGGGAAATCCAAAGGGAAACCGAGCAGCAGCAAAAAGACCGGGAGCATCTGTTGTCTGGCAAGTTACAACTGGAGAAAGACATCGTGTCCTATCACTGCCTTCTGGATAGAGAAGGAAGCAGCATGGACATAACTATCCAGCACCCCTGGTTCAAACGTGCTCTTGGATCCTTATATCCAAGCCGTTTGTTTGACCAGTTTTTTGGAGAAGGCCTTTTTGAATATGACCTCCTGCCTTTCCTGTCCTCCACCATCAGCCCTTATTATCGGCAGTCACTCTTCCGAACTGTGTTGGAATCCGGCATTTCTGAGGTGAGATCTGATCGAGACAAGTTTGTTATCTTCCTAGACGTAAAACACTTCTCTCCTGAAGACTTGACTGTGAAGGTGCTGGATGACTTTGTGGAAATTCATGGGAAGCACAGTGAAAGACAGGATGACCACGGTTATATTTCCCGTGAATTCCATCGTCGATACCGCCTGCCTTCCAATGTGGATCAGGCCTCCATTTCCTGCTCCCTGTCTGCTGATGGCATGCTGACCTTCTCTGGTCCCAAGATCCACTCTAACATGGATTCAAGCCACAGTGATCGATCCATCCCTGTATCTCGTGAGGAGAAGCCCACCCTGGCTCCCTCTTCCATGGAGACCCAGGCTGTCCAGAGGGAGCTTGAAACCGTGCCAGCTGCTAGAATGGCTCAGACAAACCCTCTGCCTGGGCCTCTAGGGCCATGGAAGGTAACCATCTATGACCAGGAGAACTTCCAGGGCAAAAGGATGGAGTTCACGGGCCCCTGCCCCAATGTCTCCGAATGCAGCTTTGACAATGTCAGATCCCTGAAGGTGGAATGTGGCGCATGGATTGGTTATGAACACACAAGCTTCTGTGGGCAGCAGTTTGTCCTGGAGAGAGGAGAGTACCCACGTTGGGAAGCCTGGAGTGGGAGCAATGCCTACCACGTGGAGCGTCTCATGTCCTTTCGCCCAATCTGCTCTGCGAACCATAAGGAATCCAAGATCATGATCTTTGAGAAAGAAAACTTCATTGGCCGCCAGTGGGAAATCTGCGATGACTACCCCTCCTTGCAGGCCATGGGCTGGTGCAACAATGAAGTTGGCTCCATGAAGATACAGTGTGGAGCATGGGTCTGCTACCAATACCCTGGATACCGTGGGTACCAGTACATCTTGGAGTGCGATCATCATGGAGGAGACTATAAGCACTGGAGAGAATGGGGCTCTCACGCCCAGACTTTCCAGATTCAGTCAATCCGCCGTATCCAGCAGATGTCTCAACAATGTACCAAATCGTCTGGCCACTGGAAGATCGTGGTCTGGGACCAGGAGGGTTTCCAGGGCCGGCGGCATGAATTCACAGCCGAGTGTCCCAGTGTCCTGGAGGTTGGCTTTGAGACAGTCCGATCCGTCAAAGTACAGAGTGGAGCGTGGGTAGGCTTTGAACACGCCGGCTTCCAAGGGCAGCAGTTTGTCCTGGAGCGAGGCGAGTACCCAAGCTGGGAAGCCTGGAGCGGCAACGTTGCCTATCACGTGGAGAGACTCACCTCCTTCCGTCCTGTAGCTTGTGCGAACCACCGAGACTCCAGGATGACCATCTTTGAGCAGGAAAACTTTCTGGGCAGGAAGGGAGAATTGAGTGATGACTACCCCTCCCTGCAAGCCATGGGCTGGGACAACAATGAAGTGGGCTCCTTCCGAGTCCATTGTGGGGCCTGGGTTTGTTCCCAGTTCCCAGGTTACCGAGGCTACCAGTATGTTCTGGAATGTGATCACCATTCAGGAGACTACAAACACTTTCGGGAGTGGGGGTCCCATGCTCAAACTTTCCAGATTCAGTCCATCCGCAGAATCCAGCAGATGTCCCAGCCCGCAAAGGCCCCCACAGCCCCAACAACTGCTGCCAGCCCAGCCACGGAGGGAAAGGAAAAAGGGGCACCTGCTTCAGTGGCCCCTCCTGGACCCACCCCAGCTGTGGTTCCTGCCTCTGTGCCCGTCCCCAGCTCCAAGGTTGGGGACCTGCCCATGGGAGGCTTCAAGCTGGTGGTCTTTGATCAGGAAAACTTCCAAGGCCGCCGTGTGGAATTCTCAGGGGAATGCATGAATCTGGGAGACCGAGGATTCGACCGAGTTCGCAGCGTCATTGTTATCTCAGGACCTTGGGTGGCCTTTGAGCAGTCCAACTTCCGAGGAGAGATGTTCATTTTGGAGAAGGGCGAGTATCCCCGATGGGACACCTGGTCTTGCAGCTACCGTAGCGACTGCCTCATGTCCTTCCGGCCCATCAGGATGGACTCTCTAGACCACAAGATCTGTCTGTTTGAATGTACCAACTTCAAGGGGAACAAGATGGAGATTCATGAGGACGACGTGCCCAGTCTCTGGGCCTATGGCTTCTGTGACCGCGTGGGCAGCGTGAGGGTGCCCAGTGGCACGTGGGTTGGCTACCAGTACCCCGGCTACCGAGGCTACCAGTATCTGTTTGAGCCAGGCGAGTACAAGCATTGGAATGAGTGGTCTGCCTACCAGCCCCAGATCCAGTCCGTCCGTCGAATTAGGGACATGCAGTGGCACCAGAAGGGCTGCTTCCCCATCCCCAGCAGTCTGCCCAAGATGGCGTCAGACTACCAGACTCAGTCCTCTAAACCGCAGCCCCTCAACCCCAAGATTGTCATCTTTGAGCAGGAGAACTTCCAGGGCCGCTCCCATGAGCTGAGTGGGCCATGTTCCAACCTAAAGGAGACTGGGATGGAGAAGGCGGCCTCCATCCTTGTGCAGTCAGGACCCTGGGTCGGATACGAACAGGCCAACTGCAAAGGAGAACAGTTTGTGTTTGAGAAAGGTGAGTACCCTCGATGGGATTCTTGGACCAACAGCCGCCGGACTGATGCGCTCAGCTCACTGAGGCCCATCAAAGTGGACAGCCAGGAACACAAGATCATCCTTTATGAAAACCCTAACTTCACTGGGAAGAAGATTGAGATCATCGATGACGATGTGCCCAGTTTCCATGCCCATGGCTACCAGGAGAAAGTATCATCTGTGAGGGTACAGAGTGGAACGTGGGTGGGCTACCAGTATCCAGGTTATCGAGGCTTCCAGTACCTATTTGAGAAGGGGGAATACAAGGACAGCAGCGATTTTGGGGCCCCCCACCCTCAGGTTCAGTCTGTAAGGCGCATACGGGATATGCAGTGGCATCAGCGGGGTGCCTTCCACCCAACCAAC???ATGGAGCAGCAAAGTGTCCCAGAGCAGGCAGCTGCTGGGAAAAGCCATGGAGGCTTGGGGGGACCTTTCAAGGTCTCAGTCTACGAGCTGGAGAACTTTCAGGGAAAGAAATGTGACTTCTCCACTGAATGCCCCAACTTGACTGAAAGTCTGCTGGAGAAGGTGGGCTCCATCCAGGTGGAATCTGGCCCATGGTTGGCATTTGAACGCTGCGCCTTCCGGGGAGAACAATTTGTCCTTGAAAAGGGGGATTACCCCAGGTGGGATGCGTGGTCCAACAGCCATCACAGTGACAGCCTCCTCTCCCTTCGGCCCCTGCACATTGACAGCCCAGAACACAAAATCCACCTGTTTGAGAATCCAGGGTACGGCGGCCGCAAGATGGAGATTGTGGATGACGACGTTCCCAGTCTCTGGGCTCACGGCTTCCAGGATCGGGTGGCCAGTGTCAGAGTCATCAATGGAACGTGGGTAGGTTATGAATTTCCTGGCTACCGGGGGCGCCAATATGTCTTTGAGCGGGGAGAGTACCGCCATTGGAATGAGTGGGATGCCAATCAACCCCAAATCCAGTCCGTCCGGCGCATCCGTGACCGCAAGTGGCACAAACGTGGCTGCTTCCTCAGTAGCATGTCTAAAAGTGTAGCCAAGATTACTTTCTATGATGACAAGAACTTCCAAGGTCACCACTATGAGTGTGACAGTGACTGTGCCGATTTCCACACCTATCTGAGTTGCTGCAACTCCATCCGAGTGGCCGGCGGGGCCTGGGTGGTTTATGAGAGACCCAACTTTGCCGGGAACATGTACATCTTAACTCAGGGTGAATACCCCGATTATCACCACTGGAGGGGGCTCAATGACCGTCTAAGCTCCTGCAAGGTCATCCATCTGTCGAGTGGAGGTCAGTATAAGCTTCAGATCTTTGAGAGGGGAGACTTCAGTGGCCAGATGTATGAGACCACCGAGGACTGCCCTTCCGTCATGGAACAGTTCCATATTCGTGAGGTCCAGTCCTGTAAGGTCCTGGATGGGGTCTGGGTCTTCTATGAGCAGCCCAACTACCACGGCAGGCAGTACTTCTTGGACAAGAAGGAGTACCGGAAGCCTGTGGATTGGGGCTCCGCATGCACAGCTGTCCAATCATTCCGCCGTATCATGGAGATGGGTGATTGGAGTTTCCTGGGGAACATCTTAGAGGAGGTGAATGAGCACTCCACGGTTATCGGCAGGGTCTGGCTCACCGTCCTCTTCATCTTCCGGATCCTCATCCTGGGCACGGCGGCAGAATTTGTGTGGGGAGACGAGCAGTCAGACTTCGTATGTAACACCCAACAACCAGGTTGTGAGAATGTCTGCTACGACGAGGCTTTCCCCATCTCCCACATCCGCCTCTGGGTCTTACAGATCATCTTCGTCTCCACTCCGTCCCTGGTGTACGTGGGCCATGCTGTGCACCACGTCCGTATGGAAGAAAAGCGGAAGGAGAGGGAAGCTGAGGAGATGTGCCAGCAGTCTGGGGGCAAT---GGTGAGAGGCTGCCATTGGCCCTGGATCAAGGCAGTACCAAGAAGAGTAGCAACAGTACCAAGGGCACCAAAAAGTTCCGGCTGGAAGGGACCCTCTTGAGGACCTACATCTGCCACATCATCTTTAAGACCCTCTTTGAGGTAGGCTTCATAGTGGGACATTACTTCTTGTATGGCTTTCGGATCCTGCCCCTGTATCAGTGTAGCCGATGGCCCTGCCCCAATGTGGTGGACTGCTTCGTGTCAAGACCCACCGAGAAGACCATTTTCATCCTTTTCATGCTGTCTGTGGCCTCTGTGTCCCTCTTCCTCAACATCATGGAAATCAGCCACCTGGGCATGAAGAGAATCCGATCTGCTTTCAATAGACCCGCTGAACAACCCTTGGGGGAGATCCCTGAGAAATCCCTGCACTCCATTGCTGTCTCCTCCATCCAAAAGGCCAAGGGCTACCAGCTCCTAGAAGAAGAGAAGATCGTATCCCACTATTTCCCCCTGACTGAGGTTGGGGTGGTGGAGACGAGGCCTCTTGCTACCACGCCTTTCAGCCGTTTTGAAGAGAAGATTGGCACTGGACCTCTGGGAGATCTATCCCGGGCTTACACTGAGACGCTTCCTTCCTATGCTCAAGTGGGAGAACAGGAAGTAGAGGCAGAGCGTGAAGAGGAGGAGGCCGAGGCGCCACCAGAGGAGGAAGAGAAGAGGCAGGAACCAGAGGCAGTGACCCCGGAGGCACCAGAGGCC---CCTGTGGGGC------AGGAGGAGGACAAGGAGAAGGCGGAGACCCCAGTAGAAAGGAAGGCAGGAGATAAG------------------CCAGAGCTGCCAGTGGAGAAGGCGCCACCGTGCCCAGAGCTGGCAGCAGATGACACCAGACCCCTCAGCCGGCTAAGCAAAGCCAGCAGCCGGGCAAGGTCGGATGATTTGACTGTAATGTCTCTCTCTGTCTACAATTCTGGGGCCTCCCAGCAGGCTTCATCTCGCAGTGGGGTGGGGGGCCACCGGCTCAGCCGGTTGTCCAGCACCAGTAGTGGAGGAGGTGGCTTCAGTGGAAACTTTTTTGGCTCTGGGGCAAGCTCTGGGGGCAGTTTTGGTGTTGCATCCATGTTTGGTTCCAGCTGTGGCTTTGGGAGCAGCTCCAGGAGTGCCTTTGGAGGAGGGCTAGGCAGTGGTTATGGAGCAGGACTGGGC------------------------------------------------------------------------------------------------------------------------------------------------AGTGGTTATGGAGGAGGGCTGGGCAGTGGTTATGGAGGTGGTCTAGGGAATGGTTATGGTGGAGGGCTGGCCAGTGGCTCAATTGGCATCCCCTGTAGCAATGATGGAGTCCTTCTTTCTGGATCAGAAAAGGAAACCATGCAAAACCTCAATGACAGGTTGGCTTCCTACCTGGCTAAAGTCCGGGCTCTAGAGGAAGCAAACACTGAACTGGAGAACAAAATTCGAGACTGGTATGAAACACGTGTGACAGGCGACTCTGGGTCAGGAAATGATTATGAAAAATATTACCCATTAATTGAAGATCTTAAGAATAAGATTCTTTCAGCCACTATCGAGAATTCTCGGCTCATTTTGCAGATTGACAATGCAAGATTGGCGGCTGATGATTTTAGAATGAAGTACGAGAATGAGCAAGCCCTGCGCCAGAATGTTGAAGCTGACATCAATGGCCTGCGCAGGGTGCTGGATGAATTGACACTGGCCAGGGCTGACCTGGAGATGCAGATTGAAAGCCTGATGGAAGAGCTGGCTTATCTTAAGAAGAACCATGAAGAGGAACTTCAAGCCATCCACGCCGGGGGGCCCGGCCAGGTCAGTGTGGAGATGGACGCTGCTCCGGGAATCAACTTGACCAAGCTCCTGAACGACATGAGAGCTCAGTACGAAGTCATTGCGGAGCAGAATCGCAAGGAAGCCGAAGCTTGGTTCATTGAAAAAAGCGGAGAACTCAAGAAGGAGATCAGCAGCAACACGGAACAGCTCCAGACAAGCAAGAGTGAAATAACGGACTTGAAGCGCATGCTCCAAAGTTTAGAAATTGAGCTCCAGTCTCAGCTTGCTATGAGAAAGTCCTTTGAGGACACCTTAGCAGAAACAGAAAATGGTTACTGCAATCAGCTCTCCCAGATACAGCTCCAAATTGGCAATCTGGAGGCTCAGGTTTCCCAGGTGAGGAGTGACATGGAGCGTCAGAATGCAGAGTATGAACAACTTCTAAATATCAAAACCCGGCTGGAGATGGAGATTGAGACCTACCGCCGCCTGCTGGAGGGAGAACTCGAAGGGAATGGTGCTGTTGAAAGTTTAACCATACCAGAATCTAATTCTCAAGCACAGTCTATTGATTCTTCCAAAGATCCAACAAGAACAAGGAAAATCAAGACAATTGTGCAGGAGGTAGTGGATGGGAAAGTTATTAATTCTGAAGTTCGGGAAATTGAAGAAGAACTC??????ATGTACAGCTTTATGGGCGGGGGCCTCTTCTGTGCCTGGGTGGGGAACATCCTCCTGGTGGTTGCCACAGCTACAGACCATTGGATGCAGTACCGGCTGTCTGGGGCCTTTGCCCACCAGGGGCTGTGGCGCTACTGCCTCAGTAACAAATGTTACCTGCAGACTGAGAGTATCGCATATTGGAATGCGACTCGGGCCTTCATGATCCTGGCTGCCCTCTGCTGCTTTGCGGGTATCGTCATTGGGATCCTGGCCTTTGCCCAGCTGCCCACCTTCCACCGCCTCACACGGCCCTTCTCAGCAGGCATCATGTTCTTTATTTCCACTCTCTTCGTCCTTCTTGCCATGGCCATCTACACTGGAGTCACCGTCAGCTTTCTGGGCCGGCGCTTTGGTGACTGGCGTTTCTCCTGGTCCTACATTCTGGGTTGGGTGTCTCTGCTCATGACCTTCTTTGCAGGAATATTTTACATGTGTGCCTACCGAATGCATGAATGTCGCCGCCTGTCTGGGCCTCGCATGTGGGAACTTCGCTCAGCCTCCTTCTGGAGGGCCATTTTTGCTGAGTTTTTTGCCACCCTTTTTTATGTCTTCTTTGGGCTGGGGGCCTCGCTACGATGGGCACCTGGCCCCATACACGTCCTGCAGGTGGCTGTGGCCTTTGGACTAGCCCTGGCCACGTTGGTGCAGGCAGTAGGCCATGTCAGCGGAGCTCATGTCAACCCCGCTGTCACCTTCGCTTTCCTCGTGGGCTCCCAGATGTCCCTGCTCCGGGCCCTCTGCTACATTGTAGCCCAGTTGCTGGGGGCCGTTGCTGGGGCTGCTGTGCTGTACAGTGTTACCCCCCCAGCTATCCGTGGGAACCTGGCGCTCAACACGCTCCACCCAGGGGTGAGCGTGGGTCAGGCCACTATCGTGGAGATCTTCTTGACCCTTCAGTTTGTGCTCTGCATCTTTGCCACGTTTGATGAGAGGAGGAATGGACGCTTGGGTTCTGTGGCATTAGCTATTGGTGTCTCTCTCACCTTGGGGCACCTGTTTGGGATGTATTATACAGGTGCAGGCATGAACCCTGCTCGATCCTTTGCTCCAGCTATCCTCACCAGGAACTTCAGCAACCACTGGGTGTACTGGGTAGGCCCGATCATCGGAGGAACTCTAGGTGGCCTCCTCTATGACTTCCTCCTCTTTCCCCGGATCAAGAGTGTCTCAGAGAGACTAACTATCCTCAAGGGTATCAGGCCCAATGACTCTGAGGGGCAACCAGAGGTCACTGGGGAGCCTGTTGAGCTAAAGACCCAAGCCCTA
Thylacinus_cynocephalus  ATGTATAGGAGTACCTATCTGCGTGAAACCCGAAAGGAGAAATATGAACGGGCTGATGAATTGCATAGCTCAGGAGAGCTGAGTAGCTTGGGCCAAGCTCAAGGACTGGAGAATCTACAAGAGCTCAATGAGCGCTTTGCCAGTTACATCAACTGGGCCCGGGGGCTGGAGCAACGCAATGCCATCTTCCGAAAGCAGCTAGAGACCTTCCAGCGCCTAGATGAGTTGGCTAGCTTGGAAGAAGCATTTTCTGAGCAAATAGAGCTGAACCTTCAGCGGGCGAGGGACCTGGCTATTGATCGGGCTAAGCTGGAGCGTGAGGACAAGGATGCCCAAAGGGTACTCGATGAGTTCCGAAATAAGTATCAAAATGAATGTGAATATCAGCTCCTGCTGAAAGAAACTCTTGAACGTCTGAACAAGGAAGCAGATGAAGCCTTGCTGCATAATCTGGAGCTTCAAATCGAATCCCAGTTTCTGCAGGATGACATCAGTGCAGCAAAGGACAGGTACAAGAAGAATCTCTTGGAAATCCAGACCTACGTCAGTGTCCTCCAGCAGATTATACAGAACACTCCTCCAGTATCCACAATTACCATTGGCATAAATGAGGAGAAGCTCATAGCTGAAAGGAGAGTTCCCATTCTTCAGAGTCAGCTCGAAGAGTACAAAGGTATCCTGGCCCAGTTACAGATGCAGAAATCCAAGCTGCAGGCTGAGACTGTGACACTGGAGCAAACTATTAAAAACACCCAAGAGAGTTACGATGATGAGATTCAACTTTACAATGAGCAGATTGAAACTCTGAGGAAAGAGATTGAAGATGCAGAAAGAGTATTGGAAAAGTATACTAATGATTGCCGCCAGTTGGCAATATACCAGCAATCGCTAGAAAATGAATTGGAGCGGTACAAGCGCATCATTGAGAATGAAGATAACAGGCTGAATTCTGCTATAGTGGGAACACCGATCACACTTTTTACTCAGAGCTATCAAGCTTCTTACAACTTACCTTCCAGCAGAAAAGATATCACTCGGGCTGTGCAGGATATTACAACAGTAAAGCCAAGACAAAAAGGTTTACCAAAGAAAGCTTCAAGAAAAAAGGAAATTACAACTAAAGACAAATCAGATGAAGCTTTAGAGGACCAGCCAGTCAAAAAGTACGTGGGAGGCAAAGACCAAGTGCAGCTTCAAGATGAGTACCAATCCAAGCTGGAAGTGAGGCATGAAGAACCAGGGACCCTAAGA------------CCAGAGGACGAGCCGGATGGTGCACAAATAAGCAAAGCCTTTGGCAAAATATGTAATATTTTTAAGGAGAGAGTAAGAAGTGACAAAGATGCTGAGCCTCAGTCTGATCTCTACACTAAAGGGCGCCATGTACTTGTTACAGGGGATGCCAGCTATGTGGACCCTGACTTTTGTTCTTCATCCATCCCAGCAAAAGGTGGGATTGTTGTTTCTATTGACCAGATATGTGATGGTGATGACATGGAGCCAATACCTGGG---CTTCCTGAACCCCCATTCCCAAATGGAACTGAAGAACCAGAAGAGCAGGGAGATGAATACAAAGATCAAGAACATTCTGGAGATGGAAAGAATGAAAGCAAAAACAAAGAT------CAGGGGAAGGTAGAAGAAAAAATTGATGACATTCCCAAGGATAAGGAGGGTGTGAAGCCTTGTCCAGCAGTCATACGTGATCCAAATGGACATTCTGCAGACCATTCACAGAAGATCAGGAAAGATAAGACTTCCGAGGCAGCAGATAAAGGGTTATTGGAGAAAGGCCCCCATAGTTCCATGACTTATGAGAAGGTAGAGGTGGTAGAATCTATTGAAAAAATTTCTACTGACAGAATTCAGACTTATGAAGAAACAGCAGTGATTGTAGAAACAATGATAGAAAAGACAAACAGGAAGAAGCCAGGAGATAAAAGCTCAATGCCCTTCCCAAGGCGAAGGTCCTCATTTTTGGGGTCCCACCCCTCCTCCAGTCTTGAGAGTCCGGGGGCCTCAGGCTGCCGGGTCACTGTTGTAGGGAGTAACCTGGGCAGCTTCCCCAGGCCCCCAGGG------GTGTATGTGGGGGCAGTGCCAACCGGAGGAGTGAGCAGCCTGGGCACCCGAGTGTCCCGCCGGGCCTTGGGCATCAGCAGTGTCTTTCTGCAGGGTCTGAGGAGTTCCTCCACAGCTCTGGCTCTGAGCCCAGGACTGGAGAAGAACCGAGGCATCTTCTTTGAGTCACTAAATGGCTGCATGGTAGAATACATTGAGAAGGTCCGAGCCTTGGAGAAGGTGAACAGGGAGCTGGAGGAGCATCTGCGGGTCTACCTGGAGAAGAAAGCTTCCAGCATCAGCAACTGGGGAGCCCTGCGGGAGACCTGGGAGAACATCTACCATCAGGTGGGCGACGCCGTCTTGGACAATGCTCGGCTTATGCTGCAGACTGAGAATACTCAGGCTTGTGCTGAAGATTTTAAAGAGAGATATGAAAACGAGCAGCCCTTTCGAAAAGCAGCTGAAGATGAAATTAACTCCTTGTACAAAGTGATTGATGATGCTAATTTGACTAAAATGGATCTAGAGAGCCAGATTGAAAGCATGAAAGAAGAACTGGCTTTTTTGTCAAGGAACCACGAAGAGGATGTGAAGGTGCTATATAAACAACTGGCCGGGTCAGAACTGGAAGGAATGGATGCTCCTATTGGTACTGGCTTAGATGACATCTTGGAGACCATCAGAATTCACTGGGAGAAAGACATAGAGAAGAACCGAGCAGAAACGGGGGCTTTGCTCTATGCCAAG---CAGTCCCAAGTGGTCCAG---GCTCGGTCCCAGGAGGAAGAAGTGGTGGAGGCACTCAGAGCGGAGTTTCACAATACTGCTTGTGACATCCAGCGCCTTCAAGCGGAGACAGAGTCCTTGAGAACCTTGAAAAGAGGCCTGGAGAACTCATTGTATGACGCCAAGCACTGGCATGACATCGAGCTCCAGAACCTGGGTTCTGTTATTGCCAAGCTAGAAGCCGAGCTTGGGGAGATCCAAAGGGAAACCGAGCAGCAGCAAAAAGACCGGGAGCATCTGCTGTCTGGCAAGTTACAACTGGAAAAAGACATTGTGTCCTATCACTGCCTTCTGGATAGAGAAGGAAGCAGCATGGACATAACTATCCAGCACCCCTGGTTCAAACGTGCTCTTGGATCCTTATATCCAAGCCGCTTGTTTGACCAGTTTTTTGGAGAAGGCCTTTTTGAATATGACCTCCTGCCTTTCCTCTCCTCCACCATCAGCCCTTATTACAGGCAGTCACTCTTCCGAACTGTGTTGGAATCAGGCATTTCTGAGGTGAGATCTGACCGAGACAAGTTTGTTATCTTCCTGGATGTTAAACATTTCTCTCCTGAAGACTTGACTGTGAAGGTGTTGGATGATTTTGTGGAAATTCATGGGAAGCACAGTGAAAGACAGGATGACCACGGCTATATTTCCCGTGAATTCCATCGTCGATACCGCCTGCCTTCCAATGTGGATCAGGCCTCCATTTCCTGCTCCCTCTCTGCCGATGGCATGCTGACCTTCTCTGGTCCCAAGATCCACTCTAATATGGATTCAAGCCACAGCGATCGATCCATCCCTGTATCTCGTGAGGAGAAGCCCACCTTGGCTCCCTCTTCTATGGAGACCCAGGCTGTCCAGAGGGAGCTCGAAACGGTGCCAGCTAATAGAATGGCTCAGACAAACCCTCTACCTGGGCCTCTAGGGCCATGGAAGGTAACCATCTATGACCAGGAGAACTTCCAGGGCAAGAGGGTGGAGTTCACAGGCCCCTGCCCCAATGTCTCCGAGTGCAGCTTTGACAACATCAGATCCCTGAAGGTGGAATGTGGCGCATGGATCGGTTATGAACACACAAGCTTCTGCGGGCAGCAGTTTGTCCTGGAGAGGGGAGAATACCCACGTTGGGAAGCCTGGAGCGGGAGCAACGCCTACCACGTGGAGCGTCTCATGTCCTTTCGACCAATCTGCTCTGCGAACCATAAGGAATCCAAGATCATAATCTTCGAGAAAGAAAACTTTATTGGCCGCCAGTGGGAGATATGCGATGACTACCCCTCTTTGCAGGCCATGGGCTGGTGCAACAATGAAGTTGGTTCCATGAAGATCCAGTGTGGAGCATGGGTCTGCTACCAATATCCTGGATACCGTGGGTACCAGTATATCTTGGAGTCTGATCACCATGGAGGAGACTATAAGCATTGGAGAGAATGGGGCTCTCATGCCCAGACTTTCCAGATTCAGTCAATCCGACGCATCCAGCAGATGTCTCAACAATGCACCAAATCATCTGGCCATTGGAAGATCGTGGTATGGGACCAGGAGGGTTTCCAGGGCCGTCGGCATGAATTCACAGCTGAGTGCCCCAGTGTTCTGGAGCTTGGCTTTGAGACAGTAGGATCCATCAAAGTACAGAGTGGAGCGTGGGTAGGCTTTGAACACGCTGGCTTCCAGGGGCAGCAGTTTGTCCTGGAGCGAGGTGAGTATCCCAGCTGGGAAGCCTGGAGCGGCAACGTAGCCTACCACGTGGAGAGGCTGATGTCCTTCCGTCCTGTAGCTTGTGCGAACCACCGAGACTCCAGAATGACCATCTTTGAGCAGGAAAATTTTCTGGGCAGGAAGGGAGAGCTGAGTGATGACTACCCCTCCCTGCAAGCCATGGGCTGGGACAACAATGAAGTGGGCTCCTTCCGCGTCCATTGTGGGGCCTGGGTTTGTTCCCAGTTCCCTGGCTACCGAGGCTACCAGTACGTTCTGGAGTGCGATCACCACTCAGGAGACTACAAACATTTTCGGGAGTGGGGGTCCCATGCTCAAACCTTCCAGATTCAGTCTATCCGCAGAATCCAGCAGATGTCTCAGCCTGCAAAGGCCCCAACAGTCCCAACGACTGCTGCCAGCCCAACCACGGAAGGAAAGGAAAAGGGGGCACCTGCCTCGGTGCCCGCTCCTGGACCCACCCCCGCTCTGGTTCCAGCCTCCGTTCCCATCCCCAGCTCCAAGGTTGGGGACCTGCCCATGGGAGGCTTCAAGCTGGTGGTCTTTGACCAGGAAAACTTCCAAGGCCGCCGTGTGGAATTCTCAGGGGAGTGCATGAATCTGGGAGACCGAGGCTTCGACCGCGTTCGTAGCATCATCGTCATCTCAGGACCATGGGTGGCCTTTGAGCAGTCCAACTTCCGGGGAGAGATGTTCATCTTGGAGAAGGGCGAGTATCCTCGATGGGACACCTGGTCTTGCAGCTATCGTAGTGACTGCCTCATGTCCTTCCGGCCCATCAAGATGGATAACCTAGATCACAAGATCTGCCTGTTTGAATGTACTAACTTCAAGGGGAACAAGATGGAGATTCATGAGGATGATGTGCCCAGTCTCTGGGCCTATGGCTTCTGTGATCGGGTGGGCAGTGTAAGGGTGCCCAGTGGCACATGGGTTGGCTACCAGTACCCCGGCTACCGAGGCTACCAGTATCTGTTTGAACCAGGCGAGTTCAAGCACTGGAATGAGTGGTCTGCCTACCAGCCCCAGATCCAGTCCGTCCGTCGAATCAGGGACATGCAATGGCACCAGAGGGGCTGCTTCCCCATCCCCACCAGCCTGCCCAAGATGGCATCAGACTACCAGACTCAGTCCTCTAAACCGCAGCCCCTCAATCCCAAGATTGTCATCTTTGAGCAGGAAAATTTCCAGGGCCGCTCCCATGAGCTGAGTGGGCCATGTTCCAATCTAAAGGACACTGGGATGGAGAAGGCGGCCTCCATTCTTGTGCAATCAGGACCCTGGGTCGGGTACGAACAGGCCAATTGCAAAGGAGAGCAGTTTGTGTTTGAGAAAGGTGAGTACCCTCGATGGGACTCTTGGACCAACAGCCGCCGGACTGATGCACTCAGCTCACTGAGACCCATCAAAGTGGACAGCCAGGAGCATAAAATCATCCTTTATGAAAATCCTAACTTTACTGGGAAGAAGATTGAGATCATTGATGATGATGTGCCCAGTTTCCATGCCCATGGCTACCAGGAGAAAGTATCATCTGTGAGGGTACAAAGTGGAACGTGGGTGGGCTACCAATATCCAGGTTATCGAGGCTTCCAGTACCTATTTGAGAAGGGGGAATACAAGGACAGCAGTGATTTTGGGGCTCCCCATCCCCAGGTTCAGTCTGTCAGGCGCATACGGGATATGCAATGGCATCAGCGAGGTGCCTTCCACCCAACCAACGTGATGGAGCAGCAAAGTGTCCCAGAGCAGGCAGCTGCTGGGAAAAGCCACGGAGGCTTAGGGGGAAGCTTCAAGGTCTCCGTCTATGAGATGGAGAACTTCCAGGGAAAGAAGTGTGACTTCTCCACCGAGTGCCCCAACCTGACCGAAAGTCTGCTGGAGAAGGTGGGCTCTATCCAGGTGGAATCTGGCCCGTGGTTGGCATTTGAACGCAGCGCCTTCCGGGGAGAACAATTTGTCCTTGAGAAGGGGGATTACCCCAGGTGGGACGCCTGGTCCAACAGCCATCACAGCGACAGCCTCCTCTCCCTTAGGCCCCTGAACATTGACAGCCCAGAGCACAAAATCCACCTGTTTGAGAATCCATCATACAGCGGCCGCAAGATGGAGATTGTGGACGATGACGTTCCTAGCCTGTGGGCTCACGGCTTCCAGGATCGGGTGGCCAGCATCCGAGTTATCAATGGAACGTGGGTAGGGTATGAATTTCCTGGCTACAGAGGGCGTCAGTATGTCTTCGAGCGGGGAGAGTACCGCCACTGGAACGAGTGGGACGCCAACCAACCCCAAATCCAGTCCGTCCGGCGCATCCGTGACCGCAAATGGCACAAACGCGGCTGCTTCCTGAGTAGCATGTCTAAAAGTGTAGCCAAGATTACTTTCTATGATGACAAGAACTTCCAAGGTCACCACTATGACTGTGACAGTGACTGTGCTGATTTCCACACCTACCTGAGTTGCTGCAACTCCATCCGAGTGGCCGGTGGGGCCTGGGTAGTTTATGAAAGGCCTAATTTTGCTGGGAACATGTACATCTTAACTCAGGGTGAATACCCTGATTACCACCACTGGAAGGGGCTCAATGACCGGCTTAGCTCCTGCAAGATCATCCATCTGTCGAGCGGAGGTCAATATAAGCTTCAGATCTTTGAGAGGGCAGACTTTACTGGCCAGATGTATGAAACCACCGAGGACTGCCCTTCCGTCATGGAACAGTTCCACATCCGTGAGATCCAGTCCTGTAAGGTCCTGGATGGGGTCTGGGTCTTCTATGAACAGCCCAACTATCATGGCAGGCAGTACTTCTTGGACAAGAAGGAGTACCGCAAGCCGGTGGACTGGGGCTCCCCATGCTCTGCGGTTCAATCATTCCGCCGTATCATGGAGATGGGTGACTGGAGCTTCCTGGGGAACATCTTGGAGGAGGTGAATGAGCACTCCACGGTCATTGGCAGGGTCTGGCTCACCGTCCTCTTCATCTTTCGGATCCTCATCCTGGGAACGGCTGCAGAATTTGTATGGGGAGACGAGCAGTCAGACTTTGTGTGTAACACCCAACAACCAGGTTGTGAGAATGTCTGCTATGACGAGGCCTTCCCCATCTCCCACATCCGCCTCTGGGTTTTACAGATCATCTTCGTCTCCACTCCATCCCTAGTGTACGTGGGCCATGCTGTCCACCATGTCCGCATGGAAGAAAAGCGGAAGGAGAGGGAAGCTGAGGAGGTGTGTCAGCAGTCTGGGAGCAAT---GGTGAGAGGCTGCCTTTAGCCCTAGATCAAGGCAGTACCAAGAAGAGCAGCAATAGTACGAAAGGCACCAAAAAATTCCGGTTGGAAGGGACCCTCTTGAGGACCTACATCTGCCACATCATCTTTAAGACTCTCTTCGAAGTGGGCTTCATCGTGGGACATTATTTTTTATATGGCTTTCGGATCCTGCCCTTGTATCAATGTAGCCGATGGCCCTGCCCCAATGTGGTAGACTGCTTCGTGTCAAGACCCACCGAGAAGACCATTTTCATCCTTTTCATGCTTTCCGTGGCCTGCGTGTCTCTCTTCCTCAACATCATGGAAATCAGCCACCTAGGCCTGAAGAGAATCCGATCTGCTTTCAATAGGCCCACAGAACAACCACTGGGGGAGATCCCTGAGAAATCCCTCCATTCCATTGCTGTTTCCTCCATCCAAAAGGCCAAGGGTTACCAGCTCCTAGAAGAAGAGAAGATCGTATCCCACTATTTCCCCCTTACTGAGGTTGGGGTTGTGGAGACGAGACCACTGGCTGCCACACCATTCGGCCGTTTTGAAGAGAAGATTGGCACTGGACCTCTGGGAGATCTGTCCCGGGCTTACACAGAAACACTTCCTTCCTATGCTCAAGTGGGAGAACAGGAAGTAGAGGCAGAACGGGAGGAGGAAGAAGGAGAGGTACCACCAGAGGAAGAGGAGAAGAGGCAGGAACCAGAGGCAGAGACCCCAGCAGTGCAGGAGGCC---ACTGTGGAGC------AGGAAGAGGAGAAGGAGAAGGCAGAGACCCCA---GAAAGGAAGGCGGGAGATAAG------------------CAAGAGCTGCCAGTGGAGAAGGCACCACTGTGCCCAGAATTGGCAGCAGATGACAACAGACCCCTCAGCCGACTGAGCAAAGCCAGCAGCCGGGCAAGGTCAGATGATTTGACTGTAATGTCTCTCTCTGTCTACAATTCTGGGGCTTCCCAACAGGCTTCATCTCGCAGTGGAGTGGGGGGCCGCCGGCTCAGCCGGATGTCTAGCACCAGTAGT---GGAGGGGGCTTTGGCGGAAACATTTTTGGCTCTGGGGCAAGCTCTGGGGGTGGTTTCAGTGTTGCATCCATGTTTGGTTCCAGCAGTGGCTTTGGGAGCACCTCCAGGAGTGCCTTTGGAGGAGGACTGGGTGGTGGTTATGGAGCAGGAATGGGC------------------------------------------------AGTGGTTATGGAGCAGGACTGGGC------------------------------------------------------------------------AGTGGTTTTGGAGCAGGACTGGGAAGTGGTTATGGAGGAGGGCTAGGGAATGGTTATGGAGGAGGACTGGGCAGTGGCTCAATAGGTATTCCGTGTAGTAATGATGGAGTCCTTCTTTCTGGATCAGAAAAGGAAACCATGCAAAACCTCAATGACAGATTGGCTTCCTACCTGGCTAAGGTTCGGGCTCTAGAGGAAGCAAACACTGAACTGGAGAACAAAATTCGAGAGTGGTATGAAACACGTGTGACTGGAGACTCTACATCAGGAAATGATTATGAAAAATATTATCCATTAATTGAAGATCTTAAGAATAAGATTATTTCAGCCACAATCGAGAATGCTCGACTTATTTTGCAGATTGATAATGCAAGACTGGCAGCTGATGATTTCAGGATGAAATATGAGAATGAGCAGGCCCTGCGCCAGAATGTCGAAGCTGATATCAATGGCCTGCGCAGAGTGCTGGATGAATTGACCCTGGCCAGGACTGACTTGGAGATGCAGATTGAAAGCCTGATGGAAGAGCTAGCTTATCTTAAGAAGAACCATGAAGAGGAACTTCAAGCTATCCAAGCTGGGGGACCCGGCCAAGTTAGTGTGGAGATGGATGCTGCTCCAGGAATCAACTTGACCAAACTCCTGAATGACATGAGAGAGCAATACGAAGCTATTGCCGAGCAAAATCGCAAGGAAGCCGAAGCTTGGTTCGTCGAAAAAAGTGGCGAACTCAAGAAGGAGATCAGCAGCAACACGGAACAGCTTCAGACGAGCAAGAGCGAAATAACGGACTTGAAGCGCATGCTCCAAAGTTTAGAAATTGAGCTTCAGTCTCAGCTCGCTATGAGAAAGTCCTTTGAAGATACATTAGCTGAAACAGAAAGTGGTTACTGCAACCAGCTCTCCCAGATACAGCTCCAAATTGGCAATCTGGAGGCCCAGCTTTCCCAGGTGAGGAATGATATGGAGCGTCAGAATGCAGAGTATGAACTACTCCTAAACATCAAGACCCGTCTGGAGATGGAGATTGAAACCTACCGTCGCCTGTTGGAGGGAGAAGGGGAAGGGAACGGTACTATTGAAAGTTTAACTGTGCCAGAATCCAATTCTCAAGCACAGTCGATTGATTCTTCCAAAGATCCAACCAGAACAAGAAAAATCAAGACAATTGTGCAGGAGGTAGTGGATGGGAAAGTTGTTACTTCCGAAGTTCGGGAAATTGAAGAAGAAATTGACTCTATGTTCAGCTTCATGGGCGGGGGTCTCTTCTGTGCCTGGGTGGGGAACATCCTCCTTGTGGTCGCCACCGCCACAGACCATTGGATGCAGTACCGGCTGTCCGGGGCCTTCGCCCACCAGGGACTGTGGCGCTATTGCCTCAGCAACAAATGTTACCTGCAGACTGAGAGTATTGCCTACTGGAACGCAACACGGGCCTTCATGATCCTGGCTGCTCTCTGCTGCTTTGTGGGGATTGTCATTGGGATCCTGGCCTTTGCCCAGCTGCCCACCTTCCACCGACTCACACGCCCCTTCTCGGCGGGCATCATGTTCTTTATCTCCACTCTCTTCGTCCTTCTCGCCATGGCCATCTACACCGGAGTCACCGTCAGCTTCCTGGGCCGCCGCTTCGGTGACTGGCGTTTCTCCTGGTCCTACATTCTGGGTTGGGTGTCTTTGCTCATGACCTTCTTTGCAGGAATATTTTACATGTGTGCCTACCGAATGCATGAATGTCGCCGCCTTTCTGGACCTCGCATGTGGGAACTTCGCTCAGCCTCCTTCTGGAGGGCCATTTTTGCTGAATTTTTTGCCACCCTCTTTTATGTCTTCTTTGGGCTGGGAGCCTCCCTACGCTGGGCACCTGGCCCTATCCACGTCCTGCAGGTGGCTGTGGCCTTTGGACTAGCCCTGGCCACCTTGGTGCAGGCAGTAGGCCATGTCAGCGGAGCCCATGTCAACCCAGCTGTCACCTTCGCTTTCCTCGTGGGCTCCCAGATGTCCCTGCTCCGGGCCCTCTGCTACATTGTAGCCCAGTTGCTGGGGGCTGTTGCTGGGGCTGCTGTGCTGTATAGTGTTACCCCCCCAGCTGTCCGTGGGAACCTGGCGCTCAACACGCTACACCCTGGGGTGAGTGTGGGTCAGGCCACTATCGTGGAGATCTTCTTGACCCTTCAGTTTGTGCTCTGCATCTTTGCCACGTTTGATGAGAGAAGGAATGGACGCTTGGGTTCTGTGGCATYAGCTATTGGTGTCTCTCTCACCCTGGGGCACCTGTTTGGGATGTATTATACAGGTGCAGGCATGAACCCTGCTCGATCCTTTGCTCCTGCTATCCTCACCAGGAACTTCAGCAACCACTGGGTGTACTGGGTAGGACCGATCATCGGGGGATCTCTAGGTGGCCTCCTCTATGACTTCCTCCTCTTTCCCCGGATCAAGAGTGTGTCAGAGAGACTAACTATCCTCAAGGGTATCAGGCCCAGTGACTCCGATGGGCAACCAGAGGTCACTGGGGAGCCTGTTGAGCTAAAGACCCAAGCCCTA
Trichosurus_vulpecula  ATGTACAGGAGCACTTATCTGCGTGAGACCCGAAAGGAGAAATATGAGCGGGCTGATGAATTGCATGGCTCAGGAGAGCTGAGCAGCCTGGGCCAGGCTCAAGGGCTGGAGCATCTACAAGAGCTCAACGAGCGCTTTGCCAATTACATCAACTGGGCCCGGGGGCTGGAGCAGCGCAATGCCATCTTCCGAAAGCAGCTAGAGACTTTCCAGCGTCTAGATGAGTTGACCAGCTTGGAGGAGGCATTTTCTGAGCAGATAGAGCTGAACCTGCAGCGGGCAAGGGACCTGGCTATTGACCGGGCCAAGCTGGAACGGGAGGACAAGGATGCCCAGCGGGTACTCGATGAGTTCCGAAATAAGTATCAAAATGAATGTGAATATCAGCTCCTGCTGAAGGAAACGCTTGAGCGACTGAACAAGGAAGCAGATGAAGCCTTGCTGCATAATCTGGAGCTTCAGATCGAGTCCCAGTTTCTACAGGATGACATCAGTGCAGCAAAGGACAGGTACAAGAAGAATCTCTTGGAAATCCAGACTTATGTCAGTGTCCTCCAGCAGATCATACAGAACACTCCTCCGGTGTCCACAATTGCCATTGGCATAAATGAGGAGAAGCTCATAGCTGAAAGGAGAGTTCCCATTCTGCAGAGCCAGCTTGAAGAGTACAAAGGTATCCTGGCCCAGTTACAGATGCAGAAATCCAAGCTGCAGGCTGAGACCGTGACATTGGAACAAACTATTAAAAACACCCAAGAGAGTTACGATGATGAGATTCAACTTTACAATGAGCAGATTGAGACTCTGAGGAGAGACACTGAAGATGCAGAAAGAATGCTGGAAAAGTATACCAATGACTGCCGCCAGTTGGCAATATACCAGCAATCGCTGGAAAACGAATTGGAGCGCTACAAGCGTATCATTGAGAATGAGGACAACAGGCTGAATTCTGCTATAGTGGGAACACCGATCACACTTTTTACTCAGAGCTACCAAGCTTCTTACAACCTGCCTTCCAGCAGAAAAGATATCACCCGGGCCATGCAGGATATAACAACTGTAAAACCAAGACAAAAAGGTCTACCAAAGAAAGCTTCAAGAAAAAAGGAGATTACAGCTAAAGACAAATCAGATGACCCTTTAGAGGACCAACTAGTCAAAAAATCTGGGGAGGGCAAAGACCAGGTGCAGCTTCAAGATGAGCGCCAATCCAAACTGGAAGTGAGGCATGAAGAACCAGGGACCCTAAAACAAGAAGTAGACCCAGAGGATGTACCAGATGGTGCACAGATAAGCAAAGCCTTTGGTAAAATGTGTAATATTATTAAAGGGAGAGTAAGAAGTGACAAAGGACCTGAGCCTCAATCTGATCTTTATACCAAAGGGCGTCATGTACTTGTTACAGGGGATGCCAGCTATGTAGACCCTGACTTTTGTTCCTCATCCATCCCAGCAAAAGGTGGGATTGTTGTTTCTATTGAACAGATATGTGACGGCGATGATGTGGAGCCAATACCTGAG---CTGCCTGAACCCCCATGCCCGAACGGAGAAGATGAGCCAGAGGAACATGATGATGAATGCAAAAGTCAAGAACATTCTGGAGATGAAAAGGATGAAAGTAAAAATGGAGAT------CAGAAGAAGATGGGAGAAAAAATTGATGACATTCCAAAAGATAAGGGGGCTGTGAAGCCCTGTCCAGTAGTCATACATGGCCCAAATGGACAAACTGCAGGCCATTCACAGAAGATCAGGAAAGATAAAGCTTCTGAGGCAGCAGATAAAGGGCTACTAGAAAAAGGCCCCCACGGATCCATGACCTATGAGAAGGTAGAGGTGGTAGAATCCATTGAGAAATTTTCAACTGATCGAATTCAGACTTATGAAGAAACAGCAGTGATTGTAGAAACAATGATAGAAAAGACAAATAGGAAGAAACCAGGAGACAGAAGCTCAATGCCCTTCCCAAGGCGTCGGTCTTCATTCTTGGGGTCCCACCCTTCATCCAGCCTTGAGAGTCCAGGGGCCTCAGGCTCCCGGGTCAGTGTTATAGGAAATAACCTAGGTAGCCTCCCCAGACCCCCAGGA------GTATATGTGGGGTCAGTGCCAACTGGAGGAGTGAGCAGCCTGGGCACCCGAGTGTCCCGCCGGGCCCTGGGCATTAGCAGCGTCTTTCTGCAGGGTCTGAGGAGCTCGTCCACAGCCCTCGCTCTGAGCCCAGGACTGGAGAAGAACAGAGGCATCTTCTTTGAGTCCCTGAATGGCTGCATGATAGAGTACATTGAAAAGGTCCGCGCCTTGGAGCAGGTGAACAGGGAGTTGGAGGAACATCTGCGGGTCTACCTGGAGAAGAAAGCCTCAAGCATCAGCAACTGGGGAGCCCTGCGGGAGACCTGGGAGAGCATCTACCATCAGGTGGGTGATGCCGTCTTGGACAATGCTAGGCTTATGCTGCAGACAGAGAATACTCAGGCTTGCGCCGAAGATTTTAAAGAGAGATATGAAAATGAGCAGCCCTTCCGAAAAGCAGCTGAAGATGAAATTAATTCCCTGTATAAAGTGATTGACGATGCTAATTTGACTAAAATGGATCTAGAGAGCCAGATTGAAAGCATGAAAGAAGAACTGGCTTTTTTGTCAAGGAACCATGAAGAGGATGTGAAGGTGCTATACAAACAGCTGGCCGGGTCAGAACTGGAAGGAATGGATGCTCCCATTGGTACGGGCTTAGACGACATTCTGGAAACCATCAGAATTCACTGGGAGAAGGATATAGAGAAGAACCGGGCAGAAACAGGGGCCTTGCTCTATGCCAAG---CATTCCCAAGTGGCCCAGGCAGCTCGGTCCCAAGAGGAAGAATTGGTGGAAGCCCTGAGGGTAGAGTTTCATGATACTGCTTGTAATATTCAGCGCCTTCAAGCTGAGACGGAATCCTTGAGAACCTTGAAAAGAGGTCTGGAGAACTCGTTGTATGACGCCAAACACTGGCACGACATCGAGCTCCAGAACCTGGGCTCGGTTATCGCCAAGCTCGAAGCGGAGCTTGGGGAAATCCAGAGGGAAACCGAGCAGCAGCAAAAAGACCGGGAGCATCTGTTGTCTGGCAAGTTACAACTGGAGAAAGACATCGTGTCCTATCACTGCCTTCTGGATAGAGAAGGAAGCAGCATGGACATAACTATCCAGCACCCCTGGTTCAAACGTGCTCTTGGATCCTTATATCCAAGCCGTTTGTTTGACCAGTTTTTTGGAGAAGGCCTTTTTGAATATGACCTCCTGCCTTTCCTGTCCTCCACCATCAGCCCTTATTACCGGCAGTCACTCTTCCGAACTGTGTTGGAATCCGGCATTTCTGAGGTGAGATCTGACCGAGACAAGTTTGTTATCTTCCTGGATGTAAAACACTTCTCTCCTGAAGACTTGACTGTGAAGGTGCTGGATGACTTTGTGGAAATTCATGGGAAGCACAGTGAAAGACAGGATGACCACGGCTATATTTCCCGTGAATTCCATCGTCGATACCGCCTGCCTTCCAACGTGGATCAGGCCTCCATTTCCTGCTCTCTGTCTGCTGATGGCATGCTGACCTTCTCTGGTCCCAAGATCCACTCTAACATGGATGCAAGCCACAGTGATCGATCCATCCCTGTATCTCGTGAGGAGAAGCCCACCCTGGCTCCCTCTTCCATGGAGACCCAGGCTGTCCAGAGGGAGCTCGAAACTGCGCCAGCTGCTAGAATGGCTCAGACAAACCCTCTGCCTGGGCCTCTAGGGCCATGGAAGGTAACCATCTATGACCAGGAGAACTTCCAGGGCAAAAGGATGGAGTTCACAGGCCCCTGCCCCAATGTCTCCGAATGCAGCTTTGACAATGTCAGATCCCTGAAGGTGGAGTGTGGCGCATGGATTGGTTATGAACACACAAGCTTCTGTGGGCAGCAGTTTGTCCTGGAGAGAGGAGAGTACCCACGTTGGGAAGCCTGGAGTGGGAGCAATGCCTACCACGTGGAGCGTCTCATGTCCTTTCGCCCAATCTGCTCTGCGAACCATAAGGAATCCAAGATCATGATCTTTGAGAAAGAAAACTTCATTGGCCGCCAGTGGGAAATCTGCGATGACTACCCCTCCTTGCAGGCCATGGGCTGGTGCAACAATGAAGTTGGCTCCATGAAGATACAGTGCGGAGCATGGGTCTGCTACCAATACCCTGGATACCGTGGGTACCAGTACATCTTGGAGTGTGATCACCATGGAGGAGACTATAAGCACTGGAGAGAATGGGGCTCTCACGCCCAGACTTTCCAGATTCAGTCGATCCGCCGCATCCAGCAGATGTCTCAACAATGTACCAAATCATCTGGCCACTGGAAGATAGTGGTCTGGGACCAGGAGGGTTTCCAGGGCCGGCGGCATGAATTCACAGCCGAGTGTCCCAGTGTCCTGGAGGTTGGCTTTGAGACAGTCCGATCCGTCAAAGTACAGAGTGGAGCGTGGGTAGGTTTTGAACACGCCGGCTTCCAAGGGCAGCAGTTTGTCCTGGAGCGAGGTGAGTACCCAAGCTGGGAAGCCTGGAGCGGCAACGTCGCCTACCACGTGGAGAGACTCACCTCCTTCCGTCCTGTAGCTTGTGCGAACCACCGAGACTCCAGGATGACCATCTTTGAGCAGGAAAACTTTCTGGGCAGGAAGGGAGAATTGAGTGATGACTACCCCTCCCTACAAGCCATGGGCTGGGACAACAATGAAGTGGGCTCCTTCCGAGTCCATTGTGGGGCCTGGGTTTGTTCCCAGTTCCCAGGCTACCGAGGCTACCAGTATGTTCTGGAATGTGATCACCACTCAGGAGACTACAAACACTTTCGGGAGTGGGGGTCCCATGCTCAAACTTTCCAGATTCAGTCCATCCGCAGAATCCAGCAGATGTCCCAGCCCGCAAAGGCCCCCACAGCCCCAACTACTGCTGCCAGCCCAGCCACGGAGGGAAAGGAAAAAGGGGCACCTTCCTCAGTGCCCCCTCCTGGACCCACCCCAGCTGTGGTTCCTGCCTCTGTGCCTGTCCCCAGCTCCAAGGTTGGGGACTTGCCCATGGGAGGCTTCAAGCTGGTGGTCTTTGATCAGGAAAACTTCCAAGGCCGCCGTGTGGAATTCTCAGGGGAATGCATGAATCTGGGAGACCGAGGATTTGACCGAGTTCGCAGCATCATCGTTATATCAGGACCTTGGGTGGCCTTTGAGCAGTCCAACTTCCGAGGAGAGATGTTCATTTTGGAGAAGGGCGAGTATCCTCGATGGGACACCTGGTCTTGCAGCTACCGTAGCGACTGCCTCATGTCCTTCCGGCCCATCAGGATGGACTCTCTAGATCACAAGATCTGTCTGTTTGAATGTACCAACTTCAAGGGGAACAAGATGGAGATTCACGAGGACGATGTGCCCAGTCTCTGGGCCTATGGCTTCTGTGACCGCGTGGGCAGCGTGAGGGTGCCCAGTGGCACGTGGGTTGGCTACCAGTACCCCGGCTACCGAGGCTACCAGTATCTGTTTGAGCCTGGCGAGTACAAGCATTGGAATGAGTGGTCTGCCTACCAGCCCCAGATCCAGTCCGTCCGTCGAATTAGGGACATGCAGTGGCACCAGAAGGGCTGCTTCCCCATCCCCAGCAGTCTGCCCAAGATGGCGTCAGACTACCAGACTCAGTCCTCTAAACCGCAGCCCCTCAACCCCAAGATTGTCATCTTTGAGCAGGAGAACTTCCAGGGCCGCTCCCATGAGCTGAGTGGGCCATGTTCCAACCTAAAGGAGACTGGGATGGAGAAGGCGGCCTCCATCCTCGTGCAGTCAGGACCCTGGGTCGGGTACGAACAGGCCAACTGCAAAGGAGAACAGTTTGTGTTTGAGAAAGGTGAGTACCCTCGATGGGATTCTTGGACCAACAGCCGCCGGACTGATGCGCTCAGCTCACTGAGGCCCATTAAAGTGGACAGCCAGGAGCACAAGATCATCCTTTATGAAAACCCTAACTTCACTGGGAAGAAGATTGAGATCATTGATGACGATGTGCCCAGTTTCCATGCCCATGGCTACCAGGAGAAAGTATCATCTGTGAGGGTACAGAGTGGAACGTGGGTGGGCTACCAGTATCCAGGTTATCGAGGCTTCCAGTACCTATTTGAGAAGGGGGAATACAAGGACAGCAGCGATTTTGGGGCCCCCCACCCCCAGGTTCAGTCAGTAAGGCGCATACGGGATATGCAGTGGCATCAGCGGGGTGCCTTCCACCCAACCAGCATGATGGAGCAACAAAGTGTCCCAGAGCAGGCGGCTGCTGGGAAAAGCCATGGAGGCTTGGGGGGACCTTTCAAGGTCTCGGTCTATGAGCTGGAAAACTTTCAGGGAAAGAAGTGTGACTTCTCCACTGAGTGCCCCAACTTGACTGAAAGTCTGCTGGAGAAGGTGGGCTCCATCCAGGTGGAATCTGGCCCATGGTTGGCATTTGAACGCTGCGCCTTCAGGGGAGAACAGTTTGTCCTCGAAAAGGGGGATTACCCCAGGTGGGATGCCTGGTCCAACAGTCATCACAGTGACAGCCTCCTCTCCCTTCGGCCCCTGCACATTGACAGCCCAGAGCACAAAATCCACCTGTTCGAGAATCCAGGGTACGGCGGCCGCAAGATGGAGATTGTGGATGATGACGTTCCCAGTCTCTGGGCTCACGGCTTCCAGGATCGGGTGGCCAGTGTCAGAGTCATCAATGGAACGTGGGTAGGTTATGAATTTCCTGGCTACCGGGGGCGCCAATATGTCTTTGAGCGGGGAGAGTACCGCCATTGGAATGAATGGGATGCCAATCAACCCCAAATCCAGTCCGTCCGGCGCATCCGTGACCGCAAGTGGCACAAACGTGGCTGCTTCCTCAGTAGCATGTCTAAAAGTGTAGCCAAGATTACTTTCTATGATGACAAGAACTTCCAAGGTCACCACTATGAGTGTGACAGTGACTGTGCCGATTTCCACACCTATCTGAGTTGCTGCAACTCCATCCGAGTGGCCGGCGGGGCCTGGGTGGTTTATGAGAGGCCCAACTTTGCTGGGAACATGTACATCTTAACTCAGGGTGAATACCCCGATTACCACCACTGGAGGGGGCTCAATGACCGTCTGAGCTCCTGCAAGGTCATCCATCTGTCAAGTGGAGGTCAGTATAAGCTTCAGATCTTTGAGAGGGGAGACTTCAGTGGCCAGATGTATGAGACCACAGAGGACTGCCCTTCCGTCATGGAACAGTTCCACATTCGTGAGGTCCAGTCCTGTAAGGTCCTGGATGGGGTCTGGGTCTTCTATGAGCAGCCCAACTACCACGGCAGGCAGTACTTCTTGGATAAGAAGGAGTACCGGAAGCCTGTGGACTGGGGCTCCGCATGTACAGCTGTCCAGTCATTCCGCCGTATCATGGAGATGGGTGATTGGAGTTTCCTGGGGAACATCTTAGAGGAGGTGAATGAGCACTCCACGGTCATCGGCAGGGTCTGGCTCACCGTCCTCTTCATCTTCCGGATTCTCATCCTGGGCACGGCGGCAGAATTTGTGTGGGGAGACGAGCAGTCAGACTTCGTATGTAACACCCAACAACCAGGTTGTGAGAATGTCTGCTACGACGAGGCTTTCCCCATCTCCCACATCCGCCTCTGGGTCTTACAGATCATCTTCGTCTCCACTCCATCCTTGGTGTACGTGGGTCATGCTGTGCACCACGTCCGTATGGAAGAAAAGCGGAAGGAGAGGGAAGCTGAGGAGATGTGCCAGCAGTCTGGGGGCAAT---GGTGAGAGGCTGCCATTAGCCCTGGATCAAGGCAGTACCAAGAAGAGTAGCAACAGTACCAAGGGCACCAAAAAGTTCCGGCTGGAAGGGACCCTCTTGAGGACCTACATCTGCCACATCATCTTTAAGACTCTCTTTGAGGTAGGCTTCATAGTGGGACATTACTTCTTGTATGGCTTTCGGATCCTGCCCCTGTATCAGTGTAGCCGATGGCCCTGCCCCAATGTGGTGGACTGCTTCGTGTCAAGACCCACCGAGAAGACCATTTTCATCCTTTTCATGCTGTCTGTGGCCTCTGTGTCCCTGTTCCTCAACATCATGGAAATCAGCCACCTGGGCATGAAGAGAATCCGATCTGCTTTCAATAGACCCGCTGAACAACCCCTGGGGGAGATCCCTGAGAAATCCCTCCACTCCATTGCTGTCTCCTCCATCCAAAAGGCCAAGGGCTACCAGCTCCTAGAAGAAGAGAAGATCGTATCCCACTATTTCCCCCTGACTGAGGTTGGGGTGGTGGAGACGAGGCCTCTTGCTACCACACCTTTCAGCCGTTTTGAAGAGAAGATTGGCACTGGACCCCTGGGAGATCTGTCCCGGGCTTACACCGAGACTCTTCCTTCCTATGCTCAAGTGGGAGAACAGGAAGTAGAGGCAGAGCATGAAGAGGAGGAGGCGGAGGCGCCACCAGAGGAGGAAGAAAAAAGGCAGGAACCAGAGGCAGTGACCCCGGAGGCACCAGAGGCC---CCTGTGGGGC------AGGAGGAGGAGAAGGAGAAGGCAGGGACCCCAGTAGAAAGGAAGGCAGGAGATAAG------------------CCAGAGCTGCCAGTGGAGAAGGCGCCACCATGCCCAGAGCTGGCAGCAGATGACACCAGACCCCTCAGCCGGCTAAGCAAAGCCAGCAGCCGGGCAAGGTCGGATGATTTGACTGTAATGTCTCTCTCTGTCTACAGTTCTGGGGCCTCCCAGCAGGCTTCATCTCGCAGTGGGGTGGGGGGCCACCGGCTCAGCCGGTTGTCCAGCACCAGTAGCGGAGGAGGTGGCTTTGGTGGAAACTTTTTTGGC------------TCTGGTGGCAGTTTCAGTGTTGCATCTATGTTTGGTTCCAGCTGTGGCTTTGGGAGCAGCTCCAGGAGTGCCTTTGGAGGAGGGCTGGGCAGTGGTTATGGAGCAGGACTGGGC------------------------------------------------------------------------------------------------------------------------------------------------AGTGGTTATGGAGGAGGGCTAGGGAATGGTTATGGAGGTGGTCTAGGGAATGGTTATGGCGGAGGGCTGGCCAGTGGCTCAATTGGCATCCCCTGTAGCAATGATGGAGTCCTTCTTTCTGGATCAGAAAAGGAAACCATGCAAAACCTCAATGACAGGTTGGCTTCCTACCTGGCTAAAGTCCGGGCTCTAGAGGAAGCAAACACTGAACTGGAGAACAAAATTCGAGACTGGTATGAAACACGTGTGACAGGTGACTCTGGGTCAGGAAATGATTATGAAAAATATTACCCATTAATTGAAGATCTTAAGAATAAGATTCTTTCAGCCACTATAGAGAATTCTCGGCTCATTTTGCAGATTGACAATGCAAGGCTGGCGGCTGATGATTTTAGAATGAAGTACGAGAATGAGCAAGCCCTGCGCCAGAATGTTGAAGCTGACATCAATGGCCTGCGCAGGGTGCTGGATGAATTGACCCTGGCCAGGGCTGACCTGGAGATGCAGATTGAAAGCCTGATGGAAGAGCTGGCTTATCTCAAGAAGAACCATGAAGAGGAACTTCAAGCCATCCAAGCCGGGGGGCCCGGCCAGGTCAGTGTGGAGATGGATGCTGCTCCGGGAATCAACTTGACCAAGCTCCTGAACGACATGAGAGCTCAGTACGAAGTCATTGCGGAGCAGAATCGCAAGGAAGCCGAAGCTTGGTTCGTTGAAAAAAGCGGAGAACTCAAGAAGGAGATCAGCAGCAATACCGAACAGCTCCAGACAAGCAAGAGCGAAATAACGGACTTGAAGCGCACGCTCCAAAGTTTAGAAATTGAGCTCCAGTCTCAGCTTGCTATGAGAAAGTCCTTTGAGGACACCTTAGCAGAAACAGAAAATGGTTACTGCAATCAGCTATCCCAGATACAGCTCCAAATTGGCAATCTGGAGGCTCAAGTTTCCCAGGTGAGGAGTGACATGGAGCGTCAGAATGCAGAGTATGAACAACTCCTAAATATCAAAACCCGGCTGGAGATGGAGATTGAGACCTACCGCCGCCTGCTGGAGGGAGAACTCGAAGGGAATGGTGCTGTTGAAAGTTTAACCGTGCCGGAATCTAATTCTCAAGCACAGTCTATTGATTCTTCCAAAGATCCAACAAGAACAAGGAAAATCAAGACAATTGTGCAGGAGGTAGTGGATGGGAAAATTGTTAATTCTGAAGTTCGGGAAATTGAAGAAGAACTC??????ATGTACAGCTTTATGGGCGGGGGCCTCTTCTGTGCCTGGGTGGGGAACATCCTCCTGGTGGTTGCCACGGCTACAGACCATTGGATGCAGTACCGGCTGTCTGGGGCCTTTGCTCACCAGGGGCTGTGGCGTTACTGCCTCAGCAACAAATGTTATCTGCAGACTGAGAGTATCGCATATTGGAATGCGACTCGGGCCTTCATGATCCTGGCTGCCCTCTGCTGCTTTGCGGGTATCGTCATTGGGATCCTGGCCTTTGCCCAGCTGCCCACCTTCCACCGCCTCACACGTCCCTTCTCAGCAGGCATCATGTTCTTTATTTCCACTCTCTTCGTCCTTCTTGCCATGGCCATCTACACTGGAGTCACTGTCAGCTTTCTGGGCCGGCGCTTTGGTGACTGGCGTTTCTCCTGGTCCTACATTCTGGGTTGGGTGTCTCTGCTCATGACCTTCTTTGCAGGAATATTTTACATGTGTGCCTACCGAATGCATGAATGTCGCCGCCTGTCTGGGCCTCGCATGTGGGAACTTCGCTCAGCCTCCTTCTGGAGGGCCATTTTTGCTGAGTTTTTTGCCACCCTTTTTTATGTCTTCTTTGGCCTGGGGGCCTCGCTACGATGGGCACCTGGCCCCATACATGTCCTGCAGGTGGCTGTGGCCTTTGGACTAGCCCTGGCCACGTTGGTGCAGGCAGTAGGCCATGTCAGCGGAGCCCATGTCAACCCCGCTGTCACCTTCGCTTTCCTCGTGGGCTCCCAGATGTCCCTGCTCCGGGCCCTCTGCTACATTGTAGCCCAGTTGCTGGGGGCCGTTGCTGGGGCTGCTGTGCTGTATAGTGTTACCCCCCCAGCTATCCGTGGGAACCTGGCGCTCAACACGCTCCACCCTGGGGTGAGCGTGGGTCAGGCCACTATCGTGGAGATCTTCTTGACCCTTCAGTTTGTGCTCTGCATCTTTGCCACGTTTGATGAGAGGAGGAATGGACGCTTGGGTTCAGTGGCATTAGCTATTGGTGTCTCTCTCACCTTGGGGCACCTGTTTGGGATGTATTATACAGGTGCAGGCATGAACCCTGCTCGATCCTTTGCTCCAGCTATCCTCACCAGGAACTTCAGCAACCACTGGGTGTACTGGGTAGGCCCGATCATCGGAGGAACTCTAGGTGGCCTCCTCTATGACTTCCTCCTCTTTCCCCGGATCAAGAGTGTCTCAGAGAGACTAACTATCCTCAAGGGTATCAGGCCCAATGACTCTGAGGGGCAACCAGAGGTCACTGGGGAGCCTGTTGAGCTAAAGACCCAAGCCCTA
Vombatus_ursinus  ATGTATAGGAGCACCTATCTGCGTGAGACCCGAAAGGAGAAATACGAGAGGGCTGATGAATTACATGGCTCAGGAGAGCTGAGTAGCCTGGGCCAGGCTCAAGGGCTGGAGAATCTGCAGGAGCTCAATGAACGCTTTGCCAATTACATCAACTGGGCCCGAGGGCTGGAGCAGCGCAATGCCATCTTCCGAAAGCAGTTAGAAACTTTCCAGCGTCTAGATGAGTTGACTAGCTTGGAGGAAGCATTTTCTGAGCAAATAGAGCTGAACCTTCAGCGGGCAAGGGACCTGGCTATTGACCGGGCCAAGCTGGAGCGGGAGGACAAGGATGCCCAACGGGTGCTCGATGAATTCCGAAATAAGTATCAAAATGAATGTGAATATCAGCTCCTGCTGAAAGAAACGCTTGAACGACTGAACAAGGAAGCAGATGAAGCCTTGCTGCATAATCTGGAGCTTCAGATCGAATCCCAGTTTCTGCAGGATGACATCAGTGCAGCAAAGGACAGGTACAAGAAGAATCTCTTGGAAATTCAAACCTATGTCAGCGTCCTGCAGCAGATCATACAGAACACTCCTCCAGTGTCCACAATTACCATTGGCATAAATGAGGAGAAACTCATAGCTGAAAGAAGAGTTCCCATTCTGCAGAGCCAGCTTGAAGAGTACAAAGGTATCCTGGCCCAGCTACAGATGCAGAAATCCAAGCTGCAGGCTGAGACCCTGACACAGGAACAAACTATTAAAAACACCCAAGAGAGTTACGATGATGAGATTCAACTTTACAATGAGCAGATTGAAACTCTGAGGAAAGAGATTGAAGATGCAGAAAAAATGCTGGAAAAGTACACTAATGACTGCCGCCAGTTGGCAATATACCAGCAATCATTGGAAAATGAATTGGAGCGGTACAAGCGCATCATTGAGAATGAAGACAACAGGCTGAATTCTGCTATAGTAGGAACACCGATCACACTTTTTACTCAGAGCTACCAAGCTTCTTACAACCTGCCTTCCACCAGAAAAGATATCACCCGGGCTGTGCAGGATATAACAACAGTAAAACCAAGACAAAAAGGTCTACCAAAGAAAGCTTCAAGAAAAAAGGAGATTACAGCTAAAGACAAATCAGATGATACTTTGGAGGACCAACAAGCCAAAAAAGCTGTGGAAGGCAAAGACCACGTGCAGGTTCAAGATGAGCACCAATCAAAGCTGGAAGTGAGGCATGAAGAACCAGGGACCCTAAAACAAGAAGTAGGCCCAGAGGATGTGCCAGATGGTGCACAGATAAGCAAAGCCTTTGGTAAAATGGGAAATATTATTAAAGAGAGAGTAAGAAGTGACAAAGGAGCTGAGCCTCAATCTGATCTTTATACCAAAGGGCGTCATGTCCTTGTTACAGGGGATGCCAGCTATGTAGACCCGGACTTTTGCTCTTCATCCATCCCAGCAAAAGGTGGGATTGTTGTTTCTATTGAGCAGATATGTGACGGTGATGACGTGGAGCCAATACCAGAG---CTACCTGAGCCTCCCTGCCCGAATGGAGAAGATGAGCCAGAGGAACATGATGATGAATGCAAAAATCAAGAACATTCTGGAGATGGAAAGGATGAAAGCAGAAACAGAGAT------CAGGGGGAGGTGGGAGAAAAAACTGATGACATTCCAAAAGACAAGGGGGCTGTGAAGCCCTCTCCAGTAGTCATATGTGGTCCAAATGGACAAAGTGCAGGCCATTCACAGAAGATCAGGAAAGATAAATCTTCTGAGGCAGCAGAAAAAGGGCTGCTAGAGAAAGTCCCCCATGAATCCGTGACCTATGAGAAGGTAGAGGTGGTAGAATCTATTGAGAAATTCTCAACTGACCGAATTCAGACTTATGAAGAAACAGCAGTGATCGTAGAAACGATGATAGAAAAGACAAACAGGAAGAAACCAGGAGACAAAAGCTCGATGCCCTTCCCAAGGCGTCGGTCTTCATTCTTGGGGTCCCACCCCTCATCCAGCCTTGAGAGTCCAGGGGCCTCAGGCTGCCGGGTCAGTGTTGTAGGGAATAACCCGAGCAGCCTCCCCAGACCCCCAGGG------GTATATGTGGGGGCAGTGCCAACCGGAGGAGTGAGCAGCCTGGGCACCCGGGTGTCCCGCCGGGCCCTGGGCATCAGCAGCGTCTTTCTGCAGGGTCTGCGGAGCTCGTCCACAGCCCTCGCTCTGAGCCCAGGACTGGACAAGAACAGGGACATCTTCTTCGAGTCCCTGAATGGCTGCATGATAGAATACATTGAGAAAGTCCGTGCCTTGGAGCAGGTGAACAGGGAGTTGGAGGAACATCTGCGGGTCTACCTGGAGAAGAAAGCCTCTAGCATCAGCAACTGGGGAACCCTACAGGAGACCTGGGAAAACATCTACCATCAGGTGGGTGATGCTGTCTTAGACAATGCTCGGCTTATGCTACAGACTGAGAATACTCAGGCTTGTGCTGAAGATTTTAAAGAGAGATATGAAAATGAGCAGCCCTTCCGAAAAGCAGCTGAAGATGAAATTAACTCCCTGTATAAAGTGATTGATGATGCTAATTTGACTAAAATGGATCTAGAGAGCCAGATTGAAAGCATGAAAGAAGAACTGGCTTTTTTGTCAAGGAACCATGAAGAGGATGTGAAGGTGCTATACAAACAGTTGGCCGGGTCAGAGTTGGAAGGAATGGATGCTCCCATTGGTACTGGCTTAGATGACATTCTGGAGACCATCAGAATTCACTGGGAGAAGGACATAGAGAAGAACCGGGCAGAAACAGGGGCCTTGCTCTACGCCAAG---CATTCCCAAGTGGTCCAGACAGCTCGGTCCCAAGAGGAAGAATTGGTGGAAGCCCTCAGAGCAGAGTTTCATGATACTGCTTGTGATATTCAACGCCTTCAAGCGGAGACGGAGTCCTTGAGAACCTTGAAAAGAGGTCTGGAGAACTCATTGTATGATGCCAAGCACTGGCATGACATCGAGCTCCAGAACCTGGGCTCTGTTATCGCCAAGCTAGAAGCGGAGCTTGGGGAAATCCAAAGGGAAACCGAGCAGCAGCAAAAAGACCGCGAGCATCTGTTGTCCGGCAAGCTCCAACTGGAGAAAGACATCGTGTCCTATCACTGCCTTCTGGATAGAGAAGGAAGCAGCATGGACATTACTATCCAGCACCCCTGGTTCAAACGTGCTCTTGGATCCTTATATCCAAGCCGCTTGTTTGACCAGTTTTTTGGAGAAGGCCTTTTTGAATATGACCTCCTGCCTTTCCTCTCCTCCACCATCAGCCCTTATTACCGGCAGTCACTCTTCCGAACTGTCTTGGAATCAGGCATTTCTGAGGTGAGATCTGACCGAGACAAGTTTGTTATCTTCCTGGATGTCAAACACTTCTCTCCTGAAGACTTGACCGTGAAGGTATTGGATGACTTTGTGGAAATTCACGGGAAGCACAGTGAAAGACAGGATGACCATGGCTATATTTCCCGTGAATTCCATCGTCGCTACCGCCTGCCTTCCAACGTGGATCAGGCCTCCATTTCCTGCTCCCTGTCTGCTGATGGCATGCTGACCTTCTCTGGTCCCAAGATCCATTCTAACATGGATTCAAGTCACAGTGATCGATCCATCCCTGTATCTCGTGAGGAGAAGCCCACCCTGGCTCCCTCTTCCATGGAGACCCAGGCTGTCCAGAGGGAGCTCGAAACCGCGCCGGCTGCTAGGATGGCTCAGACAAACCCTTTGCCTGGGCCTCTAGGGCCATGGAAGGTAACCATCTATGACCAGGAGAACTTCCAGGGGAAGCGGATGGAGTTCACGGGCCCCTGCCCCAATGTCTCCGAGTGCAGCTTTGACAATGTCAGATCCCTGAAGGTGGAATGTGGCGCATGGATCGGTTATGAACACACAAGCTTCTGTGGGCAGCAGTTTGTCCTGGAGAGAGGAGAGTATCCGCGTTGGGAAGCCTGGAGTGGGAGCAATGCCTACCACGTGGAGCGTCTCATGTCCTTTCGCCCAATCTGCGCCGCGAACCATAAGGAATCCAAGATCATGATCTTTGAGAAAGAAAACTTCATTGGCCGCCAGTGGGAGATCTGCGATGACTACCCCTCCTTGCAGGCCATGGGCTGGTGCAACAATGAAGTTGGTTCCATGAAGATACAATGTGGAGCATGGGTCTGCTACCAATATCCTGGATACCGTGGGTACCAGTATATCTTGGAGTGCGATCACCATGGAGGAGACTATAAGCACTGGAGAGAATGGGGCTCTCACGCCCAGACTTTCCAGATTCAGTCAATCCGACGCATCCAGCAGATGTCTCAACAATGCACCAAATCATCTGGCCACTGGAAGATCGTGGTCTGGGACCAGGAATGTTTCCAGGGCCGACGGCATGAATTCACAGCTGAGTGCCCCAGTGTTCTGGAGGTCGGCTTTGAGACTGTCCGATCCATCAAAGTACAGAGTGGAGCGTGGGTAGGCTTTGAGCACGCAGGCTTCCAAGGGCAGCAGTTTGTCCTGGAGCGAGGCGAGTACCCAAGCTGGGAAGCCTGGAGCGGTAACGTCGCCTACCACGTGGAGAGACTGACCTCCTTCCGTCCTGTGGCTTGTGCGAATCACCGAGACTCCAGGATGACCATCTTTGAGCAGGAAAACTTTCTGGGCAGGAAGGGAGAGCTAAGTGATGACTACCCCTCCCTGCAAGCCATGGGCTGGGACAACAATGAAGTGGGCTCCTTCCGAGTGCATTGTGGGGCCTGGGTTTGTTCCCAGTTCCCAGGCTACCGAGGCTACCAATATGTTCTGGAATGCGATCACCACTCAGGAGACTACAAACACTTTCGGGAGTGGGGGTCCCATGCTCAAACCTTCCAGATTCAGTCCATCCGCAGAATCCAGCAGATGTCCCAACCTGCGAAGGCCCCTACAGCCCCAGCTGCCACTGCCAGTCCAGCCACGGAGGGAAAGGAAAAAGGGGCCCCTGCCTCAGTGCCCCCTCTTGGACCTACCCCGGCTCTGGTTCCTGCCTCCGTTCCCGTCCCCTGCTCCAAAGTTGGGGAACTGCCCATGGGAGGCTTCAAGCTGGTGGTCTTTGATCAGGAAAACTTCCAAGGCCGCCGTGTGGAATTCTCAGGGGAATGCATGAATCTGGGAGACCGAGGATTTGATCGAGTTCGAAGCATCATCGTTATCTCAGGACCATGGGTGGCCTTTGAGCAGTCCAACTTCCGGGGAGAGATGTTCATTTTGGAGAAGGGCGAGTATCCCCGATGGGACACCTGGTCCTGCAGCTACCGTAGTGACTGCCTCATGTCCTTCCGGCCCATCAGGATGGACTCTCTAGACCACAAGATCTGCCTGTTCGAATGTACTAACTTCAAGGGGAACAAGATGGAGATTCATGAAGACGACGTGCCCAGTCTCTGGGCCTATGGCTTCTGTGACCGCGTGGGCAGCGTGAGGGTGCCCAGCGGCACATGGGTTGGCTACCAGTACCCTGGCTACCGAGGCTACCAGTATCTGTTTGAGCCAGGCGAGTTCAAGCACTGGAATGAGTGGTCTGCCTACCAGCCCCAGATCCAGTCCGTCCGTCGAATCAGGGACATGCAGTGGCACCAGAAGGGATGCTTCCCCATCCCCACCAGTCTGCCCAAGATGGCGTCAGACTACCAGACTCAGTCCTCTAAACCGCAGCCCCTCAATCCCAAGATTGTCATCTTCGAGCAGGAGAACTTCCAGGGACGATCCCACGAGCTGAGTGGGCCATGTTCCAACCTAAAGGAGACTGGGATGGAGAAGGCGGCCTCCATTCTTGTGCAGTCAGGACCCTGGGTCGGGTACGAGCAGGCCAACTGCAAAGGAGAGCAGTTTGTGTTTGAGAAAGGCGAGTACCCTCGATGGGACTCTTGGACCAACAGCCGCCGGACTGACACACTCAGCTCGCTGAGACCCATCAAAGTTGACAGCCAGGAGCACAAAATCATCCTTTATGAAAACCCTAACTTCACTGGGAAGAAGATTGAGATCATTGATGACGATGTGCCCAGTTTCCATGCCCATGGCTACCAGGAGAAAGTATCATCTGTGAGGGTACAGAGTGGAACGTGGGTGGGCTACCAGTATCCAGGTTATCGAGGCTTCCAGTACCTATTTGAGAAGGGGGAATACAAGGACAGCAGCGATTTTGGGGCTCCCCACCCCCAGGTTCAGTCTGTAAGACGCATACGGGATATGCAGTGGCATCAGCGAGGTGCCTTCCATCCAACCAACATGATGGAGCAGCAAAGTGTCCCAGAGCAGGCGGCTGCTGGGAAAAGCCATGGGGGATTGGGGGGACCCTTTAAGGTCTCGGTCTATGAGCTGGAGAACTTTCAGGGAAAGAAGTGTGACTTCTCCACTGAGTGCCCCAACTTGACTGAAAGTCTGCTGGAGAAGGTGGGCTCCATCCAGGTGGAATCTGGCCCATGGTTGGCATTTGAATGCTGCACCTTCCGGGGAGAACAGTTTGTCCTAGAAAAGGGGGATTACCCCAGGTGGGATGCCTGGTCCAACAGCCATCACAGCGACAGCCTCCTCTCCCTTAGGCCCCTACACATTGACAGCCCAGAGCACAAAATCCACCTGTTTGAGAATCCAGGCTACGGCGGCCGCAAGATGGAGATTGTAGATGACGATGTTCCCAGTCTCTGGGCTCACGGCTTCCGGGATCGGGTGGCCAGCATCCGAGTCATCAACGGAACGTGGGTAGGCTATGAATTTCCTGGCTACCGAGGGCGCCAGTATGTCTTTGAGCGGGGAGAGTATCGCCATTGGAACGAGTGGGATGCCAATCAGCCCCAAATCCAGTCCATCCGGCGCATCCGTGATCGCAAGTGGCACAAACGGGGCTGCTTCCTCAGTAGCATGTCTAAAAGTGTAGCCAAGATTACTTTCTATGATGATAAGAACTTCCAAGGTCACCACTATGAGTGTGACAGTGACTGTGCCGATTTCCACACCTATTTGAGTTGCTGCAATTCCATCCGGGTGGCCGGCGGGGCCTGGGTGGTTTATGAGAGGCCCAACTTTGCAGGGAACATGTACATCCTAACTCAGGGTGAATACCCTGATTACCACCACTGGAGGGGGCTCAATGACCGGCTGAGCTCCTGCAAGGTGATCCATCTGTCAAGTGGAGGCCAATACAAGCTTCAGATCTTTGAGAGGGGAGACTTCAGTGGCCAGATGTATGAGACCACCGAGGACTGCCCTTCCGTCATGGAACAGTTCCACATCCGTGAGATCCAGTCCTGTAAGGTCCTGGATGGGGTCTGGGTCTTCTATGAGCAGCCCAACTACCATGGCAGACAGTACTTCTTGGACAAGAAGGAGTATAGGAAGCCTGTGGACTGGGGCTCCCCATGCTCAGCTGTTCAGTCATTCCGCCGTATCGTGGAGATGGGTGATTGGAGTTTCCTGGGGAACATCTTGGAGGAGGTGAATGAGCACTCCACCGTCATCGGCAGGGTCTGGCTCACTGTCCTCTTCATCTTCCGGATCCTCATCCTGGGCACGGCGGCAGAATTTGTGTGGGGAGACGAGCAGTCGGACTTCGTATGTAACACCCAACAACCAGGTTGTGAGAATGTCTGCTATGACGAGGCTTTCCCCATCTCCCACATCCGCCTCTGGGTGTTACAGATCATCTTCGTTTCCACCCCATCCCTAGTGTACGTGGGCCATGCTGTGCATCACGTCCGGATGGAAGAAAAGCGGAAGGAGAGGGAAGCTGAGGAGATGTGCCAGCAGTCTGGGGGCAAT---GGGGAGAGGCTACCGTTGGCCCTGGATCAAGGCAGTACCAAGAAGAGCAGTAACAGTACCAAGGGCACCAAAAAGTTCCGGCTGGAAGGGACCCTCTTGAGGACCTACATCTGCCACATCATCTTTAAGACTCTCTTTGAGGTGGGCTTCATCGTGGGACATTACTTCTTGTACGGTTTCCGAATCCTGCCCTTGTATCAGTGTAGCCGATGGCCCTGCCCCAACGTGGTGGACTGCTTCGTGTCAAGACCCACCGAGAAAACCATTTTCATCCTTTTCATGCTGTCTGTGGCCTCCGTATCCCTCTTCCTCAACATCATGGAAATCAGCCACCTGGGCATGAAGAGAATCCGATCTGCTTTCAACAGGCCCGCTGAACAACCCCTGGGGGAAATCCCTGAGAAATCCCTCCACTCCATCGCTGTCTCCTCCATCCAAAAGGCCAAGGGCTACCAGCTCCTAGAAGAAGAGAAAATCGTGTCCCACTATTTCCCCCTGACTGAGGTCGGGGTGGTGGAGACAAGACCTCTTGCTGCTACCCCTTTCAGCCGTTTCGAAGAAAAGATTGGCACTGGACCTCTGGGAGATCTGTCCCGAGCTTACACGGAAACGCTCCCTTCCTATGCTCAAGTGGGAGAACAAGAAGTAGAGGCAGAGCGCGAAGAGGAGGAGGCAAAGGCGCCGCCAGAGGAGGAAGAGAAGAGGCAGGAACCGGAGGCAGTGACCCCGGAGGCGCCGGAGGCC---ACTGTGGGGCTGGAGGAAGAGGAGGAGAAGGAGAAGGCGGGGACCCCAATAGAAAGGAAGGCAGGAGATAAG---------CCAGAGCTGCCGGAGCTGCCAGTGGAGAAGGCGCCACTGTGCCCAGAGCTGGCAGCGGATGACACCAGACCCCTCAGCCGGCTAAGCAAAGCCAGCAGCCGGGCAAGGTCGGATGATTTGACTGTAATGTCTCTCTCTGTCCACAGTTCTGGGGCCTCTGAGAAGACTTCTTCTCGCAGTGGGGTGGGGGGCGGCCAGCTCAGCCGGTTGTCCAGCACCAGTAGT---GGAGGTGGCTTTGGTGGAAACCTTTTTGGCTCTGGGGCAAACTCAGGGGGTAGTTTCAGTGCTGCATCCATGTTTGGTTCCAGCTGTGGCTTTGGCAGCAGCTCCAGGAGTGCCTTTGGTGGAGGGCTGGGCAGTGGTTATGGAGCAGGACTGGGC------------------------------------------------AGTGGTTATGGAGGGGGGCTGGGCAGTGGTTATGGAGGGGGACTAGGA------------------------------------------------AATGGTTATGGAGCGGGGCTGGGCAGTGGGTATGGAGGAGGATTAGGGAATGGTTATGGCGGAGGGCTAGCTGGTGGCTCAATAGGCATCCCCTGTAGCAACGATGGAGTCCTTCTTTCTGGATCAGAAAAGGAAACCATGCAAAACCTCAATGACAGGTTGGCTTCCTACCTGGCTAAAGTCCGGGCTCTAGAGGAAGCAAACACTGAACTGGAGAGCAAAATTCGAGACTGGTATGAAACGCGTGTGAAGAGCGATTCTGTGTCAGGAAATGATTATGAAAAATACTACCCATTAATCGAAGATCTAAAGAATAAGATTATTTCAGCCACAATTGAGAATGCTCGGCTCATTTTGCAGATCGACAATGCAAGGTTGGCGGCTGATGATTTCAGGATGAAGTACGAGAATGAGCAGGCCCTTCGCCAGAATGTCGAAGCTGACATCAATGGCTTGCGCAGGGTGCTGGATGAATTGACCTTGACCAGGGCTGACCTGGAGATGCAGATTGAAAGCCTGATGGAAGAGCTGGCTTATCTTAAGAAGAACCATGAAGAGGAACTTCAGACCATCCAAGCTGGGGGGCCCGGCCAGATTAGCGTGGAGATGGATGCTGCTCCAGGAATCAACTTGACCAAACTCTTGAATGACATGAGAGGGCAGTACGAAGTCATTGCCGAGCAGAATCGCAAGGAAGCCGAAGCTTGGTTCATTGAAAAAAGTGGAGAACTCAAGAAGGAGATCAGCAGCAACACGGAACAGCTGCAGACAAGCAAGAGCGAAATAACGGACTTGAAGCGCACGCTCCAAAGTTTAGAAATTGAGCTCCAGTCTCAGCTTGCTATGAGAAAGTCCTTTGAAGATACCTTAGCGGAAACCGAAAGTGGTTACTGCAATCAGCTCTCCCAGATACAGCTCCAAATTGGCAATCTGGAGGCTCAGCTCTCCCAGATGAGGAGCGACATGGAGCGTCAGAATGCAGAGTATGAACAACTCCTAAACATCAAGACCCGGCTGGAGATGGAGATTGGGACCTACCGCCGCCTGTTGGAGGGAGAACTCGAAGGGAATGGTGCTGTTGAAAGTTTAACTGTGCCAGAATCCAATTCTCAAGCACAGTCGATTGATTCTTCCAAAGATCCAACCAGAACAAGGAAAATCAAGACAATTGTGCAGGAGGTAGTGGATGGGAAAGTTGTTAACTCTGAGGTTCGGGAAATTGAAGAAGACATC??????ATGTACAGCTTCATGGGCGGGGGCCTCTTCTGTGCCTGGGTGGGGAACATCCTCCTTGTGGTTGCCACAGCTACAGACCATTGGATGCAGTACCGGCTGTCCGGGGCCTTTGCCCACCAGGGTCTGTGGCGCTATTGCCTCAGCAACAAATGTTACCTGCAGACTGAGAGTATCGCATATTGGAATGCGACCCGGGCCTTCATGATCCTGGCTGCCCTCTGCTGCTTTTCGGGAATCGTCATTGGGATCCTGGCCTTTGCCCAGCTGCCCACCTTCCACCGCCTCACACGCCCCTTCTCAGCAGGCATCATGTTCTTTATTTCCACTCTCTTCGTCCTTCTTGCCATGGCCATCTACACTGGAGTCACTGTCAGCTTCCTAGGCCGGCGCTTTGGTGACTGGCGTTTCTCCTGGTCCTACATTTTGGGTTGGGTGTCTCTGCTTATGACCTTCTTTGCAGGAATATTTTACATGTGTGCCTACCGAATGCATGAATGTCGCCGACTGTCTGGGCCTCGCATGTGGGAACTTCGCTCAGCCTCCTTCTGGAGGGCCATCTTTGCCGAGTTTTTTGCCACCCTTTTTTATGTCTTCTTTGGGCTGGGGGCCTCGCTACGATGGGCACCTGGCCCTGTACACGTCCTGCAGGTGGCTGTGGCCTTTGGACTAGCCCTGGCCACGTTGGCGCAGGCAGTAGGCCATGTCAGCGGAGCCCATGTCAACCCCGCTGTCACCTTCGCTTTCCTCGTGGGCTCCCAGATGTCCCTGCTCCGGGCCCTCTGCTACATTGTAGCCCAGTTGCTGGGGGCCGTTGCTGGGGCTGCTGTGCTGTATAGTGTTACCCCCGCAGCTGTCCGTGGGAACCTGGCGCTTAACACGCTCCACCCTGGGGTGAGCGTGGGTCAGGCCACTATCGTGGAGATCTTCTTGACCCTTCAGTTTGTGCTCTGCATCTTTGCCACGTTTGATGAGAGGAGGAATGGACGCTTGGGTTCTGTGGCATTAGCTATTGGTGGCTCTCTCACCCTGGGGCACCTGTTTGGGATGTATTATACAGGTGCAGGCATGAACCCTGCTCGATCCTTTGCTCCTGCTATCCTCACCAGGAACTTCAGCAACCACTGGGTGTACTGGGTAGGCCCGATCATCGGGGGAACTCTAGGTGGCCTCCTCTATGACTTCCTCCTCTTTCCCCGGATCAAGAGTGTCTCAGAGAGACTAACTATCCTCAAGGGTACCAGGTCTAATGACTCTGAGGGGCAACCAGAGGTCACTGGGGAGCCTGTTGAGCTAAAGACCCAAGCCCTA
