# Supplementary material for: Three Blind Moles: Molecular Evolutionary Insights on the Tempo and Mode of Convergent Eye Degeneration in Notoryctes typhlops (Southern Marsupial Mole) and Two Chrysochlorids (Golden Moles)
Source: Genes (Basel). 2023 Oct 28;14(11):2018. doi: 10.3390/genes14112018 (PMC10671557; doi:10.3390/genes14112018)
Supplement: Supplementary file 1 [file genes-14-02018-s001.zip › Marsupialia PAML Files/Rod Activation/29taxa.tree]

((Potorous_gilbertii,(((Strigocuscus_gymnotis,Trichosurus_vulpecula),(Gymnobelideus_leadbeateri,(Pseudocheirus_occidentalis,(Pseudochirops_corinnae,Pseudochirops_cupreus)))),((Phascolarctos_cinereus,Vombatus_ursinus),(((Notoryctes_typhlops_DNA_Zoo#1,Notoryctes_typhlops_NYGC#1)#2,(Thylacinus_cynocephalus,(Myrmecobius_fasciatus,((Dasyurus_hallucatus,(Dasyurus_viverrinus,Sarcophilus_harrisii)),(Phascogale_tapoatafa,(Antechinus_flavipes,Antechinus_stuartii)))))),(Dromiciops_gliroides,(Didelphis_virginiana,(Monodelphis_domestica,Gracilinanus_agilis))))))),Setonix_brachyurus,(Lagorchestes_hirsutus,(Macropus_rufus,(Macropus_eugenii,(Macropus_fuliginosus,Macropus_giganteus)))));
