# Supplementary material for: Three Blind Moles: Molecular Evolutionary Insights on the Tempo and Mode of Convergent Eye Degeneration in Notoryctes typhlops (Southern Marsupial Mole) and Two Chrysochlorids (Golden Moles)
Source: Genes (Basel). 2023 Oct 28;14(11):2018. doi: 10.3390/genes14112018 (PMC10671557; doi:10.3390/genes14112018)
Supplement: Supplementary file 1 [file genes-14-02018-s001.zip › Marsupialia PAML Files/Rod Activation/6rods.rax]

29 8787
Antechinus_flavipes  ?????????ATGAAGAGAAATATAGTCAGCACTCAGCATTCATATGTGAACATCCCCGAGGTGATTGTACAAGACACTGCAGAGGAACTAAGAAGAATAGAAAATGGAGGTTACAGTTCACTCTCTGATGATGATGATGATGATGACAGTGTCTCTGGGATGGAGCATAGAAACCACCAAGATGGGGATATTTTCAGAAATAACTCCGATGAAAAGGAAAGAACATCTTCACAGAGGAGTCAGTACCTTCCTGGTCCCATCGCACTCTTCAACGTTAACAACAGCAGCAATAAAGACCAAGAGGCGAAAGAGGAAGAGGAAAAGAAAAAGAAAAAGAAAAAAGAAAAGAAAGACAAATCTGATGATAAAAAGGAGAAGAAAAAGGATCCAGAAAAGAAAAAGAATAAGGAAAAAAAGAAAGAGAAAGAGAAGAAAA------------AGAAAGAGGAACCGAGTAAAGATAAGAAAGAAGATGAGAAGAAAGAAGTTACAGTTATTGATCCAGCGGGGAACACATATTACAACTGGCTGTTTTGTATAGCTATGCCTGTGATGTACAACTGGACCATGATCATTGCAAGAGCATGTTTTGAGGAACTTCAGTCTGATTACTTAGCATATTGGATTATTTTGGACTACTTCTCAGATATAATCTATATTCTGGACATGATTGTACGAACAAGGACAGGTTACCTGGAACAAGGATTAATTGTGAAAGATCAGTCTAAGCTCCTGAAGAAATATAAGTCACATTTGCAATTTAAACTTGATGTTCTCTCAATGATACCAACTGATCTGCTGTTTTTTAAATTGGGATGGAGCTATCCAGAGATACGATTAAACAGATTACTCAGGATATCACGGATGTTTGAATTCTTCCAACGGACAGAAACAAGAACAAACTATCCAAATATCTTTAGGATTTCTAATCTTTGCATGTATATTGTGATTATCATCCACTGGAATGCATGCGTATACTATTCTATCTCTAAAGCCATTGGATTTGGGAATGATACATGGGTCTATCCTGACATTAATGATCCTGAATTTGGTCGTCTGGCTAGAAAGTATGTTTATAGTCTCTACTGGTCAACACTGACCTTAACCACCATTGGTGAAACTCCACCTCCTGTTTTGGACTCTGAGTATGTCTTCGTGGTGGTTGACTTCTTGATCGGAGTGTTAATTTTCGCTACCATCGTCGGTAATATCGGCTCCATGATTTCTAATATGAATGCAGCCAGAGCAGAATTTCAAGCAAAAATTGATGCTGTGAAACAATATATGCATTTTCGAAATGTGAGCAAAGATATGGAAAAAAGGGTTATCAAGTGGTTTGACTACTTATGGACAAATGAAAAAACAGTAGATGAAAGGGAAGTCTTGAGATATCTACCAGATAAATTAAAGGCAGAGATTGCCATCAACGTTCATCTAGACACATTAAAGAAAGTACGCATTTTTGCTGATTGTGAAGCTGGACTATTGGTGGAACTGGTCTTGAAGTTACAACCTCAAGTCTATAGCCCTGGTGATTACATTTGCAAAAAAGGAGACATTGGACGGGAGATGTACATTATCAAAGAAGGGAAACTGGCTGTGGTAGCAGATGATGGGATCACACAGTTTGTGGTCTTGAGTGACGGTAGTTACTTTGGAGAGATTAGCATCCTCAACATTAAAGGCAGCAAAGCTGGCAACCGAAGAACAGCCAATATTAAAAGTATTGGTTACTCCGATCTCTTCTGTCTATCAAAAGATGATCTCATGGAAGCTCTAACTGAATACCCAGATGCTAAATGTATTCTAGAAGAGAAAGGCAGACAAATCTTAATGAAGGATGGACTGCTGGACATAAATATTGCAAATGCAGGAAGTGATCCTAAGGACCTGGAAGAGAAGGTCACACAAATGGAGGGATCGGTAGACCGTTTGCATACAAGATTTGCCAGGATTCTGGCTGAGTATGAATCGATGCAGGCGAAGTTGAAGCAAAGGCTAACTAAAGTTGAGAAATTCTTGAAACCATTAATTGAAACAGAGTACTCAGATATCGAAGTACTAGAA---------------ACAGAGTCTACACAGGAAATGGGGGCTGGAGCCAGTGCTGAGGAGAAACATTCAAGGGAATTGGAAAAGAAACTGAAGGAAGATGCTGAGAAAGATGCTAGGACAGTGAAGCTGCTTCTGCTGGGTGCTGGTGAATCTGGAAAAAGCACCATCGTTAAGCAGATGAAAATTATCCATCAAGATGGTTACTCCCTGGAGGAGTGCCTAGAGTTTATTGCCATCATTTATGGCAACACCCTACAATCCATTCTAGCCATTGTCCGAGCCATGACAACCCTCAACATCCAGTACGGAGACTCAGCCAGACAAGATGATGCAAGGAAGCTAATGCATATGGCAGACACTATCGAGGAGGGCACAATGCCCAAAGAGATGTCCGACATCATTCAACGACTGTGGAAGGACTCGGGCATCCAAGCCTGCTTTGACCGAGCCTCTGAATACCAGCTAAACGACTCTGCGGGATACTACCTCTCAGACCTGGAGCGGCTGGTGACCCCTGGCTACGTGCCCACAGAGCAGGACGTGCTGAGGTCCCGAGTCAAGACAACAGGTATCATTGAGACCCAGTTCTCCTTCAAGGACCTCCACTTCAGAATGTTTGATGTGGGAGGCCAACGCTCAGAGAGGAAAAAATGGATCCACTGCTTCGAAGGTGTCACCTGCATCATCTTCATTGCGGCTCTCAGCGCCTACGACATGGTGTTGGTGGAAGATGATGAAGTGAACCGGATGCACGAGAGTCTCCACCTGTTCAACAGCATCTGTAACCACCGTTACTTTGCCACGACCTCCATTGTCTTGTTCCTTAACAAGAAGGACGTCTTCACAGAGAAGATTAAGAAGGCCCCCCTCAACATCTGCTTTCCTGACTATGACGGCCCCAACACCTACGACGATGCGGGGAACTACATTAAGATACAGTTCCTGGAGCTGAACATGCGGCGGGACGTGAAGGAGATCTACTCGCACATGACGTGCGCCACAGATACCCAGAACGTCAAGTTCGTCTTCGATGCGGTCACCGACATTATCATCAAGGAGAACCTGAAGGACTGCGGCCTCTTCATGCCGGTGATCAATATCGAAGACCTGACGGAGAAGGACAAGCTGAAGATGGAGGTGGAGCAGCTGAAGAAGGAGCTGACGCTGGAGAGGCAGGTGGTCTCCAAATCCTGTGAAGAAGTGAGGGACTACATCGAGGAGAGGTCTGGGGAGGACCCTCTTGTGAAGGGAATCCCAGAGGACAAGAACCCCTTCAAGGAGATCAAGGGGGGCTGCGTCATCTCCATGGGGGAAGTGACAGAGGCAGAAGTGGAGAAGTTTCTGGATGAAAATATCGGTTTTGCCAAAAACTACTACAATCTCCAGTTCCGGGCCAGGGTCATCTCCGAGCTGCTGGGGGCCCGGGAAGCCTCCGTGGATTTCAGCCACTTCCACTCCTTGACCAGCGTGGAAGAAAGCGAGATCATGTTTGACCTGCTGCGAGATTTCCAGGAGAACTTGCAGCCCGAGAAGTCGATGATGAACCTCATGAAGAAGCTGTGCTTTCTCCTGCAGGCGGATCGCATGAGTCTGTTCATGTACCGGGCACGGAATGGGATTGCAGAGCTTGCTACCAGGATCTTCAATGTCCACACAGAGGCGACCTTTGAGGAGTGCTTGGTGATGCCTGATTCAGAGATTGTCTTCCCTCTGGACATGGGCGTGGTGGGCCATGCTGCCCAATCCAAAAAACTTGTGAACGTCCCCAATGTAGAAGAGGATGAGCACTTCTGTGATTTTGTTGATGAACTCACAGAATACAAGACCAAAAACATCTTAGCTTCCCCTATAATGAATGGAAAAGATGTTGTAGCTATTATCATGGCTGTGAATAAAGTGGATGGACCATGTTTTACCAAGAGGGATGAAGAGATTCTAATGAAGTACCTCAATTTTGGAAATTTGTTCATGAAGGTGTTCCATCTATCCTACCTTCATAACTGTGAAACCCGCAGGGGACAGATACTCCTGTGGTCTGGGAGCAAAGTGTTTGAAGAACTTACAGACATCGAGAGGCAGTTCCACAAAGCCCTTTACACAGTCCGTGCCTTTCTCAACTGTGACAGATACTCTGTGGGACTCTTGGATATGACCAAGCAAAAGGAATTTTTTGATGTGTGGCCAGTGTTGATGGGAGAAGCCCCACCTTACACAGGACCCAAGACACCAGATGGAAGGGAAATCAACTTCTATAAGATTATCGACTATATCCTTCATGGGAAAGAGGATATTAAAGTAATACCGAATCCCCCTCCTGACCACTGGTCTTTGGTTAGTGGTCTCCCAACATATGTTGCCCAGAATGGTCTGATTTGTAATATCATGAATGCTGCTTCAGAAGACTTTTTCGCTTTCCAGAAAGAACCTCTGGATGAATCTGGATGGATGATTAAAAATGTCCTCTCAATGCCCATAGTCAACAAGAAGGAAGAAATCGTTGGAGTGGCTACATTTTATAATCGAAAAGATGGAAAGCCCTTTGATGACATGGATGAAACTCTCATGGAGTCTCTAGCCCAGTTCCTTGGCTGGTCTGTCCTAAATCCTGACACCTATGAGTCAATGAACAAGCTGGAAAACAGGAAGGATATATTTCAGGATATGGTCAAATATCATGTGAAGTGTGACAATAACGAGATACAGGAAATCCTGAAAACTAGAGAAGTCTATGGGAAGGAGCCTTGTGACTGTGAAGAAGAGGAATTATTTGAAATTCTAAAAGGTGAACTCCCAGATGCAGAGAAATATGAAATTAATAAATTCCACTTCAGTGACCTGCCCCTGACAGAGCTGGAACTAGTGAAATGTGGAATCCAAATGTATTATGAACTGAAAGTGGTGGATAAGTTTCACATACCCCAGGAGGCCCTAGTACGGTTCATGTACTCTCTCAGCAAAGGGTACCGAAAAATTACCTACCACAACTGGCGCCATGGATTCAACGTGGGACAGACCATGTTCTCATTGCTTGTGACAGGGCAACTAAAACGGTACTTCACAGACCTGGAGGCCTTGGCCATGGTGACTGCTGCTTTCTGCCATGACATCGACCACAGAGGCACCAATAATCTCTACCAGATGAAATCTCAGAATCCACTGGCCAAACTCCATGGCTCTTCTATCTTGGAAAGACATCATTTGGAATTTGGTAAAACTCTGCTGAGGGATGAGAATCTAAATATCTTCCAGAACCTTAATCGAAGGCAGCATGAGCATGTCATCCACATGATGGATATTGCAATCATTGCTACTGACCTGGCCCTTTATTTCAAAAAAAGGACAATGTTCCAGAAGATAGTGGATCAGTCTAAAACTTATGACAATGAACAGGATTGGACCCAATACATGATGTTGGAACAGACTCGGAAGGAAATTGTCATGGCAATGATGATGACTGCCTGTGATTTGTCTGCTATAACCAAGCCCTGGGAAGTTCAGAGCAAGGTGGCTCTTTTGGTGGCTGCTGAATTCTGGGAACAAGGAGATTTGGAGAGAAGTGTGCTTCAGCAGAACCCTATTCCCATGATGGACAGGAATAAAGCAGATGAACTCCCCAAACTGCAAGTCGGTTTCATCGACTTTGTCTGCACTTTTGTCTACAAGGAGTTTTCCCGCTTTCACGAGCAGATCACCCCCATGCTGGATGGTATCACCAATAACCGCAAGGAGTGGAAGGCCCTAGCTGATGAATATGAGGCCAAGATGAAAGCCCTGGAAGAGGAGAAGCAGAAAAAAGAAGAAACTAAGCAAGCAGCTGCTGGACAACAGGTAAAACCTGTGGCTGGAGAAGGAGCCCAACAATCCAAGTCCTGTTCTATTCAGATGGCCCTCGAGCAGGAAGCTGTGGAGAAGTTTCTCAAAGAAAATCCCACCTTCACAGAGAAATACTTTGAAAAGGTTCTGAGCCCCGAGAATGTGATCAGTGCGTGTGAGGGCAGGGGTCTGGTGGATTTCTCAACCTTTAAGGAACTGTGCCAGGTGGAGGAGAGCGAAATGCTTTTTGAGCTCGTTCAGGACATGCAAGAAAATATCAATATGGAGAAGGTGGTCTTCAAAATCCTTAAGAGAATATGCACCATCATCCATGCCGACCGCTGCAGCCTCTTCATGTACCGGCAGAGGAACGGCGTTGCAGAACTGGCCACGAGGCTCTTCAACGTCCAGCCGGACAGCGTCCTGGAAGAGTGCCTGGTGCCCCCCGACTCCGAGATTGTGTTCCCTCTGGACATGGGGGTCATCGGACACGTGGGTCAGACCAAGAAGACCGTCAACATCCAAAACGTCGATGAGTGTTCCAACTTCAGCTCATTTGTAGATGAGCTCACTGAATATGTGACCAAGAACATACTTGCCACACCCATCATGAATGGCAAAGATGTTGTTGCTGTAATCATGGCCATAAATAAAACCGATGGCCCATTTTTCACCAATGAAGATCAAGATGTCTTCTTGAAGTATCTGAATTTTGCCTCCTTAAGCCTAAAAATCTATCATTTGAACTATCTGCACAACTGTGAGACTCGAAGAGGCCAGGTACTGCTTTGGTCTGCCAATAAGGTGTTTGAAGAGCTTACAGATATTGAAAGACAGTTCCACAAGGCCTTCTACACAGTCCGAGCCTATCTAAACTGTGATCGCTACTCTGTGGGCCTTCTGGATATGACTAAGGAGAAGGAATTCTTTGATGTGTGGCCAGTGCTTATGGGAGAAGCTCAACCATACTCAGGACCCCGAACTCCTGATGGCAGAGAAATCCAGTTTTACAAAGTAATTGACTATATCCTCCATGGCAAAGAAGATATTAAAGTTATTCCAACTCCCCCAGAAGATCACTGGGCATTGGTCAGCGGCCTCCCAACCTACGTAGCAGAAAGTGGCTTTATCTGTAACATTATGAATGCCCCTGCAGATGAGATGTTTCAATTTCAGAAAGAGCCACTAGATGAATCTGGATGGATTATTAAAAACGTCCTCTCCATGCCTATAGTCAACAAAAAAGAGGAGATTGTTGGAGTGGCTACTTTTTACAACAGGAAAGATGGGAAACCCTTTGATGAGCAAGATGAAGTTCTTATGGAGTCCCTAACACAATTCCTTGGCTGGTCTGTGCTCAATCCTGACACCTATGACAAGATGAATAAACTGGAAAACCGAAAGGACATTGCCCAAGATATGGTGTTATACCACGTGAAATGTGATAAGGATGAAATCCAGGAAGTGCTGCCAACAAGAGAACGGTTTGGAAGGGAACCCATGGACTGTGATGAGGATGAACTCAGAATGATCCTGAAAGATGAGCTGCCAGGACCCAACAAGTTTGACATCTATGAGTTCCACTTCTCAGACCTGGAATGTACGGAGCTGGAGCTGGTGAAATGTGGGATCCAGATGTACTATGAACTGGGTGTGGTCAAGAAATTCCAGATCCCTCAGGAGGTCTTAGTTCGGTTCTTGTATTCGGTCAGCAAAGGATACCGAAGAATTACTTACCATAATTGGCGCCATGGCTTTAATGTGGCTCAAACCATGTTCACACTTCTCATGACAGGCAAATTGAAGTCCTATTACACAGATTTGGAAGCTTTCGCCATGGTGACAGCCGGCCTATGCCATGACATTGACCACAGGGGAACCAACAACCTCTACCAGATGAAATCCCAGAATCCATTAGCAAAGCTCCATGGCTCATCAATTCTAGAAAGACACCATCTGGAGTTTGGAAAGTTCTTGCTTTCAGAAGAGAGCCTGAATATCTATCAGAACCTGAATCGTCGTCAACACGAGCACGTAATCCACCTGATGGACATCGCCATTATTGCCACAGATCTGGCCCTCTACTTCAAAAAAAGAACAATGTTTCAGAAGATTGTGGATGAATCCAAAGGATATGAAGACAAGAAAAGCTGGGTGGAATACCTCTCCCTGGAGACAACAAGGAAAGAGATTGTCATGGCAATGATGATGACTGCATGTGACTTGTCTGCCATCACCAAGCCATGGGAAGTCCAGAGTAAGGTAGCACTGCTAGTGGCTGCTGAGTTCTGGGAACAGGGTGATTTGGAGAGAACAGTGCTTGATCAGCAGCCAATTCCCATGATGGACAGAAACAAAGCTGATGAGCTGCCTAAACTGCAAGTGGGGTTCATTGACTTCGTGTGTACATTTGTATACAAGGAGTTTTCACGTTTCCATGAGGAAATCCAGCCCATGTTTGACAGGCTGCAGAATAACAGGAAGGAATGGAAGGCCCTGGCTGATGAGTATGAGGCTAAAGTGAAGGCTTTGGAGGAAGAAAAGAAAAAAGAAGAGGAGAAACCTGTAGCAAAGAAAGTTGGCACCGAGATTTGCAACGGAGGTCCGCCTCCACAATCTTCCACCTGCTGCATCCTCATGAACTTAGAGCCACCCAAGCCTGAGTTCCGATCGGCCACTAGAGTGGTTGGAGGACCCGTTACTCCTAGGAAAGGACCACCCAAATTCAAGCAGCGGCAAACTCGTCAGTTCAAGAGCAAGCCCCCCAAGAAAGGTGTACAAGGTTTTGGTGATGATATTCCTGGAATGGAAGGCTTGGGAACAGACATAACTGTCATCTGTCCCTGGGAAGCCTTCAACCACTTGGAGCTGCATGAGTTGGCCCAGTATGGCATTATT
Antechinus_stuartii  ?????????ATGAAGAGAAATATAGTCAGCACTCAGCATTCATATGTGAACATCCCCGAGGTGATTGTACAAGACACTGCAGAAGAACTAAGAAGAATAGAAAATGGAGGTTACAGTTCACTCTCTGATGATGATGATGATGATGACAGTGTCTCTGGGATGGAGCATAGAAACCACCAAGATGGGGATATTTTCAGAAATAACTCCGATGAAAAGGAAAGAACATCTTCACAGAGGAGTCAGTACCTTCCTGGTCCCATCGCACTCTTCAACGTTAACAACAGCAGCAATAAAGACCAAGAGGCAAAAGAGGAAGAGGAAAAGAAAAAGAAAAAGAAAAAAGAAAAGAAAGACAAATCTGATGATAAAAAGGAGAAGAAAAAGGATCCAGAAAAGAAAAAGAATAAGGAAAAAAAGAAAGAGAAAGAGAAGAAAA------------AGAAAGAGGAACCGAGTAAAGATAAGAAAGAAGATGAGAAGAAAGAAGTTACAGTTATTGATCCAGCGGGGAACACGTATTACAACTGGCTGTTTTGTATAGCTATGCCTGTGATGTACAACTGGACCATGATCATTGCAAGAGCATGTTTTGAGGAACTTCAGTCTGATTACTTAGCATATTGGATTATTTTGGACTACTTCTCAGATGTAATCTATATTCTGGACATGATTGTACGAACAAGGACAGGTTACCTGGAACAAGGATTAATTGTGAAAGATCAGTCTAAGCTCCTGAAGAAATATAAGTCACATTTGCAATTTAAACTTGATGTTCTCTCAATGATACCAACTGATCTGCTGTTTTTTAAATTGGGATGGAGCTATCCAGAGATACGATTAAACAGATTACTCAGGATATCACGGATGTTTGAATTCTTCCAACGGACAGAAACAAGGACAAACTATCCAAATATCTTTAGGATTTCTAATCTTTGCATGTATATTGTGATTATCATCCACTGGAATGCATGCGTATACTATTCTATCTCTAAAGCCATTGGATTTGGGAATGATACATGGGTCTATCCTGACATTAATGACCCTGAATTTGGTCGTCTGGCTAGAAAGTATGTTTATAGTCTCTACTGGTCAACACTGACCTTAACCACCATTGGTGAAACTCCACCTCCTGTTTTGGATTCTGAGTATGTCTTCGTGGTGGTTGACTTCTTGATCGGAGTGTTAATTTTCGCTACCATCGTCGGTAATATCGGCTCCATGATTTCTAATATGAATGCAGCCAGAGCAGAATTTCAAGCAAAAATTGATGCTGTGAAACAATATATGCATTTTCGAAATGTGAGCAAAGATATGGAAAAGAGGGTTATCAAGTGGTTTGACTACTTATGGACAAATGAAAAAACAGTAGATGAAAGGGAAGTCTTGAGATATCTACCAGATAAATTAAAGGCAGAGATTGCCATCAACGTTCATCTAGACACATTAAAGAAAGTACGCATTTTTGCTGATTGTGAAGCTGGACTATTGGTGGAACTGGTCTTGAAGTTACAACCTCAAGTCTATAGCCCTGGTGATTACATTTGCAAAAAAGGAGACATTGGACGGGAGATGTACATTATCAAAGAAGGGAAACTGGCTGTGGTAGCAGATGATGGGATCACACAGTTTGTGGTCTTGAGTGACGGTAGTTACTTTGGAGAGATTAGCATCCTCAACATTAAAGGCAGCAAAGCTGGCAACCGAAGAACAGCCAATATTAAAAGTATTGGTTACTCCGATCTCTTCTGTCTATCAAAAGATGATCTCATGGAAGCTCTAACCGAATACCCAGATGCTAAATGTATTCTAGAAGAGAAAGGCAGACAAATCTTAATGAAGGATGGACTGTTGGACATAAATATTGCAAATGCAGGAAGTGATCCTAAGGACCTGGAAGAGAAGGTCACACAAATGGAGGGATCGGTAGACCGTTTGCATACAAGATTTGCCAGGATTCTGGCTGAGTATGAATCAATGCAGGCGAAGTTGAAGCAAAGGCTAACTAAAGTTGAGAAATTCTTGAAACCATTAATTGAAACAGAGTTCTCAGATATCGACGCACTAGAA---------------ACAGAGTCTACACAGGAAATGGGGGCTGGAGCCAGTGCTGAGGAGAAACATTCAAGGGAATTGGAAAAGAAACTGAAGGAAGATGCTGAGAAAGATGCTAGGACAGTGAAGCTGCTTCTGCTGGGTGCTGGTGAATCTGGAAAAAGCACCATCGTTAAGCAGATGAAAATTATCCATCAAGATGGTTACTCCCTGGAGGAGTGCCTAGAGTTTATTGCCATCATTTATGGCAACACCCTACAATCCATTCTAGCCATTGTCCGAGCCATGACAACCCTCAACATCCAGTACGGAGACTCAGCCAGACAAGATGATGCAAGGAAGCTAATGCATATGGCAGACACTATCGAGGAGGGCACAATGCCCAAAGAGATGTCCGACATCATTCAACGACTGTGGAAGGACTCGGGCATCCAAGCCTGCTTTGACCGAGCCTCTGAATACCAGCTAAACGACTCTGCGGGATACTACCTCTCAGACCTGGAGCGGCTGGTGACCCCTGGCTACGTGCCCACAGAGCAGGACGTGCTGAGGTCCCGAGTCAAGACAACAGGTATCATTGAGACCCAGTTCTCCTTCAAGGACCTCCACTTCAGAATGTTTGATGTGGGAGGCCAACGCTCAGAGAGGAAAAAATGGATCCACTGCTTCGAAGGTGTCACCTGCATCATCTTCATTGCGGCTCTCAGCGCCTACGACATGGTGTTGGTGGAAGATGATGAAGTGAACCGGATGCACGAGAGTCTCCACCTGTTCAACAGCATCTGTAACCACCGTTACTTTGCCACGACCTCCATTGTCTTGTTCCTTAACAAGAAGGACGTCTTCACAGAGAAGATTAAGAAGGCCCCCCTCAACATCTGCTTTCCTGACTATGACGGCCCCAACACCTACGACGATGCGGGGAACTACATTAAGCTACAGTTCCTGGAGCTGAACATGCGGCGGGACGTGAAGGAGATCTACTCGCACATGACGTGCGCCACAGATACCCAGAACGTCAAGTTCGTCTTCGATGCGGTCACCGACATTATCATCAAGGAGAACCTGAAGGACTGCGGCCTCTTCATGCCGGTGATCAATATCGAAGACCTGACGGAGAAGGACAAGCTGAAGATGGAGGTGGAGCAGCTGAAGAAGGAGCTGACGCTGGAGAGGCAGGTGGTCTCCAAATCCTGTGAAGAAGTGAGGGACTACATCGAGGAGAGGTCTGGGGAGGACCCTCTTGTGAAGGGAATCCCAGAGGACAAGAACCCCTTCAAGGAGATCAAGGGGGGCTGCGTCATCTCCATGGGGGAAGTGACAGAGGCAGAAGTGGAGAAGTTTCTGGATGAAAATGTCGGTTTTGCCAAAAACTACTACAATCTCCAGTTCCGGGCTAGGGTCATCTCCGAGCTGCTGGGGGCCCGGGAAGCCTCTGTGGATTTCAGCCACTTCCACTCCTTGACCAGCGTGGAAGAAAGCGAGATCATGTTTGACCTGCTGCGAGATTTCCAGGAGAACTTGCAGCCCGAGAAGTCGATGATGAACCTCATGAAGAAGCTGTGCTTTCTCCTGCAGGCGGACCGCATGAGTCTGTTCATGTACAGGGCACGGAATGGGATTGCAGAGCTTGCTACCAGGATCTTCAATGTCCACACAGAGGCGACCTTTGAGGAGTGCTTGGTGATGCCTGATTCAGAGATTGTCTTCCCTCTGGACATGGGCGTGGTGGGCCATGCTGCCCAATCCAAAAAACTTGTGAATGTCCCCAATGTAGAAGAGGATGAGCACTTCTGTGATTTTGTTGATGAACTCACAGAATACAAGACCAAAAACATCTTAGCTTCCCCTATAATGAATGGAAAAGATGTTGTAGCTATTATCATGGCTGTGAATAAAGTGGATGGACCATGTTTTACCAAGAGGGATGAAGAGATTCTAATGAAGTACCTCAATTTTGGAAATTTGTTCATGAAGGTGTTCCATCTATCCTACCTTCATAACTGTGAAACCCGCAGGGGACAGATACTCCTGTGGTCTGGGAGCAAAGTGTTTGAAGAACTTACAGACATCGAGAGGCAGTTCCACAAAGCCCTTTACACAGTCCGTGCCTTTCTCAACTGTGACAGATACTCTGTGGGACTCTTGGATATGACCAAGCAAAAGGAATTTTTTGATGTGTGGCCAGTGTTGATGGGAGAAGCCCCACCTTACACAGGACCCAAGACACCAGATGGAAGGGAAATCAACTTCTATAAGATTATCGACTATATCCTTCATGGGAAAGAGGATATTAAAGTAATACCGAATCCCCCTCCTGACCACTGGTCTTTGGTTAGTGGTCTCCCAACATATGTTGCCCAGAATGGTCTGATTTGTAATATCATGAATGCTGCTTCAGAAGACTTTTTCGCTTTCCAGAAAGAACCTCTGGATGAATCTGGATGGATGATTAAAAATGTCCTCTCGATGCCCATAGTCAACAAGAAGGAAGAAATCGTTGGAGTGGCTACATTTTATAATCGAAAAGATGGAAAGCCCTTTGATGACATGGATGAAACTCTCATGGAGTCTCTAGCCCAGTTCCTTGGCTGGTCTGTCCTAAATCCTGATACCTATGAGTCAATGAACAAGCTGGAAAACAGGAAGGATATATTTCAGGATATGGTCAAATATCATGTGAAGTGTGACAATAACGAGATACAGGAAATCCTGAAAACTAGAGAAGTCTATGGGAAGGAGCCTTGTGACTGTGAAGAAGAGGAATTATTTGAAATTCTAAAAGGTGAACTCCCAGATGCAGAGAAATATGAAATTAATAAATTCCACTTCAGTGACCTGCCCCTGACAGAGCTGGAACTAGTGAAATGTGGAATCCAAATGTATTATGAACTGAAAGTGGTGGATAAGTTTCACATACCCCAGGAGGCCCTAGTACGGTTCATGTACTCTCTCAGCAAAGGGTACCGAAAAATTACCTACCACAACTGGCGCCATGGATTCAACGTGGGACAGACCATGTTCTCATTGCTTGTGACAGGGCAACTAAAACGGTACTTCACAGACCTGGAGGCCTTGGCCATGGTGACTGCTGCTTTCTGCCATGACATCGACCACAGAGGCACCAATAATCTCTACCAGATGAAATCTCAGAATCCACTGGCCAAACTCCATGGCTCTTCTATCTTGGAAAGACATCATTTGGAATTTGGTAAAACTCTGCTGAGGGATGAGAATCTAAATATCTTCCAGAACCTTAATCGAAGGCAGCATGAGCATGTCATCCACATGATGGATATTGCAATCATTGCTACTGACCTGGCCCTTTATTTCAAAAAAAGGACAATGTTCCAGAAGATAGTGGATCAGTCTAAAACTTATGACAATGAACAGGATTGGACCCAATACATGATGTTGGAACAGACTCGGAAGGAAATTGTCATGGCAATGATGATGACTGCCTGTGATTTGTCTGCTATAACCAAGCCCTGGGAAGTTCAGAGCAAGGTGGCTCTTTTGGTGGCTGCTGAATTCTGGGAACAAGGAGATTTGGAGAGAAGTGTGCTCCAGCAGAACCCTATTCCCATGATGGACAGGAATAAAGCGGATGAACTCCCCAAACTGCAAGTCGGTTTCATCGACTTTGTCTGCACTTTTGTCTACAAGGAGTTTTCCCGCTTTCACGAGCAGATCACCCCCATGCTGGATGGTATTACCAATAACCGCAAGGAGTGGAAGGCCCTAGCTGATGAATATGAGGCCAAGATGAAAGCCCTGGAAGAGGAGAAGCAGAAAAAAGAAGAAACTAAACAAGCAGCTGCTGGACAACAGGTAAAACCTGTGGCTGGAGAAGGAGCCCAACAATCCAAGTCCTGTTCTATTCAGATGGCCCTCGAGCAGGAAGCTGTGGAGAAGTTTCTCAAAGAAAATCCCACCTTCACAGAGAAATACTTTGAAAAGGTTCTGAGCCCCGAGAATGTGATCAGTGCGTGTGAGGGCAGGGGTCTGGTGGATTTCTCAACCTTTAAGGAACTGTGCCAGGTGGAGGAGAGCGAAATGCTTTTTGAGCTCGTTCAGGACATGCAAGAAAATATCAACATGGAGAAGGTGGTCTTCAAAATCCTTAAGAGAATATGCACCATCATCCACGCCGACCGCTGCAGCCTCTTCATGTACCGGCAGAGGAACGGCGTTGCAGAACTGGCCACGAGGCTCTTCAACGTCCAGCAGGACAGCGTCCTGGAAGAGTGCCTGGTGCCCCCCGACTCCGAGATTGTGTTCCCTCTGGACATGGGGGTCATCGGACACGTGGGTCAGACCAAGAAGACCGTCAACATCCAAAACGTCGATGAGTGTTCCAACTTCAGCTCATTTGTAGATGAGCTCACTGAATATGTGACCAAGAACATACTTGCCACACCCATCATGAATGGCAAAGATGTTGTTGCTGTAATCATGGCCATAAATAAAACCGATGGCCCATTTTTCACCAATGAAGATCAAGATGTCTTCTTGAAGTATCTGAATTTTGCCTCCTTAAGCCTAAAAATCTATCATTTGAACTATCTGCACAACTGTGAGACTCGAAGAGGCCAGGTACTGCTTTGGTCTGCCAATAAGGTGTTTGAAGAGCTTACAGATATTGAAAGACAGTTCCACAAAGCCTTCTACACAGTCCGAGCCTATCTAAACTGTGATCGCTACTCTGTGGGCCTCCTGGATATGACTAAGGAGAAGGAATTCTTTGATGTGTGGCCAGTGCTTATGGGAGAAGCTCAACCATACTCAGGACCCCGAACTCCTGATGGCAGAGAAATCCAGTTTTACAAAGTAATTGACTATATCCTCCATGGCAAAGAAGATATTAAAGTTATTCCAACTCCCCCAGAAGATCACTGGGCATTGGTCAGCGGCCTCCCAACCTACGTAGCAGAAAGTGGCTTTATCTGTAACATTATGAATGCCCCTGCAGATGAGATGTTTCAATTTCAGAAAGAGCCACTAGATGAATCTGGATGGATTATTAAAAACGTCCTCTCCATGCCTATAGTCAACAAAAAAGAGGAGATTGTTGGAGTGGCTACTTTTTACAACAGGAAAGATGGGAAACCCTTTGATGAGCAAGATGAAGTTCTTATGGAGTCCCTAACACAATTCCTTGGCTGGTCTGTGCTCAATCCTGACACCTATGACAAGATGAATAAACTGGAAAACCGAAAGGACATTGCCCAAGATATGGTGTTATACCACGTGAAATGTGATAAGGATGAAATCCAGGAAGTGCTGCCAACAAGAGAACGGTTTGGAAGGGAACCCATGGACTGTGATGAGGATGAACTCAGAATGATCCTGAAAGATGAGCTGCCAGGACCCAACAAGTTTGACATCTATGAGTTCCACTTCTCAGACCTGGAATGTACGGAGCTGGAGCTGGTGAAATGTGGGATCCAGATGTACTATGAACTGGGTGTGGTCAAGAAATTCCAGATCCCTCAGGAGGTCTTAGTTCGGTTCTTGTATTCGGTCAGCAAAGGATACCGAAGAATTACTTACCATAATTGGCGCCATGGCTTTAATGTGGCTCAAACCATGTTCACACTTCTCATGACAGGCAAATTGAAGTCCTATTACACAGATCTGGAAGCTTTCGCCATGGTGACAGCCGGCCTATGCCATGACATTGACCACAGGGGAACCAACAACCTCTACCAGATGAAATCCCAGAATCCATTAGCAAAGCTCCATGGCTCATCAATTCTAGAAAGACACCATCTGGAGTTTGGAAAGTTCTTGCTTTCAGAAGAGAGCCTGAATATCTATCAGAACCTGAATCGTCGTCAACACGAGCACGTAATCCACCTGATGGACATCGCCATTATTGCCACAGATCTGGCCCTCTACTTCAAAAAAAGAACAATGTTTCAGAAGATTGTGGATGAATCCAAAGGATATGAAGACAAGAAAAGCTGGGTGGAATACCTCTCCCTGGAGACAACAAGGAAAGAGATTGTCATGGCAATGATGATGACTGCATGTGACTTGTCTGCCATCACCAAGCCATGGGAAGTCCAGAGTAAGGTAGCACTGCTAGTGGCTGCTGAGTTCTGGGAACAGGGTGATTTGGAGAGAACAGTGCTTGATCAGCAGCCAATTCCCATGATGGACAGAAACAAAGCTGATGAGCTGCCTAAACTGCAAGTGGGGTTCATTGACTTCGTGTGTACATTTGTATACAAGGAGTTTTCACGTTTCCATGAGGAAATCCAGCCCATGTTTGACAGGCTGCAGAATAACAGGAAGGAATGGAAGGCCCTGGCTGATGAGTATGAGGCTAAAGTGAAGGCTTTGGAGGAAGAAAAGAAAAAAGAAGAGGAGAAACCTGTAGCAAAGAAAGTTGGCACCGAGATTTGCAACGGAGGTCCGCCTCCACAATCTTCCACCTGCTGCATCCTCATGAACTTAGAGCCACCCAAGCCTGAGTTCCGATCGGCCACTAGAGTGGTTGGAGGACCCGTTACTCCTAGGAAAGGACCACCCAAATTCAAGCAGCGGCAAACTCGTCAGTTCAAGAGCAAGCCCCCCAAGAAAGGTGTACAAGGTTTTGGTGATGATATTCCTGGAATGGAAGGCTTGGGAACAGACATAACTGTCATCTGTCCCTGGGAAGCCTTCAACCACTTGGAGCTGCATGAGTTGGCCCAGTATGGCATTATT
Dasyurus_hallucatus  ?????????ATGAAGAGAAATGTAGTCAGCACTCAGCATTCGTATGTGAACATCCCCGAGGTGATTGTACAAGACACCTCAGAGGAACTAAGAAGGATAGAAAATGGAGGTTACAGTTCACTCTCTGATGATGACGATGATGATGACAGTGTCTCTGGGATGGAGCATGGAAACCACCAAGAGGGGGATGTTTTCAGAAATAACTCCAATGAAAAGGAAAGAACATCTTCACAGAGGAGTCAGTACCTTCCTGGTCCCATCGCACTCTTCAACGTTAACAACAGCAGCAATAAAGACCAAGAGGTGAAAGAGGAAGAGGAAAAGAAAAAGAAAAAGAAAAAAGAAAAGAAAGACAAATCCGATGATAAAAAGGAGAAGAAAAAGGATCCAGAAAAGAAAAAGAATAAGGAAAAAAAGAAAGAGAAAGAGAAGAAAA------------AGAAAGAGGAACCGAAAAAAGATAAGAAAGAAGATGAGAAGAAAGAAGTTACAGTTATTGATCCAGCGGGGAACACATATTACAACTGGCTGTTTTGTATAGCTATGCCTGTGATGTACAACTGGACCATGATCATTGCAAGAGCATGTTTTGAGGAACTTCAGTCTGATTACTTAACATATTGGATTATTTTGGACTACTTCTCAGATGTAATCTATATTCTTGACATGATTGTACGAACAAGGACAGGTTACCTGGAACAAGGATTAATTGTGAAAGATCAGTCTAAGCTCTTGAACAAATATAAGTCACATTTGCAATTTAAACTTGATGTTATCTCAGTGATACCAACGGATCTGCTGTTTTTTAAATTGGGATGGAACTATCCAGAGATAAGATTAAACAGATTACTCAGGATATCACGTATGTTTGAATTCTTCCAACGGACTGAAACAAGGACAAACTATCCAAATATCTTTAGGATTTCTAATCTTTGCATGTATATTGTGATTATCATCCACTGGAATGCATGTGTATACTATTCTATCTCTAAAGCCATTGGATTTGGGAATGATACATGGGTCTATCCTGACATTAATGACCCTGAATTTGGTCGTCTGGCTAGAAAGTATGTTTATAGTCTCTACTGGTCAACACTGACCTTAACCACCATTGGTGAAACGCCCCCTCCTGTTTTGGATTCTGAGTATGTCTTCGTGGTGGTTGACTTCTTGATTGGAGTGTTAATTTTTGCTACCATCGTCGGTAATATCGGCTCCATGATTTCTAATATGAATGCAGCCAGAGCAGAATTTCAAGGAAAAATTGATGCTGTGAAACAGTATATGCATTTTCGAAATGTGAGCAAAGATATGGAAAAGAGGGTTATCAAGTGGTTTGACTACTTATGGACAAATGAAAAAACAGTAGATGAAAGGGAAGTCTTGAGATATCTACCAGATAAACTAAAGGCGGAGATTGCCATCAATGTTCACCTAGACACATTAAAGAAAGTACGCATTTTTTCTGATTGTGAAGCTGGACTATTGGTGGAACTGGTCTTGAAGTTACAGCCTCAGGTCTATAGTCCTGGTGATTACATTTGCAAAAAAGGAGACATTGGACGGGAGATGTACATTATCAAAGAAGGGAAACTGGCTGTGGTAGCAGATGATGGGATCACACAGTTTGTGGTCTTGAGTGACGGTAGTTACTTCGGAGAGATTAGCATCCTCAACATTAAAGGCAGCAAAGCTGGCAACCGAAGAACAGCCAATATTAAAAGTATCGGTTATTCAGATCTCTTCTGCCTATCAAAAGATGATCTCATGGAAGCTCTAACTGAATACCCAGATGCTAAATGTATTCTAGAAGAGAAAGGCAGACAAATCTTAATGAAGGACGGACTGTTGGATATAAATATTGCAAATGCAGGAACTGATCCTAAGGACCTGGAAGAGAAGGTCACACAAATAGAGGGATCAGTAGATCGTTTGCATACAAGATTTGCCAGGATTCTGGCTGAGTATGAATCAATGCAGGCGAAGTTGAAGCAAAGGCTAACTAAAGTTGAGAAATTCTTGAAACCAATAATTGAAACAGAGTTTTCAGATATCGAAGCACTAGAA---------------ACAGAGTCTACACAGGAAATGGGGGCTGGAGCCAGTGCTGAGGAGAAACATTCAAGGGAATTGGAAAAGAAACTGAAGGAAGATGCTGAGAAAGATGCTCGGACAGTGAAGCTGCTTCTGCTGGGGGCTGGTGAATCTGGAAAAAGCACCATCGTTAAGCAGATGAAAATTATCCATCAAGATGGTTACTCTCTGGAGGAGTGCCTAGAGTTTATTGCCATCATTTATGGCAACACCCTACAGTCCATTCTGGCCATCGTCCGAGCCATGACAACCCTCAACATCCAGTACGGAGACTCAGCCAGACAAGATGATGCAAGGAAGCTGATGCATATGGCAGACACTATCGAGGAGGGCACAATGCCCAAGGAGATGTCCGACATCATTCAACGACTGTGGAAGGACTCGGGCATCCAAGCCTGCTTTGACCGAGCCTCTGAATACCAGCTAAATGACTCTGCGGGATACTACCTCTCAGACCTGGAGCGGCTGGTGACCCCTGGTTACGTGCCCACAGAGCAGGATGTGCTGAGGTCCCGAGTCAAGACAACAGGTATCATTGAGACCCAGTTCTCCTTCAAGGACCTCCACTTCAGAATGTTTGATGTGGGTGGCCAACGCTCAGAGAGGAAAAAATGGATCCACTGCTTCGAAGGTGTCACCTGCATCATCTTCATTGCGGCTCTCAGCGCCTATGACATGGTGTTGGTGGAAGATGATGAAGTGAACCGGATGCACGAGAGTCTCCACCTGTTCAACAGCATCTGTAATCACCGTTACTTTGCCACGACCTCCATTGTCTTGTTCCTTAACAAAAAGGACGTTTTCACAGAGAAGATTAAGAAGGCCCCCCTCAACATCTGCTTTCCTGACTATGACGGCCCCAACACCTATGACGATGCAGGGAACTACATTAAGCTACAGTTCCTGGAGCTGAACATGCGGCGGGATGTGAAGGAGATCTACTCGCACATGACGTGCGCCACAGATACCCAGAACGTCAAGTTTGTCTTCGATGCGGTCACCGACATCATCATCAAGGAGAACCTGAAGGACTGCGGTCTCTTCATGCCAGTGATCAATATCGAAGACCTGACGGAGAAGGACAAGCTGAAGATGGAGGTGGAGCAGCTGAAGAAAGAGCTGACGCTGGAGAGGCAGGTGGTCTCGAAATCCTGTGAAGAAGTGAGGGACTACATCGAGGAGAGGTCGGGGGAGGACCCTCTTGTGAAGGGGATCCCGGAGGACAAGAACCCCTTCAAGGAGATCAAGGGGGGCTGCGTCATCTCCATGGGGGAAGTGACAGAAGCAGAAGTGGAGAAGTTTCTGGATGAAAATATCGGCTTTGCCAAGAACTACTACAACCTCCAGTTCCGGGCCAGGGTCATCTCCGAGCTGCTGGGGGCCCGGGAAGCCTCCGTGGACTTCAGCCACTTCCACCCCTTGACCAGCGTGGAAGAAAGCGAGATCATGTTTGACCTGCTGCGAGATTTCCAGGAGAACTTGCAGCCCGAGAAGTCGATGATGAACCTCATGAAGAAGCTGTGCTTTCTCCTGCAGGCAGATCGCATGAGTCTGTTCATGTACCGGGCACGGAATGGGATTGCAGAGCTTGCTACCAGGATCTTCAATGTCCACACAGAGGCGGCCTTTGAGGAGTGCCTGGTGATGCCCGATTCAGAGATTGTCTTCCCTCTGGATATGGGCGTGGTGGGCTATACTGCCCAATCCAAAAAACTTGTGAACGTCCCCAATGCAGAAGAGGATGAACACTTCTGTGATTTTGTTGATGAACTCACAGAATACAAGACCAAAAACATCTTAGCTTCCCCTATAATGAATGGAAAAGATGTTGTAGCTATTATCATGGCTGTGAATAAAGTGGATGGACCATGTTTTACCAAGAGGGATGAAGAGATTCTAATGAAGTACCTCAATTTTGGAAATTTGTTCATGAAGGTGTTCCATCTATCCTACCTTCATAATTGTGAAACCCGCAGGGGCCAGATACTCCTGTGGTCTGGGAGCAAAGTGTTTGAAGAACTTACAGACATCGAGAGGCAGTTCCACAAAGCCCTTTACACAGTCCGTGCCTTTCTCAACTGTGACAGATACTCTGTGGGACTCTTGGATATGACCAAGCAAAAGGAATTTTTTGATGTGTGGCCAGTGTTGATGGGAGAAGCCCCACCTTACACAGGACCCAAGACACCAGATGGAAGGGAAATCAACTTCTATAAGATTATCGACTATATCCTTCATGGGAAAGAGGATATTAAAGTAATACCGAATCCCCCTCCTGACCACTGGTCTTTGGTTAGTGGTCTCCCAACATATGTTGCCCAGAATGGTCTGATTTGCAATATCATGAATGCTGCTTCAGAAGACTTTTTCGCTTTCCAGAAAGAACCTCTGGATGAATCTGGATGGATGATTAAAAATGTCCTCTCAATGCCCATAGTCAACAAGAAGGAAGAAATCGTTGGAGTGGCTACATTTTATAATCGAAAAGATGGAAAGCCCTTTGATGACATGGATGAAACTCTCATGGAGTCTCTAGCCCAGTTCCTTGGCTGGTCTGTCCTAAATCCTGACACCTATGAGTCAATGAACAAGCTGGAAAACAGGAAGGATATATTTCAGGATATGGTCAAATATCATGTGAAGTGTGACAATGATGAGATACAGGAAATCCTGAAAACTAGAGAAGTCTATGGGAAGGAGCCTTGTGACTGTGAAGAAGAGGAATTATTTGAAATTCTAAAAGGTGAACTCCCAGATGCAGAGAAATATGAAATTAATAAATTCCACTTCAGTGACCTGCCCCTGACAGAGTTGGAGCTAGTAAAATGTGGAATCCAAATGTATTATGAACTGAAAGTGGTGGATAAGTTTCACATACCCCAGGAGGCCCTAGTACGGTTCATGTACTCTCTCAGCAAAGGGTACCGAAAAATTACCTATCACAACTGGCGCCATGGATTCAACGTGGGACAGACCATGTTCTCATTGCTTGTGACAGGGCAGCTTAAACGGTATTTCACAGACCTGGAGGCCTTGGCCATGGTGACTGCTGCTTTCTGTCATGACATTGATCACAGAGGCACCAATAATCTCTACCAGATGAAATCTCAGAATCCACTGGCCAAACTCCATGGCTCTTCTATCTTGGAAAGACATCATTTGGAATTTGGCAAAACTCTCCTGAGGGATGAGAATCTAAATATCTTCCAGAACCTTAATCGAAGGCAGCATGAACATGTCATCCACATGATGGATATTGCAATCATTGCTACTGACCTGGCCCTTTATTTCAAAAAAAGGACAATGTTCCAGAAGATAGTGGATCAGTCTAAAACTTATGACAATGAACAGGATTGGACCCAATACATGATGTTGGAACAGACTCGGAAGGAAATTGTCATGGCAATGATGATGACTGCCTGTGATTTGTCTGCTATAACTAAGCCCTGGGAAGTTCAGAGCAAGGTGGCTCTTTTGGTGGCTGCTGAATTCTGGGAACAAGGAGATTTGGAGAGAAGTGTGCTCCAGCAGAACCCTATTCCCATGATGGACAGGAATAAAGCAGATGAACTCCCCAAGCTGCAAGTCGGTTTCATTGACTTTGTCTGCACTTTTGTCTACAAGGAGTTTTCCCGCTTTCATGAGCAGATCACCCCCATGCTGGATGGTATCACCAATAACCGCAAGGAGTGGAAGGCCCTGGCTGATGAATATGATGCCAAGATGAAAGCCCTGGAAGAGGAGAAGCAGAAAAAAGAAGAAACTAAGCAAGCAGCTGCCGGACAACAGGTAAAACCTGTGGCTGGAGAAGGAGCCCAACAATCCAAGTCCTGTTCTATTCAGATGGCCCTCGAGCAGGAAGTTGTGGAGAAGTTTCTCAAAGAAAATCCCACCTTCACAGAGAAATACTTTGAAAAGGTTCTGAGCCCAGAGAATGTGATCAGTGCATGTGAGGGCAGGGGCCTAGTGGATTTCTCAACCTTTAAGGAGCTGTGCCAGGTGGAGGAGAGCGAAATGCTTTTTGAGCTTGTTCAGGACATGCAAGAAAATATCAACATGGAGAAGGTGGTCTTCAAAATCCTTAAGAGAATATGCACCATCATCCACGCCGACCGCTGCAGCCTCTTCATGTACCGGCAAAGGAACGGCGTTGCAGAACTGGCCACGAGGCTCTTCAACGTCCAGCCGGACAGCATCCTGGAAGAGTGCCTGGTGCCCCCTGACTCGGAGATTGTGTTCCCTCTGGACATGGGTGTCATCGGACACGTGGGTCAGACCAAGAAGACCGTCAACATCCAGAACGTCGATGAGTGTTCCAACTTCAGCTCATTTGTAGATGAGCTCACTGAATATGTGACCAAGAACATACTTGCTACACCTGTCATGAATGGCAAAGATGTTGTTGCTGTAATCATGGCCATAAATAAAACCGATGGCCCATTTTTCACCAGTGAAGATCAAGATGTCTTCTTGAAGTATCTGAATTTTGCCTCCTTGAGCCTAAAAATCTATCATTTGAACTATCTACACAACTGTGAGACTCGAAGAGGCCAGGTACTGCTTTGGTCTGCCAATAAGGTGTTTGAGGAGCTTACAGATATTGAAAGACAGTTCCACAAGGCCTTCTACACAGTTCGAGCCTATCTAAACTGTGACCGCTACTCTGTGGGCCTCCTGGATATGACTAAGGAGAAGGAATTCTTTGATGTGTGGCCAGTGCTTATGGGAGAAGCGCAACCATACTCAGGACCCCGAACTCCTGATGGCAGAGAAATCCAGTTTTACAAAGTAATTGACTATATCCTTCATGGGAAAGAAGACATTAAAGTTATTCCAACTCCCCCAGAAGATCACTGGGCACTGGTCAGCGGCCTCCCAACCTACGTAGCAGAAAGTGGCTTTATCTGTAACATTATGAATGCCCCTGCAGATGAGATGTTTCAATTTCAGAAAGAGCCACTAGATGAATCTGGATGGATTATTAAAAACGTCCTCTCCATGCCTATAGTCAACAAAAAAGAGGAGATTGTTGGAGTTGCTACTTTTTACAACAGGAAAGATGGGAAACCCTTTGATGAGCAAGATGAAGTTCTTATGGAGTCCCTAACACAATTCCTTGGCTGGTCTGTGCTCAATCCTGACACCTATGACAAGATGAATAAACTGGAAAACCGAAAGGACATTGCCCAAGATATGGTGTTATACCACGTGAAATGTGATAAGGATGAAATTCAAGAAGTGCTGCCAACAAGAGAACGGTTTGGAAGGGAACCCATGGACTGTGATGAGGATGAACTCAGAATGATCCTGAAAGATGAACTGCCAGGACCCAACAAGTTTGACATCTATGAGTTCCACTTCTCAGACCTGGAATGTACGGAGCTGGAGCTGGTGAAATGTGGGATCCAGATGTACTATGAACTGGGTGTTGTCAAGAAATTCCAGATCCCTCAGGAGGTCTTAGTTCGGTTCTTGTATTCCGTCAGCAAAGGATACCGAAGAATTACTTACCATAATTGGCGCCATGGCTTTAATGTGGCTCAAACCATGTTCACACTTCTCATGACAGGCAAATTGAAGTCCTATTACACAGATCTGGAAGCTTTCGCCATGGTGACAGCCGGCCTATGCCATGACATTGACCACAGGGGAACCAACAACCTCTACCAGATGAAATCCCAGAATCCATTAGCAAAGCTCCATGGCTCATCAATTCTAGAAAGACACCATCTGGAGTTTGGAAAGTTCTTGCTTTCAGAAGAGAGCCTGAATATCTATCAGAACCTGAATCGTCGTCAACACGAGCACGTAATCCACCTGATGGACATCGCCATTATTGCCACAGATCTGGCCCTCTACTTCAAAAAAAGAACAATGTTTCAGAAGATTGTGGATGAATCCAAAGGATATGAAGACAAGAAAAGCTGGGTGGAATATCTCTCCCTGGAGACAACAAGGAAAGAGATTGTCATGGCAATGATGATGACTGCATGTGACTTGTCTGCTATCACCAAGCCATGGGAAGTCCAGAGTAAGGTAGCATTGCTAGTGGCTGCTGAGTTCTGGGAACAGGGTGATTTGGAGAGAACAGTGCTTGACCAGCAGCCAATTCCCATGATGGACAGAAACAAAGCTGATGAGCTGCCTAAACTGCAAGTGGGGTTCATTGACTTCGTATGTACATTTGTATACAAGGAGTTTTCACGTTTCCATGAGGAAATCCAGCCCATGTTTGACAGGCTGCAGAATAACAGAAAGGAATGGAAGGCCCTGGCTGATGAGTATGAGGCTAAAGTGAAGGCTTTAGAGGAAGAAAAGAAGAAAGAAGAGGAGAAACCTGTAGCAAAAAAAGTTGGCACCGAGATTTGCAACGGAGGTCCGCCTCCACAATCTTCCACCTGCTGCATCCTCATGAACCTAGAGCCACCCAAGTCTGAGTTCCGATCGGCCACTAGAGTGGTTGGAGGACCCGTTACTCCTAGGAAAGGACCACCCAAATTCAAGCAGCGGCAAACTCGTCAGTTCAAGAGCAAGCCCCCCAAGAAAGGTGTACAAGGTTTTGGCGATGATATTCCTGGAATGGAAGGCTTAGGAACAGACATAACTGTCATCTGTCCCTGGGAAGCCTTCAACCACTTGGAGCTGCATGAGTTGGCCCAGTATGGCATTATT
Dasyurus_viverrinus  ?????????ATGAAGAGAAATGTAGTCAGCACTCAGCATTCGTATGTGAACATCCCCGAGGTGATTGTACAAGACACCTCAGAGGAACTAAGAAGGATAGAAAATGGAGGTTACAGTTCACTCTCTGAT------GATGATGATGACAGTGTCTCTGGGATGGAGTATGGAAACCACCAAGAGGGGGATGTTTTCAGAAATAACTCCAATGAAAAGGAAAGAACATCTTCACAGAGGAGTCAGTACCTTCCTGGTCCCATCGCACTCTTCAACGTTAACAACAGCAGCAATAAAGACCAAGAGGTGAAAGAGGAAGAGGAAAAGAAAAAGAAAAAGAAAAAAGAAAAGAAAGACAAATCTGATGATAAAAAGGAGAAGAAAAAGGATCCAGAAAAGAAAAAGACTAAGGAAAAAAAGAAAGAGAAAGAGAAGAAAA------------AGAAAGAGGAACCAAAAAAAGATAAGAAAGAAGATGAGAAGAAAGAAGTTACGGTTATTGATCCAGCGGGGAACACATATTACAACTGGCTGTTTTGTATAGCTATGCCTGTGATGTACAACTGGACCATGATCATTGCAAGAGCATGTTTTGAGGAACTTCAGTCTAATTACTTAGCATATTGGATTATTTTGGACTACTTCTCAGATGTAATCTATATTCTTGACATGATTGTACGAACAAGGACAGGTTACCTGGAACAAGGATTAATTGTGAAAGATCAGTCTAAGCTCTTGAACAAATATAAGTCACATTTGCAATTTAAACTTGACGTTATCTCAGTGATACCAACGGATCTGCTGTTTTTTAAATTGGGATGGAACTATCCAGAGATAAGATTAAACAGATTACTCAGGATATCACGTATGTTTGAATTCTTCCAACGGACAGAAACAAGGACAAACTATCCAAATATCTTTAGGATTTCTAATCTTTGCATGTATATTGTGATTATCATCCACTGGAATGCATGTGTATACTATTCTATCTCTAAAGCCATTGGATTTGGGAATGATACATGGGTCTATCCTGACATTAATGACCCTGAATTTGGTCGTCTGGCTAGAAAGTATGTTTATAGTCTCTACTGGTCAACACTGACCTTAACCACCATTGGTGAAACTCCCCCTCCTGTTTTGGACTCTGAGTATGTCTTCGTGGTGGTTGACTTCTTGATTGGAGTGTTAATTTTTGCTACCATCGTCGGTAATATCGGCTCCATGATTTCTAATATGAATGCAGCCAGAGCAGAATTTCAAGGAAAAATTGATGCTGTGAAACAGTATATGCATTTTCGAAATGTGAGCAAAGATATGGAAAAGCGGGTTATCAAGTGGTTTGACTACTTATGGACAAATGAAAAAACAGTAGATGAAAGGGAAGTCTTGAGATATCTACCAGATAAACTAAAGGCAGAGATTGCCATCAATGTTCACCTAGACACATTAAAGAAAGTACGCATTTTTTCCGATTGTGAAGCTGGACTATTGGTGGAATTGGTCTTGAAGTTACAGCCTCAGGTCTATAGTCCTGGTGATTACATTTGCAAAAAAGGAGACATTGGACGGGAGATGTACATTATCAAAGAAGGGAAACTGGCTGTGGTAGCAGATGATGGGATCACACAGTTTGTGGTCTTGAGTGATGGTAGTTACTTCGGAGAGATTAGCATCCTCAACATTAAAGGCAGCAAAGCTGGCAACCGAAGAACAGCCAATATTAAAAGTATCGGTTACTCAGATCTCTTCTGCCTATCAAAAGATGATCTCATGGAAGCTCTAACTGAATACCCAGATGCTAAATGTATTCTAGAAGAGAAAGGCAGACAAATCTTAATGAAGGATGGACTGTTGGATATAAATATTGCAAATGCAGGAAGTGATCCTAAGGACCTGGAAGAGAAGGTCACACAAATAGAGGGATCAGTAGATCGTTTGCATACAAGATTTGCCAGGATTCTGGCTGAGTATGAATCAATGCAGGCGAAGTTGAAGCAAAGGCTAACTAAAGTTGAGAAATTCTTGAAACCAATAATTGAAACAGAGTTCTCAGATATCGAAGCACTAGAA---------------ACAGAGTCTACACAGGAAATGGGGGCTGGAGCCAGTGCTGAGGAGAAACATTCAAGGGAATTGGAAAAGAAACTGAAGGAAGATGCTGAGAAAGATGCTCGGACAGTGAAGCTGCTTCTGCTGGGGGCTGGTGAATCTGGAAAAAGCACCATCGTTAAGCAGATGAAAATTATCCATCAAGATGGTTACTCCCTGGAGGAGTGCCTAGAGTTTATTGCCATCATTTATGGCAACACCCTACAGTCCATTCTGGCCATTGTCCGAGCCATGACAACCCTCAACATCCAGTACGGAGACTCAGCCAGACAAGATGATGCAAGGAAGCTAATGCATATGGCAGACACTATCGAGGAGGGCACAATGCCCAAGGAGATGTCCGACATCATTCAACGACTGTGGAAGGACTCAGGCATCCAAGCCTGCTTTGACCGAGCCTCTGAATACCAGCTAAATGACTCTGCGGGATACTACCTCTCAGACCTGGAGCGGCTGGTGACCCCTGGTTACGTGCCCACAGAGCAGGATGTGCTGAGGTCTCGAGTCAAGACAACAGGTATCATTGAGACCCAGTTCTCCTTCAAGGACCTCCACTTCAGAATGTTTGATGTGGGTGGCCAACGCTCAGAGAGGAAAAAATGGATCCACTGCTTCGAAGGTGTCACCTGCATCATCTTCATTGCGGCTCTCAGCGCCTATGACATGGTGTTGGTGGAAGATGATGAAGTGAACCGGATGCACGAGAGTCTCCACCTGTTCAACAGCATCTGTAACCACCGTTACTTTGCCACGACCTCCATTGTCTTGTTCCTTAACAAAAAGGACGTTTTCACAGAGAAGATTAAGAAGGCCCCCCTCAACATCTGCTTTCCTGACTATGACGGCCCCAACACCTACGACGATGCAGGGAACTACATTAAGCTACAGTTCCTGGAGCTGAACATGCGGCGGGATGTGAAGGAGATCTACTCGCACATGACATGCGCCACAGATACCCAGAACGTCAAGTTTGTCTTCGATGCGGTCACCGACATCATCATCAAGGAGAACCTGAAGGACTGCGGTCTCTTCATGCCGGTGATCAATATCGAAGACCTGACGGAGAAGGACAAGCTGAAGATGGAGGTGGAGCAGCTGAAGAAAGAGCTGACGCTGGAGAGGCAGGTGGTCTCGAAATCCTGTGAAGAAGTGAGGGACTACATCGAGGAGAGGTCAGGGGAGGACCCTCTTGTGAAGGGGATCCCGGAGGACAAGAACCCCTTCAAGGAGATCAAGGGGGGCTGCGTCATCTCCATGGGGGAAGTGACAGAGGCAGAAGTGGAGAAGTTTCTGGATGAAAATATCGGCTTTGCCAAGAACTACTACAACCTCCAGTTCCGGGCCAGGGTCATCTCCGAGCTGCTGGGGGCCCGGGAAGCCTCCGTGGACTTCAGCCACTTCCACCCCTTGACCAGCGTGGAAGAAAGCGAGATCATGTTTGACCTGCTGCGAGATTTCCAGGAGAACTTGCAGCCCGAGAAGTCGATGATGAACCTCATGAAGAAGCTGTGCTTTCTCCTGCAGGCAGATCGCATGAGTCTGTTCATGTACCGGGCACGGAATGGGATTGCAGAGCTTGCTACCAGGATCTTCAATGTCCACACAGAGGCGACCTTTGAGGAGTGCCTGGTGATGCCTGATTCAGAGATTGTCTTCCCTCTGGATATGGGCGTGGTGGGCTATACTGCTCAATCCAAAAAACTTGTGAACGTCCCCAATGCAGAAGAGGATGAACACTTCTGTGATTTTGTTGATGAACTCACAGAATACAAGACCAAAAACATCTTGGCTTCCCCTATAATGAATGGAAAAGATGTTGTAGCTATTATCATGGCTGTGAATAAAGTGGATGGACCATGCTTTACCAAGAGGGATGAAGAGATTCTAATGAAGTACCTCAATTTTGGAAATTTGTTCATGAAGGTGTTCCATCTATCCTACCTTCATAATTGTGAAACCCGCAAGGGCCAGATACTCCTGTGGTCTGGGAGCAAAGTGTTTGAAGAACTTACAGACATCGAGAGGCAGTTCCACAAAGCCCTTTACACAGTCCGTGCCTTTCTCAACTGTGACAGATACTCTGTGGGACTCTTGGATATGACCAAGCAAAAGGAATTTTTTGATGTGTGGCCAGTGTTGATGGGAGAAGCCCCACCTTACACAGGACCCAGGACACCAGATGGAAGGGAAATCAACTTCTATAAAATTATCGACTATATCCTTCATGGGAAAGAAGATATTAAAGTAATACCGAATCCCCCTCCTGACCACTGGTCTTTGGTTAGTGGTCTCCCAACATATGTTGCCCAGAATGGTCTGATTTGCAATATCATGAATGCTGCTTCAGAAGACTTTTTCGCTTTCCAGAAAGAACCTCTGGATGAATCTGGATGGATGATTAAAAATGTCCTCTCAATGCCCATAGTCAACAAGAAGGAAGAAATCGTTGGAGTGGCTACATTTTATAATCGAAAAGATGGAAAGCCCTTTGATGACATGGATGAAACTCTCATGGAGTCTCTAGCCCAGTTCCTTGGCTGGTCTGTCCTAAATCCTGACACCTATGAGGCAATGAACAAGCTGGAAAACAGGAAGGATATATTTCAGGATATGGTCAAATATCATGTGAAGTGTGACAATGATGAGATACAGGAAATCCTGAAAACTAGAGAAGTCTATGGAAAGGAGCCTTGTGACTGTGAAGAAGAGGAATTATTTGAAATCCTAAAAGGTGAACTCCCAGATGCAGAGAAATATGAAATTAATAAATTCCACTTCAGTGACCTGCCCCTGACAGAGTTGGAGCTAGTAAAATGTGGAATCCAAATGTATTATGAACTGAAAGTGGTGGATAAGTTTCACATACCCCAGGAGGCCCTAGTACGGTTCATGTACTCTCTCAGCAAAGGGTACCGAAAAATTACCTATCACAACTGGCGCCATGGATTCAACGTGGGACAGACCATGTTCTCATTGCTTGTGACAGGGCAGCTTAAACGATATTTCACAGACCTGGAGGCCTTGGCCATGGTGACTGCTGCTTTCTGCCATGACATTGATCACAGAGGCACCAATAATCTCTACCAGATGAAATCTCAGAATCCACTGGCCAAACTCCATGGCTCTTCTATCTTGGAAAGACATCATTTGGAATTTGGCAAAACTTTGCTGAGAGATGAGAATCTAAATATCTTCCAGAACCTTAATCGAAGGCAGCATGAGCATGTCATCCACATGATGGATATTGCAATCATTGCTACTGACCTGGCTCTTTATTTCAAAAAAAGGACAATGTTCCAGAAGATAGTGGATCAGTCTAAAACTTATGACAATGAACAGGATTGGACCCAATACATGATGTTGGAACAGACTCGGAAGGAAATTGTCATGGCAATGATGATGACTGCCTGTGATTTGTCTGCTATAACTAAGCCCTGGGAAGTTCAGAGCAAGGTGGCTCTTTTGGTGGCTGCTGAATTCTGGGAACAAGGAGATTTGGAGAGAAGTGTGCTCCAGCAGAACCCTATTCCCATGATGGACAGGAATAAAGCGGATGAACTCCCCAAGCTGCAAGTCGGTTTCATCGACTTTGTCTGCACTTTTGTCTACAAGGAGTTTTCCCGCTTTCACGAGCAGATCACCCCCATGCTGGATGGTATCACCAATAACCGCAAGGAGTGGAAGGCCCTGGCTGATGAATATGACGCCAAGATGAAAGCCCTGGAAGAGGAGAAGCAGAAAAAAGAAGAAACTAAGCAAGCAGCTGCCGGACAACAGGTAAAACCTGTGGCTGGAGAAGGAGCCCAACAATCCAAGTCCTGTTCTATTCAGATGGCCCTTGAGCAGGAAGTTGTGGAGAAGTTTCTCAAAGAAAATCCCACCTTCACAGAGAAATACTTTGAAAAGGTTCTGAGCCCAGAGAATGTGATCAGTGCATGTGAGGGCAGGGGCCTGGTGGATTTCTCAACCTTTAAGGAGTTGTGCCAGGTGGAGGAGAGCGAAATGCTTTTTGAGCTTGTTCAGGACATGCAAGAAAATATTAACATGGAGAAGGTGGTCTTCAAAATCCTTAAGAGAATATGCACCATCATCCACGCCGACCGCTGCAGCCTCTTCATGTACCGGCAAAGGAATGGCGTTGCAGAACTGGCCACGAGGCTCTTCAACGTCCAGCCGGACAGCGTCCTGGAAGAGTGCCTGGTGCCCCCCGACTCCGAGATTGTGTTCCCTCTGGACATGGGTGTCATCGGACACGTGGGTCAGACCAAGAAGACCGTCAACATCCAGAACGTTGATGAGTGTTCCAACTTCAGCTCATTTGTAGATGAGCTCACTGAATATGTGACCAAGAACATACTTGCCACACCCGTCATGAATGGCAAAGATGTTGTTGCTGTAATCATGGCCATAAATAAAACCGATGGCCCATTTTTCACCAGTGAAGATCAAGATGTCTTCTTGAAGTATCTGAATTTTGCCTCCTTAAGCCTAAAAATCTATCATTTGAACTATCTACACAACTGTGAGACTCGAAGAGGCCAGGTACTGCTTTGGTCTGCCAATAAGGTGTTTGAGGAGCTTACAGATATTGAAAGACAGTTCCACAAGGCCTTCTACACAGTTCGAGCCTATCTAAACTGTGACCGCTACTCTGTGGGCCTCCTGGATATGACTAAGGAGAAGGAATTCTTTGATGTGTGGCCAGTGCTTATGGGAGAAGCGCAACCATACTCAGGACCCCGAACTCCTGATGGCAGAGAAATCCAGTTTTACAAAGTAATTGACTATATCCTTCATGGCAAAGAAGACATTAAAGTTATTCCAACTCCCCCAGAAGATCACTGGGCACTGGTCAGCGGCCTCCCAACCTACGTAGCAGAAAGTGGCTTTATCTGTAACATTATGAATGCCCCTGCAGATGAGATGTTTCAATTTCAGAAAGAGCCACTAGATGAATCTGGATGGATTATTAAAAACGTCCTCTCCATGCCTATAGTCAACAAAAAAGAGGAGATTGTTGGAGTTGCTACTTTTTACAACAGGAAAGATGGGAAACCCTTTGATGAGCAAGATGAAGTTCTTATGGAGTCCCTAACACAATTCCTTGGCTGGTCTGTGCTCAACCCTGACACCTATGACAAGATGAATAAACTGGAAAACCGAAAGGACATTGCCCAAGATATGGTGTTATACCATGTAAAATGTGATAAGGATGAAATCCAAGAAGTGCTGCCAACAAGAGAACGGTTTGGAAGGGAACCCATGGACTGTGATGAGGATGAACTCAGAATGATCCTGAAAGATGAACTGCCAGGACCCAACAAGTTTGACATCTATGAGTTCCACTTCTCAGACCTGGAATGTACGGAGCTGGAGCTGGTGAAATGTGGGATCCAGATGTACTATGAACTGGGTGTTGTCAAGAAATTCCAGATCCCTCAGGAGGTTTTAGTTCGGTTCTTGTATTCGGTCAGCAAAGGATACCGAAGAATTACTTACCATAATTGGCGCCATGGCTTTAATGTGGCTCAAACCATGTTCACACTTCTCATGACAGGCAAATTGAAGTCCTATTACACAGATCTGGAAGCTTTGGCCATGGTGACAGCCGGCCTGTGCCATGACATTGACCACAGGGGAACCAACAACCTCTACCAGATGAAATCCCAGAATCCATTAGCAAAGCTTCATGGCTCATCAATTCTAGAAAGACACCATCTGGAGTTTGGAAAGTTCTTGCTTTCAGAAGAGAGCCTGAATATCTATCAGAACCTGAATCGTCGTCAACACGAGCACGTAATCCACCTGATGGACATCGCCATTATTGCCACAGATCTGGCTCTCTACTTCAAAAAAAGAACAATGTTTCAGAAGATTGTGGATGAATCCAAAGGATATGAAGACAAGAAAAGCTGGGTGGAATATCTCTCCCTGGAGACAACAAGGAAAGAGATTGTCATGGCAATGATGATGACTGCATGTGACTTGTCTGCCATCACCAAGCCATGGGAAGTCCAGAGTAAGGTAGCATTGCTAGTGGCTGCTGAGTTCTGGGAACAGGGTGATTTGGAGAGAACAGTGCTTGACCAGCAGCCAATTCCCATGATGGACAGAAACAAAGCTGATGAGCTGCCTAAACTGCAAGTGGGGTTCATTGACTTCGTATGTACATTTGTATACAAGGAGTTTTCACGTTTCCATGAGGAAATCCAGCCCATGTTTGACAGGCTGCAGAATAACAGGAAGGAATGGAAGGCCCTGGCTGATGAGTATGAGGCTAAAGTGAAGGCTTTAGAGGAAGAAAAGAAGAAAGAAGAGGAGAAACCTGTAGCAAAGAAAGTTGGCACCGAGATTTGCAACGGAGGTCCGCCTCCACAATCTTCCACCTGCTGCATCCTCATGAACCTAGAGCCGCCCAAGTCTGAGTTCCGATCGGCCACTAGAGTGGTTGGAGGACCCGTTACTCCTAGGAAAGGACCACCCAAATTCAAGCAGCGGCAAACTCGTCAGTTCAAGAGCAAGCCCCCCAAGAAAGGTGTACAAGGTTTTGGCGATGATATTCCTGGAATGGAAGGCTTAGGAACAGACATAACTGTCATCTGTCCCTGGGAAGCCTTCAACCACTTGGAGCTGCATGAGTTGGCCCAGTATGGCATTATT
Didelphis_virginiana  ?????????ATGAAGAGAAATGTGATCAGCACTCAGCACTCATATGTGAACATCCCCAAGGTGGTGCCACAAAATACAGAAAAGCAAATAAGAAGGATAGAAAATGGAGGTTTCAGTTCGCTCTCTGAC------GATGATGATGACAGTGCCTCTGTGATGAAACATGGAAACCACCAAGGTGGCGATTCTTTCAGAACTAACTCACATGCAAAGGAAGGAGCATCCTCACAGAGGAGTCAATACTTGCCTGGTACCATTGCACTCTTTAATGTTAACAACAGCAGCAATAAAGACCAAGAGGTGAAAGAGGAA------------AAGAAAAAGAAAAAAGAAAAGAAAGGCAAATCCAGTGATAAAAAGGAAAAGAAAAAGGATACAGAAAAGAAAAAGAATAAGGAGAAAGAAAAAGAGAAAGAGGAGAAAGAGAAAGAGAAAAAGAAAGAAGACCAAAGTAAAGATAAGAAAGCAGATGAGAAGAATGAAATAGCGGTTATTGATCCAGCGGGGAACACATATTACAACTGGCTGTTTTGTATCACTTTGCCTGTGATGTACAACTGGACCATGGTCATTGCAAGAGCATGTTTTGAGGAACTTCAGTCGACTTACTTAGAATATTGGATTATTTTTGATTACTTATCAGACGCAGTCTATCTTCTTGACATGTTTGTACGAACGAGAACAGGTTACCTGGAACAAGGATTATTAGTGAGAGACAAGCTTAAACTCATAGAGAAATATAAATCACATTTGCAATTTAAACTTGATGTTCTCTCAGTGGTACCAACTGATCTGCTGCTTTTACAGTTGGGATGGAGCTATCCAGAGGTCAGATTAAACAGATTACTCAGGATATCACGGATGTTTGAATTCTTCCAACGGACGGAAACGAGGACAAACTATCCCAATATCTTCAGGATTTCTAACCTTGTCATGTACATTGTGATTATCATTCACTGGAATGCATGTGTCTACTACTCCATCTCTAAAGCCATTGGATTTGGGAACGACACGTGGGTCTATCCTGATGTCAATGACCCTGAATTTGGTCGTCTGGCTAGAAAGTATGTTTATAGCCTCTACTGGTCCACGCTGACCTTAACCACCATTGGTGAAACCCCACCTCCTGTTTTGGACTCTGAATATGTCTTCGTAGTGGTTGACTTCTTGATTGGAGTTTTAATTTTCGCTACGATTGTCGGTAACATCGGCTCCATGATTTCTAACATGAATGCAGCCAGAGCAGAATTTCAAGCAAGAATCGATGCTATAAAGCAGTATATGCATTTTCGAAATGTAAGCAAAGATATGGAAAAGAGGGTTATCAAGTGGTTTGACTACTTGTGGACAAACAAAAAAACAGTAGATGAAAGAGAAGTCTTGAAATATTTACCAGACAAACTAAGGGCAGAGATTGCTATCAGTGTTCACCTGGACACATTAAAGAAGGTACGCATTTTCGCTGACTGTGAAGCTGGACTATTGGTGGAACTGGTCTTGAAGTTACAGCCTCAAGTTTACAGTCCTGGGGATTACATTTGCAAGAAGGGCGATATTGGACGGGAGATGTACATTATCAAAGAGGGGAAACTAGCTGTGGTCGCTGATGATGGGATCACACAGTTTGTGGTCTTGAGTGACGGCAGTTACTTTGGGGAGATTAGCATCCTTAACATTAAAGGTAGCAAAGCGGGGAACCGAAGAACGGCCAATATTAAAAGCATTGGCTATTCAGATCTCTTCTGTCTATCGAAAGATGATCTCATGGAAGCTCTAACTGAATACCCAGATGCTAAATGCATGCTAGAAGAAAAAGGCAGACAAATCTTGATGAAGGATGGACTCTTGGACATAAATATTGCCAATTTAGGAAGTGATCCCAAGGACCTAGAAGAGAAGGTCACACGAATGGAGGGATCAGTAGACCTCTTACAGACAAGGTTTGCCAGGATTCTGGCTGAGTATGAGTCCATGCAGAAAAAGTTGAAGCAAAGACTAACTAAAGTTGAGAACTTCTTGAAACCATTAACTGAATTTGAGTTTTCAGATATCGAAGGAGTAGAACTAGAGAAAGAACCCACAGAGTCAACACAGAAAATGGGGGCTGGAGCCAGTGCTGAGGAGAAACACTCAAGAGAATTGGAAAAGAAGCTGAAAGAAGATGCTGAGAAAGATGCCAGGACAGTGAAGCTGCTTCTGCTAGGGGCTGGAGAGTCTGGAAAAAGCACCATCGTGAAGCAGATGAAAATTATCCATCAAGACGGTTACTCCCTAGAGGAGTGCCTGGAGTTTATTGCTATCATTTATGGCAACACCCTGCAATCCATCCTGGCCATTGTCCGGGCCATGACAACTCTCAACATCCAGTATGGAGACTCAGCCAGACAAGATGATGCAAGAAAGCTGATGCATATGGCAGACACCATCGAGGAAGGCACAATGCCCAAGGAAATGTCTGACATCATTCAGCGTCTGTGGAAGGACTCAGGCATCCAGGCCTGCTTTGACAGAGCCTCTGAATACCAGCTCAATGACTCCGCAGGATATTACCTCTCAGACCTGGAGCGGCTGGTGACCCCTGGCTACGTGCCCACTGAACAGGATGTGCTGAGATCTCGAGTTAAGACAACAGGCATCATCGAGACCCAGTTCTCCTTCAAGGATCTCAACTTCAGAATGTTTGATGTGGGTGGTCAGCGCTCAGAGAGGAAGAAATGGATCCATTGCTTTGAAGGTGTCACCTGCATCATCTTCATTGCTGCTCTCAGCGCCTACGACATGGTGCTGGTGGAAGATGATGAAGTGAACCGGATGCACGAGAGTCTCCATCTATTCAACAGCATCTGTAACCATCGTTACTTTGCCACAACCTCCATCGTCTTGTTCCTTAACAAAAAGGACGTTTTCACTGAGAAGATTAAGAAGGCCCACCTCAGCATCTGCTTCCCTGACTACGATGGCCCCAACACCTACGAGGACGCCGGGAACTACATTAAAGTACAGTTTCTGGAGCTGAACATGAGGCGGGACGTGAAGGAGATCTATTCGCACATGACTTGTGCTACAGATACCCAGAACGTCAAGTTCGTGTTCGATGCCGTCACCGACATCATCATCAAGGAGAACCTGAAGGACTGCGGCCTCTTCATGCCGGTCATCAACATCGAGGACCTGACTGAGAAGGACAAGCTCAAGATGGAGGTGGACCAGCTGAAGAAGGAGGTGACCCTGGAGAGGATGGTGGTTTCCAAATGCTGTGAAGAAGTGAGGGACTACATAGAGGAGAGGTCTGGCGAGGACCCCCTTGTGAAGGGAGTCCCGGAGGACAAGAACCCCTTCAAGGAGCTCAAGGGCGGCTGTATCATTTCCATGGGAGAAGTGACAGCCGAAGAAGTGGAAAAGTTCCTGGATGCTAATGTCACCTTTGCTAAACACTACTACAACCACCAGTTCAGGGCCAAAGTCATCTCTGATCTACTGGGTGCCAAGGAAGCAGCTGTTGATTTCAGTCACTTCCACTCCTTGACCAGTGTGGAAGAGAGTGAAATTATTTTCGACCTCCTCCGAGATTTTCAGGAAAACTTGCAAGCTGAGAAATGTATGTTCAACGTCATGAAGAAGTTGTGCTTTCTCCTTCAGGCAGACCGAATGAGTTTGTTCATGTACCGGGCCCGGAATGGCATTGCAGAGCTTGCCACCAGGCTCTTCAATGTCCATAAAGATGCGGTCTTGGATGACTGCTTGGTGATGCCTGACTCAGAGATCGTCTTCCCCTTGGATATGGGTGTGGTGGGCCATGTTGCACATGCAAAAAAAATTGTGAACGTCCCCAATGCAGAAGAGGATGAGCACTTCTGTGACTTTGTTGATGATCTCACAGAATACAAGACCAAGAACATTTTGGCTTCCCCAATAATGAATGGAAAAGATGTCGTATCTGTAATTATGGCTGTGAACAAAGTGGATGGATCATATTTTACCAAGAGGGATGAAGAGATTCTAATGAAGTATCTTAATTTTGCAAATCTGATCATGAAGGTATTCCATCTGAGCTACCTTCACAACTGTGAAACCCGCCGGGGCCAGATACTCTTGTGGTCTGGGAGCAAAGTGTTTGAAGAACTTACAGACATCGAGAGACAGTTCCACAAAGCCCTTTACACAGTCCGTGCCTTTCTCAACTGTGACAGATACTCTGTGGGGCTCTTGGACATGACCAAGCAAAAGGAATTTTTTGATGTCTGGCCAGTTTTGATGGGAGAAGCTCCACCGTACTCAGGACCCAGGACACCAGATGGAAGGGAAATCAACTTTTATAAAGTCATCGACTATATCCTCCATGGGAAAGAGGACATTAAAGTAATCCCGAATCCTGCTCCTGACCACTGGGCACTGGTTAGTGGTCTCCCAACATATGTTGCCCAGAATGGCCTGATTTGCAATATCATGAATGCCTCTTCAGAAGACTTTTTTGATTTCCAGCAAGAACCTCTTGATGAATCTGGATGGATGATTAAAAATGTCCTCTCGATGCCTATAGTCAACAAGAAGGAAGAAATTGTTGGAGTGGCTACATTTTACAATCGAAAAGATGGCAAGCCCTTTGATGAAATGGATGAGACACTCATGGAGTCTTTAACTCAGTTCCTTGGCTGGTCTGTTCTAAACCCCGATACCTATGAGTCAATGAACAAGCTGGAAAACAGAAAGGATGTGTTCCAGGATATGGTCAAATATCATGTGAAGTGTGACAATGAAGAGATACAAGAAATACTGAAAACTAGAGAAGTGTATGGGAGAGAGCCCTGGGACTGTGAAGAAGATGAGTTACTTGAAATTCTACAAGAAGAGCTCCCAGATGCAGAAGAATATGAAATTAATAAATTCCACTTCAGTGACCTGCCCCTGACAGAGTTGGAGCTGGTGAAATGTGGAATCCAAATGTATTATGAACTGAAAGTAGTGGATAAGTTTCACATCCCCCAGGAGGCTTTAGTACGGTTTATGTACTCTCTCAGCAAAGGATACCGAAGAATTACCTACCACAACTGGCGCCATGGATTCAACGTGGGACAGACTATGTTCTCATTGCTTGTGACTGGGAAACTGAAGCGGTACTTCACAGATCTGGAGGCCTTGGCCATGGTGACTGCTGCTTTCTGCCATGACATCGATCACAGAGGCACCAATAATCTCTACCAGATGAAATCCCAGAATCCACTGGCCAAACTCCATGGATCTTCTATCTTGGAAAGACATCATTTGGAATTTGGCAAAACACTGCTGAGGGATGAGAATCTAAACATCTTCCAGAACCTTAATCGAAGACAGCACGAACATGCCATTCACATGATGGATATCGCAATCATTGCTACTGATCTTGCCCTTTATTTCAAGAAAAGGGCAATGTTCCAGAAGATTGTGGATCAGTCTAAAACTTATGAAAGTGAACAGGAGTGGACCCAGTACATGATGTTGGAACAGACACGGAAGGAAATTGTCATGGCAATGATGATGACGGCCTGTGACTTGTCTGCCATAACCAAGCCCTGGGAAGTTCAGAGCAAGGTGGCTCTTCTGGTGGCTGCTGAATTCTGGGAACAAGGAGACTTGGAGAGAACTGTGCTCCAACAGAACCCTATCCCCATGATGGACAGGAATAAAGCAGACGAACTCCCCAAGCTGCAAGTGGGCTTCATCGACTTCGTGTGCACCTTCGTCTACAAGGAGTTTTCCCGGTTTCACGAGCAGATCACTCCCATGCTGGATGGCATCACCAATAACCGGAAGGAGTGGAAGGCATTGGCTGATGAATATGATGCCAAGATGAAAGCTCTGGAAGAAGAGAAGCAGAAAAAAACAGAGGCCAAGCAAGCAGCTGCTGGAAATCAGGGAAAGCCTGTGGCTGGAGAAGGAGGCGCACAGTCCAAGTCCTGTTCTATTCAGATGGGCCTCAGCCAGGAAGATGTGGAGAAGTTTCTCAATGAGAATCCCACCTTCACAGAGCAATACTTTGAAAAGGTTCTGAGCCCTGAGAATGTGGTTGGTGCGTGTGAGGGTAGGAATCTGGTGGACTTCTCCACCTTTAAAGAGCTGTGCCAGGTGGAAGAGAGCGAAGCCCTCTTTGAGGTCGTTCAGGACATGCAAGAAAGTATCAACATGGAGAAGGTGGTCTTCAAAATCCTTAGGAAGGTATGCACCATCATTCATGCTGACCGCTGCAGCCTCTTCATGTACCGGCAGAGGAATGGTGTTGCAGAACTGGCCACAAGGCTCTTCAATGTCCAGCCTGACTGTGTCCTGGAGGAGTGCTTGGTGCCTTCTGACTCGGAGATTGTCTTCCCTCTGGACATCGGGGTCGTAGGGCATGTGGCACAGACAAAGAAGACTGTCAACATCCAGGATGTGAACGAGTGCCCCCACTTCAGCTCATTTGCAGATGAGCTTACTGAATATGTGACCAAGAACATACTTGCTACACCCATCATGAATGGCAAGGATGTTGTTGCTGTAATCATGGCCATAAATAAAACCAATGGTCCATTTTTCACCACTGAAGATCAAGATGTTTTCTTGAAGTATCTGAATTTTGCCACCTTAAACCTGAAAATCTATCATTTGAGTTATCTGCACAACTGTGAAACTCGAAGAGGCCAGGTACTTCTTTGGTCAGCCAATAAGGTCTTTGAGGAACTTACAGATATTGAAAGACAATTCCACAAGGCCTTCTACACAGTCCGAGCCTACCTCAACTGTGACCGCTACTCTGTGGGCCTCCTGGATATGACTAAGGAGAAGGAATTCTTCGACGTGTGGCCAGTGCTTATGGGAGAAGCTCAGCCATATTCAGGTCCCCGAACTCCTGATGGCAGGGAAATCCAGTTTTACAAAGTAATTGACTATATCCTCCATGGCAAAGAAGATATTAAAGTCATTCCAACTCCTCCAGCGGATCACTGGGCACTGGCCAGTGGCCTCCCAACCTATGTAGCAGAAAGTGGCTTTATTTGTAATATTATGAATGCCCCTGCAGATGAGATGTTTGAATTTCAGGAAGGGCCACTAGATGATTCTGGATGGATTATAAAAAATGTCCTCTCCATGCCCATAGTCAACAAAAAAGAGGAGATTGTTGGCGTTGCTACTTTTTACAATAGGAAAGATGGGAAACCCTTTGATGAGCAAGATGAAACTCTTATGGAGTCCCTAACACAGTTTCTTGGCTGGTCTGTGCTTAACCCTGACACCTATGACAAGATGAATAAACTGGAGAACCGAAAGGACATTGCTCAAGACATGGTCCTGTACCACGTGAGATGTGATAAGGATGAAATCCAGGAAGTGCTGCCAACAAGAGAACTACTGGGGAAGGAGCCCATGGACTGTGAGGAGGATGAGCTCAAAGAAATACTGAAAGCCGAGCTGCCAGGACCCACCAAGTTTGACATCTATGAGTTCCACTTCTCAGACCTGGAATGTACGGAGCTGGAATTGGTGAAATGTGGGATCCAGATGTACTATGAGCTGGGCGTGGTAAAGAAGTTCCAGATTCCCCAGGAGGTCCTAGTTCGGTTCTTGTACTCTATCAGCAAAGGATACCGAAGAATCACTTACCATAACTGGCGTCATGGCTTTAATGTGGCCCAAACCATGTTCACACTTCTCATGACAGGCAAACTGAAGAGCTACTACACAGATCTGGAAGCTTTTGCTATGGTGACAGCTGGCCTGTGCCATGACATTGATCACAGGGGAACCAACAACCTCTACCAGATGAAATCCCAGAATCCATTAGCAAAGCTTCATGGCTCATCAATTCTAGAAAGACACCATCTGGAGTTTGGGAAGTTCTTGCTTGCAGAAGAGAGCCTGAATATTTATCAGAATCTGAATCGTCGACAACATGAACATGTGATCCATCTGATGGACATCGCCATTATTGCCACGGATCTGGCCCTTTACTTCAAAAAAAGAACAATGTTTCAGAAAATTGTGGATGAATCCAAAGGGTACGAAGACAAGAAAAGCTGGGTGGAATACCTCTCCCTGGAGACAACAAGGAAAGAGATTGTCATGGCCATGATGATGACTGCATGTGATTTATCTGCCATCACCAAGCCATGGGAAGTCCAGAGTAAGGTAGCACTGCTGGTGGCTGCTGAGTTCTGGGAACAAGGTGACTTGGAAAGAACAGTGCTTGATCAGCAGCCAATTCCCATGATGGACAGGAACAAAGCTGCTGAGCTGCCTAAGCTGCAAGTGGGGTTCATTGACTTTGTGTGCACATTCGTGTACAAGGAGTTTTCACGTTTCCATGAGGAAATCCAACCCATGTTTGACAGGCTGTTGAACAACAGGAAGGAGTGGAAGGCCCTGGCTGATGAATATGAGGCAAAAGTGAAGGCTTTGGAGGAAGAAAAGAAAACACAAGAGGAAAGAAATGTAGACAAGAAAGCTGGTAACGATATATGCAACGGAGGCCCAGCTCCAAAGTCTTCCACCTGCTGCCTCCTCATGAACCTGGAGCCACCCAAGTTTGAAATAAGATCAGCCACCAGAGTGGTCGGAGGGCCAGTTACCCCTAGAAAAGGACCACCCAAATTCAAGCAACGGCAAACCCGCCAATTCAAGAGCAAGCCTCCCAAGAAAGGTGTACAAGGTTTTGGTGATGATATTCCTGGAATGGAGGGCTTGGGAACAGACATCACTGTCATCTGCCCCTGGGAAGCCTTCAACCACTTGGAGCTGCACGAGTTGGCCCAGTATGGTATCATT
Dromiciops_gliroides  ATGTTAAGCCTAAAGAGAAATGTGGTCAGCACTCAGCACTCCTATGCGAACATCCCCAAGGTGATTGTACAAGACACCGAAAAGCAATTAAGACGGATAGAAAATGGAGGTTGCAGTTCACTCTCTGATGATGATGATGATGATGACAGCGCCTCTACAATGGAGCATGGAAACCACCAAGGTGGGGATGCTTTCAGAAGTAACTCCCATGAAAAGGAAGGAACATCTTCACAGAGGAGTCAGTATTTGCCTGGTGCCATTGCACTCTTCAATGTTAACAACAGCAGCAATAAAGAACAAGAGGTGAAAGAGGAA------------AAGAAAAAGAAAAAAGAAAAGAAAAGTAAATCTAGTGATAAAAAGAAGAAAAAGGATCCAGAGAAGAAAAAGAATAAAGAAAAAGAGAAAGAAAAAGAGAAAGAGAAAA------------AGAAAGAAGATCAGAGTAAAGATAAGAAAG---ATGAGAAGAAAGAAATTATGGTTATTGATCCAGCAGGGAACACATATTACAACTGGCTGTTTTGTATCACTTTGCCTGTGATGTACAACTGGACCATGGTCATTGCAAGAGCATGTTTTGAGGAACTTCAGTCTAATTACTTAGAATATTGGATTATTTTTGATTACTTATCCGATGCAATCTATCTTCTTGACATGTTTGTACGAACGAGAACAGGTTACCTGGAACAAGGATTATTGGTAAGAGACGAGGCTAAACTAATAGATAAATATAAATCACATTTACAATTCAAACTTGATGTTCTCTCAGTGGTACCAACTGATCTGCTATTTTTAAAATTGGGATGGAACTATCCAGAGGTAAGATTAAACAGATTACTGAGGATATCACGTATGTTTGAATTCTTCCAACGGACAGAAACAAGGACAAACTATCCAAACATCTTTAGGATTTCTAACCTCGTCATGTATATTGTGATTATCATCCACTGGAATGCATGTGTATACTATTCTATCTCTAAAGCCATTGGATTTGGGAATGATGCATGGGTCTATCCTGATGTTAATGACCCTGAATTTGGTCGACTGGCTAGAAAGTATGTTTATAGTCTCTACTGGTCAACATTAACCCTAACCACCATTGGTGAAACTCCACCTCCTGTTTTGGACTCTGAGTATGTCTTTGTGGTGGTTGACTTCTTGATTGGAGTGTTAATTTTTGCTACTATCGTTGGTAATATCGGCTCCATGATTTCCAATATGAATGCAGCCAGAGCAGAATTTCAAGCAAGAATCGATGCTATAAAACAGTATATGCATTTTCGAAATGTAAGCAAAGATATGGAAAAGAGGGTTATCAAATGGTTTGACTACCTATGGACAAACAAAAAAACAGTAGATGAAAGGGAAGTCTTGAAATATCTGCCAGATAAACTGAGGGCAGAGATCGCCATCAATGTTCACCTAGACACATTAAAGAAGGTACGCATTTTTGCTGATTGTGAAGCTGGACTATTGGTGGAACTAGTCTTGAAGTTACAGCCTCAAGTCTACAGTCCTGGTGATTACATTTGCAAAAAAGGAGATATTGGGCGGGAGATGTACATTATCAAAGAAGGGAAATTGGCTGTGGTAGCCGATGATGGGATCACACAGTTTGTGGTCTTGAGTGATGGTAGTTACTTTGGGGAGATTAGCATTCTTAACATTAAAGGGAGCAAAGCTGGGAACCGAAGAACAGCCAATATTAAAAGTATCGGATACTCAGATCTCTTCTGCCTATCAAAAGATGATCTCATGGAAGCTTTAACTGAATACCCAGATGCTAAATGCATGCTAGAAGAGAAGGGCAAACAAATCTTGATGAAGGATGGACTATTGGACATAAATATTGCAAATGCAGGAAGTGATCCTAAGGACCTAGAAGAGAAAGTCACACGAATGGAAGGATCAGTAGACCTCTTACAAACAAGGTTTGCCAGGATTCTGGCTGAGTATGAATCAATGCAGCAGAAGTTGAAGCAAAGGCTAACGAAAGTGGAAAAATTCTTGAAACCATTAATTGAAACGGAGTTCTCAGATATTGAAGGGCTAGAAACAGAGAAAGGACCCACAGAATCTACACAGGAAATGGGGGCTGGAGCCAGTGCTGAGGAGAAACACTCAAGGGAGCTGGAAAAGAAGCTCAAGGAAGATGCAGAGAAAGATGCCAGGACCGTGAAGCTGCTTCTGCTGGGGGCTGGTGAGTCCGGAAAAAGCACCATCGTTAAGCAGATGAAAATTATCCATCAAGACGGTTACTCCCTGGAGGAGTGCCTGGAGTTCATTGCCATCATCTATGGCAACACCCTGCAATCCATTCTGGCCATTGTCCGGGCCATGACAACCCTCAACATCCAGTATGGAGACTCAGCCAGACAAGATGATGCAAGGAAGCTGATGCATATGGCAGACACCATCGAGGAGGGAACAATGCCCAAGGAGATGTCAGACATCATTCAACGACTGTGGAAGGACTCGGGAATTCAGGCCTGCTTTGACCGAGCCTCTGAATACCAGCTCAACGACTCAGCAGGATACTACCTCTCAGACCTGGAGCGGCTGGTGACCCCTGGCTATGTGCCCACGGAGCAGGACGTGCTGAGGTCCCGAGTCAAGACAACAGGCATCATTGAGACCCAATTCTCCTTCAAGGACCTCAACTTCAGAATGTTTGACGTGGGAGGCCAGCGCTCAGAGAGGAAAAAATGGATACACTGCTTCGAAGGTGTCACCTGCATCATCTTCATTGCGGCTCTCAGCGCCTACGACATGGTGTTGGTAGAAGATGATGAAGTGAACCGAATGCACGAAAGTCTCCACCTGTTCAACAGCATCTGTAACCATCGTTACTTTGCCACAACCTCCATCGTCTTGTTCCTTAACAAAAAGGATGTTTTCACCGAGAAGATTAAGAAGGCCCATCTCAGCATCTGCTTCCCTGATTATGACGGTCCCAACACCTACGAGGATGCGGGCAACTACATTAAGCTACAGTTCCTGGAGCTGAACATGCGGCGGGACGTCAAGGAGATTTACTCGCACATGACTTGCGCCACAGATACCCAGAACGTCAAGTTCGTATTCGACGCGGTCACCGACATCATCATCAAGGAGAACTTGAAGGACTGCGGCCTCTTCATGCCAGTGATCAATATCGAAGACCTGACGGAGAAGGACAAGCTGAAGATGGAAGTGGACCAGCTGAAGAAAGAGGTGACGCTGGAGAGGATGGTGGTTTCAAAATGTTGTGAAGAAGTGAGGGACTACATCGAAGAGAGGTCTGGTGAGGACCCTCTTGTGAAGGGAATCCCAGAGGACAAGAACCCCTTCAAGGAGCTCAAGGGAGGCTGCATCATTTCCATGGGGGAAGTGACCGCGGCGGAGGTGGAGAAGTTCCTGGATGCTAATGTTGGCTTTGCTAAGAGGTACTACAACCTCCAGTTCAGGGCCAGAGTCATCTCTGGGCTATTGGGTGCCAAGGAAGCAGCTGTTGATTTCAGTCACTTCCACTCCTTGACCAGTGTGGAAGAGAGTGAGATTATCTTCGACCTCCTCCGAGATTTCCAGGAGAACCTGCAACCTGAGAAATCTATGTTCAACGTCATGAAGAAGCTCTGCTTTCTCCTTCAGGCCGATCGAATGAGTCTGTTCATGTACCGTGCACGGAATGGAATTGCGGAGCTGGCCACAAGGCTCTTCAATGTCCATAAAGATGCAGTCTTGGAGGACTGCCTGGTGGTGCCTGACTCGGAGATCGTCTTCCCTCTGGATATCGGTGTGGTGGGCCATGTAGCACATTCAAAAAAACTTGTGAACGTCCCCAATGTAGAAGAGGATGAACATTTCTGTGACTTTGTTGATGAACTCACAGAATACAAGACCAAAAACATCTTGGCTTGCCCCATAATGAATGGAAAAGATGTTGTAGCTATAATCATGGCTGTGAATAAAGTGGATGGATCATATTTTACCAAGAGGGATGAAGAGGTTCTAATGAAGTACCTTAATTTTGCAAATCTGATCATGAAGGTGTTCCATCTGAGCTACCTTCACAACTGCGAAACTCGCAGAGGCCAGATACTCCTGTGGTCTGGGAGCAAAGTGTTTGAAGAACTAACAGACATTGAAAGACAATTCCACAAAGCCCTTTACACAGTCCGTGCCTTTCTCAACTGTGACAGATACTCTGTGGGACTATTGGACATGACCAAGCAAAAGGAATTTTTTGATGTGTGGCCAGTGCTGATGGGAGAAGCCCCACCCTACACAGGACCCAGGACACCAGATGGAAGGGAAATCAACTTTTATAAGGTCATCGACTATATCCTCCATGGGAAAGAGGACATTAAAGTTATACCGAATCCAGCTCCTGACCACTGGGCTTTGGTTAGTGGTCTCCCAACATATGTTGCCCAGAATGGCCTGATTTGCAATATCATGAATGCTGCATCAGAAGACTTTTTCGCTTTCCAGAAAGAACCTCTGGATGAATCTGGATGGATGATTAAAAATGTCCTCTCGATGCCCATAGTCAACAAGAAGGAAGAAATTGTTGGAGTGGCTACGTTTTACAATCGAAAAGATGGAAAGCCCTTTGATGAAATGGATGAGACTCTCATGGAGTCTCTAACCCAGTTCCTTGGCTGGTCTGTCCTAAACCCTGACACCTATGAATCAATGAACAAGCTTGAAAACAGGAAGGATGTATTCCAGGATATGGTCAAATATCATGTGAAGTGTGACAATGAGGAGATACAGGAAATACTGAAAACTAGAGAAGTGTATGGGAAGGAGCCCTGTGACTGTGAAGAAGAGGAGTTATTTGACATTCTCCAAGGTGAACTCCCAGATGCAGAGAAATATGAAATTAATAAGTTCCACTTCAGTGACCTACCCCTAACAGAGCTGGAGCTGGTGAAATGTGGAATCCAGATGTATTATGAACTCAAAGTGGTGGATAAGTTTCACATACCCCAGGAGGCTCTAGTACGGTTCATGTACTCTCTCAGCAAAGGGTACCGAAGAATTACCTATCACAACTGGCGCCATGGCTTCAACGTGGGACAGACCATGTTCTCACTGCTGGTGACTGGGAAGCTGAAACGATATTTCACAGACCTGGAGGCCTTGGCCATGGTGACTGCTGCTTTCTGTCATGACATTGATCACAGAGGCACCAATAATCTCTACCAGATGAAATCCCAGAATCCACTGGCCAAACTCCATGGATCTTCCATCTTGGAAAGACATCATTTGGAATTTGGCAAAACACTGCTGAGGGATGAGAGTCTAAACATCTTCCAGAACCTTAATCGAAGGCAGCATGAGCACGCCATCCACATGATGGATATCGCGATCATTGCTACCGACCTGGCCCTTTATTTCAAAAAAAGGACAATGTTCCAGAAGATTGTGGATCAGTCTAAAACTTATGAGAATGAACAGGAGTGGACCCAGTACATGATGTTGGAACAGACTCGGAAGGAAATTGTCATGGCAATGATGATGACTGCCTGCGACTTATCTGCTATAACCAAGCCCTGGGAAGTTCAGAGCAAGGTGGCTCTTTTGGTGGCTGCTGAATTCTGGGAACAAGGAGATTTGGAGAGAACTGTGCTCCAGCAGAACCCTATTCCCATGATGGACAGGAATAAAGCCGACGAGCTCCCCAAGCTGCAAGTTGGTTTCATCGACTTCGTCTGTACCTTCGTCTACAAGGAATTTTCCCGGTTTCACGAACAGATCACCCCCATGCTGGATGGCATCACCAATAACCGGAAGGAGTGGAAGGCACTGGCTGATGAATATGATGCCAAGATGAAAGCCCTGGAGGAGGAGAAGCAGAAAAAAGCAGAGGCCAAGCAAGCTGCTGCTGGACACCAGGGAAAGCCTGCGGCTGGGGAAGGAGGCCCACAGTCCAAATCCTGTACGATTCAGATGGCCCTCAGTCAGGAAGACGTGGAGAAGTTTCTCAATGAAAACCCCGCCTTCACAGAGCAGTACTTTGGAAAAGTTCTGAGCCCCGAGAATGTGGTTGGCGCATGTGAGGGTCGGGGTCTGGTGGATTTCTCAACCTTTAAAGAGCTATGCCAGGTAGAAGAGAGCGAAGCCCTCTTCGAGGTCGTTCAGGACATGCAAGAAAGTATCAACATGGAGAAGGTGGTCTTCAAAATCCTTAGGAGGGTATGCACCATCATCCATGCCGACCGCTGCAGCCTCTTCATGTACCGGCAGAGGAATGGTGTTGCGGAACTGGCCACAAGACTTTTTAACATCCAACCCAACAGCACCCTGGAGGATTGCCTGGTGCCCCCTGACTCGGAGATCGTCTTCCCTCTGGACATCGGGGTCATAGGGCATGTGGCACAGACAAAGAAGACCATCAATGTCCAGGATGTTAATGAGTGCTCCCACTTCAGCTCATTTGCAGATGAGCTTACTGAATATGTGACCAAGAACATTCTTGCCACACCCATCATGAATGGCAAAGATGTCGTTGCTGTAATCATGGCCATAAATAAAACTGATGGCCCATTTTTCACCAGTGAAGATCAAGATGTTTTCTTGAAGTATCTGAATTTTGCCACCTTAAACCTGAAAATCTATCATTTGAGCTATCTGCACAACTGTGAGACCCGAAGAGGCCAGGTACTGCTTTGGTCAGCCAATAAGGTGTTTGAGGAGCTTACAGATATTGAGAGACAATTCCACAAGGCCTTCTACACAGTTCGAGCCTACCTAAACTGTGACCGCTACTCTGTGGGTCTCCTGGATATGACTAAAGAGAAGGAATTCTTTGATATATGGCCAGTGCTTATGGGAGAAGCTCAACCGTACTCAGGCCCGAGAACTCCTGATGGCAGAGAAATCCAATTTTACAAAGTAATTGACTACATCCTCCATGGCAAAGAAGATATTAAAGTCATTCCAACTCCCCCAGCAGATCACTGGGCACTGGCCAGTGGCCTCCCAACCTATGTAGCAGAAAGTGGCTTTATCTGTAACATTATGAATGCCCCTGCAGATGAGATGTTTCAATTTCAGGAGGGGCCACTTGATGACTCTGGATGGATCATAAAAAATGTCCTCTCCATGCCCATAGTCAACAAAAAAGAAGAGATCGTCGGTGTTGCTACTTTTTACAACAGGAAAGATGGGAAACCCTTTGATGAGCAAGATGAAGTTCTTATGGAGTCCCTAACACAATTCCTCGGCTGGTCTGTGCTCAACCCTGACACCTATGACAAGATGAATAAACTAGAAAACCGAAAGGACATTGCCCAAGACATGGTGCTGTATCATGTGAAATGTGATAAGGATGAAATCCAGGAAGTGCTGCCAACAAGAGAACGGCTGGGGAGGGAACCCATGGACTGTGACGAGGATGAGCTCAGGATAATCCTGAAAGACGAGCTGCCAGGACCCACCAAGTTTGACATCTATGAGTTCCACTTCTCAGACCTGGAATGTACGGAGTTAGAGCTGGTGAAATGTGGGATCCAGATGTACTACGAGCTGGGCGTGGTCAAGAAGTTCCAGATTCCCCAGGAGGTCCTAGTTCGATTCTTGTATTCAGTCAGCAAAGGATACCGAAGAATCACTTACCATAACTGGCGCCATGGCTTTAATGTGGCCCAAACCATGTTCACACTTCTCATGACAGGCAAACTGAAGGACTACTACACAGATCTGGAAGCTTTTGCCATGGTGACAGCCGGCTTGTGCCATGACATTGACCACAGGGGAACCAACAACCTCTACCAGATGAAATCCCAGAATCCATTAGCAAAGCTTCATGGCTCATCAATTCTAGAAAGACACCATCTGGAGTTTGGGAAGTTCTTGCTCGCAGAAGAGAGCCTGAACATCTATCAGAACCTGAACCGTCGCCAACATGAGCATGTGATCCACCTGATGGACATTGCCATTATTGCCACAGATCTGGCGCTCTACTTCAAAAAAAGAACAATGTTTCAGAAGATTGTGGATGAATCCAAAGGATATACAGACAAGAAAAGCTGGGTGGAGTACCTCTCCCTGGAGACAACAAGGAAAGAGATTGTCATGGCAATGATGATGACTGCATGTGACTTGTCTGCCATCACCAAGCCTTGGGAAGTCCAGAGTAAGGTAGCACTGCTGGTGGCTGCTGAGTTCTGGGAACAGGGTGACTTGGAAAGAACAGTGCTTGACCAGCAGCCAATTCCTATGATGGACAGAAACAAAGCTGCTGAGTTGCCCAAGCTGCAGGTGGGGTTCATTGACTTCGTGTGCACATTCGTGTACAAGGAGTTTTCACGTTTCCATGAGGAAATCCAGCCCATGTTTGACAGGCTGCAGAATAACAGGAAGGAGTGGAAGTCCCTGGCTGATGAGCATGAAGCTAAAGTGAAGGCTTTGGAGGAAGAAAAGAAGAAAGAAGAGGAGAAAATTGCAGCAAAGAAAGCTGGTACCGAGATTTGCAATGGAGGCCCGGCTCCACAGTCTTCCACCTGCTGCATCCTCATGAACCTGGAGCCACCCAAGCCTGAGATTAGATCAGCCACCAGAGTGGTTGGAGGACCAGTTACCCCTAGGAAAGGACCACCTAAATTCAAGCAGCGGCAAACCCGCCAGTTCAAGAGCAAGCCTCCCAAGAAAGGTGTACAAGGTTTTGGTGATGACATTCCTGGAATGGAGGGCTTGGGAACAGACATCACTGTCATCTGTCCCTGGGAAGCCTTCAACCACTTGGAGCTGCATGAGTTGGCCCAATACGGCATCATT
Gracilinanus_agilis  ?????????ATGAAGAGAAATGTGATCAGCACTCAGCACTCATATGTGAACATCCCCAAGGTGGTTCCACAAAATACAGAAAAGCAAATAAGAAGGATAGAAAATGGAGGTTTCAGTTCACTCTCTGAC------GATGATGATGACAGTGCCTCTGTGATGAAACATGGAAACCACCAAGGTGGCGATTCTTTCAGAACTAACTCACATGCAAAGGAAGGGACATCCTCACAGAGGAGTCAATACTTGCCTGGTGCCATTGCACTCTTTAATGTTAACAACAGCAGCAATAAAGACCAAGAGGTGAAAGAGGAA------------AAGAAAAAGAAAAAAGAAAAGAAAGGCAAATCCAGTGAGAAAAAGGAAAAGAAAAAGGATACAGAAAAGAAAAAGAATAAAGAGAAAGAGAAGGAGA---AGGAGAAGGAGAAAGAGAAAGAGAAAAAAGACCAAAGTAAAGATAAGAAAGCAGATGAAAGTAAAGAAATTAAAGTTATTGATCCAGCGGGGAACACATATTACAACTGGCTGTTTTGTATCACTTTGCCTGTGATGTACAACTGGACCATGATCATTGCAAGAGCATGTTTTGAGGAACTTCAGTCTACTTACTTAGAATATTGGATTATTTTTGATTACATATCAGATGCAGTCTATCTCCTTGACATGTTTGTACGAACGAGAACAGGTTATCTGGAACAAGGATTATTAGTGAAAGACAAACTTAAACTCATAGAGAAATATAAATCACATTTGCAATTTAAACTTGATGTTCTCTCAGTGGTACCAACTGATCTGCTGCTTTTACAGTTGGGATGGAGCTATCCAGAGGTCAGATTAAACAGATTACTCAGGATATCACGAATGTTTGAATTCTTCCAACGGACTGAAACAAGGACAAATTATCCAAACATCTTTAGGATTTCTAACCTTGTCATGTATATTGTGATCATCATTCATTGGAATGCATGCGTATACTATTCCATCTCTAAAGCCATTGGATTTGGGAACGATACATGGGTCTATCCTGATGTTAATGACCCTGAATTTGGTCGTCTGGCTAGAAAGTATGTTTATAGCCTCTACTGGTCAACACTGACCTTAACCACCATTGGTGAAACTCCACCTCCTGTTTTGGACTCTGAGTATATCTTCGTGGTGGTTGACTTCTTGATTGGAGTTTTAATTTTTGCTACTATCGTTGGTAATATCGGCTCCATGATTTCTAATATGAATGCAGCCAGAGCAGAATTTCAAGCAAGAATTGATGCTATAAAACAGTATATGCATTTTCGAAATGTAAGCAAAGATATGGAAAAGAGGGTCATCAAGTGGTTTGACTACCTATGGACAAACAAAAAAACGGTAGATGAAAGGGAAGTCTTGAAATATTTACCAGACAAGCTGAGGGCAGAGATTGCTATCAGTGTTCACCTGGACACATTAAAGAAGGTACGCATTTTTGCTGACTGTGAAGCTGGACTATTGGTGGAATTGGTCTTGAAGTTACAGCCTCAAGTTTACAGTCCTGGGGATTACATTTGCAAAAAAGGCGATATTGGACGGGAGATGTACATTATCAAAGAGGGGAAATTAGCCGTGGTAGCTGATGATGGGATCACGCAGTTTGTGGTCTTGAGTGATGGTAGTTACTTTGGGGAGATTAGCATCCTTAACATTAAAGGTAGCAAAGCCGGGAACCGAAGAACAGCCAATATTAAAAGTATTGGCTATTCGGATCTCTTCTGTCTATCGAAAGATGATCTCATGGAAGCTCTAACTGAATACCCAGATGCTAAATGCATGCTAGAAGAAAAAGGCAGACAAATCTTGATGAAGGATGGACTGTTGGACATAAATATTGCAAATTTAGGAAGTGATCCTAAGGACCTAGAAGAGAAGGTCACACGAATGGAGGGATCAGTAGACCTCTTACAGACAAGGTTTGCCAGGATTCTGGCTGAGTATGAGTCCATGCAGAAAAAGTTGAAGCAAAGGCTAACTAAAGTTGAGAATTTCTTGAAACCATTAACTGAAATTGAGTTTTCAGATGTCGAAGGAGTAGAACTAGAGAAAGAACCCACAGAGTCAAGACAGGAAATGGGGGCTGGAGCCAGTGCTGAGGAGAAACACTCAAGAGAATTGGAAAAGAAGCTGAAAGAAGATGCTGAGAAAGATGCCAGGACAGTGAAGCTGCTTCTGCTAGGGGCTGGAGAGTCTGGAAAAAGCACCATCGTTAAGCAGATGAAAATTATCCATCAAGACGGTTACTCCCTAGAGGAGTGCCTGGAGTTTATTGCTATCATTTATGGCAATACCCTGCAATCCATCCTGGCCATTGTCCGGGCCATGACAACTCTCAACATCCAGTATGGAGACTCAGCCAGACAAGATGATGCAAGGAAGTTGATGCACATGGCAGACACCATTGAGGAAGGCACAATGCCCAAGGAAATGTCTGACATCATTCAGCGTCTGTGGAAGGACTCAGGCATCCAGGCCTGCTTTGACAGAGCCTCTGAATACCAGCTCAATGACTCTGCAGGATATTACCTCTCAGACCTGGAGCGGCTGGTGACCCCTGGCTATGTGCCCACTGAACAGGACGTGCTGAGGTCTCGAGTTAAGACAACAGGCATCATTGAGACCCAGTTCTCCTTCAAGGATCTCAACTTCAGAATGTTTGACGTGGGTGGTCAGCGCTCAGAGAGGAAGAAATGGATCCATTGCTTTGAAGGCGTCACCTGCATCATCTTTATTGCCGCTCTCAGCGCCTATGACATGGTGCTGGTGGAAGATGATGAAGTGAACCGGATGCACGAGAGTCTCCATCTATTCAACAGCATCTGTAACCATCGTTACTTTGCCACAACCTCCATTGTCTTGTTCCTTAACAAAAAGGACGTTTTCACTGAGAAGATTAAGAAGGCCCATCTCAGCATCTGCTTCCCTGACTATGATGGCCCCAACACCTACGAGGACGCCGGCAACTACATTAAACTACAGTTTCTGGAGCTGAACATGCGGCGGGACGTGAAGGAGATCTATTCGCACATGACTTGTGCTACAGATACCCAGAACGTCAAGTTCGTCTTCGACGCCGTCACCGACATCATCATCAAGGAGAACCTGAAGGACTGCGGCCTCTTCATGCCGGTCATCAACATCGAGGACCTGACCGAGAAGGACAAGCTCAAGATGGAGGTGGACCAGCTGAAGAAGGAGGTGACCCTGGAAAGGATGGTGGTCTCAAAATGCTGTGAAGAAGTGAGGGACTACATCGAGGAGAGGTCCGGCGAGGACCCCCTTGTGAAGGGAGTCCCGGAGGACAAGAACCCCTTCAAGGAGCTCAAGGGCGGCTGCGTCATTTCCATGGGAGAAGTGACAGCCGCAGAAGTGGAAAAGTTCCTGGATGCTAACGTTAGCTTTGCTAAACACTACTACAACCACCAGTTCAGGGCCAAAGTCATCTCTGAGCTACTGGGTGCCAAGGAAGCAGCTGTTGATTTTAGCCACTTCCACTCCTTGACCAGTGTGGAAGAGAGTGAAATTGTTTTCGACCTCCTCCGAGATTTCCAGGAGAACCTGCAAGCTGAGAAATGTATGTTCAACGTCATGAAGAAGTTGTGTTTTCTCCTTCAGGCAGACCGAATGAGTCTGTTCATGTACCGGGCCCGGAATGGCATTGCAGAGCTTGCCACCAGGCTCTTCAATGTCCATAAAGATGCAGTCTTGGAGGACTGCTTGGTGATGCCTGACTCAGAGATCGTCTTCCCCCTGGATATGGGTGTGGTGGGCCACACTGCACATGCAAAAAAAATTGTGAACGTCCCCAATACAGAAGAGGATGAGCACTTTTGTGACTTTGTTGATGATCTCACGGAATACAAGACCAAGAGCATTTTGGCTTCCCCAATAATGAATGGAAAAGATGTTGTATCTGTAATTATGGCTGTGAACAAAGTGGATGGATCATGTTTTACCAAGAGAGACGAAGAGATTCTAACGAAGTATCTTAATTTTGCAAATCTGATCATGAAGGTGTTCCATCTGAGCTACCTTCACAACTGTGAAACTCGCCGGGGCCAGATACTCTTGTGGTCTGGGAGCAAAGTGTTTGAAGAACTTACAGACATCGAGAGACAGTTCCACAAAGCCCTTTACACAGTCCGTGCCTTTCTCAACTGTGATAGATACTCTGTGGGGCTCTTGGACATGACCAAGCAAAAGGAATTTTTTGACGTCTGGCCAGTGTTGATGGGAGAAGCTCCACCCTACTCAGGACCCAGGACACCAGATGGAAGGGAAATCAACTTTTATAAAGTCATCGACTATATCCTCCATGGGAAAGAGGACATAAAAGTAATCCCGAATCCTACTCCTGACCACTGGGCTCTGGTTAGTGGTCTCCCAACATATGTTGCCCAGAATGGCCTGATTTGCAATATCATGAATGCCTCTTCAGAAGACTTTTTTGATTTCCAGAAAGAACCTCTCGACGAATCCGGATGGATGATTAAAAATGTCCTCTCGATGCCTATAGTCAACAAGAAGGAAGAAATTGTTGGAGTGGCTACATTTTATAATCGAAAAGATGGCAAACCCTTCGATGAAATGGATGAGACACTCATGGAGTCTTTAACCCAGTTCCTTGGCTGGTCTGTTCTAAACCCTGATACCTATGAATCAATGAACAAGCTGGAAAACAGAAAGGATGTGTTCCAGGATATGGTCAAATATCACGTGAAGTGTGACAATGAGGAAATACAAGAAATACTGAAAACTAGAGAAGTGTATGGGAGAGAGCCCTGGGACTGTGAAGAAGATGAGTTATTTGAAATTCTACAAGAAGAGCTCCCAGATGCAGAGGAATATGAAATTAATAAATTCCACTTCAGTGACCTGCCCCTGACAGAGCTGCAGCTAGTGAAATGTGGAATCCAAATGTATTATGAACTGAAAGTAGTGGATAAGTTTCACATCCCCCAGGAGGCTTTAGTACGGTTTATGTACTCTCTCAGCAAAGGATACCGAAGAATTACTTACCACAACTGGCGCCATGGATTCAACGTGGGACAGACTATGTTCTCATTGCTTGTGACTGGGAAGCTGAAACGGTACTTCACAGATCTGGAGGCCTTGGCCATGGTGACTGCTGCTTTCTGCCATGACATTGATCACAGAGGCACCAATAATCTCTACCAGATGAAATCCCAGAATCCACTGGCCAAACTCCATGGATCCTCTATCTTGGAAAGACATCATTTGGAATTTGGCAAAACACTGCTGAGGGATGAGAATCTAAACATCTTCCAGAACCTTAATCGAAGACAGCATGAACATGCCATTCACATGATGGATATTGCAATCATTGCTACTGATCTTGCCCTTTATTTCAAAAAAAGGGCAATGTTCCAAAAGATTGTGGATCAGTCTAAGACTTATGAAACTGAACAGGAGTGGACCCAATACATGATGTTGGAACAGACACGGAAGGAAATTGTCATGGCAATGATGATGACGGCCTGTGACTTGTCTGCCATAACCAAGCCCTGGGAAGTTCAGAGCAAGGTGGCTCTTCTGGTGGCTGCTGAATTCTGGGAACAAGGAGACTTGGAGAGAAGTGTGCTCCAGCAGAACCCTATTCCCATGATGGACAGGAACAAAGCAGACGAACTCCCCAAGCTGCAAGTGGGCTTCATCGACTTCGTGTGCACCTTCGTCTACAAGGAGTTTTCCCGGTTTCATGAGCAGATCACTCCCATGCTGGATGGCATCACCAATAACAGGAAGGAGTGGAAGGCATTGGCTGATGAATATGATGCCAAGATGAAAGCTCTGGAAGAAGAGAAGCAGAAAAAAGCAGAGGCCAAGCAAGCAGCTGCTGGACATCAAGGAAAGCCTGTGGCTGGAGAAGGAGGCGCACAGTCCAAGTCCTGCTCTATTCAGATGGGCCTCAGCCAGGAAGATGTGGAGAAGTTTCTCAATGAGAATCCCACCTTCACGGAGCAATACTTTGAAAAGGTTCTGAGCCCTGAGAATGTGGTTGGTGCGTGTGAGGGAAGGAGTCTGGTGGACTTCTCCACCTTTAAAGAGCTATGCCAGGTGGAAGAGAGTGAAGCCCTCTTCGAGGTCATTCAGGACATGCAAGAAAGCATCAACATGGAGAAGGTGGTCTTCAAGATCCTTAGGAAGGTATGCACCATCATTCACGCCGACCGCTGCAGCCTCTTCATGTATCGGCAGAGGAATGGCGTTGCAGAACTGGCCACAAGGCTCTTCAATGTCCAGCCTGACTGTACCTTGGAGGAGTGCCTGGTGCCCCCTGACTCGGAGATTGTCTTCCCTCTGGACATCGGGGTCATAGGACACGTGGCACAGACAAAGAAGACCGTCAACATCCAGGACGTTAACGAGTGCCAGCACTTCAGCTCATTTGCAGATGAGCTTACTGAATATGTGACCAAGAACATACTTGCTACACCCATCATGAATGGCAAGGATGTCGTTGCTGTAATCATGGCCATAAATAAAACCAGTGGTCCATTTTTCACCAGTGAAGACCAAGATGTTTTCTTGAAGTATCTGAATTTTGCCACCTTAAACCTGAAAATCTATCATTTGAGTTATCTGCACAACTGTGAAACTCGAAGAGGCCAGGTACTTCTTTGGTCAGCCAATAAGGTCTTTGAGGAGCTTACAGATATTGAAAGACAATTCCACAAGGCCTTCTACACAGTCCGAGCCTACCTCAACTGTGACCGCTACTCTGTGGGCCTCCTGGATATGACTAAGGAGAAGGAATTCTTCGACGTGTGGCCAGTGCTTATGGGAGAAGCTCAGCCGTATTCAGGCCCCCGAACTCCTGATGGCAGGGAAATCCAGTTTTACAAAGTCATTGACTACATCCTCCATGGCAAAGAAGATATTAAAGTCATTCCAACTCCTCCAGCGGATCACTGGGCACTGGCCAGTGGCCTCCCGACCTATGTAGCAGAAAGTGGTTTTATCTGTAATATTATGAATGCCCCTGCAGATGAGATGTTTGAATTTCAGGAAGGGCCACTAGATGATTCTGGATGGATTATAAAAAATGTCCTCTCCATGCCCATAGTCAACAAAAAAGAGGAGATTGTTGGCGTTGCTACCTTTTACAATAGGAAAGATGGGAAACCCTTTGATGAGCAAGATGAAACTCTTATGGAGTCCCTAACACAGTTTCTTGGCTGGTCTGTGCTCAACCCTGATACCTATGACAAGATGAACAAACTGGAGAACCGAAAGGACATTGCCCAAGACATGGTCCTGTACCACGTGAGATGCGATAAGGATGAAATCCAGGAAGTGCTGCCAACAAGAGAACGATTGGGGAAGGAGCCCATGGACTGTGAGGAGGATGAGCTCAAAGAAATCCTGAAAGATGAGCTGCCAGGACCCACCAAGTTTGACATCTATGAGTTCCACTTCTCAGACCTGGAATGTACGGAGCTGGAATTGGTGAAATGTGGGATCCAGATGTACTATGAGCTGGGCGTGGTAAAGAAGTTCCAGATTCCCCAGGAGGTCCTAGTTCGGTTCTTGTACTCTATCAGCAAAGGATACCGAAGAATCACTTACCATAACTGGCGTCATGGCTTTAATGTGGCCCAAACCATGTTCACACTTCTCATGACAGGCAAATTGAAGAGCTACTACACAGATCTGGAAGCTTTTGCTATGGTGACAGCTGGCCTGTGCCATGACATTGATCACAGGGGAACCAACAACCTCTACCAGATGAAATCCCAGAATCCATTAGCAAAGCTTCATGGCTCATCAATTCTAGAGAGACACCATCTGGAGTTTGGGAAGTTCTTGCTTGCAGAAGAGAGCCTGAATATTTATCAGAACCTGAATCGTCGACAACATGAACATGTGATCCATCTGATGGACATCGCCATTATTGCCACGGATTTGGCCCTCTACTTCAAAAAAAGAACAATGTTTCAGAAGATTGTGGATGAATCCAAGGGGTATGATGACAAGAAAAGCTGGGTGGAATACCTTTCCCTGGAGACAACAAGGAAAGAGATTGTCATGGCCATGATGATGACTGCATGTGATTTATCTGCCATCACCAAGCCGTGGGAAGTCCAGAGTAAGGTAGCACTGCTGGTGGCTGCTGAGTTCTGGGAACAAGGTGACTTGGAAAGAACAGTGCTTGATCAGCAGCCAATTCCCATGATGGACAGGAACAAAGCTGCTGAGCTGCCTAAGCTGCAAGTGGGGTTCATTGACTTTGTATGCACATTTGTGTACAAGGAGTTTTCACGTTTCCATGAGGAAATCCAACCCATGTTTGACAGGCTGTTGAATAACAGGAAGGAGTGGAAGGCCCTGGCTGATGAATATGAGGCGAAAGTGAAGGCTTTGGAGGAAGAAAAGAAAACACAAGAGGAAAGAAATGTAGCCAAGAAAGCTGGTACGGAGATATGCAATGGAGGCCCAGCTCCAAAGTCTTCCACCTGCTGCATCCTCATGAACCTGGAGCCACCCAAGTTTGAGATAAAATCAGCCACCAGAGTGGTTGGAGGACCAGTTACCCCTAGAAAAGGACCACCCAAATTCAAGCAGCGGCAAACCCGCCAATTCAAGAGCAAGCCCCCTAAGAAAGGTGTACAAGGTTTCGGTGATGATATTCCTGGAATGGAGGGCTTGGGAACAGACATCACTGTCATCTGCCCCTGGGAAGCCTTCAACCACTTGGAGCTGCACGAGTTGGCACAGTATGGTATCATT
Gymnobelideus_leadbeateri  ?????????ATGAAGAGAAATGTGGTCAGCACTCAGCACTCATACGTGAACATCCCCAAGGTGATTGCACAAGACACCGAAAAGGCATTAAGAAGGATAGAAAATGGAGGTTGCAGCTCGCTCTCTGAC------GAAGATGATGACAGTGCCTGTATGATGGAACGTGGAAACCACCAAGGTGGGGATCCTTTCCAAAATAACTCCCATGCAAAGGAAGGAGCACCCACACAGAGGAGTCAGTATCTGCCTGGTGCCATTGCACTCTTCAACGTTAACAACAGCAGCAATAAAGACCAAGGGGCAAAAGAAGAG------------AAGAAAAAGAAAAAAGAAAAGAAAAGCAAATCTAGTGATAAAAAGGAGAAGAAGAAGAATAAGGAAAAAGAGAAAGAAAAAGAAAAAGAAAAAGAAAATGAGAAGAAAA------------AGAAAGAGGATCAGAATAAAGATAAGAAAGAAAATGAGAAGAAAGAAATTACAGTTATTGATCCAGCGGGGAACACATATTACAACTGGCTGTTTTGTATTACTTTGCCTGTGATGTATAACTGGACCATGATCATTGCAAGAGCATGCTTTGAGGAGCTTCAGTCTAATTACTTAGAATACTGGATTGTCTGTGATTACTTATCAGATGCAGTCTATCTTCTCGACATGTTTGTACGAACGAGAACGGGTTACCTGGAACAAGGATTATTGGTGAAAGAAGAGGCTAAACTCATAGAAAAATATAAATCACATTTACAATTTAAACTTGATGTTCTCTCCGTGATACCAACTGATCTGCTCCTTTTACAATTGGGATGGGGCTATCCAGAGGTAAGATTAAACAGATTACTCAGGATATCACGTATGTTTGAATTCTTCCAACGGACAGAAACAAGGACAAACTATCCAAACATCTTCAGAATTTCTAACCTTGTCATGTATATTGTGATTATCATCCACTGGAATGCATGTGTATACTTTTCCATCTCTAAAGCCATTGGATTTGGGAATGATACATGGGTCTATCCTGATATTAATGATCCTGAATTTGGTCGTCTGGCTAGAAAGTATGTTTATAGTCTCTACTGGTCGACATTGACCTTAACCACCATTGGTGAAACTCCACCTCCTGTTTTGGACTCTGAATATGTCTTCGTGGTGGTTGACTTCTTGATTGGAGTGTTAATTTTTGCTACTATCGTTGGTAATATCGGCTCCATGATTTCTAATATGAATGCAGCCAGAGCAGAATTTCAGTCAAGAATTGATGCTATAAAACAGTATATGCATTTTCGAAATGTAAGCAAAGATATGGAAAAGAGGGTTATCAAGTGGTTTGACTACCTATGGACAAACAAAAAAACAGTAGATGAAAGGGAAGTCTTGAAATATCTGCCAGATAAACTAAGGGCAGAGATTGCCATCAGTGTTCACCTAGACACTTTAAAGAAGGTACGCATTTTTGCTGATTGTGAAGCTGGACTATTGGTGGAACTGGTCTTGAAGTTACAGCCTCAAGTCTACAGTCCTGGTGATTACATCTGCAAAAAAGGAGATATTGGACGGGAGATGTACATTATCAAAGAAGGGAAATTAGCTGTGGTAGCTGATGATGGAATCACACAGTTTGTGGTCTTGAGTGATGGTAGTTACTTTGGGGAGATTAGCATTCTTAACATCAAAGGTAGCAAAGCTGGGAACCGAAGAACAGCCAATATTAAAAGTATTGGCTACTCAGATCTCTTCTGTCTGTCAAAAGATGATCTCATGGAAGCTCTAACCGAATATCCAGATGCTAAATGCATGCTAGAAGAGAAAGGCAAACAAATCTTGATGAAGGATGGACTGTTGGACATAAATATTGCAAATGCAGGAAGTGATCCTAAGGACCTAGAAGAGAAGGTCACACGAATGGAGGGATCAGTAGACCTCTTACAAACAAGGTTTGCCAGGATTCTGGCTGAGTATGAATCAATGCAGCAGAAGCTGAAACAAAGGCTAACTAAAGTTGAGAGATTCTTGAAACCACTCATTGAAACTGAGTTCTCAGATATT---GGA---GAAACGGAGAGAGGACCCACAGAGTCTACGCAGGAAATGGGGGCTGGAGCCAGTGCCGAGGAGAAACACTCAAGGGAATTAGAGAAGAAATTGAAGGAAGATGCTGAGAAAGATGCCAGGACAGTAAAGCTGCTTCTGCTGGGGGCTGGTGAATCTGGAAAAAGCACCATCGTTAAGCAGATGAAAATTATCCATCAAGACGGTTACTCCCTGGAGGAGTGCCTGGAGTTCATTGCCATCATTTATGGCAACACCCTGCAGTCCATTCTGGCCATTGTCCGGGCCATGACAACCCTCAACATCCAGTACGGAGACTCAGCCAGACAAGATGATGCAAGGAAGCTAATGCATATGGCGGACACCATTGAGGAGGGCACAATGCCCAAGGAGATGTCCGACATCATTCAACGGCTGTGGAAGGACTCAGGCATCCAGGCCTGCTTTGACCGAGCCTCTGAATACCAGCTCAATGACTCTGCAGGATACTACCTCTCAGACCTGGAGCGTCTGGTGACCCCTGGCTACGTGCCCACGGAGCAGGACGTGCTGAGGTCCCGAGTCAAGACAACAGGCATCATTGAGACCCAATTCTCCTTCAAGGACCTCCACTTCAGAATGTTTGACGTGGGTGGCCAGCGCTCAGAGAGGAAAAAATGGATACACTGCTTCGAAGGTGTTACCTGCATCATCTTCATTGCGGCTCTCAGCGCCTATGACATGGTGTTGGTGGAAGATGATGAAGTGAACCGGATGCATGAGAGTCTCCACCTGTTCAACAGCATCTGTAACCATCGTTACTTTGCCACGACATCCATTGTCTTGTTCCTTAACAAAAAGGACGTTTTCACCGAGAAGATTAAGAAGGCCCATCTCAGCATCTGCTTCCCTGACTATGATGGCCCCAACACCTACGAGGATGCAGGGAACTACATTAAGGTCCAGTTCCTGGAGCTGAACATGCGGCGGGACGTGAAGGAGATTTACTCGCACATGACTTGCGCCACAGATACCCAGAACGTCAAGTTCGTATTCGATGCGGTCACCGACATCATCATCAAGGAGAACTTGAAGGACTGCGGCCTCTTCATGCCAGTGATCAATATTGAAGATCTGACAGAGAAGGACAAGTTGAAAATGGAAGTGGACCAGCTGAAGAAAGAGGTGACACTGGAGAGGATGGTGGTTTCAAAATGTTGTGAAGAAGTGAGAGACTACATCGAGGAGAGGTCTGGTGAGGACCCCCTTGTGAAGGGGATCCCTGAGGACAAGAACCCCTTCAAGGAGCTTAAGGGAGGCTGCATCATCTCCATGGGAGAAGTGACAGCAGCAGAGGTGGAGAAGTTCCTGGATGCTAATGTTGGCTTTGCCAAGAAATACTACAACCACCAGTTCAGGGCCAGAGTCATCTCTGAGTTATTGGGTGCCAAGGAAGTAGCCGTTGATTTTAGCCAGTACCACTCCTTGACCAGTGTGGAAGAGAGTGAGATTGTCTTTGACCTCCTCCGAGATTTCCAAGACAACCTGCAACTTGAGAAATCTATGCTCAATGTCATGAAGAGGTTATGCTTTCTTCTTCAAGCAGACCGAATGAGTCTGTTCATGTATCGGGCAAGGAATGGAATTGCAGAGCTTGCCACCAGGCTCTTCAATGTCCATAAAGATGCAGTCTTGGAGGAGTGCTTGGTGGTGCCTGACTCAGAGATCGTCTTCCCTCTGGATATAGGTGTGGTGGGCCATGTTGCACATTCAAAAAAACTTGTGAACGTCCCCAGTGCAGAAGAGGATGAGCATTTCTGTGACTTTGTTGACGATCTCACAGAATACAAGACCAAAAACATCTTGGCTTCCCCCATAATGAATGGAAAAGATGTTGTAGCTGTAATCATGGCTGTGAATAAAGTGGATGGAGCATGTTTTACCAAGAGGGATGAAGAGATTCTAATGAAGTACCTTAATTTTGCAAATCTGCTCATGAAGGTGTTCCATCTGAGCTACCTTCACAACTGTGAGACTCGCAGGGGCCAGATACTTCTGTGGTCTGGGAGCAAAGTCTTTGAAGAACTTACAGATATTGAAAGACAGTTCCACAAAGCCCTTTACACAGTCCGTGCCTTTCTCAACTGCGACAGATACTCTGTGGGACTCTTGGACATGACCAAGCAAAAGGAATTTTTTGATGTGTGGCCAGTGTTGATGGGAGAAGCCCCACCTTACTCAGGACCCAGGACACCAGATGGAAGGGAAATCAACTTTTATAAGGTCATCGACTATATCCTTCATGGAAAAGAGGACATCAAAGTAATACCGAATCCTGCTCCTGACCACTGGGCTTTGGTTAGTGGTCTCCCAACATATGTTGCCCAGAATGGCCTGATTTGCAATATCATGAATGCTGCTTCTGAAGACTTTTTCGATTTCCAGAAAGAGCCTCTGGATGAATCTGGATGGATGATTAAAAATGTCCTCTCGATGCCCATAGTCAACAAGAAGGAAGAAATCGTTGGAGTGGCTACATTTTACAATCGGAAAGATGGAAAACCCTTTGATGAAATGGACGAGACTCTTATGGAGTCTCTAACCCAGTTCCTTGGCTGGTCTGTCCTAAACCCTGACACCTATGAGTCAATGAACAAACTGGAAAACAGGAAGGATGTATTCCAGGACATGGTCAAATATCACGTGAAGTGTGACAATGAAGAGATACAGGAAATACTGAAAACTAGAGAAGTATATGGGAAGGAGCCCTGTGACTGTGAAGAAGAGGAGTTAGCTGAAATTCTACAAAATGAACTCCCAGATGCAGAGGCATATGAAATTAATAAATTCCACTTCAGTGACCTTCCCCTGACAGAGCTGGAGCTAGTGAAATGTGGAATCCAGATGTATTATGAACTAAAAGTGGTGGATAAGTTTCACATACCCCAGGAGGCCCTAGTACGGTTCATGTACTCTCTCAGCAAAGGGTACCGAAGAATTACCTACCACAACTGGCGCCATGGATTCAACGTGGGACAGACCATGTTCTCATTGCTTGTGACTGGGAAACTGAAACGATATTTCACAGACCTGGAGGCCTTGGCCATGGTGACTGCTGCTTTCTGCCATGACATTGATCACAGAGGCACCAATAATCTCTACCAGATGAAATCCCAGAATCCACTGGCCAAACTCCATGGATCTTCCATCTTGGAAAGACATCATTTGGAATTTGGCAAAACACTGCTGAGGGATGAGGGTCTAAACATCTTCCAGAACCTTAATCGAAGGCAGCATGAACATGCCATTCATATGATGGATATTGCAATCATTGCTACTGACCTGGCCCTTTATTTCAAAAAAAGGACAATGTTCCAGAAGATTGTGGATCAGTCTAAAACTTATGAGAATGAACATGAATGGACCCAGTACATGATGCTGGAACAGACTCGGAAGGAAATTGTCATGGCAATGATGATGACTGCCTGTGACCTGTCTGCTATAACCAAGCCCTGGGAGGTTCAGAGCAAGGTGGCTCTTTTGGTGGCTGCTGAATTCTGGGAACAAGGAGATCTGGAGAGAACTGTGCTCCAGCAGAACCCTATTCCCATGATGGACAGGAATAAAGCAGATGAGCTCCCCAAGCTGCAAGTTGGTTTCATTGACTTTGTCTGCACCTTTGTCTACAAGGAATTTTCCCGGTTTCACGAGCAGATCACCCCCATGCTGGATGGCATCACCAATAACCGGAAGGAGTGGAAGGCACTGGCTGATGAATATGACGCCAAGATGAAAGCCCTGGAAGAGGAGAAGCAGAAAAAAGCACAGGCCAAGCAAGCAGCTGCTGGACACCAGGGAACGCCTGCGGCTGGAGAAGGAGGTTCACAGTCCAAGTCCTGTTCTATTCAGATGGCCCTCAGTCAGGAAGATGTGGAGAAGTTTCTCAATGAAAACCCCACTTTCGCAGAGCAATACTTTGAAAAGGTTCTGAGCCCGGAGAATGTGGTTGGTGCTTGTGAGGGTAGGGGCCTGGTGGATTTCTCAACCTTTAAAGAACTATGCCAGGTGGAAGAGAGTGAAGCCCTCTTTGAACTTGTTCAGGACATGCAAGAAAGTATCAACATGGAGAGGGTGGTCTTCAAAATCCTGAGGAGGGTATGTACCATCATCCATGCCGACCGTTGCAGCCTCTTCATGTACCGGCAGAGGAATGGTGTTGCAGAACTAGCCACAAGGCTCTTCAATGTCCAACCCGACAGCACCCTGGAGGAGTGCCTGGTGCCCCCTGACTCTGAGATTGTCTTCCCTCTGGACATCGGGGTCGTAGGGCATGTGGCACAGACAAAGAAGACTGTCAACGTCCAGGACGTTAATGAGTGCCCCCACTTCAGCTCATTTGCAGATGAACTCACTGAGTATGTGACCAAGAACATACTTGCCACACCCATCATGAATGGCAAAGATGTTGTTGCTATAATCATGGCCATAAATAAAACTGATGGCCCATTTTTCACCAATGAAGATCAAGATGTTTTCTTGAAGTATCTGAATTTTGCCACCTTAAACCTCAAAATCTATCATTTGAGCTATCTGCACAATTGTGAGACTCGAAGAGGCCAGGTACTGCTTTGGTCCGCCAATAAGGTGTTTGAGGAGCTTACGGATATTGAGAGACAATTCCACAAGGCCTTCTACACAGTTCGAGCCTACCTAAACTGTGACCGCTACTCTGTGGGCCTCCTGGATATGACTAAGGAAAAAGAATTCTTTGATGTGTGGCCAGTGCTTATGGGAGAAGCTCAACCATATTCAGGCCCCCGAACTCCTGATGGCAGAGAAATCCAGTTTTACAAAGTAATTGACTATATCCTTCATGGCAAAGAAGATATTAAAGTCATTCCAACTCCCCCAGCGGATCACTGGGCACTGGCCAGTGGCCTCCCAACCTACGTAGCAGAAAGTGGCTTTATCTGTAACATTATGAATGCCCCTGCAGATGAGATGTTTCAATTTCAGGAAGGGCCACTAGATGACTCTGGATGGATTATAAAAAACGTCCTCTCCATGCCCATAGTGAACAAAAAAGAGGAGATTGTTGGCGTTGCTACTTTTTACAACAGGAAAGATGGGAAACCCTTTGATGAACAAGATGAAGTTCTTATGGAGTCTCTAACACAGTTCCTTGGTTGGTCTGTGCTCAACCCTGATACCTATGACAAGATGAATAAACTGGAAAACCGAAAGGACATTGCCCAGGACATGGTGCTGTACCACGTGAGATGTGATAAGGATGAAATCCAGGAAGTGCTGCCAACAAGAGAACGGTTGGGGAGGGAACCCATGGACTGTGATGAGGACGAGCTCAGAGCAATTCTGAAAGACGAGCTGCCAGGACCCACCAAGTTTGACATCTATGAGTTCCACTTCTCAGACCTGGAATGTACGGAGTTGGAGCTGGTGAAATGTGGAATCCAGATGTACTATGAACTGGGTGTGGTCAAGAAGTTCCAGATTCCCCAGGAGGTCCTAGTTCGGTTCTTGTACTCAGTCAGCAAAGGATACCGAAGGATCACTTACCATAACTGGCGCCATGGCTTTAATGTGGCTCAAACCATGTTCACACTTCTCATGACAGGCAAATTGAAGGACTATTACACAGATCTGGAAGCTTTTGCCATGGTGACAGCCGGTCTGTGCCATGACATTGACCACAGGGGAACCAACAACCTCTACCAAATGAAATCCCAGAATCCATTAGCAAAGCTTCATGGCTCATCAATTCTAGAAAGACACCACCTGGAGTTTGGGAAGTTCTTACTTGCAGAAGAGAGCCTGAATATCTATCAGAACCTGAATCGTCGTCAACATGAGCATGTGATCCACCTGATGGACATCGCCATTATTGCCACAGATCTAGCCCTCTACTTCAAAAAAAGAACAATGTTTCAGAAGATTGTGGATGAATCCAAAGGATATGAAGACAAGAAAAGCTGGGTAGAGTACCTCTCCCTGGAGACAACAAGGAAAGAGATTGTCATGGCAATGATGATGACTGCATGTGACTTGTCTGCCATCACCAAGCCTTGGGAAGTCCAGAGTAAGGTAGCATTGCTGGTGGCTGCTGAATTCTGGGAGCAGGGTGACTTGGAGAGAACAGTGCTTGACCAGCAGCCAATTCCCATGATGGACAGAAACAAAGCTGCTGAGCTGCCTAAGTTGCAAGTGGGGTTCATTGACTTCGTGTGTACATTTGTATACAAGGAGTTTTCACGTTTCCATGAGGAAATCCAGCCCATGTTTGACAGGCTGCAGAATAACAGGAAGGAGTGGAAGACCCTGGCTGATGAGCATGAGGCTAAAGTGAAGGCTTTGGAGGAAGAAAAGAAAAAAGAAGATGGGAAAATTGAAGCAAAGAAAGCTGGTACCGAGATCTGCAATGGAGGCCCAGCTCCAAAGTCTTCTACCTGCTGCATTCTCATGAACCTGGAGCCACCCAAGCCTGAGATCAGATCAGCCACCAGAGTGGTTGGAGGACCAGTTACCCCTAGGAAAGGACCACCCAAGTTCAAGCAGCGACAAACCCGTCAGTTCAAGAGCAAGCCCCCCAAGAAAGGTGTACAAGGTTTCGGTGATGACATTCCTGGAATGGAGGGCTTGGGAACAGACATCACTGTCATCTGTCCCTGGGAAGCCTTCAACCACCTGGAGCTGCATGAGTTGGCCCAGTACGGCATCATT
Lagorchestes_hirsutus  ?????????ATGAAGAGGAATGTGGTCAGCACTCAGCACTCATATGTGAACATCCCCAAGGTGATTGCTAAAGACACCGAAAAGGAAATAAGAAGGATAGAAAATGGAGGTTGCAGTTCGCTCTCTGAC------GATGATGAT---------------ATGGAGCATGGAAACCACCACGCTGGGGATGCTTTCCGAAATAACTCCCATGCAAAGGAAGGAATATCCTCACAGAGGAGTCAGTACCTCCCTGGTGCCATTGCACTCTTCAACATTAACAACAGCAGCAATAAAGACCAAGGGGTGAAAGAGGAA------------AAGAAAAAGAAAAAAGAAAAGAAAAGCAAATCTAGTGATAAAAAGGAGAAGAAAAAGAATAAGGAAAAAGAGAAAGAA------AAAGAAAAAGAGAATGAGAAGAAAA------------AGAAAGATGATCAAAATAAAGATAAGAAAGAAAATGAGAAGAAGGAAATTATGGTTATTGATCCAGCAGGAAACACATATTACAACTGGCTGTTTTGTATTACTTTGCCTGTGATGTACAACTGGACCATGATCATTGCAAGAGCATGCTTTGAGGAACTTCAGTCTAATTACTTAGAATATTGGATTGTTTGTGATTACTTATCGGATGCAATCTATCTTCTTGATATGTTTGTACGAACGAGAACAGGTTACCTGGAACAAGGATTATTGGTGAAAGAAGAGGCTAAACTCATAGACAAATATAAATCACATTTGCAATTTAAACTTGATGTTCTCTCAATGGTACCAACTGATCTGCTGCTTTTACAATTGGGATGGAACTATCCAGAAGTAAGATTAAACAGATTACTCAGGATATCACGTATGTTTGAATTCTTCCAACGGACAGAAACGAGGACAAACTATCCAAACATCTTTAGGATTTCTAACCTTGTCATGTATATTGTGATTATCATCCACTGGAATGCATGTGTATACTTTTCCATTTCTAAAGCCGTTGGATTTGGGAATGATACATGGGTCTATCCTGATGTTAATGACCCTGAATTTGGTCGTCTGGCTAGAAAGTATGTTTACAGTCTCTACTGGTCGACATTGACCTTAACCACCATTGGTGAAACTCCACCTCCTGTTTTGGACTCTGAGTATGTCTTTGTGGTGGTTGACTTCTTGATTGGAGTGTTAATTTTTGCCACTATCGTTGGTAATATCGGCTCCATGATTTCCAATATGAATGCAGCCAGAGCAGAGTTTCAAGCAAGAATTGATGCTATAAAACAGTATATGCATTTTCGAAATGTAAGCAAAGATATGGAAAAGAGGGTTATCAAGTGGTTTGACTACTTATGGACAAACAAAAAAACAGTAGATGAAAGGGAAGTCTTGAAATATCTACCAGATAAACTAAGGGCAGAGATTGCCATCAGTGTTCACCTAGACACATTAAAGAAGGTACGTATTTTTGCTGATTGTGAAGCTGGACTATTGGTGGAACTGGTGCTAAAGTTACAGCCTCAGGTCTACAGTCCTGGTGATTACATCTGCAAAAAAGGAGATATTGGACGGGAGATGTACATTATCAAAGAAGGGAAACTGGCTGTGGTAGCTGATGATGGGATCACACAATTTGTGGTCCTGAGTGATGGTAGTTACTTTGGGGAGATTAGCATTCTTAACATTAAAGGCAGCAAAGCTGGGAACCGAAGAACAGCCAATATTAAAAGTATTGGCTACTCAGATCTCTTCTGTCTTTCAAAAGACGATCTCATGGAAGCTCTGACCGAATACCCAGATGCTAAATGCATGCTAGAAGAGAAAGGCAAACAAATCTTGATGAAGGATGGACTGTTGGACTTAAATATTGCAAATGCAGGAAGTGATCCTAAGGACCTAGAAGAGAAGGTGACACGAATGGAGGGATCGGTAGATCTCTTACAAACAAGGTTCGCCAGGATTCTGGCTGAGTATGAATCGATGCAGCAGAAGTTGAAGCAAAGGCTAACTAAAGTTGAGAGATTCTTGAAACCATTAATTGAAACTGAGTTCTCAGATATTGAAGGACTAGAAACAGAGAGTGCACCCACAGAGTCTACACAGGAAATGGGGGCTGGAGCCAGCGCTGAGGAGAAACACTCAAGGGAATTGGAAAAGAAACTAAAGGAAGATGCCGAGAAAGATGCCAGGACAGTGAAGCTGCTTCTACTGGGAGCTGGTGAATCTGGAAAAAGCACCATCGTGAAGCAGATGAAAATTATCCATCAGGACGGTTACTCCCTGGAGGAGTGCCTGGAGTTTATTGCCATCATTTATGGGAACACCCTGCAGTCCATTCTGGCCATTGTCCGGGCCATGACAACCCTCAACATCCAGTATGGAGACTCAGCCAGACAAGATGATGCAAGGAAGCTAATGCATATGGCGGACACCATTGAGGAGGGCACGATGCCCAAGGAGATGTCTGACATCATTCAACGGCTGTGGAAGGACTCAGGCATCCAGGCCTGCTTTGACAGAGCCTCTGAATACCAGCTCAATGACTCTGCAGGATACTACCTCTCAGACCTGGAGCGTCTGGTGACCCCTGGCTATGTGCCCACGGAGCAGGATGTGCTGAGATCCCGAGTCAAGACAACAGGTATCATTGAGACCCAATTCTCCTTCAAGGACCTCAACTTCAGAATGTTTGATGTGGGGGGCCAACGTTCAGAGAGGAAAAAATGGATACACTGCTTCGAAGGCGTCACCTGCATCATCTTCATTGCGGCTCTCAGTGCCTATGACATGGTGTTGGTGGAAGATGATGAAGTGAACCGGATGCACGAGAGTCTCCACCTGTTCAACAGCATCTGTAATCATCGTTATTTTGCCACAACATCCATCGTCTTGTTCCTTAACAAAAAGGATGTTTTCACCGAGAAGATTAAGAAGGCTCATCTCAGCATCTGCTTCCCTGACTATGATGGCCCCAACACCTACGAGGATGCCGGCAACTACATTAAGGTTCAGTTCCTGGAGCTGAACATGCGGCGGGACGTGAAGGAGATTTACTCGCACATGACTTGCGCCACAGATACCCAGAACGTCAAGTTCGTGTTCGACGCGGTCACCGACATCATCATCAAGGAGAACCTGAAGGACTGCGGCCTCTTCATGCCAGTGATCAATATCGAAGACCTGACAGAGAAGGACAAGCTGAAGATGGAGGTGGACCAGCTGAAGAAAGAGGTGACGCTAGAAAGGATGGTGGTTTCAAAATGTTGTGAAGAGGTGAGAGACTACATTGAGGAGAGGTCTGGAGAGGACCCCCTTGTGAAGGGAATCCCCGAGGACAAAAACCCCTTCAAGGAACTCAAGGGAGGCTGCATCATTTCCATGGTGGAAGTGACAGCGGCGGAGGTGGAGAAGTTCCTGGATGCTAATGTTGGCTTTGCTAAGAACTACTACAACCACCAGTTCAGGGCGAGAGTCATCTCAGAGCTACTGGGTGCCAAGGAAGCAGCTGTTGATTTCAGTCACTTCCACTCTCTGACCAGCGTGGAAGAGAGTGAAATTGTCTTTGACCTTCTCCGAGACATCCAGGACAACCTGCAACTTGAGAAATCTATGCTCAATGTCATGAAGAGGTTATGCTTTCTCCTTCACGCAGATCGAATGAGTCTGTTCATGTACCGGGCGCGGAATGGAATTGCAGAACTTGCCACCAGGCTTTTCAATGTCCATAAAGATGCAGTCTTGGAAGAGTGCTTGGTGGCGCCTGACTCAGAGATCGTCTTCCCTTTGGACATGGGTGTGGTGGGCCACGTTGCACATTCAAAGAAACTTGTGAATGTCCCCAATGCAGAAGAGGACGAGCATTTCTGTGACTTTGTTGATGATCTCACAGAATACAAGACCAAGAGCATTTTGGCTTGCCCCATAATGAATGGAAAAGATGTTGTAGCAGTAATCATGGCTGTGAATAAAGTGGATGAACCATGTTTTTCCAAGAGGGATGAAGAGATTCTAATGAAATACCTTAATTTTGCAAATCTACTCATGAAAGTGTTCCACCTGAGCTACCTTCACAACTGTGAAACCCGCAGGGGCCAGATACTTCTGTGGTCTGGGAGCAAAGTCTTTGAAGAACTTACAGACATCGAAAGACAGTTCCACAAAGCCCTTTACACAGTCCGTGCCTTTCTCAACTGTGACAGATACTCTGTGGGGCTCTTGGACATGACCAAGCAAAAGGAATTTTTTGACGTGTGGCCAGTGTTAATGGGAGAAGCTCCACCTTACACAGGACCCAGGACACCAGATGGAAGGGAAATCAACTTTTATAAGGTCATTGACTATATCCTTCATGGGAAAGAGGACATCAAAGTAATACCGAATCCGCCTCCTGACCACTGGGCTTTAGTTAGTGGTCTCCCAACATATGTTGCCCAGAATGGCCTGATTTGCAATATCATGAATGCTGCTTCAGAAGACTTTTTCGATTTCCAGAAAGAACCTCTGGATGAATCTGGATGGATGATTAAAAATGTCCTCTCGATGCCCATAGTCAACAAAAAGGAAGAAATCGTTGGAGTGGCTACATTTTACAATCGAAAAGATGGAAAACCCTTTGATGAAATGGATGAGACTCTTATGGAGTCTCTAACCCAGTTCCTTGGCTGGTCTGTCCTAAACCCTGATACCTATGAGTCAATGAACAAGCTGGAAAACAGGAAGGATGTATTCCAGGATATGGTCAAATATCATGTGAAGTGTGACAATGAAGAGATACAGGATATACTGAAAACTAGAGAAGTATATGGGAAGGAGCCCTGTGACTGTGAAGAAGAGGAGTTGGCTGAAATTCTACAAAATGAACTTCCAGATGCAGAGAAATATGAAATTAATAAATTCCACTTCAGTGACCTGCCTCTGACAGAGCTGGAACTGGTGAAATGTGGAATCCAGATGTATTATGAACTGAAAGTGGTGGATAAGTTTCACATACCCCAGGAGGCCCTAGTACGGTTCATGTACTCTCTCAGCAAAGGGTACCGAAAAATCACCTACCACAACTGGCGCCATGGATTCAACGTGGGACAGACCATGTTCTCATTGCTTGTGACTGGGAAACTAAAACGATATTTCACAGACCTGGAAGCCTTGGCCATGGTGACTGCTGCTTTCTGCCATGACATTGATCACAGAGGCACCAATAACCTCTACCAGATGAAATCCCAAAATCCACTGGCCAAACTCCATGGATCTTCCATCTTGGAAAGACATCATTTGGAATTTGGCAAAACACTGCTGAGGGATGAGAGTCTAAACATCTTCCAGAACCTTAATCGAAGGCAGCATGAGCATGCCATCCATATGATGGATATCGCAATCATTGCTACTGACCTGGCCCTTTATTTCAAAAAAAGGGCAATGTTCCAGAAGATTGTGGATCAGTCTAAAACATTTGAGAGTGAACATGAATGGACCCAGTACATGATGCTGGAACAGACTCGGAAGGAAATTGTCATGGCAATGATGATGACCGCCTGTGACCTGTCTGCTATAACCAAGCCCTGGGAAGTTCAGAGCAAGGTGGCTCTTTTGGTGGCTGCTGAATTCTGGGAACAAGGAGATTTGGAGAGAACTGTGCTCCAGCAGAACCCTATTCCCATGATGGACAGGAACAAAGCAGATGAGCTCCCCAAGCTGCAAGTTGGTTTCATAGACTTTGTCTGCACCTTTGTCTACAAGGAGTTTTCCCGGTTTCACGAGCAAATTACCCCCATGCTGGATGGCATCACCAATAACCGGAAGGAGTGGAAGGCATTGGCTGATGAATATGATGCCAAGATGAAAGACCTGGAAGAGGAGAAGCAGAAAAAAACACAGGCCAAGCAAGCAGCCGCTGGACACCAGGGAACACCTGGAGCTGGAGAAGGAGGTCCACAGTCCAAGTCTTGTTCTATTCAGATGGCTCTCAGCCAGGAAGATGTGGAGAAGTTTCTCAATGAAAACCCCACTTTCACAGAGCAATATTTTGAGAAGGTTCTGAGCCCTGAAAATGTGGTTGGTGCCTGTGAGGGTAGGGGCCTGGTGGATTTCTCAACCTTTAAAGAACTATGCCAGGTAGAAGAGAGTGAAGTCCTTTTTGAGCTTGTTCAGGACATGCAAGAAAGTGTCAACATGGAGAAGGTGGTCTTCAAAATCCTGAGGAGGGTATGTACCATTATCCACGCCGACCGATGCAGCCTCTTCATGTACCGGCAGAGGAATGGCGTTGCAGAATTAGCCACAAGGCTCTTCAACGTTCAGCCCAACAGCACCCTGGAGGACTGCCTGGTGCCCCCTGACTCTGAGATTGTCTTCCCTCTGGACATCGGGATCATAGGGCATGTGGCACAGACAAAGAAGACAGTCAACATCCAGGACGTTAATGAGTGCCCTCACTTCAGCCCATTCGCTGATGAGCTTACTGAGTTTGCGACCAAGAATATACTTGCCACACCCATCATGAATGGCAAAGATGTCGTTGCTGTAATCATGGCCATAAATAAAACCGATGGCCCTTTCTTCACCAGTGAAGATCAAGATATTTTCTTGAAGTATCTGAATTTTGCCACCTTAAACCTCAAAATCTATCATCTGAGCTATCTGCACAACTGTGAGACGCGAAGAGGCCAGGTACTGCTTTGGTCAGCCAATAAGGTGTTTGAGGAGCTTACAGATATTGAGAGACAATTCCACAAGGCCTTCTACACAGTTCGAGCCTACCTAAACTGTGACCGCTACTCTGTGGGCCTCCTGGATATGACTAAGGAGAAGGAATTCTTTGATATCTGGCCAGTGCTTATGGGAGAAGCTCAACCATACTCAGGCCCCCGAACTCCTGATGGCAGAGAAATCCAGTTTTACAAAGTAATTGACTATATCCTTCATGGCAAAGAAGATATTAAAGTCATTCCAAATCCTCCAGCGGATCACTGGGCATTGGTCAGTGGCTTGCCAACCTACGTTGCAGAAAGTGGCTTTATCTGTAACATTATGAATGCCCCTGCAGATGAGATGTTTCAATTTCAGGAAGGGCCACTAGATGACTCTGGATGGATTATAAAAAACGTCCTCTCCATGCCCATAGTCAACAAAAAAGAGGAGATTGTTGGCGTTGCTACTTTTTACAACAGGAAAGATGGGAAACCCTTTGATGAGCAAGATGAAGTTCTTATGGAGTCCTTAACACAATTCCTTGGTTGGTCTGTGCTCAACCCTGATACCTATGACAAGATGAATAAACTGGAAAACCGAAAGGACATTGCCCAAGACATGGTGCTGTACCACGTGAGATGTGATAAGGATGAAATCCAGGAAGTGCTGCCAACAAGAGAACGGCTGGGGCGGGAACCCGTGGACTGTGATGAGGATGAACTCAGAGCAATTCTGAAAGACGAGCTGCCAGGACCCAAAAAGTTCGACATCTATGAGTTCCACTTCTCAGACCTGGAATGTACAGAGCTGGAGCTGGTGAAATGTGGGATCCAGATGTACTATGAGCTGGGTGTGGTCAAGAAATTCCAGATCCCTCAGGAGGTCCTAGTTCGCTTCTTGTACTCCGTCAGCAAAGGATACAGAAGAATCACTTACCATAACTGGCGCCATGGCTTTAATGTGGCTCAAACCATGTTCACACTTCTCATGACAGGCAAATTGAAGGACTATTACACAGATCTGGAAGCTTTTGCTATGGTAACCGCCGGTCTGTGCCATGACATTGACCACAGAGGAACCAACAACCTCTACCAGATGAAATCCCAGAATCCATTAGCAAAGCTTCATGGCTCATCAATTCTAGAAAGACACCATCTGGAGTTTGGGAAGTTCTTGCTGGCAGAAGAGAGCCTGAATATCTATCAGAATCTGAATCGGCGTCAACATGAGCATGTGATTCACCTGATGGACATCGCCATTATTGCCACAGATCTAGCTCTGTACTTCAAAAAAAGAGCAATGTTCCAGAAGATTGTGGATGAATCCAAAGGATATGAAGACAAGAAAAGCTGGGTGGAGTACCTTTCCCTGGAGACAACAAGGAAAGAGATTGTCATGGCAATGATGATGACCGCATGTGACTTGTCTGCCATCACCAAGCCTTGGGAAGTCCAGAGTAAGGTAGCACTACTGGTGGCTGCTGAGTTCTGGGAACAGGGTGACTTGGAGAGAACAGTACTTGACCAGCAGCCAATTCCCATGATGGACAGAAATAAAGCTGCTGAGCTGCCTAAACTGCAAGTGGGGTTCATCGACTTCGTGTGCACATTTGTATATAAGGAGTTTTCACGTTTCCATGAGGAAATCCAACCCATGTTTGACAGGCTACAGAATAATAGGAAGGAGTGGAAGGCCCTGGCTGATGAGTATGAGGCCAAAGTGAAGGTTTTGGAGGAAGAAAAGAAAAAAGAAGATGGGAAAACTGTAGCAAAGAAAGCTGGTACCGAGATTTGCAATGGGGGCCCGGCTCCAAAGTCTTCCACCTGCTGCATTCTCATGAACCTGGAGCCACCTAAGCCTGAGATCAGATCAGCCACCAGAGTGGTTGGAGGACCAGTTACTCCTAGGAAAGGACCACCCAAATTCAAGCAGAGGCAAACCCGTCAGTTCAAGAGCAAGCCCCCCAAGAAAGGTGTACAAGGTTTCGGTGATGACATTCCTGGAATGGAGGGCTTGGGAACAGACATCACTGTCATCTGTCCCTGGGAAGCCTTCAACCATTTGGAGCTGCATGAATTGGCCCAGTATGGCATCATT
Macropus_eugenii  ?????????ATGAAGAGGAATGTGGTCAGCACTCAGCACTCATATGTGAACATCCCCAAGGTGATTGCTCAAGACACCGAAAAGGAAATAAGAAGGATAGAAAATGGAGGTTGCAGTTCGCTCTCTGAC------AATGATGATGACAGTGCCTCTATCATGGAGCATGGAAACCTCCACGGTGGGGATGCTTTCCGAAATAACTCCCATGCAAAGGAAGGAATATCCTCACAGAGGAGTCAGTACCTCTCTGGTGCCATTGCACTCTTCAACATTAACAACAGCAGCAATAAAGACCAAGGGGTGAAAGAGGAA------------AAGAAAAAGAAAAAAGAAAAGAAAAACAAATCTAGTGATAAAAAGGAGAAGAAAAAGAATAAGGAAAAAGAGAAAGAA------AAAGAAAAAGAGAATGAGAAGAAAA------------AGAAAGATGATCAAAATAAAGATAAGAAAGAAAATGAGAAGAAGGAAATTATGGTTATTGATCCAGCGGGAAACACATATTACAACTGGCTGTTTTGTATTACTTTGCCTGTGATGTACAACTGGACCATGATCATTGCAAGAGCATGCTTTGAGGAACTTCAGTCGAATTACTTAGAATATTGGATTGTTTGTGATTACTTATCGGATGCAATCTATCTTCTTGATATGTTTGTACGAACGAGAACAGGTTACCTGGAACAAGGATTATTGGTGAAAGAAGAGGCTAAACTCATAGACAAATATAAATCACATTTGCAATTTAAACTTGATGTTCTCTCAATGGTACCAACTGATCTGCTGCTTTTACAATTGGGATGGAACTATCCAGAGGTAAGATTAAACCGATTACTCAGGATATCACGTATGTTTGAATTCTTCCAACGGACAGAAACGAGGACAAACTATCCAAACATCTTTAGGATTTCTAACCTTGTCATGTATATTGTGATTATCATCCACTGGAATGCATGTGTATACTTTTCCATTTCTAAGGCCGTTGGATTTGGGAATGATACATGGGTCTATCCTGATGTTAATGACCCTGAATTTGGTCGTCTGGCTAGAAAGTATGTTTACAGTCTCTACTGGTCGACTTTGACCTTAACAACCATTGGTGAAACTCCACCTCCTGTTTTGGACTCTGAGTATGTCTTTGTGGTGGTTGACTTCTTGATTGGAGTGTTAATTTTTGCTACTATCGTCGGTAATATCGGCTCCATGATTTCCAATATGAATGCAGCCAGAGCAGAGTTTCAAGCAAGAATTGATGCTATAAAACAGTATATGCATTTTCGAAATGTAAGCAAAGATATGGAAAAGAGGGTTATCAAGTGGTTTGACTACTTATGGACAAACAAAAAAACAGTAGATGAAAGGGAAGTCTTGAAATATCTACCAGATAAACTAAGGGCAGAGATTGCCATCAGTGTTCACCTAGACACATTAAAGAAGGTACGTATTTTTGCTGATTGTGAAGCTGGACTATTGGTGGAACTGGTGCTAAAGTTACAGCCTCAGGTCTACAGTCCTGGTGATTACATCTGCAAAAAAGGAGATATTGGACGGGAGATGTACATTATCAAAGAAGGGAAACTGGCTGTGGTAGCTGATGATGGGATCACACAATTTGTGGTCTTGAGTGATGGTAGTTACTTTGGGGAGATTAGCATTCTTAACATTAAAGGTAGCAAAGCTGGGAACCGAAGAACAGCCAATATTAAAAGTATTGGCTACTCAGATCTCTTCTGTCTTTCAAAAGATGATCTCATGGAAGCTCTGACTGAATACCCAGATGCTAAATGCATGCTAGAAGAGAAAGGCAAACAAATCTTGATGAAGGATGGACTGTTGGACTTAAATATTGCAAATGCAGGAAGTGATCCTAAGGACCTAGAAGAGAAGGTGACACGAATGGAGGGATCCGTAGATCTCTTACAAACAAGGTTTGCCAGGATTCTGGCTGAGTATGAATCGATGCAGCAGAAGTTGAAGCAAAGGCTAACTAAAGTTGAGAGATTCTTGAAACCATTAATTGAAACTGAGTTCTCAGATATTGAAGCACTAGAAACAGAGAGTGCACCCACAGAGTCTACACAGGAAATGGGGGCTGGAGCCAGCGCTGAGGAGAAACACTCAAGGGAATTGGAAAAGAAACTAAAGGAAGATGCCGAGAAAGATGCCAGGACAGTGAAGTTGCTTCTACTGGGAGCTGGTGAATCTGGAAAAAGCACCATCGTGAAGCAGATGAAAATTATCCATCAGGACGGTTACTCCCTGGAGGAGTGCCTGGAGTTTATTGCCATCATTTATGGGAACACCCTGCAGTCCATTCTGGCCATTGTCCGGGCCATGACAACCCTCAACATCCAGTATGGAGACTCAGCCAGACAAGATGATGCAAGGAAGCTAATGCATATGGCGGACACCATTGAGGAGGGCACAATGCCCAAGGAGATGTCTGACATCATTCAACGGCTGTGGAAGGACTCAGGCATCCAGGCCTGCTTTGACAGAGCCTCTGAATACCAGCTCAATGACTCTGCAGGATACTACCTCTCAGACCTGGAGCGTCTGGTGACCCCTGGCTATGTGCCCACGGAGCAGGATGTGCTGAGATCCCGAGTCAAGACAACAGGTATCATTGAGACCCAATTCTCCTTCAAGGACCTCAACTTCAGAATGTTTGACGTGGGGGGCCAACGTTCAGAGAGGAAAAAATGGATACACTGCTTCGAAGGCGTCACCTGCATCATCTTCATTGCGGCTCTCAGTGCCTATGACATGGTGTTGGTGGAAGATGATGAAGTGAACCGGATGCACGAGAGTCTCCACCTGTTCAACAGCATCTGTAACCATCGTTATTTTGCCACAACATCCATTGTCTTGTTCCTTAACAAAAAGGATGTTTTCACCGAGAAGATTAAGAAGGCTCATCTCAGCATCTGCTTCCCTGACTATGATGGCCCCAACACCTACGAGGATGCCGGGAACTACATTAAGGTTCAGTTCCTGGAGCTGAACATGCGGCGGGACGTGAAGGAGATTTACTCGCACATGACTTGCGCCACAGATACCCAGAACGTCAAGTTCGTATTCGACGCGGTCACCGACATCATTATCAAGGAGAACCTGAAGGACTGCGGCCTCTTCATGCCAGTGATCAATATCGAAGACCTGACAGAGAAGGACAAGCTGAAGATGGAAGTGGACCAGCTGAAGAAAGAGGTGACGCTAGAAAGGATGGTGGTTTCAAAATGTTGTGAAGAGGTGAGAGACTACATCGAGGAGAGGTCTGGAGAGGACCCCCTTGTGAAGGGAATCCCCGAGGACAAAAACCCCTTCAAGGAACTCAAGGGAGGCTGCATCATTTCCATGGTGGAAGTGACAGCAGAGGAGGTGGAGAAGTTCCTGGATGCTAATGTTGGCTTTGCTAAGAACTACTACAACCACCAGTTCAGGGCGAGAGTCATCTCAGAGCTACTGGGTGCCAAGGAAGCAGCTGTTGATTTCAGTCACTTCCACTCTTTGACCAGTGTGGAAGAGAGTGAAATTGTCTTTGACCTCCTCCGAGACATCCAGGACAACCTGCAACTTGAGAAATCTATGCTCAATGTCATGAAGAGGTTATGCTTTCTCCTTCATGCAGATCGAATGAGTCTATTCATGTACCGGGCACGGAATGGAATTGCAGAACTTGCCACCAGGCTTTTCAATGTCCATAAAGATGCAGTCTTGGAAGAGTGCTTGGTGGCGCCTGACTCAGAGATCGTCTTCCCTCTGGATATGGGTGTGGTGGGCCACGTTGCACATTCAAAAAAACTTGTGAATGTCCCCAATGCAGAAGAGGACGAGCATTTCTGTGACTTTGTTGATGATCTCACAGAATACAAGACCAAGAGCATTTTGGCTTGCCCCATAATGAATGGAAAAGATGTTGTAGCAGTAATCATGGCTGTGAATAAAGTGGATGAACCATGTTTTTCCAAGAGGGATGAAGAGATTCTAATGAAGTACCTTAATTTTGCAAATCTACTCATGAAAGTGTTCCACCTGAGCTACCTTCACAACTGTGAAACCCGCAGGGGCCAGATACTCCTGTGGTCTGGGAGCAAAGTCTTTGAAGAACTTACAGACATCGAAAGACAGTTCCACAAAGCCCTTTACACAGTCCGTGCCTTTCTCAACTGTGACAGATACTCTGTGGGGCTCTTGGACATGACCAAGCAAAAGGAATTTTTTGATGTGTGGCCAGTGTTAATGGGAGAAGCTCCACCTTACACAGGACCCAGGACACCAGATGGAAGGGAAATCAACTTTTATAAGGTCATTGACTATATCCTTCATGGGAAAGAGGACATCAAAGTAATACCGAATCCGCCTCCTGACCACTGGGCTTTAGTTAGTGGTCTCCCAACATACGTTGCCCAGAATGGCCTGATTTGCAATATCATGAATGCTGCTTCAGAAGACTTTTTCGATTTCCAGAAAGAACCTCTGGATGAATCTGGATGGATGATTAAAAATGTCCTTTCGATGCCCATAGTCAACAAAAAGGAAGAAATCGTTGGAGTGGCTACATTTTACAATCGAAAAGATGGAAAACCCTTTGATGAAATGGATGAGACGCTTATGGAGTCTCTAACCCAGTTCCTTGGCTGGTCTGTCCTAAACCCTGATACCTATGAGTCAATGAACAAGCTGGAAAACAGGAAGGATGTATTCCAGGATATGGTCAAATATCATGTGAAGTGTGACAATGAAGAGATACAGGAAATACTGAAAACTAGAGAAGTATATGGGAAAGAGCCCTGTGACTGTGAAGAAGAGGAGTTGGCTGAAATTCTACAAAATGAACTTCCAGATGCAGAGAAATATGAAATTAATAAATTCCACTTCAGTGACCTGCCCCTGACAGAGCTGGAACTGGTGAAATGTGGAATCCAGATGTATTATGAACTGAAAGTGGTGGATAAGTTTCACATACCCCAGGAGGCCCTAGTACGGTTCATGTACTCTCTCAGCAAAGGGTACCGAAAAATCACCTACCACAACTGGCGCCATGGATTCAACGTGGGACAGACCATGTTCTCATTGCTTGTGACTGGGAAACTAAAACGATATTTCACAGACCTGGAAGCCTTGGCCATGGTGACTGCTGCTTTCTGCCATGACATTGATCACAGAGGCACCAATAACCTCTACCAGATGAAATCCCAGAATCCACTGGCCAAACTCCATGGATCTTCCATCTTGGAAAGACATCATTTGGAATTTGGCAAAACACTGCTGAGGGATGAGAGTCTAAACATCTTCCAGAACCTTAATCGAAGGCAGCATGAGCATGCCATCCATATGATGGATATCGCAATCATTGCTACTGACCTAGCCCTTTATTTCAAAAAAAGGGCAATGTTCCAGAAGATTGTGGATCAGTCTAAAACATTTGAGAGTGAACATGAATGGACCCAGTACATGATGCTGGAACAGACTCGGAAGGAAATTGTCATGGCAATGATGATGACCGCCTGTGACCTGTCTGCTATAACCAAGCCCTGGGAAGTTCAGAGCAAGGTGGCTCTTTTGGTGGCTGCTGAATTCTGGGAACAAGGAGATTTGGAGAGAACTGTGCTCCAGCAGAACCCTATTCCCATGATGGACAGGAACAAAGCAGATGAGCTCCCCAAGCTGCAAGTTGGTTTCATAGACTTCGTCTGCACCTTTGTCTACAAGGAGTTTTCCCGGTTTCACGAGCAAATTACCCCCATGCTGGATGGCATCATCAATAACCGGAAGGAATGGAAGGCATTGGCTGATGAATATGATGCCAAGATGAAAGACCTGGAAGAGGAGAAGCAGAAAAAAACACAGGCCAAGCAAGCAGCTGCTGGACACCAGGGAACACCTGGAGCTGGAGAAGGAGGTCCACAGTCCAAGTCTTGTTCTATTCAGATGGCTCTCAGCCAGGAAGATGTGGAGAAGTTTCTCAATGAAAACCCCACTTTCACAGAGCAATATTTTGAAAAGGTTCTGAGCCCCGAAAATGTGGTTGGTGCCTGTGAAGGTAGGGGCCTGGTGGATTTCTCAACCTTTAAAGAACTATGCCAGGTAGAAGAGAGTGAAGTCCTTTTTGAGCTTGTTCAGGACATGCAAGAAAGTGTCAACATGGAGAAGGTGGTCTTCAAAATCCTGAGGAGGGTATGTACCATTATCCATGCTGACCGATGCAGCCTCTTCATGTACCGGCAGAGGAATGGCGTTGCAGAACTAGCCACAAGGCTCTTCAACGTTCAGCCCAACAGCACCCTGGAGGACTGCCTGGTGCCCCCTGACTCTGAGATTGTCTTCCCTCTGGACATCGGGATCATAGGGCATGTGGCACAGACAAAGAAGACAGTCAACATCCAGGACGTTAATGAGTGCCCTCACTTCAGCCCATTTGCTGATGAGCTTACTGAGTATGCGACCAAGAATATACTTGCCACACCCATCATGAATGGCAAAGATGTCGTTGCTGTAATCATGGCCATAAATAAAACCGATGGCCCTTTCTTCACCAGTGAAGATCAAGATATTTTCTTGAAGTATCTGAATTTTGCCACCTTAAACCTCAAAATCTATCATCTGAGCTATCTGCACAACTGTGAGACTCGAAGAGGCCAGGTACTGCTTTGGTCAGCCAATAAGGTGTTTGAGGAGCTTACAGATATTGAGAGACAATTCCACAAGGCCTTCTACACAGTTCGAGCCTACCTAAACTGTGACCGCTACTCTGTGGGCCTCCTGGATATGACTAAGGAGAAGGAATTCTTTGATATCTGGCCAGTGCTTATGGGAGAAGCTCAACCATACTCAGGCCCCCGAACTCCTGATGGCAGAGAAATCCAGTTTTACAAAGTAATTGACTATATCCTTCATGGCAAAGAAGATATTAAAGTCATTCCAAATCCTCCAGCAGATCACTGGGCATTGGTCAGTGGCTTGCCAACCTACGTTGCAGAAAGTGGCTTTATCTGTAACATTATGAATGCCCCTGCAGATGAGATGTTTCAATTTCAGGAAGGGCCACTAGATGATTCTGGATGGATTATAAAAAATGTCCTCTCCATGCCCATAGTCAACAAAAAAGAGGAGATTGTTGGCGTTGCTACTTTTTACAACAGGAAAGATGGGAAACCCTTTGATGAGCAAGATGAAGTTCTTATGGAGTCCTTAACACAATTCCTTGGTTGGTCTGTGCTCAACCCTGACACCTATGACAAGATGAATAAACTGGAAAACCGAAAGGACATTGCCCAAGACATGGTGCTGTACCACGTGAGATGTGATAAGGATGAAATCCAGGAAGTGCTGCCAACAAGAGAACGGCTGGGGCGGGAACCAGTGGACTGTGATGAGGATGAACTCAGAGCAATTCTGAAAGACGAGTTGCCAGGACCCAAAAAGTTCGACATCTATGAGTTCCACTTCTCAGACCTGGAATGTACAGAGCTGGAGCTGGTGAAATGTGGGATCCAGATGTACTATGAGCTGGGTGTGGTCAAGAAATTCCAGATCCCTCAAGAGGTCCTAGTTCGCTTCTTGTACTCCGTCAGCAAAGGATACCGAAGAATCACTTACCATAACTGGCGCCATGGCTTTAATGTGGCTCAAACCATGTTCACACTTCTCATGACAGGCAAATTGAAGGACTATTACACAGATCTGGAAGCTTTTGCTATGGTAACCGCTGGTCTGTGCCATGACATTGACCACAGAGGAACCAACAACCTCTACCAGATGAAATCCCAGAATCCATTAGCAAAGCTTCATGGCTCATCAATTCTAGAAAGACACCATCTGGAGTTTGGGAAGTTCTTGCTGGCAGAAGAGAGCCTGAATATCTATCAGAATCTGAATCGGCGCCAACATGAGCATGTGATTCACCTGATGGACATCGCCATTATTGCCACAGATCTAGCTCTCTACTTCAAAAAAAGAGCAATGTTCCAGAAGATTGTGGATGAATCCAAAGGATACGAAGACAAGAAAAGCTGGGTGGAGTACCTTTCCCTGGAGACAACAAGGAAAGAGATTGTCATGGCAATGATGATGACCGCATGTGACTTGTCTGCCATCACCAAGCCTTGGGAAGTCCAGAGTAAGGTAGCACTATTGGTGGCTGCTGAGTTCTGGGAACAGGGTGACTTGGAGAGAACAGTACTTGACCAGCAGCCAATTCCCATGATGGACAGAAATAAAGCTGCTGAGCTGCCTAAACTGCAAGTGGGGTTCATCGACTTCGTGTGCACATTTGTATACAAGGAGTTTTCACGTTTCCATGAGGAAATCCAACCCATGTTTGACAGGCTGCAGAATAACAGGAAGGAGTGGAAGGCCCTGGCTGATGAGTATGAGGCCAAAGTGAAGGTTTTGGAGGAAGAAAAGAAAAAAGAAGACGGGAAAATTGTAGCAAAGAAAGCTGGTACCGAGATTTGCAATGGAGGCCCGGCTCCAAAGTCTTCCACCTGCTGCATTCTCATGAACCTGGAGCCACCTAAGCCTGAGATCAGATCAGCCACCAGAGTGGTTGGAGGACCAGTTACTCCTAGGAAAGGACCACCCAAATTCAAGCAGAGGCAAACCCGTCAGTTCAAGAGCAAGCCCCCCAAGAAAGGTGTACAAGGTTTCGGTGATGACATTCCTGGAATGGAGGGCTTGGGAACAGACATCACTGTCATCTGTCCCTGGGAAGCCTTCAACCACTTGGAGCTGCATGAATTGGCCCAGTATGGCATCATT
Macropus_fuliginosus  ?????????ATGAAGAGGAATGTGGTCAGCACTCAGCACTCATATGTGAACATCCCC------------------ACCGAAAAGGAAATAAGAAGGATAGAAAATGGAGGTTGCAGTTCGCTCTCTGAC------GATGATGATGACAGTGCCTCTATCATGGAGCATGGAAACCACCACGGTGGGGATGCTTTCCGAAATAACTCCCATGCAAAGGAAGGAATATCCTCACAGAGGAGTCAGTACCTCCCTGGTGCCATTGCACTCTTCAACATTAACAACAGCAGCAATAAAGACCAAGTGGTGAAAGAGGAA------------AAGAAAAAGAAAAAAGAAAAGAAAAGCAAATCTAGTGATAAAAAGGAGAAGAAAAAGAATAAGGAAAAAGAGAAAGAA------AAAGAAAAAGAGAATGAGAAGAAAA------------AGAAAGACGATCAAAATAAAGATAAGAAAGAAAATGAGAAGAAGGAAATTATGGTTATTGATCCAGCGGGAAACACATATTACAACTGGCTGTTTTGTATTACTTTGCCTGTGATGTACAACTGGACCATGATCATTGCAAGAGCATGCTTTGAGGAACTTCAGTCTAATTACTTAGAATATTGGATTGTTTGTGATTACTTATCGGATGCAATCTATCTTCTTGATATGTTTGTACGAACGAGAACAGGTTACCTGGAACAAGGATTATTGGTGAAAGAAGAGGCTAAACTCATAGACAAATATAAATCACATTTGCAATTTAAACTTGATGTTCTCTCAATGGTACCAACTGATCTGCTGCTTTTACAATTGGGATGGAACTATCCAGAGGTAAGATTAAACAGATTACTCAGGATATCACGTATGTTTGAATTCTTCCAACGGACAGAAACGAGGACAAACTATCCAAACATCTTTAGGATTTCTAACCTTGTCATGTATATTGTGATTATCATCCACTGGAATGCATGTGTATACTTTTCCATTTCTAAAGCCGTTGGATTTGGGAATGATACATGGGTCTATCCTGATGTTAATGACCCTGAATTTGGTCGTCTGGCTAGAAAGTATGTTTACAGTCTCTACTGGTCGACATTGACCTTAACCACCATTGGTGAAACTCCACCTCCTGTTTTGGACTCTGAGTATGTCTTTGTGGTGGTTGACTTCTTGATTGGAGTGTTAATTTTTGCTACTATCGTCGGTAATATCGGCTCCATGATTTCCAATATGAATGCAGCCAGAGCAGAGTTTCAAGCAAGAATTGATGCTATAAAACAGTATATGCATTTTCGAAATGTAAGCAAAGATATGGAAAAGAGGGTTATCAAGTGGTTTGACTACTTATGGACAAACAAAAAAACAGTAGATGAAAGGGAAGTCTTGAAATATCTACCAGATAAACTAAGGGCAGAGATTGCCATCAGTGTTCACCTAGACACATTAAAGAAGGTACGTATTTTTGCTGATTGTGAAGCTGGACTATTGGTGGAACTGGTGCTAAAGTTACAGCCTCAGGTCTACAGTCCTGGTGATTACATCTGCAAAAAAGGAGATATTGGACGGGAGATGTACATTATCAAAGAAGGGAAACTGGCTGTGGTAGCTGATGATGGGATCACACAATTTGTGGTCTTGAGTGATGGTAGTTACTTTGGGGAGATTAGCATTCTTAACATTAAAGGTAGCAAAGCTGGGAACCGAAGAACAGCCAATATCAAAAGTATTGGCTACTCAGATCTCTTCTGTCTTTCAAAAGATGATCTCATGGAAGCTCTGACCGAATACCCAGATGCTAAATGCATGCTAGAAGAGAAAGGCAAACAAATCTTGATGAAGGATGGACTGTTGGACTTAAATATTGCAAATGCAGGAAGTGATCCTAAGGACCTAGAAGAGAAGGTGACACGAATGGAGGGATCGGTAGATCTCTTACAAACAAGGTTTGCCAGGATTCTGGCTGAGTATGAATCGATGCAGCAGAAGTTGAAGCAAAGGCTAACTAAAGTTGAAAGATTCTTGAAACCATTAATTGAAACTGAGTTCTCAGATATTGAAGGACTAGAAACAGAGAGTGCACCCACAGAGTCTACACAGGAAATGGGTGCTGGAGCCAGTGCTGAGGAGAAACACTCAAGGGAATTGGAAAAGAAACTAAAGGAAGATGCCGAGAAAGATGCCAGGACAGTGAAGTTGCTTCTACTGGGAGCTGGTGAATCTGGAAAAAGCACCATTGTGAAGCAGATGAAAATTATCCATCAGGACGGTTACTCCCTGGAGGAGTGCCTGGAGTTTATTGCCATCATTTATGGGAACACCCTGCAGTCCATTCTGGCCATTGTCCGGGCCATGACAACCCTCAACATCCAGTATGGAGACTCAGCCAGACAAGATGATGCAAGGAAGCTAATGCATATGGCGGACACCATTGAGGAGGGCACAATGCCCAAGGAGATGTCCGACATCATTCAACGGCTGTGGAAGGACTCAGGCATCCAGGCCTGCTTTGACAGAGCCTCCGAATACCAGCTCAATGACTCTGCAGGATACTACCTCTCAGACCTGGAGCGTCTGGTGACCCCTGGCTATGTGCCCACGGAGCAGGATGTGCTGAGATCCCGAGTCAAGACAACAGGTATCATTGAGACCCAATTCTCCTTCAAGGACCTCAACTTCAGAATGTTTGACGTGGGGGGCCAACGTTCAGAGAGGAAAAAATGGATACACTGCTTCGAAGGCGTCACCTGCATCATCTTCATTGCGGCTCTCAGTGCCTATGACATGGTGTTGGTGGAAGATGATGAAGTGAACCGGATGCACGAGAGCCTCCACCTGTTCAACAGCATCTGTAACCATCGTTATTTTGCCACAACATCCATTGTCTTGTTCCTTAACAAAAAGGATGTTTTCACCGAGAAGATTAAGAAGGCTCATCTCAGCATCTGCTTCCCTGACTATGATGGCCCCAACACCTACGAGGATGCCGGGAACTACATTAAGGTTCAGTTCCTGGAGCTGAACATGCGGCGGGACGTGAAGGAGATTTACTCGCACATGACTTGCGCCACAGATACCCAGAACGTCAAGTTCGTATTCGACGCGGTCACCGACATCATTATCAAGGAGAACCTGAAGGACTGCGGCCTCTTCATGCCAGTGATCAATATCGAAGACCTGACAGAGAAGGACAAGCTGAAGATGGAAGTGGACCAGCTGAAGAAAGAGGTGACGCTAGAAAGGATGGTGGTTTCCAAATGTTGTGAAGAGGTGAGAGACTACATCGAGGAGAGGTCTGGAGAGGACCCCCTTGTGAAGGGAATCCCCGAGGACAAAAACCCCTTCAAGGAACTCAAGGGAGGCTGCATCATTTCCATGGTGGAAGTGACAGCGGCGGAGGTGGAGAAGTTCCTGGATGCTAATGTTGGCTTTGCTAAGAACTACTACAACCACCAGTTCAGGGCGAGAGTCATCTCAGAGCTACTGGGTGCCAAGGAAGCAGCTGTTGATTTCAGTCACTTCCACTCTTTGACCAGCGTGGAAGAGAGTGAAATTGTCTTTGACCTCCTCCGAGACATCCAGGACAACCTGCAACTTGAGAAATCTATGCTCAATGTCATGAAGAGGTTATGCTTTCTCCTTCATGCAGATCGAATGAGTCTGTTCATGTACCGGGCACGGAATGGAATTGCAGAACTTGCCACCAGGCTTTTCAATGTCCATAAAGATGCAGTCTTGGAAGAGTGCTTGGTGGCGCCTGACTCAGAGATCGTCTTCCCTCTGGATATGGGTGTGGTGGGCCACGTTGCACATTCAAAAAAACTTGTGAATGTCCCCAATGCAGAAGAGGACGAGCATTTCTGTGACTTTGTTGATGATCTCACAGAATACAAGACCAAGAACATTTTGGCTTGCCCCATAATGAATGGAAAAGATGTGGTAGCAGTAATCATGGCTGTGAATAAAGTGGATGGGCCATGTTTTTCCAAGAGGGATGAAGAGATTCTAATGAAGTACCTTAATTTTGCAAATCTACTCATGAAAGTGTTCCACCTGAGCTACCTTCACAACTGTGAAACCCGCAGGGGCCAGATACTCCTGTGGTCTGGGAGCAAAGTCTTTGAAGAACTTACAGACATCGAAAGACAGTTCCACAAAGCCCTTTACACAGTCCGTGCCTTTCTCAACTGTGACAGATACTCTGTGGGGCTCTTGGACATGACCAAGCAAAAGGAATTTTTTGATGTGTGGCCAGTGTTAATGGGAGAAGCTCCACCTTACACAGGACCCAGGACACCAGATGGAAGGGAAATCAACTTTTATAAGGTCATTGACTATATCCTTCACGGGAAAGAGGACATCAAAGTAATACCGAATCCGCCTCCTGACCACTGGGCTTTAGTTAGTGGTCTCCCAACATATGTTGCCCAGAATGGCCTGATTTGCAATATCATGAATGCTGCTTCAGAAGACTTTTTCGATTTCCAGAAAGAACCTCTGGATGAATCTGGATGGATGATTAAAAATGTTCTCTCGATGCCCATAGTCAACAAAAAGGAAGAAATCGTTGGAGTGGCTACATTTTACAATCGAAAAGATGGAAAACCCTTTGATGAAATGGATGAGACTCTTATGGAGTCTCTAACCCAGTTCCTTGGCTGGTCTGTCCTAAACCCTGATACCTATGAGTCAATGAACAAGCTGGAAAACAGGAAGGATGTATTCCAGGATATGGTCAAATATCATGTGAAGTGTGACAATGAAGAGATACAGGAAATACTGAAAACTAGAGAAGTATATGGGAAAGAGCCCTGTGACTGTGAAGAAGAGGAGTTGGCTGAAATTCTACAAAATGAACTTCCAGATGCAGAGAAATATGAAATTAATAAATTCCACTTCAGTGACCTGCCCCTGACAGAGCTGGAACTGGTGAAATGTGGAATCCAGATGTATTATGAACTGAAAGTGGTGGATAAGTTTCACATACCCCAGGAGGCCCTAGTACGGTTCATGTACTCTCTCAGCAAAGGGTACCGAAAAATTACCTACCACAACTGGCGCCATGGATTCAACGTGGGACAGACCATGTTCTCATTGCTTGTGACTGGGAAACTAAAACGATATTTCACAGACCTGGAAGCCTTGGCCATGGTGACTGCTGCTTTCTGCCATGACATTGATCACAGAGGCACCAATAACCTCTACCAGATGAAATCCCAGAATCCACTGGCCAAACTCCATGGATCTTCCATCTTGGAAAGACATCATTTGGAATTTGGCAAAACACTGCTGAGGGATGAGAGTCTAAACATCTTCCAGAACCTCAATCGAAGGCAGCATGAGCATGCCATCCATATGATGGATATCGCAATCATTGCTACTGACCTGGCCCTTTATTTCAAAAAAAGGGCAATGTTCCAGAAGATTGTGGATCAGTCTAAAACATTTGAGAGTGAACAAGAATGGACCCAGTACATGATGCTGGAACAGACTCGGAAGGAAATTGTCATGGCAATGATGATGACCGCCTGTGACCTGTCTGCTATAACCAAGCCCTGGGAAGTTCAGAGCAAGGTGGCTCTTTTGGTGGCTGCTGAATTCTGGGAACAAGGAGATTTGGAGAGAACTGTGCTCCAGCAGAACCCTATTCCCATGATGGACAGGAACAAAGCAGATGAGCTCCCCAAGCTGCAAGTTGGTTTCATAGACTTCGTCTGCACCTTTGTCTACAAGGAGTTTTCCCGGTTTCACGAGCAAATTACCCCCATGCTGGATGGCATCATCAATAACCGGAAGGAGTGGAAGACATTGGCTGATGAATACGATGCCAAGATGAAAGACCTGGAAGAGGAGAAGCAGAAAAAGACACAGGCCAAGCAAGCAGCCGCTGGACACCAGGGAACACCTGGAGCTGGAGAAGGAGGTCCACAGTCCAAGTCTTGTTCTATTCAGATGGCTCTCAGCCAGGAAGATGTGGAAAAGTTTCTCAATGAAAACCCCACTTTCACAGAGCAATATTTTGAAAAGGTTCTGAGCCCCGAAAATGTGGTTGGTGCCTGTGAGGGTAGGGGCCTGGTGGATTTCTCAACCTTTAAAGAACTATGCCAGGTAGAAGAGAGTGAAGTCCTTTTTGAGCTTGTTCAGGACATGCAAGAAAGTGTCAACATGGAGAAGGTGGTCTTCAAAATCCTGAGGAGGGTATGTACCATTATCCACGCCGACCGATGCAGCCTCTTCATGTACCGGCAGAGGAATGGCGTTGCAGAACTAGCCACAAGGCTCTTCAACATTCAGCCCAACAGCACCCTGGAGGACTGCCTGGTGCCCCCTGACTCCGAGATTGTCTTCCCTCTGGACATCGGGGTCATAGGGCATGTGGCACAGACAAAGAAGACAGTCAACATCCAGGACATTAATGAGTGCCCTCACTTCAGCCCATTTGCTGATGAGCTTACTGAGTATGCAACCAAGAATATACTTGCCACACCCATCATGAATGGCAAAGATGTCGTTGCTGTAATCATGGCCATAAATAAAACCGATGGCCCTTTCTTCACCAGTGAAGATCAAGATATTTTCTTGAAGTATCTGAATTTTGCCACCTTAAACCTCAAAATCTATCATCTGAGCTATCTGCACAACTGTGAGACTCGAAGAGGTCAGGTACTGCTTTGGTCAGCCAATAAGGTGTTTGAGGAGCTTACAGATATTGAGAGACAATTCCACAAGGCCTTCTACACAGTTCGAGCCTACCTAAACTGTGACCGCTACTCTGTGGGCCTCCTGGATATGACTAAGGAGAAGGAATTCTTTGATATCTGGCCAGTGCTTATGGGAGAAGCTCAACCATACTCAGGCCCCCGAACTCCTGATGGCAGAGAAATCCAGTTTTACAAAGTAATTGACTATATCCTTCATGGCAAAGAAGATATTAAAGTCATTCCAAATCCTCCAGCGGATCACTGGGCATTGGTCAGTGGCTTGCCAACCTACGTTGCAGAAAGTGGCTTTATCTGTAACATTATGAATGCCCCTGCAGATGAGATGTTTCAATTTCAGGAAGGGCCACTAGATGACTCTGGATGGATTATAAAAAACGTCCTCTCCATGCCCATAGTCAACAAAAAAGAGGAGATTGTTGGCGTTGCTACTTTTTACAACAGGAAAGATGGGAAACCCTTTGATGAGCAAGATGAAGTTCTTATGGAGTCCTTAACACAATTCCTTGGTTGGTCTGTGCTCAACCCTGATACCTATGACAAGATGAATAAACTGGAAAACCGAAAGGACATCGCCCAAGACATGGTGCTGTACCACGTGAGATGTGATAAGGATGAAATCCAGGAAGTGCTGCCAACAAGAAAACGGCTGGGGCGGGAACCCGTGGACTGTGATGAGGATGAACTCAGAGCAATTCTGAAAGACGAGCTGCCAGGACCCAAAAAGTTCGATATCTATGAGTTCCACTTCTCAGACCTGGAATGTACAGAGCTGGAGCTGGTGAAATGTGGGATCCAGATGTACTATGAGCTGGGTGTGGTCAAGAAATTCCAGATCCCTCAGGAGGTCCTAGTTCGCTTCTTGTACTCCGTCAGCAAAGGATACCGAAGAATCACTTACCATAACTGGCGCCATGGCTTTAATGTGGCTCAAACCATGTTCACACTTCTCATGACAGGCAAATTGAAGGACTATTACACAGATCTGGAAGCTTTTGCTATGGTAACCGCCGGTCTGTGCCATGACATTGACCACAGAGGAACCAACAACCTCTACCAGATGAAATCCCAGAATCCATTAGCAAAGCTTCATGGCTCATCGATTCTAGAAAGACACCATCTGGAGTTTGGGAAGTTCTTGCTGGCAGAAGAGAGCCTGAATATCTATCAGAATCTGAATCGGCGCCAACATGAGCATGTGATTCACCTGATGGACATCGCCATTATTGCCACAGATCTAGCTCTCTACTTCAAAAAAAGAGCAATGTTCCAGAAGATTGTGGATGAATCCAAAGGATACGAAGACAAGAAAAGCTGGGTGGAGTACCTTTCCCTGGAGACAACAAGGAAAGAGATTGTCATGGCAATGATGATGACTGCATGTGACTTGTCTGCCATCACCAAGCCTTGGGAAGTCCAGAGTAAGGTAGCACTACTGGTGGCTGCTGAGTTCTGGGAACAGGGTGACTTGGAGAGAACAGTACTTGACCAGCAGCCAATTCCCATGATGGACAGAAATAAAGCTGCTGAGCTGCCTAAACTGCAAGTGGGGTTCATCGACTTTGTGTGCACATTTGTATACAAGGAGTTTTCACGTTTTCATGAGGAAATCCAACCCATGTTTGACAGGCTGCAGAATAACAGGAAGGAGTGGAAGGCCCTGGCTGATGAGTATGAGGCCAAAGTGAAGGTTTTGGAGGAAGAAAAGAAAAAAGAAGACGGGAAAATTGTAGCAAAGAAAGCTGGTACCGAGATTTGCAATGGAGGCCCAGCTCCAAAGTCCTCCACCTGCTGCATTCTCATGAACCTGGAGCCACCTAAGCCTGAGATCAGATCAGCCACCAGAGTGGTTGGAGGACCAGTTACTCCTAGGAAAGGACCACCCAAATTCAAGCAGAGGCAAACCCGTCAGTTCAAGAGCAAGCCCCCCAAGAAAGGTGTACAAGGTTTCGGTGATGACATTCCTGGAATGGAGGGCTTGGGAACAGACATCACTGTCATCTGTCCCTGGGAAGCCTTCAACCACTTGGAGCTGCATGAATTGGCCCAGTATGGCATCATT
Macropus_giganteus  ?????????ATGAAGAGGAATGTGGTCAGCACTCAGCACTCATATGTGAACATCCCC------------------ACCGAAAAGGAAATAAGAAGGATAGAAAATGGAGGTTGCAGTTCGCTCTCTGAC------GATGATGATGACAGTGCCTCTATCATGGAGCATGGAAACCACCACGGTGGGGATGCTTTCCGAAATAACTCCCATGCAAAGGAAGGAATATCCTCACAGAGGAGTCAGTACCTCCCTGGTGCCATTGCACTCTTCAACATTAACAACAGCAGCAATAAAGACCAAGGGGTGAAAGAGGAA------------AAGAAAAAGAAAAAAGAAAAGAAAAGCAAATCTAGTGATAAAAAGGAGAAGAAAAAGAATAAGGAAAAAGAGAAAGAA------AAAGAAAAAGAGAATGAGAAGAAAA------------AGAAAGACGATCAAAATAAAGATAAGAAAGAAAATGAGAAGAAGGAAATTATGGTTATTGATCCAGCGGGAAACACATATTACAACTGGCTGTTTTGTATTACTTTGCCTGTGATGTACAACTGGACCATGATCATTGCAAGAGCATGCTTTGAGGAACTTCAGTCTAATTACTTAGAATATTGGATTGTTTGTGATTACTTATCGGATGCAATCTATCTTCTTGATATGTTTGTACGAACGAGAACAGGTTACCTGGAACAAGGATTATTGGTGAAAGAAGAGGCTAAACTCATAGACAAATATAAATCACATTTGCAATTTAAACTTGATGTTCTCTCAATGGTACCAACTGATCTGCTGCTTTTACAATTGGGATGGAACTATCCAGAGGTAAGATTAAACAGATTACTCAGGATATCACGTATGTTTGAATTCTTCCAACGGACAGAAACGAGGACAAACTATCCAAACATCTTTAGGATTTCTAACCTTGTCATGTATATTGTGATTATCATCCACTGGAATGCATGTGTATACTTTTCCATTTCTAAAGCCGTTGGATTTGGGAATGATACATGGGTCTATCCTGATGTTAATGACCCTGAATTTGGTCGTCTGGCTAGAAAGTATGTTTACAGTCTCTACTGGTCGACATTGACCTTAACCACCATTGGTGAAACTCCACCTCCTGTTTTGGACTCTGAGTATGTCTTTGTGGTGGTGGACTTCTTGATTGGAGTGTTAATTTTTGCTACTATCGTCGGTAATATCGGCTCCATGATTTCCAATATGAATGCAGCCAGAGCAGAGTTTCAAGCAAGAATTGATGCTATAAAACAGTATATGCATTTTCGAAATGTAAGCAAAGATATGGAAAAGAGGGTTATCAAGTGGTTTGACTACTTATGGACAAACAAAAAAACAGTAGATGAAAGGGAAGTCTTGAAATATCTACCAGATAAACTAAGGGCAGAGATTGCCATCAGTGTTCACCTAGACACATTAAAGAAGGTACGTATTTTTGCTGATTGTGAAGCTGGACTATTGGTGGAACTGGTGCTAAAGTTACAGCCTCAGGTCTACAGTCCTGGTGATTACATCTGCAAAAAAGGAGATATTGGACGGGAGATGTACATTATCAAAGAAGGGAAACTGGCTGTGGTAGCTGATGATGGGATCACACAATTTGTGGTCTTGAGTGATGGTAGTTACTTTGGGGAGATTAGCATTCTTAACATTAAAGGTAGCAAAGCTGGGAACCGAAGAACAGCCAATATTAAAAGTATTGGCTACTCAGATCTCTTCTGTCTTTCAAAAGATGATCTCATGGAAGCTCTGACCGAATACCCAGATGCTAAATGCATGCTAGAAGAGAAAGGCAAACAAATCTTGATGAAGGATGGACTGTTGGACTTAAATATTGCAAATGCAGGAAGTGATCCTAAGGACCTAGAAGAGAAGGTGACACGAATGGAGGGATCGGTAGATCTCTTACAAACAAGGTTTGCCAGGATTCTGGCTGAGTATGAATCGATGCAGCAGAAGTTGAAGCAAAGGCTAACTAAAGTTGAAAGATTCTTGAAACCATTAATTGAAACTGAGTTCTCAGATATTGAAGGACTAGAAACAGAGAGTGCACCCACAGAGTCTACACAGGAAATGGGTGCTGGAGCCAGCGCTGAGGAGAAACACTCAAGGGAATTGGAAAAGAAACTAAAGGAAGATGCCGAGAAAGATGCCAGGACAGTGAAGTTGCTTCTACTGGGAGCTGGTGAATCTGGAAAAAGCACCATTGTGAAGCAGATGAAAATTATCCATCAGGACGGTTACTCCCTGGAGGAGTGCCTGGAGTTTATTGCCATCATTTATGGGAACACCCTGCAGTCCATTCTGGCCATTGTCCGGGCCATGACAACCCTCAACATCCAGTATGGAGACTCAGCCAGACAAGATGATGCAAGGAAGCTAATGCATATGGCGGACACCATTGAGGAGGGCACAATGCCCAAGGAGATGTCCGACATCATTCAACGGCTGTGGAAGGACTCAGGCATCCAGGCCTGCTTTGACAGAGCCTCCGAATACCAGCTCAATGACTCTGCAGGATACTACCTCTCAGACCTGGAGCGTCTGGTGACCCCTGGCTATGTGCCCACGGAGCAGGATGTGCTGAGATCCCGAGTCAAGACAACAGGTATCATTGAGACCCAATTCTCCTTCAAGGACCTCAACTTCAGAATGTTTGACGTGGGGGGCCAACGTTCAGAGAGGAAAAAATGGATACACTGCTTCGAAGGCGTCACCTGCATCATCTTCATTGCGGCTCTCAGTGCCTATGACATGGTGTTGGTGGAAGATGATGAAGTGAACCGGATGCACGAGAGTCTCCACCTGTTCAACAGCATCTGTAACCATCGTTATTTTGCCACAACATCCATTGTCTTGTTCCTTAACAAAAAGGATGTTTTCACCGAGAAGATTAAGAAGGCTCATCTCAGCATCTGCTTCCCTGACTATGATGGCCCCAACACCTACGAGGATGCCGGGAACTACATTAAGGTTCAGTTCCTGGAGCTGAACATGCGGCGGGACGTGAAGGAGATTTACTCGCACATGACTTGCGCCACAGATACCCAGAACGTCAAGTTCGTATTCGACGCGGTCACCGACATCATTATCAAGGAGAACCTGAAGGACTGCGGCCTCTTCATGCCAGTGATCAATATCGAAGACCTGACAGAGAAGGACAAGCTGAAGATGGAAGTGGACCAGCTGAAGAAAGAGGTGACGCTAGAAAGGATGGTGGTTTCCAAATGTTGTGAAGAGGTGAGAGACTACATCGAGGAGAGGTCTGGAGAGGACCCCCTTGTGAAGGGAATCCCCGAGGACAAAAACCCCTTCAAGGAACTCAAGGGAGGCTGCATCATTTCCATGGTGGAAGTGACAGCAGCGGAGGTGGAGAAGTTCCTGGATGCTAATGTTGGCTTTGCTAAGAACTACTACAACCACCAGTTCAGGGCGAGAGTCATCTCAGAGCTACTGGGTGCCAAGGAAGCAGCTGTTGATTTCAGTCACTTCCACTCTTTGACCAGCGTGGAAGAGAGTGAAATTGTCTTTGACCTCCTCCGAGACATCCAGGACAACCTGCAACTTGAGAAATCTATGCTCAATGTCATGAAGAGGTTATGCTTTCTCCTTCATGCAGATCGAATGAGTCTGTTCATGTACCGGGCACGGAATGGAATTGCAGAACTTGCCACCAGGCTTTTCAATGTCCATAAAGATGCAGTCTTGGAAGAGTGCTTGGTGGCGCCTGACTCAGAGATCGTCTTCCCTCTGGATATGGGTGTGGTGGGCCACGTTGCACATTCAAAAAAACTTGTGAATGTCCCCAATGCAGAAGAGGACGAGCATTTCTGTGACTTTGTTGATGATCTCACAGAATACAAGACCAAGAACATTTTGGCTTGCCCCATAATGAATGGAAAAGATGTTGTAGCAGTAATCATGGCTGTGAATAAAGTGGATGGGCCATGTTTTTCCAAGAGGGATGAAGAGATTCTAATGAAGTACCTTAATTTTGCAAATCTACTCATGAAAGTGTTCCACCTGAGCTACCTTCACAACTGTGAAACCCGCAGGGGCCAGATACTCCTGTGGTCTGGGAGCAAAGTCTTTGAAGAACTTACAGACATCGAAAGACAGTTCCACAAAGCCCTTTATACAGTCCGTGCCTTTCTCAACTGTGACAGATACTCTGTGGGGCTCTTGGACATGACCAAGCAAAAGGAATTTTTTGATGTGTGGCCAGTGTTAATGGGAGAAGCTCCACCTTACACAGGACCCAGGACACCAGATGGAAGGGAAATCAACTTTTATAAGGTCATTGACTATATCCTTCACGGGAAAGAGGACATCAAAGTAATACCGAATCCGCCTCCTGACCACTGGGCTTTAGTTAGTGGTCTCCCAACATATGTTGCCCAGAATGGCCTGATTTGCAATATCATGAATGCTGCTTCAGAAGACTTTTTCGATTTCCAGAAAGAACCTCTGGATGAATCTGGATGGATGATTAAAAATGTCCTCTCGATGCCCATAGTCAACAAAAAGGAAGAAATCGTTGGAGTGGCTACATTTTACAATCGAAAAGATGGAAAACCCTTTGATGAAATGGATGAGACTCTTATGGAGTCTCTAACCCAGTTCCTTGGCTGGTCTGTCCTAAACCCTGATACCTATGAGTCAATGAACAAGCTGGAAAACAGGAAGGATGTATTCCAGGATATGGTCAAATATCATGTGAAGTGTGACAATGAAGAGATACAGGAAATACTGAAAACTAGAGAAGTATATGGGAAAGAGCCCTGTGACTGTGAAGAAGAGGAGTTGGCTGAAATTCTACAAAATGAACTTCCAGATGCAGAGAAATATGAAATTAATAAATTCCACTTCAGTGACCTGCCCCTGACAGAGCTGGAACTGGTGAAATGTGGAATCCAGATGTATTATGAACTGAAAGTGGTGGATAAGTTTCACATACCCCAGGAGGCCCTAGTACGGTTCATGTACTCTCTCAGCAAAGGGTACCGAAAAATTACCTACCACAACTGGCGCCATGGATTCAACGTGGGACAGACCATGTTCTCATTGCTTGTGACTGGGAAACTAAAACGATATTTCACAGACCTGGAAGCCTTGGCCATGGTGACTGCTGCTTTCTGCCATGACATTGATCACAGAGGCACCAATAACCTCTACCAGATGAAATCCCAGAATCCACTGGCCAAACTCCATGGATCTTCCATCTTGGAAAGACATCATTTGGAATTTGGCAAAACACTGCTGAGGGATGAGAGTCTAAACATCTTCCAGAACCTTAATCGAAGGCAGCATGAACATGCCATCCATATGATGGATATCGCAATCATTGCTACTGACCTGGCCCTTTATTTCAAAAAAAGGGCAATGTTCCAGAAGATTGTGGATCAGTCTAAAACATTTGAGAGTGAACAAGAATGGACCCAGTACATGATGCTGGAACAGACTCGGAAGGAAATTGTCATGGCAATGATGATGACCGCCTGTGACCTGTCTGCTATAACCAAGCCCTGGGAAGTTCAGAGCAAGGTGGCTCTTTTGGTGGCTGCTGAATTCTGGGAACAAGGAGATTTGGAGAGAACTGTGCTCCAGCAGAACCCTATTCCCATGATGGACAGGAACAAAGCAGATGAGCTCCCCAAGCTGCAAGTTGGTTTCATAGACTTCGTCTGCACCTTTGTCTACAAGGAGTTTTCCCGGTTTCACGAGCAAATTACCCCCATGCTGGATGGCATCATCAATAACCGGAAGGAGTGGAAGACATTGGCTGATGAATACGATGCCAAGATGAAAGACCTGGAAGAGGAGAAGCAGAAAAAGACACAGGCCAAGCAAGCAGCCGCTGGACACCAGGGAACACCTGGAGCTGGAGAAGGAGGTCCACAGTCCAAGTCTTGTTCTATTCAGATGGCTCTCAGCCAGGAAGATGTGGAAAAGTTTCTCAATGAAAACCCCACTTTCACAGAGCAATATTTTGAAAAGGTTCTGAGCCCCGAAAATGTGGTTGGTGCCTGTGAGGGTAGGGGCCTGGTGGATTTCTCAACCTTTAAAGAACTATGCCAGGTAGAAGAGAGTGAAGTCCTTTTTGAGCTTGTTCAGGACATGCAAGAAAGTGTCAACATGGAGAAGGTGGTCTTCAAAATCCTGAGGAGGGTATGTACCATTATCCACGCTGACCGATGCAGCCTCTTCATGTACCGGCAGAGGAATGGCGTTGCAGAACTAGCCACAAGGCTCTTCAACGTTCAGCCCAACAGCACCCTGGAGGACTGCCTGGTGCCCCCTGACTCCGAGATTGTCTTCCCTCTGGACATCGGGGTCATAGGGCATGTGGCACAGACAAAGAAGACAGTCAACATCCAGGACATTAATGAGTGCCCTCACTTCAGCCCATTTGCTGATGAGCTTACTGAGTATGCGACCAAGAATATACTTGCCACACCCATCATGAATGGCAAAGATGTCGTTGCTGTAATCATGGCCATAAATAAAACCGATGGCCCTTTCTTCACCAGTGAAGATCAAGATATTTTCTTGAAGTATCTGAATTTTGCCACCTTAAACCTCAAAATCTATCATCTGAGCTATCTGCACAACTGTGAGACACGAAGAGGTCAGGTACTGCTTTGGTCAGCCAATAAGGTGTTTGAGGAGCTTACAGATATTGAGAGACAATTCCACAAGGCCTTCTACACAGTTCGAGCCTACCTAAACTGTGACCGCTACTCTGTGGGCCTCCTGGATATGACTAAGGAGAAGGAATTCTTTGATATCTGGCCAGTGCTTATGGGAGAAGCTCAACCATACTCAGGCCCCCGAACTCCTGATGGCAGAGAAATCCAGTTTTACAAAGTAATTGACTATATCCTTCATGGCAAAGAAGATATTAAAGTCATTCCAAATCCTCCAGCGGATCACTGGGCATTGGTCAGTGGCTTGCCAACCTACGTTGCAGAAAGTGGCTTTATCTGTAACATTATGAATGCCCCTGCAGATGAGATGTTTCAATTTCAGGAAGGGCCACTAGATGACTCTGGATGGATTATAAAAAACGTCCTCTCCATGCCCATAGTCAACAAAAAAGAGGAGATTGTTGGCGTTGCTACTTTTTACAACAGGAAAGATGGGAAACCCTTTGATGAGCAAGATGAAGTTCTTATGGAGTCCTTAACACAATTCCTTGGTTGGTCTGTGCTCAACCCTGATACCTATGACAAGATGAATAAACTGGAAAACCGAAAGGACATCGCCCAAGACATGGTGCTGTACCACGTGAGATGTGATAAGGATGAAATCCAGGAAGTGCTGCCAACAAGAGAACGGCTGGGGCGGGAACCCGTGGACTGTGATGAGGATGAACTCAGAGCAATTCTGAAAGACGAGCTGCCAGGACCCAAAAAGTTCGATATCTATGAGTTCCACTTCTCAGACCTGGAATGTACAGAGCTGGAGCTGGTGAAATGTGGGATCCAGATGTACTATGAGCTGGGTGTGGTCAAGAAATTCCAGATCCCTCAGGAGGTCCTAGTTCGCTTCTTGTACTCCGTCAGCAAAGGATACCGAAGAATCACTTACCATAACTGGCGCCATGGCTTTAATGTGGCTCAAACCATGTTCACACTTCTCATGACAGGCAAATTGAAGGACTATTACACAGATCTGGAAGCTTTTGCTATGGTAACCGCCGGTCTGTGCCATGACATTGACCACAGAGGAACCAACAACCTCTACCAGATGAAATCCCAGAATCCATTAGCAAAGCTTCATGGCTCATCGATTCTAGAAAGACACCATCTGGAGTTTGGGAAGTTCTTGCTGGCAGAAGAGAGCCTGAATATCTATCAGAATCTGAATCGGCGCCAACATGAGCATGTGATTCACCTGATGGACATCGCCATTATTGCCACAGATCTAGCTCTCTACTTCAAAAAAAGAGCAATGTTCCAGAAGATTGTGGATGAATCCAAAGGATACGAAGACAAGAAAAGCTGGGTGGAGTACCTTTCCCTGGAGACAACAAGGAAAGAGATTGTCATGGCAATGATGATGACCGCATGTGACTTGTCTGCCATCACCAAGCCTTGGGAAGTCCAGAGTAAGGTAGCACTACTGGTAGCTGCTGAGTTCTGGGAACAGGGTGACTTGGAGAGAACAGTACTTGACCAGCAGCCAATTCCCATGATGGACAGAAATAAAGCTGCTGAGCTGCCTAAACTGCAAGTGGGGTTCATCGACTTTGTGTGCACATTTGTATACAAGGAGTTTTCACGTTTCCATGAGGAAATCCAACCCATGTTTGACAGGCTGCAGAATAACAGGAAGGAGTGGAAGGCCCTGGCTGATGAGTATGAGGCCAAAGTGAAGGTTTTGGAGGAAGAAAAGAAAAAAGAAGACGGGAAAATTGTAGCAAAGAAAGCTGGTACCGAGATTTGCAATGGAGGCCCAGCTCCAAAGTCCTCCACCTGCTGCATTCTCATGAACCTGGAGCCACCTAAGCCTGAGATCAGATCAGCCACCAGAGTGGTTGGAGGACCAGTTACTCCTAGGAAAGGACCACCCAAATTCAAGCAGAGGCAAACCCGTCAGTTCAAGAGCAAGCCCCCCAAGAAAGGTGTACAAGGTTTCGGTGATGACATTCCTGGAATGGAGGGCTTGGGAACAGACATCACTGTCATCTGTCCCTGGGAAGCCTTCAACCACTTGGAGCTGCATGAATTGGCCCAGTATGGCATCATT
Macropus_rufus  ?????????ATGAAGAGGAATGTGGTCAGCACTCAGCACTCATATGTGAACATCCCC------------------ACCGAAAAGGAAATAAGAAGGATAGAAAATGGAGGTTGCAGTTCGCTCTCTGAC------GATGATGATGACAGTGCCTCTATCATGGAGCATGGAAACCTCCACGGTGGGGATGCTTTCCGAAATAACTCCCATGCAAAGGAAGGAATATCCTCACAGAGGAGTCAGTACCTCCCTGGCGCCATTGCACTCTTCAACATTAACAACAGCAGCAATAAAGACCAAGGGGTGAAAGAGGAA------------AAGAAAAAGAAAAAAGAAAAGAAAAGCAAATCTAGTGATAAAAAGGAGAAGAAAAAGAATAAGGAAAAAGAGAAAGAA------AAAGAAAAAGAGAATGAGAAGAAAA------------AGAAAGACGATCAAAATAAAGATAAGAAAGAAAATGAGAAGAAGGAAATTATGGTTATTGATCCAGCGGGAAACACATATTACAACTGGCTGTTTTGTATTACTTTGCCTGTGATGTACAACTGGACCATGATCATTGCAAGAGCATGCTTTGAGGAACTTCAGTCTAATTACTTAGAATATTGGATTGTTTGTGATTACTTATCGGATGCAATCTATCTTCTTGATATGTTTGTACGAACGAGAACAGGTTACCTGGAACAAGGATTATTGGTGAAAGAAGAGGCTAAACTCATAGACAAATATAAATCACATTTGCAATTTAAACTTGATGTTCTCTCAATGGTACCAACTGATCTGCTGCTTGTACAACTGGGATGGAACTATCCAGAGGTAAGATTAAACAGATTACTCAGGATATCACGTATGTTTGAATTCTTCCAACGGACAGAAACGAGGACAAACTATCCAAACATCTTTAGGATTTCTAACCTTGTCATGTATATTGTGATTATCATCCACTGGAATGCATGTGTATACTTTTCCATTTCTAAAGCCGTTGGATTTGGGAATGATACATGGGTCTATCCTGATGTTAATGACCCTGAATTTGGTCGTCTGGCTAGAAAGTATGTTTACAGTCTCTACTGGTCGACACTGACCTTAACCACCATTGGTGAAACTCCACCTCCTGTTTTGGACTCTGAGTATGTCTTTGTGGTGGTTGACTTCTTGATTGGAGTGTTAATTTTTGCCACTATCGTTGGTAATATCGGCTCCATGATTTCCAATATGAATGCAGCCAGAGCAGAGTTTCAAGCAAGAATTGATGCTATAAAACAGTATATGCATTTTCGAAATGTAAGCAAAGATATGGAAAAGAGGGTTATCAAGTGGTTTGACTACTTATGGACAAACAAAAAAACGGTAGATGAAAGGGAAGTCTTGAAATATCTACCAGATAAACTAAGGGCAGAGATTGCCATCAGTGTTCACCTAGACACATTAAAGAAGGTACGTATTTTTGCTGATTGTGAAGCTGGACTATTGGTGGAACTGGTGCTAAAGTTACAGCCTCAGGTCTACAGTCCTGGTGATTACATCTGCAAAAAAGGTGATATTGGACGGGAGATGTACATTATCAAAGAAGGGAAACTGGCTGTGGTAGCTGATGATGGGATCACACAATTTGTGGTCTTGAGTGATGGTAGTTACTTTGGGGAGATTAGCATTCTTAACATTAAAGGTAGCAAAGCTGGGAACCGAAGAACAGCCAATATTAAAAGTATTGGCTACTCAGATCTTTTCTGTCTTTCAAAAGATGATCTCATGGAAGCTCTGACCGAATACCCAGATGCTAAATGCATGCTAGAAGAGAAAGGCAAACAAATCTTGATGAAGGATGGACTGTTGGACTTAAATATTGCAAATGCAGGAAGTGACCCTAAGGACCTAGAAGAGAAGGTGACACGAATGGAGGGATCGGTAGATCTCTTACAAACAAGGTTCGCCAGGATTCTGGCTGAGTATGAATCAATGCAGCAGAAGTTGAAGCAAAGGCTAACTAAAGTTGAGAGATTCTTGAAACCATTAATTGAAACTGAGTTCTCAGATATTGAAGGACTAGAAACAGAGAGTGCACCCACAGAGTCTACACAGGAAATGGGGGCTGGAGCCAGCGCTGAGGAGAAACACTCAAGGGAATTGGAAAAGAAACTAAAGGAAGATGCCGAGAAAGATGCCAGGACAGTGAAGTTGCTTCTACTGGGAGCTGGTGAATCTGGAAAAAGCACCATCGTGAAGCAGATGAAAATTATCCATCAGGATGGTTACTCCCTGGAGGAGTGCCTGGAGTTTATTGCCATCATTTATGGGAACACCCTGCAGTCCATTCTGGCCATTGTCCGGGCCATGACAACCCTCAACATCCAGTATGGAGACTCAGCCAGACAAGATGATGCAAGGAAGCTAATGCATATGGCGGACACCATTGAGGAGGGCACAATGCCCAAGGAGATGTCTGACATCATTCAACGGCTGTGGAAGGACTCAGGCATCCAGGCCTGCTTTGACAGAGCCTCTGAATACCAGCTCAATGACTCTGCAGGATACTACCTCTCAGACCTGGAGCGTCTGGTGACCCCTGGCTATGTGCCCACGGAGCAGGATGTGCTGAGATCCCGAGTCAAGACAACAGGTATCATTGAGACCCAATTCTCCTTCAAGGACCTCAACTTCAGAATGTTTGACGTGGGGGGCCAACGTTCAGAGAGGAAAAAATGGATACACTGCTTCGAAGGCGTCACCTGCATCATCTTCATTGCGGCTCTCAGTGCCTATGACATGGTGTTGGTGGAAGATGATGAAGTGAACCGGATGCACGAGAGTCTCCACCTGTTCAACAGCATCTGTAACCATCGTTATTTTGCCACAACATCCATTGTCTTGTTCCTTAACAAAAAGGATGTTTTCACCGAGAAGATTAAGAAGGCTCATCTCAGCATCTGCTTCCCTGACTATGATGGCCCCAACACCTACGAGGATGCCGGGAACTACATTAAGGTTCAGTTCCTGGAGCTGAACATGCGGCGGGACGTGAAGGAGATTTACTCGCACATGACTTGCGCCACAGATACCCAGAACGTCAAGTTCGTATTCGACGCGGTCACCGACATCATTATCAAGGAGAACCTGAAGGACTGCGGCCTCTTCATGCCAGTGATCAATATCGAAGACCTGACAGAGAAGGACAAGCTGAAGATGGAAGTGGACCAGCTGAAGAAAGAGGTGACGCTAGAAAGGATGGTGGTTTCAAAATGCTGTGAAGAGGTGAGAGACTACATCGAGGAGAGGTCTGGAGAGGACCCCCTTGTGAAGGGAATCCCCGAGGACAAAAACCCCTTCAAGGAACTCAAGGGAGGCTGCATCATTTCCATGGTGGAAGTGACAGCGGCGGAGGTGGAGAAGTTCCTGGATGCTAATGTTGGCTTTGCTAAGAACTACTACAACCACCAGTTCAGGGCGAGAGTCATCTCAGAGCTACTGGGTGCCAAGGAAGCAGCTGTTGATTTCAGTCACTTCCACTCTTTGACCAGCGTGGAAGAGAGTGAAATTGTCTTTGACCTCCTCCGAGACATCCAGGACAACCTGCAACTTGAGAAATCTATGCTCAATGTCATGAAGAGGTTATGCTTTCTCCTTCATGCAGATCGAATGAGTCTGTTCATGTACCGGGCACGGAATGGAATTGCAGAACTTGCCACCAGGCTTTTTAATGTCCATAAAGATGCAGTCTTGGAAGAGTGCTTGGTGGCTCCTGACTCAGAGATCGTCTTCCCTCTGGATATGGGTGTGGTGGGCCACGTTGCACATTCAAAAAAACTTGTGAATGTCCCCAATGCAGAAGAGGACGAGCATTTCTGTGACTTTGTTGATGATCTCACAGAATACAAGACCAAGAACATTTTGGCTTGCCCCATAATGAATGGAAAAGATGTTGTAGCAGTAATCATGGCTGTGAATAAAGTGGATGGACCATGTTTTTCCAAGAGGGATGAAGAGATTCTAATGAAGTACCTTAATTTTGCAAATCTACTCATGAAAGTATTCCACCTGAGCTACCTTCACAACTGTGAAACCCGCAGGGGCCAGATACTCCTGTGGTCTGGGAGCAAAGTCTTTGAAGAACTTACAGACATCGAAAGACAGTTCCACAAAGCCCTTTACACAGTCCGTGCCTTTCTCAACTGTGACAGATACTCTGTGGGGCTCTTGGACATGACCAAGCAAAAGGAATTTTTTGATGTGTGGCCAGTGTTAATGGGAGAAGCTCCACCTTACACAGGACCCAGGACACCAGATGGAAGGGAAATCAACTTTTATAAGGTCATTGACTATATCCTTCATGGGAAAGAGGACATCAAAGTAATACCGAATCCGCCTCCTGACCACTGGGCTTTAGTTAGTGGTCTCCCAACATATGTTGCCCAGAATGGCCTGATTTGCAATATCATGAATGCTGCTTCAGAAGACTTTTTCGATTTCCAGAAAGAACCTCTGGATGAATCTGGATGGATGATTAAAAATGTCCTCTCGATGCCCATAGTCAACAAAAAGGAAGAAATCGTTGGAGTGGCTACATTTTACAATCGAAAAGATGGAAAACCCTTTGATGAAATGGATGAGACTCTTATGGAGTCTCTAACCCAGTTCCTTGGCTGGTCTGTCCTAAACCCTGATACCTATGAGTCAATGAACAAGCTGGAAAACAGGAAGGATGTATTCCAGGATATGGTCAAATATCATGTGAAGTGTGACAATGAAGAGATACAGGAAATACTGAAAACTAGAGAAGTATATGGGAAAGAGCCCTGTGACTGTGAAGAAGAGGAGTTGGCTGAAATTCTACAAAATGAACTTCCAGATGCAGAGAAATATGAAATTAATAAATTCCACTTCAGTGACCTGCCCCTGACAGAGCTGGAACTGGTGAAATGTGGAATCCAGATGTATTATGAACTGAAAGTGGTGGATAAGTTTCACATACCCCAGGAGGCCCTAGTACGGTTCATGTACTCTCTCAGCAAAGGGTACCGAAAAATCACCTACCACAACTGGCGCCATGGATTCAACGTGGGACAGACCATGTTCTCATTGCTTGTGACTGGGAAACTAAAACGATATTTCACAGACCTGGAAGCTTTGGCCATGGTGACTGCTGCTTTCTGCCATGACATTGATCACAGAGGCACCAATAACCTCTACCAGATGAAATCCCAAAATCCACTGGCCAAACTGCATGGATCTTCCATCTTGGAAAGACATCATTTGGAATTTGGCAAAACACTGCTGAGGGATGAGAGTCTAAACATCTTCCAGAACCTTAATCGAAGGCAGCATGAACATGCCATCCATATGATGGATATCGCAATCATTGCTACTGACCTGGCCCTTTATTTCAAAAAAAGGGCAATGTTCCAGAAGATTGTGGATCAGTCTAAAACATTTGAGAGTGAACAAGAATGGACCCAGTACATGATGCTGGAACAGACTCGGAAGGAAATTGTCATGGCAATGATGATGACCGCCTGTGACCTGTCTGCTATAACCAAGCCCTGGGAAGTTCAGAGCAAGGTGGCTCTTTTGGTGGCTGCTGAATTCTGGGAACAAGGAGATTTGGAGAGAACTGTGCTCCAGCAGAACCCTATTCCCATGATGGACAGGAACAAAGCAGATGAGCTCCCCAAGCTGCAAGTTGGTTTCATAGACTTTGTCTGCACCTTTGTCTACAAGGAGTTTTCCCGGTTTCACGAGCAAATTACCCCCATGCTGGATGGCATCATCAATAACCGGAAGGAGTGGAAGGCATTGGCTGATGAATATGATGCCAAGATGAAAGACCTGGAAGAGGAGAAACAGAAAAAAACACAGGCCAAGCAAGCAGCTGCTGGACACCAGGGAACACCTGGAGCTGGAGAAGGAGGTCCACAGTCCAAGTCTTGTTCTATTCAGATGGCTCTCAGCCAGGAAGATGTGGAAAAGTTTCTCAATGAAAACCCCACTTTCACAGAGCAATATTTTGAAAAGGTTCTGAGCCCCGAAAATGTGGTTGGTGCCTGTGAGGGTAGGGGCCTGGTGGATTTCTCGACCTTTAAAGAACTATGCCAGGTAGAAGAGAGTGAAGTCCTTTTTGAGCTTGTTCAGGACATGCAAGAAAGTGTCAACATGGAGAAGGTGGTCTTCAAAATCCTGAGGAGGGTATGTACCATTATCCACGCCGACCGATGCAGCCTCTTCATGTACCGGCAGAGGAATGGCGTTGCAGAACTAGCCACAAGGCTCTTCAACGTTCAGCCCAACAGCACCCTGGAGGACTGCCTGGTGCCCCCTGACTCTGAGATTGTCTTCCCTCTGGACATCGGGGTCATAGGGCATGTGGCACAGACAAAGAAGACAGTCAACATCCAGGACATTAATGAGTGCCCTCACTTCAGCCCATTTGCTGATGAGCTTACTGAGTATGCGACCAAGAATATACTTGCCACACCCATCATGAATGGCAAAGATGTCGTTGCTGTAATCATGGCCATAAATAAAACTGATGGCCCTTTCTTCACCAATGAAGATCAAGATATTTTCTTGAAGTATCTGAATTTTGCCACCTTAAACCTCAAAATCTATCATCTGAGCTATCTGCACAACTGTGAGACTCGAAGAGGCCAGGTACTGCTTTGGTCAGCCAATAAGGTGTTTGAGGAGCTTACAGATATTGAGAGACAATTCCACAAGGCCTTCTACACAGTTCGAGCCTACCTAAACTGTGACCGCTACTCTGTGGGCCTCCTGGATATGACTAAGGAGAAGGAATTCTTTGATATCTGGCCAGTGCTTATGGGAGAAGCTCAACCATACTCAGGCCCCCGAACTCCTGATGGCAGAGAAATCCAGTTTTACAAAGTAATTGACTATATCCTTCATGGCAAAGAAGATATTAAAGTCATTCCAAATCCTCCAGCGGATCACTGGGCATTGGTCAGTGGCTTGCCAACCTACGTTGCAGAAAGTGGCTTTATCTGCAACATTATGAATGCCCCTGCAGATGAGATGTTTCAATTTCAGGAAGGGCCACTAGATGATTCTGGATGGATTATAAAAAATGTCCTCTCCATGCCCATAGTCAACAAAAAAGAGGAGATTGTTGGCGTTGCTACTTTTTACAACAGGAAAGATGGGAAACCCTTTGATGAGCAAGATGAAGTTCTTATGGAGTCCTTAACACAATTCCTTGGTTGGTCTGTGCTCAACCCTGATACCTATGACAAGATGAATAAACTGGAAAACCGAAAGGACATTGCCCAAGACATGGTGCTGTACCACGTGAGATGTGATAAGGATGAAATCCAGGAAGTGCTGCCAACAAGAGAACGGCTGGGGCGGGAACCTGTGGACTGTGATGAGGATGAACTCAGAGCAATTCTGAAAGACGAGCTGCCAGGACCCAAAAAGTTCGACATCTATGAGTTCCACTTCTCAGACCTGGAATGTACAGAGCTGGAGCTGGTGAAATGTGGGATCCAGATGTACTATGAGCTGGGTGTGGTCAAGAAATTCCAGATCCCTCAAGAGGTCCTAGTTCGCTTCTTGTACTCCGTCAGCAAAGGATACCGAAGAATCACTTACCATAACTGGCGCCATGGCTTTAATGTGGCTCAAACCATGTTCACACTTCTCATGACAGGCAAATTGAAGGACTATTACACAGATCTGGAAGCTTTTGCTATGGTAACCGCCGGTCTGTGCCATGACATTGACCACAGAGGAACCAACAACCTCTACCAGATGAAATCCCAGAATCCATTAGCAAAGCTTCATGGCTCATCAATTCTAGAAAGACACCATCTGGAGTTTGGGAAGTTCTTGCTGGCAGAAGAGAGCCTGAATATCTATCAGAATCTGAATCGGCGCCAACATGAGCATGTGATTCACCTGATGGACATCGCCATTATTGCCACAGATCTAGCTCTCTACTTCAAAAAAAGAGCAATGTTCCAGAAGATTGTGGATGAATCCAAAGGATACGAAGACAAGAAAAGCTGGGTGGAGTACCTTTCCCTGGAGACAACAAGGAAAGAGATTGTCATGGCAATGATGATGACCGCATGTGACTTGTCTGCCATCACCAAGCCTTGGGAAGTCCAGAGTAAGGTAGCACTATTGGTGGCTGCTGAGTTCTGGGAACAGGGTGACTTGGAGAGAACAGTACTTGACCAGCAGCCAATTCCCATGATGGACAGAAATAAAGCTGCTGAGCTGCCTAAACTGCAAGTGGGGTTCATCGACTTCGTGTGCACATTTGTATACAAGGAGTTTTCACGTTTCCATGAGGAAATCCAACCCATGTTTGACAGGCTGCAGAATAACAGGAAGGAGTGGAAGGCCCTGGCTGATGAGTATGAGGCCAAAGTGAAGGTTTTGGAGGAAGAAAAGAAAAAAGAAGATGGGAAAATTGTAGCAAAGAAAGCTGGTACCGAGATTTGCAATGGAGGCCCGGCTCCAAAGTCTTCCACGTGCTGCATTCTCATGAACCTGGAGCCACCTAAGCCTGAGATCAGATCAGCCACCAGAGTGGTTGGAGGACCAGTTACTCCTAGGAAAGGACCACCCAAATTCAAGCAGAGGCAAACCCGTCAGTTCAAGAGCAAGCCCCCCAAGAAAGGTGTACAAGGTTTCGGTGATGACATTCCCGGAATGGAGGGCTTGGGAACAGACATCACTGTCATCTGTCCCTGGGAAGCCTTCAACCACTTGGAGCTGCATGAATTGGCCCAGTATGGCATCATT
Monodelphis_domestica  ?????????ATGAAGAGAAATGTGATCAGCACTCAGCACTCATATATGAACATCCCCAAGGTGGTTCCACAAAATACTGAAAAGCAAATAAGAAGGATAGAAAATGGAGGTTTCAGTTCGCTCTCTGAC------GATGATGATGACAGTGCCTCTGTGACGAAACATGGAAACCACCAAGGAGGCGATTCCTTCAGAACTAACTCCCATGCAAAGGAAGGAGCATCCTCACAGAGGAGTCAATACTTGCCAGGTGCCATTGCACTCTTTAATGTTAACAACTGCAGCAATAAAGACCAAGAGGTGAAAGAGGAA------------AAGAAGAAAAAAAAAGAAAAGAAAGGCAAATCCAGTGATAAAAAGGAAAAGAAAAAGGATACAGAAAAGAAAAAGAATAAGGAGAAAGAAAAAGAGAAAAAGGAGAAAGAGAAAGAGA---AGAAAGAGGACCAAAGTAAAGATAAGAAAGCAGATGAGAAAAAAGAAATTTTGGTTATTGATCCAGCGGGGAGTACATATTACAACTGGCTGTTTTGTATCGCTTTGCCTGTGATGTACAACTGGACCATGATCATTGCAAGAGCATGTTTTGAGGAACTTCAGACTACTTACTTAGAATATTGGATTATTTTGGATTACTTATCAGATGCAATCTATCTTCTTGACATGTTTGTACGAACAAGAACAGGTTACCTGGAACAAGGATTGTTAGTGAAAGACAAACTTAAACTCATAGAGAAATATAAATCACATTTGCAATTTAAACTTGATGTTCTCTCAGTGGTACCAACTGATCTGCTGCTTTTACAGTTGGGATGGAACTATCCAGAGGTCAGATTAAACAGATTACTCAGGGTATCACGAATGTTTGAATTCTTCCAACGGACTGAAACGAGGACAAACTATCCAAACATCTTTAGGATTTCTAACCTTGTCATGTATATTGTGATTATCATTCACTGGAATGCATGCATATACTATTCCATCTCTAAAGTCATTGGATTTGGGAATGATACATGGGTCTATCCTGATACTAATGACCCTGAATTTGGTCGTCTGGCTAGAAAGTATGTTTATAGCCTCTACTGGTCAACACTGACCTTAACCACCATTGGTGAAACTCCACCTCCTGTTTTGGACTCTGAGTATGTCTTCGTGGTGATTGACTTCTTGATTGGAGTTTTAATTTTTGCTACTATCGTTGGTAATATCGGCTCCATGATTTCTAATATGAATGCAGCCAGAGCAGAATTTCAAGCAAGAATTGATGCAGTAAAACAATATATGCATTTTCGAAATGTAAGCAAAGATATGGAAAGGAGGGTTATCAAGTGGTTTGACTACCTATGGACAAACAAAAAAACAGTAGATGAAAAGGAAGTTTTGAAATATTTACCAGACAAACTAAGGGCAGAGATTGCTATCAGTGTTCACTTGGACACATTAAAGAAGGTACGCATTTTTGCTGACTGTGAAGCTGGACTATTGGTGGAACTGGTCTTGAAGTTACAGCCTCAAGTTTACAGTCCTGGGGATTACATTTGCAAAAAAGGCGATATTGGACGGGAGATGTACATTATCAAAGAGGGGAAATTAGCTGTAGTAGCTGATGATGGGATCACACAGTTTGTGGTCTTGAGTGATGGTAGTTACTTTGGGGAGATCAGCATCCTTAACATTAAAGGTAGCAAAGCCGGTAACCGAAGAACAGCCAATATTAGAAGTATTGGCTATTCAGATCTTTTCTGTCTATCAAAAGATGATCTCATGGAAGCTCTAACTGAATATCCAGATGCTAAATGCATGCTAGAAGAAAAAGGCAAACAAATCTTGATGAAGGATGGACTATTGGACCTAAATATTGCAAATTTAGGAAGTGATCCTAAGGACTTAGAAGAGAAGGTCACACAAATGGAAGGATCAGTAGACCTCTTACAGACAAGATTTGCCAGGATTCTTGCCGAGTATGAGTCAATGCAGAAAAAGTTGAAGCAAAGGCTAACTAAAGTTGAGAAATTCTTGAAACCATTAATTGAAACTGAGTTTTCAGATATCGAAGGAGTAGAAACAGAGAGAGAACCCACAGAGTCAACACAGGAAATGGGGGCTGGAGCCAGTGCTGAGGAGAAACACTCAAGAGAACTGGAAAAGAAGCTGAAAGAAGATGCTGAGAAAGATGCCAGGACAGTGAAGCTGCTTCTGCTAGGGGCTGGAGAGTCTGGGAAAAGCACCATTGTTAAGCAGATGAAAATTATCCATCAAGATGGTTACTCCCTAGAGGAGTGCCTGGAGTTTATTGCTATTATTTATGGCAACACCCTGCAATCCATCCTGGCCATTGTCCGGGCCATGACAACTCTCAACATCCAGTATGGAGACTCAGCCAGACAAGATGATGCAAGGAAGCTGATGCACATGGCAGACACCATTGAGGAAGGCACAATGCCCAAGGAAATGTCTGACATCATTCAGCGTCTGTGGAAGGACTCGGGCATCCAGGCCTGCTTTGACAGAGCCTCTGAATACCAGCTCAATGACTCCGCAGGATATTACCTCTCAGACCTGGAGCGGCTGGTGACCCCTGGCTATGTGCCCACTGAACAGGACGTGCTGAGATCTCGAGTTAAGACCACAGGCATCATTGAGACCCAATTCTCCTTCAAGGATCTCAACTTCAGAATGTTTGACGTGGGTGGTCAGCGCTCAGAGAGGAAGAAATGGATCCATTGTTTTGAAGGCGTCACCTGCATCATCTTCATTGCTGCTCTCAGCGCCTACGACATGGTGCTGGTGGAAGATGATGAAGTGAACCGGATGCACGAGAGTCTCCATCTATTCAACAGCATCTGTAATCATCGTTACTTTGCCACAACCTCCATTGTCTTGTTCCTTAACAAAAAGGACGTTTTCACTGAGAAGATTAAGAAAGCCCCTCTCAACATCTGCTTCCCTGACTATGATGGCCCCAACACCTACGACGACGCGGGGAACTACATCAAACTACAGTTTCTGGAGCTGAACATGCGGCGGGACGTGAAGGAGATCTATTCGCACATGACTTGTGCTACAGATACCCAGAACGTCAAGTTCGTCTTCGACGCCGTCACCGACATCATCATCAAGGAGAACCTGAAGGACTGCGGCCTCTTCATGCCCGTCATCAACATCGAGGACCTGACGGAGAAGGACAAGCTCAAGATGGAGGTGGACCAGCTGAAGAAGGAGGTGACCCTGGAGAGGGTGGTGGTCTCAAAATGTTGTGAAGAAGTAAGGGACTACATAGAGGAGAGGTCTGGGGAGGACCCCCTTGTGAAGGGGATCCCGGAGGACAAGAACCCCTTCAAGGAGCTCAAGGGCGGCTGCGTCATTTCCATGGGAGAAGTGACAGCCGCAGAGGTAGAAAAGTTCCTGGATGCTAACATTAGCTTTGCTAAACACTACTACAATGACCAGTTCAGGGCCAAAGTCATCTCTGAGCTACTGGGTGCCAAGGAAACAGCTGTTGATTTTAGTCACTTCCACTCCTTGACCAGTGTGGAAGAGAGTGAAATTATTTTCGACCTCCTCCGAGATTTCCAGGAGAACCTGCAACCTGAGAAAAGTATGTTCAACGTTATGAAGAAGTTGTGCTTTCTCCTTCAGGCAGACCGAATGAGTCTGTTCATGTACCGGGCCCGGAATGGCATTGCAGAGCTTGCCACCAGGTTCTTCAATGTCCATAAAGATGCGGTTTTGGAGGACTGCTTGGTGATGCCTGACTCAGAGATCGTCTTCCCCCTGGATATGGGTGTAGTGGGCCATGTTGCACATGCAAAAAAAACTGTGAACGTCCCCAATACAGAAGAGGATGAGCACTTCTGTGACTTTGTTGATGATCTCACAGAATATAAGACCAAGAACATTTTGGCCACTCCAATAATGACTGGAAAAGATGTTATAGCTGTAATTATGGCTGTGAACAAAGTTGATGGATCATGTTTTACCAAGAGGGATGAAGAGATTCTAATGAAGTATCTTAATTTTGCAAATCTGTTCATGAAGGTGTTCCATCTGAGCTACCTTCACAACTGTGAAACCCGCCGGGGCCAGATACTCTTGTGGTCTGGGAGCAAAGTGTTTGAAGAACTTACAGACATCGAGAGACAGTTCCACAAAGCCCTTTACACAGTCCGTGCCTTTCTCAACTGTGACAGATACTCTGTGGGGCTCTTGGACATGACCAAGCAAAAGGAATTTTTTGATGTCTGGCCAGTGTTGATGGGAGAAGCTCCACCCTACTCAGGACCCAGGACACCAGATGGAAGGGAAATCAACTTTTATAAAGTCATCGACTACATCCTCCATGGGAAAGAGGACATTAAAGTAATCCCGAATCCTGCTCCTGACCACTGGGCTCTGGTTAGTGGTCTCCCAACATATGTTGCCCAGAATGGCCTGATTTGCAATATCATGAATGCCTCTGCAGAAGACTTTTTCAATTTCCAGCAAGAACCTCTCGATGAATCTGGATGGATGATTAAAAACGTCCTCTCGATGCCTATAGTCAACAAGAAGGAAGAAATTGTTGGAGTGGCTACATTTTACAATCGAAAAGATGGCAAGCCCTTCGATGAAATGGATGAGACACTCATGGAGTCTTTAACCCAGTTTCTTGGCTGGTCTGTTCTAAACCCTGATACCTATGAATCAATGAACAAGCTGGAAAACAGAAAGGATGTGTTCCAGGATATGGTGAAATATCATGTGAAGTGTGACAATGAGGAGATACAAGAAATACTGAAAACCAGAGAAGTCTATGGGAAAGAGCCCTGGGACTGTGAAGAAGAGGAGTTACTTGAAATTCTACAAGAAGAGCTCCCAGATGCAGAGGAATATGAAATTAATAAATTCCACTTCAGTGACCTGCCCCTGACAGAGCTGCAGCTGGTGAAATGTGGGATCCAAATGTATTATGAACTGAAAGTAGTGGATAAGTTTCACATCCCCCAGGAGGCTTTAGTACGGTTTATGTACTCTCTCAGCAAGGGATACCGAAGAATTACTTACCACAACTGGCGCCATGGATTCAATGTGGGACAGACTATGTTCTCATTGCTTGTGACTGGGAAGCTGAAACGGTACTTCACAGATCTGGAGGCCTTGGCCATGGTGACTGCTGCTTTCTGCCATGACATTGATCACAGAGGCACCAATAATCTCTACCAGATGAAATCCCAGAATCCACTAGCCAAACTCCATGGATCTTCTATCTTGGAAAGACATCATTTGGAATTTGGCAAAACACTGCTGAGGGATGAGAGTCTAAACATCTTCCAGAACCTTAATCGAAGACAGCATGAACATGCCATTCACATGATGGATATTGCAATCATTGCTACTGATCTTGCCCTTTATTTCAAAAAAAGGGCAATGTTCCAAAAGATTGTGGATCAATCTAAAACTTATGAAAGTGAACAGGAGTGGACCCAGTACATGATGTTGGAACAGACACGGAAGGAAATTGTCATGGCAATGATGATGACAGCCTGTGACTTGTCTGCCATAACCAAGCCCTGGGAAGTTCAGAGCAAGGTGGCTCTTCTAGTGGCTGCTGAATTCTGGGAACAAGGAGACTTGGAGAGAACTGTGCTCCAGCAGAACCCTATTCCCATGATGGACAGGAATAAAGCAGACGAACTCCCCAAGCTGCAAGTGGGCTTCATCGATTTTGTGTGCACCTTTGTCTACAAGGAGTTTTCCCGGTTTCATGAGCAGATCACTCCCATGCTGGATGGCATCACCAATAACCGGAAGGAGTGGAAGGCATTGGCTGATGAATATGATGCCAAGATGAAAGCTCTGGAAGAAGAGAAGCAGAAAAAAGCAGAGGCCCAGCAAGCAGCTGCTGGACATCAGGGAAAGCCTGTGACTGGAGAAGGAAGCACACAGTCCAAATCCTGCTCTATTCAGATGGGCCTCAGCCAGGAAGATGTGGAGAAGTTTCTCAATGAGAATCCCACCTTCACAGAGCAATACTTCGAAAAAGTTCTGAGCCCCGAGAATGTGGTGGGTGCATGTGAGGGAAGGAGTCTGGTGGATTTCTCCACCTTCAAAGAGCTATGCCAGGTGGAGGAGAGTGAAACCCTCTTTGAGCTCATTCAGGACATGCAAGAAAGTGTCAACATGGAGAAGGTGGTCTTCAAAATCCTTAGGAAGGTATGCACCATCATTCACGCTGACCGCTGCAGCCTCTTCATGTACCGGCAGAGGAACGGGATTGCAGAACTGGCCACAAGGCTCTTCAACGTCCAGCCTGACTGCACCTTGGAGGAGTGCCTGGTGCCCCCTGACTCGGAGATTGTCTACCCTCTGGACATTGGAGTCATAGGGCATGTGGCACAGACAAAGAAGACCGTCAACATCCAGGACGTTAACGAGTGCCCCCACTTCAGCTCATTTGTAGATGAGCTTACGGAATATGTGACCAAGAACATACTTGCTACACCCATCATGAATGGCAAGGAAGTTGTTGCTATAATCATGGCCATAAATAAGACCAATGGACCATTTTTCACCAGTGAAGATCAAGATGTCTTCTTGAAGTATCTGAATTTTGCCACCTTAAACCTGAAAATCTATCATTTGAGTTATCTGCACAACTGTGAAACTCGAAGAGGCCAGGTACTTCTTTGGTCAGCCAATAAGGTCTTTGAGGAGCTTACAGATATTGAAAGACAATTCCACAAGGCCTTCTACACAGTCCGAGCCTACCTTAACTGTGACCGCTACTCTGTGGGCCTCCTGGATATGACTAAGGAGAAGGAATTCTTTGACGTGTGGCCAGTGCTTATGGGAGAAGCTCAGCCGTATTCGGGGCCCCGAACTCCTGATGGCAGAGAAATCCAGTTTTACAAAGTAATTGACTACATCCTCCACGGCAAAGAAGATATTAAAGTCATTCCAACTCCTCCAGCAGATCACTGGGCACTGGCCAGTGGCCTCCCGACCTATGTAGCAGAAAGTGGCTTTATCTGTAATATTATGAATGCCCCTGCAGATGAGATGTTTGAATTTCAGGAAGGGCCACTAGATGATTCTGGATGGACTATAAAAAATGTCCTCTCCATGCCCATAGTCAACAAAAAAGAGGAGATTGTTGGCGTTGCTACTTTTTACAATAGGAAAGATGGGAAACCCTTTGATGAGCAAGATGAAACTCTTATGGAGTCCCTAACACAATTTCTTGGCTGGTCTGTGCTCAACCCGGACACCTATGACAAGATGAATAAACTGGAGAACCGGAAAGACATTGCCCAAGACATGGTCCTCTACCATGTGAGATGTGATAAGGATGAAATCCAGGAAGTGCTGCCAACAAGAGAACGATTGGGGAAGGAGCCCATGGACTGTGAGGAGGATGAGCTCAAAGAAATCCTGAAAGACGAGCTGCCAGGACCCACCAAGTTTGACATCTATGAGTTCCACTTCTCAGACCTGGAATGTACGGAGCTGGAATTGGTGAAATGTGGGATCCAGATGTACTATGAGCTGGGCGTGGTAAAGAAGTTCCAGATTCCCCAGGAGGTCCTAGTTCGGTTCTTGTATTCTATCAGCAAAGGATACCGAAGAATCACTTATCATAACTGGCGCCATGGCTTTAATGTGGCTCAAACCATGTTCACACTTCTCATGACAGGCAAATTGAAGAGCTACTACACAGATCTGGAAGCTTTTGCTATGGTGACAGCTGGCCTGTGCCATGACATTGATCACAGGGGAACCAACAACCTCTACCAGATGAAATCACAGAATCCATTAGCAAAGCTTCATGGCTCATCAATTCTAGAAAGACACCATCTGGAGTTTGGGAAGTTCTTGCTTGCAGAAGAGAGCCTGAATATTTATCAGAACCTGAATCGTCGACAACATGAACATGTGATCCATCTGATGGACATCGCCATTATTGCCACAGATCTGGCCCTCTACTTCAAAAAAAGAACAATGTTTCAGAAGATCGTGGATGAATCCAAGGGGTATGATGACAAGAAAAGCTGGGTGGAATACCTCTCCCTGGAGACAACAAGGAAAGAGATTGTCATGGCCATGATGATGACTGCATGTGATTTATCTGCCATCACCAAGCCATGGGAAGTCCAGAGTAAGGTAGCACTGCTGGTGGCTGCTGAGTTCTGGGAACAAGGTGACTTGGAAAGAACAGTGCTTGATCAGCAGCCAATTCCCATGATGGACAGGAACAAAGCTGATGAGCTGCCTAAGCTGCAAGTGGGGTTCATTGACTTTGTGTGCACATTTGTGTACAAGGAGTTTTCACGTTTCCATGAGGAAATCCAACCCATGTTTGACAGGCTATTGAACAACAGGAAGGAGTGGAAGGCCCTGGCTGATGAGTATGAGGCGAAAGTGAAGGCTTTGGAGGAAGAAAAGAAAACACAAGAGGAAAAAACTGTAGCCAAGAAAGCTGGTACTGAGATATGCAATGGAGGCCCAGCTCCAAAGTCTTCCACCTGCTGCATCCTCATGAACCTGGAGCCACCCAAGTTGGAGATAAGATCAGCCACCAGAGTGGTTGGAGGGCCAGTTACCCCTAGAAAAGGACCACCCAAATTCAAGCAGCGGCAAACCCGCCAATTCAAGAGCAAGCCCCCCAAGAAAGGTGTACAAGGTTTTGGTGATGATATTCCTGGAATGGAGGGTTTGGGAACAGACATCACTGTCATCTGCCCCTGGGAAGCCTTCAACCACTTGGAGCTACACGAGTTGGCCCAGTATGGTATCATT
Myrmecobius_fasciatus  ?????????ATGAAGAGAAATATAGTCAGCACTCAGCATTCATATATGAAC---ACCAAGGTGATTGTACAAGACACCTCAAAGGAACTAAGAAGGATAGAAAATGGAGGTTACAGTTCACTCTCTGAT------GAAGATGATGACAGTGTCTCTGAGATGGAGCATGGAAACCACCAAGGGGGAGATGTTTTCAGAAATAACTCCTATGCAAAGGAAAGAACATCTTCACAGAGGAGTCAGTACCTTCCTGGTCCCATTGCACTCTTCAATGTTAACAACAGCAGCAATAAAGACCAAGAAGTGAAAGAGGAAGAGGAA------AAGAAAAAGAAAAAAGAAAAGAAAAGCAAATCTGGTGATAAAAAGGAGAAGAAAAAGGATCCAGAAAAGAAAAAGAATAAGGAAAAAAAGAAAGAGAAAGAGAAGAAAA------------AGAAAGAGGAACAGAATAAAGATAAGAAAGAAGATGAGAAGAAAGAAGTTATGGTTATTGACCCAGCGGGGAATACATATTACAACTGGCTGCTTTGTATAGCTTTGCCTGTGATGTACAACTGGACCATGCTCATTGCAAGAGCATGTTTTGAGGAACTTCAGTCTGATTACTTGCCATATTGGATTGTTTTGGACTACTTATCAGATATAATCTATCTTCTTGACATGGTTGTACGAACAAGGACGGGTTATCTGGAACAAGGATTATTGGTGAAAGAAGAGACTAAGCTCATGAAGAAATATAAGTCACATTTGCAATTTAAACTTGATTTTCTCTCAATGTTACCAACTGATCTGCTGTTTTTTAAATTGGGATGGAACTATCCAGAGGTAAGATTAAACAGATTACTCAGGGTATCACGTATGTTTGAATTCTTCCAACGGACAGAAACAAGGACAAACTATCCAAATATCTTTAGGATTTCTAATCTTTGCATGTATATTGTGATTATCATCCACTGGAATGCATGTGTATACTATTCTATCTCTAAAGCCATTGGATTTGGAAATGATACATGGGTGTATCCTGACATTAATGACCCTGAATTTGGTCGGCTGGCTAGAAAATATGTTTATAGTCTCTACTGGTCAACACTGACCTTAACCACCATTGGTGAAACTCCACCTCCTGTTTTGGACTCTGAGTATGTCTTTGTGGTGGTTGACTTCTTGATTGGAGTGTTAATTTTTGCTACCATCGTTGGTAATATCGGCTCCATGATTTCCAATATGAATGCAGCCAGAGCAGAATTTCAAGCAAAAATTGATGCTGTGAAACAATATATGCATTTTCGAAATGTGAGCAAAGATATGGAAAAGAGGGTTATCAAGTGGTTTGACTACTTGTGGACAAATGAAAAAACGGTGGATGAAAAGGAAGTCTTAAAATATCTACCAGATAAACTAAAGGCAGAGATTGCCATCAATGTTCACCTAGATACATTAAAGAAGGTACGCATTTTTGCTGATTGTGAAGCTGGACTATTGGTGGAACTTGTCTTGAAGTTACAGCCTCAAGTCTATAGTCCTGGTGATTACATTTGCAAAAAAGGAGACATTGGACGGGAGATGTACATTATCAAAGAAGGGAAACTGGCTGTGGTAGCAGATGATGGGATCAAACAGTTTGTGGTCTTGAGTGATGGGAGTTACTTTGGAGAGATTAGCATTCTCAACATTAAAGGCAGCAGAGCTGGGAACCGAAGAACAGCCAATATTAAAAGTATTGGTTACTCAGATCTCTTCTGTCTATCAAAAGATGATCTCATGGAAGCTCTAACCGAATATCCAGATGCTAAATGCATTCTAGAAGAGAAAGGCAAACAAATCTTAATGAAGGATGGACTGTTGGACTTAAATATTGCAAATGCAGGAAGTGATCCTAAGACTCTAGAAGAGAAGGTCACACAAATAGAGGGATCAATAGACCTTTTGCACACAAGATTTGCCAGGATTCTGGCTGAGTATGAATCAATGCAGGGGAAGTTGAAGCAAAGGCTAACTAAAGTTGAGAAATTCTTGAAACCATTAATTGAAACAGAGTTCTCAGATATTGAAGCACTAGAA---------------ACAAAATCTCCACAGGAAATGGGGGCTGGAGCCAGTGCCGAGGAGAAACATTCAAGGGAATTGGAAAAGAAACTGAAGGAAGATGCTGAGAGAGATGCTAGGACAGTGAAGCTGCTTCTGCTGGGGGCTGGTGAATCTGGAAAAAGCACCATCGTTAAGCAGATGAAAATTATCCATCAAGACGGTTACTCCTTGGAGGAGTGCCTAGAGTTTATTGCCATCATTTATGGCAACACCCTACAGTCCATTCTAGCCATTGTCCGAGCCATGACAACCCTCAACATCCAGTACGGAGACTCAGCCAGACAAGATGATGCAAGGAAGCTAATGCATATGGCAGACACTATCGAAGAGGGCACAATGCCCAAGGAGATGTCCGACATCATTCAACGACTGTGGAAGGACTCGGGCATCCAAGCTTGCTTTGAACGAGCCTCTGAATACCAGCTAAACGACTCTGCAGGATACTACCTCTCAGACCTGGAGCGGTTGGTGACCCCTGGCTACGTGCCCACGGAGCAGGATGTGCTGAGATCCCGAGTTAAGACAACAGGTATCATTGAGACCCAGTTCTCCTTCAAGGACCTCCACTTCAGAATGTTTGATGTGGGAGGTCAACGCTCAGAGAGGAAAAAATGGATCCACTGCTTCGAAGGTGTCACTTGCATCATCTTCATTGCGGCTCTCAGTGCCTATGACATGGTGTTGGTGGAAGATGATGAAGTGAACCGGATGCACGAGAGTCTCCACCTGTTCAACAGCATCTGTAATCACCGTTACTTTGCCACGACCTCCATTGTCTTGTTCCTTAACAAAAAGGACGTTTTCACAGACAAGATTAAGAAGGCCCCCCTCAACATCTGCTTTCCTGACTATGATGGCCCCAACACCTACGACGATGCGGGAAACTACATTAAGCTACAGTTCCTGGAGCTGAACATGCGGCGGGACGTGAAGGAGATCTACTCGCACATGACGTGCGCCACAGATACCCAGAACGTCAAGTTCGTTTTCGATGCGGTCACCGACATCATCATCAAGGAGAACCTGAAGGACTGCGGCCTCTTCATGCCCGTGATCAATATTGAAGACCTTACAGAGAAGGACAAGCTGAAGATGGAGGTGGATCAGCTGAAGAAAGAACTGGCACTGGAAAGGAAAGTGGTCTCAAAATGCTGTGAGGAAGTGAGGGACTACATCGAGGAGAGGTCCGGGGAGGACCCCCTTGTGAAGGGCATCCCGGAGGACAAGAACCCCTTCAAGGAGATCAAGGGGGGCTGCATCCTTTCCATGGAGGAGGTGACAGCGGCAGAAGTGGAGAAGTTTCTGGACGCAAACCTCGGCTTTGCCAAGAACTTCTACAATCGCCGGTTCGGAGCCCGAGTCGTCTCTGAGCTCCTGGGTGCCAGGGAGGCAGCGGTGGACTTCAGCCACTTCCACTCCTTGACCAGCGTGGAAGAAAGCGAGGTCATCTTTGACCTCCTCCGAGATTTCCAGGAGAACTTGCAGCCTGAGAAGTCCATGCTGAACGTCATGAAGAAGCTGTGCTTTCTCCTGCAGGCGGATCGCATGAGCCTCTTCATACACCGGGCACGGAATGGAAATGCGGAGCTTGCTACCAGGATCTTCAACGTCCACCCAGATGCAGCCCTTGAGGAGTGCTTAGTGATGCCCGATGCAGAGATCGTCTTCCCTCTGGACATGGGTGTGGTGGGCCACGTGGCCCACTCCAAAAAACTTGTGAACGTCCCCTGTGCAGAAGAGGATGAGCATTTCTGTGGTTTTGTTGATGAATTAACAGAATACAAGACAAAAAATATCTTGGCTTCCCCCATAATGAATGGAAAAGATATTGTAGCTGTTATCATGGCTGTGAATAAAGTGGATGGACCCTGTTTTACCAAGAGTGATGAAGAGATTCTAATGAAATACCTCAATTTTGCAAATTTGATCATGAAGGTGTTCCATCTAACCTACCTTCATAACTGCGAAACCCGCAGGGGCCAGATACTCCTGTGGTCTGGGAGCAAAGTGTTTGAAGAACTTACAGACATCGAGAGGCAGTTCCACAAAGCCCTTTACACAGTCCGTGCCTTTCTCAACTGTGACAGATACTCTGTAGGACTCTTGGATATGACCAAGCAAAAGGAATTTTTTGATGTGTGGCCAGTGTTGATGGGAGAAGCCCCACCTTACACAGGACCCAGGACACCAGATGGAAGGGAAATCAACTTCTATAAGATTATCGACTATATCCTTCATGGGAAAGAGGATATTAAAGTAATACCAAATCCCCCTCCTGACCACTGGTCTTTGGTTAGTGGTCTCCCAACATACGTTGCCCAGAATGGCCTGATTTGCAATGTCATGAATGCTGCTTCAGAAGACTTTTTTGCTTTCCAGAAAGAACCTCTGGATGAATCTGGATGGATGATTAAAAATGTCCTCTCGATGCCTATAGTCAACAAGAAGGAAGAAATCGTTGGAGTGGCTACATTTTATAATCGAAAAGATGGAAAACCCTTTGATGACATGGATGAAACTCTCATGGAGTCTCTAACTCAGTTCCTTGGCTGGTCTGTCCTAAACCCTGACACCTATGAGTCAATGAACAAGCTGGAAAACAGGAAGGATGTATTTCAGGATATGGTTAAATATCATGTGAAATGTGACAATGAAGAGATACAGGAAATACTGAAAACTAGAGAAATCTATGGGAAGGAGCCCTGTGACTGTGAAGAAGAGGAATTATTTGAAATTTTAAAAGGTGAACTCCCAGATGCAGAGAAATATGAAATTAATAAATTCCACTTCAGTGACCTGCCCCTGACAGAACTGGAGCTAGTGAAATGTGGAATCCAAATGTATTATGAACTGAAAGTGGTGGATAAGTTTCACATACCCCAGGAGGCCCTAGTAAGATTCATGTACTCTCTCAGCAAAGGGTACCGAAAAATTACCTACCACAACTGGCGCCATGGATTCAACGTGGGACAGACCATGTTCTCATTGCTTGTGACAGGGCAGCTTAAACGGTATTTCACAGACCTGGAGGCCTTGGCCATGGTAACTGCTGCGTTCTGCCATGACATTGATCACAGAGGCACCAATAATCTCTACCAGATGAAATCCCAGAATCCACTGGCCAAACTCCATGGCTCTTCCATCTTGGAAAGACATCATTTGGAATTTGGTAAAACACTGCTGAGAGATGAGAGTCTAAACATCTTCCAGAACCTTAATCGAAGGCAGCATGAACATGCCATCCACATGATGGATATTGCAATCATTGCTACTGACCTGGCCCTTTATTTCAAAAAAAGGACAATGTTCCAGAAGATAGTGGATCAGTCTAAAACTTATGAGAATGAACAGGAGTGGACCCAATACATGATGTTGGAACAGACTCGGAAGGAAATTGTCATGGCAATGATGATGACTGCCTGTGACTTGTCTGCTATAACCAAGCCCTGGGAAGTTCAGAGCAAGGTGGCTCTTTTGGTGGCTGCTGAATTCTGGGAACAAGGAGATTTGGAGAGAACTGTGCTCCAGCAGAACCCTATTCCCATGATGGACAGGAATAAAGCGGATGAACTCCCCAAGCTGCAAGTTGGTTTCATCGACTTTGTCTGCACCTTTGTCTACAAGGAGTTTTCTCGGTTTCATGAGCAGATCACCCCCATGCTGGATGGTATCACCAATAACCGCAAGGAGTGGAAGGCCCTGGCTGATGAATACGACGCCAAGATGAAAGCCCTGGAAGAGGAGAAGCAGAAACAAGCAGAGACCAAGCAAGCAGCCACTGGACAACAGGGAAAATCTGTGGCTGGAGAAGGAGGCCAACAATCCAAGTCCTGTTCTATTCAGATGGCCCTGGGGCAGGAAATTGTGGAGAAGTTTCTCACAGAAAATCCCACCTTCACAGAGCAATATTTTGAAAAGGTTCTGAGCCCCGAGAACGTGGTGGGTTCCTGCGAGGGCAGGGGACTGGTGGGTCTCTCTACCTTTAAGGAACTATGCCAGGTGGAGGAGAGTGAAGCACTTTTTGAGCTCGTTCAGGACATGCAAGAAAATGTCAACATGGAGAAGGTGGTCTTCAAAATCCTGAAGAGAATATGTTCTCTCATCCACGCCGACCGTTGCAGCCTCTTCATGTGCCGGCAAAGGAACGGCGTGGCCGAATTGGCCACAAGGCTCTTCAACGTCCATCCGGACAGCGTCCTGGAAGAGTGCCTGGTGCCCCCTGACTCCGAGATTGTCTTCCCTCTGGACATCGGGGTCATCGGACATGTGGCGCAGACCAAGAAGACCGTCAACATCCAGAACGTTAATGAGTGTTCCCACTTCAGCTCATTTGCAGATGAGCTCACTGAATATGTGACTAAGAACATACTTGCCACACCCATCATGAATGGCAAAGATCTTGTTGCTGTAATCATGGCCATAAATAAAACGGATGGCCCATTTTTCACCAATGAAGATCAAGATGTTTTCTTGAAGTATCTGAATTTTGCCTCCTTAAGCCTAAAAATCTATCATTTGAGCTATCTACACAACTGTGAGACTCGAAGAGGCCAGGTACTGCTTTGGTCTGCCAGTAAGGTGTTTGAGGAGCTTACAGATATTGAAAGACAGTTCCACAAAGCCTTCTACACAGTTCGAGCCTACCTAAACTGTGAACGCTACTCTGTGGGCCTCCTGGATATGACTAAGGAGAAGGAATTCTTTGATGTGTGGCCAGTGCTTATGGGAGAAGCTCAACCATACTCAGGACCCCGAACTCCTGATGGCAGAGAAATCCAGTTTTACAAAGTAATTGACTATATCCTCCATGGCAAAGAAGATATTAAAGTGATTCCAACTCCCCCAGAAGATCACTGGTCATTGGTCAGTGGCCTCCCAAGCTACGTAGCAGAAAGTGGCTTTATCTGTAACATTATGAATGCCCCTGCAGATGAGATGTTTCAATTTCAGGAAGGGCCACTAGATGACTCTGGATGGGTTATTAAAAACGTCCTTTCCATGCCCATAGTCAACAAAAAAGAGGAGATTGTTGGAGTTGCTACTTTTTACAACAGGAAAGATGGGAAACCCTTTGATGAGCAAGATGAAGTTCTTATGGAGTCCCTAACACAATTCCTTGGCTGGTCTGTGCTCAACCCTGACACCTACGACAAGATGAATAAACTGGAAAACCGAAAGGACATTGCCCAGGACATGGTGTTATACCACGTGAAATGTGATAAGGATGAAATCCAGGAAGTGCTGCCAACAAGAGAACGGTTGGGAAGAGAACCCATAGACTGTGATGAGGATGAACTCAGAATGATCCTGAAAGATGAGCTGCCAGGACCCAACAAGTTTGACATCTATGAGTTCCACTTCTCAGACCTGGAATGTACGGAACTGGAGCTGGTGAAATGTGGGATCCAGATGTACTATGAACTGGGTGTGGTCAAGAAATTCCAGATCCCTCAGGAGGTCTTAGTTCGGTTCTTGTATTCAGTCAGCAAAGGATACCGAAGAATTACTTACCATAATTGGCGCCATGGCTTTAATGTGGCTCAAACCATGTTCACACTTCTCATGACAGGCAAATTGAAGTCCTATTACACAGATCTGGAAGCTTTTGCCATGGTGACAGCCGGCCTGTGCCATGACATTGACCACAGGGGAACCAACAACCTCTACCAGATGAAATCCCAGAATCCATTAGCAAAGCTCCATGGCTCATCAATTCTAGAGAGACACCATCTGGAGTTTGGAAAGTTCTTGCTTTCAGAAGAGAGCCTGAATATCTATCAGAACCTGAATCGTCGCCAGCACGAGCATGTAATCCACCTGATGGACATCGCCATTATTGCCACAGATCTGGCCCTCTATTTCAAAAAAAGAACAATGTTTCAGAAGATTGTGGATGAATCCAAAGGATATAAAGACAAGAAAAGCTGGGTGGAATATCTCTCCCTGGATACAACAAGGAAAGAGATTGTCATGGCAATGATGATGACTGCGTGTGACTTGTCTGCCATCACCAAGCCATGGGAAGTCCAGAGTAAGGTAGCTCTGCTAGTGGCTGCTGAGTTCTGGGAACAGGGTGATTTGGAGAGAACAGTGCTTGACCAGCAGCCAATTCCCATGATGGACAGAAACAAAGCTGATGAGCTGCCTAAACTGCAAGTGGGGTTCATTGACTTCGTGTGTACATTTGTATACAAGGAGTTTTCACGTTTCCATGAGGAAATCCAGCCCATGTTTGACAGGCTGCAGAATAACAGAAAGGAATGGAAGGCCCTGGCTGATGAGTATGAGGCTAAAGTGAAGGCTTTGGAGGAAGAAAAGAAAAAAGAAGAGGAGAAAACTATAGCAAAGAAAGCTGGCACCGAGATTTGCAACGGAGGTCCGGCTCCAAAATCTTCCACCTGCTGCATCCTCATGAACCTAGAGCCACCCAAGCCTGAATTTCGATCAGCCACCAGAGTGGTCGGAGGACCAGTTACCCCCAGAAAAGGACCACCCAAATTCAAGCAGCGGCAAACTCGTCAGTTCAAGAGCAAGCCCCCCAAGAAAGGCATACAAGGTTTTGGTGATGATATTCCTGGAATGGAAGGCTTGGGAACAGACATAACTGTCATCTGTCCCTGGGAAGCCTTCAACCACTTGGAGCTGCATGAGTTGGCCCAGTATGGCATCATT
Notoryctes_typhlops_DNA_Zoo  ?????????ATGAAGAGAAATGTGGTCAGCACTCAGCACTCATATGTGAACATCCCTAGAGTGATTGCACAAGACACTGAAAAGGAAATAAGAAAGATAGAAAATGGAGGTTGCAGTTCCCTCTCTGATGATGATGATGATGATGACAATGCCTCTATGATGGAACATGGAAACCACCAAGGTGAGGATGCTTTCAGAAATAACTCCCATTCAAAGGAAGGAACATCCTCACAAAGAAGTCAGTACCTGCCTGGT------GCACTTTTCAATGTTAACAACAGCAGTAATAAAGACCAAGAGGGGAAAGAGGAA------------AAGAAAAAGAAAAAAGAAAAGAAAGACAAATCTAGTGATAAAAAGGAGAAGAAAAAGGATCCAGAGAAGAAA------------AAGAAAAAGGAAAAAAAGAAGAAAA------------AGAAAGATGATAAGAATAAAGATAAGAAAGAAGATGAGAAGAAAGAAATTATGGTTATTGATCCAGCAGGGAACACATATTACAACTGGCTATTTTGTGTCACTTTGCCTGTGATGTACAACTGGACCATGCTCATTGCAAGAGCATGTTTTGAGGAACTTCAGTCTGATTACTTAGCACATTGGATTGTTTTTGATTACCTATCAGATATAATCTATCTTCTTGACATGTTTGTAAGAACAAGAACAGGTTACCTGGAACAAGGATTATTGGTGAAAGACAAGGCTAAACTCATTGAGAAATATAAATCTAATTTGCAATTTAAACTTGATGTTCTTTCAATGGTACCCACTGATCTGTTGCTTTTTAAATTGGGCTGGAACTATCCAGAAGTAAGATTAAACAGATTACTCAGGCTATCACGTATGTTTGAATTCTTTCAACGCACAGAAACAAGGACAAACTATCCAAACATCTTTAGGATTTCTAACCTAGTCATGTATATTGTGATTATCATCCACTGGAATGCATGTGTATATTATTCTGTCTCTAAAGCTGTGGGATTTGGTAATGATACATGGGTCTATCCTGATATTAATGATCCTGAATTTGGTCGTCTGGCTCGAAAGTATGTTTATAGTCTCTACTGGTCAACATTGACTTTAACCACCATTGGTGAAGCTCCGCCTCCTGTTTTGGACTCTGAGTATGTCTTTGTGGTGGTTGACTTCTTGATTGGTGTGTTAATTTTTGCTACTATCGTTGGTAATATCGGCTCCGTTATTTCCAATATGAATGCAGCCAGAGCAGAATTTCAAGCAAAAATTGATGCTATAAAGCAGTATATGCATTTCCGAAATGTAAGCAAAGATACGGAAAAGAGGGTTATCAAGTGGTTTGACTACCTATGGACAAACAAAAAAACAGTAGATGAAAAGGAAGTCTTGAAATATCTACCAGATAAACTAAGGGCAGAGATTGCCATCAATGTTCACCTAGACACATTAAAGAAGGTACGCATCTTTGCTGATTGTGAAGCTGGACTATTGGTGGAACTGGTCTTGAAGTTACAGCCTCAAGTCTACAGTCCTGGTGATTACATTTGCAAAAAAGGAGATATTGGACGGGAGATGTATATTATCAAAGAGGGGAAATTGGCTGTGGTAGCTGATGATGGGATCACACAGTTTGTGGTCTTGAGTGATGGTAGTTACTTTGGAGAGATTAGCATTCTTAACATTAAAGGTAGCAAAGCTGGGAACCGAAGAACAGCCAATATTAAAAGTATTGGCTATTCAGATCTCTTCTGTCTATCAAAAGATGATCTTATGGAAGCTCTTACAGAATATCCAGATGCTAAATGCATGCTAGAAGAGAAAGGCAAACAAATCTTGATGAAGGATGGACTGTTAGACCTAAATATTGCAAATGCAGGAAGTGATCCTAAGGACCTAGAAGAGAAGGTCACACAAATGGAGAGATCAGTAGAGCTCTTACAAACTAGGTTTGCCAGGATTCTGGCTGAATATGAATCAATGCAGTGTAAGTTGAAGCAAAGGCTAACTAAAGTTGAGAGATTCTTGAAACCATTAATTGAAACTGAGTTCTCAGGTATCAATGGGTTAGAAACAAAGAGAGGATCTACAGAGTCTACACAGGAAATGGGGGCAGGAGCCAGTGCTGAGGAGAAGCATTCGAGGGAACTGGAAAAGAAGCTGAAGGAAGATGCCGAGAAAGATGCCAGGACGGTGAAGCTACTTCTGCTGGGGGCTGGTGAATCTGGAAAAAGCACCATCGTTAAGCAGATGAAAATTATCCATCAAGATGGTTACTCCCTGGAAGAGTGTCTGGAGTTTATTTCCATCATTTATGGCAACACCCTGCAGTCCATTCTGGCCATTGTCCGGGCCATGACAACCCTCAACATTCAGTATGGAGACTCAGCCAGACAAGATGATGCAAGGAAGCTAATGCATATGGCGGACACCATTGAGGAGGGCACCATGCCCAAGGAGATGTCTGACATCATTCAACGACTGTGGAAGGACTCAGGCATCCAAGTCTGCTTTGACCGAGCTTCTGAGTATCAGCTCAATGACTCTGCAGGATACTACCTCTCAGACTTGGAGCGGCTAGTGACCCCTGGCTATGTGCCTACGGAGCAGGATGTGCTGAGGTCCCGAGTCAAAACAACAGGTATCATTGAGATCCAGTTCTCCTTCAAGGACCTCAACTTCAGAATGTTTGATGTGGGAGGCCAACGCGCAGAGAGAAAAAAATGGATCCACTGCTTCGAAGGAGTCACTTGCATCATCTTTATCGCAGCTCTCAGTGCCTATGACATGGTGTTAGTGGAAGATGATGAAGTGAACCGGATGCACGAGAGTCTCCACCTGTTCAACAGCATCTGTAACCATCGCTACTTTGCCACAACCTCCATTGTCTTGTTCCTTAACAAAAAGGATGTTTTCACCGAAAAGATTAAGAAGGCCCCTCTCAACATCTGCTTCCCTGACTATGATGGCCCCAACACCTACGATGATGCCGGGAACTACATTAAGCTACAATTCCTGGAGCTGAACATGCGGCGGGACGTGAAGGAGATTTATTCGCACATGACGTGCGCCACAGATACCCAGAACGTCAAGTTCGTCTTCGACGCGGTCACCGACATCATTATCAAGGAGAACTTGAAGGACTGTGGCCTCTTCATGCCAGTGACCAATATCGAAGACCTGACAGAGAAGGACAGGCTAAAGATAGAAGTGGACCAGCTCAAGAAAGAGGTGACGTTGGAAAGGGTGGTGGTTTCGAAGTGTTGTGAAGAAGTGAAGGACTACATTGAAGAAAGGTCTGATGAGGACCCCCTTGTGAAGGGAATCCCCGAGGACACAAACCCCTTCAAGGAGCTCAGGGGAGGCTGTGCCATTTGCATGGGAGAAGTGACAGCAGCAGATGTGGAGCAGTTCCTGGATGCTAATGTTGGCTTTGCTAAGAAATACTACAACCTTCATTTCAGGGCCAGAGTTATCTCTGAGCTATTTGGTGCCAAGGAAGCGGCTGTTGATTTCAGCCACTTCCACTCATTGACCAGTGTGGAAGAGAGCGAGATTGTCTTTGACCTCCTCCGGGATTTCCAGGAGAACCTGCAACCTGAGAAATCTATGTTCAATGTCATGAAGAAGCTAAGCTTTCTGCTTCAGGCAGACAGGATGAGTTTGTTCATGTACCGGGCACGGAATGGAATTGCAGAGCTTTCCACCAGGTTCTTTAATGTCCATAAAGATGCAGTCATGGAGGAATGCTTGGTGGTGCCTGACTCAGAGATCGTCTTCCCTCTGGACATGGGTGTGGTGGGCCATGTTGCACATTCAAAAAAGATTGTGAACGTCCCCAATACAGACGAGGATGAGCATTTCTGTGACTTTGTTGATAATCTCACAGAATACAAGACCAAAAACATCTTGGCTTCTCCCATAATGAATGGAAAAGATGTGGTATCTGTAATTATGGCTGTGAATAAAGTGGATGGACCATGTTTTACCAAGAAGGATGAAGAGATTCTAATGAAGTACCTTAATTTTGCAAATTTGATCATGAAGGTGTTCCATCTGAGCTACCTTCACAACTGTGAAACCCGCAGGGGCCAGATGTTGCTGTGGTCTGGGAGCAAAGTGTTTGAAGAACTCACAGACATCGAGAGACAGTTCCACAAAGCCCTTTACACAGTCCGTGCCTTTCTCAACTGTGACAGATATTCTGTGGGTCTCTTGGACATGACCAAGCAAAAGGAATTTTTTGATGTGTGGCCAGTGTTGATGGGAGAAGCCCCACCTTACACAGGACCGAGGACACCAGATGGAAGGGAAATCAACTTTTATAAGGTCATCGACTATATCCTTCATGGGAAAGAGGACATTAAAGTAATACCGAATCCTACTCCTGACCACTGGGCTTTGGGCAGTGGTCTCCCAACATATGTTGCCCAGAATGACTTGATTTGCAACATCATGAACGCTGCTTCAGAAGACTTTTTTGCTTTCCAGAAAGAACCTCTGGATGAATCTGGATGGATGATTAAAAATGTTCTTGCCATGCCCATAGTCAACAAGAAGGAAGAAATCATTGGAGTGGCTACATTTTACAATCGAAAAGATGGAAAGCCCTTTGATGAAATGGATGAGACTCTCATGGAGTCTCTAACCCAGTTCCTTGGCTGGTCTGTCCTAAACCCTGATACGTACCAGTCAATGAACAAGGTAGAAAACAGGAAGGATGTATTCCAGGATATGGTCAAATACCATGTGAAGTGTGACAATGAAGAAATACAGGAAATACTGAAAACTAGAGAAGTATATGGGAAGGAGCCCTGTGACTGTGAAGAAGAGGAATTATTTGAAATTCTGCAAGGTGAACTCCCAGATGCAGAGAAATATGAAATTAATAAATTCCACTTCAGTGACCTGCCCCACACAGAACTGGAACTAGTGAAATGTGGAATCCAGATGTATTATGAACTGAAAGTGGTAGATAAGTTTCACATACCCCAGGAGGCCCTAGTACGGCTAATGTACTCTCTCAGTAAAGGGTACAGAAGAATTACCTACCACAACTGGCGCCATGGATTCAACGTGGGACAGACCATGTTCTCATTGCTTATGACTGGGAAGCTGAAACGATATTTCACAGACCTAGAGGCCTTGGCCATGGTGACTGCTGCTTTCTGCCATGACATTGATCATAGAGGCACCAATAATCTCTACCAGATGAAATCCCAAAACCCACTGGCCAAACTCCATGGATCTTCCATCTTGGAAAGACATCATTTGGAATTTAGCAAAATGCTGCTGAGGGATGAGAGTCTAAACATCTTCCAGAATCTTAATCGAAGGCAGCATGAGCATGTCATACACATGATGGACATCGCAATCATTGCTACTGACCTGGCTCTTTATTTCAAAAAAAGGACAATGTTCCAGAAGATTGTTGATCAGTCTAAAACTTTTGAGAATGAACAGGAGTGGACCCAGTACATGATGTTGGAACAGACTAGGAAGGAAATTGTCATGGCAATGATGATGACTGCCTGTGACTTGTCTGCTATAACCAAGCCCTGGGAAGTTCAGAGCAAGGTGGCTCTTTTGGTGGCTGCTGAATTCTGGGAACAAGGAGATTTAGAGAGAACCGTGCTCCAGCAGAACCCTATTCCCATGATGGACAGGAATAAAGCAGATGAGCTTCCCAAGCTGCAAGTTGGTTTCATTGACTTCGTCTGCACTTTTGTCTACAAGGAGTTTTCCAGGTTTCATGAGCAGATCACATCCATGCTGGATGGCATCACCAATAACCGGAAGGAGTGGAAGGCACTGGCTGATGAATATGATACCAAGATGAAAGCCCTGGAAGAGGAGAAGCAGAAAAAGGCAGAGGCCAAGCAAGCAGCTGCTGAAAACCAGGGAAAGCCTATGGCTGGAGAAGGAGGTCCACAGTCCAAATCCTGTTCTATTCAGATGGCCCTCAGCCAGGAAGATGTGAAGAAGTTTCTTCATGAAAACCCCACCTTCACAGAGGCATACTTTGAAAAGGTTCTGAGCCCTGAGAATGTGGTTGGTGCGTGTGAGGGTAGGGGCCTGCTGGATTTCTCAACTTTTAAAGAACTATGCCAGTTGGAAGAGAGTGAAGCCCTTTTTGAACTCATTCAGGACATGCAAGAAAATGTCAACATGGAGAAGGTGGTCTTCAAAATCCTTAGGAGGGTATGTACCATCATCCATGCTGACCGCTGTAGCCTCTTCATGTATCGGCAGAGGAATGGTGTTGCAGAATTGGCTACAAGACTCTTTAACATCCAGGCCAACAACACCCTGGAGGAGTGTCTGGTGGCCCCTGAGTCTGAAATTGTCTTCCCTCTAGACATTGGAGTGGTAGGGCATGTGGCACAGACCAAGAAGACTGTCAACATCCAGGATGTTAAAGAGTGCCCCCACTTCAGCTCATTTGCAGATAAGCTTACTGAATACGTGACCAAGAATATACTTGCCACACCCATCATGAATGGCAAAGATGTCATTTCTGTAATCATGGCCATAAATAAAACTGATGGTCCATTTTTCACCAGTGAAGATCAAGATGTTTTCGTGAAGTATCTGAATTTTGCCTCCTTAAATCTAAAAATCTATCATTTGAGCTATCTGCACAACTGTGAGATCCGAAGAGGCCAGGTACTGCTTTGGTCCGCCAATAAGGTGTTTGAGGAGCTTACAGATATTGAGAGACAATTCCACAAGGCCTTCTACACAGTTCGAGCCTACCTAAACTGTGATCGCTACTCTGTGGGCCTCCTGGATATGACTAAGGAGAAGGAGTTCTTTGATGTATGGCCAGTGCTTATAGGAGAAGCTCAACCATATTCAGGTCCCAGAACTCCTGATGGCAGAGAAATCCAGTTTTACAAAGTAATTGACTATATCCTCCATGGCAAAGAAGATATTAAAGTCATTCCAAATCCCCCAGCAGATCATTGGGCACTGGTCAGTGGCCTACCAACCTATGTAGCAGAAAGTGGTTTTATCTGTAACATTATGAATGCCCCTGCAGATGAGATGTTTCAATTTCAGGAAGGGCCACTAGATGACTCTGGATGGATTATTAAAAATGTCCTCTCCATGCCCATAGTCAACAAAAAAGAGGAGATCGTTGGTGTTGCTACTTTTTACAAGAGGAAAGATGGGAAACCATTTGATGAGCAAGATGAAGTTCTTATGGAGTCCCTAACACAATTCCTTGGCTGGTCTGTACTCAACCCTGACACCTATGACAAGATGAATAAACTGGAAAACCGAAAGGACATTGCCCAAGACATGGTGCTGTACCACGTGAAATGTGATAAGGATGAAATCCAGGCAGTGCTGCCAACAAGAGAACGGCTGGGGAGAGAACCTATGGACTGTGATGAGGATGAGCTCAGGATAATCCTGAAAAATGAGCTGCCAGGACCCACCAAATTTGACATCTATGAGTTCCACTTCTCAGACCTGGAATGTACAGATCTGGAGCTGGTGAAATGTGGGATCCAGATATACTATGAGCTAGGCGTGGTCAAGAAATTCCAGATCCCCCAAGAGGTCCTAGTTCGGTTCTTATATTCAGTCAGCAAAGGATACCGAAGAATCACTTACCATAACTGGCGCCATGGCTTTAATGTGGCCCAAACCATGTTCACACTTCTCATGACAGGCAAATTGAAGGAGTACTACACAGATCTGGAAGCTTTTGCCATGGTGACAGCTGGCCTATGCCATGACATTGACCACAGGGGAACCAACAACCTCTTCCAGATGAAATCCCAGAATCCATTAGCAAAGCTCCATGGCTCATCAATTCTAGAAAGACACCATCTGGAGTTTGGGAAGTTCTTGCTTGCAGAAGAGAGCCTGAATATCTATCAGAACCTGAATCGTCGCCAACATGAGCATGTGATCCATCTGATGGACATCGCCATTATCGCCACAGATCTGGCCCTCTATTTCAAAAAAAGAACAATGTTTCAGAAGATTGTGGATGAATCCAAAGGCTATAAAGACAAGAAAAGCTGGGTGGAGTACCTCTCCCTGGAGACAACGAGGAAAGAGATTGTCATGGCAATGATGATGACTGCATGTGACTTGTCTGCCATCACCAAGCCATGGGAAGTCCAGAGTAAGGTAGCTCTGCTGGTGGCTGCTGAGTTCTGGGAGCAGGGTGACTTGGAGAGAACAGTGCTTGACCAGCAGCCAATTCCCATGATGGACAGAAAAAAAGCTGATGAGCTGCCTAAGTTGCAAGTGGGGTTCATTGACTTCGTGTGTACATTTGTATTCAAAGAGTTTTCACATTTCCATGAGGAAATCCAGCCCATGTTTGACAGGCTGCAGAATAACAGGAAGGAGTGGAAGGCCTTGGCAGATGAGTATGAGGCTAAAGTGAAGGCTTTGGAGGAAGAA---AAAATAGAACAGGAGAAAATTGCAGAAAAAAAAGCTGGTACCGAGATTTGCAATGCAGGCCCACCTCCACAGTCTTCCACCTGCTGCATCCTCATGAACCTAGAACCACCCAAGTCTGAATTCAGACCAGCTACCACAGTGGTTGGAGGACCAGTTACCCCTAGGAAAGGACCACCCAAATTCAAGCAGCGGCAAACCCGTCAGTTCAAGAGCAAGCCCCCCAAGAAAGGTGTACAAGGTTTCGGTGATGACATTCCTGGAATGGAGGGCTTAGGAACAGATATCACTGTCATCTGTCCCTGGGAAGCCTTCAACCACTTGGAGTTGCATGAGTTGGCCCAGTACGGCATCATT
Notoryctes_typhlops_NYGC  ?????????ATGAAGAGAAATGTGGTCAGCACTCAGCACTCATATGTGAACATCCCTAGAGTGATTGCACAAGACACTGAAAAGGAAATAAGAAAGATAGAAAATGGAGGTTGCAGTTCCCTCTCTGATGATGATGATGATGATGACAATGCCTCTATGATGGAACATGGAAACCACCAAGGTGAGGATGCTTTCAGAAATAACTCCCATTCAAAGGAAGGAACATCCTCACAAAGAAGTCAGTACCTGCCTGGT------GCACTTTTCAATGTTAACAACAGCAGTAATAAAGACCAAGAGGGGAAAGAGGAA------------AAGAAAAAGAAAAAAGAAAAGAAAGACAAATCTAGTGATAAAAAGGAGAAGAAAAAGGATCCAGAGAAGAAA------------AAGAAAAAGGAAAAAAAGAAGAAAA------------AGAAAGATGATAAGAATAAAGATAAGAAAGAAGATGAGAAGAAAGAAATTATGGTTATTGATCCAGCAGGGAACACATATTACAACTGGCTATTTTGTGTCACTTTGCCTGTGATGTACAACTGGACCATGCTCATTGCAAGAGCATGTTTTGAGGAACTTCAGTCTGATTACTTAGCACATTGGATTGTTTTTGATTACCTATCAGATATAATCTATCTTCTTGACATGTTTGTAAGAACAAGAACAGGTTACCTGGAACAAGGATTATTGGTGAAAGACAAGGCTAAACTCATTGAGAAATATAAATCTAATTTGCAATTTAAACTTGATGTTCTTTCAATGGTACCCACTGATCTGTTGCTTTTTAAATTGGGCTGGAACTATCCAGAAGTAAGATTAAACAGATTACTCAGGCTATCACGTATGTTTGAATTCTTTCAACGCACAGAAACAAGGACAAACTATCCAAACATCTTTAGGATTTCTAACCTAGTCATGTATATTGTGATTATCATCCACTGGAATGCATGTGTATATTATTCTGTCTCTAAAGCTGTGGGATTTGGTAATGATACATGGGTCTATCCTGATATTAATGATCCTGAATTTGGTCGTCTGGCTCGAAAGTATGTTTATAGTCTCTACTGGTCAACATTGACTTTAACCACCATTGGTGAAGCTCCGCCTCCTGTTTTGGACTCTGAGTATGTCTTTGTGGTGGTTGACTTCTTGATTGGTGTGTTAATTTTTGCTACTATCGTTGGTAATATCGGCTCCGTTATTTCCAATATGAATGCAGCCAGAGCAGAATTTCAAGCAAAAATTGATGCTATAAAGCAGTATATGCATTTCCGAAATGTAAGCAAAGATATGGAAAAGAGGGTTATCAAGTGGTTTGACTACCTATGGACAAACAAAAAAACAGTAGATGAAAAGGAAGTCTTGAAATATCTACCAGATAAACTAAGGGCAGAGATTGCCATCAATGTTCACCTAGACACATTAAAGAAGGTACGCATCTTTGCTGATTGTGAAGCTGGACTATTGGTGGAACTGGTCTTGAAGTTACAGCCTCAAGTCTACAGTCCTGGTGATTACATTTGCAAAAAAGGAGATATTGGACGGGAGATGTATATTATCAAAGAGGGGAAATTGGCTGTGGTAGCTGATGATGGGATCACACAGTTTGTGGTCTTGAGTGATGGTAGTTACTTTGGAGAGATTAGCATTCTTAACATTAAAGGTAGCAAAGCTGGGAACCGAAGAACAGCCAATATTAAAAGTATTGGCTATTCAGATCTCTTCTGTCTATCAAAAGATGATCTTATGGAAGCTCTTACAGAATATCCAGATGCTAAATGCATGCTAGAAGAGAAAGGCAAACAAATCTTGATGAAGGATGGACTGTTAGACCTAAATATTGCAAATGCAGGAAGTGATCCTAAGGACCTAGAAGAGAAGGTCACACAAATGGAGAGATCAGTAGAGCTCTTACAAACTAGGTTTGCCAGGATTCTGGCTGAATATGAATCAATGCAGTGTAAGTTGAAGCAAAGGCTAACTAAAGTTGAGAGATTCTTGAAACCATTAATTGAAACTGAGTTCTCAGGTATCAATGGGTTAGAAACAAAGAGAGGATCTACAGAGTCTACACAGGAAATGGGGGCAGGAGCCAGTGCTGAGGAGAAGCATTCGAGGGAACTGGAAAAGAAGCTGAAGGAAGATGCCGAGAAAGATGCCAGGACGGTGAAGCTACTTCTGCTGGGGGCTGGTGAATCTGGAAAAAGCACCATCGTTAAGCAGATGAAAATTATCCATCAAGATGGTTACTCCCTGGAAGAGTGTCTGGAGTTTATTTCCATCATTTATGGCAACACCCTGCAGTCCATTCTGGCCATTGTCCGGGCCATGACAACCCTCAACATTCAGTATGGAGACTCAGCCAGACAAGATGATGCAAGGAAGCTAATGCATATGGCGGACACCATTGAGGAGGGCACCATGCCCAAGGAGATGTCTGACATCATTCAACGACTGTGGAAGGACTCAGGCATCCAAGTCTGCTTTGACCGAGCTTCTGAGTATCAGCTCAATGACTCTGCAGGATACTACCTCTCAGACTTGGAGCGGCTAGTGACCCCTGGCTATGTGCCTACGGAGCAGGATGTGCTGAGGTCCCGAGTCAAAACAACAGGTATCATTGAGACCCAGTTCTCCTTCAAGGACCTCAACTTCAGAATGTTTGATGTGGGAGGCCAACGCGCAGAGAGAAAAAAATGGATCCACTGCTTCGAAGGAGTCACTTGCATCATCTTTATCGCAGCTCTCAGTGCCTATGACATGGTGTTAGTGGAAGATGATGAAGTGAACCGGATGCACGAGAGTCTCCACCTGTTCAACAGCATCTGTAACCATCGCTACTTTGCCACAACCTCCATTGTCTTGTTCCTTAACAAAAAGGATGTTTTCACCGAAAAGATTAAGAAGGCCCCTCTCAACATCTGCTTCCCTGACTATGATGGCCCCAACACCTACGATGATGCCGGGAACTACATTAAGCTACAATTCCTGGAGCTGAACATGCGGCGGGACGTGAAGGAGATTTATTCGCACATGACGTGCGCCACAGATACCCAGAACGTCAAGTTCGTCTTCGACGCGGTCACCGACATCATTATCAAGGAGAACTTGAAGGACTGTGGCCTCTTCATGCCAGTGACCAATATCGAAGACCTGACAGAGAAGGACAGGCTAAAGATAGAAGTGGACCAGCTCAAGAAAGAGGTGACGTTGGAAAGGGTGGTGGTTTCGAAGTGTTGTGAAGAAGTGAAGGACTACATTGAAGAAAGGTCTGATGAGGACCCCCTTGTGAAGGGAATCCCCGAGGACACAAACCCCTTCAAGGAGCTCAGGGGAGGCTGTGCCATTTGCATGGRAGAAGTGACAGCAGCAGATGTGGAGCAGTTCCTGGATGCTAATGTTGGCTTTGCTAAGAAATACTACAACCTTCATTTCAGGGCCAGAGTTATCTCTGAGCTATTTGGTGCCAAGGAAGCGGCTGTTGATTTCAGCCACTTCCACTCATTGACCAGTGTGGAAGAGAGCGAGATTGTCTTTGACCTCCTCCGGGATTTCCAGGAGAACCTGCAACCTGAGAAATCTATGTTCAATGTCATGAAGAAGCTAAGCTTTCTGCTTCAGGCAGACAGGATGAGTTTGTTCATGTACCGGGCACGGAATGGAATTGCAGAGCTTTCCACCAGGTTCTTTAATGTCCATAAAGATGCAGTCATGGAGGAATGCTTGGTGGTGCCTGACTCAGAGATCGTCTTCCCTCTGGACATGGGTGTGGTGGGCCATGTTGCACATTCAAAAAAGATTGTGAACGTCCCCAATACAGACGAGGATGAGCATTTCTGTGACTTTGTTGATAATCTCACAGAATACAAGACCAAAAACATCTTGGCTTCTCCCATAATGAATGGAAAAGATGTGGTATCTGTAATTATGGCTGTGAATAAAGTGGATGGACCATGTTTTACCAAGAAGGATGAAGAGATTCTAATGAAGTACCTTAATTTTGCAAATTTGATCATGAAGGTGTTCCATCTGAGCTACCTTCACAACTGTGAAACCCGCAGGGGCCAGATGTTGCTGTGGTCTGGGAGCAAAGTGTTTGAAGAACTCACAGACATCGAGAGACAGTTCCACAAAGCCCTTTACACAGTCCGTGCCTTTCTCAACTGTGACAGATATTCTGTGGGTCTCTTGGACATGACCAAGCAAAAGGAATTTTTTGATGTGTGGCCAGTGTTGATGGGAGAAGCCCCACCTTACACAGGACCGAGGACACCAGATGGAAGGGAAATCAACTTTTATAAGGTCATCGACTATATCCTTCATGGGAAAGAGGACATTAAAGTAATACCGAATCCTACTCCTGACCACTGGGCTTTGGGCAGTGGTCTCCCAACATATGTTGCCCAGAATGACTTGATTTGCAACATCATGAACGCTGCTTCAGAAGACTTTTTTGCTTTCCAGAAAGAACCTCTGGATGAATCTGGATGGATGATTAAAAATGTTCTTGCCATGCCCATAGTCAACAAGAAGGAAGAAATCATTGGAGTGGCTACATTTTACAATCGAAAAGATGGAAAGCCCTTTGATGAAATGGATGAGACTCTCATGGAGTCTCTAACCCAGTTCCTTGGCTGGTCTGTCCTAAACCCTGATACGTACCAGTCAGTGAACAAGGTAGAAAACAGGAAGGATGTATTCCAGGATATGGTCAAATACCATGTGAAGTGTGACAATGAAGAAATACAGGAAATACTGAAAACTAGAGAAGTATATGGGAAGGAGCCCTGTGACTGTGAAGAAGAGGAATTATTTGAAATTCTGCAAGGTGAACTCCCAGATGCAGAGAAATATGAAATTAATAAATTCCACTTCAGTGACCTGCCCCACACAGAACTGGAACTAGTGAAATATGGAATCCAGATGTATTATGAACTGAAAGTGGTAGATAAGTTTCACATACCCCAGGAGGCCCTAGTACGGCTAATGTACTCTCTCAGTAAAGGGTACAGAAGAATTACCTACCACAACTGGCGCCATGGATTCAACGTGGGACAGACCATGTTCTCATTGCTTATGACTGGGAAGCTGAAACGATATTTCACAGACCTAGAGGCCTTGGCCATGGTGACTGCTGCTTTCTGCCATGACATTGATCATAGAGGCACCAATAATCTCTACCAGATGAAATCCCAGAACCCACTGGCCAAACTCCATGGATCTTCCATCTTGGAAAGACATCATTTGGAATTTAGCAAAATGCTGCTGAGGGATGAGAGTCTAAACATCTTCCAGAATCTTAATCGAAGGCAGCATGAGCATGTCATACACATGATGGACATCGCAATCATTGCTACTGACCTGGCTCTTTATTTCAAAAAAAGGACAATG---------ATTGTTGATCAGTCTAAAACTTTTGAGAATGAACAGGAGTGGACCCAGTACATGATGTTGGAACAGACTAGGAAGGAAATTGTCATGGCAATGATGATGACTGCCTGTGACTTGTCTGCTATAACCAAGCCCTGGGAAGTTCAGAGCAAGGTGGCTCTTTTGGTGGCTGCTGAATTCTGGGAACAAGGAGATTTAGAGAGAACCGTGCTCCAGCAGAACCCTATTCCCATGATGGACAGGAATAAAGCAGATGAGCTTCCCAAGCTGCAAGTTGGTTTCATTGACTTCGTCTGCACTTTTGTCTACAAGGAGTTTTCCAGGTTTCATGAGCAGATCACACCCATGCTGGATGGCATCACCAATAACCGGAAGGAGTGGAAGGCACTGGCTGATGAATATGATACCAAGATGAAAGCCCTGGAAGAGGAGAAGCAGAAAAAGGCAGAGGCCAAGCAAGCAGCTGCTGAAAACCAGGGAAAGCCTATGGCTGGAGAAGGAGGTCCACAGTCCAAATCCTGTTCTATTCAGATGGCCCTCAGCCAGGAAGATGTGAAGAAGTTTCTTCATGAAAACCCCACCTTCACAGAGGCATACTTTGAAAAGGTTCTGAGCCCTGAGAATGTGGTTGGTGCGTGTGAGGGTAGGGGCCTGCTGGATTTCTCAACTTTTAAAGAACTATGCCAGTTGGAAGAGAGTGAAGCCCTTTTTGAACTCATTCAGGACATGCAAGAAAATGTCAACATGGAGAAGGTGGTCTTCAAAATCCTTAGGAGCGTATGTACCATCATCCATGCTGACCRCTGTAGCCTCTTCATGTATCGGCAGAGGAATGGTGTTGCAGAATTGGCTACAAGACTCTTTAACATCCAGGCCAACAACACCCTGGAGGAGTGTCTGGTGGCCCCTGAGTCTGAAATTGTCTTCCCTCTAGACACTGGAGTGGTAGGGCATGTGGCACAGACCAAGAAGACTGTCAACATCCAGGATGTTAAAGAGTGCCCCCACTTCAGCTCATTTGCGGATAAGCTTACTGAATACGTGACCAAGAATATACTTGCCACACCCATCATGAATGRCAAAGATGTCATTTCTGTAATCATGGCCATAAATAAAACTGATGGTCCATTTTTCACCAGTGAAGATCAAGATGTTTTCATGAAGTATCTGAATTTTGCCTCCTTAAATCTAAAAATCTATCATTTGAGCTATCTGCACAACTGTGAGATCCGAAGAGGCCAGGTACTGCTTTGGTCCGCCAATAAGGTGTTTGAGGAGCTTACAGATATTGAGAGACAATTCCACAAGGCCTTCTACACAGTTCGAGCCTACCTAAACTGTGATCGCTACTCTGTGGGCCTCCTGGATATGACTAAGGAGAAGGAGTTCTTTGATGTATGGCCAGTGCTTATAGGAGAAGCTCAACCATATTCAGGTCCCAGAACTCCTGATGGCAGAGAAATCCAGTTTTACAAAGTAATTGACTATATCCTCCATGGCAAAGAAGATATTAAAGTCATTCCAAATCCCCCAGCAGATCATTGGGCACTGGTCAGTGGCCTACCAACCTATGTAGCAGAAAGTGGTTTTATCTGTAACATTATGAATGCCCCTGCAGATGAGATGTTTCAATTTCAGGAAGGGCCACTAGATGACTCTGGATGGATTATTAAAAATGYCCTCTCCATGCCCATAGTCAACAAAAAAGAGGAGATCGTTGGTGTTGCTACTTTTTACAACAGGAAAGATGGGAAACCATTTGATGAGCAAGATGAAGTTCTTATGGAGTCCCTAACACAATTCCTTGGCTGGTCTGTACTCAACCCTGACACCTATGACAAGATGAATAAACTGGAAAACCGAAAGGACATTGCCCAAGACATGGTGCTGTACCACGTGAAATGTGATAAGGATGAAATCCAGGCAGTGCTGCCAACAAGAGAACGGCTGGGGAGAGAACCTATGGACTGTGATGAGGATGAGCTCAGGATAATCCTGAAAAATGAGCTGCCAGGACCCACCAAATTTGACATCTATGAGTTCCACTTCTCAGACCTGGAATGTACAGATCTGGAGCTGGTGAAATGTGGGATCCAGATATACTATGAGCTAGGCGTGGTCAAGAAATTCCAGATCCCCCAAGAGGTCCTAGTTCGGTTCTTATATTCAGTCAGCAAAGGATACCGAAGAATCACTTACCATAACTGGCGCCATGGCTTTAATGTGGCCCAAACCATGTTCACACTTCTCATGACAGGCAAATTGAAGGAGTACTACACAGATCTGGAAGCTTTTGCCATGGTGACAGCTGGCCTATGCCATGACATTGACCACAGGGGAACCAACAACCTCTTCCAGATGAAATCCCAGAATCCATTAGCAAAGCTCCATGGCTCATCAATTCTAGAAAGACACCATCTGGAGTTTGGGAAGTTCTTGCTTGCAGAAGAGAGCCTGAATATCTATCAGAACCTGAATCGTCACCAACATGAGCATGTGATCCATCTGATGGACATCGCCATTATCGCCACAGATCTGGCCCTCTATTTCAAAAAAAGAACAATGTTTCAGAAGATTGTGGATGAATCCAAAGGCTATAAAGACAAGAAAAGCTGGGTGGAGTACCTCTCCCTGGAGACAACGAGGAAAGAGATTGTCATGGCAATGATGATGACTGCATGTGACTTGTCTGCCATCACCAAGCCATGGGAAGTCCAGAGTAAGGTAGCTCTGCTGGTGGCTGCTGAGTTCTGGGAGCAGGGTGACTTGGAGAGAACAGTGCTTGACCAGCAGCCAATTCCCATGATGGACAGAAAAAAAGCTGATGAGCTGCCTAAGTTGCAAGTGGGGTTCATTGACTTCGTGTGTACATTTGTATTCAAAGAGTTTTCACATTTCCATGAGGAAATCCAGCCCATGTTTGACAGGCTGCAGAATAACAGGAAGGAGTGGAAGGCCTTGGCAGATGAGTATGAGGCTAAAGTGAAGGCTTTGGAGGAAGAA---AAAATAGAACAGGAGAAAATTGCAGAAAAAAAAGCTGGTACCGAGATTTGCAATGCAGGCCCACCTCCACAGTCTTCCACCTGCTGCATCCTCATGAACCTAGAACCACCCAAGTCTGAATTCAGACCAGCTACCACAGTGGTTGGAGGACCAGTTACCCCTAGGAAAGGACCACCCAAATTCAAGCAGCGGCAAACCCGTCAGTTCAAGAGCAAGCCCCCCAAGAAAGGTGTACAAGGTTTCGGTGATGACATTCCTGGAATGGAGGGCTTAGGAACAGATATCACTGTCATCTGTCCCTGGGAAGCCTTCAACCACTTGGAGTTGCATGAGTTGGCCCAGTACGGCATCATT
Phascogale_tapoatafa  ?????????ATGAAAAGAAATATAGTCAGCACTCAGCATTCATATGTGAACATCCCCGAGGTGATTGTACAAGACACCGCAGAGGAACTAAGAAGGATAGAAAATGGAGGTTACAGTTCGCTCTCTGATGATGATGATGACGATGACAGTGTCTCTGGGATGGAGCATAGAAACCACCAAGATGGGGATATTTTCAGAAATAACTCCGATGAAAAGGAAAGAACATCTTCACAGAGGAGTCAGTACCTTCCTGGTCCCATCGCACTCTTCAACGTTAACAACAGCAGCAATAAAGACCAAGAAGTGAAAGAGGGAGAG------AAAAAGAAAAAGAAAAAAGAAAAGAAAGACAAATCTGATGAGAAAAAGGAGAAGAAAAAGGATCCAGAAAAGAAAAAGAATAAGGAAAAAAAGAAAGAGAAAGAGAAGAAAA------------AGAAAGAGGAACCGAGTAAAGATAAGAAAGAAGATGAGAAGAAAGAAGTTACAGTTATTGATCCAGCGGGGAACACATATTACAACTGGCTGTTTTGTATAGCTATGCCTGTGATGTACAACTGGACTATGATCATTGCAAGAGCATGTTTTGAGGAACTTCAGTCTGATTACTTAGCATATTGGATTATTTTGGACTACTTCTCAGATGTAATCTATATTCTTGACATGATTGTACGAACAAGGACAGGTTACCTGGAACAAGGATTAATTGTGAAAGATCAGTCTAAGCTCCTGAAGAAATATAAGTCACATTTGCAATTTAAACTTGATGTTCTCTCAATGATACCAACTGATCTGCTGTTTTTTAAATTGGGATGGAGCTATCCAGAGATAAGATTAAACAGATTACTCAGGATATCACGTATGTTTGAATTCTTTCAACGGACAGAAACAAGGACAAACTATCCAAATATCTTTCGGATTTCTAATCTTTGCATGTATATTGTGATTATCATCCACTGGAATGCATGCGTATACTATTCTATCTCTAAAGCCATTGGATTTGGGAATGATACATGGGTCTATCCTGACATTAATGACCCTGAATTTGGTCGTCTGGCTAGAAAGTATGTTTACAGTCTCTACTGGTCAACACTGACCTTAACCACCATCGGTGAAACTCCACCTCCTGTTTTGGACTCTGAGTATGTCTTCGTAGTGGTTGACTTCTTGATTGGAGTGTTAATTTTTGCTACCATCGTTGGTAATATCGGCTCCATGATTTCTAATATGAATGCAGCCAGAGCAGAATTTCAAGGAAAAATTGATGCTGTGAAACAGTATATGCATTTTCGAAATGTGAGCAAAGATATGGAAAAGAGGGTTATCAAGTGGTTTGACTACTTATGGACAAATGAAAAAACAGTAGATGAAAGGGAAGTCTTGAGATATCTACCAGATAAACTAAAAGCGGAGATTGCCATCAATGTTCATCTAGACACATTAAAGAAAGTACGCATTTTTGCTGATTGTGAAGCTGGACTATTGGTAGAACTGGTCTTGAAGTTACAGCCTCAAGTCTATAGCCCTGGTGATTACATTTGCAAAAAAGGAGACATTGGACGGGAGATGTACATTATCAAAGAAGGGAAACTGGCTGTGGTAGCAGATGATGGGATCACACAGTTTGTGGTCTTGAGTGACGGTAGTTACTTTGGAGAGATTAGCATCCTCAACATTAAAGGCAGCAAAGCTGGCAACCGAAGAACAGCCAATATTAAAAGTATTGGTTACTCAGATCTCTTCTGTCTATCAAAAGATGATCTCATGGAAGCTCTAACCGAATACCCAGATGCTAAATGTATTCTAGAAGAGAAAGGCAGACAAATCTTAATGAAGGATGGACTGTTGGACATAAATATTGCAAATGCAGGAAGCGATCCTAAGGACCTGGAAGAGAAGGTCACACAAATGGAGGGATCGGTAGACCGTTTGCATACAAGATTTGCCAGGATTCTGGCTGAGTATGAATCAATGCAGGCGAAGTTGAAGCAAAGGCTAACTAAAGTTGAGAAATTCTTGAAACCATTAATTGAAACAGAGTTCTCAGATATCGAAGTACTAGAA---------------ACAGAGTCTACACAGGAAATGGGGGCTGGAGCCAGTGCTGAAGAGAAACATTCAAGGGAATTGGAAAAGAAACTGAAGGAAGATGCTGAGAAAGATGCTAGGACAGTGAAGCTGCTTCTGCTGGGTGCTGGTGAATCTGGAAAAAGCACCATCGTTAAGCAGATGAAAATTATCCATCAAGATGGTTACTCCCTGGAGGAGTGCCTAGAGTTTATTGCCATCATTTATGGCAACACCCTACAGTCCATTCTAGCCATTGTCCGAGCCATGACAACCCTCAACATCCAGTATGGAGACTCAGCCAGACAAGATGATGCAAGGAAGCTAATGCATATGGCAGACACTATCGAGGAGGGCACAATGCCCAAGGAGATGTCCGACATCATTCAACGACTGTGGAAGGACTCGGGCATCCAAGCCTGCTTTGACCGAGCCTCTGAATACCAGCTAAACGACTCTGCAGGATACTACCTCTCAGACCTGGAGCGGCTGGTGACCCCTGGCTACGTGCCCACAGAGCAGGACGTGCTGAGGTCTCGAGTCAAGACAACAGGTATCATTGAGACCCAGTTCTCCTTCAAGGACCTCCACTTCAGAATGTTTGATGTGGGAGGCCAACGCTCAGAGAGGAAAAAATGGATCCACTGCTTCGAAGGTGTCACCTGCATCATCTTCATTGCGGCTCTCAGCGCCTATGACATGGTGTTGGTGGAAGATGATGAAGTGAACCGGATGCACGAGAGTCTCCACCTGTTCAACAGCATCTGTAACCACCGTTACTTTGCCACGACCTCCATTGTCTTGTTCCTTAACAAAAAGGACGTTTTCACAGAGAAGATTAAGAAGGCCCCCCTCAACATCTGCTTTCCTGACTATGACGGCCCCAACACCTACGACGATGCGGGGAACTACATTAAGCTACAGTTCCTGGAGCTGAACATGCGGCGGGACGTGAAGGAGATCTACTCGCACATGACATGCGCCACAGATACCCAGAACGTCAAGTTCGTCTTCGATGCGGTCACCGACATCATCATCAAGGAGAACCTGAAGGACTGCGGCCTCTTCATGCCGGTGATCAATATCGAAGACCTGACCGAGAAGGACAAGCTGAAGATGGAGGTGGAGCAGCTGAAGAAGGAGCTGACGCTGGAGAGGCAGGTGGTCTCGAAATCCTGTGAAGAAGTGAGGGACTACATCGAGGAGAGGTCTGGGGAGGACCCTCTTGTGAAGGGAATCCCAGAGGACAAGAACCCCTTCAAGGAGATCAAGGGGGGCTGCGTCATCTCCATGGGGGAAGTGACAGAGGCAGAAGTGGAAAAGTTTCTGGATGAAAATATCGGCTTTGCCAAGAATTACTACAATCTCCAGTTCCGGGCCAGGGTCATCTCCGAGCTGCTGGGGGCCCGGGAAGCCTCCGTGGATTTCAGCCACTTCCACTCCTTGACCAGCGTGGAAGAAAGCGAGATCATGTTTGACCTGCTGCGAGATTTCCAGGAGAACTTGCAGCCCGAGAAGTCGATGATGAACCTCATGAAGAAGCTGTGCTTTCTCCTGCAGGCGGATCGCATGAGTCTGTTCATGTACCGGGCACGGAATGGGATTGCAGAGCTTGCTACCAGGATCTTCAATGTCCACACAGAGGCAACCTTTGAGGAGTGCTTGGTGATGCCCGATTCAGAGATTGTCTTCCCTCTGGACATGGGTGTGGTAGGCCATGCTGCCCAATCCAAAAAACTTGTGAACGTCCCCAATGTAGAAGAGGATGAGCACTTCTGTGATTTTGTTGATGAACTCACAGAATACAAGACCAAAAACATCTTAGCTTCCCCTATAATGAATGGAAAAGATGTTGTAGCTATTATCATGGCTGTGAATAAAGTGGATGGACCATGTTTTACCAAGAGGGATGAAGAGATTCTAATGAAGTACCTCAATTTTGGAAATTTGTTCATGAAGGTGTTCCATCTATCCTACCTTCATAACTGTGAAACCCGCAGGGGACAGATACTCCTGTGGTCTGGGAGCAAAGTGTTTGAAGAACTTACAGACATCGAGAGGCAGTTCCACAAAGCCCTTTACACAGTCCGCGCCTTTCTCAACTGTGACAGATACTCTGTGGGACTCTTGGATATGACCAAGCAAAAGGAATTTTTTGATGTGTGGCCAGTGTTGATGGGAGAAGCCCCACCTTACACAGGACCCAAGACACCAGATGGAAGGGAAATCAACTTCTATAAGATTATCGACTATATCCTTCATGGGAAAGAGGATATTAAAGTAATACCGAATCCCCCTCCGGACCACTGGTCTTTGGTTAGTGGTCTCCCAACATATGTTGCCCAGAATGGTCTGATTTGCAATATCATGAATGCTGCTTCAGAAGACTTTTTCGCTTTCCAGAAAGAACCTCTGGATGAATCTGGATGGATGATTAAAAATGTCCTCTCAATGCCCATAGTCAACAAGAAGGAAGAAATCGTTGGAGTGGCTACATTTTATAATCGAAAAGATGGAAAGCCCTTTGATGACATGGATGAAACTCTCATGGAGTCTCTAGCCCAGTTCCTTGGCTGGTCTGTCCTAAATCCTGATACCTATGAGTCAATGAACAAGCTGGAAAACAGGAAGGATATATTTCAAGATATGGTCAAATATCATGTGAAGTGTGACAATAACGAGATACAGGAAATCCTGAAAACTAGAGAAGTCTATGGGAAGGAGCCTTGTGACTGTGAAGAAGAGGAATTATTTGAAATTCTAAAAGGTGAACTCCCAGATGCAGAGAAATATGAAATTAATAAATTCCACTTCAGTGACCTGCCCCTGACAGAGCTGGAACTAGTGAAATGTGGAATCCAAATGTATTATGAACTAAAAGTGGTGGATAAGTTTCACATACCCCAGGAGGCCCTAGTACGGTTCATGTACTCTCTCAGCAAAGGGTACCGAAAAATTACCTACCACAACTGGCGCCATGGATTCAACGTGGGACAGACCATGTTCTCATTGCTTGTGACAGGGCAGCTAAAACGGTACTTTACAGACCTGGAGGCCTTGGCCATGGTGACTGCTGCTTTCTGCCATGACATTGATCACAGAGGCACCAATAATCTCTACCAGATGAAATCTCAGAATCCATTGGCCAAACTCCATGGCTCTTCTATCTTGGAAAGACATCATTTGGAATTTGGTAAAACTCTGCTGAGGGATGAGAATCTAAATATCTTCCAGAACCTTAATCGAAGGCAGCATGAGCATGTTATTCACATGATGGATATTGCAATCATTGCTACTGACCTGGCCCTTTATTTCAAAAAAAGGACAATGTTCCAGAAGATAGTGGATCAGTCTAAAACTTATGACAATGAACAGGATTGGACCCAATACATGATGTTGGAACAGACTCGGAAGGAAATTGTCATGGCAATGATGATGACTGCCTGTGATTTGTCTGCTATAACCAAGCCCTGGGAAGTTCAGAGCAAGGTGGCTCTTTTGGTGGCTGCTGAATTCTGGGAACAAGGAGATTTGGAGAGAAGTGTGCTCCAGCAGAACCCTATTCCCATGATGGACAGAAATAAAGCGGATGAACTCCCCAAACTGCAAGTCGGTTTCATCGACTTTGTCTGCACTTTTGTCTACAAGGAGTTTTCCCGCTTTCATGAGCAGATCACCCCCATGCTGGATGGTATCACCAATAACCGCAAGGAGTGGAAGGCCCTGGCTGATGAATATGAGGCCAAGATGAAAGCCCTGGAAGAGGAGAAGCAGAAAAAAGAAGAAACTAAGCAAGCAGCTGCTGGACAACAGGTAAAACCTGTGGCTGGAGAAGGAGCCCAACAATCCAAGTCCTGTTCTATTCAGATGGCCCTCGAGCAGGAAGCTGTGGAGAAGTTTCTCAAAGAAAATCCCACCTTCACAGAGAAATACTTTGAAAAGGTTCTGAGCCCCGAGAATGTGATCAGTGCGTGTGAGGGCAGGGGTCTGGTGGATTTCTCAACCTTTAAGGAACTGTGCCAGGTGGAGGAGAGCGAAATGCTTTTTGAGCTCGTTCAGGACATGCAAGAAAATATCAACATGGAGAAGGTGGTCTTCAAAATCCTTAAGAGAATATGCACCATCATCCACGCCGACCGCTGCAGCCTCTTCATGTACCGGCAGAGGAACGGCGTTGCAGAACTGGCCACGAGGCTCTTCAACGTCCAGCCGGACAGCGTCCTGGAAGAGTGCCTGGTGCCCCCCGACTCCGAGATTGTGTTCCCTCTGGACATGGGAGTCATCGGACACGTGGGTCAGACCAAGAAGACTGTCAACATCCAAAACGTCGATGAGTGTTCCAACTTCAGCTCATTTGTAGATGAGCTCACTGAATATGTGACCAAGAACATACTTGCCACACCCATCATGAATGGCAAAGATGTTGTTGCTGTAATCATGGCCATAAATAAAACCGATGGCCCATTTTTCACCAATGAAGATCAAGATGTCTTCTTGAAGTATCTGAATTTTGCCTCCTTAAGCCTAAAAATCTATCATTTGAACTATCTGCACAACTGTGAAACTCGAAGAGGCCAGGTACTGCTTTGGTCTGCCAATAAGGTGTTTGAGGAGCTTACAGATATTGAAAGACAGTTCCACAAGGCCTTCTACACAGTTCGAGCCTATTTAAACTGTGATCGCTACTCTGTGGGCCTCCTGGATATGACTAAGGAGAAGGAATTCTTCGATGTGTGGCCAGTACTTATGGGAGAAGCTCAACCATACTCAGGACCCCGAACTCCTGATGGCAGAGAAATCCAGTTTTACAAAGTAATTGACTATATCCTCCATGGCAAAGAAGATATTAAAGTTATTCCAACTCCCCCAGAAGATCACTGGGCACTGGTCAGCGGCCTCCCAACCTACGTAGCAGAAAGTGGCTTTATCTGTAACATTATGAATGCCCCTGCAGATGAGATGTTTCAATTTCAGAAAGAGCCACTAGATGAATCTGGATGGATTATTAAAAACGTCCTCTCCATGCCTATAGTCAACAAAAAAGAGGAGATTGTTGGAGTGGCTACTTTTTACAACAGGAAAGATGGGAAACCCTTTGATGAGCAAGATGAAGTTCTTATGGAGTCCCTAACACAATTCCTTGGCTGGTCTGTGCTCAACCCTGACACCTATGACAAGATGAATAAACTGGAAAACCGAAAGGACATTGCCCAAGACATGGTGTTATACCACGTGAAATGTGATAAGGATGAAATCCAGGAAGTGCTGCCAACAAGAGAACGGTTTGGAAGGGAACCCATGGACTGTGATGAGGATGAACTCAGAATGATCCTGAAAGATGAGCTGCCAGGACCCAACAAGTTTGACATCTATGAGTTCCACTTCTCAGACCTGGAATGTACGGAGCTGGAGCTGGTGAAATGTGGGATCCAGATGTACTATGAACTGGGTGTGGTCAAGAAATTCCAGATCCCTCAGGAGGTCTTAGTTCGGTTCTTGTATTCGGTCAGCAAAGGATACCGAAGAATTACTTATCACAATTGGCGCCATGGCTTTAATGTGGCTCAAACCATGTTCACACTTCTCATGACAGGCAAATTGAAGTCCTATTACACAGATCTGGAAGCTTTCGCCATGGTGACAGCCGGCCTATGCCATGACATTGACCACAGGGGAACCAACAACCTCTACCAGATGAAATCCCAGAATCCATTAGCAAAGCTCCATGGCTCATCAATTCTAGAAAGACACCATCTGGAGTTTGGAAAGTTCTTGCTTTCAGAAGAGAGCCTGAATATCTATCAGAACCTGAATCGTCGTCAACATGAGCATGTAATCCACCTGATGGACATCGCCATTATTGCCACAGATCTGGCCCTCTACTTCAAAAAAAGAACAATGTTTCAGAAAATTGTGGATGAATCCAAAGGATATGAAGACAAGAAAAGCTGGGTGGAATACCTCTCCCTGGAGACAACAAGGAAAGAGATTGTCATGGCAATGATGATGACTGCATGTGATTTGTCTGCCATCACCAAGCCATGGGAAGTCCAGAGTAAGGTAGCACTGCTAGTGGCTGCTGAGTTCTGGGAACAGGGTGATTTGGAGAGAACAGTGCTTGACCAACAGCCAATTCCCATGATGGACAGAAACAAAGCTGATGAGCTGCCTAAACTGCAAGTGGGGTTCATTGACTTCGTGTGTACATTTGTATACAAGGAGTTTTCACGTTTCCATGAGGAAATCCAGCCCATGTTTGACAGACTGCAGAATAACAGGAAGGAATGGAAGGCCCTGGCTGATGAGCATGAGGCTAAAGTGAAGGCTTTGGAGGAAGAAAAGAAAAAAGAAGAGGAGAAACCTGTAGTAAAGAAAGTTGGCACCGAGATTTGCAACGGAGGTCCGCCTCCACAATCTTCCACCTGCTGCATCCTCATGAACCTAGAGCCACCCAAGCCTGAGTTCCGATCCGCCACTAGAGTGGTTGGAGGACCTGTTACTCCTAGGAAAGGACCACCCAAATTCAAGCAGCGGCAAACTCGTCAGTTCAAGAGCAAGCCCCCCAAGAAAGGTGTACAAGGTTTTGGTGATGATATTCCTGGAATGGAAGGCTTGGGAACAGACATAACTGTCATCTGTCCCTGGGAAGCCTTCAACCACTTGGAGCTGCATGAGTTGGCCCAGTATGGCATTATT
Phascolarctos_cinereus  ?????????ATGAAAAGAAATGTGGTCAGCACTCAGCACTCATATGTGAACATCCCCAAGGTGACTGCACAAGACACTGAAAAGGAAATAAGAAGAATAGAAAATGGTGGTTGCAGTTCGTTCTCTGATGAT---GATGATGATGACAGTGCCTCTATGATGGAGCGTGGAAACCATCAACGTGGGGATGCTTTCCGAAATAACTCCCATGCAAAGGAAGGAACATCCTCCCAGAGGAGTCAGTACCTGCCTGGTGCCATTGCTCTCTTCAACGTTAACAACAGCAGCAATAAAGACCAAGAGGTGAAAGAGGAA------------AAGAAAAAGAAAAAAGAAAAGAAAAGCAAATCTAGTGATAAAAAGGAGAAGAAAAAGAATAAAGAAAAAGAGAAAGAG------AAAGAAAAAGAGAAAGAGAAGAAAA------------AGAAAGAGGATCAGAATAAAGATAAGAAAGAAAATGAGAAGAAAGAAATTACAGTTATTGATCCAGCAGGAAATACATATTACAACTGGCTGTTTTGTATTACTTTGCCTGTGATGTACAACTGGACCATGATCATTGCAAGAGCATGCTTTGAGGAACTTCAGTCTGATTATTTAGAATATTGGATTTTTTTTGATTACTTATCAGATGCAATCTATCTTCTTGACATGTTTGTCCGAACAAGAACAGGTTACCTGGAACAAGGATTGTTGGTGAGAGATGAAGCTAAACTCATAGAAAAATATAAGTCACATTTGCAATTTAAACTTGATGTTATCTCAGTGGTACCAACTGATCTGCTGCTTTTAAAATTGGGATGGAGCTATCCAGAGGTAAGATTAAACAGATTACTCAGGATATCACGTATGTTTGAATTCTTCCAACGGACAGAAACAAGGACAAACTACCCAAACATCTTTAGGATTTCTAACCTTGTCATGTATATTGTGATTATCATCCACTGGAATGCATGTGTATACTTTTCTATCTCTAAAGCCGTTGGATTTGGGAATGATACATGGGTCTATCCTGATGTTAATGACCCTGAATTTGGTCGTCTGGCTAGAAAGTATGTTTATAGTCTCTACTGGTCGACATTGACCTTAACCACCATTGGGGAAACTCCACCTCCTGTTTTGGATTCTGAGTATGTCTTTGTTGTGGTTGACTTCTTGATTGGAGTGTTAATTTTTGCTACTATCGTTGGTAATATCGGCTCCATGATTTCCAATATGAATGCAGCCAGAGCAGAATTTCAAGCAAGAATCGATGCTATAAAACAGTATATGCATTTTCGAAATGTAAGCAAAGATATGGAAAAGAGGGTTATCAAGTGGTTTGATTACCTATGGACAAACAAAAAAACAGTGGATGAAAGGGAAGTCTTGAAATATCTACCAGATAAACTAAGGGCAGAGATTGCCATCAGCGTTCACCTAGACACATTAAAGAAGGTACGCATTTTTGCTGATTGTGAAGCTGGACTATTGGTGGAATTGGTCTTGAAGTTACAGCCTCAAGTCTACAGTCCTGGTGATTACATCTGCAAAAAAGGAGATATTGGACGGGAGATGTACATTATCAAAGAAGGGAAATTGGCTGTGGTAGCTGATGATGGAATCACACAGTTTGTGGTGCTGAGTGATGGTAGTTACTTTGGGGAGATTAGCATTCTTAACATTAAAGGTAGCAAAGCTGGGAACCGAAGAACAGCCAATATTAAAAGTATTGGCTACTCAGATCTCTTCTGTCTATCAAAAGATGATCTCATGGAAGCTTTAACCGAATACCCAGATGCTAAATGCATGCTAGAAGAGAAAGGCAAACAAATCTTGATGAAGGATGGACTGTTGGACATAAATATTGCAAATGCAGGAAGTGATCCTAAGGACCTAGAAGAGAAGGTCACACGAATGGAGGGATCAGTAGACCTCTTACAAACAAGGTTTGCCAGGATTCTGGCTGAGTATGAATCAATGCAGCAGAAATTGAAGCAAAGGCTAACTAAAGTTGAGAGATTCTTGAAACCATTAACCGAAACTGAGTTCTCAGATGTTGAAGGACTAGAAGCAGAGAGAGGACCCACAGACACTACCCAGGAAATGGGGGCCGGAGCCAGTGCTGAGGAGAAACACTCAAGGGAACTGGAAAAGAAACTGAAAGAAGATGCAGAGAAAGATGCCAGGACAGTGAAGCTGCTTCTGCTGGGGGCTGGTGAATCTGGAAAAAGCACCATCGTTAAGCAGATGAAAATTATCCATCAAGACGGTTACTCCCTGGAGGAGTGCCTGGAGTTTATTGCCATCATTTACGGCAACACCCTGCAGTCTATTCTGGCCATTGTCCGGGCCATGACAACCCTCAACATCCAGTATGGAGACTCAGCCAGACAAGATGATGCCAGGAAGCTAATGCATATGGCGGACACCATTGAGGAGGGCACAATGCCCAAGGAGATGTCCGACATCATTCAACGGCTGTGGAAGGACTCAGGCATCCAGGCCTGCTTTGACAGAGCCTCTGAATACCAGCTCAATGACTCTGCAGGATACTACCTCTCAGACCTGGAGCGGCTGGTGACCCCTGGCTATGTGCCCACGGAGCAGGATGTACTGAGGTCCCGAGTCAAGACAACAGGCATCATTGAGACCCAATTCTCCTTCAAGGACCTCAACTTCAGAATGTTTGACGTGGGAGGCCAGCGTTCAGAGAGGAAAAAATGGATACACTGCTTCGAAGGCGTCACCTGCATCATCTTCATTGCGGCTCTCAGCGCCTACGACATGGTGCTGGTGGAAGATGATGAAGTGAACCGGATGCACGAGAGTCTCCACCTGTTCAACAGCATCTGTAACCATCGGTACTTTGCCACAACATCCATTGTCTTGTTCCTTAACAAAAAGGACGTTTTCACAGAGAAGATTAAGAAGGCTCATCTCAGCATTTGCTTCCCTGACTATGATGGCCCCAACACCTACGAGGATGCGGGGAACTACATTAAGGTACAGTTCCTGGAGCTGAACATGCGGCGAGACGTGAAGGAGATTTACTCGCACATGACGTGCGCCACAGATACCCAGAACGTCAAGTTCGTCTTCGACGCGGTCACCGACATCATCATCAAGGAGAACTTGAAGGACTGCGGCCTCTTTATGCCAGTGATCAATATCGAAGACCTGACGGAGAAGGACAAGCTGAAGATGGAAGTGGACCAGCTGAAGAAAGAGGTCACGCTGGAAAGGATGGTGGTTTCAAAATGTTGTGAAGAAGTGAGGGACTACATCGAGGAGAGGTCTGGTGAGGACCCCCTTGTGAAGGGGATCCCCGAGGACAAGAACCCCTTCAAGGAGCTCAAAGGAGGCTGCACCATTTCCATGGGGGAAGTGACAGCCGAGGAGGTGGAGAAGTTCCTGGATGCTAACGTTGGCTTTGCTAAGAACTACTATAACCTCCAATTCAGGGCCAGAGTCATCGCTGAGCTATTGGGTGCCAAGGAAGCAGCTGTTGATTTCAGCCACTTCCACTCCTTGACCAGTGTGGAAGAGAGCGAGATTGTCTTTGACCTCCTCCGAGATTTCCAGGACAACCTGCAACTTGAGAAATCTATGCTTAACATCATGAAGAGGTTATGCTTTCTCCTTCAGGCAGACCGAATGAGTCTGTTCATGTACCGGGTGAGGAATGGAATTGCGGAGCTTGCCACTAGGCTCTTCAATGTCCATAAAGATGCAGTCTTGGAAGAGTGCTTGGTGATGCCTGACTCAGAGATCGTCTTCCCTCTGGATATGGGTGTAGTGGGCCATGTTGCACATTCAAAAAAACTTGTGAACGTCTCCAATGCAGAAGAGGATGAGCATTTCTGTGACTTTGTTGATGATCTCACAGACTACAAGACCAAAAACATCTTGGCTACCCCCATAATGAATGGAAAGGATGTTGTAGCTGTAATCATGGCTGTGAATAAAGTGGATGGACCATGTTTTACCAAGAGGGATGAAGAGATTCTAATGAAGTACCTTAATTTTGCAAGTCTGGTCATGAAAGTTTTCCATTTGAGCTACCTTCACAACTGCGAAACTCGCAGGGGCCAGATACTCCTGTGGTCTGGGAGCAAAGTGTTTGAAGAGCTTACAGACATCGAGAGACAGTTCCACAAAGCCCTTTACACAGTCCGTGCCTTTCTCAACTGCGACAGATACTCTGTGGGGCTCTTGGACATGACCAAGCAAAAGGAATTTTTTGATGTGTGGCCAGTGTTGATGGGAGAAGCCCCACCTTACACAGGGCCCAGGACACCAGACGGAAGGGAAATCAACTTTTATAAGGTCATTGACTATATCCTTCATGGGAAAGAGGACATTAAAGTAATACCGAATCCTCCTCCTGACCACTGGGCTTTGGTTAGTGGTCTCCCAACGTATGTTGCCCAGAATGGCCTGATCTGCAATATCATGAATGCTGCTTCAGAAGACTTTTTCGATTTCCAGACAGAACCCCTGGATGAATCTGGATGGATGATTAAAAATGTCCTCTCAATGCCCATCGTCAACAAGAAGGAAGAAATTGTTGGAGTGGCTACATTTTACAACCGAAAAGATGGAAAGCCCTTTGATGAAATGGATGAGACTCTCATGGAGTCTCTAACCCAGTTCCTTGGCTGGTCTGTCCTAAACCCTGACACCTACGAGTCAATGAACAAGCTGGAAAACAGGAAGGATATATTCCAGGATATGGTCAAATATCATGTGATGTGTGACAATGAAGAGATACAAGAGATACTGAAAACTAGAGAAGTGTATGGGAAAGAGCCCTGTGACTGTGAAGAAGAAGAGTTAGCTGAAATTCTGCAAGATGAACTCCCAGATGCAGAGAAATATGAAATTAATAAATTCCACTTCAGTGACCTGCCCCTGACAGAGCTGGAGCTGGTGAAATGTGGAATCCAGATGTATTATGAACTGAAAGTGGTGGATAAGTTTCACATACCCCAGGAGGCCCTCGTACGGTTCATGTACTCTCTCAGCAAAGGGTACCGAAGAATTACCTACCATAACTGGCGCCATGGATTCAACGTGGGACAGACCATGTTCTCCTTGCTTGTGACTGGGAAGCTGAAACGATATTTCACAGACCTGGAGGCCTTGGCCATGGTGACTGCTGCTTTCTGCCATGACATTGATCACAGAGGCACCAATAATCTTTACCAGATGAAATCCCAGAATCCACTGGCCAAACTCCATGGATCTTCCATCTTGGAAAGACATCATTTGGAATTTGGCAAAACACTGCTGAGGGATGAGAGTCTCAACATCTTCCAGAACCTTAATCGAAGGCAGCATGAGCATGCCATCCACATGATGGATATTGCAATCATTGCTACTGACCTGGCCCTTTATTTCAAAAAAAGGACAATGTTCCAGAAGATCGTGGATCAGTCTAAAACTTTTGAGAATGAACATGAATGGACCCAATACATGATGCTGGAACAGACTCGGAAGGAAATTGTGATGGCGATGATGATGACCGCCTGTGACTTGTCTGCTATAACCAAGCCCTGGGAAGTTCAGAGCAAGGTGGCTCTTTTAGTGGCTGCTGAATTCTGGGAGCAAGGGGATTTGGAGAGAACTGTACTCCAGCAGAACCCTATTCCTATGATGGACAGGAACAAAGCAGATGAGCTCCCCAAGCTGCAAGTTGGTTTCATTGACTTTGTCTGCACTTTTGTGTACAAGGAGTTTTCCCGGTTTCACGAGCAGATCACCCCCATGCTCGATGGCATCACCAACAACCGGAAGGAGTGGAAGGCACTGGCTGATGAATATGAAGCCAAGATGAAAGCCCTGGAAGAGGAAAAGCAGAAAAAAGACCAGGCCAAGCAAGCAGCTGCGGGACAGCAGGGAAGACCTGGGGCTGGAGAAGGAGCTTCACAGTCCAAGTCCTGTTCTATTCAGATGGCCCTTAGCCAGGAAGATGTGGAGAAGTTTCTCAATGAAAACCCCACCTTCACAGAGCAATACTTTGAAAAGATTCTGAGCCCAGAAAATGTGGTTGGTGCATGTGAGGGTAGGGGCCTGGTGGATTTCTCAACCTTTAAAGAACTATGCCAGGTGGAAGAGAGCGAAGCCCTCTTTGAGCTCGTTCAGGACATGCAAGAAAGTATCAACATGGAGAAGGTGGTCTTCAAAATCCTGAGGAGGGTATGCACCATCATCCACGCCGACCGCTGCAGCCTCTTCATGTACCGGCAGAGGAATGGTGTTGCCGAACTAGCCACGAGACTCTTCAACATCCAGCCCGGCAGCGCCCTGGAGGAGTGCCTGGTGCAACCTGACTCTGAGATCGTCTTCCCTCTGGACATCGGAGTGGTAGGGCACGTGGCACAGACAAAGAAGACCGTCAACGTCCAGGATGTCAATGAGTGCCCCCACTTCAGCCCATTTGCAGATGAGCTCACTGAATATGTGACCAAGAGCATACTTGCCACACCCATCATGAATGGCAAAGACGTCGTCGCTGTCATCATGGCCATAAATAAAACTGATGGCCCTTTTTTCACCAGTGAAGATCAAGACGTTTTCTTGAAGTATCTGAATTTTGCCACCTTAAACCTCAAAATCTATCATTTGAGCTATCTGCACAACTGTGAGACTCGAAGAGGCCAGGTACTGCTTTGGTCTGCCAATAAGGTGTTTGAGGAGCTTACAGATATTGAGAGACAATTCCACAAGGCCTTCTACACAGTTCGAGCCTACCTAAACTGTGAACGCTACTCTGTTGGCCTCCTGGATATGACTAAAGAGAAGGAATTCTTTGATGTGTGGCCAGTGCTTATGGGAGAAGCTCAACCATACTCAGGTCCCAGAACTCCTGATGGCAGAGAAATCCAGTTTTACAAAGTAATTGACTATATCCTCCATGGCAAAGAAGATATTAAAGTCATTCCAACTCCCCCAGCGGATCACTGGGCACTGGTCAGTGGCCTCCCAACCTACGTAGCAGAAAGTGGCTTTATCTGTAACATTATGAATGCCCCTGCAGATGAGATGTTTGAATTTCAGGAAGGGCCACTAGATGATTCTGGATGGATTATAAAAAACGTCCTCTCCATGCCCATAGTCAACAAAAAAGAGGAGATTGTTGGCGTTGCTACTTTTTACAACAGGAAAGATGGGAAACCCTTTGATGAGCAAGATGAAGTTCTTATGGAGTCCCTAACACAATTCCTTGGTTGGTCTGTGCTCAACCCTGACACCTATGACAAGATGAACAAACTGGAAAACCGAAAGGACATTGCCCAAGACATGGTGCTGTACCACGTGAGATGTGATAAGGATGAAATCCAGGAAGTGCTGCCAACAAGAGAACGGCTGGGGAGGGAACCCATGGACTGTGATGAGGATGAGCTCAGAGCAATCCTGAAAGACGAGCTGCCAGGACCCACCAAGTTTGACATCTATGAGTTCCACTTCTCAGACCTGGAATGTACGGAGCTGGAGCTGGTGAAATGTGGGATCCAGATGTACTATGAGCTGGGTGTGGTCAGGAAGTTTCAGATCCCCCAGGAGGTCCTAGTTCGGTTCTTGTACTCAGTCAGCAAAGGATACCGAAGAATCACTTACCATAACTGGCGCCATGGCTTTAATGTGGCCCAAACCATGTTCACACTTCTCATGACAGGCAAATTGAAGGACTACTACACAGATCTGGAAGCTTTTGCCATGGTGACAGCTGGCCTATGTCATGACATTGACCACAGGGGAACCAACAACCTCTACCAGATGAAATCCCAGAATCCATTAGCAAAGCTTCATGGCTCATCAATTCTAGAAAGACACCATCTGGAGTTTGGGAAGTTCTTGCTTGCAGAAGAGAGCCTGAATATCTACCAGAACCTGAACCGTCGCCAACATGAGCATGTGATCCACCTGATGGACATCGCCATCATTGCCACAGATCTAGCCCTCTACTTCAAAAAAAGAACAATGTTTCAGAAGATTGTAGATGAATCCAAAGGATACGAAGACAAGAAAAGCTGGGTGGAGTACCTCTCCCTGGAGACAACAAGGAAAGAGATTGTCATGGCAATGATGATGACTGCATGTGACTTGTCTGCCATTACCAAGCCATGGGAAGTCCAGAGCAAGGTAGCACTGTTGGTGGCTGCTGAGTTCTGGGAGCAGGGAGACTTGGAAAGAACGGTGCTTGACCAGCAGCCAATTCCCATGATGGACAGAAACAAAGCTGCTGAGCTGCCTAAGCTGCAAGTGGGGTTCATTGACTTTGTGTGTACATTTGTATACAAGGAGTTTTCACGTTTCCATGAGGAAATCCAGCCCATGTTTGACAGGCTGCAGAATAACAGGAAGGAGTGGAAGGCCCTGGCTGATGAGCATGAAGCTAAAGTGAAGGCTTTGGAGGAAGACAAGAAAAAAGAAGATGGGAATATTGCAGCAAAGAAAGCTGGTACAGAGATTTGCAATGGAGGCCCGGCTCCAAAGTCTTCCACCTGCTGCATTCTCATGAACCTGGAGCCACCCAAGCCTGATATCAGATCAGCCACCAGAGTGGTTGGAGGACCAGTTACCCCTAGGAAAGGACCACCGAAATTCAAGCAGCGGCAAACCCGTCAGTTCAAGAGCAAGCCCCCGAAGAAAGGTGTACAAGGTTTCGGTGATGACATTCCTGGAATGGAGGGCTTGGGAACAGACATCACTGTCATCTGTCCCTGGGAAGCCTTCAACCACTTGGAGCTGCATGAGTTGGCCCAGTATGGCATCATT
Potorous_gilbertii  ?????????ATGAAGAGGAATGTGGTCAGCACTCAGCACTCATATGTGAACATCCCCAAAGTAATTGCTCAAGACACCGAAAAGGAAATAAGAAGGATAGAAAATGGAGGTTGCAGTTCACTCTCTGAT------GATGATGACGACAGTGCCTCTATGATGGAGCGTGGAAACCACCAAGGTGGGGATGCTTTCCGAAATAACTCCCATGCAAAGGAAGGAATATCCTCACAAAGGAGTCAGTACCTCCCTGGTGCCATTGCACTCTTCAACATTAACAACAGCAGCAATAAAGACCAAGGGGTGAAAGAGGAA------------AAGAAAAAGAAAAAAGAGAAGAAAACCAAATCTAGTGATAAAA---AGAAGAAAAAGAATAAGGAAAAAGAGAAAGAA------AAAGAAAAAGAGAATGAGAAGAAAA------------AGAAAGATGATCAAAATAAAGATAAGAAAGAAAATGAGAAGAAGGAAATTATGGTTATTGATCCAGCGGGAAACACATATTACAACTGGCTGTTTTGTATTACTTTGCCTGTGATGTACAACTGGACCATGATCATTGCAAGAGCATGCTTTGAAGAACTTCAGTCTAATTACTTAGAATATTGGATTGTTTGTGATTACTTATCAGATGCAATCTATCTTCTTGATATGTTTGTACGAACGAGAACAGGTTACCTGGAACAAGGATTATTGGTGAAAGAAGAGTCTAAACTCATAGACAAATATAAATCACATTTGCAATTTAAACTTGATGTTCTCTCAATGGTACCAACTGATCTGCTGCTTTTACAATTGGGATGGAACTATCCAGAGGTAAGATTAAACAGATTACTCAGGATATCACGTATGTTTGAATTCTTCCAACGGACAGAAACGAGGACAAACTATCCAAACATCTTTAGGATTTCTAACCTTGTCATGTATATTGTCATTATCATCCACTGGAATGCATGTGTATACTTTTCTATTTCTAAAGCCGTTGGATTTGGGAATGATACATGGGTCTACCCTGATGTTAATGACCCTGAATTTGGTCGTCTGGCTAGAAAGTATGTTTACAGTCTCTACTGGTCGACATTGACCTTAACCACCATTGGTGAAACTCCACCTCCTGTTTTGGACTCTGAGTATGTCTTTGTGGTGGTTGACTTCTTGATCGGAGTGTTAATTTTTGCTACTATCGTTGGTAATATTGGCTCCATGATTTCCAATATGAATGCAGCCAGAGCAGAGTTTCAAGCAAGAATTGATGCTATAAAACAGTATATGCATTTTCGAAATGTAAGCAAAGATATGGAAAAGAGGGTTATCAAGTGGTTTGACTACCTATGGACAAACAAAAAAACAGTAGATGAAAGGGAAGTCTTGAAATATCTACCAGATAAACTAAGGGCAGAGATTGCCATCAGTGTTCACCTAGACACATTAAAAAAGGTACGTATTTTTGCTGATTGTGAAGCTGGACTATTGGTGGAACTGGTCTTAAAGTTACAGCCTCAGGTCTATAGTCCTGGTGATTACATCTGCAAAAAAGGAGATATTGGACGGGAGATGTACATTATCAAAGAAGGGAAACTGGCTGTGGTAGCTGATGATGGGATCACACAATTTGTGGTCTTGAGTGATGGTAGTTACTTTGGGGAGATTAGCATTCTTAACATTAAAGGTAGCAAAGCTGGGAACCGAAGAACAGCCAATATTAAAAGTATTGGCTACTCAGATCTCTTCTGTCTTTCAAAAGATGATCTCATGGAAGCTCTAACCGAATACCCAGATGCTAAATGCATGCTAGAAGAGAAAGGCAAACAAATCTTGATGAAGGATGGACTGTTGGACTTAAATATTGCAAATGCAGGAAGTGATCCTAAGGACCTAGAAGAGAAGGTGACACGAATGGAGGGATCAGTAGACCTCTTACAAACCAGGTTCGCCAGGATTTTGGCTGAGTATGAATCGATGCAGCAGAAGCTGAAGCAAAGGCTAACTAAAGTTGAGAGATTCTTGAAACCATTAATTGAAACTGAGTTCTCAGATATTGAAGGACTAGACACAGAGAGAGCACCCACAGAGTCTACACAGGAAATGGGGGCTGGAGCAAGCGCTGAGGAGAAACACTCAAGGGAATTGGAAAAGAAACTAAAAGAAGATGCCGAGAAAGATGCCAGGACAGTGAAGCTGCTTCTGCTGGGAGCTGGTGAATCTGGAAAAAGCACCATCGTGAAGCAGATGAAAATTATCCATCAGGACGGTTACTCCCTGGAGGAGTGCCTGGAGTTTATTGCTATCATTTATGGCAACACCCTACAGTCCATTCTGGCCATTGTCCGGGCCATGACAACCCTCAACATCCAATACGGAGACTCAGCCAGACAAGATGATGCAAGGAAGCTAATGCATATGGCGGACACCATTGAGGAGGGCACAATGCCCAAGGAGATGTCCGACATCATTCAACGGCTGTGGAAGGACTCAGGCATCCAGGCCTGCTTTGACAGAGCCTCTGAATACCAGCTCAATGACTCTGCAGGATACTACCTCTCAGACCTGGAGCGTCTGGTGACCCCTGGCTATGTGCCCACGGAGCAGGATGTGCTGAGATCCCGAGTCAAGACAACAGGTATCATTGAGACCCAATTCTCCTTCAAGGACCTCAACTTCAGAATGTTTGACGTGGGGGGCCAACGCTCAGAGAGGAAAAAATGGATACACTGCTTCGAAGGCGTCACCTGCATCATCTTCATTGCGGCTCTCAGCGCCTATGACATGGTGTTGGTGGAAGATGATGAAGTGAACCGGATGCACGAGAGCCTCCACCTGTTCAACAGCATCTGTAACCATCGTTATTTTGCCACAACATCCATTGTCTTGTTCCTTAACAAGAAGGATGTTTTCACCGAGAAGATTAAGAAGGCTCATCTGAGCATCTGCTTCCCTGACTATGACGGCCCCAACACCTACGAGGATGCCGGGAACTACATTAAGGTTCAGTTCCTGGAGCTGAACATGCGGCGGGACGTGAAGGAGATCTACTCGCACATGACTTGCGCCACAGACACCCAGAACGTCAAGTTCGTATTCGACGCGGTCACCGACATCATCATCAAGGAGAACCTGAAGGACTGCGGCCTCTTCATGCCAGTCATCAATATCGAAGACCTGACGGAGAAGGACAAGCTGAAGATGGAAGTGGACCAGCTGAAGAAAGAGGTGACTCTGGAAAGGATGGTGGTTTCAAAATGTTGTGAAGAGGTGAGAGACTACATCGAGGAGAGGTCTGGAGAGGATCCCCTTGTGAAGGGAATCCCCGAGGACAAAAACCCCTTCAAGGAACTCAAGGGAGGCTGCATCATTTCCATGGTGGAAGTGACAGCAGCAGAGGTGGAGAAGTTCCTGGATGCTAATGTTGGCTTTGCTAAGAACTACTACAACCACCAGTTCAGAGCCAGAGTCATCTCAGAACTACTGGGGGCCAAGGAAGCAGCTGTTGATTTCAGTCACTTCCACTCTTTGACCAGTGTGGAAGAGAGTGAAATTGTCTTTGACCTCCTCCGAGACATCCAGGACAACCTGCAACTTGAGAAATCTATGCTCAATGTCATGAAGAGGTTATGCTTTCTCCTTCATGCCGACCGAATGAGTCTGTTCATGTATCGGGCACGGAATGGAATTGCAGAACTTGCCACCAGGCTTTTCAATGTCCATAAAGATGCAGTCTTGGAAGAGTGTTTGGTGGCGCCTGACTCAGAAATCGTCTTCCCTCTGGATATGGGTGTGGTGGGCCACGTCGCACATTCAAAAAAACTTGTGAATGTCCCCAATACAGAAGAGGATGAGCATTTCTGTGACTTTGTTGATGATCTCACAGAATACAAGACCAAGAACATTTTGGCTTGCCCCATAATGAATGGAAAAGATGTTGTAGCAGTAATCATGGCTGTGAATAAAATGGATGGACCATGTTTTTCCAAGAGGGATGAAGAGATTCTAATGAAGTATCTTAATTTTGCAAATCTACTCATGAAAGTGTTCCACCTGAGCTACCTTCACAACTGTGAAACCCGCAGGGGCCAGATACTCCTGTGGTCTGGGAGCAAAGTCTTTGAGGAACTTACAGACATCGAAAGACAGTTCCACAAAGCCCTTTACACAGTCCGTGCCTTTCTCAACTGCGACAGATACTCTGTGGGGCTCTTGGACATGACCAAGCAAAAGGAATTTTTTGATGTGTGGCCAGTGTTAATGGGAGAAGCTCCACCTTACACAGGACCCAGGACACCAGATGGAAGGGAAATCAACTTTTATAAGGTCATTGACTATATTCTTCATGGGAAAGAGGACATCAAAGTAATACCGAATCCACCTCCTGACCACTGGGCTTTGGTTAGTGGTCTCCCAACATATGTTGCCCAGAATGGCCTGATTTGCAATATCATGAATGCTGCTTCAGAGGACTTTTTCGATTTCCAGAAAGAACCTCTGGATGAATCTGGATGGATGATTAAAAATGTCCTCTCGATGCCCATAGTCAACAAAAAGGAAGAAATCGTTGGAGTGGCTACATTTTACAATCGAAAAGATGGAAAGCCCTTTGATGAAATGGATGAAACTCTTATGGAGTCTCTAACCCAGTTCCTTGGCTGGTCTGTCCTAAACCCTGATACCTACGAGTCAATGAACAAGCTGGAAAACAGGAAGGATGTATTCCAGGATATGGTCAAATATCATGTGAAGTGTGACAATGAAGAGATACAGGAAATACTGAAAACTAGAGAAGTATATGGGAAGGAGCCCTGTGACTGTGAAGAAGAGGAGTTAGCTGAAATTCTACAAAATGAACTCCCAGATACAGAGAAATATGAAATTAATAAATTCCACTTCAGTGACCTGCCCCTGACAGAGCTGGAACTGGTGAAATGTGGGATCCAGATGTATTATGAACTGAAAGTGGTGGATAAGTTTCACATACCCCAGGAGGCCCTAGTACGGTTCATGTACTCTCTCAGCAAAGGGTACCGAAAAATCACCTACCACAACTGGCGCCATGGATTCAACGTGGGACAAACCATGTTCTCATTGCTTGTGACCGGGAAACTAAAACGATATTTCACAGACCTGGAGGCCTTGGCCATGGTGACTGCTGCTTTCTGCCATGACATTGATCACAGAGGCACCAATAATCTCTACCAGATGAAATCCCAGAATCCACTGGCCAAACTCCATGGATCTTCCATCTTGGAAAGACATCATTTGGAATTTGGCAAAACACTGCTGAGGGATGAGAGTCTAAACATCTTCCAGAACCTTAATCGAAGGCAGCATGAGCATGCCATCCATATGATGGATATCGCAATCATTGCTACTGACCTGGCCCTTTATTTCAAAAAAAGGACAATGTTTCAGAAGATTGTGGATCAGTCTAAAACATTTGAGAGTGAACATGAATGGACCCAGTACATGATGCTGGAACAGACTCGGAAGGAAATTGTTATGGCAATGATGATGACTGCCTGTGACCTGTCTGCTATAACCAAGCCCTGGGAAGTTCAGAGCAAGGTGGCTCTTTTGGTGGCTGCTGAATTCTGGGAACAAGGAGATTTGGAGAGAACCGTGCTCCAGCAGAACCCTATTCCCATGATGGACAGGAACAAAGCAGATGAGCTCCCCAAGCTTCAAGTTGGTTTCATAGACTTCGTCTGCACCTTTGTCTACAAGGAGTTTTCCCGGTTTCACGAGCAAATCACCCCTATGCTGGATGGCATCACCAATAACCGGAAGGAGTGGAAGGCATTGGCTGATGAATATGATGCCAAGATGAAAGACCTGGAAGAGGAGAAGCAGAAGAAAACACAGGCCAAGCAAGCAGCTGCTGGACAACAGGGAACACCTGGAACTGGAGAAGGTGGTCCACAATCCAAGTCTTGTTCTATTCAGATGGCTCTCAGCCAGGAAGATGTGGAAAAGTTTCTCAATGAAAACCCCACTTTCACAGAGCAATACTTTGAAAAGGCCCTGAGCCCCGAAAATGTGGTTGGTGCCTGTGAGGGTAGGGGCCTGGTGGATTTCTCAACCTTTAAAGAACTATGCCAGGTAGAAGAGAGTGAAGTCCTTTTTGAGCTCGTTCAGGACATGCAAGAAAGTGTCAACATGGAGAAGGTGGTCTTCAAAATCCTGAGGAGGGTGTGTACCATTATCCACGCTGACCGATGCAGCCTCTTCATGTACCGGCAGAGGAATGGTGTTGCAGAACTAGCCACAAGACTCTTCAACGTTCAGCCCAGCAGCACCCTGGAGGACTGCCTGGTGCCCCCGGACTCTGAGATTGTCTTCCCTCTGGACATCGGGGTCATAGGGCATGTGGCACAGACAAAGAAGACAGTCAACATCCAGGACGTTAATGAGTGCCCTCACTTCAGCCCATTTGCCGATGAGCTTACTGAGTATGTGACCAAGAACATACTTGCCACACCCATCATGAATGGCAAAGATGTTGTTGCTGTAATCATGGCCATAAATAAAACTGATGGCCCTTTCTTCACCAGTGAAGATCAAGATATTTTCTTGAAGTATCTGAATTTTGCCACTTTAAACCTCAAAATTTATCACCTGAGCTATCTGCACAACTGTGAGACTCGAAGAGGCCAGGTACTGCTTTGGTCAGCCAATAAGGTGTTTGAGGAGCTTACAGATATTGAGAGACAATTCCACAAGGCCTTCTACACAGTTCGAGCCTACCTAAACTGTGACCGCTACTCTGTGGGCCTCCTGGATATGACTAAGGAGAAGGAATTCTTTGATATCTGGCCAGTGCTTATGGGAGAAGCTCAACCATACTCAGGCCCCCGAACTCCTGATGGCAGAGAAATCCAGTTTTACAAAGTAATTGACTATATCCTTCATGGCAAAGAAGATATTAAAGTCATTCCAAATCCTCCGGCGGATCACTGGGCATTGGTCAGTGGCTTGCCAACCTACGTTGCAGAAAGTGGCTTTATCTGTAACATTATGAATGCCCCTGCAGATGAGATGTTTCAGTTTCAGGAAGGGCCGCTAGATGACTCTGGATGGATTATAAAAAATGTCCTCTCCATGCCCATAGTCAACAAAAAAGAGGAGATTGTTGGTGTTGCTACTTTTTACAACAGGAAAGATGGGAAACCCTTTGATGAGCAAGATGAAGTTCTTATGGAGTCCTTAACACAATTCCTTGGTTGGTCTGTGCTCAACCCTGATACCTATGACAAGATGAATAAACTGGAAAACCGAAAGGACATTGCCCAAGACATGGTGCTGTACCATGTGAGATGTGATAAGGATGAAATCCAGGAAGTGCTGCCAACAAGAGAACGGCTGGGGCGGGAACCCGTGGACTGTGATGAGGATGAACTCAGAGCAATTCTGAAAGACGAGCTGCCAGGACCCAAAAAGTTCGACATCTATGAGTTCCACTTCTCAGACCTGGAATGTACAGAGCTGGAGCTGGTGAAATGTGGAATCCAGATGTACTATGAGCTGGGTGTGGTCAAGAAATTCCAGATCCCTCAGGAGGTCCTAGTTCGGTTCTTGTACTCTGTCAGCAAAGGATACCGAAGAATCACTTACCATAACTGGCGCCATGGCTTTAATGTGGCTCAAACTATGTTCACACTTCTCATGACAGGCAAATTGAAGGACTACTACACAGATCTGGAAGCTTTCGCTATGGTAACTGCCGGTCTGTGCCATGACATTGACCACAGAGGAACCAACAACCTCTACCAGATGAAATCCCAGAATCCATTAGCAAAGCTTCATGGCTCATCAATTCTAGAAAGACACCATCTGGAGTTTGGGAAGTTCTTGCTTTCAGAAGAGAGCCTGAATATCTTTCAGAACCTGAATCGGCGCCAACACGAGCATGTGATTCACCTGATGGACATCGCCATTATTGCCACAGATTTAGCTCTCTATTTCAAAAAAAGAGCAATGTTCCAGAAGATTGTGGATGAATCCAAAGGATACGAAGATAAGAAAAGCTGGGTGGAATACCTTTCCCTGGAGACAACAAGGAAAGAGATTGTCATGGCAATGATGATGACTGCATGTGACTTGTCTGCCATCACCAAGCCTTGGGAAGTCCAGAGTAAGGTAGCACTACTGGTGGCTGCTGAGTTCTGGGAACAGGGTGACTTGGAGAGAACAGTACTTGACCAGCAGCCAATTCCCATGATGGACAGAAACAAAGCTGCTGAGCTGCCTAAACTGCAAGTAGGGTTCATCGACTTCGTGTGTACATTTGTATACAAGGAGTTTTCACGTTTTCATGAGGAAATCCAACCCATGTTTGACAGACTGCAGAATAACAGGAAGGAGTGGAAGACCCTGGCTGATGAGTATGAGGCCAAGGTGAAGGATTTGGAGGAAGAAAAGAAAAAAGAAGATGGGAAAATTGCAGCAAAGAAAGCTGGTACCGAGATTTGCAATGGAGGCCCGGCTCCAAAGTCTTCCACCTGCTGCATTCTCATGAACCTGGAGCCACCTAAGCCTGAGATCAGATCAGCCACCAGAGTGGTTGGAGGACCAGTTACTCCTAGGAAAGGACCACCCAAATTCAAGCAGAGGCAAACCCGTCAGTTCAAGAGCAAGCCCCCCAAGAAAGGTGTACAAGGTTTCGGTGACGACATTCCTGGGATGGAGGGCTTGGGAACAGACATCACTGTCATCTGTCCCTGGGAAGCCTTCAACCACTTGGAGCTGCATGAATTGGCCCAGTATGGCATCATT
Pseudocheirus_occidentalis  ?????????ATGAAGAGAAATGTGGTCAGCACTCAGCACTCATATGTGAACATCCCTAAGGTGATTGCACAAGACACTGAAAAGCAAATAAGAAGGATAGAAAATGGAGGCTGCAGTTCACTCTCTGATGAT---GATGATGATGACAGTGCCTCTGTGATGGAGCATGGAAACCATCAAGGTGAGGAGACTTTTCAAAATAACTCCCGTGTAAAGGAAGGAGCATCCTCACAGAGGAGTCAGTACCTGCCTGGTGCCATCGCACTCTTCAACGTTAACAACAGCAGCAATAAAGATCAAGGGGTGAAAGAAGAA------------AAGAAAAAGAAAAAAGAAAAGAAAAGCAAATCTAGTGATAAAAAGGAGAAGAAGAAG---AAGGAAAAAGAGAAAGAA------AAAGAAAAGGAGAATGAGAAGAAAA------------AGAAAGAGGATCAGAATAAAGATAAGAAAGAAAATGAGAAGAAAGAAATTATGGTTATTGATCCAGCGGGGAACACATATTACAACTGGCTGTTTTGTATTACTTTGCCTGTGATGTACAACTGGACCATGATCATTGCAAGAGCATGCTTTGAGGAACTTCAGTCTAATTACTTAGAATACTGGATTGTTTGTGATTACTTATCAGATGCAGTCTATCTTCTCGACATGTTTGTACGAACAAGAACAGGTTACCTGGAACAAGGATTATTGGTGAGAGATGAGGCTAAACTCATAGACAAATATAAATCACATTTGCAATTTAAACTTGATGTTCTCTCCGTGGTACCAACTGATCTACTCCTTTTACAATTGGGATGGAGCTATCCAGAGGTAAGATTAAACAGATTACTCAGGATATCACGTATGTTTGAATTCTTCCAACGGACAGAAACGAGGACAAACTATCCAAACATCTTCAGGATTTCTAACCTTGTCATGTATATTGTGATTATCATCCACTGGAATGCATGTGTATACTTTTCCATCTCTAAAGCCATTGGATTTGGGAATGATACATGGGTCTATCCTGATGTTAATGACCCTGAATTTGGTCGTTTGGCTAGAAAGTATGTTTATAGTCTCTACTGGTCGACACTGACCTTAACCACAATTGGCGAAACTCCACCTCCTGTTTTGGACTCTGAATATGTCTTTGTGGTGGTTGACTTCTTGATTGGAGTGTTAATTTTCGCTACTATTGTTGGTAATATTGGCTCCATGATTTCTAATATGAATGCAGCCAGAGCAGAATTTCAATCAAGAATTGATGCTATAAAACAGTATATGCATTTTCGAAATGTAAGCAAAGATATGGAAAAGAGGGTTATCAAGTGGTTTGACTACCTATGGACAAACAAAAAAACAGTAGATGAAAGGGAAGTCTTGAAATATCTACCAGATAAACTAAGGGCGGAGATTGCCATCAGTGTTCACCTAGACACTTTAAAGAAGGTACGTATTTTTGCTGATTGTGAAGCTGGACTATTGGTGGAACTGGTCTTGAAGTTACAGCCTCAAGTCTACAGTCCTGGTGATTACATCTGCAAAAAAGGAGATATTGGACGAGAGATGTACATTATCAAAGAAGGGAAATTAGCTGTGGTAGCTGATGATGGGATCACACAGTTTGTGGTCTTAAGTGATGGTAGTTACTTTGGGGAGATTAGCATTCTTAACATTAAAGGTAGCAAAGCTGGGAACCGGAGAACAGCCAATATTAAAAGTATTGGCTACTCAGATCTCTTCTGTCTGTCAAAAGATGATCTTATGGAAGCTCTAACCGAATACCCAGATGCTAAATGCATGCTAGAAGAGAAAGGCAAACAAATCTTGATGAAGGATGGACTGTTGGACATAAATATTGCAAATGCAGGAAGTGATCCTAAGGACCTAGAAGAGAAGGTCACACGAATGGAGGGATCAGTAGACCTCTTACAAACAAGGTTTGCCAGGATTCTGGCTGAGTATGAATCAATGCAGCAGAAGTTGAAGCAAAGGCTAACTAAAGTTGAGAGATTCTTAAAACCACTCATTGAAACCGAGTTCTCAGATATTGAAGGACTAGAAGCAGAGAGAGGACCCACAGAGTCTACACAGGAAATGGGGGCTGGAGCCAGTGCTGAGGAGAAACACTCAAGGGAATTAGAAAAAAAGCTGAAGGAGGACGCCGAGAAAGATGCCAGGACTGTGAAGCTGCTTCTGCTGGGGGCCGGTGAATCTGGGAAAAGCACCATCGTTAAGCAGATGAAAATTATCCATCAAGATGGTTACTCCCTGGAGGAGTGCCTGGAGTTCATTGCGATTATTTACGGCAACACTCTGCAGTCCATTCTGGCCATTGTCCGGGCCATGACAACCCTCAACATCCAGTATGGAGACTCAGCCAGACAAGACGATGCAAGGAAGCTAATGCACATGGCGGACACTATTGAGGAGGGTACAATGCCCAAGGAGATGTCTGACATCATTCAGCGGCTGTGGAAGGACTCGGGCATCCAGGCCTGCTTTGACAGAGCCTCTGAATACCAGCTCAATGACTCTGCAGGATACTACCTCTCAGACCTGGAGCGTCTGGTGACCCCTGGTTATGTGCCCACGGAGCAGGACGTGCTGAGGTCCCGAGTCAAGACAACAGGTATCATTGAGACCCAGTTCTCCTTCAAGGACCTCAATTTCAGAATGTTTGACGTGGGGGGCCAGCGCTCAGAGAGGAAAAAATGGATCCACTGCTTCGAAGGCGTTACCTGCATCATCTTTATTGCGGCTCTTAGCGCCTATGACATGGTGCTGGTGGAAGATGATGAAGTGAACCGGATGCACGAGAGTCTCCACCTGTTCAACAGCATCTGTAACCACCGTTACTTTGCCACAACATCCATTGTCTTGTTCCTTAACAAAAAGGACGTTTTCACCGAGAAGATTAAGAAGGCCCATCTCAGCATCTGCTTCCCTGACTATGATGGCCCCAACACCTACGAGGATGCCGGGAACTACATTAAGGTCCAGTTCTTGGAGCTGAATATGAGGCGGGACGTGAAGGAGATTTACTCACACATGACTTGCGCCACAGATACCCAGAACGTCAAGTTTGTATTCGACGCAGTCACCGACATCATTATCAAGGAAAATTTGAAGGACTGCGGCCTCTTCATGCCAGTGATCAATATTGAAGATCTGACAGAGAAGGACAAGCTGAAAATGGAAGTGGACCAGCTGAAGAAAGAGGTGACGCTGGAGAGGATGGTGGTTTCAAAATGTTGTGAAGAAGTAAGAGACTACATTGAGGAGAGGTCTGGTGAGGACCCCCTTGTGAAGGGGATCCCCGAGGACAAGAATCCCTTCAAGGAGCTCAAGGGAGGCTGCATCATCTCCATGGGGGAAGTGACAGCAGCAGAGGTGGAGAAGTTCCTGGATGCTAATGTTGGCTTTGCTAAGAACTACTATAACCACCAGTTCAGGGCCAAAGTCATCTCTGACTTATTGGGTGCCAAGGAAGCAGCTGTGGATTTCAGCCACTTTCACTCCTTGACTAGTGTGGAAGAGAGTGAGATTGTCTTTGACCTCCTCCGAGATTTCCAGGACAACCTGCAACTTGAGAAATCTATGCTCAATGTCATGAAGAGGTTATGCTTTCTCCTTCATGCAGACAGAATGAGTCTGTTCATGTACCGGGCACGGAATGGAATTGCAGAGCTTGCCACCAGGCTCTTCAACGTCCATAAAGATGCAGTCTTGGAGGAGTGCTTGGTGGTGCCTGACTCAGAAATTGTCTTCCCTCTGGATATAGGTGTGGTGGGCCATGTCGCACATTCAAAAAAACTTGTGAACGTCTCCAATGCAGAAGAGGATGAGCATTTCTGTGACTTTGTGGATGATCTCACAGAATACAAGACCAAAAACATCTTGGCTTGCCCATTAATGAATGGAAAAGATGTTGTAGCTGTAATCATGGCTGTCAATAAAGTGGATGGAGAATATTTTACCAAGAGGGATGAAGAGATCCTAATGAAGTACCTTAATTTTGCAAATCTGCTCATGAAGGTGTTCCATCTAAGCTACCTGCACAACTGTGAAACCCGCAGGGGCCAGATACTCCTGTGGTCTGGGAGCAAAGTCTTTGAAGAACTTACAGACATTGAAAGACAGTTCCACAAAGCCCTGTACACAGTCCGTGCCTTTCTCAACTGTGACAGATACTCTGTGGGGCTCTTGGACATGACCAAGCAAAAGGAATTTTTTGATGTGTGGCCAGTGTTGATGGGAGAAGCCCCACCTTACTCAGGACCCAGGACACCAGATGGAAGGGAAATCAACTTTTATAAGGTCATCGACTATATCCTTCATGGAAAAGAGGACATCAAAGTAATACCGAATCCTGCTCCTGACCACTGGGCTTTGGTTAGTGGTCTCCCGACATATGTTGCCCAGAATGGCCTGATTTGCAATATCATGAACGCTGCTTCAGAAGACTTCTTCGATTTCCAGAAAGAACCTCTGGATGAATCTGGATGGATGATTAAAAATGTCCTCTCAATGCCCATAGTCAATAAGAAGGAAGAAATTGTTGGAGTGGCTACGTTTTACAATCGAAAAGATGGCAAACCCTTTGATGAAATGGATGAGACTCTTATGGAGTCTCTAACCCAGTTCCTTGGCTGGTCTGTCTTAAACCCTGACACGTATGAGTCAATGAACAAACTGGAAAATAGGAAGGATGTATTCCAGGACATGGTCAAATATCACGTGAAATGTGACAATGAAGAGATACAGGAAATACTGAAAACTAGAGAAGTATATGGGAAGGAGCCCTGGGACTGTGAAGAAGAGGAGTTAGCTGAAATTCTACAAGGTGAACTCCCAGATGCAGAGGCATATGAAATTAATAAATTCCACTTCAGTGACCTGCCCCTGACAGAGCTGGAGCTAGTGAAATGTGGAATCCAGATGTATTATGAACTGAAAGTGGTGGATAAGTTTCACATACCCCAGGAGGCCCTCGTACGGTTCATGTACTCTCTCAGCAAAGGGTATCGAAGAATTACCTACCACAATTGGCGCCATGGATTCAACGTGGGACAGACCATGTTCTCACTGCTTATGACTGGGAAGCTGAAACGGTATTTCACAGATCTGGAGGCCTTGGCCATGGTGACTGCTGCTTTCTGCCATGACATTGATCACAGAGGCACCAATAATCTCTACCAGATGAAATCCCAGAATCCACTGGCCAAACTACATGGATCTTCCATCTTGGAAAGACATCATTTGGAATTTGGCAAAACACTGCTGAGGGATGAGGATCTAAACATCTTCCAGAACCTTAATCGAAGGCAGCATGAGCATGCCATCCATATGATGGATATCGCAATCATTGCTACTGACCTGGCTCTTTATTTCAAAAAAAGGGCAATGTTCCAGAAGATTGTGGATCAGTCTAAAACTTTTGAGAATGAACATGAATGGACCCAGTACATGATGCTGGAACAGACTCGGAAGGAAATTGTCATGGCAATGATGATGACCGCCTGTGACCTGTCTGCTATAACCAAGCCCTGGGAGGTTCAGAGCAAGGTGGCTCTTTTGGTGGCTGCTGAATTCTGGGAACAAGGAGATCTGGAGAGAACTGTGCTCCAGCAGAACCCTATTCCCATGATGGACAGGAATAAAGCAGACGAGCTCCCCAAGCTGCAAGTTGGTTTCATTGACTTCGTCTGCACCTTTGTTTACAAGGAATTTTCCCGGTTTCATGAGCAGATCACCCCCATGCTGGATGGCATCACCAACAACCGGAAGGAGTGGAAGGCCCTGGCTGACGAATATGATGCCAAGATGAAAGCCCTGGAAGAGGAGAAGCAGAAAAAAGCACAGGCCAAGCAAGCAGCTGCTGGACACCAGGGAACTCCTGCGGCTGGAGAAGGAGGTTCACAGTCCAAGTCCTGTTCTATTCAGATGGCCCTCAGTCGGGAAGATGTGGAGAAGTTTCTCAATGAAAACCCCGCTTTCACAGAGCAATACTTTGAAAAGGTTCTGAGCCCCGAGAATGTGGTTGGTGCTTGTGAGGGTAGGGGACTGGTGGATTTCTCAACTTTTAAAGAACTATGCCAGGTGGAAGAGAGTGAAGCCCTCTTTGAACTTGTTCAGGACATGCAAGAAAGTATCAACATGGAAAAAGTGGTCTTCAAAATCCTGAGGAGGGTATGTACCATCATCCATGCTGACCGTTGCAGCCTCTTCATGTATCGGCAAAGGAATGGTGTTGCAGAACTAGCCACAAGGCTCTTCAACATCCAAGCCGGCAGCACCCTGGAGGAGTGCCTGGTGCCCCCTGATTCTGAGATTGTCTTCCCTCTGGACATCGGGGTCGTAGGGCATGTGGCGCAGACAAAGAAGACCATCAATGTCCAGGATGTTAATGAGTGCCCCCACTTCAGCTCATTTGCAGATGAACTTACTGAATATGTGACCAAGAACATACTTGCCACACCCATAATGAATGGCAAAGATGTTGTTGCTATAATCATGGCCATAAATAAAACTGATGGTCCATTTTTCACCAGTGAAGATCAAGATGTTTTCTTGAAGTATCTGAATTTTGCCACCTTAAACCTCAAAATCTATCATTTGAGCTATCTGCACAATTGTGAGACTCGAAGAGGCCAGGTACTGCTTTGGTCTGCCAATAAGGTGTTTGAGGAGCTTACGGATATTGAAAGACAATTCCACAAGGCCTTCTACACAGTTCGAGCCTACCTAAACTGTGACCGCTACTCTGTGGGCCTCCTGGATATGACTAAGGAAAAAGAATTCTTTGATGTGTGGCCAGTGCTTATGGGAGAAGCTCAGCCATATTCAGGCCCCCGAACTCCTGATGGCAGAGAAATCCAGTTTTACAAAGTAATTGACTATATCCTTCATGGCAAAGAAGATATTAAAGTCATTCCAACTCCCCCAGCGGATCACTGGGCACTGGCCAGTGGCCTCCCAACCTACGTAGCAGAAAGTGGCTTTATCTGTAACATTATGAATGCCCCTGCAGATGAGATGTTTGAATTTCAGGAAGGGCCACTAGATGACTCTGGATGGATTATAAAAAATGTCCTCTCCATGCCCATAGTCAACAAAAAAGAAGAGATTGTTGGTGTTGCTACTTTTTACAACAGGAAAGATGGGAAACCCTTTGATGAACAAGATGAAGTTCTTATGGAGTCTCTAACACAATTCCTTGGTTGGTCTGTGCTCAACCCTGATACCTATGACAAGATGAATAAACTGGAAAACCGAAAGGACATTGCCCAAGATATGGTGCTGTACCACGTGAGATGTGATAAGGATGAAATCCAGGAAGTGCTGCCAACAAGAGAACGTCTGGGGAGGGAACCCATGGACTGTGATGAGGATGAGCTCAGAGCAATCCTGAAAGTCGAGCTGCCAGGACCCACCAAGTTTGACATCTATGAGTTCCACTTCTCAGACCTGGAATGTACGGAGTTGGAGCTGGTGAAATGTGGAATCCAGATGTACTATGAACTGGGTGTAGTCAAGAAGTTCCAGATCCCCCAAGAGGTTCTAGTTAGGTTCTTGTACTCAGTCAGCAAAGGATACCGAAGAATCACTTACCATAACTGGCGCCATGGCTTTAATGTGGCCCAAACCATGTTCACACTTCTCATGACAGGCAAATTGAAGGACTATTACACAGATCTGGAAGCTTTTGCCATGGTGACAGCCGGTCTGTGCCATGACATTGACCACAGGGGAACCAACAACCTCTACCAGATGAAATCCCAGAATCCATTAGCAAAGCTTCATGGCTCATCAATTCTAGAAAGACACCATCTGGAGTTTGGGAAGTTCTTATTGGCAGAAGAGAGCCTGAATATCTATCAGAACCTGAATCGTCGCCAACACGAGCATGTGATCCACCTGATGGACATCGCCATTATTGCTACAGATCTAGCCCTCTACTTCAAAAAAAGAACAATGTTTCAGAAGATTGTGGATGAATCCAAAGGCTATGAAGACAAGAAAAGCTGGGTAGAGTACCTCTCCCTGGAGACAACAAGGAAAGAGATTGTCATGGCAATGATGATGACTGCATGCGACTTGTCTGCTATCACCAAGCCTTGGGAAGTCCAGAGTAAGGTAGCATTGCTGGTGGCTGCTGAATTCTGGGAGCAGGGTGACTTGGAGAGAACAGTACTTGACCAGCAGCCAATTCCCATGATGGACAGAAACAAAGCTGCTGAGTTGCCTAAGTTGCAAGTGGGGTTCATTGACTTCGTGTGTACATTTGTATACAAGGAGTTTTCTCGTTTCCATGAGGAAATCCAGCCCATGTTTGACAGGCTTCAGAATAACAGGAAGGAGTGGAAGGCCTTAGCTGATGAGCACGAGGCTAAAGTGAAGGCTTTGGAGGAAGAAAAGAAAAAAGAAGATGGGAAAATTGCCGCAAAGAAAGCTGGTACCGAAATTTGCAACGGAGGCCCAGCTCCAAAGTCTTCTACCTGCTGCATTCTCATGAACCTGGAGCCACCCAAGCCTGAGATCAGATCAGCCACCAGAGTGGTTGGAGGACCAGTTACCCCTAGGAAAGGACCACCCAAATTCAAGCAGCGGCAAACCCGTCAGTTCAAGAGCAAGCCTCCCAAGAAAGGTGTACAAGGTTTTGGTGATGACATTCCTGGAATGGAGGGCTTGGGAACAGACATCACTGTCATCTGTCCCTGGGAAGCCTTCAACCACTTGGAGCTGCATGAGTTGGCCCAGTATGGCATCATT
Pseudochirops_corinnae  ?????????ATGAAGAGAAATGTGGTCAGCACTCAGCACTCATATGTGAACATCCCTAAGGTGATTGCACAACACACCGAAAAGGAAATAAGAAGGATAGAAAACGGAGGTTGCAGTTCATTCTCCGAC------GATGATGATGACAGTGCCTCTATGATGGAGCATGGAAACCACCAAGGTGGGGATAGTTTCCAAAATAACTCCCGTGTAAAGGAAGGAGCATCCTCACAGAGGAGTCAGTACCTGCCTGGTGCCATTGCACTCTTCAACGTTAACAACAGTAGTAATAAAGACCAAGGGGTGAAAGAAGAA------------AAGAAAAAGAAAAAAGAAAAGAAAAGCAAATCTAGTGATAAAAAGGAGAAGAAGAAG---AAGGAAAAAGAGAAAGAGAAAGAAAAAGAAAAGGAGAATGAGAAGAAAA------------AGAAAGAGGATCAGAATAAAGATAAGAAAGAAAATGAGAAGAAAGAAATTATGGTTATTGATCCAGCAGGAAACACATATTACAACTGGCTGTTTTGTATTACTTTGCCTGTGATGTACAACTGGACCATGATCATTGCAAGAGCATGCTTTGAGGAACTTCAGTCTGATTACTTAGAATACTGGATTGTCTGTGATTACTTATCAGATGCAGTCTATCTTCTTGATATGTTTGTACGAACGAGAACAGGTTACCTGGAACAAGGATTATTGGTGAAAGAAGAGACTAAACTCATAGACAAATATAAATCACATTTGCAATTTAAACTTGATGTTCTCTCCGTGGTACCAACTGATCTGCTCCTCTTACAACTGGGATGGAGCTATCCAGAGGTAAGATTAAACAGATTACTCAGGATATCACGTATGTTTGAGTTCTTCCAACGGACGGAAACGAGGACAAACTATCCAAACATCTTCAGGATTTCTAACCTTGTCATGTATATTGTGATTATCATCCACTGGAATGCATGTGTATACTTTTCCATCTCTAAAGCCATTGGATTTGGGAATGATACATGGGTCTATCCTGATGTTAATGACCCTGAATTTGGTCGTCTGGCTAGAAAGTATGTTTATAGTCTCTACTGGTCAACATTGACCTTAACCACCATTGGTGAAACTCCACCTCCTGTTTTGGACTCTGAATATGTCTTTGTGGTGGTTGACTTCTTGATTGGAGTGTTAATTTTCGCTACTATTGTTGGTAATATTGGCTCCATGATTTCTAATATGAATGCAGCCAGAGCAGAATTTCAATCGAGAATTGATGCTATAAAACAGTATATGCATTTTCGAAATGTAAGCAAAGATATGGAAAAGAGGGTTATCAAGTGGTTTGACTACCTATGGACCAACAAAAAAACAGTAGATGAAAGGGAAGTCTTGAAATATCTACCAGATAAACTAAGGGCAGAGATTGCCATCAGTGTTCACCTAGATACTTTAAAGAAGGTACGTATTTTTGCTGATTGTGAAGCTGGACTATTGGTGGAACTGGTCTTGAAGTTACAGCCTCAAGTCTACAGTCCTGGTGATTACATCTGCAAAAAAGGAGATATTGGACGGGAGATGTACATTATCAAAGAAGGGAAATTAGCTGTGGTAGCTGATGATGGGATCACACAGTTTGTGGTCTTGAGTGATGGTAGTTACTTTGGGGAGATTAGCATTCTTAACATTAAAGGTAGCAAAGCTGGGAACCGAAGAACAGCCAATATTAAAAGTATTGGCTACTCAGATCTCTTCTGTCTGTCAAAAGATGATCTCATGGAAGCTTTAACCGAATACCCAGATGCTAAATGCATGCTAGAAGAGAAAGGCAAACAAATCTTGATGAAGGATGGACTGTTGGACATAAATATTGCAAATGCGGGAAGTGATCCTAAGGACCTAGAAGAGAAGGTCACACGAATGGAGGGATCAGTAGACCTCTTACAAACAAGGTTTGCCAGGATTCTGGCTGAGTATGAATCAATGCAGCAGAAGTTGAAGCAAAGGCTAACTAAAGTTGAGAGATTCTTGAAACCACTAATTGAAACTGAGTTCTCAGATATTGAAGGACTAGAAGCAGAGAGAGGACCCACAGAGTCTACACAGGAAATGGGGGCTGGAGCCAGTGCTGAGGAGAAACACTCAAGAGAATTAGAAAAAAAACTGAAGGAAGATGCTGAGAAAGATGCCAGGACTGTGAAGCTGCTTCTGCTGGGGGCCGGTGAATCTGGAAAAAGCACCATCGTTAAGCAGATGAAAATTATCCATCAAGACGGTTACTCCCTGGAGGAGTGCCTGGAGTTCATTGCGATTATTTACGGCAACACCCTGCAGTCCATTCTGGCCATTGTCCGGGCCATGACAACCCTCAACATCCAGTACGGAGACTCAGCCAGACAAGACGATGCAAGGAAGCTAATGCATATGGCGGACACTATTGAGGAGGGCACAATGCCCAAGGAGATGTCTGACATCATTCAGCGGCTGTGGAAGGACTCAGGCATCCAGGCCTGCTTTGACCGAGCCTCTGAATACCAGCTCAATGACTCTGCAGGATACTACCTCTCAGACCTGGAGCGTCTGGTGACCCCTGGCTATGTGCCCACTGAGCAGGACGTGCTGAGGTCCCGAGTCAAGACAACAGGCATCATTGAGACCCAATTCTCCTTCAAGGACCTCAACTTCAGAATGTTTGACGTGGGGGGCCAGCGCTCAGAGAGGAAAAAATGGATACATTGCTTTGAAGGTGTTACCTGCATCATCTTCATTGCGGCTCTCAGCGCCTACGACATGGTGCTGGTGGAAGATGATGAAGTGAACCGGATGCACGAGAGTCTCCACCTGTTCAACAGCATCTGTAACCATCGTTACTTTGCCACAACATCCATTGTCTTGTTCCTTAACAAAAAAGACGTTTTCACCGAGAAGATTAAGAAGGCCCATCTCAGCATCTGCTTCCCTGACTATGATGGCCCCAACACATACGAGGATGCCGGGAACTACATTAAGGTCCAGTTCTTGGAGCTGAATATGAGGCGGGACGTGAAGGAGATTTACTCGCACATGACTTGCGCCACAGATACCCAGAACGTCAAGTTTGTATTCGATGCAGTCACCGACATCATCATCAAGGAGAATTTGAAGGACTGCGGCCTCTTCATGCCAGTGATCAATATCGAAGATCTGACAGAGAAGGACAAGCTGAAAATGGAAGTGGACCAGCTGAAGAAAGAGGTGACACTGGAGAGGATGGTGGTTTCTAAATGTTGTGAAGAAGTGAGAGACTACATCGAGGAGAGGTCTGGTGAGGACCCCCTTGTGAAGGGAATCCCCGAGGACAAGAACCCCTTCAAGGAGCTCAAGGGAGGCTGCATCATCTCCATGGGGGAAGTGACAGCGGCAGAGGTGGAGAAGTTCCTGGATGCTAATGTTGGCTTTGCTAAGAACTACTACAACCACCAGTTTAGGGCCAAAGTCATCTCTGAGTTATTGGGCGCCAAGGAAGCAGCTGTGGATTTCAGCCACTTTCACTCTTTGACCAGTGTGGAAGAGAGTGAGATTGTCTTTGACCTCCTCCGAGATTTCCAGGACAACCTGCAACTTGAGAAATCTATGCTCAATGTCATGAAGAGGTTATGCTTTCTCCTTCATGCAGACCGAATGAGTCTGTTCATGTACCGGGCGCGGAATGGAATTGCGGAGCTTGCCACCAGGCTCTTCAATGTCCATAAAGATGCAGTCTTGGAGGAGTGCTTGGTGGTGCCTGACTCAGAGATCGTCTTCCCTCTGGATATGGGTGTGGTGGGCCATGTTGCACATTCAAAAAAACTTGTGAACGTCCCCAATACAGAAGAGGATGAGCATTTCTGTGACTTTGTTGATGATCTCACAGAATATAAGACCAAAAACATCTTGGCTTCCCCCATAATGAATGGAAAAGATGTTGTTGCTGTAATCATGGCTGTGAATAAAGTGGATGGAGAATGTTTTACCAAGAGGGATGAAGAGATTCTAACGAAGTACCTTAATTTTGCAAATCTGCTCATGAAGGTGTTCCATCTGAGCTACCTTCACAACTGTGAAACCCGCAGGGGCCAGATCCTCTTGTGGTCTGGGAGCAAAGTCTTTGAAGAACTTACAGACATCGAAAGACAGTTCCACAAAGCCCTTTACACAGTCCGTGCCTTTCTCAACTGTGACAGATACTCTGTGGGGCTTTTGGACATGACCAAGCAAAAGGAATTTTTTGATGTGTGGCCAGTGTTGATGGGAGAAGCCCCACCTTACTCAGGACCCAGGACACCAGATGGAAGGGAAATCAACTTTTATAAGGTCATCGACTATATCCTTCATGGAAAAGAGGACATCAAAGTAATACCGAATCCTGCTCCTGACCACTGGGCTTTGGTTAGTGGTCTCCCAACATATGTTGCCCAGAATGGCCTGATTTGCAATATCATGAATGCTGCATCAGAAGACTTTTTCGACTTCCAGAAAGAACCTCTGGATGAATCTGGATGGATGATTAAAAATGTCCTCTCGATGCCCATAGTCAATAAGAAGGAAGAAATCGTTGGAGTGGCTACATTTTACAATCGAAAAGATGGCAAACCCTTTGATGAAATGGATGAGACTCTTATGGAGTCTCTAACCCAGTTCCTTGGCTGGTCTGTCCTAAACCCTGACACCTACGAGTCAATGAACAAACTGGAAAACAGGAAGGATATATTCCAGGACATGGTCAAATATCATGTGAAGTGTGACAATGAAGAGATACAGGAAATACTGAAAACTAGAGAAGTGTATGGGAAGGAGCCCTGGGACTGTGAAGAAGAGGAGTTAGCTGAAATTCTGCAAGGTGAACTCCCAGATGCAGAAGCATATGAAATTAATAAATTCCACTTCAGTGACCTGCCCCTGACAGAGCTGGAGCTAGTGAAATGTGGAATCCAGATGTATTATGAACTGAAAGTGGTGGATAAGTTTCACATACCCCAGGAGGCCCTAGTACGGTTCATGTACTCTCTCAGCAAAGGGTACCGAAGAATTACGTACCACAACTGGCGCCATGGATTCAACGTGGGACAGACCATGTTCTCATTGCTTGTGACTGGGAAGCTGAAACGGTATTTCACAGATCTGGAGGCACTGGCCATGGTAACTGCTGCTTTCTGCCATGACATTGATCACAGAGGCACCAATAATCTCTACCAGATGAAATCCCAGAATCCACTGGCCAAACTACATGGATCTTCCATCTTGGAAAGACATCATTTGGAATTTGGCAAAACACTGCTGAGGGATGAGAGTCTAAACATCTTCCAGAACCTTAATCGAAGGCAGCATGAGCATGCCATCCATATGATGGATATCGCAATCATTGCTACTGACCTGGCCCTTTATTTCAAAAAAAGGACAATGTTCCAGAAGATTGTGGATCAGTCTAAAACTTTTGAGAATGAACATGAATGGACCCAGTACATGATGCTGGAACAGACTCGGAAGGAAATTGTCATGGCAATGATGATGACCGCCTGTGACCTGTCTGCTATAACCAAGCCCTGGGAAGTTCAGAGCAAGGTGGCTCTTTTGGTGGCTGCTGAATTCTGGGAACAAGGAGATCTGGAGAGAACTGTGCTCCAGCAGAACCCTATTCCCATGATGGACAGGAATAAAGCAGATGAGCTCCCCAAGCTGCAAGTTGGTTTCATCGACTTCGTCTGTACCTTTGTCTACAAGGAATTTTCCCGGTTTCATGAGCAGATCACCCCCATGCTGGATGGCATCACCAATAACCGGAAGGAGTGGAAGGCACTGGCTGATGAATACGATACCAAGATGAAAACCCTGGAAGAGGAGAAGCAGAAAAAAACACAGGCCAAGCAAG???????????????????????????????????????????????????????????????????????ATGGCCCTCAGTCAGGAAGATGTGGAGAAATTTCTCAATGAAAATCCCACTTTCACAGAGCAATACTTTGAAAAAGTTCTGAGCCCCGAGAATGTGGTTGGTGCTTGTGAGGGTAGGGGCCTGGTGGATTTCTCAACCTTTAAAGAACTATGCCAGGTGGAAGAGAGCGAAGCCCTCTTTGAACTTGTTCAGGACATGCAAGAAAGTATCAACATGGAGAAGGTGGTCTTCAAAATCCTGAGGAGGGTATGTACCCTTATCCATGCTGACCGTTGCAGCCTCTTCATGTACCGGCAGAGGAATGGTGTTGCAGAACTAGCCACAAGGCTCTTCAACGTCCAACCCAGCAGCACCCTGGAGGAGTGCCTGGTGCCCCCTGATTCTGAAATTGTCTTCCCTCTGGACATCGGGATCGTAGGGCATGTGGCACAGACAAAGAAGACCATCAATGTCCAGGACGTTAATGAGTGCCCCCATTTCAGCTCATTCGCAGATGAACTTACTGAGTATGTGACCAAGAACATACTTGCCACACCCATCATGAATGGCAAAGATGTTGTTGCTATAATCATGGCCATAAATAAAACTGATGGCCCATTTTTCACCAATGAAGATCAAGACGTTTTCTTGAAGTATCTGAATTTTGCCTCCTTAAACCTCAAAATCTATCATTTGAGCTATCTGCACAATTGTGAGACTCGAAGAGGCCAGGTACTGCTTTGGTCTGCCAATAAGGTGTTTGAGGAGCTTACGGATATTGAGAGACAATTCCACAAGGCCTTCTACACAGTTCGAGCCTACCTAAACTGTGATCGCTACTCTGTGGGCCTCCTGGATATGACTAAGGAAAAAGAATTCTTTGATGTGTGGCCAGTGCTTATGGGAGAAGCTCAACCATATTCAGGCCCCCGAACTCCTGATGGCAGAGAAATTCAGTTTTACAAAGTAATTGACTATATCCTTCATGGCAAAGAAGATATTAAAGTCATTCCAACTCCCCCAGCGGATCACTGGGCATTGGCCAGTGGCCTCCCAACCTACGTAGCAGAAAGTGGCTTTATCTGTAACATTATGAATGCCCCTGCAGATGAGATGTTTCAATTTCAGGAAGGGCCACTAGATGACTCTGGATGGATTATAAAAAACGTCCTCTCCATGCCCATAGTCAACAAAAAAGAGGAGATTGTTGGTGTTGCTACTTTTTACAATAGGAAAGATGGGAAACCCTTCGATGAACAAGATGAAGTTCTTATGGAGTCTCTAACACAATTCCTTGGTTGGTCTGTGCTCAACCCTGATACCTATGACAAGATGAATAAACTGGAAAACCGAAAGGACATTGCCCAAGACATGGTGCTGTACCACGTGAGATGTGATAAGGATGAAATCCAGGAAGTGCTGCCAACAAGAGAACGTCTAGGAAGGGAACCCATGGACTGTGATGAGGATGAGCTCAGAGCAATTCTGAAAGACGAGCTGCCAGGACCCACCAAGTTTGACATCTATGAGTTCCACTTCTCAGACCTGGAATGTACGGAGCTGGAGCTGGTAAAATGTGGAATCCAGATGTACTATGAGCTGGGTGTGGTCAAGAAGTTCCAGATCCCCCAGGAGGTTCTAGTTCGTTTCTTATACTCAGTCAGCAAAGGATACCGAAGAATCACTTATCATAACTGGCGCCATGGCTTTAATGTGGCCCAAACTATGTTCACACTTCTCATGACAGGCAAATTGAAGGACTATTACACAGATCTGGAAGCTCTTGCCATGGTGACAGCCGGTCTGTGCCATGACATTGACCACAGGGGAACCAACAACCTCTACCAGATGAAATCCCAGAATCCATTAGCAAAGCTTCATGGCTCATCAATTCTAGAAAGACATCATCTGGAGTTTGGGAAGTTCTTACTTGCAGAAGAGAGCCTGAATATCTTTCAGAACCTGAATCGTCGCCAACATGAACATGTGATCCACCTGATGGATATCGCCATTATTGCCACAGATCTAGCCCTCTACTTCAAAAAAAGAACAATGTTTCAGAAGATTGTGGATGAATCCAAAGGGTATGAAGACAAGAAAAGCTGGGTAGAGTACCTCTCCCTGGAGACAACAAGGAAAGAGATTGTCATGGCAATGATGATGACTGCATGTGACTTGTCTGCCATCACCAAGCCTTGGGAAGTCCAGAGTAAGGTAGCATTGCTGGTGGCTGCTGAGTTCTGGGAGCAGGGTGACTTGGAGAGAACGGTACTTGACCAGCAGCCAATTCCCATGATGGACAGAAACAAAGCTGCTGAGCTGCCTAAGTTGCAAGTGGGGTTCATTGACTTCGTGTGTACATTTGTATACAAGGAGTTTTCACGTTTCCACGAGGAAATCCAGCCCATGTTTGACAGGCTTCAGAATAACAGGAAGGAGTGGAAGGCCCTGGCTGATGAGCATGAGACTAAAGTGAAGGCTTTGGAGGAAGAAAAGAAAAAAGAAGATGGGAAAATTGCTGCAAAGAAAGCTGGTACCGAGATTTGCAATGGAGGCCCGGCTCCAAAGTCTTCTACCTGCTGCATTCTCATGAACCTGGAGCCACCCAAGCCTGAGATCAGATCAGCCACCAGAGTGGTTGGAGGACCAGTTACCCCTAGGAAAGGACCACCCAAATTCAAGCAGCGGCAAACTCGTCAGTTCAAGAGCAAGCCCCCCAAGAAAGGTGTACAAGGTTTCGGTGATGACATTCCTGGAATGGAGGGCTTGGGAACAGACATCACTGTCATCTGTCCCTGGGAAGCCTTCAACCACTTGGAGCTGCATGAGTTGGCCCAGTATGGCATCATC
Pseudochirops_cupreus  ?????????ATGAAGAGAAATGTGGTCAGCACTCAGCACTCATATGTGAACATCCCTAAGGTGATTGCACAACACACCGAAAAGGAAATAAGAAGGATAGAAAACGGAGGTTGCAGTTCATTCTCCGAC------GATGATGATGACAGTGCCTCTATGATGGAGCATGGAAACCACCAAGGTGGGGATACTTTCCAAAATAACTCCCGTGTAAAGGAAGGAGCATCCTCACAGAGGAGTCAGTACCTGCCTGGTGCCATTGCACTCTTCAACGTTAACAACAGTAGTAATAAAGACCAAGGGGTGAAAGAAGAA------------AAGAAAAAGAAAAAAGAAAAGAAAAGCAAATCTAGTGATAAAAAGGAGAAGAAGAAG---AAGGAAAAAGAGAAAGAGAAAGAAAAAGAAAAGGAGAATGAGAAGAAAA------------AGAAAGAGGATCAGAATAAAGATAAGAAAGAAAATGAGAAGAAAGAAATTATGGTTATTGATCCAGCAGGAAACACATATTACAACTGGCTGTTTTGTATTACTTTGCCTGTGATGTACAACTGGACCATGATCATTGCAAGAGCATGCTTTGAGGAACTTCAGTCTGATTACTTAGAATACTGGATTGTCTGTGATTACTTATCAGATGCAGTCTATCTTCTCGATATGTTTGTACGAACGAGAACAGGTTACCTGGAACAAGGATTATTGGTGAAAGAAGAGACTAAACTCATAGACAAATATAAATCACATTTGCAATTTAAACTTGATGTTCTCTCCGTGGTACCAACTGATCTGCTCCTTTTACAATTGGGATGGAGCTATCCAGAGGTAAGATTAAACAGATTACTCAGGATATCACGTATGTTTGAGTTCTTCCAACGGACAGAAACGAGGACAAACTATCCAAACATCTTCAGGATTTCTAACCTTGTCATGTATATTGTGATTATCATCCACTGGAATGCATGTGTATACTTTTCCATCTCTAAAGCCATTGGATTTGGGAATGATACATGGGTCTATCCTGATGTTAATGACCCTGAATTTGGTCGTCTGGCTAGAAAGTATGTTTATAGTCTCTACTGGTCGACATTGACCTTAACCACCATTGGTGAAACTCCACCTCCTGTTTTGGACTCTGAATATGTCTTTGTGGTGGTTGACTTCTTGATTGGAGTGTTAATTTTCGCTACTATTGTTGGTAATATTGGCTCCATGATTTCTAATATGAATGCAGCCAGAGCAGAATTTCAATCGAGAATTGATGCTATAAAACAGTATATGCATTTTCGAAATGTAAGCAAAGATATGGAAAAGAGGGTTATCAAGTGGTTTGACTACCTATGGACCAACAAAAAAACAGTAGATGAAAGGGAAGTCTTGAAATATCTACCAGATAAACTAAGGGCAGAGATTGCCATCAGTGTTCACCTAGACACTTTAAAGAAGGTACGTATTTTTGCTGATTGTGAAGCTGGACTATTGGTGGAACTGGTCTTGAAGTTACAGCCTCAAGTCTACAGTCCTGGTGATTACATCTGCAAAAAAGGAGATATTGGACGGGAGATGTACATTATCAAAGAAGGGAAATTAGCTGTGGTAGCTGATGATGGGATCACACAGTTTGTGGTCTTAAGTGATGGTAGTTACTTTGGGGAGATTAGCATTCTTAACATTAAAGGTAGCAAAGCTGGGAACCGAAGAACAGCCAATATTAAAAGTATTGGCTACTCAGATCTCTTCTGTCTGTCAAAAGATGATCTCATGGAAGCTTTAACCGAATACCCAGATGCTAAATGCATGCTAGAAGAGAAAGGCAAACAAATCTTGATGAAGGATGGACTGTTGGACATAAATATTGCAAATGCAGGAAGTGATCCTAAGGACCTAGAAGAGAAGGTCACACGAATGGAGGGATCAGTAGACCTCTTACAAACAAGGTTTGCCAGGATTCTGGCTGAGTATGAATCAATGCAGCAGAAGTTGAAGCAAAGGCTAACTAAAGTTGAGAGATTCTTGAAACCACTAATTGAAACTGAGTTCTCAGATATTGAAGGACTAGAAGCAGAGAGAGGACCCACAGAGTCTACACAGGAAATGGGGGCTGGAGCCAGTGCTGAGGAGAAACACTCAAGAGAATTAGAAAAAAAACTGAAGGAAGATGCCGAGAAAGATGCCAGGACTGTGAAGCTGCTTCTGCTGGGGGCCGGCGAATCTGGAAAAAGCACCATCGTTAAGCAGATGAAAATTATCCATCAAGACGGTTACTCCCTGGAGGAGTGCCTGGAGTTCATTGCGATTATTTACGGCAACACCCTGCAGTCCATTCTGGCCATTGTCCGGGCCATGACAACCCTCAACATCCAGTACGGAGACTCAGCCAGACAAGACGATGCAAGGAAGCTAATGCATATGGCCGACACTATTGAGGAGGGCACAATGCCCAAGGAGATGTCTGACATCATTCAGCGGCTGTGGAAGGACTCAGGCATCCAGGCCTGCTTTGACCGAGCCTCTGAATACCAGCTCAACGACTCTGCAGGATACTACCTCTCAGACCTGGAGCGTCTGGTGACCCCTGGCTATGTGCCCACCGAGCAGGATGTGCTGAGGTCCCGAGTCAAGACAACAGGCATCATTGAGACCCAATTCTCCTTCAAGGACCTCAACTTCAGAATGTTTGACGTGGGGGGCCAGCGCTCAGAGAGGAAAAAATGGATACACTGCTTCGAAGGTGTTACCTGCATCATCTTCATTGCGGCTCTTAGCGCCTACGACATGGTGCTGGTGGAAGATGATGAAGTGAACCGGATGCACGAGAGTCTCCACCTGTTCAACAGCATCTGTAACCATCGTTACTTTGCCACAACATCCATTGTCTTGTTCCTTAACAAAAAAGACGTTTTCACCGAGAAGATTAAGAAGGCCCATCTCAGCATCTGCTTCCCTGACTATGATGGCCCCAACACATACGAGGATGCCGGGAACTATATTAAGGTTCAGTTCCTGGAGCTGAATATGAGGCGGGACGTGAAGGAGATTTACTCGCACATGACTTGCGCCACAGATACCCAGAACGTCAAGTTTGTATTCGACGCAGTCACCGACATCATCATCAAGGAGAATTTGAAGGACTGCGGCCTCTTCATGCCAGTGATCAATATCGAAGATCTGACAGAGAAGGACAAGCTGAAAATGGAAGTGGACCAGCTGAAGAAAGAGGTGACGCTGGAGAGGATGGTGGTTTCGAAATGTTGTGAAGAAGTGAGAGACTACATCGAGGAGAGGTCTGGTGAGGACCCTCTTGTGAAGGGGATCCCTGAGGACAAGAACCCCTTCAAGGAGCTCAAGGGAGGCTGCATCATCTCCATGGGGGAAGTGACAGCTGCAGAGGTGGAGAAGTTCCTGGATGCTAATGTTGGCTTTGCTAAGAACTACTACAACCACCAGTTTAGGGCCAAAGTCATCTCTGAGTTATTGGGCGCCAAGGAAGCAGCTGTGGATTTCAGCCACTTTCACTCCTTGACCAGTGTGGAAGAGAGTGAGATTGTCTTTGACCTCCTCCGAGATTTCCAGGACAACCTGCAACTTGAGAAATCTATGCTCAATGTCATGAAGAGGTTATGCTTTCTCCTTCATGCAGACCGAATGAGTCTGTTCATGTACCGGGCGCGGAATGGAATTGCGGAGCTTGCCACCAGGCTCTTCAATGTCCATAAAGATGCAGTCTTGGAGGAGTGCTTGGTGGTGCCTGACTCAGAGATCGTCTTCCCTCTGGATATGGGTGTGGTGGGCCATGTTGCACATTCAAAAAAACTTGTGAACGTCCCCAATACAGAAGAGGATGAGCATTTCTGTGACTTTGTTGATGATCTCACAGAATACAAGACCAAAAACATCTTGGCTTCCCCCATAATGAATGGAAAAGATGTTGTTGCTGTAATCATGGCTGTGAATAAAGTGGATGGAGAATGTTTTACCAAGAGGGATGAAGAGATTCTAACGAAGTACCTTAATTTTGCAAATCTGCTCATGAAGGTGTTCCATCTGAGCTACCTTCACAACTGTGAAACCCGCAGGGGCCAGATACTCTTGTGGTCTGGGAGCAAAGTCTTTGAAGAACTTACAGACATCGAAAGACAGTTCCACAAAGCCCTTTACACAGTCCGTGCCTTTCTCAACTGTGACAGATACTCTGTGGGGCTTTTGGACATGACCAAGCAAAAGGAATTTTTTGATGTGTGGCCAGTGCTGATGGGAGAAGCCCCACCTTACGCAGGACCCAGGACACCAGATGGAAGGGAAATCAACTTTTATAAGGTCATCGACTATATCCTTCACGGAAAAGAGGACATCAAAGTAATACCGAATCCTGCTCCTGACCACTGGGCTTTGGTTAGTGGTCTCCCAACGTATGTTGCCCAGAATGGCCTGATTTGCAATATCATGAATGCTGCATCAGAAGACTTTTTCGACTTCCAGAAAGAACCTCTGGATGAATCTGGATGGATGATTAAAAATGTCCTCTCGATGCCCATAGTCAATAAGAAGGAAGAAATCGTTGGAGTGGCTACGTTTTACAATCGAAAAGATGGCAAACCGTTTGATGAAATGGATGAGACTCTTATGGAGTCTCTAACCCAGTTCCTTGGCTGGTCTGTCCTAAACCCTGACACCTATGAGTCAATGAACAAACTGGAAAACAGGAAGGATATATTCCAGGACATGGTCAAATATCACGTGAAGTGTGACAATGAAGAGATACAGGAAATACTGAAAACTAGAGAAGTGTATGGGAAGGAGCCCTGGGACTGTGAAGAAGAGGAGTTAGCTGAAATTCTGCAAGGTGAACTCCCAGATGCAGAAGCATATGAAATTAATAAATTCCACTTCAGTGACCTGCCCCTGACAGAGCTGGAGCTAGTGAAATGTGGAATCCAGATGTATTATGAACTGAAAGTGGTGGATAAGTTTCACATACCCCAGGAGGCCCTAGTACGGTTCATGTACTCTCTCAGCAAAGGGTACCGAAGAATTACGTACCACAACTGGCGCCATGGATTCAACGTGGGACAGACCATGTTCTCATTGCTTGTGACTGGGAAGCTGAAACGGTATTTCACAGATCTGGAGGCGCTGGCCATGGTAACTGCTGCTTTCTGCCATGACATTGATCACAGAGGCACCAATAATCTCTACCAGATGAAATCCCAGAATCCACTGGCCAAACTACATGGATCTTCCATCTTGGAAAGACATCATTTGGAATTTGGCAAAACACTGCTGAGGGATGAGAGTCTAAACATCTTCCAGAACCTTAATCGAAGGCAGCATGAGCATGCCATCCATATGATGGATATCGCAATCATTGCTACTGACCTGGCCCTTTATTTCAAAAAAAGGACAATGTTCCAGAAGATTGTGGATCAGTCTAAAACTTTCGAGAATGAACATGAATGGACCCAGTACATGATGCTGGAACAGACTCGGAAGGAAATTGTCATGGCAATGATGATGACCGCCTGTGACCTGTCTGCTATAACCAAGCCCTGGGAAGTTCAGAGCAAGGTGGCTCTTTTGGTGGCTGCTGAATTCTGGGAACAAGGAGATCTGGAGAGAACTGTGCTCCAGCAGAACCCTATTCCCATGATGGACAGGAATAAAGCAGATGAGCTCCCCAAGCTGCAAGTTGGTTTCATTGACTTCGTCTGTACCTTTGTCTACAAGGAATTTTCCCGGTTTCATGATCAGATCACCCCCATGCTGGATGGCATCACCAATAACCGGAAGGAGTGGAAGGCACTGGCTGATGAATATGATGCCAAGATGAAAACCCTGGAAGAGGAGAAGCAGAAAAAAGCACAGGCCAAGCAAGCAGCTGCTGGACACCAGGGAGCACCTGCGGCTGAAGGAGGAGCTTCACAGTCCAAGTCCTGCTCTATTCAGATGGCCCTCAGTCAGGAAGATGTGGAGAAATTTCTCAATGAAAACCCTGCTTTCACAGAGCAATACTTTGAAAAAGTTCTGAGCCCCGAGAATGTGGTTGGTGCTTGTGAGGGTAGGGGCCTGGTGGATTTCTCAACCTTTAAAGAACTATGCCAGGTGGAAGAGAGCGAAGCCCTCTTTGAACTTGTTCAGGACATGCAAGAAAGTATCAACATGGAGAAGGTGGTCTTCAAAATCCTGAGGAGGGTATGTACCCTCATCCATGCTGACCGTTGCAGCCTCTTCATGTACCGGCAGAGGAATGGTGTTGCAGAACTAGCCACAAGGCTCTTCAACGTCCAACCCGGCAGCACCCTGGAGGAGTGCCTGGTGCCCCCTGATTCCGAAATTGTCTTCCCTCTGGACATCGGGGTCGTAGGGCATGTGGCACAGACAAAGAAGACCATCAATGTCCAGGATGTTAATGAGTGCCCCCATTTCAGCTCATTCGCAGATGAACTTACTGAGTATGTGACCAAGAACATACTTGCCACACCCATCATGAATGGCAAAGATGTTGTTGCTATAATCATGGCCATAAATAAAACTGATGGCCCATTTTTCACCAATGAAGATCAAGACGTTTTCTTGAAGTATCTGAATTTTGCCTCCTTAAACCTCAAAATCTATCATTTGAGCTATCTGCACAATTGTGAGACTCGAAGAGGCCAGGTACTGCTTTGGTCCGCCAATAAGGTGTTTGAGGAGCTTACAGATATTGAGAGACAATTCCACAAGGCCTTCTACACAGTTCGAGCCTACCTAAACTGTGATCGCTACTCTGTGGGCCTCCTGGATATGACTAAGGAAAAAGAGTTCTTTGATGTGTGGCCAGTGCTTATGGGAGAAGCTCAACCATATTCAGGCCCCCGAACTCCTGATGGCAGAGAAATCCAGTTTTACAAAGTAATTGACTATATCCTTCATGGCAAAGAAGATATTAAAGTCATTCCAACTCCCCCAGCGGATCACTGGGCACTGGCCAGTGGCCTCCCAACGTACGTAGCGGAAAGTGGCTTTATCTGTAACATTATGAATGCCCCTGCAGATGAGATGTTTCAATTTCAGGAAGGGCCACTAGATGACTCTGGATGGATTATAAAAAACGTCCTCTCCATGCCCATAGTCAACAAAAAAGAGGAGATTGTTGGTGTTGCTACTTTTTACAACAGGAAAGATGGGAAACCCTTCGATGAACAAGATGAAGTTCTTATGGAGTCTCTAACACAATTCCTTGGTTGGTCTGTGCTCAACCCTGATACCTATGACAAGATGAATAAACTGGAAAACCGAAAGGACATTGCCCAAGACATGGTGCTGTACCACGTGAGATGTGATAAGGATGAAATCCAGGAAGTGCTGCCAACAAGAGAACGTCTGGGAAGGGAACCCGTGGACTGTGATGAGGATGAGCTCAAAGCAATCCTGAAAGACGAGCTGCCAGGACCCACCAAGTTTGACATCTATGAGTTCCACTTCTCAGACCTGGAATGTACAGAGCTGGAGCTGGTAAAATGTGGAATCCAGATGTACTATGAGCTGGGTGTGGTCAAGAAGTTCCAGATCCCCCAGGAGGTTCTAGTTCGTTTCTTATACTCAGTCAGCAAAGGATACCGAAGAATCACTTATCATAACTGGCGCCATGGCTTTAATGTGGCCCAAACCATGTTCACACTTCTCATGACAGGCAAATTGAAGGACTATTACACAGATCTGGAAGCTCTTGCCATGGTGACAGCCGGTCTGTGCCATGACATTGACCACAGGGGAACCAACAACCTCTACCAGATGAAATCCCAGAATCCATTAGCAAAGCTTCATGGCTCATCAATTCTAGAAAGACACCATCTGGAGTTTGGGAAGTTCTTACTTGCAGAAGAGAGCCTGAATATCTTTCAGAACCTGAATCGTCGCCAACACGAGCATGTGATCCACCTGATGGATATCGCCATTATTGCCACAGATCTAGCCCTCTACTTCAAAAAAAGAACAATGTTTCAGAAGATTGTGGATGAATCCAAAGGGTATGAAGACAAGAAAAGCTGGGTAGAGTACCTCTCCCTGGAGACAACAAGGAAAGAGATTGTCATGGCAATGATGATGACTGCATGTGACTTGTCTGCCATCACCAAGCCTTGGGAAGTCCAGAGTAAGGTAGCATTGCTGGTGGCTGCTGAGTTCTGGGAGCAGGGTGACTTGGAGAGAACGGTACTTGACCAGCAGCCAATTCCCATGATGGACAGAAACAAAGCTGCTGAGCTGCCTAAGTTGCAAGTGGGGTTCATTGACTTCGTGTGTACATTTGTATACAAGGAGTTTTCACGTTTCCACGAGGAAATCCAGCCCATGTTTGACAGGCTTCAGAATAACAGGAAGGAGTGGAAGGCCCTGGCTGATGAGCACGAGGCTAAAGTGAAGGCTTTGGAGGAAGAAAAGAAAAAAGAAGATGGGAAAATTGCTGCAAAGAAAGCTGGTACCGAGATTTGCAACGGAGGCCCAGCTCCAAAGTCTTCTACCTGTTGCATTCTCATGAACCTGGAGCCACCCAAGCCTGAGATCAGATCAGCCACCAGAGTGGTTGGAGGACCAGTTACCCCTAGGAAAGGACCACCCAAATTCAAGCAGCGGCAAACTCGTCAGTTCAAGAGCAAGCCCCCCAAGAAAGGTGTACAAGGTTTCGGTGATGACATTCCTGGAATGGAGGGCTTGGGAACAGACATCACTGTCATCTGTCCCTGGGAAGCCTTCAACCACTTGGAGCTGCATGAGTTGGCCCAGTATGGCATCATC
Sarcophilus_harrisii  ?????????ATGAAGAGAAATGTAGTCAGCACTCAGCATTCATATGTGAACATCCCCGAGGTGATTGTACAAGACACCTCAGAGGAACTAAGAAGGATAGAAAATGGAGGTTACAGTTCACTCTCTGATGATGATGATGATGATGACAGTGTCTCTGGGATGGAGCATGGAAACCACCAAGAGGGGGATGTTTTCAGAAATAACTCCAGTGAAAAGGAAAGAACATCTTCACAGAGGAGTCAGTACCTTCCTGGTCCCATTGCACTCTTCAATGTTAACAACAGCAGCAATAAAGACCAAGAGGTGAAAGAGGAAGAGGAAAAGAAAAAGAAAAAGAAAAAAGAAAAGAAAGACAAATCCGATGATAAAAAGGAGAAGAAAAAGGATCCAGAAAAGAAAAAGAATAAGGAAAAAAAGAAAGAGAAAGAGAAGAAAA------------AGAAAGAGGAACCGAAAAAAGATAAGAAAGAAGATGAGAAGAAAGAAGTTACAGTTATTGATCCAGCGGGGAACACATATTACAACTGGCTGTTTTGTATAGCTATGCCTGTGATGTACAACTGGACCATGATCATTGCAAGAGCATGTTTTGAGGAACTTCAGTCTAATTACTTAACATATTGGATTATTTTGGACTACTTCTCAGATGTAATCTATATTCTTGACATGATTGTACGAACAAGGACAGGTTACCTGGAACAAGGATTAATTGTGAAAGATCAGTCTAAGCTCTTGAACAAATATAAGTCACATTTGCAATTTAAACTTGACGTTATCTCAGTGATACCAACTGATCTGCTGTTTTTTAAATTGGGATGGAACTATCCAGAGATAAGATTAAACAGATTACTCAGGATATCACGGATGTTTGAATTCTTCCAAAGGACCGAAACAAGGACAAACTATCCAAATATCTTTAGGATTTCTAATCTTTGCATGTATATTGTGATTATCATCCACTGGAATGCATGTGTATACTATTCTATCTCTAAAGCCATTGGATTTGGGAATGATACATGGGTCTATCCTGACATTAATGACCCTGAATTTGGTCGTCTGGCTAGAAAGTATGTTTATAGTCTCTACTGGTCAACACTGACCTTAACCACCATTGGTGAAACGCCCCCTCCTGTTTTGGACTCTGAGTATGTCTTCGTGGTGGTTGACTTCTTGATTGGAGTGTTAATTTTTGCTACCATCGTCGGTAATATCGGCTCCATGATTTCTAATATGAATGCAGCCAGAGCAGAATTTCAAGGAAAAATTGATGCTGTGAAACAGTATATGCATTTTCGAAATGTGAGCAAAGATATGGAAAAGAGGGTTATCAAGTGGTTTGACTACTTATGGACAAATGAAAAAACAGTAGATGAAAGGGAAGTCTTGAGATATCTACCAGATAAACTAAAGGCGGAGATCGCCATCAATGTTCACCTAGACACATTAAAGAAAGTACGCATTTTTTCCGATTGTGAAGCTGGACTATTGGTGGAACTGGTCTTGAAGTTACAGCCTCAGGTCTATAGTCCTGGTGATTACATTTGCAAAAAAGGAGACATTGGACGGGAGATGTACATTATCAAAGAAGGGAAACTGGCTGTGGTAGCAGATGATGGGATCACACAGTTTGTGGTCTTGAGTGACGGTAGTTACTTCGGAGAGATTAGCATCCTCAACATTAAAGGCAGCAAAGCTGGCAACCGAAGAACAGCCAATATTAAAAGTATCGGTTACTCAGATCTCTTCTGCCTATCAAAAGATGATCTCATGGAAGCTCTAACTGAATACCCAGATGCTAAATGTATTCTAGAAGAGAAAGGCAGACAAATCTTAATGAAGGATGGACTGTTGGATATAAATATTGCAAATGCAGGAAGTGATCCTAAGGACCTGGAAGAGAAGGTCACACAAATAGAGGGATCAGTAGATCGTTTGCATACAAGATTTGCCAGGATTCTGGCTGAGTATGAATCAATGCAAGCGAAGTTGAAGCAAAGGCTAACTAAAGTTGAGAAATTCTTGAAACCAATCATTGAAACAGAGTTCTCAGATATCGAAGCACTAGAA---------------ACAGAGTCTACACAGGAAATGGGGGCTGGAGCCAGTGCTGAGGAGAAACATTCAAGGGAATTGGAAAAGAAACTGAAGGAAGATGCTGAGAAAGATGCTCGGACAGTGAAGCTGCTTCTGCTGGGGGCTGGTGAATCTGGAAAAAGCACCATCGTTAAGCAGATGAAAATTATCCATCAAGATGGTTACTCCCTGGAGGAGTGCCTAGAGTTTATTGCCATCATTTATGGCAACACCCTACAGTCCATTCTGGCCATTGTCCGAGCCATGACAACCCTCAACATCCAGTACGGAGACTCAGCCAGACAAGATGATGCAAGGAAGCTAATGCATATGGCAGACACTATCGAGGAGGGCACAATGCCCAAGGAGATGTCCGACATCATTCAACGACTGTGGAAGGACTCGGGCATCCAAGCCTGCTTTGACCGAGCCTCTGAATACCAGCTAAATGACTCTGCGGGATACTACCTCTCAGACCTGGAGCGGCTGGTGACCCCTGGTTACGTGCCCACAGAGCAGGACGTGCTGAGGTCCCGAGTCAAGACAACAGGTATCATTGAGACCCAGTTCTCCTTCAAGGACCTCCACTTCAGAATGTTTGATGTGGGTGGCCAACGCTCAGAGAGGAAAAAATGGATCCACTGCTTCGAAGGTGTCACCTGCATCATCTTCATTGCGGCTCTCAGCGCCTATGACATGGTGTTGGTGGAAGATGATGAAGTGAACCGGATGCACGAGAGTCTCCACCTGTTCAACAGCATCTGTAACCACCGTTACTTTGCCACGACCTCCATTGTCTTGTTCCTTAACAAAAAGGACGTTTTCACAGAGAAGATTAAGAAGGCCCCCCTCAACATCTGCTTTCCTGACTATGACGGCCCCAACACCTACGACGATGCAGGGAACTACATTAAGATACAGTTCCTGGAGCTGAACATGCGGCGGGATGTGAAGGAGATCTACTCGCACATGACGTGCGCCACAGATACCCAGAACGTCAAATTTGTCTTCGATGCCGTCACTGACATCATCATCAAGGAGAACCTGAAGGACTGCGGTCTCTTCATGCCGGTGATCAATATCGAAGACCTGACGGAGAAGGACAAGCTGAAGATGGAGGTGGAGCAGCTGAAGAAAGAGCTGACGCTGGAGAGGCAGGTGGTCTCGAAATCCTGTGAAGAAGTGAGGGACTACATCGAGGAGAGGTCGGGGGAGGACCCTCTTGTGAAGGGGATCCCGGAGGACAAGAACCCCTTCAAGGAGATCAAGGGGGGCTGCGTCATCTCCATGGGGGAAGTGACAGAGGCAGAAGTGGAGAAGTTTCTGGATGAAAATATCGGCTTTGCCAAGAACTACTACAACCTCCAGTTCCGGGCCAGGGTCATCTCCGAGCTGCTGGGGGCCCGGGAAGCCTCCGTGGACTTCAGCCACTTCCACCCCTTGACCAGCGTGGAAGAAAGCGAGATCATGTTTGACCTGCTGCGAGATTTCCAAGAGAACTTGCAGCCTGAGAAGTCAATGATGAACCTCATGAAGAAGCTGTGCTTTCTCCTGCAGGCAGATCGCATGAGTCTGTTCATGTACCGGGCACGGAATGGGATTGCAGAGCTTGCTACCAGGATCTTCAATGTCCACACAGAGGCGGCCTTTGAGGAGTGCCTGGTGATGCCCGATTCAGAGATTGTCTTCCCTCTGGATATGGGCGTGGTGGGCTATACTGCCCAATCCAAAAAACTTGTGAACGTCCCCAATGCAGAAGAGGATGAACACTTCTGTGATTTTGTTGATGAACTCACAGAATACAAGACCAAAAACATCTTAGCTTCCCCTATAATGAATGGAAAAGATGTTGTAGCTATTATCATGGCTGTGAATAAAGTGGATGGACCATGTTTTACCAAGAGGGATGAAGAGATTCTAATGAAGTACCTCAATTTTGGAAATTTGTTCATGAAGGTGTTCCATCTATCCTATCTTCATAATTGTGAAACCCGCAGGGGCCAGATACTCCTGTGGTCTGGGAGCAAAGTGTTTGAAGAACTTACAGACATCGAGAGGCAGTTCCACAAAGCCCTTTACACAGTCCGTGCCTTTCTCAACTGTGACAGATACTCTGTGGGACTCTTGGACATGACCAAGCAAAAGGAATTTTTTGATGTGTGGCCAGTGTTGATGGGAGAAGCCCCACCTTACACAGGACCCAAGACACCAGATGGAAGGGAAATCAACTTCTATAAAATTATCGACTATATCCTTCATGGGAAAGAGGATATTAAAGTAATACCGAATCCCCCTCCTGACCACTGGTCTTTGGTTAGTGGTCTCCCAACATATGTTGCCCAGAATGGTCTGATTTGCAATATCATGAATGCTGCTTCAGAAGACTTTTTCGCTTTCCAGAAAGAACCTCTGGATGAATCTGGATGGATGATTAAAAATGTCCTCTCAATGCCCATAGTCAACAAGAAGGAAGAAATCGTTGGAGTGGCTACATTTTATAATCGAAAAGATGGAAAGCCCTTTGATGACATGGATGAAACTCTCATGGAGTCTCTAGCCCAGTTCCTTGGCTGGTCTGTCCTAAATCCTGACACCTATGAGTCAATGAACAAGCTGGAAAACAGGAAGGATATATTTCAGGATATGGTCAAATATCATGTGAAGTGTGACAATGATGAGATACAGGAAATCCTGAAAACTAGAGAAGTCTATGGGAAGGAGCCTTGTGACTGTGAAGAAGAGGAATTATTTGAAATTCTAAAAGGTGAACTCCCAGATGCAGAGAAATATGAAATTAATAAATTCCACTTCAGTGACCTGCCCCTGACAGAGTTGGAGCTAGTGAAATGTGGAATCCAAATGTATTATGAACTGAAAGTGGTGGATAAGTTTCACATACCCCAGGAGGCCCTAGTACGGTTCATGTACTCTCTCAGCAAAGGGTACCGAAAAATTACCTACCACAACTGGCGCCATGGATTCAACGTGGGACAGACCATGTTCTCATTGCTTGTGACAGGGCAGCTTAAACGGTATTTCACAGACCTGGAGGCTTTGGCCATGGTGACTGCTGCTTTCTGCCATGACATTGATCACAGAGGCACCAATAATCTCTACCAGATGAAATCTCAGAATCCACTGGCCAAACTCCATGGCTCTTCTATCTTGGAAAGACATCATTTGGAATTTGGCAAAACTCTCCTGAGGGATGAGAATCTAAATATCTTCCAGAACCTTAATCGAAGGCAGCACGAGCATGTCATCCACATGATGGATATTGCAATCATTGCTACTGACCTGGCCCTTTATTTCAAAAAAAGGACAATGTTCCAGAAGATAGTGGATCAGTCTAAAACTTATGACAATGAACAGGATTGGACCCAATACATGATGTTGGAACAGACTCGGAAGGAAATTGTCATGGCAATGATGATGACTGCCTGTGATTTGTCTGCTATAACTAAGCCCTGGGAAGTTCAGAGCAAGGTGGCTCTTTTGGTGGCTGCTGAATTCTGGGAACAAGGAGATTTGGAGAGAAGTGTGCTCCAGCAGAACCCTATTCCCATGATGGACAGGAATAAAGCAGATGAACTCCCCAAGCTGCAAGTCGGTTTCATCGACTTTGTCTGCACTTTTGTCTACAAGGAGTTTTCCCGCTTTCACGAGCAGATCACCCCCATGCTGGATGGTATCACCAATAACCGCAAGGAGTGGAAGGCCCTGGCTGATGAATATGACGCCAAGATGAAAGCCCTGGAAGAGGAGAAGCAGAAAAAAGAAGAAACTAAGCAAGCAGCTGCTGGACAACAGGTAAAACCTGTGGCTGGAGAAGGAGCCCAACAATCCAAGTCCTGTTCTATTCAGATGGCCCTTGAGCAGGAAGTTGTGGAGAAGTTTCTCAAAGAAAATCCCACCTTCACAGAGAAATACTTTGAAAAGGTTCTGAGCCCAGAGAATGTGATCGGTGCATGTGAGGGCAGGGGCCTGGTGGATTTCTCAACCTTTAAGGAGTTGTGCCAGGTGGAGGAGAGCGAAATGCTTTTTGAGCTTGTTCAGGACATGCAAGAAAATATCAACATGGAGAAGGTGGTCTTCAAAATCCTTAAGAGAATATGCACCATCATCCACGCCGACCGCTGCAGCCTCTTCATGTACCGGCAAAGGAACGGCGTTGCAGAACTGGCCACGAGGCTCTTCAACGTCCAGCCGGACAGCGTCCTGGAAGAGTGCCTGGTGCCCCCCGACTCCGAGATTGTGTTCCCTCTGGACATGGGTGTCATCGGACACGTGGGTCAGACCAAGAAGACCGTCAACATCCAGAACGTCGATGAGTGTTCCAACTTCAGCTCATTTGTAGATGAGCTCACTGAATATGTGACCAAGAACATACTTGCCACACCCGTCATGAATGGCAAAGATGTTGTTGCTGTAATCATGGCCATAAATAAAACCGATGGCCCATTTTTCACCAGTGAAGATCAAGATGTCTTCTTGAAGTATCTGAATTTTGCCTCCTTAAGCCTAAAAATCTATCATTTGAACTATCTACACAACTGTGAGACTCGAAGAGGCCAGGTACTGCTTTGGTCTGCCAATAAGGTGTTTGAGGAGCTTACAGATATTGAAAGACAGTTTCACAAGGCCTTCTACACAGTTCGAGCCTATCTAAACTGTGACCGCTACTCTGTGGGCCTCCTGGATATGACTAAGGAGAAGGAATTCTTTGATGTGTGGCCAGTGCTTATGGGAGAAGCGCAACCCTACTCAGGACCCCGAACTCCTGATGGCAGAGAAATCCAGTTTTACAAAGTAATTGACTATATCCTTCATGGCAAAGAAGACATTAAAGTTATTCCAGCTCCCCCAGAAGATCACTGGGCACTGGTCAGCGGCCTCCCAACCTATGTAGCAGAAAGTGGCTTTATCTGTAACATTATGAATGCCCCTGCAGATGAGATGTTTCAATTTCAGAAAGAGCCACTAGATGAATCTGGATGGATTATTAAAAACGTCCTCTCCATGCCTATAGTCAACAAAAAAGAGGAGATTGTTGGAGTTGCTACTTTTTACAACAGGAAAGATGGGAAACCCTTTGATGAGCAAGATGAAGTTCTTATGGAGTCCCTAACACAATTCCTTGGCTGGTCTGTGCTCAACCCTGACACCTATGACAAGATGAATAAACTGGAAAACCGAAAGGACATTGCCCAAGATATGGTGTTATACCACGTGAAATGTGATAAGGATGAAATCCAAGAAGTGCTGCCAACAAGAGAACGGTTTGGAAGGGAACCCATGGACTGTGATGAGGATGAACTCAGAATGATCCTGAAAGATGAACTGCCAGGACCCAACAAGTTTGACATCTATGAGTTCCACTTCTCAGACCTGGAATGTACGGAGCTGGAGCTGGTGAAATGTGGAATCCAGATGTACTATGAACTGGGTGTTGTCAAGAAATTCCAGATCCCTCAGGAGGTCTTAGTTCGGTTCTTGTATTCGGTCAGCAAAGGATACCGAAGAATTACTTACCATAATTGGCGCCATGGCTTTAATGTGGCTCAAACCATGTTCACACTTCTCATGACAGGCAAATTGAAGTCCTATTACACAGATCTGGAAGCTTTGGCCATGGTGACAGCTGGCCTGTGCCACGACATTGACCACAGGGGAACCAACAATCTCTACCAGATGAAATCCCAGAATCCATTAGCAAAGCTCCATGGCTCATCAATTCTAGAAAGACACCATCTGGAGTTTGGAAAGTTCTTGCTTTCAGAAGAGAGCCTGAATATCTATCAGAACCTGAATCGTCGTCAACACGAGCACGTAATCCACCTGATGGACATCGCCATTATTGCCACAGATCTGGCCCTCTACTTCAAAAAAAGAACAATGTTTCAGAAGATTGTGGATGAATCCAAAGGATATGAAGACAAGAAAAGCTGGGTGGAATATCTCTCCCTGGAGACAACAAGGAAAGAGATTGTCATGGCAATGATGATGACTGCATGTGACTTGTCTGCCATCACCAAGCCATGGGAAGTCCAGAGTAAGGTAGCATTGCTAGTGGCTGCTGAGTTCTGGGAACAGGGTGATTTGGAGAGAACAGTGCTTGACCAGCAGCCAATTCCCATGATGGACAGAAACAAAGCTGATGAGCTGCCTAAACTGCAAGTGGGGTTCATTGACTTCGTATGTACATTTGTATACAAGGAGTTTTCACGTTTCCATGAGGAAATCCAGCCCATGTTTGACAGGCTGCAGAATAACAGGAAGGAATGGAAGGCCCTGGCTGATGAGTATGAGGCTAAAGTGAAGGCTTTAGAGGAAGAAAAGAAGAAAGAAGAGGAGAAACCTGTAGCAAAGAAAGTTGGCACCGAGATTTGCAACGGAGGTCCGCCTCCACAATCTTCCACCTGCTGCATCCTCATGAACCTAGAGCCGCCCAAGTCTGAGTTCCGATCGGCCACTAGAGTGGTTGGAGGACCCGTTACACCTAGGAAAGGACCACCCAAATTCAAGCAGCGGCAAACTCGTCAGTTCAAGAGCAAGCCCCCCAAGAAAGGTGTACAAGGTTTTGGCGATGATATTCCTGGAATGGAAGGCTTAGGAACAGACATAACTGTCATCTGTCCCTGGGAAGCCTTCAACCACTTGGAGCTGCATGAGTTGGCCCAGTATGGCATTATT
Setonix_brachyurus  ?????????ATGAAGAGGAATGTGGTCAGCACTCAGCACTCATATGTGAACATCCCCAAGGTGATTGCTCAAGACACCGAAAAGGAAATAAGAAGGATAGAAAATGGAGGTTGCAGTTCGCTCTCTGAC------GATGATGATGACAGTGCCTCTATCATGGAGCATGGAAACCTCCACGGTGGGGATGTTTTCCGAAATAATTCCCATGCAAAGGAAGGAATATCCTCACAGAGGAGTCAGTACCTCCCTGGTGCCATTGCACTCTTCAACATTAACAACAGCAGCAATAAAGACCAAGGGGTGAAAGAGGAA------------AAGAAAAAGAAAAAAGAAAAGAAAAGCAAATCTAGTGATAAAAAGGAGAAGAAAAAGAATAAGGAAAAAGAGAAAGAA------AAAGAAAAAGAGAATGCGAAGAAAA------------AGAAAGACGATCAAAATAAAGATAAGAAAGAAAATGAGAAGAAGGAAATTATGGTTATTGATCCAGCGGGAAACACATATTACAACTGGCTGTTTTGTATTACTTTGCCTGTGATGTACAACTGGACCATGATCATTGCAAGAGCATGCTTTGAGGAACTTCAGTCTAATTACTTAGAATATTGGATTGTTTGTGATTACTTATCGGATGCAATCTATCTTCTTGATATGTTTGTACGAACGAGAACAGGTTACCTGGAACAAGGATTATTGGTGAAAGAAGAGGCTAAACTCATAGACAAATATAAATCACATTTGCAATTTAAACTTGATGTTCTCTCAATGGTACCAACTGATCTGCTGCTTTTACAACTGGGATGGAACTATCCAGAGGTAAGATTAAACAGATTACTCAGGATATCACGTATGTTTGAATTCTTCCAACGGACAGAAACGAGGACAAACTATCCAAACATCTTTAGGATTTCTAACCTTGTCATGTATATTGTGATTATCATCCACTGGAATGCATGTGTATACTTTTCCATTTCTAAAGCCGTTGGATTTGGGAATGATACATGGGTCTATCCTGATGTTAATGACCCTGAATTTGGTCGTCTGGCTAGAAAGTATGTTTACAGTCTCTACTGGTCGACACTGACCTTAACCACCATTGGTGAAACTCCACCTCCTGTTTTGGACTCTGAGTATGTCTTTGTGGTGGTTGACTTCTTGATTGGAGTGTTAATTTTTGCTACTATCGTTGGTAATATTGGCTCCATGATTTCCAATATGAATGCAGCCAGAGCAGAGTTTCAAGCAAGAATTGATGCTATAAAACAGTATATGCATTTTCGAAATGTAAGCAAAGATATGGAAAAGAGGGTTATCAAGTGGTTTGACTACTTATGGACAAACAAAAAAACAGTAGATGAAAGGGAAGTCTTGAAATATCTACCAGATAAACTAAGGGCAGAGATTGCCATCAGTGTTCACCTAGACACATTAAAGAAGGTACGTATTTTTGCTGATTGTGAAGCTGGACTATTGGTGGAACTGGTGCTAAAGTTACAGCCTCAGGTCTACAGTCCTGGTGATTACATCTGCAAAAAAGGAGATATTGGACGGGAGATGTACATTATCAAAGAAGGGAAACTGGCTGTGGTAGCTGATGATGGGATCACACAATTTGTGGTCTTGAGTGATGGTAGTTACTTTGGGGAGATTAGCATTCTTAACATTAAAGGTAGCAAAGCTGGGAACCGAAGAACAGCCAATATTAAAAGTATTGGCTACTCAGATCTCTTCTGTCTTTCAAAAGATGATCTCATGGAAGCTCTGACCGAATACCCAGATGCTAAATGCATGCTAGAAGAGAAAGGCAAACAAATCTTGATGAAGGATGGACTGTTGGACTTAAATATTGCAAATGCAGGAAGTGACCCTAAGGACCTAGAAGAGAAGGTGACACGAATGGAGGGATCGGTAGATCTCTTACAAACAAGGTTCGCCAGGATTCTGGCTGAGTATGAATCGATGCAGCAGAAGTTGAAGCAAAGGCTAACTAAAGTTGAGAGATTCTTGAAACCATTAATTGAAACTGAGTTCTCAGATATTGAAGGACTAGAAACAGAGAGTGCACCCACAGAGTCTACACAGGAAATGGGGGCTGGAGCCAGCGCTGAGGAGAAACACTCAAGGGAATTGGAAAAGAAACTAAAGGAAGATGCTGAGAAAGATGCCAGGACAGTGAAGTTGCTTCTACTGGGAGCTGGTGAATCTGGAAAAAGCACCATCGTGAAGCAGATGAAAATTATCCATCAGGACGGTTACTCCCTGGAGGAGTGCCTGGAGTTTATTGCCATCATTTATGGGAACACCCTGCAGTCCATTCTGGCCATTGTCCGGGCCATGACAACCCTCAACATCCAGTATGGAGACTCAGCCAGACAAGATGATGCAAGGAAGCTAATGCATATGGCGGACACCATTGAGGAGGGCACAATGCCCAAGGAGATGTCCGACATCATTCAACGGCTGTGGAAGGACTCAGGCATCCAGGCCTGCTTTGACAGAGCCTCTGAATACCAGCTCAATGACTCTGCAGGATACTACCTCTCAGACCTGGAGCGTCTGGTGACCCCTGGCTACGTGCCCACGGAGCAGGATGTGCTGAGATCCCGAGTCAAGACAACAGGTATTATTGAGACCCAATTCTCCTTCAAGGACCTCAACTTCAGAATGTTTGACGTGGGGGGCCAACGTTCAGAGAGGAAAAAATGGATACACTGCTTCGAAGGCGTCACCTGCATCATCTTCATTGCAGCTCTCAGTGCCTATGACATGGTGTTGGTGGAAGATGATGAAGTGAACCGGATGCACGAGAGTCTCCACCTGTTCAACAGCATCTGTAACCATCGTTATTTTGCCACAACATCCATTGTCTTGTTCCTTAACAAAAAGGATGTTTTCACCGAGAAGATTAAGAAGGCTCATCTCAGCATCTGCTTCCCTGACTATGATGGCCCCAACACCTACGAGGATGCCGGGAACTACATTAAGGTTCAGTTCCTGGAGCTGAACATGCGGCGGGACGTGAAGGAGATTTACTCGCACATGACTTGCGCCACAGATACCCAGAACGTCAAGTTCGTATTCGACGCGGTCACCGATATCATTATCAAGGAGAACCTGAAGGACTGCGGCCTCTTCATGCCAGTGATCAATATCGAAGACCTGACAGAGAAGGACAAACTGAAGATGGAAGTGGACCAGCTGAAGAAAGAGGTGACGCTAGAAAGGATGGTGGTTTCAAAATGTTGTGAAGAGGTGAGAGACTACATTGAGGAGAGGTCTGGAGAGGACCCCCTTGTGAAGGGAATCCCCGAGGACAAAAACCCCTTCAAGGAACTCAAGGGAGGCTGCATCATTTCCATGGTGGAAGTGACAGCGGTGGAGGTGGAGAAGTTCCTGGATGCTAATGTTGGCTTTGCTAAGAACTACTACAACCACCAGTTCAGGGCGAGAGTCATCTCAGAGCTACTGGGTGCCAAGGAAGCAGCTGTTGATTTCAGTCACTTCCACTCTTTGACCAGCGTGGAAGAGAGTGAAATTGTCTTTGACCTCCTCCGAGACATCCAGGACAACCTGCAACTTGAGAAATCTATGCTCAATGTCATGAAGAGGTTATGCTTTCTCCTTCATGCAGATCGAATGAGTCTGTTCATGTACCGGGTGCGGAATGGAATTGCAGAACTTGCCACCAGGCTTTTCAATGTCCATAAAGATGCAGTCTTGGAAGAGTGCTTGGTGGCGCCTGACTCAGAGATCGTCTTCCCTCTGGATATGGGTGTGGTGGGCCACGTTGCACATTCAAAAAAACTTGTGAATGTCCCCAATGCAGAAGAGGACGAACATTTCTGTGACTTTGTTGATGATCTCACAGAATACAAGACCAAGAACATTTTGGCTTGCCCCATAATGAATGGAAAAGATGTTGTAGCAGTAATCATGGCTGTGAATAAAGTGGATGGACCATGTTTTTCCAAGAGGGATGAAGAGATTCTAATGAAGTACCTTAATTTTGCAAATCTACTCATGAAAGTGTTCCACCTGAGCTACCTTCACAACTGTGAAACCCGCAGGGGCCAGATACTCCTGTGGTCTGGGAGCAAAGTCTTTGAAGAACTTACAGACATCGAAAGACAGTTCCACAAAGCCCTTTACACAGTCCGTGCCTTTCTCAACTGTGATAGATACTCTGTGGGGCTCTTGGACATGACCAAGCAAAAGGAATTTTTTGATGTGTGGCCAGTATTAATGGGAGAAGCTCCACCTTACACAGGACCCAGGACACCAGATGGAAGGGAAATCAACTTTTATAAGGTCATTGACTATATCCTTCATGGGAAAGAGGACATCAAAGTAATACCGAATCCGCCTCCTGACCACTGGGCTTTAGTTAGTGGTCTCCCAACATATGTTGCCCAGAATGGCCTGATTTGCAATATCATGAACGCTGCTTCAGAAGACTTTTTCGATTTCCAGAAAGAACCTCTGGATGAATCTGGATGGATGATTAAAAATGTCCTCTCGATGCCCATAGTCAACAAAAAGGAAGAAATCGTTGGAGTGGCTACATTTTACAATCGAAAAGATGGAAAACCCTTTGATGAAATGGATGAGACTCTTATGGAGTCTCTAACCCAGTTCCTTGGCTGGTCTGTCCTAAACCCTGATACCTATGAGTCAATGAACAAGCTGGAAAACAGGAAGGATGTATTCCAGGATATGGTCAAATATCACGTGAAGTGTGACAATGAAGAGATACAGGAAATACTGAAAACTAGAGAAGTATATGGGAAGGAGCCCTGTGACTGTGAAGAAGAGGAGTTGGCTGAAATTCTACAAAATGAACTCCCAGATGCAGAGAAATATGAAATTAATAAATTCCACTTCAGTGACCTGCCCCTGACAGAGCTGGAACTGGTGAAATGTGGAATCCAGATGTATTATGAATTGAAAGTGGTGGATAAGTTTCACATACCCCAGGAGGCCCTAGTACGGTTCATGTACTCTCTCAGCAAAGGGTACCGAAAAATCACCTACCACAACTGGCGCCATGGATTCAACGTGGGACAGACCATGTTCTCATTGCTTGTGACTGGGAAACTAAAACGATATTTCACAGACCTGGAAGCCTTGGCCATGGTGACTGCTGCTTTCTGCCATGACATTGATCACAGAGGCACCAATAACCTCTACCAGATGAAATCCCAAAATCCACTGGCCAAACTCCATGGATCTTCCATCTTGGAAAGACATCATTTGGAATTTGGCAAAACACTGTTGAGGGATGAGAGTCTAAACATCTTCCAGAACCTTAATCGAAGGCAGCATGAGCATGCCATCCATATGATGGATATCGCAATCATTGCTACTGACCTGGCCCTTTATTTCAAAAAAAGGGCAATGTTCCAGAAGATTGTGGATCAGTCTAAAACATTTGAGAGTGAGCATGAATGGACGCAGTACATGATGCTGGAACAGACTCGGAAGGAAATTGTCATGGCAATGATGATGACCGCCTGTGACCTGTCTGCTATAACCAAGCCCTGGGAAGTTCAGAGCAAGGTGGCTCTTTTGGTGGCTGCTGAATTCTGGGAACAAGGAGATTTGGAGAGAACTGTGCTCCAACAGAACCCTATTCCCATGATGGACAGGAACAAAGCAGATGAGCTCCCCAAGCTGCAAGTTGGTTTCATAGACTTCGTCTGCACCTTTGTCTACAAGGAGTTTTCCCGGTTTCACGAGCAAATCACCCCCATGCTGGATGGCATCATCAATAACCGGAAGGAGTGGAAGGCATTGGCTGATGAATATGATGCCAAGATGAAAGACCTGGAAGAGGAGAAGCAGAAAAAAACACAGGCCAAGCAAGCAGCCGCTGGACACCAGGCAGCACCTGGAGCTGGAGAAGGAGGTCCACAGTCCAAGTCTTGTTCTATTCAGATGGCTCTCAGCCAGGAAGATGTGGAAAAGTTTCTCAATGAAAACCCCACTTTCACAGAACAATATTTTGAAAAGGTTCTGAGCCCCGAAAATGTGGTTGGTGCCTGTGAGGGTAGGGGCCTGGTGGATTTCTCAACCTTTAAAGAACTATGCCAGGTAGAAGAGAGTGAAGTCCTTTTTGAGCTTGTTCAGGACATGCAAGAAAGTGTCAACATGGAGAAGGTGGTCTTCAAAATCCTGAGGAGGGTATGTACCATTATCCACGCCGACCGATGCAGCCTCTTCATGTACCGGCAGAGGAATGGCGTTGCAGAACTAGCCACAAGGCTCTTCAACGTTCAGCCCAACAGCACCCTGGAGGACTGCCTGGTGCCCCCTGACTCTGAGATTGTCTTCCCTCTGGACATCGGGGTCATAGGGCATGTGGCACAGACAAAGAAGACAGTCAACATCCAGGACATTAATGAGTGCCCTCACTTCAGCCCATTTGCTGATGAGCTTACTGAGTATGCGACCAAGAATATACTTGCCACACCCATCATGAATGGCAAAGATGTCGTTGCTGTAATCATGGCCATAAACAAAACCGATGGCCCTTTCTTCACCAGTGAAGATCAAGATATTTTCTTGAAGTATCTGAATTTTGCCACCTTAAACCTCAAAATCTATCATCTGAGCTATCTGCACAACTGTGAGACTCGAAGAGGCCAGGTACTGCTTTGGTCAGCCAATAAGGTGTTTGAGGAGCTTACAGATATTGAGAGACAATTCCACAAGGCCTTCTACACAGTTCGAGCCTACCTAAACTGTGACCGCTACTCTGTGGGTCTCCTGGATATGACTAAGGAGAAGGAATTCTTTGATATCTGGCCAGTGCTTATGGGAGAAGCTCAACCATACTCAGGCCCCCGAACTCCTGATGGCAGAGAAATCCAGTTTTACAAAGTAATTGACTATATCCTTCATGGCAAAGAAGATATTAAAGTCATTCCAAATCCTCCAGCGGATCACTGGGCATTGGTCAGTGGCTTGCCAACCTATGTTGCAGAAAGTGGCTTTATCTGTAACATTATGAATGCCCCTGCAGATGAGATGTTTCAGTTTCAGGAAGGGCCACTAGATGACTCTGGATGGATTATAAAAAACGTCCTCTCCATGCCCATAGTCAACAAAAAAGAGGAGATTGTTGGCGTTGCTACTTTTTACAACAGGAAAGATGGGAAACCCTTTGATGAGCAAGATGAAGTTCTTATGGAGTCCTTAACACAATTCCTTGGTTGGTCTGTGCTCAACCCTGATACCTATGACAAGATGAATAAACTGGAAAACCGAAAGGACATTGCCCAAGACATGGTGCTGTACCACGTGAGATGTGATAAGGATGAAATCCAGGAAGTGCTGCCAACAAGAGAACGGCTGGGGCGGGAACCCGTGGACTGTGATGAGGATGAACTCAGAGCAATTCTGAAAGACGAGCTGCCAGGACCCAAAAAGTTCGACATCTATGAGTTCCACTTCTCAGACCTGGAATGTACAGAGCTGGAACTGGTGAAATGTGGGATCCAGATGTACTATGAGCTGGGTGTGGTCAAGAAATTCCAGATCCCTCAGGAGGTCCTAGTTCGCTTCTTGTACTCCGTCAGCAAAGGATACCGAAGAATCACTTACCATAACTGGCGCCATGGCTTTAATGTGGCTCAAACCATGTTCACACTTCTCATGACAGGCAAATTGAAGGACTATTACACAGATCTGGAAGCTTTTGCTATGGTAACCGCCGGTCTGTGCCATGACATTGACCACAGAGGAACCAACAACCTCTACCAGATGAAATCCCAGAATCCATTAGCAAAGCTTCATGGCTCATCAATTCTAGAAAGACACCATCTGGAGTTTGGGAAGTTCTTGCTGGCAGAAGAGAGCCTGAATATCTATCAGAATCTGAATCGGCGCCAACATGAGCATGTGATTCACCTGATGGACATCGCCATTATTGCCACAGATCTAGCTCTCTACTTCAAAAAAAGAGCAATGTTCCAGAAGATTGTGGATGAATCCAAAGGATACGAAGACAAGAAAAGCTGGGTGGAGTACCTTTCCTTGGAGACAACAAGGAAAGAGATTGTCATGGCAATGATGATGACCGCATGTGACTTGTCTGCCATCACCAAGCCTTGGGAAGTCCAGAGTAAGGTAGCACTACTGGTGGCTGCTGAGTTCTGGGAACAGGGTGACTTGGAGAGAACAGTACTTGACCAGCAGCCAATTCCCATGATGGACAGAAATAAAGCTGCTGAGCTGCCTAAACTGCAAGTGGGGTTCATCGACTTCGTGTGCACATTTGTATACAAGGAGTTTTCACGTTTCCATGAGGAAATCCAACCCATGTTTGACAGGCTACAGAATAACAGGAAGGAGTGGAAGGCCCTGGCTGATGAGTATGAGGCCAAAGTGAAGGTTTTGGAGGAAGAAAAGAAAAAAGAAGACGGAAAAATTGTAGCAAAGAAAGCTGGTACCGAGATTTGCAATGGAGGCCCGGCTCCAAAGTCTTCCACCTGCTGCATTCTCATGAATCTGGAGCCACCTAAGCCTGAGATCAGATCAGCCACCAGAGTGGTTGGAGGACCAGTTACTCCTAGGAAAGGACCACCCAAATTCAAGCAGAGGCAAACCCGTCAGTTCAAGAGCAAGCCCCCCAAGAAAGGTGTACAAGGTTTCGGTGATGACATTCCTGGAATGGAGGGATTGGGAACAGACATCACTGTCATCTGTCCCTGGGAAGCCTTCAACCACTTGGAGCTGCATGAATTGGCCCAGTATGGCATCATT
Strigocuscus_gymnotis  ?????????ATGAAGAGAAATGTGGTCAGCACTCAGCACTCATATGTGAACATCCCCAAGGTGATCGCACAAGACACAGAAAAGGAAATTAGAAGGATAGAAAATGGAGGTTGCAGTTCTCTCTCTGAT------GATGATGATGACAGTGCCTCTATGATGGAGCGTGGAAACTGCCAAGGTGGGGATGCTTTCCGAAATAACTCCCATGCAGAGGAAGGAACATCCTCACAGAGGAGTCAGTACCTGCCTGGTGCCATTGCACTCTTCAACGTTAACAACAGCAGCAATAAAGACCAAGGGGTGAAAGAGGAA------------AAGAAAAAGAAAAAAGAAAAGAAAAGCAAATCTAGTGATAAAAAGGAGAAGAAAAAGAATAAGGAAAAAGAGAAAGAG------AAAGAAAAAGACAATGAGAAGAAAA------------AGAAAGAAGATCAGAATAAAGATAAGAAAGAAAATGAGAAGAAAGAAATTATGGTTATTGATCCAGCAGGGAACACATATTACAACTGGCTCTTTTGTATTACCTTGCCTGTGATGTACAACTGGACCATGATTATTGCAAGAGCATGCTTTGAGGAACTTCAATCTAATTACTTAGAATATTGGATTGCTTTTGATTACTTATCAGATGCAATCTATCTTCTTGACATGTTTGTACGAACAAGAACAGGTTACCTGGAACAAGGATTATTGGTGAGAGAAGAGGCTAAACTCATAGACAAATATAAATCACATGTGCAATTTAAACTTGACGTTCTCTCAGTGGTACCAACTGATTTGCTGCTTTTACAATTGGGATGGAGCTATCCAGAGGTAAGATTAAACAGATTACTCAGGATATCACGTATGTTTGAATTCTTCCAACGGACAGAAACAAGGACAAACTATCCAAACATCTTTAGGATTTCTAACCTCGTCATGTATATTGTGATTATCATCCACTGGAATGCATGTGTATACTTTTCTATCTCCAAAGCCATTGGATTTGGGAATGATGCATGGGTCTATCCTGATGTTAATGACCCTGAATTTGGTCGTCTGGCTAGAAAGTATGTTTATAGTCTCTATTGGTCGACGTTGACCTTAACCACCATTGGTGAAACTCCGCCTCCTGTTTTGGACTCTGAGTATGTCTTTGTGGTGGTTGACTTCTTGATTGGAGTGTTAATTTTTGCTACTATTGTTGGTAATATCGGCTCCATGATTTCCAACATGAATGCAGCCAGGGCAGAATTTCAAGCAAGAATTGATGCTATAAAACAGTATATGCATTTTCGAAATGTAAGCAAAGATATGGAAAAGAGGGTTATCAAGTGGTTTGACTACCTATGGACAAACAAAAAAACAGTAGATGAAAGGGAAGTCTTGAAATATCTACCAGATAAACTAAGGGCAGAGATTGCCATCAGTGTTCACCTAGACACGTTAAAGAAGGTACGCATTTTTGCTGATTGTGAAGCTGGACTCTTGGTGGAACTGGTCTTGAAGTTACAGCCTCAAGTCTATAGTCCTGGTGATTACATCTGCAAAAAAGGAGATATTGGACGGGAGATGTACATTATCAAAGAAGGAAAACTGGCTGTGGTAGCTGATGATGGGATCACACAGTTTGTGGTTTTGAGTGATGGCAGTTACTTTGGGGAGATTAGCATTCTTAACATTAAAGGTAGTAAGGCTGGGAATCGGAGAACAGCCAATATTAAAAGTATTGGCTACTCAGATCTCTTCTGTCTCTCAAAAGATGATCTCATGGAAGCTCTAACTGAATACCCAGATGCTAAATGCATGCTAGAAGAGAAAGGCAGACAAATCTTGATGAAAGATGGACTGTTGGACATAAATATTGCAAACGCAGGAAGTGATCCTAAAGACCTAGAAGAGAAGGTCACACGAATGGAGGGATCAGTAGACCTCTTACAAACAAGGTTTGCCAGGATTCTGGCTGAGTATGAATCAATGCAGCAGAAGTTGAAGCAAAGGCTAACTAAAGTTGAGAGATTCTTGAAACCATTAATTGAAACTGAGTTCTCAGATATTGCAGGACTAGAAACAGAGAGTGGACCCACAGAATCTACACAGGAAATGGGGGCTGGAGCCAGTGCTGAGGAGAAACACTCAAGGGAATTGGAAAAGAAACTGAAGGAAGATGCTGAGAAGGATGCCAGGACAGTGAAGCTGCTTCTGCTGGGTGCTGGTGAATCTGGAAAAAGCACCATTGTTAAGCAGATGAAAATTATCCATCAAGATGGTTACTCCCTGGAGGAGTGCCTGGAGTTTATCGCCATCATTTATGGCAACACCCTGCAGTCCATTCTGGCCATCGTCCGGGCCATGACAACCCTCAACATCCAGTACGGAGACTCGGCCAGACAAGATGATGCAAGGAAGCTAATGCATATGGCGGACACCATCGAGGAGGGCACGATGCCCAAGGAGATGTCCGACATCATTCAACGGCTGTGGAAGGACTCAGGCATCCAGGCCTGCTTTGACCGAGCCTCCGAATACCAGCTCAATGACTCTGCAGGATACTACCTCTCAGACCTGGAGCGTCTGGTGACACCTGGCTATGTGCCTACGGAGCAGGATGTGCTAAGGTCCCGAGTCAAGACAACAGGCATCATTGAGACCCAATTCTCCTTCAAGGATCTCAACTTCAGAATGTTTGATGTGGGAGGCCAACGCTCAGAGAGGAAAAAATGGATACACTGCTTCGAAGGTGTCACCTGCATCATCTTCATTGCGGCTCTCAGCGCCTATGACATGGTGCTGGTGGAAGATGACGAAGTGAACCGGATGCATGAGAGTCTCCACCTGTTCAACAGCATCTGTAACCATCGTTACTTTGCCACAACATCCATCGTCTTGTTCCTTAACAAAAAGGACGTTTTCACTGAGAAGATTAAGAAGGCCCACCTCAGCATCTGTTTCCCTGACTATGATGGCCCTAACACCTACGAGGATGCAGGGAACTACATTAAGGTACAGTTCCTGGAGCTAAACATGCGGCGGGACGTGAAGGAGATTTACTCGCACATGACTTGTGCCACAGATACCCAGAACGTCAAGTTCGTATTCGACGCGGTCACTGACATCATCATTAAAGAGAACCTGAAGGACTGCGGCCTCTTCATGCCAGTGATCAATATCGAAGATCTGACGGAGAAGGATAAGCTCAAGATGGAAGTGGATCAGCTGAAGAAAGAGGTGACACTGGAAAGGATGGTGGTTTCAAAATGTTGTGAAGAAGTGAGAGACTACATCGAGGAGCGGTCTGGTGAGGACCCTCTTGTGAAGGGGATCCCTGAGGACAAGAACCCCTTCAAGGAGCTCAAGGGAGGCTGCATCATTTCCATGGGGGAAGTGACAGCGGTGGAGGTGGAGAAGTTTCTGGATGCTAATGTTGGCTTTGCTAAGAACTACTACAACCACCAGTTCAGGGCCAAAGTTATCTCTGAGCTATTGGGTGCCAAGGAAGCAGCTGTTGATTTCAGCCACTTCCACCCCTTGACCAGTGTGGAAGAGAGCGAGATTGTTTTTGACCTCCTCCGAGATTTCCAGGACAACCTGCAACTTGAGAAATCTATGGTCAATGTCATGAAAAGGCTATGCTTTCTTCTTCAGGCAGACCGAATGAGTCTGTTCATGTACCGGGCGCGGAATGGAATTGCGGAGCTTGCCACCAGGCTCTTCAATGTCCATAAAGATGCAGTCTTGGAGGAGTGCTTGGTGGTTCCTGACTCAGAGATTGTCTTCCCTCTGGATATAGGTGTGGTGGGACATGTTGCACATTCAAAAAAAGTTGTGAACGTCCCCAATGCAGAAGAGGATGAGCATTTCTGTGACTTTGTTGATGATCTCACAGACTACAAGACCAAAAACATCTTGGCTTCCCCTATAATGAATGGAAAAGATGTTGTAGCTGTAATCATGGCTGTGAACAAAGTGGATGGACCATATTTTACCAAGAAGGATGAAGAGGTTCTAATGAAGTACCTCAATTTTGCAAATCTGGTCATGAAAGTGTTTCATCTGAGCTACCTTCACAACTGTGAAACCCGCAGGGGCCAGATACTCCTGTGGTCTGGGAGCAAAGTCTTTGAAGAACTTACAGACATTGAAAGACAGTTCCACAAAGCCCTTTACACAGTCCGTGCTTTTCTCAACTGCGACAGATACTCTGTGGGGCTCCTGGACATGACCAAGCAAAAGGAATTTTTTGATGTGTGGCCAGTGTTGATGGGAGAAGCCCCACCTTACACAGGACCCAGGACACCAGATGGAAGGGAAATCAACTTTTATAAGGTCATCGACTATATCCTTCATGGGAAAGAGGACATCAAAGTAATACCAAATCCTGCTCCTGACCACTGGGCTTTGGTTAGCGGTCTCCCAACATATGTTGCCCAGAATGGCCTGATTTGCAATATCATGAATGCTGCTTCAGAAGACTTTTTCGATTTCCAGACAGAACCTCTGGATGAATCTGGATGGATGATTAAAAATGTCCTCTCGATGCCCATAGTCAACAAGAAGGAAGAAATCGTTGGAGTGGCTACATTTTACAATCGAAAAGATGGAAAGCCCTTTGATGAAATGGATGAAACTCTTATGGAGTCTCTAACCCAGTTCCTTGGCTGGTCTGTCCTAAACCCTGACACCTACGAGTCAATGAACAAGCTGGAAAACAGGAAGGATATATTCCAGGATATGGTCAAATATCATGTGAAGTGTGACAATGAAGAGATACAGGAAATACTGAAAACTAGAGAAGTCTATGGGAAGGAGCCCTGGGACTGTGAAGAAGAAGAGTTAGCTGAAATTCTGCAAAGTGAACTCCCAGATGCAGAGAAATATGAAATTAATAAATTTCACTTCAGTGACCTGCCCCTGACAGAGCTGGAACTGGTGAAATGTGGAATCCAGATGTATTATGAACTGAAAGTGGTGGATAAGTTTCACATACCCCAGGAGGCACTAGTACGGTTCATGTACTCTCTCAGCAAAGGGTACAGAAGAATTACCTACCACAACTGGCGCCATGGATTCAACGTGGGACAGACCATGTTCTCATTGCTTGTGACTGGGAAGCTGAAAAGATATTTCACAGATCTGGAGGCCTTGGCCATGGTGACTGCTGCTTTCTGCCATGACATTGATCACAGAGGCACCAATAATCTCTACCAGATGAAATCCCAGAATCCACTGGCCAAACTCCATGGATCTTCCATCTTGGAAAGACATCATTTGGAATTTGGCAAAACATTGCTGAGGGATGAGAGTCTAAACATCTTCCAGAACCTTAATAGAAGGCAGCACGAGCATGCCATCCATATGATGGATATCGCAATCATCGCTACTGACCTGGCCCTTTATTTCAAAAAAAGGACAATGTTCCAGAAGATTGTGGATCAATCTAAAACTTATGAGAGTGAACATGAATGGACCCAGTACATGATGCTGGAACAGACTCGGAAGGAAATTGTCATGGCAATGATGATGACTGCCTGTGACCTGTCTGCTATAACCAAGCCCTGGGAAGTTCAGAGTAAGGTGGCTCTTTTGGTGGCTGCTGAATTCTGGGAACAAGGAGATCTGGAGAGAACTGTGCTCCAGCAGAACCCTATTCCCATGATGGACAGGAATAAAGCAGATGAGCTCCCCAAGCTACAAGTTGGTTTCATTGACTTCGTCTGCACCTTTGTCTACAAGGAGTTTTCCCGATTTCATGAGCAGATCACCCCCATGCTAGACGGCATCACCAATAACCGGAAGGAGTGGAAGGCATTGGCTGATGAATATGAGGCCAAGATGAAAGCTCTGGAAGAGGAGAAGCAGAAAAAAGCACAGGCCAAGCAAGCAGCTGCTGGACACCAGGGAAAGCCTGCGGCTGGAGAAGGAGGTGCACAGTCTAAGTCCTGTTCTATTCAGATGGCCCTCAGGCAGGAAGACGTGGAGAAGTTTCTCAATGAAAACCCCACTTTCACAGAGCAATATTTTGAAAAGGTTCTGAGCCCCGAGAATGTGGTTGGTGCATGTGAGGGTAGGGGCCTGGTGGATTTCTCAACCTTTAAAGAACTATGCCAGGTGGAAGAGAGCGAAGCCCTCTTTGAACTTGTTCAGGACATGCAAGAAAGTATCAACATGGAGAAGGTGGTCTTCAAAATCCTGAGGAGGGTATGCACCATCATCCACGCTGACCGTTGCAGCCTCTTCATGTACCGGCAGAGGAATGGTGTTGCAGAACTAGCCACAAGGCTCTTCAATGTCCAGCCTGGCAGCACCCTGGAGGAGTGCCTGGTGCCCCCTGACTCTGAGATTGTCTTCCCTCTGGACATCGGGGTCATCGGGAACGTGGCACAGACAAAGAAGACTGTCAACATCCAGGACGTCAATGAGTGCCCCCACTTCAGCTCATTTGCAGATGAGCTTACTGACTACGTGACCAAGAACATACTTGCCACGCCCATCATGAATGGCAAAGATGTCGTTGCTGTAATCATGGCCATAAATAAAACCGATGGCCCATTTTTCACCAGTGAAGATCAAGATGTTTTCTTGAAGTATCTGAATTTTGCCACCTTAAACCTCAAAATCTATCATTTGAGCTATCTGCACAACTGTGAGACTCGAAGAGGCCAGGTACTGCTTTGGTCCGCCAATAAGGTGTTTGAGGAGCTTACAGATATTGAGAGACAATTCCACAAGGCCTTTTACACAGTCCGAGCCTACCTAAACTGTGACCGCTACTCTGTGGGCCTCCTGGATATGACTAAGGAGAAGGAATTCTTTGATGTGTGGCCGGTGCTTATGGGAGAAGCTCAACCATATTCAGGCCCCCGAACTCCTGATGGCAGAGAAATCCAGTTTTACAAAGTAATTGACTATATCCTTCATGGCAAAGAAGATATTAAAGTCATTCCAACTCCCCCAGCAGATCACTGGGCACTGGTCAGTGGCCTCCCAACCTACGTAGCAGAAAGTGGCTTTATATGTAACATAATGAATGCCCCTGCAGATGAGATGTTTGAATTTCAGGAAGGGCCACTAGATGACTCTGGATGGATTATAAAAAATGTCCTCTCCATGCCTATAGTCAACAAAAAAGAGGAGATTGTTGGTGTTGCTACTTTTTACAACAGGAAAGATGGGAAACCCTTTGATGAACAAGATGAAGTTCTTATGGAGTCCCTAACACAGTTCCTTGGCTGGTCTGTGCTCAACCCTGATACCTATGACAAGATGAATAAATTGGAAAACCGAAAGGACATTGCCCAAGACATGGTGTTGTACCACGTGAGATGTGATAAGGATGAAATCCAGGAAGTGCTGCCAACAAGAGAACAGCTGGGGAGGGAACCCATGGACTGTGATGAAGATGAGCTCAGAGCAATCCTGAAAGTCGAGCTGCCAGGACCTACCAAGTTTGGCATCTATGAGTTCCACTTCTCAGACCTGGAATGTACGGAGCTGGAGCTGGTGAAATGTGGGATCCAGATGTATTATGAGCTGGGTGTGGTCAAGAAGTTCCAGATTCCCCAGGAGGTCCTAGTTCGGTTCTTATACTCGGTCAGCAAAGGATACCGAAGAATCACTTACCATAACTGGCGCCATGGTTTTAATGTGGCCCAAACCATGTTCACACTTCTCATGACGGGCAAATTGAAGGACTACTACACAGATCTGGAAGCTTTTGCCATGGTTACAGCTGGTCTATGCCATGACATTGACCACAGGGGAACCAACAACCTCTACCAGATGAAATCCCAGAATCCATTAGCAAAGCTTCATGGCTCATCAATTCTAGAAAGACACCATCTGGAGTTTGGGAAGTTCTTGCTTGCAGAAGAGAGCCTGAATATCTATCAGAACCTGAATCGTCGCCAACACGAGCATGTGATCCACCTGATGGACATCGCCATTATTGCCACAGATCTAGCCCTCTACTTCAAAAAAAGAACAATGTTTCAGAAGATTGTGGATGAATCCAAAGGATATGAAGACAAGAAAAGCTGGGTGGAGTACCTCTCCCTGGAGACAACAAGGAAAGAGATTGTCATGGCAATGATGATGACTGCATGTGACTTGTCTGCCATCACCAAGCCTTGGGAAGTCCAGAGTAAGGTAGCACTGCTGGTGGCTGCTGAGTTCTGGGAGCAGGGTGACTTGGAGAGAACAGTGCTTGACCAGCAGCCAATTCCCATGATGGACAGAAACAAAGCTGCTGAGCTGCCTAAGCTGCAAGTGGGGTTCATTGACTTCGTGTGCACATTCGTATACAAGGAGTTTTCACGTTTCCATGAGGAAATCCAGCCGATGTTTGACAGGCTGCAGAATAACAGGAAGGAGTGGAAGGCCCTGGCTGATGAGCATGAGGCTAAAGTGAAAGCTTTGGAGGAAGAAAAGAAAAAAGAAGATGGAAAATTTGCAGCAAAGAAAGCTGGTACCGAGATTTGCAATGGAGGCCCGGCTCCAAAGTCTTCCACCTGCTGCATTCTCATGAACCTGGAGCCGCCCAAGCCTGAGATCAGATCAGCCACCAGAGTGGTTGGAGGACCAGTTACTCCTAGGAAAGGACCACCTAAATTCAAGCAACGGCAAACCCGTCAGTTCAAGAGCAAGCCCCCTAAGAAAGGTGTACAAGGTTTTGGTGATGACATTCCTGGAATGGAGGGCTTGGGAACAGATATCACTGTCATCTGTCCCTGGGAAGCCTTCAACCACTTGGAGCTGCATGAGTTGGCCCAGTATGGCATCATT
Thylacinus_cynocephalus  ?????????ATGAAGAGAAATATAGTCAGCACTCAGCATTCATATGTGAACATCCCCAAGGTGAATGTACAAGACACCTCAAAGGAACTAAGAAGGCTAGAAAATGGAGGTTACAGTTCACTCTCTGAT------GATGATGATGACAGTGTCTCTGGGATGGAGCATGGAAACCACCAAGTGGAGGATGTTTTCAGAAATAACTCCTATGCAAAAGAAAGAACATCTTCACAGAGGAGTCAGTACCTTCCTGGTCCCATTGCCCTCTTCAATGTTAACAACAGCAGCAATAAAGACCAAGAGGTGAAAGAGCAAGAGGAA------AAGAAAAAGAAAAAAGAAAAGAAAGGCAAATCTGGTGATAAAAAGGAAAAGAAAAAGGATCCAGAAAAGAAAAAGAGTAAGGAAAAAGAGAAAGAGAAAGAGAACAAAA------------AGAAAGAGGAACAGAATAAAGATAAGAAAGAAGATGAGAAGAAAGAAATTATGGTTATTGATCCAGCGGGGAACACATATTACAATTGGCTGTTTTGTATAGCTATGCCTGTGATGTACAACTGGACCATGATCATTGCAAGAGCATGTTTTGAGGAACTTCAGTCTGAGTACTTATCGTATTGGATTGCTTTGGACTACTCATCAGATATAATCTATCTTCTTGACATGTTTGTACGAACAAGGACGGGCTACCTGGAACAAGGATTATTGGTGAAAGAAGAGACTAAGCTCATGAAGAAATATAAGTCAAATTTGCAATTTAAATTGGATGTTCTTTCAATGTTACCAACTGATCTGCTGTTTTTAAAATTGGGATGGAACTATCCAGAGATAAGATTAAACAGATTATTCAGGGTAGCACGTATGTTTGAATTTTTCCAACGAACAGAAACAAGGACAAACTATCCAAATATCTTTAGGATTTCTAATCTTTGTATGTATATTGTGATTATCATCCACTGGAACGCATGTGTATACTTTTCTATCTCTAAAGCCATTGGATTTGGGAATGATACATGGGTCTATCCTGACATTAATGACCCTGAGTTTGGTCGTCTGGCTAGAAAGTATGTTTATAGTCTCTACTGGTCAACACTGACCTTAACCACCATTGGTGAAACTCCGCCTCCTGTTTTGGACTCTGAGTATGTCTTCGTGGTGGTTGACTTCTTGATTGGAGTATTAATTTTTGCTACCATCGTTGGTAATATCGGCTCCATGATTTCTAATATGAATGCAGCCAGAGCAGAATTTCAAGCAAAAATTGATGCTGTGAAACAGTATATGCGTTTTCGAAATGTGAGCAAAGATATGGAAAAGAGGGTTATCAAGTGGTTTGACTACTTATGGACAAATGAAAAAACGGTAGATGAAAGGGAAGTCTTGAAATATCTACCAGATAAACTAAGGGCAGAGATCGCCATCAATGTTCACCTGGATACATTAAAGAAGGTACGCATTTTTGCTGATTGTGAAGCTGGATTATTGGTGGAACTGGTCTTGAAGTTACAGCCTCAAGTCTATAGTCCTGGTGATTATATCTGCAAAAAAGGAGACATTGGACGGGAGATGTACATTATCAAAGAAGGGAAACTGGCTGTGGTAGCAGATGATGGGATCACACAGTTTGTGGTCTTGAGTGATGGTAGTTACTTTGGAGAGATTAGCATTCTCAACATTAAAGGCAGCAAAGCTGGGAACCGAAGAACAGCCAATATTAAAAGTATTGGTTACTCAGATCTCTTCTGTCTATCAAAAGATGATCTCATGGAAGCTCTAACCGAATACCCAGATGCTAAATGCATTCTAGAAGAAAAAGGCAGACAAATCTTAATGAAGGATGGACTGTTGGACTTAGATATTGCAAATGCAGGAAGTGATCCTAAGGACCTGGAAGAGAAGGTCACACAAATAGAGGGATCAGTAGACCGTTTGCATACAAGATTTGCCAGGATTCTGGCTGAGTATGAATCAATGCAAGGGAAGTTGAAGCAAAGGCTAACTAAAGTTGAGAAATTCTTGAAACCATTAATTGAAACAGAGTTCTCAGATATTGAAGCATTAGAA---------------ACAGAATCTACACAAGAAATGGGGGCTGGAGCCAGTGCTGAGGAGAAACATTCAAGGGAATTGGAAAAGAAACTGAAGGAAGATGCTGAGAAAGATGCTAGGACAGTGAAGCTGCTTCTGCTGGGGGCTGGTGAATCTGGAAAAAGCACCATCGTTAAGCAGATGAAAATTATCCATCAAGATGGTTACTCCCTGGAGGAGTGCCTAGAGTTTATTGCCATCATTTATGGCAACACCCTACAGTCCATTCTAGCCATTGTCCGAGCCATGACAACCCTCAACATCCAGTACGGAGACTCAGCCAGACAAGATGATGCCAGGAAGCTAATGCATATGGCAGACACTATCGAGGAGGGCACAATGCCTAAGGAGATGTCCGACATCATTCAACGACTGTGGAAGGATTCGGGCATCCAAGCCTGCTTTGATCGAGCCTCTGAATACCAGCTAAACGACTCTGCAGGATACTACCTCTCAGACCTGGAGCGATTGGTGACCCCTGGCTACGTGCCCACAGAGCAGGATGTGCTGAGGTCCCGAGTCAAGACAACAGGTATCATTGAGACCCAGTTCTCCTTCAAGGACCTCCACTTCAGAATGTTTGATGTGGGAGGCCAACGCTCAGAGAGGAAAAAATGGATACACTGCTTCGAAGGTGTCACCTGCATCATATTCATTGCGGCTCTCAGTGCCTATGACATGGTGTTGGTGGAAGATGATGAAGTGAACCGGATGCACGAGAGTCTCCACCTGTTCAACAGCATCTGTAATCACCGTTACTTTGCCACGACCTCCATTGTCTTGTTCCTTAACAAAAAGGACGTTTTCACAGAAAAGATTAAGAAGGCCCCGCTCAACATCTGCTTTCCTGACTATGATGGCCCCAACACCTACGACGATGCGGGGAACTACATTAAGATACAGTTCCTGGAGCTGAACATGCGGCGGGATGTGAAGGAGATCTACTCGCACATGACGTGCGCCACAGATACCCAGAACGTCAAGTTCGTCTTCGATGCGGTCACCGACATCATCATCAAGGAGAACCTGAAGGACTGCGGCCTCTTCATGCCGGTGATCAACATTGAAGACCTGACAGAGAAGGACAAGCTGAAGATGGAGGTGGATCAGCTGAAGAAGGAGTTGGTGCTGGAAAGGAAGGTGGTCTCCAAGTGCTGTGAAGAGGTGAGGGACTACATCGAGGAGCGGTCCGGGGAGGACCCTCT????????????????????????????????????????????????????????????????ATGGGGGAAGTGACAGCGGCAGAAGTGGAGAAGTTTCTGGATGCAAATATTGGCTTTGCCAAGAACTACTACAATCTCCAATTCAGGGCCAGAGTCATCTCTGAACTACTGGGGGCCAGGGAAGCAGCAGTTGACTTCAGCCACTTCCATTCCTTGACAAGTGTGGAAGAAAGCGAGATCATCTTTGACCTCCTCCGAGATTTCCAGGAGAACTTGCATCTGGAGAAGTCTATGCTGAACGTCATGAAGAAGCTGTGCTTTCTCCTTCAGGCGGATCGGATGAGTCTATTCATGTACCGGGCACGAAATGGTATTGCAGAACTTGCTACCAGGCTCTTCAACGTCCATATGGATGCAGCCTTTGAGGAGTGCTTGGTGATGCCTGATTCAGAGATTGTCTTCCCTCTGGATATGGGTGTGGTGGGCCATGTGGCCCATTCCAAAAAACTTGTGAACGTCCCTAACGCAGAAGAGGATGAGCATTTCTGTAGTTTTGTTGATGAACTCACGGAATACAAGACCAAAAACATCTTGGCTTCCCCCATAATGAATGGAAAAGATGTTGTAGCTGTTATCATGGCTGTAAATAAAATGGATGGACCATTTTTTACCAAGAAGGATGAAGAGATTCTAATGAAGTACCTCAATTTTGCAAATTTGATCATGAAGGTGTTCCATCTAACCTACCTTCACAACTGTGAAACCCGCAGGGGCCAGATACTCCTATGGTCTGGGAGCAAAGTGTTTGAAGAACTTACAGACATCGAGAGGCAGTTCCACAAAGCCCTTTACACAGTCCGTGCCTTTCTCAACTGTGACAGATACTCTGTGGGACTCTTGGATATGACCAAGCAAAAGGAATTTTTTGATGTGTGGCCAGTGTTGATGGGAGAAGCCCCACCTTACACAGGACCCAGGACACCAGATGGAAGGGAAATCAACTTTTACAAGATTATCGACTATATCCTCCATGGGAAAGAGGATATTAAAGTAATACCGAATCCCCCTCCTGACCACTGGTCTTTGGTTAGTGGTCTCCCAACATATGTTGCCCAGAATGGCCTGATTTGTAATATCATGAATGCTGCTTCAGAAGACTTTTTCGATTTCCAGAAAGAACCTCTGGATGAATCTGGATGGATGATTAAAAATGTCCTATCAATGCCCATAGTCAACAAGAAGGAAGAAATTGTTGGAGTGGCTACATTTTATAATCGAAAAGATGGAAAGCCCTTTGATGACATGGATGAAACTCTCATGGAGTCTCTAACCCAGTTCCTTGGCTGGTCTGTCCTAAATCCTGACACCTATGAGTCAATGAACAAGCTGGAAAACAGGAAGGATGTATTTCAGGATATGGTCAAATATCATGTGAAATGTGACAACGAAGAGATACAGGACATACTGAAAACTAGAGAAGTTTATGGGAAGGAGCCTTTTGACTGTGAAGAAGAGGAATTATTTGAAATTCTAAAAGGTGAACTCCCAGATGCAGAGAAATATGAAATTAATAAATTCCACTTCAGTGACCTGCCCCTGACAGAGCTGGAGCTAGTGAAATGTGGAATCCAAATGTATTATGAACTGAAAGTGGTGGATAAGTTTCACATACCCCAGGAGGCCCTAGTACGGTTCATGTACTCTCTCAGCAAAGGGTACCGAAAAATTACCTACCACAACTGGCGCCATGGATTCAACGTGGGACAGACCATGTTCTCATTGCTTGTGACAGGACAGCTAAAACGGTATTTCACAGACCTGGAGGCCTTGGCCATGGTGACTGCTGCTTTCTGCCATGACATTGATCACAGAGGCACCAATAATCTCTACCAGATGAAATCCCAGAATCCACTGGCCAAACTCCATGGCTCTTCCATCTTGGAAAGACATCATTTGGAATTTGGTAAAACACTGCTGAGGGATGAGAGTTTAAACATCTTCCAGAACCTTAATCGAAGGCAGCATGAGCACGTCATCCACATGATGGATATTGCAATCATTGCTACTGATCTGGCCCTTTATTTCAAAAAAAGGACAATGTTCCAGAAGATAGTGGATCAGTCTAAAACTTATGAGAATGAACAGGAGTGGACCCAATACATGATGTTGGAACAGACTCGGAAGGAAATTGTCATGGCAATGATGATGACTGCCTGTGACTTGTCTGCTATAACCAAGCCCTGGGAAGTTCAAAGCAAGGTGGCTCTTTTGGTGGCTGCTGAATTCTGGGAACAAGGAGATTTGGAGAGAACTGTGCTCCAACAGAACCCTATTCCCATGATGGACAGGAATAAAGCAGCTGAACTCCCCAAGCTGCAAGTTGGTTTCATCGACTTTGTCTGCACCTTTGTCTATAAGGAGTTTTCCCGGTTTCACGAGCAGATCACCCCCATGCTGGATGGCATCACCAATAACCGTAAGGAGTGGAAGGCCCTGGCTGATGAATATGAAGCCAAGATGAAAGCCCTGGAAGAGGAGAAGCAGAAACAAGCAGAGGCCCAGCCAGCAGTTGCTGGACAACAGGGAAAACCTGTGGCTGGAGAAGGAGGCCAACAATCCAAGTCCTGTTCTATTCAGATGGCCCTCGGGCAGGAAGTTGTGGAGAAGTTTCTCAAAGAAAATCCCACCTTCACAGAGCAATACTTTAAAAAGGTTCTGAGCCCCGAGAATGTGGTCAGTGCCTGTGAGGGCAGGGCTCTGGTGGACTTCTCAACCTTTAAGGAACTGTGCCAGGTGGAGGAGAGCGAAGTGTTTTTTGACCTCGTCCAGGACATGCAAGAAACTGTCAACATGGAGAAGGTGGTCTTCAAAATCCTTAAGAGAATATGCAGCATCATCCACGCCGACTGTTGCAGCCTCTTCATGTACCGGCAAAGGAACGGCGTTGCAGAACTGGCCACGAGGCTCTTCAACATCCGGTCGGACAGCGTCATGGAAGAGTGCCTGGTGCCCCCTGACTCCGAGATTGTTTTCCCTCTGGACATCGGGGTCATCGGACATGTGGCTACGACCAAGAAGACCGTCAACATCCAGGATGTTAATGAGTGTCCCCACTTCAACTCATTTGCAGATGAGCTCACTGACTATGTAACCAAGAACATACTTGCCACACCCATCATGAATGGCAAAGATCTTGTTGCTATAATCATGGCCATAAATAAAACAGATGGCCCATTTTTCACTGATGAAGATCAAGATGTTTTCTTGAAGTATCTGAATTTTGCCTCCTTAAACCTAAAAATCTATCATTTGAACTATCTGCACAACTGTGAGACTCGAAGAGGCCAGGTACTGCTTTGGTCTGCCAATAAGGTGTTTGAGGAGCTTACAGATATTGAAAGACAGTTCCACAAGGCCTTCTACACAGTTCGAGCCTACCTAAACTGTGATCGCTACTCTGTGGGTCTCCTGGATATGACTAAGGAGAAGGAATTCTTTGATGTGTGGCCAGTGCTTATGGGAGAAGCTCAACCATACTCAGGACCCCGAACTCCTGATGGCAGAGAAATCCAGTTTTACAAAGTAATTGACTATATCCTCCATGGCAAAGAAGATATTAAAGTTATTCCAACTCCCCCAGAAGATCACTGGGCACTGGTCAGTGGCCTCCCAACTTACGTAGCAGAGAGTGGCTTTATCTGTAACATTATGAACGCCCCTGCAGATGAGATGTTTCAATTTCAGAAAGAGCCACTAGATGACTCTGGATGGATTATTAAAAACGTCCTCTCCATGCCCATAGTCAACAAAAAAGAGGAGATTGTTGGAGTTGCTACCTTTTACAACAGGAAAGATGGGAAACCCTTTGATGAGCAAGATGAAGTTCTTATGGAGTCCCTAACACAATTCCTTGGCTGGTCTGTGCTCAACCCTGACACCTATGACAAGATGAATAAACTGGAAAACCGAAAGGACATTGCCCAAGACATGGTGTTATACCACGTGAAATGTGATAAGGATGAAATCCAGGAAGTGCTGCCAACAAGAGAACGGTTGGGAAAGGAGCCCATAGACTGTGATGAGGATGAACTCAGAATGATCCTGAAAGATGAACTGCCAGGACCAAACAAGTTTGACATCTATGAGTTCCACTTCTCAGACCTGGAATGTACGGAACTGGAGCTGGTGAAATGTGGGATCCAGATGTACTATGAGCTGGGTGTGGTCAAGAAATTCCAGATCCCTCAGGAGGTCCTAGTTAGGTTTTTGTATTCGATCAGCAAAGGATACCGAAGAATTACTTACCATAACTGGCGCCATGGCTTTAATGTGGCCCAAACCATGTTCACACTTCTCATGACAGGCAAATTGAAGTCCTATTACACAGATCTGGAAGCTTTTGCCATGGTGACAGCCGGCCTATGTCATGACATTGACCACAGGGGAACCAACAACCTCTACCAGATGAAATCCCAGAATCCACTAGCAAAGCTCCATGGCTCATCAATTCTAGAAAGACACCATCTGGAGTTTGGAAAGTTCTTGCTTTCAGAAGAGAGCCTGAATATCTATCAGAATCTGAATCGTCGTCAACACGAGCACGTAATCCACCTCATGGACATCGCCATTATTGCCACAGATCTGGCCCTCTACTTCAAAAAAAGAACAATGTTTCAGAAGATTGTGGATGAATCCAAAGGATATGAAGACAAGAAAAGCTGGGTGGAATACCTCTCCCTGGAGACAACAAGGAAAGAGATTGTCATGGCAATGATGATGACTGCTTGTGACTTGTCTGCCATCACCAAGCCATGGGAAGTCCAGAGTAAGGTAGCACTGCTAGTGGCTGCTGAGTTCTGGGAACAGGGTGATTTGGAGAGAACAGTGCTTGACCAGCAGCCAATTCCCATGATGGACAGAAACAAAGCTGATGAGCTGCCTAAACTGCAAGTGGGGTTCATTGACTTCGTGTGTACATTTGTATACAAGGAGTTTTCACGTTTCCATGAGGAAATCCAGCCCATGTTTGACAGGCTGCAGAATAACAGGAAGGAATGGAAGGCCCTGGCTGATGAACATGAGGCTAAAGTGAAGGCTTTGGAGGAAGAAAAGAAAAAAGAAGAGGAGAAAACTGTAGTAAAGAAAGCTGGCACCGAGATTTGCAACGGAGGTCCGGCTCCAAAATCTTCCACCTGCTGCATTCTCATGAACCTAGAGCCACCCAAGACCGAGTTCCGGTCAGCCACCAGAGTGGTTGGAGGACCAGTTACCCCTAGGAAAGGACCACCCAAATTCAAGCAGCGGCAAACTCGTCAGTTCAAGAGCAAGCCCCCCAAGAAAGGTGTACAAGGTTTTGGTGATGATATTCCTGGAATGGAAGGCTTGGGAACAGACATAACTGTCATCTGTCCCTGGGAAGCCTTCAACCACCTGGAGCTGCATGAGTTGGCCCAGTATGGCATCATT
Trichosurus_vulpecula  ?????????ATGAAGAGAAATGTGGTCAGCACTCAGCACTCATATGTGAACATCCCCAAGGTGATTGCACAAGACACAGAAAAGGAAATTAGAAGGATAGAAAATGGAGGTTGCAGTTCTCTCTCTGAT------GATGATGATGACAGTGCCTCTATGATGGAGCATGGAAACCGCCAAGGTGGGGATGCTTTCCAAAATAACTCCCATGCAGAGGAAGGAACATCCTCACAGAGGAGTCAGTACCTGCCTGGTGCCATTGCACTCTTCAACGTTAACAACAGTAGCAATAAAGACCAAGGGGTGAAAGAGGAA------------AAGAAAAAGAAAAAAGAAAAGAAAAGCAAATCTAGTGATAAAAAGGAGAAGAAAAAGAATAAGGAAAAAGAGAAAGAGAAAGAAAAAGAAAAAGAGAATGAGAAGAAAA------------AGAAAGAGGATCAAAATAAAGATAAGAAAGAAAATGAGAAGAAAGAAATTATGGTTATTGATCCAGCGGGGAACACATATTACAACTGGCTGTTTTGTATTACTTTGCCTGTGATGTACAACTGGACCATGATTATTGCAAGAGCATGCTTTGAAGAACTTCAGTCTAAGTACTTAGAATATTGGATTGCTTTTGATTACTTATCAGATGCAATCTATCTTCTTGACATGTTTGTACGAACAAGAACAGGTTACCTGGAACAAGGATTATTGGTGAGAGAAGAGGCTAAACTCATAGACAAATATAAATCACATTTGCAATTTAAACTTGACGTTCTCTCAGTGGTACCAACTGATTTGCTGCTTTTACAGTTGGGATGGAGCTATCCAGAGGTAAGATTAAACAGATTACTCAGGATATCACGTATGTTTGAATTCTTCCAACGGACAGAAACAAGGACAAACTATCCAAACATCTTTAGGATTTCTAACCTCGTCATGTATATTGTGATTATCATCCACTGGAATGCATGTGTATACTTTTCTATCTCTAAAGCCATTGGATTTGGGAACGATACATGGGTCTATCCTGATGTTAATGACCCTGAATTTGGTCGTCTGGCTAGAAAGTATGTTTATAGTCTCTACTGGTCGACGTTGACCTTAACCACCATTGGTGAAACTCCACCTCCTGTTTTGGACTCTGAGTATGTCTTTGTGGTGGTTGACTTCTTGATTGGAGTGTTAATTTTTGCTACTATCGTCGGTAATATTGGCTCCATGATTTCCAATATGAATGCAGCCAGAGCAGAATTTCAAGCAAGAATTGATGCTATAAAACAGTATATGCATTTTCGAAATGTAAGCAAAGATATGGAAAAGAGGGTTATCAAGTGGTTTGACTACCTATGGACAAACAAAAAAACAGTAGATGAAAGGGAAGTCTTGAAATATCTACCAGATAAACTAAGGGCAGAGATTGCCATCAGTGTTCACCTAGACACGTTAAAGAAGGTACGCATTTTTGCTGACTGTGAAGCTGGACTCTTGGTAGAACTGGTCTTGAAGTTACAGCCTCAAGTCTACAGTCCTGGTGATTACATCTGCAAAAAAGGAGATATTGGACGGGAGATGTACATTATCAAAGAAGGAAAACTGGCTGTGGTAGCTGATGATGGGATCACACAGTTCGTGGTTTTGAGTGATGGCAGTTACTTTGGGGAGATTAGCATTCTCAACATTAAAGGTAGTAAAGCTGGGAACCGACGAACAGCCAATATTAAAAGTATTGGCTACTCAGATCTCTTCTGTCTCTCAAAAGATGATCTCATGGAAGCTCTAACTGAATACCCAGATGCTAAATGCATGCTAGAAGAGAAAGGCAAACAAATCTTGATGAAGGATGGACTGCTGGACATAAATATTGCAAATGCAGGAAGTGATCCTAAGGACCTAGAAGAGAAGGTCACACGAATGGAGGGATCAGTAGACCTCTTACAAACAAGGTTTGCCAGGATTCTGGCTGAGTATGAATCAATGCAGCAGAAGTTGAAGCAAAGGCTAACTAAAGTTGAGAGATTCTTGAAACCATTAATTGAAACTGAGTTCTCAGATATTGCAGGACTAGAAACAGAGCGTGGACCCACAGAATCCACACAGGAAATGGGGGCTGGAGCCAGTGCTGAGGAGAAACACTCAAGGGAATTGGAAAAGAAACTGAAGGAAGATGCTGAGAAGGATGCCAGGACAGTGAAGCTGCTTCTGCTGGGTGCTGGTGAATCGGGAAAAAGCACCATCGTGAAGCAGATGAAAATTATCCATCAAGATGGTTACTCCCTGGAGGAGTGCCTGGAGTTTATCGCTATCATTTATGGCAACACCCTGCAGTCCATTCTGGCCATTGTCCGGGCCATGACAACCCTCAACATCCAGTATGGAGACTCGGCCAGACAAGATGATGCAAGGAAGCTAATGCATATGGCCGACACCATTGAGGAGGGCACAATGCCCAAGGAGATGTCCGACATCATTCAACGGCTGTGGAAGGACTCAGGCATCCAGGCCTGCTTTGACCGAGCCTCTGAATACCAGCTCAATGACTCTGCAGGATACTACCTCTCAGACCTGGAGCGTCTGGTGACACCTGGCTATGTGCCCACGGAGCAGGATGTGCTAAGGTCCCGAGTCAAGACAACAGGCATCATTGAGACCCAATTCTCCTTCAAGGACCTCAACTTCAGAATGTTTGACGTGGGAGGCCAACGCTCAGAGAGGAAAAAATGGATACACTGCTTCGAAGGTGTCACCTGCATCATCTTCATTGCGGCTCTCAGCGCCTATGATATGGTGCTGGTGGAAGATGACGAAGTGAACCGGATGCATGAGAGTCTCCACCTGTTCAACAGCATCTGTAACCACCGTTACTTTGCCACAACATCCATTGTCTTGTTCCTTAACAAAAAGGATGTTTTCACTGAGAAGATTAAGAAGGCCCACCTCAGCATCTGCTTCCCTGACTATGATGGCCCCAACACCTACGAAGACGCAGGGAACTACATTAAGGTACAGTTCCTGGAGCTGAACATGCGGCGGGACGTGAAGGAGATTTACTCGCACATGACTTGCGCCACAGATACCCAGAACGTCAAGTTCGTATTCGACGCGGTCACTGACATCATCATTAAGGAGAACCTGAAGGACTGCGGCCTCTTCATGCCAGTAATCAATATCGAAGATCTGACGGAGAAGGATAAGCTCAAGATGGAAGTGGATCAGCTGAAGAAAGAGGTGACGCTGGAAAGGATGGTGGTTTCAAAATGTTGTGAAGAAGTGAGAGACTACATCGAGGAGCGGTCTGGTGAGGACCCTCTTGTGAAGGGGATCCCTGAGGACAAGAACCCCTTCAAGGAGCTCAAGGGAGGCTGTATCATTTCCATGGGGGAAGTGACAGCAGTGGAGGTGGAGAAGTTTCTGGATGCTAATGTTGGCTTTGCTAAGAACTACTACAACCGCCAGTTCAGGGCCAAAGTTATCTCTGAGCTACTGGGTGCCAAGGAAGCAGCTGTTGACTTCAGCCACTTCCACTCCTTGACCAGTGTGGAAGAGAGCGAGATTGTCTTTGACCTCCTCCGAGATTTCCAGGACAACCTGCAACTTGAGAAATCTATGCTCAATGTCATGAAAAGGCTATGCTTTCTTCTTCAGGCAGACCGAATGAGTCTGTTCATGTACCGGGCACGGAATGGAATTGCGGAGCTTGCCACCAGGCTCTTCAATGTCCATAAAGATGCAGTCTTGGAGGAGTGCTTGGTGGTTCCTGACTCAGAGATCGTCTTCCCTCTGGATATAGGTGTGGTGGGCCATGTTGCACATTCAAAAAAAGTTGTGAACGTCCCCAATGCAGAAGAGGATGAGCATTTCTGTGACTTTGTTGATGATCTCACAGACTACAAGACCAAAAACATCTTGGCTTCCCCTATAATGAATGGAAAAGATGTTGTAGCTGTAATCATGGCTGTGAACAAAGTGGATGGACCATATTTTACCAAGAGGGATGAAGAGATTCTAATGAAGTACCTCAATTTTGCAAATCTGGTCATGAAGGTGTTCCATCTGAGCTACCTTCACAACTGTGAAACCCGCAGGGGCCAGATACTCCTGTGGTCTGGGAGCAAAGTCTTTGAAGAACTTACAGACATCGAAAGACAATTCCACAAAGCCCTTTACACAGTCCGTGCCTTTCTCAACTGCGACAGATACTCTGTGGGGCTCCTGGACATGACCAAGCAAAAGGAATTTTTTGATGTGTGGCCAGTGTTGATGGGAGAAGCCCCACCTTACACAGGACCCAGGACACCAGATGGAAGAGAAATCAACTTTTATAAGGTCATCGACTATATCCTTCACGGGAAAGAAGACATCAAAGTAATACCGAATCCTGCTCCTGACCACTGGGCTTTGGTTAGCGGTCTCCCAACATATGTTGCCCAGAATGGCCTGATTTGCAATATCATGAATGCTGCTTCAGAAGACTTTTTCGATTTCCAGACAGAACCTCTGGATGAATCTGGATGGATGATTAAAAATGTCCTCTCGATGCCCATAGTCAACAAGAAGGAAGAAATCGTTGGAGTGGCTACATTTTACAATCGAAAAGATGGAAAGCCCTTTGATGAAATGGATGAAACTCTTATGGAGTCTCTAACCCAGTTCCTTGGCTGGTCTGTCCTAAACCCTGACACCTACGAGTCAATGAACAAGTTGGAAAACAGGAAGGATATATTCCAGGATATGGTCAAATATCATGTGAAGTGTGACAATGAAGAGATACAGGAAATACTGAAAACTAGAGAAGTCTATGGGAAGGAGCCCTGGGACTGTGAAGAAGAAGAGTTAGCTGAAATTCTGCAAAGTGAACTCCCAGATGCAGAGAAGTATGAAATTAATAAATTTCACTTCAGTGACCTGCCCCTGACAGAGCTGGAGCTGGTGAAATGTGGAATCCAGATGTACTATGAACTGAAAGTGGTGGATAAGTTTCACATACCCCAGGAGGCACTAGTACGGTTCATGTACTCTCTCAGCAAAGGGTACCGAAGAATTACCTACCACAACTGGCGCCATGGATTCAACGTGGGACAGACCATGTTCTCATTGCTCGTGACTGGGAAGCTGAAACGATATTTCACAGACCTGGAGGCTTTGGCCATGGTGACTGCTGCTTTCTGCCATGACATTGATCACAGAGGCACCAATAATCTCTACCAGATGAAATCCCAGAATCCACTGGCCAAACTCCATGGATCTTCCATCTTGGAAAGACATCATTTGGAATTTGGCAAAACACTGCTGAGGGATGAGAGTCTAAACATCTTCCAGAACCTTAATCGAAGGCAGCACGAGCATGCCATCCACATGATGGATATCGCAATCATCGCTACTGACCTGGCCCTTTATTTCAAAAAAAGGACAATGTTCCAGAAGATTGTGGATCAATCTAAAACTTATGAGAGTGAACATGAATGGACCCAGTACATGATGCTGGAACAGACTCGGAAGGAAATTGTCATGGCAATGATGATGACTGCCTGTGACCTGTCTGCTATAACCAAGCCCTGGGAAGTTCAGAGCAAGGTGGCTCTTTTGGTGGCTGCTGAATTCTGGGAACAAGGAGATCTGGAGAGAACTGTGCTCCAGCAGAACCCTATTCCCATGATGGACAGAAATAAAGCAGATGAGCTCCCCAAGCTGCAAGTTGGTTTCATCGACTTCGTCTGCACCTTTGTCTACAAGGAGTTTTCCCGGTTTCATGAGCAGATCACCCCCATGCTGGATGGCATCACCAATAACCGGAAGGAGTGGAAGGCGTTGGCTGATGAATACGATGCCAAGATGAAAGCCCTGGAAGAGGAGAAGCAGAAAAAAGCACAGGCCAAGCAAGCAGCTGCTGGACACCAGGGAACGCCTGCGGCTGGAGAAGGAGGTGCACAGTCCAAGTCCTGTTCTATTCAGATGGCCCTCAGGCAGGAAGACGTGGAGAAGTTTCTCAATGAAAACCCCGCTTTCACAGAGCAATACTTTGAAAAGGTTCTGAGCCCCGAGAATGTGGTTGGTGCATGTGAGGGTAGGGGCCTGGTGGATTTCTCAACCTTTAAAGAACTATGCCAGGTGGAAGAGAGTGAAGCCCTCTTTGAACTTGTTCAGGACATGCAAGAAAGTATCAACATGGAGAAGGTGGTCTTCAAAATCCTGAGGAGGGTATGCACCATCATCCACGCCGACCGTTGCAGCCTCTTCATGTACCGACAGAGGAACGGTGTTGCAGAACTAGCCACAAGGCTCTTCAACGTCCAGCCTGGCAGCACCCTGGAGGAGTGCCTGGTGCCCCCTGACTCCGAGATTGTCTTCCCTCTGGACATTGGGGTCATTGGGAACGTGGCACAGACAAAGAAGACCGTCAACATCCAGGACGTCAATGAGTGCCCCCACTTCAGCTCATTTGCAGATGAGCTTACTGACTACGTGACCAAGAACATACTTGCCACGCCCATCATGAATGGCAAAGATGTTGTTGCTGTAATCATGGCCATAAACAAAACTGATGGCCCATTTTTCACCAGCGAAGATCAAGATGTTTTCTTGAAGTATCTGAATTTTGCCACCTTAAACCTCAAAATCTATCATTTGAGCTATCTGCACAACTGTGAGACTCGAAGAGGCCAGGTACTGCTTTGGTCCGCCAATAAGGTGTTTGAGGAGCTTACGGATATTGAGAGACAATTCCACAAGGCCTTTTACACAGTCCGAGCCTACCTAAACTGTGACCGCTACTCTGTGGGCCTCCTGGATATGACTAAGGAGAAGGAATTCTTTGATGTGTGGCCAGTGCTTATGGGAGAAGCTCAACCATATTCAGGGCCCCGAACTCCTGATGGCAGAGAAATCCAGTTTTACAAAGTAATTGACTATATCCTTCATGGCAAAGAAGATATTAAAGTCATTCCAACTCCCCCAGCGGATCACTGGGCACTGGTCAGTGGCCTCCCAACCTACGTAGCAGAAAGTGGCTTTATCTGTAACATTATGAATGCCCCTGCAGATGAGATGTTTGAATTTCAGGAAGGGCCACTAGATGACTCTGGATGGATTATAAAAAATGTCCTCTCCATGCCTATAGTCAACAAAAAAGAGGAGATTGTTGGCGTTGCTACTTTTTACAACAGGAAAGATGGGAAACCCTTTGATGAACAAGATGAAGTTCTTATGGAGTCTCTAACACAATTCCTTGGCTGGTCTGTGCTCAACCCTGATACCTATGACAAGATGAATAAACTGGAAAACCGAAAGGACATTGCCCAAGACATGGTGTTGTACCACGTGAGATGTGATAAGGATGAAATCCAGGAAGTGCTGCCAACAAGAGAACGGCTGGGGAGAGAACCCATGGACTGTGATGAAGATGAGCTCAGAGCAATCCTGAAAGTCGAGCTGCCAGGACCTACCAAGTTTGACATCTATGAGTTCCACTTCTCAGACCTGGAATGTACGGAGCTGGAGCTGGTGAAATGTGGGATCCAGATGTACTATGAGCTGGGTGTGGTCAAGAAGTTCCAGATCCCCCAGGAGGTCCTAGTTCGGTTCTTATATTCGGTCAGCAAAGGATACCGAAGAATCACTTACCATAACTGGCGCCATGGCTTTAATGTGGCCCAAACCATGTTCACACTTCTCATGACGGGCAAATTGAAGGACTACTACACAGATCTGGAAGCTTTTGCCATGGTTACAGCTGGTCTATGCCATGACATTGACCACAGGGGAACCAACAACCTCTACCAGATGAAATCCCAGAATCCATTAGCAAAGCTTCATGGCTCATCGATTCTAGAAAGACACCATCTGGAGTTTGGGAAGTTCTTGCTTGCAGAAGAGAGCCTGAATATCTATCAGAACCTGAATCGTCGCCAACACGAGCATGTGATCCACCTGATGGACATCGCCATTATTGCCACAGATCTAGCCCTCTACTTCAAAAAAAGAACAATGTTTCAGAAGATTGTGGATGAATCCAAAGGATATGAAGACAAGAAAAGCTGGGTGGAGTACCTCTCCCTGGAGACAACAAGGAAAGAGATTGTCATGGCAATGATGATGACTGCATGTGACTTGTCTGCCATCACCAAGCCTTGGGAAGTCCAGAGTAAGGTAGCACTGCTGGTGGCTGCTGAGTTCTGGGAGCAGGGTGACTTGGAGAGAACAGTGCTTGACCAGCAGCCAATTCCCATGATGGACAGAAACAAAGCTGCTGAGCTGCCTAAGCTGCAAGTGGGGTTCATTGACTTCGTGTGTACATTCGTATACAAGGAGTTTTCACGTTTCCATGAGGAAATCCAGCCGATGTTTGACAGGCTGCAGAATAACAGGAAGGAGTGGAAGGCCCTGGCTGATGAGCATGAGGCTAAAGTGAAAGCTTTGGAGGAAGAAAAGAAACAAGAAGACGGGAAAATTGCAGCAAAGAAAGCTGGTACCGAGATTTGCAATGGAGGCCCGGCTCCAAAGTCTTCCACCTGCTGCATTCTCATGAACCTGGAGCCACCCAAGCCTGAGATCAGATCAGCCACCAGAGTGGTTGGAGGACCAGTTACTCCTAGGAAAGGACCACCCAAATTCAAGCAGCGGCAAACTCGTCAGTTCAAGAGCAAGCCCCCCAAGAAAGGTGTACAAGGTTTTGGTGATGACATTCCTGGAATGGAGGGCTTGGGAACAGACATCACTGTCATCTGTCCCTGGGAAGCCTTCAACCACTTGGAGCTGCATGAGTTGGCCCAGTATGGCATCATT
Vombatus_ursinus  ?????????ATGAAGAGAAATGTGGTCAGCACTCAGCACTCATATGTGAACATCCCCAAGGTGATTGCACAAGACACTGAAAAGGAAATAAGAAGAATAGAAAATGGTGGTTGCAGTTCGTTCTCTGATGAT---GATGATGATGACAGTGCCTCTATGATGGAGCATGGAAACCACCAAGGTGGGGATGCTTTCCGAAATAACTCCCATGCAAAGGAAGGAACATCCTCCCAGAGGAGTCAGTACCTGCCTGGTGCCATTGCCCTCTTCAATGTTAACAACAGCAGCAACAAAGACCAAGAGGTGAAAGAGGAA------------AAGAAAAAGAAAAAAGAAAAGAAAAGCAAATCTAGTGATAAAAAGG---AGAAAAAGAATAAAGAAAAAGAGAAAGAG------AAAGAAAAAAAGAAACAGAAGAAAA------------AGAAAGAGGATGAGAATAAAGATAAGAAAGAAAATGAGAAGAAAGAAATTACGGTTATTGATCCAGCGGGAAATACATATTACAACTGGCTGTTTTGTATTACTTTGCCTGTGATGTACAACTGGACCATGGTCATTGCAAGAGCATGCTTTGAGGAACTTCAGTCTGATTACTTAGAATATTGGATTATTTTCGATTACTTATCAGATGCAATCTATCTTCTTGACATGTTTGTCCGAACAAGAACAGGTTACCTGGAACAAGGATTATTGGTGAAAGACGAGGCTAAACTCATAGAAAAGTATAAATCACATTTGCAATTTAAACTTGATGTTATCTCAGTGGTACCAACTGATCTGCTGCTTTTAAAATTGGGATGGAGCTATCCAGAGGTAAGATTAAACAGATTACTCAGGATATCACGTATGTTTGAATTCTTCCAACGGACAGAAACAAGGACAAACTACCCAAACATCTTTAGAATTTCTAACCTTGTCATGTATATTGTGATTATTATCCACTGGAATGCATGTGTATACTTTTCTATCTCTAAAGCCATTGGATTTGGGAATGATACATGGGTCTATCCTGATGTTAATGACCCTGAATTTGGTCGTCTGGCTAGAAAGTATGTTTATAGTCTCTACTGGTCGACATTGACTTTAACCACCATTGGTGAAACTCCACCTCCTGTTTTGGACTCTGAGTATATCTTTGTGGTGGTTGATTTCTTGATTGGAGTGTTAATTTTTGCTACTATCGTTGGTAATATCGGCTCCATGATTTCCAATATGAATGCAGCCAGAGCAGAATTTCAAGCAAGAATTGATGCTATAAAACAGTATATGCATTTTCGAAATGTAAGCAAAGAAATGGAAAAGAGGGTTATCAAGTGGTTTGACTACCTATGGACAAACAAAAAGACAGTAGATGAAAGGGAAGTCTTGAAATATCTACCAGATAAACTAAGGGCAGAGATTGCCATCAGTGTTCACCTAGACACATTAAAGAAGGTACGCATTTTTGCTGATTGTGAAGCTGGACTATTGGTGGAATTGGTCTTGAAGTTACAGCCTCAAGTCTACAGTCCTGGTGATTACATCTGCAAAAAAGGAGATATTGGTCGGGAAATGTACATTATCAAAGAAGGGAAATTGGCTGTAGTAGCTGATGATGGGATCACACAGTTTGTGGTCTTGAGTGATGGTAGTTACTTTGGGGAGATTAGCATTCTTAACATTAAAGGTAGCAAAGCTGGGAACCGAAGAACAGCCAATATTAAAAGTATTGGCTACTCAGATCTCTTCTGTCTATCAAAAGATGATCTCATGGAAGCTTTAACCGAATACCCAGATGCTAAATGTATGCTAGAAGAGAAAGGCAAACAAATCTTGATGAAGGATGGACTGTTGGACATAAATATTGCAAATGCAGGAAGTGATCCTAAGGACCTGGAAGAGAAGGTCACACGAATGGAGGGATCAGTAGACCTCTTACAAACAAGGTTTGCCAGGATTCTGGCTGAGTATGAATCAATGCAGCAGAAATTGAAGCAAAGGCTAACTAAAGTTGAGAGATTCTTAAAACCATTAACTGAAACTGAGTTCTCAGATATTGAAGGACTAGAAGCAGAGAAAGGACCCACAGAGACTACACAGGAAATGGGGGCTGGAGCCAGTGCTGAGGCGAAGCACTCAAGGGAACTGGAAAAGAAACTGAAGGAAGATGCAGAGAAAGATGCCAGGACAGTGAAGCTGCTTCTGCTGGGGGCTGGTGAATCTGGAAAAAGCACCATCGTTAAACAGATGAAAATTATCCATCAAGACGGTTACTCCCTGGAGGAGTGCCTGGAGTTTATTGCCATCATTTATGGCAACACGCTGCAGTCTATTCTGGCCATTGTCCGGGCTATGACAACCCTCAACATCCAGTACGGAGACTCAGCCAGACAAGATGATGCAAGGAAGCTAATGCATATGGCAGACACCATTGAGGAGGGCACAATGCCCAAGGAGATGTCTGACATCATTCAACGGCTGTGGAAGGACTCCGGCATCCAGGCCTGCTTTGACAGAGCCTCTGAATACCAGCTCAACGACTCTGCAGGATACTACCTCTCAGACCTGGAGCGGCTGGTGACCCCTGGTTATGTGCCCACGGAGCAGGACGTACTGAGGTCCCGAGTCAAGACAACAGGCATCATTGAGACCCAATTCTCCTTCAAGGACCTCAACTTCAGAATGTTTGACGTGGGAGGCCAACGTTCCGAGAGGAAAAAATGGATACACTGCTTCGAAGGCGTCACCTGCATCATCTTCATTGCGGCTCTCAGTGCCTACGACATGGTGCTGGTGGAAGATGATGAAGTGAACCGGATGCATGAGAGTCTTCACCTGTTCAACAGCATCTGTAACCATCGGTACTTTGCCACAACATCCATTGTCTTGTTCCTTAACAAAAAGGACGTTTTCACCGAGAAGATTAAGAAGGCTCATCTCAGCATCTGCTTCCCTGACTATGATGGCCCCAACACCTACGAGGATGCGGGGAACTACATTAAGGTACAGTTTCTGGAGCTGAACATGCGGCGAGACGTGAAGGAGATTTACTCGCACATGACGTGCGCCACAGATACCCAGAACGTCAAGTTCGTCTTCGACGCGGTCACCGACATCATCATCAAAGAGAACTTGAAGGACTGCGGCCTCTTCATGCCAGTGATAAATATTGAAGACCTGACAGAGAAGGACAAGCTGAAGATGGAAGTAGACCAGCTGAAGAAAGAGGTGACACTGGAAAGGATGGTGGTTTCAAAATGTTGTGAAGACGTGAAGGACTACATTGAGGAAAGGTCTGGTGAGGACCCTCTTGTGAAGGGGATCCCTGAGGACAAGAACCCCTTCAAGGAGCTCAAGGGAGGCTGCACCATTTCCATGGGGGAAGTGACAGCCGAGGAGGTGGAGAAGTTCCTGGATGCTAATGTTGGCTTTGCTAAAAACTACTATAACCTCCGGTTCAGGGCCAGAGTCATCTCCGAGCTATTGGGTGCCAAGGAAGCAGCTGTTGATTTCAGCCACTTCCACTCCTTGACCAGTGTGGAAGAGAGTGAGATTGTCTTTGACCTCCTCCGAGATTTCCAGGACAACCTGCAACTGGAGAAATCTATGCTCAACGTCATGAAGAGGTTATGCTTCCTCCTTCAGGCAGACCGAATGAGTCTGTTCATGTACCGGGCGCGGAATGGAATCGCGGAGCTTGCCACGAGGCTCTTCGACGTCCATAAAGATGCAGTCTTGGAGGAGTGCTTGGTGATGCCTGACTCAGAGATCGTCTTCCCTCTGGATATGGGTGTAGTGGGCTATGTTGCACATTCAAAAAAACTTGTGAACGTCTCCAATGCAGAAGAGGATGAGCATTTCTGTGACTTTGTCGATCATCTCACAGAATACAAGACCAAAAACATCTTGGCTACCCCCATAATGAATGGAAAAGATGTTGTAGCTGTAATCATGGCTGTGAATAAAGTGGATGGACCATGTTTTACCAAGAGGGATGAAGAGATTCTAATGAAGTACCTTAATTTTGCAAATCTGGTCATGAAGGTTTTCCATTTGAGCTACCTTCACAACTGTGAAACCCGCAGGGGCCAGATACTCCTGTGGTCTGGGAGCAAAGTGTTTGAAGAGCTTACAGACATTGAGAGACAGTTCCACAAAGCCCTTTACACAGTCCGTGCCTTTCTCAACTGCGACAGATACTCTGTGGGGCTCCTGGACATGACCAAGCAAAAGGAATTTTTTGATGTGTGGCCAGTGTTGATGGGAGAAGCACCACCTTACACAGGACCCAGAACACCAGATGGAAGGGAAATCAACTTTTATAAGGTCATTGACTATATCCTTCATGGGAAAGAGGACATTAAAGTAATACCGAATCCTGCTCCTGACCACTGGGCTTTGGTTAGTGGTCTCCCAACATATGTTGCCCAGAATGGCCTGATTTGCAATATCATGAATGCTGCTTCAGAAGACTTTTTCGATTTCCAGACAGAACCTCTGGATGAATCTGGATGGATGATTAAAAATGTCCTCTCAATGCCCATAGTCAACAAGAAGGAAGAAATTGTTGGAGTGGCTACATTTTACAACCGAAAAGATGGAAAGCCCTTTGATGAAATGGATGAGACTCTCATGGAGTCTCTAACCCAGTTCCTTGGCTGGTCTGTCCTAAACCCTGACACCTATGAGTCAATGAACAAGCTGGAAAACAGGAAGGATGTCTTCCAGGATATGGTCAAATATCATGTGATGTGTGACAATGAAGAGATACAAGAAATACTGAAAACTAGAGAAGTGTATGGGAGGGAGCCCTGTGACTGTGAAGAAGAGGAGTTAGCTGAAATTCTACAAGATGAGCTCCCAGATGCAGAGAAATATGAAATTAATAAATTCCACTTCAGTGACCTGCCCCTGACAGAGCTGGAGCTGGTGAAATGTGGAATCCAGATGTATTATGAACTGAAAGTGGTGGATAAGTTTCACATACCCCAGGAGGCTCTAGTACGGTTCATGTACTCTCTCAGCAAAGGGTACCGAAGAATTACCTACCATAACTGGCGCCATGGATTCAACGTGGGACAGACCATGTTCTCATTGCTTGTGACTGGGAAGCTGAAACGATATTTCACAGACCTGGAGGCCTTGGCCATGGTGACTGCTGCTTTCTGCCATGACATTGATCACAGAGGCACCAATAATCTTTACCAGATGAAATCTCAGAATCCACTGGCCAAACTCCATGGATCTTCCATCTTGGAAAGACATCATTTGGAATTTGGCAAAACACTGCTGAGGGATGAGAATCTAAACATCTTCCAGAACCTTAATCGAAGGCAGCATGAGCATGCCATCCACATGATGGATATCGCAATCATTGCTACTGACCTGGCCCTTTATTTCAAAAAAAGGACAATGTTTCAGAAGATCGTGGATCAGTCTAAAACTTTTGAGAATGAACATGAATGGACCCAGTACATGATGCTGGAACAGACTCGGAAGGAAATTGTCATGGCAATGATGATGACTGCCTGTGACCTGTCTGCTATAACCAAGCCCTGGGAAGTTCAGAGCAAGGTGGCTCTTTTGGTGGCTGCTGAATTCTGGGAACAAGGGGATTTGGAGAGAACTGTACTCCAGCAGAACCCTATTCCCATGATGGACAGGAACAAAGCAGATGAGCTCCCCAAGTTGCAAGTTGGTTTCATCGATTTTGTCTGCACTTTTGTGTACAAGGAGTTTTCCCGGTTTCACGAGCAGATCACCCCCATGCTCGATGGCATCACCAATAACAGGAAGGAGTGGAAGGCATTGGCTGATGAATATGAAGCCAAGATGAAAGCCCTGGAAGAGGAAAAGCAGAAAAAAGCACAGGCCAAGCAAGCAGCTGCTGGACAGCAGGGAAGGCCTGTGGCTGGAGAAGGAGGTTCACAGTCCAAGTCCTGTTCTATTCAGATGGCCCTTAGTCAGGAAGATGTGGAGAAGTTTCTCAATGAAAACCCCACCTTCACGGAACAATACTTTGAAAAGGTTCTGAGCCCAGAAAATGTGGTTGGTGCATGTGAGGGTAGGGGCCTGGTGGATTTCTCAACCTTTAAAGAGCTATGCCAGGTGGAAGAGAGTGAAGCCCTCTTTGAGCTCATTCAGGACATGCAAGAAAGCGTCAACATGGAGAAGGTGGTCTTCAAAATCCTGAGGAGGGTGTGTACCATCATCCACGCTGACCGCTGCAGCCTCTTCATGTACCGGCAGAGGAACGGTGTTGCCGAACTAGCCACAAGGCTCTTCGACATCCAGCCCAGCAGCACCCTGGAGGAGTGCCTGGTGTACCCCGACTCCGAGATTGTCTTCCCTCTGGACATTGGGGTCGTAGGGCATGTGGCACAGACAAAGAAGACCGTCAACATCCAGGACGTTAATGAGTGCCCCCACTTCAGCCCATTTGCAGATGAGCTTACTGAGTATGTGACCAAGAACATACTTGCCACACCCATCATGAATGGCAAAGATGTCGTTGCTGTAATCATGGCCATAAATAAAACCAATGGCCCATTTTTCACCAGTGAAGATCAAGATGTTTTCTTGAAGTATCTGAATTTTGCCACCTTAAACCTCAAAATCTATCATTTGAGCTATCTGCACAACTGTGAGACTCGAAGAGGCCAGGTACTGCTTTGGTCTGCCAATAAGGTGTTTGAGGAGCTTACAGATATCGAGAGACAATTCCACAAGGCCTTCTACACAGTTCGAGCCTACCTAAACTGTGACCGCTACTCTGTGGGCCTCCTGGATATGACTAAGGAGAAGGAATTCTTTGATGTGTGGCCAGTGCTTATGGGAGAAGCTCAACCGTACTCAGGCCCCCGAACTCCTGATGGTAGAGAAATCCAGTTTTACAAAGTAATTGACTATATCCTCCATGGCAAAGAAGATATTAAAGTCATTCCAACTCCCCCAGCGGATCACTGGGCACTGGTCAGTGGCCTCCCAACCTATGTAGCAGAAAGTGGCTTTATCTGTAACATTATGAATGCCCCTGCAGATGAGATGTTTGAATTTCAGGAAGGGCCACTAGATGACTCTGGATGGATTATAAAAAACGTCCTCTCCATGCCCATAGTCAACAAAAAAGAGGAGATTGTTGGCGTTGCTACTTTTTACAACAGGAAAGATGGGAAACCCTTTGATGAGCAAGATGAAGTTCTTATGGAGTCCCTAACACAATTCCTTGGTTGGTCTGTGCTTAACCCTGACACCTATGACAAGATGAATAAACTGGAAAACCGAAAGGACATTGCCCAAGACATGGTGCTGTACCACGTGAGATGTGATAAGGATGAAATCCAAGAAGTACTGCCAACAAGAGAACGGCTGGGGAGGGAACCCATGGACTGTGATGAGGATGAGCTCAGAGCAATCCTGAAAGATGAGCTGCCAGGACCCACCAAGTTTGACATCTACGAGTTCCACTTCTCAGACCTTGAATGTACGGAGCTGGAGCTGGTGAAATGTGGGATCCAGATGTACTATGAGCTGGGTGTGGTCAAGAAGTTCCAGATCCCCCAGGAGGTCCTAGTTCGGTTCTTGTACTCAGTCAGCAAAGGATACCGAAGAATCACTTACCATAATTGGCGCCATGGCTTTAATGTGGCCCAAACCATGTTCACACTTCTCATGACAGGCAAATTGAAGGACTACTACACAGATCTGGAAGCTTTTGCCATGGTGACAGCCGGCCTATGTCATGACATCGACCACAGGGGAACCAACAACCTCTACCAGATGAAATCCCAGAATCCATTAGCAAAGCTGCATGGCTCATCAATTCTAGAAAGACACCATCTGGAGTTTGGGAAGTTCTTGCTTGCAGAAGAGAGCCTGAATATCTACCAGAACCTGAATCGTCGCCAACATGAGCACGTGATCCACCTGATGGACATCGCCATCATTGCCACAGATCTAGCCCTCTACTTCAAAAAAAGAGCAATGTTTCAGAAGATTGTAGATGAATCCAAGGGATATGAAGACAAGAAAAGCTGGGTGGAGTACCTCTCCCTGGAGACAACAAGGAAAGAGATTGTCATGGCAATGATGATGACTGCATGTGACTTGTCTGCCATTACCAAGCCATGGGAAGTCCAGAGTAAGGTAGCATTGTTGGTGGCTGCTGAATTCTGGGAGCAAGGAGACTTGGAGAGAACAGTGCTTGACCAGCAGCCAATTCCCATGATGGACAGAAACAAAGCTGCTGAGCTGCCTAAGCTGCAAGTGGGGTTCATTGACTTTGTGTGTACGTTTGTATACAAGGAGTTTTCACGTTTCCATGGGGAAATCCAGCCCATGTTTGACAGGCTGCAGAACAACAGGAAGGAGTGGAAAGCTCTGGCTGATGAGCATGAGGCTAAAGTGAAGGCTTTGGAGGAAGACAAGAAAAAAGAAGATGGGGAAATTGCAGCAAAGAAAGCTGGTACAGAGATTTGCAATGGAGGCCCCGCTCCAAAGTCTTCCACCTGCTGCATTCTCATGAACTTGGAGCCACCCAAGCCTGATATCAGATCAGCCACCAGAGTGGTTGGAGGACCAGTTACCCCTAGGAAAGGACCACCCAAATTCAAGCAGCGGCAAACCCGTCAGTTCAAGAGCAAGCCCCCAAAGAAAGGTGTACAAGGTTTTGGTGATGACATTCCTGGAATGGAGGGCTTAGGAACAGACATCACTGTCATCTGTCCCTGGGAAGCCTTCAACCACTTGGAGCTGCATGAGTTGGCCCAGTATGGCATCATT
