# Supplementary material for: Three Blind Moles: Molecular Evolutionary Insights on the Tempo and Mode of Convergent Eye Degeneration in Notoryctes typhlops (Southern Marsupial Mole) and Two Chrysochlorids (Golden Moles)
Source: Genes (Basel). 2023 Oct 28;14(11):2018. doi: 10.3390/genes14112018 (PMC10671557; doi:10.3390/genes14112018)
Supplement: Supplementary file 1 [file genes-14-02018-s001.zip › Marsupialia PAML Files/Rod Recovery/3rods.rax]

29 7224
Antechinus_flavipes  ATGGATTTTGGCTCTTTGGAGACTGTTGTGGCCAATTCTGCCTTCATAGCTGCCCGGGGCAGCATCGATGCAAGTGGTAGTTCCCACTTATCCCGGGACAAGAAATACTTTTCCAAGCTCAAACTTCCTCCTCTCTCCAAATGTGAATCCCTACGGAACACTCTTAACTTAGACTTTGAAAACATTTGCTCTGAGCAGCCTATCGGCAAGCGCCTCTTTCAGCAGTTCCTAAAGAATGAGGAGCGGCTTGTCCCCGCGGTTGAGTTATGGAGAGACATTGAAGACTACGACACTGCTGATGATGATTTTCGCCTTCAGAAAGCCCAGGCCATCCTTGCTGGCTATCTGGACCCCCAGGCCAAACTTTTCTGCAGCTTCCTGGAAGAGGGGATGATTGAGAAGGTCAAGGAGAAACACTCAAGCATCCCTAATGGACTATTCCAGCCTCTTCTTCAAGCCACCCTGGGCTACCTGAGCGAGGCTCCCTTCCGAGAGTACTTGGAGAGTTTGTATTTCATGAGATTTCTGCAGTGGAAATGGCTGGAAGCCCAGCCCATCGGGGAAGACTGGTTTTTGGACTTCAGGGTCTTGGGAAAAGGGGGTTTTGGGGAGGTTTCAGGTTGCCAGATGAAAGCCACAGGCAAGATGTACGCCTGTAAAAAACTGAATAAGAAGAGGCTGAAGAAACGAAAAGGGTATCAAGGTGCAATTGTAGAGAAGAGAATTCTAACCAAGGTCCATAGCAGATTTATAGTCTCTTTGGCCTATGCATTTGAAACCAAAACTGACCTCTGTTTGGTGATGACAATCATGAATGGAGGAGACTTAAGGTATCACATCTACAATGTTAATGAGGAGAATCCTGGTTTTGAGGAAGCAAGAGCCGTCTTTTACATTGCTCAGATCATCTGTGGCATGGAACATCTCCATCAGAAGAGGATTGTGTATCGGGATCTCAAACCAGAGAATGTCCTATTGGATAATGATGGCAATGTCCGTATTTCTGATCTTGGCCTTGCTGTGGAACTGAAGGAAGGAGAGACAAAGACAAAAGGTTATGCAGGCACCCCAGGTTTCATGGCGCCAGAATTGCTTCAGAGTGAGGAATACGATTTCTCTGTGGACTACTTTGCCTTGGGGGTTACATTATATGAGATGATTGCAGCCAGGGGACCTTTTCGAGCCAGAGGAGAAAAGATCGAAAACAAAGAACTCAAACAAAGAATTATTTCTGATCCTGTGACATACTCGGAGAAATTTAGCAAGGCTAGTAAGGACTTCTGTGAAGGCCTTCTTGAAAAAAGTCCAGCGAAGCGCCTTGGATTCAAAAATGGCAACTGTGATGAACTCCGAGCCAATGTCCTCTTCAAGGACATTAACTGGAGGCAGCTAGAAGCTGGTACTTTGGAACCTCCTTTTATTCCTGACTCTAGAACTGTCTATGCAAAGAACATCCAGGATGTTGGTGCCTTTTCTACTGTTAAAGGGATTGTCTTTGATAAAGCAGATACGGAGTTCTTTCAGGAATTTGCAACTGGAAATTGTCCCATACCCTGGCAGGAAGAGATGATTGAAATGGGAATTTTTGGGGACCTGAATGTGTGGCGTGCTGATGGCCAGATGCCTGATGACATGAAGGGGATAGCTGTAGAAGAGCCATCCTCATCATCTAAGTCAGGAATGTGTCTGGTTTCCATGGCCACGGGTGTGAAGAATGCCCCAAACAACGTGATCTTCAAGAAGGTCTCCCGGGACAAGTCAGTGACCATCTACCTAGGGAAGAGGGACTACATTGACCACGTGGATAAAGTGGAGCCTGTGGATGGTGTCGTGCTGGTCGATCCTGAGCTGGTGAAAGGGAAGAAAGTCTTTGTGACGCTGACGTGTGCGTTCCGCTACGGCCAGGAGGACATTGACGTCATCGGCCTGACCTTCCGGAGAGACCTGTACTTCTCCAAGGTGCAAGTTTACCCTCCCGTCAGCACGGCCAATAAGCCGACCAAGCTGCAAGAGAGCCTGCTGAAGAAGCTGGGGAGCAACGCCTACCCTTTCCTTCTCACGTTTCCTGACTACTTGCCCTGCTCAGTTGCTCTTCAACCAGCTCCTCAAGATGTAGGCAAGTGCTGCGGAGTGGACTTTGAGGTGAAGGCGTACGCCACAGAAAACACAGAAATAGAAGAGGAAAAAGTGCCCAAAAAGAGCTCCGTCCGCCTGCTGATCCGCAAGGTGCAGCACGCCCCTCCCGAGCTGGGCCCCCAGCCCCAGGTGGAGACAGCCTGGCAGTTCTTCATGTCCGACAAGCCCCTGCACCTGGCCATCTCCCTCAGCAAGGAGATCTTTTTCCATGGCGAGCCAATTCCTGTGACCGTGACTGTGACCAACAACACGGAGAAGACAGTGAAGAAGATTAAAGTGCAAGTGGAACAAGTCGCCAACGTGGTCCTGTATTCGAGTGACTACTATGTCAAACCTGTAGCCATGGAGGAGGCCAATGAAAAAGTGCCACCAAACGGAGTCTTAACGAAGACGCTGACCCTTACCCCCTTGCTGGCTAATAACCGAGAAAGGCGGGGCATTGCCCTGGATGGAAAAATAAAGCACGAAGATACGAACTTGGCCTCCAGCACCATCATTAAGGAGGGCATAGACCGAGCAGTGTTGGGCATCCTGGTGTCTTACCAGATCAAAGTGAAGCTCACTGTCTCAGGCTTTCTGGGCGACCTCACCTCTAGTGAAGTGGGCACCGACCTGCCGTTCCGCCTCATGCACCCCCACCCTGTGGATCCAGCCAAGGACAGCTCAATGGGGGAGGATTTGGTCTTTGAGGAGTTTGCTCGCCAGAATCTGAAAGACGGGGCTGAAAATGAAGAAGAAAAA------AAAGAGGGGCCGGACAACGATGAAATGGGGAAACTGATCAAATTTGGGAGGCAGGAGAAGCGGTTAGCTCGTTGTAAGAAGCTCCAATGTAATCGAGTCCTTTTTCTTTTGGGCATGATACTCATTGGCTCTTCTTACCACTTTCTGAAGAACCACTGGTCCATGCCTAAACTGTGGACAACCATGTATTCTCAGAACCCTGTGAAAATGGCCAGTCGGGATCTTTCTGATAGTGAAACAGTAATATCAAACAGTGACCATCAGGAATCCATTCTAGAAATGGAAGACAGTACACTGCACTCACAAGTT---ACAGAAGGCAGGGACAAGTTAACAACCTCAGCAACTATTGCAAAGAAAAACTTAAACACACCCAGGAGAATAATGGATAACTCTACCCCAGGGACTCCAGAGACACCTAGGAGAAGGAAGAAAAAT------------------------------------TATACTCCAACCACATTCAGTAGAAATGTTCAGAGACCTACCTCAACTACTCCTAAAAAAATTGAGAAT---CATGTGATTATTCCCAAGGTAAAAGAGAAAATCAATGACACAATGACACTTAGGAAAACAATGGAAAAGAAGCTTCTGGCTATCCCCAAAAGAACAGTAAAAAATATCCCAAGA------ACCCCCAAAGGAATAGTTGAGAATACCCCAACTAGTTTAAAAAGAATA---ATAGAGAACACTGTCTCACCTTC---AGCAAAAGTAGTAGTACAAACAACTCCAACTATTCCTAAAAGAATAAAGGAAAAAAACCCAGCTGTTCCCAAAAGAGTAATGGAG------------------------------------------------------------------------AATACTTCAATTACCTCCAAGAGA------------------------------------------------------------------------------------------------------------------------------------------------------------------------------GTAGTGGAAAAGAAGAATTCAAATATTTCAAAGAGAAGAGGAGCAGAAAATTCCCCAACTGCTCATCCAACAATGATGGAGACAAGCACTGTGGTACCTAGCACAACAGTGGAGAACACCACCTCTCCTGGATTGGGAGTCATGAATACCCCAACCAGAGCTAGGGTATGGACATCGAGAACCTCTTCAACCAGGGTGATGATGAAGAAAACTTCTTCAGTCACTCTCAGGGAAGGAGCACATAACACAACATCCTCTGCCATGGGCATCATTACCCCTACCGCCCAGATCCGGGACTGTGTTTTTGTAGATCATGTCCCAACAGTTCCTGTCAGCCTTTCTCCTTCAACAGAAATGACACCTCTTTCTGATGAGGATAGCCATAGCTCC---CCTACAGATCCTAAACTGTTGGGCTTTCATCCCAAGGGAGAATACCCTGAAGACCTGTTCAGTGTGGAGGAACGGAAGCAAGGCTGGGTGGTCTTACATCTCTTTGGAATGATATATGTGTTTGTGGCTTTGGCCATTGTGTGTGATGAATTCTTTGTCCCAGCATTGGGAGTCATCACCGATAAGCTACAGATCTCTGAGGATGTGGCTGGAGCCACCTTCATGGCAGCTGGGGGCTCTGCTCCTGAGCTCTTCACATCACTCATTGGTGTTTTCATCTCTCACAGCAATGTGGGCATTGGCACAATTGTGGGCTCTGCTGTGTTCAATATCCTCTTTGTCATCGGCACTTGTGCTTTGTTCTCCAAAGAAGTCCTCAACCTCACTTGGTGGCCCCTGTTCCGAGATGTCTCCTTTTATATCTTTGACTTGATGATGCTCATCATCTTCTTTTTGGACAGCATGATCACCTGGTGGGAGAGCTTAATGCTCCTCATGGCTTATGGTTTCTATGTCTTTACCATGAAATGGAACCAACAACTTGAAATCTGGGTTAAAGAACAGCTTAACAAGAGGACAGTGCCCAAGATTATGATTGGAATAGGTCTCAATAAGACAGGCAATGGTGACATCCCTGTGGATGATGTGGAAGACAGCAAGAAACTGAAGCTCCCGTCCAGTCTGACCCGAGGAAACGGTACGACCTCGCTACACAACTGCACCATTCGCAGTACCATCTACCAGCTCATGCTGCACACGCTGGACCCTCTAGGGGAAGTGGAAGAACCTGCAGAGCCCGATGAGCTCCCAGCAGTCAAAGTTTCTCCAGCTTCTGTTGTGCGTGCTGCCAAAGATCATGATGAACCAACCCCTGATGGGCAGGAGGGTGCAGCTGCTGCAGGAGAGGATAAAGGTGAA------------GGTGAAGATAAAGATAAAGTTCTGTGTGGAAATGAA------------------------------------------------GCAGGAGAA------------------------------------AAAAATGAAGATGAACCCCAAGGTCAGAACAAAGATGAAATTCAAGGGAAAAGT------------------------------------------------------------------------------------------------------------------------------------------------------------------------------------------------------------------------------------------CAAGGTCAAGGGAGAGAGGAAGAAGACAAGGAGGGTAAAAAAGACCATGGAAAGGGA------------GATGCAGAAAGAGATGAAGGTGGAAAAGAAGGTGTAAAG---------------------------------------------------------------------------------------------------------------------------------------------------GAAGGTGAAGAAAAAGGTGAAGAAGAAGGTGAAGAAGGTGAAGAAAAAGGTGAAGAAGGTGAAGAAGAAGGTGAAGAAAAAGGTGAAGAAGAAGGTGAAGAAAAAGGTGAAGAAGAAGGTGAAGAAGAAGGTGAAGAAAAAGGTGAAGAAGAAGGTGAA---GAAGAAGGT---------------------------GAAAAAGGTGTAGAAGAAGGTGAAGAAAAAGGTGAAGAAGAAGGTGAAGAA---------GGG---------------------------------------------------------------------------------------------------------------------------------------------------------------------------------------GAA---------------GAAAAA------GGTGAAGAAAAAAGTGAA------------------------GAAAAAGGTGAAGAAGAAAGTGAA------------GAAGAAGGTGAGGATGGCAGTGAAGATGAAGATGAGGAT---GCGGAAGAAGATGAAGAGGAGGAAGAAGAAGAAAATGAGGAGCCTCTGACACTAGAATGGCCTGAAACAAAATCTAAACAGGCCATTTACCTCTTCATTTTTCCCATCATTTTCCCTCTGTGGCTGACAATTCCAGATGTCAGGAGACCGGAATCTAAGAAGTTCTTTGTAATCACATTTCTGGGCTCCATCCTGTGGATAGCCATGTTTTCATACCTCATGGTGTGGTGGGCTCACCAGGTTGGTGAAACAATTGGGATTTCTGAAGAGATTATGGGCTTGACAATCCTAGCAGCAGGCACTTCAATTCCTGACCTCATTACAAGTGTTATTGTTGCCAGAAAAGGCCTAGGAGATATGGCTGTTTCCAGCTCAGTGGGCAGCAACATATTTGACATCACTGTAGGTTTGCCAGTTCCCTGGTTTCTCTTCTCTCTCCTCAACGCGCTTCAGCCTGTCCCAGTGAGCAGCAATGGCTTGTTCTGTGCAATTGTTTTGCTCTTTCTCATGCTCCTGTTTGTGATCTCTTCAATTGCAGTCTGTAAATGGAAAATGAACAAAATTCTAGGATTCATCATGTTTCTCCTTTACTTCATATTCTTGATTATCAGTGTAATGTTAGAAGATCGAATCATATCCTGTCCCATCTCCATT
Antechinus_stuartii  ATGGATTTTGGCTCTTTGGAGACTGTTGTGGCCAATTCTGCCTTCATAGCTGCCCGGGGCAGCATCGATGCAAGTGGTAGTTCCCACTTATCCCGGGACAAGAAATACTTTTCCAAGCTCAAACTTCCTCCTCTCTCCAAATGTGAATCCCTACGGAACACTCTTAACTTAGACTTTGAAAACATTTGCTCTGAGCAGCCTATCGGCAAGCGCCTCTTTCAGCAGTTCCTAAAGAATGAGGAGCGGCTTGTCCCCGCAGTTGAGTTATGGAGAGACATTGAAGACTACGACACTGCTGATGATGATTTTCGCCTTCAGAAAGCCCAGGCCATCCTTGCTGGCTATCTGGACCCCCAGGCCAAGCTTTTCTGCAGCTTCCTGGAAGAGGGGATGATTGAGAAGGTCAAGGAGAAACACTCAAGCATCCCTAATGGACTATTCCAGCCTCTTCTTCAAGCCACCCTGGGCTACCTGAGCGAGGCTCCCTTCCGAGAGTACTTGGAGAGTTTGTATTTCATGAGATTTCTGCAGTGGAAATGGCTGGAAGCCCAGCCCATCGGGGAAGACTGGTTTTTGGACTTCAGGGTCTTGGGAAAAGGGGGTTTTGGGGAGGTTTCAGGTTGCCAGATGAAAGCCACAGGCAAGATGTACGCCTGTAAAAAACTGAATAAGAAGAGGCTGAAGAAACGAAAAGGGTATCAAGGTGCAATTGTAGAGAAGAGAATTCTAACCAAGGTCCATAGCAGATTTATAGTCTCTTTGGCCTATGCATTTGAAACCAAAACTGACCTCTGTTTGGTGATGACAATCATGAATGGAGGAGACTTAAGGTATCACATCTACAATGTTAATGAGGAGAATCCTGGTTTTGAGGAAGCAAGAGCCGTCTTTTACATTGCTCAGATCATCTGTGGCATGGAACATCTCCATCAGAAGAGGATTGTGTATCGGGATCTCAAACCAGAGAATGTCCTATTGGATAATGATGGCAATGTCCGTATTTCTGATCTTGGCCTTGCTGTGGAACTGAAGGAAGGAGAGACAAAGACAAAAGGTTATGCAGGCACCCCAGGTTTCATGGCGCCAGAATTGCTTCAGAGTGAGGAATACGATTTCTCTGTGGACTACTTTGCCTTGGGGGTTACATTATATGAGATGATTGCAGCCAGGGGACCTTTTCGAGCCAGAGGAGAAAAGATCGAAAACAAAGAACTCAAACAAAGAATTATTTCTGATCCTGTGACATACTCGGAGAAATTTAGCAAGGCTAGTAAGGACTTCTGTGAAGGCCTTCTTGAAAAAAGTCCAGCGAAGCGCCTTGGATTCAAAAATGGCAACTGTGATGAGCTCCGAGCCAATGTCCTCTTCAAGGACATTAACTGGAGGCAGCTAGAAGCTGGTACTTTGGAACCTCCTTTTATTCCTGACTCTAGAACTGTCTATGCAAAGAACATCCAGGATGTTGGTGCCTTTTCTACTGTTAAAGGGATTGTCTTTGATAAAGCAGATACGGAGTTCTTTCAGGAATTTGCAACTGGAAATTGTCCCATACCCTGGCAGGAAGAGATGATTGAAATGGGAATTTTTGGGGACCTGAATGTATGGCGTGCTGATGGCCAGATGCCTGATGACATGAAGGGGATAGCTGTAGAAGAGCCATCCTCATCATCTAAGTCAGGAATGTGTCTGGTTTCCATGGCCACGGGTGTGAAGAATGCCCCAAACAACGTGATCTTCAAGAAGGTCTCCCGGGACAAGTCAGTGACCATCTACCTAGGGAAGAGGGACTACATTGACCACGTGGATAACGTGGAGCCTGTGGATGGTGTCGTGCTGGTCGATCCTGAGCTGGTGAAAGGGAAGAAAGTCTTTGTGACGCTGACGTGTGCGTTCCGCTACGGCCAGGAGGACATTGACATCATCGGCCTGACCTTCCGGAGAGACCTGTACTTCTCCAAGGTGCAAGTTTACCCTCCCGTCAGCACGGCCAATAAGCCGACCAAGCTGCAAGAGAGCCTGCTGAAGAAGCTGGGGAGCAACGCCTACCCTTTCCTTCTCACGTTTCCTGACTACTTGCCCTGCTCAGTTGCTCTTCAACCGGCTCCTCAAGATGTGGGCAAGTGCTGCGGAGTGGACTTTGAGGTGAAGGCGTACGCCACAGAAAACACAGAAATAGAAGAGGAAAAAGTGCCCAAAAAGAGCTCCGTCCGCCTGCTGATCCGCAAGGTGCAGCACGCCCCTCCCGAGCTGGGCCCCCAGCCCCAGGTGGAGACAGCCTGGCAGTTCTTCATGTCCGACAAGCCCCTGCATCTGGCCATCTCCCTCAGCAAGGAGATCTTTTTCCATGGTGAGCCAATTCCTGTGACCGTGACTGTGACCAACAACACGGAGAAGACCGTGAAGAAGATTAAAGTGCAAGTGGAACAAGTCGCCAACGTGGTCCTGTATTCGAGTGACTACTATGTCAAACCTGTAGCCATGGAGGAGGCCAATGAAAAAGTGCCACCAAACGGAGTCTTAACGAAGACGCTGACCCTTACCCCCTTGCTCGCTAATAACCGAGAAAGGCGGGGCATTGCCCTGGATGGAAAAATAAAGCACGAAGATACGAACTTGGCCTCCAGCACCATCATTAAGGAGGGCATAGACCGAGCAGTGTTGGGCATCCTGGTGTCTTACCAGATCAAAGTGAAGCTCACTGTCTCAGGCTTTCTGGGCGACCTCACCTCTAGTGAAGTGGGCACCGACCTGCCGTTCCGCCTCATGCACCCCCACCCTGTGGATCCAGCCAAGGACAGCTCAATGGGGGAGGATTTGGTCTTTGAGGAGTTTGCTCGCCAGAATCTGAAAGACGGGGCTGAAAATGAAGAAGAAAAA------AAAGAGGGGCCAGACAACGATGAAATGGGGCAACTGATCAAATTTGGGAGGCAGGAGAAGCGGTTAGTTCGTCGTAAGAAGCTCCAATGTAATCGAGTCCTTTTTCTTTTGGGCATGATACTCATTGGCTCTTCTTACCACTTTCTGAAGAACCACTGGTCCATGCCTAAACTGTGGACAACCATGTATTCTCAGAACCCTGTGAAAATGGCCAGCCGGGATCTTTCTGATAGTGAAACAGTAATATCAAACAGTGACCATCAGGAATCCATTCTAAAAATGGAAGACAGTACACTGCACTCACAAGTT---ACAGAAGGCAGGGACAAGTTAACAACCTCAGCAACTATTGCAAAGAAAAACTTAAACACACCCAGGAGAATAATGGATAACTCTACCCCAGGGACTCCAGAGACACCTAGGAGAAGGAAGAAAAAT------------------------------------TATACTCCAACCACATTCAGTAGAAATGTTCAGAGACCTACCTCAACTACTCCTAAAAAAATTGAGAAT---CATGTGATTATTCCCAAGGTAAAAGAGAAAATCAATGACACAATGACACTTAGGAAAACAATGGAAAAGAAGCTTCTGGCTATCCCCAAAAGGACAGTAAAAAATATCCCAAGA------ACCCCCAAAGGAATAGTTGAGAATACCCCAACTAGTTTAAAAAGAATA---ATAGAGAACACTGTCTCACCTTC---AGCAAAAGTAGTAGTACAAACAACTCCAACTATTCCTAAAAGAATAAAGGAAAAAAACCCAGCTGTTCCCAAAAGAGTAATGGAG------------------------------------------------------------------------AATACTTCAATTACCTCCAAGAGA------------------------------------------------------------------------------------------------------------------------------------------------------------------------------GTAGTGGAAAAGAAGAATTCAAATATTTCAAAGAGAAGAGGAGCAGAAAATTCCCCAACTGCTCATCCAACAATGATGGAGACAAGCACTGTGGTACCTAGCACAACAGTGGAGAACACCACCTCTCCTGGATTGGGAGTCATGAATACCCCAACCAGAGCTAGGGTATGGACATCGAGAACCTCTTCAACCAGGGTGATGATGAAGAAAACTTCTTCAGTCACTCTCAGGGAAGGAGCACATAACACAACATCCTCTGCCATGGGCATCATTACCCCTACCGCCCAGATCCGGGACTGTGTTTTTGTAGATCATGTCCCAACAGTTCCTGTCAGCCTTTCTCCTTCAACAGAAATGATACCTCTTTCTGATGAGGATAGCCATAGCTCC---CCTACAGATCCTAAACTGTTGGGCTTTCATCCCAAGGGAGAATACCCTGAAGACCTGTTCAGTGTGGAGGAACGGAAGCAAGGCTGGGTGGTCTTACATCTCTTTGGAATGATATATGTGTTTGTGGCTTTGGCCATTGTGTGTGATGAATTCTTTGTCCCAGCCTTGGGAGTCATCACCGATAAGCTACAGATCTCTGAGGATGTGGCCGGAGCCACCTTCATGGCAGCTGGGGGCTCTGCTCCTGAGCTCTTCACATCACTCATTGGTGTTTTCATCTCTCACAGCAATGTGGGCATTGGCACAATTGTGGGCTCTGCTGTGTTCAATATCCTCTTTGTCATCGGCACTTGTGCTTTGTTCTCCAAAGAAGTCCTCAACCTCACTTGGTGGCCCCTGTTCCGAGATGTCTCCTTTTATATCTTTGACTTGATGATGCTCATCATCTTCTTTTTGGACAGCATGATCACCTGGTGGGAGAGCTTAATGCTCCTCATGGCTTATGGTTTCTATGTCTTTACCATGAAATGGAACCAACAACTTGAAATCTGGGTTAAAGAACAGCTTAACAAGAGGACAGTGTCCAAGATTATGATTGGAATAAGTCTCAATAAGACAGGCAATGGTGACATCCCTGTGGATGATGTGGAAGACAGCAAGAAACTGAAGCTCCCGTCCAGTCTGACCCGAGGAAACGGTACGACCTCGCTACACAACTGCACCATTCGCAGTACCATCTACCAGCTCATGCTGCACACGCTGGACCCTCTAGGGGAAGTGGAAGAACCTGCAGAGCCCGATGAGCTCCCAGCAGTCAAAGTTTCTCCAGCTTCTGTTGTGCGCGCTGCCAAAGATCATGATGAACCAACCCCTGATGGGCAGGAGGGTGCAGCTGCTGCAGGAGAGGATAAAGGTGAA------------GGTGAAGATAAAGATAAAGTTCTGTGTGGAAATGAA------------------------------------------------GCAGGAGAA------------------------------------AAAAATGAAGATGAACCCCAAGGTCAGAACAAAGATGAAATTCAAGGGAAAAGT------------------------------------------------------------------------------------------------------------------------------------------------------------------------------------------------------------------------------------------CAAGGTCAAGGGAGAGAGGAAGAAGACAAGGAGGGTAAAAAAGACCATGGAAAGGGA------------GATGCAGAAAGAGATGAAGGTGGAAAAGAAGGTGTAAAT---------------------------------------------------------------------------------------------------------------------------------------------------GAAGGTGAAGAAGGAGGTGAAGAAAAAGGTGAAGAA------GAA---GGTGAAGAAGGTGAAGAAAAAGGTGAAGAA------------------------------------------------------------------------------------------------------------------------------------------------------GGTGAAGAAGAAGGTGAAGAN---------NNN---------------------------------------------------------------------------------------------------------------------------------------------------------------------------------------NNN---------------NNNNNN------NNNNNNNNNNNNNNTGAA------------------------GAAAAAGGTGAAGAAGAAGGTGAA------------GAAGAAGGTGAGGATGGCAGTGAAGATGAAGATGAGGAT---GAGGAAGAAGATGAAGAGGAGGAAGAAGAAGAAAATGAGGAGCCTCTGACACTAGAATGGCCTGAAACAAAATCTAAACAGGCCATTTACCTCTTCATTTTTCCCATCATTTTCCCTCTGTGGCTGACAATTCCAGATGTCAGGAGACCGGAATCTAAGAAGTTCTTTGTAATCACATTTCTGGGCTCCATCCTGTGGATAGCCATGTTCTCATACCTCATGGTGTGGTGGGCTCACCAGGTTGGTGAAACAATTGGGATTTCTGAAGAGATTATGGGCTTGACAATCCTAGCAGCAGGCACTTCAATTCCTGACCTCATTACAAGTGTTATTGTTGCCAGAAAAGGCCTAGGAGATATGGCTGTTTCCAGCTCAGTGGGCAGCAACATATTTGACATCACTGTAGGTTTGCCAGTTCCCTGGTTTCTCTTCTCTCTCCTCAACGCACTTCAGCCTGTCCCAGTGAGCAGCAATGGCTTGTTCTGTGCAATTGTTTTGCTCTTTCTCATGCTCCTGTTTGTGATCTCTTCAATTGCAGTCTGTAAATGGAAAATGAACAAAATTCTAGGGTTCATCATGTTTCTCCTTTACTTCATATTCTTGATTATCAGTGTAATGTTAGAAGATCGAATCATATCCTGTCCCATCTCCATT
Dasyurus_hallucatus  ATGGATTTTGGATCTTTGGAGACTGTTGTGGCCAATTCTGCCTTCATAGCTGCCCGGGGCAGCTTCGATGCAAGTGGTAGTTCCCACTTAGCCCGGGACAAGAAATACTTTTCAAAGCTCAAACTTCCTCCTCTCTCCAAATGTGAATCCCTACGGAACACTCTTAACTTAGACTTTGAAAACATTTGCTCTGAGCAGCCTATTGGCAAGCGCCTCTTTCAGCAGTTCCTAAAGAATGAGGAGCAACATGTCCCCGCGGTGGAGTTATGGAGAGACATTGAAGACTACGACACTGCTGATAATGATTTTCGCCTTCAGAAAGCCCAGGCCATCCTTGCTGGCTACCTGGACCCCAACGCCAAGCTTTTCTGCAGCTTCCTAGAAGAGGGGATGATTGAGAAGGTCAAGGAGAAACACTCAAGCATCCCCAATGGACTATTCCAGCCTCTTCTTCAAGCAACCCTGGGCTACCTGAGTGAAGCTCCCTTCCGAGAGTACTTGGAGAGTTTGTATTTCATGAGATTCCTACAGTGGAAATGGCTGGAAGCCCAGCCCATCGGGGAAGACTGGTTTTTGGACTTCAGGGTCTTGGGAAAAGGGGGTTTTGGGGAGGTTTCAGGTTGCCAGATGAAAGCCTCAGGCAAGATGTACGCCTGTAAAAAACTGAATAAGAAGAGGCTGAAGAAAAGAAAAGGGTATCAAGGTGCAATTGTAGAGAAGAGAATTCTAAGCAAGGTCCATAGCAGATTTATAGTCTCTTTGGCCTATGCATTTGAAACCAAAACTGACCTCTGTTTGGTGATGACAATCATGAATGGAGGAGACTTAAGGTATCACATCTACAATGTTAATGAGGAGAATCCTGGTTTTGAGGAAGCAAGAGCCGTCTTTTACATTGCTCAGATTATCTGTGGCATGGAACATCTCCATCAGAAGAGGATTGTGTATCGGGATCTCAAACCAGAGAATGTCCTATTGGATAATGATGGCAATGTCCGTATTTCTGATCTTGGCCTTGCTGTGGAACTGAAGGAAGGAGAGACAAAGACAAAAGGTTATGCAGGCACCCCAGGTTTCATGGCGCCAGAATTGCTTCAGAGTGAGGAATACGATTTCTCTGTGGACTACTTTGCCTTGGGGGTTACATTATATGAGATGATTGCAGCCAGGGGACCTTTTCGAGCCAGAGGAGAAAAGATTGAAAACAAAGAGCTCAAACAAAGAATTATTTCTGATCCTGTGACATACTCGGAGAAATTTAGCAAGGCTAGCAAGGACTTCTGTGAAGGTCTTCTTGAAAAAAATCCAGAGAAGCGCCTTGGATTCAAAAATGGCAACTGTGATGAGCTCCGAGCCAATGTCCTCTTCAAGGACATTAATTGGAGGCAGCTAGAAGCTGGTACATTGGAACCTCCTTTTATTCCTGACTCTAGAACTGTCTATGCAAAAAACATTCAGGATGTTGGTGCCTTTTCCACTGTTAAAGGGATTGTCTTTGATAAAACAGATACAGAGTTCTTTCAGGAATTTGCAACTGGAAATTGTCCCATACCCTGGCAGGAAGAGATGATTGAAATGGGAATTTTTGGGGACCTGAATGTGTGGCGTGCTGATGGCCAGATGCCTGATGACATGAAGGGGACAGCTGTGGAAGAGCCATCCTCATCATCTAAGTCAGGAATGTGTCTGATCTCCATGGCCACGGGTGTGAGGAATGCCCCAAACAACGTGATCTTCAAGAAGGTCTCTCGGGACAAGTCAGTGACCATCTACCTAGGGAAGAGGGACTACATTGACCACGTGGATCAGGTGGAACCTGTGGATGGCGTCGTGCTGGTCGATCCTGAGCTGGTGAAAGGGAAGAAAGTCTTTGTGACGCTGACGTGTGCGTTCCGCTACGGCCAGGAGGACATTGACGTCATCGGCCTGACCTTCCGGAGAGACCTGTACTTCTCCAAGGTGCAAATTTACCCTCCCGTCAGCACGGCCAACAAGCCAACCAAGCTGCAAGAGAGCCTGCTGAAGAAGCTGGGGAGCAACGCCTACCCTTTCCTTCTCACGTTTCCTGACTACTTGCCCTGCTCAGTTGCTCTTCAACCGGCTCCTCAAGATGTGGGCAAGTGCTGCGGAGTGGACTTTGAGGTGAAGGCATACGCTACAGAAAACACAGAAATAGAAGAGGAAAAAGTGCCCAAAAAGAGCTCCGTCCGCCTGCTGATCCGCAAGGTGCAGCACGCCCCTCCCGAGCTGGGCCCCCAGCCCCAGGTGGAGACCGCCTGGCAGTTCTTCATGTCCGACAAGCCCCTGCACCTGGCCATCTCCCTCAGCAAGGAGATCTTTTTCCATGGCGAGCCAATTCCCGTGACCGTGACTGTGACCAACAACACAGAGAAGACCGTGAAGAAGATTAAAGTGCAAGTGGAACAAGTCGCCAACGTGGTCCTGTATTCGAGTGACTACTATGTCAAACCTGTAGCCATGGAGGAGGCCAATGAAAAAGTGCCACCAAATGGAGTCTTAACGAAGACACTGACCCTTACCCCCTTGCTCGCTAATAACCGAGAAAGGCGGGGTATTGCCCTGGATGGAAAAATAAAGCACGAAGACACGAACTTGGCCTCCAGCACCATCATTAAGGAGGGCATAGACCGAGCAGTGCTGGGCATCCTGGTGTCTTACCAGATCAAAGTGAAGCTCACTGTCTCAGGCTTTCTGGGCGACCTCACCTCTAGTGAAGTGGGCACCGACCTGCCGTTCCGCCTCATGCACCCCCAGCCTGTGGATCCAGCCAAGGACAGCTCAACGGGTGAGGATTTGGTCTTTGAGGAGTTTGCTCGTCAGAATCTGAAAGACGGGGCTGAAAATGAAGAAGAAAAA------AAAGAGGGCCCGGAAAACGATGACATGGGGAAACTGATCAAATTTGGGGGGCAGGAGAAGCGGTTAGCTCGTCGTAAGAAGCTCCGATGTAATCGAGTCCTTTTTCTTTTGGGCATGATACTCATTGGCTCTTCTTACCACTTTCTGAAGAGCCACTGGTCCATGCCTAAACTGTGGACAGCCATGTATTCTCAGAACCCTGTGAAAATGGCCAGCCGGGATCTTTCTGACAGTGAAACAGTACTATCAAATAGTGACCATCAGGAATCCATTCTAGAAATGGAAGGCAGTACACTCCACTCACAAGTT---ACAGAAGGCAGGGACAAATTAACAACCTCAGCAACTATTGCAAAGAAAAACTTAAACGCCCCCAGGAGAATAATGGATACCTCTAACCCTGGGACTCCAGAGACACCTAGGAGAAGGAAGAAAAATTATACTTTAATAACTGACAAGCAAATAGTGAAGAACTATACTCCAACCACATTCAGTAGAAATGTTCAGAGACCTACCTCAACTACACCTAAAAAAATTGAGAAT---CACATGATTATCCCCAAGGTAAAAGTGAAAATCAATGACACAATGACACTTAGGAAAACAATGGAAAAGAAGCTTCTGGCTATCCCCAAAAGGACAGTAAAAAATATGCCAAGA------ACCCCCAAAGGAATAGTTGAGAATACCCCAACTAGTCTAAAAAGAATA---ATAGAGAACACTGCCTCACCTTCTCCAGCAAAAGTAGTAGTACAAACAACTCCAACTATTCCTAAAAGAATAAAGGAAAAAATCCCAGCTGTTCCCAAAAGAGTAGTGGAG------------------------------------------------------------------------AATACTTCAATTACCTCCAAGAGA------------------------------------------------------------------------------------------------------------------------------------------------------------------------------GTAGTGGAAAAGAAGAATTCAAATACTTCAAAGAGAAGAGGAGCAGAAAATTCCCCAACTGCTCATCCAACAATGATGGAGACAAGCACTGTGGTACCTAGCACAACTGCGGAGAACACCACCTCTCCTGGATTGGGAGTCATGAGTACCCCAACCAGAGCTAGGGTATTGATATCGAGAACCTCCTCAACCAGAGTGACGATAAAGAGAACTTCTTCAGACACTCTCAGGGAAGAAGCACATAACACAATATCCTCTGCCATGGGCATCATTACC---------CAGATCCGGGACTGTGGTTTTGTAGATCATGTCCCAACAGTTCCTGTCAGCCTCTCTCCTTCAACAGACATGACCCCTTTCTCTGCTGAAGATAGCCATAGCTCC---CCTACAGCTCCTAAACTGTTGAACTTTCAGCCCAAGGGGGAATACCCTGAAGATCTGTTCAGTGTGGAGCAACGGCAGCAAGGCTGGGTAGTCTTACATCTCTTTGGAATGATATATGTGTTTGTGGCTTTGGCCATTGTGTGTGATGAATTCTTTGTCCCAGCCTTGGGTGTCATCACCGATAAGCTACAGATCTCTGAGGATGTGGCCGGAGCCACCTTCATGGCAGCTGGGGGCTCTGCTCCTGAGCTCTTCACTTCACTCATTGGTGTTTTCATCTCTCACAGCAATGTGGGCATTGGCACAATTGTGGGCTCTGCTGTGTTCAACATCCTCTTTGTCATTGGCACTTGTGCTTTGTTCTCCAGAGAAGTCCTCAACCTCACTTGGTGGCCCCTGTTCCGAGATGTCTCCTTCTATATCTTTGACTTGATGATGCTCATCATCTTTTTTTTGGACAGCATGATCACCTGGTGGGAGAGCTTAATGCTCCTCATGGCTTATGCGTTCTATGTCTTTACCATGAAATGGAACCAACAACTTGAAATCTGGGTTAAAGAACAGCTTAGCAAGAGGACAGTGTCCAAGATTATGATTGGAATGGGTCTCAATAAGACAGGCAATGGTGACATCCCTGTGAATGATGAGGACAATAGCAAGAAACTGAAGCTCCCGTCCAGTCTGACCCGAGGAAACGGTACGACCTCGCTACACAACTGCACCATTCGCAGTACCATCTACCAGCTCATGCTGCACACGCTGGACCCGCTAGGGGAAGTGGAAGAACCTGCAGAGCCCGATGAGCTCCCAGCAGTCAAAGTTTCTCCAGCTTCTGTTGTGCGTGCTGCCAAAGATCATGATGAACCAACCCCTGATGGGCAGGAGGGTGCAGCTGCTGCAGGAGAGGATAAAGGTGAA------------GGTGAAGGTGAAGATAAAGTTCTGGATGGAAATGAA------------------------------------------------GCAGGAGAA------------------------------------AAAAATGAAGATGAACCCCAAGGACAGGACAGAGATGAAATTCAAGGGAAAAGT------------------------------------------------------------------------------------------------------------------------------------------------------------------------------------------------------------------------------------------CAAGGTCAAGGAATAGAGGAAGAAGACAAGAAGGGTAAAGAAGACCATGGAGAGGGA------------GATGCAGAAAGAGATGAAGGTGGAAAAGAAGGTGTAAAGGAAGGTGAAGAAGAAGGTGAAGAAAAAGGTGAAGAAAAAAGTGAAGAA---------------------------------GAAGGT---------------------------------------------------------------------------------------------------------------------------------------------------------------------------------------------------------------------------------------------------------------GAAGAAGAAGGTGAAGAAAAAGGTGAAGAAGAATTTGAAGAAGAAGGTGAAGAACGTGAAGAAGAAGGTGAAGAA---------------------------------------------------------GGTGAANNNNNNNNNNAAAAAGGTGAAGAAGAAGGTGAAGAA---AAAGGT------------------------------------------------------------------------------------------------------------------------------------------------------GAAGAAGGTGAA------------GAAGAAGGTGAGGATGGCAGTGAAGATGAGGATGAGGAT---GAGGAAGAAGATGAAGAGGAAGAGGAAGAAGAAAATGAGGAGCCTCTGACACTAGAATGGCCTGAAACAAAAACTAAACAGGCCATTTATCTCTTCATTTTACCCATCGTTTTCCCTCTGTGGCTGACAGTTCCAGATGTCAGGAGACCGGAATCTAAGAAGTTCTTTGTAATCACATTTCTGGGCTCCATCCTGTGGATAGCCATGTTCTCATACCTCATGGTGTGGTGGGCTCACCAGGTTGGTGAAACAATTGGGATTTCTGAAGAGATTATGGGCTTGACAATCCTAGCAGCAGGCACTTCGATTCCTGACCTCATTACAAGTGTTATTGTTGCCAGGAAAGGCCTAGGAGATATGGCTGTTTCCAGCTCAGTGGGCAGCAACATATTTGACATCACTGTGGGTTTACCAGTTCCCTGGTTTCTCTTCTCTCTCCTCAACGCGCTTCAGCCTGTCCCAGTGAGCAGCAATGGCTTGTTCTGTGCAATTGTTTTGCTCTTTCTCATGCTCCTGTTTGTGATCTCTTCAATTGCAGTCTGTAAATGGAAAATGAACAAAATTCTAGGGTTCATCATGTTTCTCCTTTACTTCATATTCTTGATTATCAGTGTAATGTTAGAAGATCGAATCATATCCTGTCCCATCTCCATC
Dasyurus_viverrinus  ATGGATTTTGGATCTTTGGAGACTGTTGTGGCCAATTCTGCCTTCATAGCTGCCCGGGGCAGCTTCGATGCAAGTGGTAGTTCCCACTTAGCCCGGGACAAGAAATACTTTTCAAAGCTCAAACTTCCTCCTCTCTCCAAATGTGAATCCCTACGGAACACTCTTAACTTAGACTTTGAAAACATTTGCTCTGAGCAGCCTATTGGCAAGCGCCTCTTTCAGCAGTTCCTAAAGAATGAGGAGCAACATGTCCCCGCGGTGGAGTTATGGAGAGACATTGAAGACTATGACACTGCTGATAATGATTTTCGCCTTCAGAAAGCCCAGGCCATCCTTGCTGGCTACCTGGACCCCAACGCCAAGCTTTTCTGCAGCTTCCTAGAAGAGGGGATGATTGAGAAAGTCAAGGAGAAACACTCAAGCATCCCCAATGGACTATTCCAGCCTCTTCTTCAAGCAACCCTGGGCTACCTGAGCGAGGCTCCCTTCCGAGAGTACTTGGAGAGTTTGTATTTCATGAGATTCCTGCAGTGGAAATGGCTGGAAGCCCAGCCCATTGGGGAAGACTGGTTTTTGGACTTCAGGGTCTTGGGAAAAGGGGGTTTTGGGGAGGTTTCAGGTTGCCAGATGAAAGCCTCAGGCAAGATGTACGCCTGTAAAAAACTGAATAAGAAGAGGCTGAAGAAAAGAAAAGGGTATCAAGGTGCAATTGTAGAGAAGAGAATTCTAAGCAAGGTCCATAGCAGATTTATAGTCTCTTTGGCCTATGCATTTGAAACCAAAACTGACCTCTGTTTGGTGATGACAATCATGAATGGAGGAGACTTAAGGTATCACATCTACAATGTTAATGAGGAGAATCCTGGTTTTGAGGAACCAAGAGCCGTCTTTTACATTGCTCAGATCATCTGTGGCATGGAACATCTCCATCAGAAGAGGATTGTGTATCGGGATCTCAAACCAGAGAATGTCCTATTGGATAATGATGGCAATGTCCGTATTTCTGATCTTGGCCTTGCTGTGGAACTGAAGGAAGGAGAGACAAAGACAAAAGGTTATGCAGGCACCCCAGGTTTCATGGCGCCAGAATTGCTTCAGAGTGAGGAATACGATTTCTCTGTGGACTACTTTGCCTTGGGGGTTACATTATATGAGATGATTGCAGCCAGGGGACCTTTTCGAGCCAGAGGAGAAAAGATCGAAAACAAAGAGCTCAAACAAAGAATTATTTCTGATCCTGTGACATACTCGGAGAAATTTAGCAAGGCTAGCAAGGACTTCTGTGAAGGTCTTCTTGAAAAAAATCCAGAGAAGCGCTTTGGATTCAAAAATGGCAACTGTGATGAGCTCCGAGCCAATGTCCTCTTCAAGGACATTAATTGGAGGCAGCTAGAAGCTGGTACATTGGAACCTCCTTTTATTCCTGACTCTAGAACTGTCTATGCAAAAAACATTCAGGATGTTGGTGCCTTTTCCACTGTTAAAGGGATTGTCTTTGATAAAACAGATACGGAGTTCTTTCAGGAATTTGCAACTGGAAATTGTCCCATACCCTGGCAGGAAGAGATGATTGAAATGGGAATTTTTGGGGACCTGAATGTGTGGCGTGCTGATGGCCAGATGCCTGATGACATGAAGGGGACAGCTGTGGAAGAACCATCCTCATCATCTAAGTCAGGAATGTGTCTGATCTCCATGGCCACGGGTGTGAGGAATGCCCCAAACAACGTGATCTTCAAGAAGGTCTCCCGGGACAAGTCAGTGACCATCTACCTAGGGAAGAGGGACTACATTGACCACGTGGATAAGGTGGAGCCCGTGGATGGCGTCGTGCTGGTCGATCCTGAGCTGGTGAAAGGGAAGAAAGTCTTTGTGACGCTGACGTGTGCGTTCCGCTACGGCCAGGAGGACATTGATGTCATCGGCCTGACCTTCCGGAGAGACCTGTATTTCTCCAAGGTGCAAATTTACCCTCCCGTCAGCACGGCCAACAAGCCAACCAAGCTGCAAGAGAGCCTGCTGAAGAAGCTGGGGAGCAACGCCTACCCTTTCCTTCTCACGTTTCCTGACTACTTGCCCTGCTCAGTTGCTCTTCAACCGGCTCCTCAAGATGTGGGCAAGTGCTGCGGAGTGGACTTTGAGGTGAAGGCGTACGCTACAGAAAACACAGAAATAGAAGAGGAAAAAGTGCCCAAAAAGAGCTCCGTCCGCCTGCTGATCCGCAAGGTGCAGCACGCCCCTCCCGAGCTGGGCCCGCAGCCCCAGGTGGAGACCGCCTGGCAGTTCTTCATGTCCGACAAGCCCCTGCACCTGGCCATCTCCCTCAGCAAGGAGATCTTTTTCCATGGGGAGCCAATTCCTGTGACCGTGACTGTGACCAACAACACGGAGAAGACCGTGAAGAAGATTAAAGTGCAAGTGGAACAAGTCGCCAACGTGGTCCTGTATTCGAGTGACTACTATGTCAAACCTGTAGCCATGGAGGAGGCCAATGAAAAAGTGCCACCAAACGGAGTCTTAACCAAGACACTGACCCTTACCCCCTTGCTCGCTAATAACCGAGAAAGGCGGGGCATTGCCCTGGATGGAAAAATAAAGCACGAAGACACGAACTTGGCCTCCAGCACCATCATTAAGGAGGGCATAGACCGAGCAGTGCTGGGCATCCTGGTGTCTTACCAGATCAAAGTGAAGCTCACTGTCTCAGGCTTTCTGGGAGACCTCACCTCTAGTGAAGTGGGCACCGACCTGCCGTTTCGCCTCATGCACCCCCAGCCTGTGGATCCAGCCAAGGACAGCTCAACGGGTGAGGATTTGGTCTTTGAGGAGTTTGCTCGTCAGAATCTGAAAGACGGGGCTGAAAATGAAGAAGAAAAA------AAAGAGGGGCCGGAAAATGATGAAATGGGGAAACTGATCAAATTTGGGGGACAGGAGAAGCGGTTAGCTCGTCGTAAGAAGCTCCGATGTAATCGAGTCCTTTTTCTTTTGGGCATGATACTCATTGGCTCTTCTTACCACTTTCTGAAGAGCCACTGGTCCATGCCTAAACTGTGGACAGCCATGCATTCTCAGAACCCTGTGAAAATGGCCAGCCGGGATCTTTCTGACAGTGAAACAGTAATATCAAATAATGACCATCAGAAATCCATTCTAGAAATGGAAGGCAGTACACTGCACTCACAAGTT---ACAGAAGGCAGGGACAAATTAACAACCTCAGCAACTATTGCAAAGAAAAACTTAAACGCACCCAGGAGAATAATGGATACCTCTAACCTTGGGACTCCAGAGACACCCAGGAGAAGGAAGAAAAATTATACTTTAATAACTGACAAGCAAATAGTGAAGAACTATACTCCAACCACATTCAGTAGAAATGTTCAGAGACCTACCTCAACTACACCTAAAAAAATTGAGAAT---CACATGATTATCCCCAAGGTAAAAGTGAAAATCAATGACACAATGACACTTAGGAAAACAATGGAAAAGAAGCTTCTGGCTATCCCCAAAAGGACAGTAAAAAATATGCCAAGA------ACCCCCAAAGGAATAGTTGAGAATACCCCAACTAGTCTAAAAAGAATA---ATAGAGAACACTGCCTCACCTTCTCCAGCAAAAGTAGTAGCACAAACAACTCCAACTATTCCTAAAAGAATAAAGGAAAAAATCCCAGCTGTTCCCAAAAGAGTAGTGGAG------------------------------------------------------------------------AATACTTCAATTACCTCCAAGAGA------------------------------------------------------------------------------------------------------------------------------------------------------------------------------GAAGTGGAAAAGAAGAATTCAAATACTTCAAAGAGAAGAGGAGCAGAAAATTCCCCAAATGCTCATCCAACAATGATGGAGACAAGCACTGTAGTACCTAGCACAACTGTGGAGAACACCACCTCTCCTGGATTGGGAGTCATGAATACCCCAACCAGAGCTAGGGTATTGACATCGAGAACCTCCTCAACCAGAGTGATGATAAAGAGAACTTCTTCAGACACTCTCAGGGAAGGAGCACATAACACAATATCCTCTGCCGTGGGCATCATTACCCCTACCTCCCAGATCCGGGACTGTGGTTTTGTAGATCATGTCCCAACAGTTCCTGTCAGCCTCTCTCCTTCAACAGACATGACCCCTCTCTCTGCTGAGGATAGCCATAGCTCC---CCTACAGATCCTAAACTGTTGGACTTTCACCCCAAGGGGGAATACCCTGAAGACCTGTTCAGTGTGGAGCAACGGCAGCAAGGCTGGGTAGTCTTACATCTCTTTGGAATGATATATGTGTTTGTGGCTTTGGCCATTGTGTGTGATGAATTCTTTGTCCCAGCCTTGGGCGTCATCACCGATAAGCTACAGATCTCTGAGGATGTGGCCGGAGCCACCTTCATGGCAGCTGGGGGCTCTGCTCCTGAGCTCTTCACTTCACTCATTGGTGTTTTCATCTCTCACAGCAATGTGGGCATTGGCACAATTGTGGGCTCTGCTGTGTTCAACATCCTCTTTGTCATTGGCACTTGTGCTTTGTTCTCCAGAGAAGTCCTCAACCTCACTTGGTGGCCCCTGTTCCGAGATGTCTCCTTCTATATCTTTGACTTGATGATGCTCATCATCTTTTTTTTGGACAGCATGATCACCTGGTGGGAGAGCTTAATGCTCCTCATGGCTTATGCGTTCTATGTCTTTACCATGAAATGGAACCAACAACTTGAAATCTGGGTTAAAGAACAGCTTAACAAGAGGACAGTGTCCAAGATTATGATTGGAATGGGTCTCAATAAGACAGGCAATGGTGACATCCCTGTGGATGATGAGGACAATAGCAAGAAACTGAAGCTCCCGTCCAGTCTGACCCGAGGAAACGCTACGACCTCGCTACACAACTGCACCATTCGCAGTACCATCTACCAGCTCATGCTGCACACGCTGGACCCGCTAGGGGAAGTGGAAGAACCTGCAGAGCCCGATGAGCTCCCAGCAATCAAAGTTTCTCCAGCTTCTGTTGTGCGCGCTGCCAAAGATCATGATGAACCAACCCCTGATGGGCAGGAGGGTGCAGCTGCTGCAGGAGAGGATAAAGATGAA------------GGTGAAGGTAAAGATAAAGTTCTGGATGGAAATGAA------------------------------------------------GAAGGAGAA------------------------------------AAAAATGAAGATGAACCCCAAGGACAAGAGAGAGATGAAATTCAAGGGAAAAGT------------------------------------------------------------------------------------------------------------------------------------------------------------------------------------------------------------------------------------------CAAGGTCAAGATACAGAGGAAGAAGACAAGAAGGGTAAAGAAGACCATGGAGAGGGA------------GATGCAGAAAGAGATGAAGGTGGAAAAGAAGGTGTAAAGGAAGGTGAAGAAGAAGGTGAAGAAAAAGGTGAAGAAAAAAGTGAAGAA---------------------------------GAAGGTGAAGAAGGTGAAGAAGAA---------------------GGTGAAGAAGAAGGTGAAGAAAAAGGTGAAAAAGAAGGTGAAGAA---------------------------------------------------------GGTGAAGAAGAAGGTGAAGAAGAAGGTGAAGAAAAA------------------------GGTGAAAAAGAAGGTGAA---------------GAAGAAGTTGAAGAAGAAGTTGAAGAAGAAGGTGAAGAAAAAGGTGAAGAAGAAGTTGAAGAAGAAGGTGAAGAACGTGAAGAAGAAGGTGAAGAAAAAGGTGAAGAAGTTGAAGAAAAAGGTGAAGAAAAAGGTGAAGAGGGTGAAGAAAAAGGTGAAGAAGAAGTTGAAGAAGGTGAAGAAGAAGGTGAAGAA---AAAGATGAAGAAGAAGGTGAAAAAGGTGAAGAAGGTGAAGAAGAA------------GGTGAAGAAAAAGATGAAGAAGGTGAAAAAGGTGAAGAA------GGTGAAGAAAAAGGTGAAGAAGGTGAA------GAAAAAGGTGAAGAAGGTGAAGAAGAAGGTGAA------------GAAGAAGGTGAGGATGGCAGTGAAGATGAGGATGATGAGGATGAAGAAGAAGATGAAGAGGAAGAGGAAGAAGAAAATGAGGAGCCTCTGACACTAGAATGGCCTGAAACAAAAACTAAACAGGCCATTTATCTCTTCATTTTACCCATCGTTTTCCCTCTGTGGCTGACAGTTCCAGATGTCAGGAGACCGGAATCTAAGAAGTTCTTTGTAATCACATTTCTGGGCTCCATCCTGTGGATAGCCATGTTCTCATACCTCATGGTGTGGTGGGCTCACCAGGTTGGTGAAACAATTGGGATTTCTGAAGAGATTATGGGCTTGACAATCCTAGCAGCAGGCACTTCAATTCCTGACCTCATTACAAGTGTTATTGTTGCCAGGAAAGGCCTAGGAGATATGGCTGTTTCCAGCTCAGTGGGCAGCAACATATTTGACATCACTGTGGGTTTACCAGTTCCCTGGTTTCTCTTCTCTCTCCTCAACGCGCTTCAGCCTGTCCCAGTGAGCAGCAATGGCTTGTTCTGTGCAATTGTTTTGCTCTTTCTCATGCTCCTGTTTGTGATCTCTTCAATTGCAGTCTGTAAATGGAAAATGAACAAAATTCTAGGGTTCATCATGTTTCTCCTTTACTTCATATTCTTGATTATCAGTGTAATGTTAGAAGATCGAATCATATCCTGTCCCATCTCCATT
Didelphis_virginiana  ATGGATTTTGGGTCACTGGAGACCGTTGTGGCCAATTCTGCCTTCATAGCTGCTCGGGGCAGTTTCGATGCAAGTGGTAGCTCCCATTTATCTCGGGACAAGAAGTACCTTTCAAAGCTCAAACTGCCTCCTCTCTCCAAATGCGAATCCCTCCGGGACTCTCTTAACTTAGACTTTGAAAACATTTGTTCCGAACAGCCCATCGGTAAGCGCCTCTTTCAGCAGTTCCTGAAGAGCGTGGAGCAGCATGTCCCCGCAGTTGAGCTATGGAGGGATATCGAGGACTATGACACTGCCGATGATGACTTTCGCCTTCAGAAGGCCCAGGCCATCCTTGCTGACTACCTGGATCCCAAGGCCAAGCTTTTCTGCAGCTTCCTGGAGGAGGGGATGGTTGAGAAGGTCAAGGAGAAGCACGCAAGCATCCCCAATGGACTCTTTCAGCCTCTTCTTCAGATAACTCTGGACCATCTGAGGGAGGCACCCTTCAAAGAGTACTTGGAGAGCTTGTATTTCTTGAGATTCCTGCAGTGGAAGTGGCTAGAAGCCCAGCCTATTGGGGAAGACTGGTTTTTGGACTTCAGGGTCCTGGGAAAGGGGGGTTTCGGGGAGGTGTCGGGTTGCCAGATGAAAGCCACAGGCAGGATGTATGCCTGTAAAAAACTGAATAAGAAGAGACTGAAGAAAAGGAAAGGGTACCAAGGTGCTATGGTAGAGAAGAGAATCCTAGCGAAGGTCCATAGCAGATTTATAGTCTCTTTGGCTTATTCATTTGAAACCAAAACTGACCTCTGTTTGGTGATGACCATCATGAATGGAGGAGACTTAAGGTATCACATCTACAACGTCAATGAGGAGAATCCTGGTTTTGAGGAACCAAGAGCGGTCTTTTACATTGCTCAGATCATCTGTGGCATGGAGCACCTCCACCAGAAAAAGATTGTGTACAGGGATCTCAAGCCAGAGAATGTCCTGTTGGATAACGATGGCAACGTACGGATTTCTGATCTTGGCCTTGCAGTGGAACTGAAGGAAGGACAGACAAAGACAAAGGGTTATGCAGGCACCCCAGGTTTCATGGCGCCAGAATTACTTCGGAGTGAGGAATATGATTTCTCCGTGGACTACTTTGCTTTGGGGGTTACATTATATGAGATGATTGCCGCCAGAGGACCCTTTCGAGCCAGAGGAGAAAAGGTTGAAAATAAAGAACTCAAACAGAGAATTATTTCTGAGCCTGTGAAGTACACAGAGAAATTCAGCAAGGCCAGCAAGGACTTCTGTGAAGCCCTGCTTGAAAAAGACCCAGAGAAGCGTCTTGGATTCAAAAATGGGAACTGTGATGAACTCCGAGTCAATGTCCTCTTCAAGGACATTAATTGGAGGCAGCTAGAAGCTGGTATGCTGATACCTCCTTTTATCCCTGACTCTCGAACTGTCTATGCAAAGAACATCCAGGATGTTGGTGCCTTTTCCACTGTTAAAGGGATTGTATTTGACAAAACAGATACTGAATTCTTTCAGGAATTTGCAACTGGAAACTGTCCCATTCCTTGGCAGGAAGAGATGATTGAAATGGGCATTTTTGGGGACCTGAATGTGTGGCGTGCTGATGGCCAGATGCCCGATGACATGAAGGGCATAGCTGTGGAAGAGCCACCCTCAGCATCCAAGTCAGGAATGTGTCTGATCTCCATGGCAACCAGCACAAAGAATGCCCCGAACCAAGTGATCTTCAAGAAGGTCTCCAGGGACAAGTCGGTGACCATCTACTTGGGCAAGAGGGACTATGTGGACCACGTGGAGCAGGTGGAGCCCGTGGATGGCGTGGTGCTGGTGGACCCCGAGCTGGTGAAGGACAAGAGAGTCTACGTGTCCCTGACCTGCGCCTTCCGCTACGGCCAGGAAGACATCGACGTCATCGGGCTGACCTTCCGCAGGGACCTGTACTTCTCCAGGGTGCAGGCGTACCCCCCCGCGGGCACGGCGCCCGCCCCCACCCGCCTGCAGGAGAGCCTCCTGAAGAAGCTGGGTGCCAACGCCCACCCGTTCCTGCTCACGTTTCCCGACTACTTGCCCTGCTCGGTGGCTCTGCAGCCGGCTCCCCAGGACGTGGGCAAGTGCTGCGGGGTGGACTTTGAAGTGAAAGCCTACGCCATAGACAGCGCCGAAAATGAGGAGGAAAAGATCCCCAAAAGGAGCTCTGTCCGCCTCCTCATTCGCAAAGTCCAGCACGCGCCCCCGGAAATGGGGCCGCAGCCCAAAGTGGAGACGGCCTGGCAGTTCTTCATGTCCGACAAGCCTCTCCACCTGACCATCTCCCTCACCAAAGAGATCTATTTCCATGGCGAGCCGATTCCCGTGACTGTAACGGTGACCAATAACACCGAAAAGACTGTGAAGAAGATTAAAGTGGCAGTGGAGCAAATCGCCAACGTGGTCCTGTATTCAAGTGACTACTACGTCAAGCCTGTCGCCATGGAGGAGGCCCATGAAAAAGTGCCACCAAATGGAACCTTCACAAAGACGCTAACACTCATCCCCTTGCTCGCTAATAACCGAGAGAGGAGGGGCATCGCCCTGGACGGGAAGATAAAGCATGAAGACACCAACCTAGCCTCCAGCACCATCATTAAGGAAGGAATAGACCGAACAGTGATGGGAATCCTGGTGGCTTACCAGATCAAAGTGAAGCTCACTGTCTCAGGCTTTCTGGGCGAACTCACCTCCAGTGAAGTGGCCACCGACCTACCCTTCCGCCTCATGCACCCTCAGCCTGTGGATCCAACAAAGGAGAGTGCAGTGGCTGAAGATTTGGTCTTTGAGGAGTTTGCTCGTCAAAAGCTGAGTGACGCAGCTGAAAATGAAGGAGAAAAGAATGAGAAA---GAGCCAGTGAATGATGAGATGGGGAAGCTGATCAAGTTTTGGGGAAAGGAGAAGAGGTTATCTCGAAGGAAGAGACTCCAATGGAATCGAGTCCTCTTCCTTTTGGGCATGGTGCTCATTGGCTCTACTTACCAGCTTTTGAGGAGCCATCAGGCCCTGCCTACACTATGGACAACCATGCATTCCCAGCATCTTGTGAAAATGGCCAGCCGGGACCTTCCTGACAGTGAAATGGTAACTTTGAATGGTGACCATCAGAAATCCAGTTTTGAAATGGAAGGCAGTACACTGGATCCA------------GAGGATGGGGACAAGTTAACACCTTCAACACCTGTGGTAAAGAAAAATCTAAATATGCCCAGGAGAATAGTGAATAACTATACTCCAGTGACCCCAGTGACACCTAGAAGAAAGAAGAAAAATTATACCTTAACAACAGGCAAGCAAATAGTGAAGAACTATATTCCAACTACATTTAGTAGAAATGTTCAGGATCCTACCTCAACTACACCTAAAAGAATAGAGGGT---TATATGATTATCCCCAATGCAACAGCAAAAAATAATGACACAATGACAACCCTGAAAACAATGGAAAAGAAGCTTCTGGCAACTCCCAAAAGAACCATGGAGAATACCCTGGGA------ACCACCCAAGGAATAATTGAAAATACCCCAACTATTTTAAAAAGAATA---ATAGAGAAGACTGTGTCACCTCCCCCAATAAAAGTAGCAAAAACCCCCACTCCAACTATCACTAAAAGAATAACGGAGAATACCCCAGGTATCTCCAAGAAAACAGTGGAGAAGGAAACTCCAACTACTCCCAAAAGTCTAATAGAGAACACTTCAATTACCCATAAGAGAACTGTGGAAAAGAATACTCTAACTACTACAAATGGATTTTTTGAGAAAAACACCCCAACTACTCCCAAGAGAGTGAAGGAGAACACTCTAACTATTTCAAATGGATTGGTGGAGAAGGACATCCTAACTACTACCAAGGGAGCAGAAGGAATAATCACCCCAACTAACCCTAAAAGAGCAGAGGAGAAAATGTCAACTACCCCCAAGAGAGGAGCAGAGAAGAAAAACTCAAATACTTCTAAGAGAAAAGAAACAGAAAATGCCCAGACTGTTCACCAAACAATGATGAAGACAAGCACTATGGTACCCAGAACAACAGTGGAGAACAATACTTCCCCTGGATTGCATATTGTGAAAACCCCAACCAAAGCTAGCGAACTGACATCAAGAACCTTCTCAACTAAGGGGATGATGAAGAGAACCTCGACAGCCATTCCCAACATAGGAGTACATAATACAACATCATCTACCATGGACATCAATACCTCTACTACCCAGATCCGGCATTGTGTATTTGTAGAACCTATCTCAACAGTTTCAGCCAACCTCTCTCCTTCTACAGGCATAACCCTTTTCTTTGATGAGACTAGCCACAGTTCCCCTCCCCCAGCCCCTAACCTATTGGACTTTCACTCTAAGGCAGAATACCCTCCAGACCTATTCAGTGTGGAACAGCGGAGGCAAGGCTGGGTGATCCTACACATCTTTGGAATGATATATGTGTTTGTGGCCTTGGCCATTGTGTGTGATGAATATTTTGTCCCAGCCTTAGGGGTTATCACCAATAAGCTACAGATCTCTGAGGATGTGGCTGGAGCCACCTTCATGGCAGCTGGGGGCTCTGCTCCTGAGCTATTCACCTCACTAATTGGTGTTTTTATCTCCCACAGTAATGTGGGCATTGGCACAATAGTAGGCTCTGCTGTGTTCAACATCCTCTTTGTCATTGGCACTTGTGCCCTATTCTCCAGAGAGATCCTCAATCTTACCTGGTGGCCCCTGTTTCGTGATGTCTCCTTCTATATCTTTGATCTCATGATGCTCATCATTTTCTTCTTGGATAGCCTGATCAACTGGTGGGAGAGTTTACTGCTCCTGATAGCCTATGCCTTCTACGTCTTCACCATGAAGTGGAACCGACAACTTGAAGGCTGGGTCAAAGAACAGCTCAATAAGAGGACTATAGCCAAGATTATGGTTGGGACAGACCTCGGCAAGACCAGCAATGGAGACATCACTGCGGATGCTGTGGAAGATAGTAAGAAAATGAAGCTCCCGTCTATTCTGACCCGAGGAAGCAGTGCAGCATCTCTACACAACAGCACCATTCGCAGCACCATCTACCAGCTCATGCTGCACACCCTGGATCCCCTAGGGGAAGTAGAAGAACCTGCAGAGTCCGATGAGCTCCCAGCAGTCAAAGTTTCTCCAGCCTCTGCTGTGGACACTGCCAAAGATCAGGATGAACCAACCCCTGGTGGTCAGGAGGGCTCAGATGCTGGAGAAGATGATGAAGGTGAAGATGAAAGTCAAGGTGAA------------------------------------------------------------GAGGAAGCTGAAAACCAAGCAGTAGAAAATAGTGAAGGTGAAGATCAAGGTGAAACC------AAAGATGAAGGTGAACCC------AATGATGAAGATGGAACTCAAGGTGAT------------------------GGTAATATTGAGGATGAAACTAAAGACCTAGAGGAAGTTGAAAGCCAG------------------GCAGCAGAAAATATTGAAGATGAAATTCAAGGTGAAATCAAAGATGAAGATGAACCCAAT------GACAAAGATGGAACTCAAGGTGATAGTAAT------------------ATTGAGGATGAAACTAAAGACCTAGAGGAAGCTGAAAGCCAG------------------------------------------------------------GCAGTAGAAAATATTGAAGATGAAATTCAAAGTGAAATCAAAGATGAAGATGAACCCAATGATAAAGATGGAACTCAAGGTGATGATAATATTGAGGCTGAAACTAAAGGT---------------------------------CTAGAGGAAGTTGAAAGTAAAGCAGCAGAAAATAGTGAAGATGAAGTTCAAGGTGAAATAAAAGATGAAGATGAATTCAAAGAGCAGGAGAAAGATGAAACTCAAGGTAAAGGTGAAGGTGAAACTGAAGGGGCCAATGATGTTGAAATTGAAGAGGAAGGTGAAACTCAAGGTCCAGGTCCAGGTCCAAGTCCAGGTCCAGAT---------CCAGAGGAAGTTTATGAGAAGGGTGAAGAAGACCATGGAGAGGAAAGTAAAAAGGAAGGTGTGGAAATAGATGAAGAAGGTGGAGAAGATGGAGAAGTA------------GGTGATGAAGGAGGTGGAGAAGGGAAAGAAGATGGAGAAGGTGGAGAAGTTAAAGAAGATGGAGAA---GGTAGAGAAGGTGAAGAAGGTGGAGAAGATGGAGAAGGAGGAGGAGATGGAGAAGTTGGAGAAGAAGGAGAAGGTGGAGGAGATGGAGAAGATGGAGAAGATGGAGAAGATGGTGAA------GAGGAAGGTGTAAAGAAAGGAG------------------------------AAGAAGATGGTGGAGGTGAAGAA------GAAGATGCTGATGACAGTGAAGATGAGGATGAGGAAGAAGATGAAGATGAAGATGAAGAA------------AATGAGGAACCTTTGTCACTAGAATGGCCTGAAACAAGCAGTAAACAGGCCATTTACCTCTTCCTTTTACCCATCGTGTTCCCCTTGTGGCTAACAGTTCCAGATGTCAGGAAACCGGAATCTAGGAAGTTCTTTGCGATCACATTTCTGGGCTCCATCCTTTGGATAGCCATGTTCTCATACCTCATGGTGTGGTGGGCTCACCAGGTTGGTGAAACAATTGGGATTTCTGAAGAAATTATGGGCTTGACAATCCTAGCAGCCGGCACTTCAATTCCTGACCTCATTACAAGTGTAATTGTTGCCAGGAAAGGCCTAGGAGACATGGCTGTGTCCAGTTCGGTGGGCAGCAATATTTTTGACATCACTGTGGGTTTGCCAGTTCCTTGGTTGCTCTTTTCTATCTTCAATGAGCTACAGCCTGTTCCAGTGAGCAGCAACGGCTTGTTCTGTGCAATTGTTTTGCTCCTTCTAATGCTCTTGTTTGTGATCTCTTCGATTGCATCCTGCAAATGGCGGATGAACAAAATCCTAGGGTTTACCATGTTTCTCCTTTACTTCATATTCTTGATTATCAGTGTAATGTTAGAAGATCGAATCATATCATGTCCCATCTCCATT
Dromiciops_gliroides  ATGGATTTTGGATCATTGGAGACTGTTGTGGCCAATTCTGCCTTCATAGCTGCCCGGGGCAGTTTCGATGCAAGTGGTGGCTCCCATTTATCCCGGGACAAGAAGTACCTTTCGAAGCTCAAACTGCCCCCTCTCTCCAAATGCGAATCCCTACGGGACACTCTTAACTTAGACTTTGAAAACATTTGCTCAGAGCAGCCTATCGGCAAACGCCTCTTTCAGCAGTTCCTCAAGAATGATGAGCGGCACGTCCCCGCAGTCGAGTTGTGGCGGGACATCGAGGACTATGACACTGCCGACGATGACTTCCGCCTTCAGAAGGCCCTGGCCATCCTTGCTGACTACCTGGACCCCAAGGCCAAGCTCTTCTGCAGCTTCTTGGAGGAGAGGATGGTGGAGAAGGTCAAGGAGAAGCACTCAGGCATCCCCAATGGACTCTTCCAGCCTCTTCTTCAGGCAACCCTGGGCTACCTGAGTCAGGCTCCCTTCCAGGAGTACTTGGAGAGCTTGTATTTCTTGAGATTCCTGCAGTGGAAGTGGCTGGAAGCCCAGCCCATCGGGGAAGACTGGTTTTTGGACTTCAGGGTCCTGGGAAAAGGGGGTTTTGGGGAGGTGTCGGGTTGCCAGATGAAAGCCACAGGCAAGATGTACGCCTGTAAAAAACTGAATAAGAAGAGGCTGAAGAAAAGAAAAGGGTACCAAGGCGCTATGGTAGAGAAGAGGATCCTAGCGAAAGTCCATAGCAGGTTTATAGTCTCTTTGGCCTATGCATTTGAAACCAAAACTGACCTCTGTTTAGTGATGACAATCATGAATGGAGGAGACTTAAGGTATCACATCTACAACGTCAACGAGGAGAATCCTGGTTTTGAAGAAGCAAGAGCCGTCTTTTACATTGCCCAGATCATCTGCGGGATGGAGCACCTCCACCAGAAGAGGATTGTGTATAGGGATCTCAAACCAGAGAATGTCCTGTTGGATAATGATGGCAACGTCCGGATTTCTGATCTTGGCCTTGCTGTGGAATTGAAGGAAGGACAGACAAAGACAAAGGGTTATGCGGGCACTCCAGGTTTCATGGCACCAGAATTACTTCGGAGTGAGGAATATGATTTCTCCGTGGACTACTTTGCCTTGGGGGTTACATTATATGAGATGATTGCAGCCAGAGGACCCTTTCGCGCCAGAGGAGAAAAGGTTGAAAATAAAGAACTCAAACAGAGAATTATTTCTGAGCCTGTGAAGTATACGGAGAAATTCAGCAAGGCCAGCAAGGACTTCTGTGAAGCCCTCCTTGAAAAAGATCCAGAGAAGCGCCTTGGATTCAAAAATGGCAACTGTGATGAGCTCCGAGCCAATGTTCTCTTCAAGGACATTAGCTGGAGGCAGCTAGAAGCTGGTATGCTGATACCTCCTTTCATCCCCGACTCTAGAACTGTCTATGCAAAGAACATCCAGGATGTTGGTGCCTTTTCCACTGTTAAAGGGATTGTCTTTGACAAAACAGATACTGAGTTCTTTCAGGAATTTGCAACTGGAAATTGTCCCATACCCTGGCAGGAAGAGATGATTGAAATGGGTATTTTTGGGGACTTGAATGTGTGGCGTGCTGATGGCCAGATGCCCGATGACATGAAGGGGATCGCTGTGGAAGAGCCATCCTCAACATCCAAGTCAGGAATGTGTCTGATCTCCATGGCGACAGGAGCGAAGAATGCCCCAAATCACGTGATCTTCAAGAAGATCTCCCGGGACAAGTCGGTGACCATCTACCTGGGGAAGAGGGACTACGTTGATCATGTGGATCAGGTGGAACCCGTGGATGGCGTCGTGCTGGTCGATCCTGAGCTCGTGAAAGGGAAGAAAGTCTTTGTCTCTCTGACGTGTGCATTCCGCTACGGCCAGGAAGATATTGATGTCATCGGCCTGACCTTCCGCAGAGACCTGTATTTCTCCAGGGTGCAAGCCTACCCCCCTCTCAACCCAAGCTACACACCCACCAAAATGCAGGAGAGCCTGCTGAAGAAATTGGGGGTCAATGCTTACCCTTTTCTTCTCACGTTTCCTGACTACTTGCCCTGCTCAGTTGCTCTTCAACCAGCACCTCAAGACGTGGGCAAGTGCTGCGGAGTGGACTTTGAGGTGAAAGCCTATGCCACCGACAGCACGGAACCTGAAGAGGAAAAAGTGTCCAAAAAGAGCTCTGTCCGCCTGCTGATCCGCAAAGTCCAGCACGCCCCTCCTGAAATGGGACCCCAGCCCCAGATAGAGACTGCCTGGCAATTCTTCATGTCCGACAAGCCTCTGCACCTGGCCATATCCCTCACCAAGGAGATCTTTTTCCATGGCGAGCCGATTCCTGTGACTGTGACCGTGACCAATAACACAGAAAAGACAGTGAAGAAGATTAAAGTGTCAGTGGAACAAGTTGCCAATGTGGTCCTGTATTCGAGTGACTACTATGTCAAACCTGTAGCCACAGAGGAATCCCATGAAAAAGTGCCACCAAATGGAACCTTAACAAAGACATTGACGCTTACTCCCTTGCTCGCTAATAACCGAGAAAGGAGGGGCATTGCTCTGGATGGAAAAATAAAGCATGAAGATACGAACTTGGCCTCTAGCACTATCATTAAGGAGGGGATAGACCGAACAGTGCTGGGAATCCTGGTAGCTTACCAGATCAAAGTGAAGCTCACTGTCTCAGGCTTTCTGGGAGACCTCACCTCTAGTGAAGTGGGCACCGACTTACCGTTCCGTCTCATGCACCCTCAGCCTGTGGATCCAGCCAAGGAGAGCTCAGCGGGTGAAGATCTGGTCTTTGAGGAGTTTGCTCGTCAAAATCTGAAGGATGCGGCTGATAATGAAGAAGAAAAGAAAGATAAAGAAGCACAAGGGAATGATGACATGGGGAAGCTGATCAAATTTTGGGGACAGGAGAAGAGGTTAGTTCGACGGAAGAGACTTCAGTGGAATCGAGTTCTCTTCCTTTTGGGCATGATACTCATTGGCTCTACTTACCAGTTTTTGAGGAGCCACTGGACCCTTCCTACAGTATGGACAGTCATGTATTCCCAGCAGCCAATGAAAATGGTGAGCCGGGACCTTCTTAACAGTGAAACAGTAACATCGAGCAGCGGTCATGAGAAATCCAGTCTAGCAATGGAAGGTAGTACATTGAATCCCCAAGTT---ACAGAAGACAGGGACAAGTTAACACCTTCAACAACAGTGGCAAAGAAAAACCTAAATACACCTAGGAGAATAGTGAATAACTCTACCCCAGTGACTCAAGTGATACCTAGGAGAAGGAAGAAAAATTATACCTTAACAACAGGCAAGCAAATTGTGAAGAACTATACTACAACCCCAACCAGTAGAAATGTTCAGAACCCTACCTCAACTACACCTAAAAGAATTGAGAAC---TACATGATTATCCCCAACACAACAGTGAAAAACAATGACACAATGACAACTAGGAAAACAGTGGAAAGGAAGCTTCTGGCTACCCCCAAAAGAACAGTGGAGAATACCCCAGGG------ACCCCCAAAGGAATAGTTGAGCATACCCCAACTACTCTAAAAAGAATA---ATAGAGAACACTGTCTCATCTCCTCCAACAAAAGTAGTGGAAAAAACAACTCCAACAATTCCTAAAAGAATAAAGGAGAATACCCCAGCTGTCCCCAAGAAAGTAGTGGAG---AACACTCCAACTACCCCCAAAAGACTACTGGAGACCACCCCAACTTCCCCTAAGAGAGCAGTTGAAAAGAACACTCCAGCTATCCCCAAGAGAGCAGTGGAA---AACATGCCAAGTACCCCCAAAAGAGAAGTGGAGAATACCCCAACTACC------------------------------------CTCAAGATAGCAGTGGAGAAGAACACCCCAACCACCCCCAAGAGAGCAGTGAAGAACACCCCAGCTACCTCCAAGAGTGTAGTGAAAAAGAAGAATTCAGGTGCTTCAAAAAGAAGAGAAGCAGACAATGCCCCAACTGTTTACCAGATAATGACAAAGACAGGCACCATGGTACCCAGCACAACAGTGGAGATCAATACTTCTCCTGGATTAGGTATTGTGAATACCCCAACCAGAGCTAGGGTTCTGACATCAAGAACCTCCTCAAGCAGGGGGATGGTGAAGAGAACCTCGACAGCCACTCTCAGGGAAGGAGCACACAACACAACATCATCTGCCATGGCCATTGTTGCCCCTACCACCCATATTCGGTACTGTGTGTTTGTAGAGCCTGTCCCAACAGTTCCTGCCAGCCTTTCCCCTTCAACAGGCATAAACCCTTTCCTTGATGAGGCTAACCATACCTCC---ACCACAGCCCCTAAGCTGCTGGACCTTCACCCCAAGGCAGAATACCCTCCAGATCTATTCAGTGTGGAGGAGCGGAGGCAAGGCTGGGTGGTCCTACACGTGTTTGGAATGATGTATGTGTTTGTGGCATTGGCTATCGTGTGTGATGAATACTTTGTCCCAGCCTTGGGGGTCATCACTGATAAGCTACAGATCTCAGAGGATGTGGCTGGAGCCACCTTCATGGCTGCGGGGGGCTCTGCTCCTGAGCTCTTCACCTCACTCATTGGTGTTTTCATTTCTCACAGCAATGTGGGCATTGGCACAATTGTGGGCTCTGCTGTGTTCAACATCCTCTTTGTCATTGGCACTTGTGCCCTATTCTCTAGAGAAATCCTCAACCTCACCTGGTGGCCCCTCTTCCGTGATGTCTCCTTCTATATCTTTGACTTGATGATGCTCATCATCTTCTTCTTGGACAGTCTGATCACCTGGTGGGAGAGCTTATTGCTTTTGATGGCCTATGCCCTCTATGTCTTTACAATGAAGTGGAACCGACAACTGGAAGTCTGGGTGAAAGAACAGCTCAACAGGAGGACAATGGCCAAGATTATGGTTGGGACAGGTCTCAGCAAGACAGGTAATGGGGACATCGCTGTGGATGACCTAGAAGATAGCAAGAAACTGAAGCTCCCGTCCATTCTGACCCGAGGAAGCGGTGCAGCCTCGCTACACAACAGCACCCTCCGCAGTACCATCTACCAGCTCATGCTGCACACCTTGGACCCCCTAGGGGAAGTAGAAGAACCTGCAGAGCCCGATGAGGTTCCACCAGTCAAAGTTTCTCCAGCCTCTGCTGTGCACACTGCCAAAGATCATGATGAGCCAACCCCTGATGGGCAGGAGGGTCCAGATGCTGGAGCAAATGATAAAGGTGAAGATGAA------GTTGCAGGCGAAGGTGAAGCTCTAGGTGAAAATGAAGATGATTCTGAGGATGAAACTAGAGGTGTAGAGGAAGTTGAAAACCAAGCAGTAGAAAATAATGAAGATGAAGGTCAAGGTGAAACC------AAAGGTGAAGATGAACCCCAAGGTCAAGATGAAGATGAAACTCAAGGTGAA------------GGTGAAGGTGAAGGTGATGCTGAGGATGAAACCAGAGTTCTGGAGGAAGTTGAAAACCAA------------------GCAGTAGAAAATATTGAAGTTGAAGGTCAAGGTGAAACCAAATGGGAAGATGAACCTGAAGGTCTGGACAAAGGTGAAACTCAGGGTGAAGATGAAGGTGAAATCCAAGGGGCAGATGATGCTGAAATTGAAGGGGAAGGTGAAACTCAAGGTCAAGGTACAGAGGAAGGTGATGAGAAGGGTGAAGAAGACCATGGAGAGGGAGGTGCAGGGGAAGGTGCAGCAAGAGATGAAGAAGGTGTAGAAGGTGAAGAAGAAGGTACAGGAGGAGGCACAGAGGAAGGTGAAGAAGGTAGAGAAGATGGA------------------------------------------------------------------------------------------------------------GAAGGTGAAGAAGAAGGTGTAAAGGAAGGTGAAGAAGGTGGAGAAGGTGAAGAAGAAGGTGTAAAGGAAGGTGAAGAAGGTGGA------------------GAAGTTGAAGAAGAAGGTGTAAAGGAAGGTGAAGAAGGTGGAGAAAGT---------------------------------------------GAAGAAGAAGGTACAGGAGGAGGAGCAGAGGAAGGTGAAGAAGGTAGAGAAGATGGA---------------------------------------------------------------GGTGAAGAAGAAGGTGTAAAGGAAGGTGAAGAAGGTGGAGAAAGTGAAGAAGAAGGTACAGGAGGAGGAGCAGAG------------------------------------GAAGGTGAAGAAGGTAGAGAAGATGGAGGT------GAAGAAGAAGGTGTAAAGGAAGGT---------GAAGAAGGTGGAGAAGGTGAAGAAGAA---GAA------------GAAGAAGGTGATGATGACAGTGAAGATGAGGATGAG---------GAAGAAGATGAAGAGGAAGAAGATGAAGAAAATGAGGAGCCTCTGTCACTAGAATGGCCTGAAACAAGGAGTAAGCAGGCCATTTACCTCTTCCTTTTACCCATCGTGTTCCCTCTGTGGCTGACGGTTCCAGATGTCAGGAAACCGGAATCTAAGAAGTTCTTTGTGATCACGTTTCTGGGCTCCATCCTGTGGATAGCCATGTTCTCATACCTCATGGTGTGGTGGGCTCACCAGGTTGGGGAAACAATTGGAATTTCTGAAGAGATTATGGGTTTGACAATCCTAGCAGCAGGCACTTCAATCCCTGATCTCATTACAAGTGTTATTGTTGCCAGGAAAGGCCTAGGAGACATGGCTGTGTCCAGCTCAGTGGGCAGCAACATATTTGACATCACTGTGGGTTTGCCAGTTCCTTGGTTTCTCTTCTCTCTCTTCAATGAGCTACAGCCTGTTCCAGTGAGCAGCAATGGCTTGTTCTGTGCAATTGTTTTGCTCTTTCTCATGCTCCTGTTTGTGATCTCTTCGATTGCATCCTGTAAATGGAGGATGAACAAAATCCTAGGATTTACCATGTTTCTCCTTTACTTCATATTCTTGATTGTCAGTGTAATGTTAGAAGATCGAATCATATCCTGTCCCATCTCCATC
Gracilinanus_agilis  ATGGATTTTGGGTCCCTGGAGACCGTTGTGGCCAATTCTGCCTTCATAGCTGCTCGGGGCAGTTTCGATGCAAGTGGTAGCTCCCATTTATCTCGCGACAAGAAGTACCTTTCGAAGCTCAAACTGCCTCCTCTCTCCAAATGTGAATCCCTACGGGACACCCTTAACTTAGACTTCGTAAACATTTGCTCCGAACAGCCCATCGGCAAGCGCCTCTTCCAGCAGTTCCTAAAGAGCGTGGAGCAGCACGTCCCCGCCGTTGAGTTATGGCGGGATATCGAGGACTACGACACTGCTGATGATGACTTTCGCCTTCAGAAAGCCCAGGCCATCCTTGCCGACTACCTGGATCCCAAGGCCAAGCTTTTCTGCAGCTTCCTGGAGGAGGGCATGGTCGAGAAGGTCAAGGAGAAGCACGCAAGCATCCCCAATGGACTCTTCCAGCCTCTGCTTCAGACGACTCTGGACCATCTGAGTGAGGCACCCTTCAAAGAGTACTTGGAGAGCTTGTATTTCTTGAGGTTCCTGCAGTGGAAGTGGCTAGAAGCCCAGCCTATTGGGGAAGACTGGTTTTTGGACTTCAGGGTCCTGGGAAAGGGGGGTTTTGGGGAGGTGTCCGGTTGCCAGATGAAAGCCACAGGCAGGATGTACGCCTGTAAAAAACTGAATAAGAAGAGACTGAAGAAAAGGAAAGGGTACCAAGGCGCTATGGTAGAGAAGAGAATCCTAGCGAAGGTCCATAGCAGATTTATAGTCTCTTTGGCTTATGCATTTGAAACCAAAACTGACCTCTGTTTGGTGATGACCATCATGAATGGAGGAGACTTAAGGTATCATATCTACAACGTCAATGAGGAGAATCCTGGTTTTGAGGAACCAAGAGCCGTCTTTTACATTGCCCAGATCATCTGTGGCATGGAGCACCTCCACCAGAACAGGATTGTGTACAGGGATCTCAAGCCAGAGAATGTCCTGTTGGATAATGATGGCAACGTCCGGATTTCTGATCTTGGCCTTGCAGTGGAACTGAAGGAAGGACAGACAAAGACAAAGGGTTATGCGGGCACCCCAGGTTTCATGGCGCCAGAATTACTTCGGAGTGAGGAATATGATTTCTCTGTGGACTACTTTGCTTTGGGGGTTACATTATATGAGATGATTGCAGCCAGAGGACCCTTTAGAGCCAGAGGAGAAAAGGTTGAAAATAAAGAACTCAAACAGAGAATTATTTCTGAGCCTGTGAAGTACACAGAGAAATTCAGCAAGGCCAGCAAGGACTTCTGTGAAGCCCTCCTTGAAAAAGACCCAGAGAAGCGTCTTGGATTCAAAAATGGGAACTGTGATGAACTCCGAGTCAACGTCCTCTTCAAGGACATTAACTGGAGGCAGCTAGAAGCTGGTATGCTGATACCTCCTTTTATCCCTGACTCTCGAACTGTCTATGCAAAGAACATCCAGGATGTTGGTGCCTTTTCCACTGTTAAAGGGATTGTATTTGACAAAACAGATACTGAGTTCTTTCAGGAATTTGCAACTGGAAACTGTCCCATTCCTTGGCAGGAAGAGATGATTGAAATGGGCATTTTTGGGGACCTGAATGTGTGGCGTGCTGATGGCCAGATGCCTGATGACATGAAGGGCATAGCTGTGGAAGAGCCACCCGCGGCATCCAAGTCAGGAATGTGTCTGATCTCCATGGCGACCAGCACAAAGAATGCTCCCAACCAAGTGATCTTCAAGAAGGTGTCCCGGGACAAGTCGGTGACCATCTACCTGGGCAAAAGGGACTACGTGGACCACGTGGAGCAGGTGGAGCCCGTGGATGGCGTGGTGCTGGTGGACCCCGAGCTGGTGAAGGACAAGAAAGTCTATGTTTCCCTGACCTGCGCCTTCCGCTACGGCCAGGAAGACATCGACGTGATCGGGCTGACCTTCCGCAGGGACCTGTACTTCTCCAGGGTGCAGGTGTACCCCCCGGCGGGCACAGCGCCCGCCCCCACCCACCTGCAGGAGAGCCTCCTGAAGAAGCTGGGCGCCAACGCCCACCCGTTCCTGCTCACGTTTCCCGACTACTTGCCCTGCTCCGTGGCTCTGCAGCCGGCTCCCCAAGACGTGGGCAAGTGCTGCGGAGTGGACTTTGAGGTGAAAGCCTACGCCATAGACAGCTCCGAAAATGACGAGGAAAAAATACCCAAGAGGAGCTCCGTCCGCCTCCTCATTCGCAAAGTCCAGCACGCACCCCCCGAAATGGGGCCGCAGCCCAAAGTGGAGACGGCCTGGCAGTTCTTCATGTCCGACAAGCCTCTCCACCTGACCATCTCCCTCAGCAAAGAGATCTATTTCCATGGCGAGCCGATTCCTGTGACCCTAACGGTGACCAATAACACAGAAAAGACTGTGAAGAAGATTAAAGTGGCAGTGGAGCAAGTCGCCAATGTGGTCCTGTATTCAAGTGACTACTATGTCAAGCCTGTCGCTATGGAGGAGGCCCATGAAAAAGTGCCACCAAATGGAACCTTAACAAAGACACTAACGCTCATCCCCTTGCTCGCTAATAACCGAGAGAGGAGGGGCATCGCCCTAGATGGGAAGATAAAGCATGAAGACACTAACTTGGCTTCCAGCACCATCATTAAGGAAGGCATAGACCGAACAGTGATGGGAATCCTGGTGGCTTACCAGATCAAAGTGAAGCTCACTGTCTCAGGCTTTCTGGGAGAACTCACCTCCAGTGAAGTGGCCACCGACCTACCCTTCCGTCTCATGCACCCTCAGCCTGCGGATCCAACAAAGGAGAGCGCGGCGGCTGACGAGTTGGTCTTTGAGGAATTTGCTCGTCAAAAGCTGAATGACGCAGACGAAAATGAAGCAGAAAAGAAGGAGAAAGAAGAGCCGGGGAACGACGAGATGGGGAAGCTGATCAAGTTTTGGGGAAAGGAGAAGAGGTTATCTCGAAGGAAGAGACTCCAATGGAATCGAGTCCTCTTCCTTTTGGGCATGGTGTTCATTGGTTCTACTTACCAGCTTTTGAGGAGCCACCAGGCCCTGCCTTCACTATGGACAACCATGCATTCCCAGCACCCTGTGAAAATGGCCAGCCGGGATCTTCCTGACAGTGAAATGGTAACTTTGAATGGTGACCATCAGAAATCCAGTCTGGAAATGGAAGGCAGTACACTGGATCCA------------GAGGATGGGGACAAGTTAACACCTTCAGCACCTGTGTTAAAGAAAAACCTAAATATGCCCGGAAGAATAGTGAATAACTATACCCCAGTGACCCCAGTGACACTTAGAAGAAAGAAGAAAAATTATACCTTAACAACAGGCAAGCAAATAGTGAAGAACTATACTCCAGCTACATTTAGTAGAAATGTTCAGGATCCTACCTCAACTACACCTAAAAGAACAGAGAGC---TATATGATTATCCCCAATGCAACAGCAAAAAGTAATGACACGACGACAATTCTGAAAACAGTGGAAAAGAAGCTTCTGGCTATTCCCAAAAGAACAGTGGAGAATACCCTGGGA------ACCCCACAAGGAATAATTGAAAATACTCCAACTATTTTAAAAAGAATA---ATAGAGAATACTGTGTCACCTCCCTCAATAAAAGTAGCAAAAACCCCCACTCCAGCTATCACTAAAAGAATAACAGAGAATACCCCAGGTGCCTCCAAGAAAACAGTGGAGAAGAAAACTTCAACTACTCCCAAAAGGCTAATAGAGAACACTTCAACTGCCCATAAGAGAACTGTGGAAAAGAATACTCTAACTACTACAAGTGGACTTTTTGAGAAAAACACCCCAACTACTCCCAATAAAGCAGAGGAGAACACTCTAACTATCCCAAATGGATTGGTGGAG---GACACCTCAACCACAGTCAAGGGAGCAGAGGTCAAAAACACCCCAACTACCCCCAAAAGAGCAGAGGAGAAAATGTCAACTACCCCTAAGAGAGTAGTAGAGAAGAAAAACTCAAATACTTCTAAAAGAAGAGAAGCAGAAAATGTCCAGACTGTTCACCAAACAATGATGAAGACGAGTATTATGGTACCCAGAATAACAGTGGAGAATAATACTTCTCCTGGATTGCATATTGTGAATACCCCAACCAAAGCTAGAGAACTGACATCAAGAACCTCCTCAACCAAGGAGATGATGAAGAGAATCTCGACAGCTGTTCCCAACATAGGAGTACATAATACAACATCATCTACCATGGACATCAATACCTCTACTACCCAGATCCGGCACTGTGTATTTGTAGAACCTGTCTCAACAGTTCCAGCCAACCTCTCCCCTTCAACAGGCATGACCCCTTTCCTTGATGAGACTAGCCATAGCTCTCCTCCCCCAGTCCATAACATTTTGGACTTTCACTCCAAGGCAGAATACCCTCCAGACCTATTCAGTGTGGAACAGCGGAGGCAAGGCTGGGTGATCTTACACGTCTTTGGAATGATATATGTGTTTGTGGCCTTGGCCATTGTGTGTGATGAATATTTTGTTCCAGCTTTAGGGGTTATCACTGATAAGCTACAGATCTCTGAGGATGTGGCTGGAGCCACCTTCATGGCAGCTGGGGGCTCTGCTCCTGAGCTATTCACCTCACTAATTGGTGTTTTTATCTCCCACAGCAATGTGGGCATTGGCACAATAGTAGGCTCTGCTGTATTCAACATCCTCTTTGTCATTGGCACTTGTGCCCTATTCTCCAGAGAGATCCTCAACCTTACCTGGTGGCCCTTGTTCCGTGATGTCTCCTTCTATATCTTTGATCTCATGATGCTCATCATCTTCTTCTTGGATAGCCTGATCAACTGGTGGGAGAGCTTACTGCTCCTGATGGCCTATGCCTTCTATGTCTTCACCATGAAGTGGAACCGACAACTTGAAGGCTGGGTCAAAGAACAGCTCAACAAGAGGACAATAGCCAAGATTATGGTTGGGACAGGCCTCAGCAAGACCAGCAATGGAGATATCAGTGCGGATGCCGTGGAAGATAGTAAGAAAATGAAGCTCTCGTCTATTCTGACCCGAGGAAGCAGTGCAGCATCTCTACACAACAGCACCATTCGCAGCACCATCTACCAGCTCATGCTGCACACCCTGGACCCCCTAGGGGAAGTGGAAGAACCTGCAGAGCCCGATGAGCTCCCAGCAGTCAAAGTTTCTCCAGCCTCTGCTGTGGACACTGCCAAAGATCAGGATGAACCAACCCCTGGTGGTCAGGAGGGCTCAGATGCTGGAGAAGATGATAAAGATGAAGATGAAAGTGAAGGTGAA------------------------------------------------------------------------------------------------------------------------------------------------------------------------------------------------------GGTGATGCTGAGGATGAAACTAAGGATTTAGAAGAAGCTGAAAACCAA------------------GCAGTAGAAAATAGTGAAGGTGAAGATCAAGGTGAAACCAAAGATGAAGGTGAACCCAAT------GATGAAGATGGT---CAAGGTGATGCTAAT------------------ATTGAGGATGAAACTAAAGATCTAGAGGAAGTTGAAAGTCAG------------------------------------------------------------GCAGTAGAAAATATTGAAGATGAAATTCAAGGTGAAATAAAAGATGAAGATGAAGCCAATGACAAAGATGGAACTCAAGATGATGGTAATACTGAGACTGAAACTAAAGAT---------------------------------CTAGAGGAAGTTGAAAGTGAAGCTGCAGAAAATAGTGAAGACGAAGTTCAAGGTGAAATAAAAGATAAAGATGAAGCCAAAGACCAGGAGAAATATGAAACTCAGGGTAGAGGTGAAGGTGAAATTGAAGGGGCCAATGATGTTGAAATTGAAGAGGAAGGTGAAACTCAA------------------------GGTCCAGAT---------CCAGAGGAAGTTTATAAGAAGGGTGAAGAAGAACATGGAGAGGGAAGTACAAAGGAAGGTGCAGAAACAGATGAAGAAGTTGGAGAAGATGGAGAAGTAGGTGAAGAGAAAGGTGATGAAGGAGGTGGAGAAGGTAAAGAAGATGGAGAAGGTGGAGGAGATGGAGAAGATGGAGAA---GGTGGAGGAGATGGAGAAGGTGGAGAAGATGGAGAAGGTGGAGGAGATGGAGAAGGTGGAGAAGATGGAGAAGGTGGAGGAGATGGAGAAGGTGGAGAAGATGGAGAAGGTGGAGAAGATGGTGAAGAAGGAGTAAAAGAAGGAG------------------------------AAGAAGATGGTGGAGGTGAAGAA------------GATGATGACAGTGAAGATGAGGATGAGGAAGAAGATGAAGATGAAGATGAAGAAGAA---------AATGAGGAGCCATTGTCACTAGAATGGCCTGAAACAAGGAGTAAACAGGCCATTTACCTCTTCCTTTTACCCATCGTGTTGCCCTTGTGGCTAACAGTTCCAGATGTCAGGAAACCGGAATCTAGGAAGTTCTTTGCGATCACATTTCTGGGCTCCATCCTGTGGATAGCCATGTTCTCATACCTCATGGTGTGGTGGGCTCACCAGGTTGGTGAAACAATTGGGATTTCTGAAGAAATTATGGGCTTGACAATTCTAGCAGCTGGTACTTCAATTCCCGACCTCATTACAAGTGTTATTGTTGCCAGGAAAGGCCTAGGAGACATGGCTGTGTCCAGTTCAGTGGGCAGCAATATTTTTGACATCACTGTGGGTTTGCCAGTTCCTTGGTTGCTCTTTTCTATCTTCAATGAGCTACAGCCTGTTCCAGTGAGCAGCAATGGCTTGTTCTGTGCAATTGTTTTGCTCCTTCTCATGCTCCTGTTTGTGATCTCTTCGATTGCATCCTGCAAATGGCGGATGAACAAAATCCTAGGGTTTACCATGTTTCTTCTTTACTTCATATTCTTGATTATCAGTGTAATGTTAGAAGATCGAATCATATCGTGTCCCATCTCCATC
Gymnobelideus_leadbeateri  ATGGATTTTGGCTCCTTGGAGACCGTAGTGGCCAACTCTGCCTTTATAGCTGCCCGGGGCAGTTTCGACGCCAGTGGGAGTTCCCATTTATCCCGGGACAAGAAGTACCTTTCCAAGCTCAAACTGCCTCCCCTCTCCAAATGTGAGTCCCTGCGGGACACTCTTAACTTAGAGTTTGAAAACATTTGCTCGGAGCAGCCAATCGGCAAGCGCCTCTTTCAACAATTCCTCAAGAATGATGAGCGCTTCGTCCCTGCGGTCGAGCTGTGGAGGGACATTGAGGACTACGACACCGCGGACGACGATTTCCGCCTCCAGAAAGCCCAGGGCATCCTTGCGGACTACCTGGAGCCCCAGGCCAAGCTTTTCTGCAGCTTCCTGGAGGAGGGGACGGTGGAGAAAGTCAAGGAGAAACACTCAAGCATCCCCAACGGACTCTTCCAGCCTCTCCTTGAGGCAGCCCTGCGGCACCTGAGCGCGGCTCCCTTCCAGGAGTATCTGGACAGCCTGTACTTCTTGAGATTCCTGCAGTGGAAGTGGCTGGAAGCCCAGCCCATCGGGGAAGACTGGTTTTTGGACTTCAGGGTCCTGGGAAAAGGGGGATTTGGGGAGGTGTCAGGTTGCCAGATGAAAGCCACAGGCAAGATGTATGCCTGCAAAAAACTGAACAAGAAGAGGCTGAAGAAAAGGAAAGGGTACCAAGGCGCTATGGTAGAGAAGAGGATCCTAGCAAAGGTCCATAGCAGGTTTATAGTCTCTTTGGCCTACGCATTTGAAACCAAAACTGACCTCTGTTTGGTGATGACGATCATGAATGGAGGTGACTTAAGGTATCACATCTACAACGTCAACGAGGAGAATCCTGGTTTTGAGGAAGCAAGGGCCGTCTTTTACATTGCCCAGATCATCTGTGGCATGGAGCACCTCCACCAGAAGAGAATTGTGTATAGGGATCTCAAGCCAGAGAACGTCCTGCTGGACAATGATGGGAATGTCCGGATTTCTGATCTTGGCCTTGCTGTGGAACTAAAGGAAGGACAGACAAAGACAAAGGGTTATGCGGGCACCCCAGGTTTCATGGCACCAGAATTACTTCGGAGTGAGGAATATGATTTCTCTGTGGACTACTTTGCCTTGGGGGTTACATTATATGAAATGATTGCAGCCAGAGGACCCTTTCGAGCCAGAGGAGAAAAGATTGAAAATAAAGAACTCAAACAGAGAATTATTTCTGAACCTGTGAAGTACACGGAGAAATTCAGCAAGGCCAGCAAGGACTTCTGTGAAGCCCTTCTTGAGAAAGACCCAGGGAAGCGCCTTGGGTTCAAAAATGGCAACTGTGATGAACTCCGAGTCAACATCCTCTTCAAGGATATCAACTGGAGGCAGCTAGAAGCTGGTATGCTGATACCTCCTTTTATCCCAGACTCTAGAACTGTCTATGCAAAGAATATCCAGGATGTTGGTGCCTTTTCCACTGTTAAAGGGATTGTCTTTGACAAAGCAGATACTGAGTTCTTTCAGGAATTTGCAACTGGAAATTGTCCCATACCCTGGCAGGAAGAGATGATTGAAATGGGTATTTTTGGGGACCTGAACGTGTGGCGTGCTGATGGCGAGATGCCTGATGACATGAAGGGGATAGCTGTGGAAGAGCCATCCCAAGCATCCAAGTCAGGAATGTGTCTGATCTCCATGGCAACTGGTGTGAAGAATGCCCCAAACCACATCATCTTCAAGAAAGTGTCCCGGGACAAGTCGGTGACCATCTACTTGGGGAAGAGGGACTACATTGACCACGTGGACCAGGTGGAGCCCGTGGATGGTGTCGTCCTGGTTGATCCTGAGCTCGTTAAGGGGAAGAAAGTCTTTGTGTCTCTGACGTGTGCGTTCCGCTACGGCCAGGAAGACATCGATGTCATTGGCCTGACCTTCCGCAGAGACCTGTACTTCTCCAGGGTGCAAGCGTACCCTCCCACCAACACGGAGAACACACCAACCAAGCTGCAGGAGAGCCTGCTGAAGAAGCTGGGGGTCAATGCCTACCCTTTCCTTCTCACGTTTCCTGACTACTTGCCCTGCTCAGTTGCTCTTCAGCCGGCTCCTCAAGACGTGGGCAAGTGCTGCGGAGTGGACTTTGAGGTGAAAGCGTATGCCATCGACGTTGCAGAAACGGAAGAGGAAAGAGTGCCTAAAAAGAGCTCTGTCCGCCTGCTGATCCGCAAAGTCCAGCATGCCCCTCCTGAAATGGGGCCGCAGCCCCAAGTGGAGACAGCCTGGCAGTTCTTCATGTCTGACAAGCCTCTGCACCTGGCCGTCTCCCTCACCAAGGAGATCTATTTCCATGGTGAACCAATTCCTGTGACTGTGAATGTGACCAATAACACAGAAAAGACCGTGAAGAAGATTAAAGTGTCAGTGGAACAAGTCGCCAATGTGGTCCTGTATTCGAGTGACTACTATGTCAAGCCTGTTGCCACAGAGGAGGCCCATGAAAAGGTGCCACCAAATGGAACCTTAACAAAGACAGTAACACTCACCCCCTTGCTCGCTAATAATCGAGAAAGGCGAGGCATCGCCCTGGATGGGAAAATCAAGCACGAAGATACTAACTTGGCCTCCAGCACCATCATTAAGGAGGGGATAGACCGAACAGTGCTGGGAATCCTGGTGGCTTATCAGATCAAGGTGAAGCTCACTGTCTCAGGCTTTCTGGGAGACCTCACCTCTAGTGAAGTGTGCACTGACTTGCCATTTCGCCTCATGCACCCCCAGCCTACAGATCCAGCCAAAGAGAGCTCAATGGGTGAAGATTTGGTCTTTGAGGAGTTTGCTCGTCAAAATCTGAAAGACTCGGCTGATAATGAAGAAGAAAAAAAAGATAAAGAGGTGCCAGCTACTGAAGACATGGGGAAGCTGATCAAATTTTGGGGACAGGAGAAGCGGTTAACTCGACGGAAGAGGCTCCAGTGGAACCGAGTCCTCTTCCTTTTGGGCATGATACTCATTGGCTCTACTTACCAGTTTTTGAGAAGCCACTGGTCCCTGCCTACACTATGGTCAGTCAGGTATTCCCAGCACCCTGTGAAAATGGCCAGCAGGGACCTTCCTAACAGTGAGACAGTAACATCAGACAGTGGCCATCAAAAATCCACTCTAGAAATGGAAGGCAGTACGCTGGATCCCCAAATT---ACAGAAGACAGGGACAAGTTAACACCTGTAGCAACTGTGGCAAAGAATAACCTAAATACACCTAGGAGAGTAGTGAATAACTCTACCCCAGTAACTCCAGTGACACCTAGGAAAAGGAAGAAAAATTATACCTTAACAACAG---AGCAAAGAGTGAAGAATTATACTCCAGCCACATCCAGTAGACATATTCAGAACCCTACCTCCACTACACCTAAAAGAACGGAGAAC---TACTCGATTACCCCCAAGGCAACAGTGAAAAACAATGACACAATGACAATTAGGAAAACAGGGGAAAAGAAACTTCTGGTCACCCCCAAAAGGACAGTGGAGAATACCCCAGGG------ACCTCTAAAGGAATAGTTGAGAATACCCCAACTATCCTAAAAAGAATA---ATAGAGAACACTGTCTCACCTTCTCCAACAAACGTAGTGGTAAAAACAACTCCAACTATTCTTAAAAGAAAAA---AGAATACTCCAGCTGCCCCCAAGAGAGTAGTAGAGAAGAACACTCCAAGCACTCCCAAAAGACTAGTGGAGATCACCCCAACTTCCCCT------------------------------------AAGAGAGCAATGGAAAAGAGCACCCCAACCATTCCCAAGAAAGCAGTGGAG---------------------------------------------------------------------------------------------------------AATGCCCCAACTACCCCCAAGAGAGCAGCAGAGAAGAAGAATTCAAATACTTTTAAGAGAAGAGAAGAAGAAAATTCCCCAACTGTTCACCAAACAATGATGAAGACAAGCACGATGGTACCTAGCACAACAGTGGTGAACAATACTTCT---GGATTGAGTATCGTGAATACCCCAACCAGAGCTAGAGTGCTGACATCAAGAACCTCCTCAACCAGGGGGATGATGAAGAGACCCTCTCCAGCCACTCTCAGGGAAGTAGCACATAATACAACGTTATCTGCCCTGGGCATCGTTGCCCCTACCACCCAGATCCGGCACTGTGTGTTTGTAGAACCTGGCCCAACAGATTCTGTCAGCCTCTCCCCTTCAACAGGCATGGCCCCTTTCCCTGATGAGGCTAGCCATAACTCT---CCTGCAGCCCCTAAATTGTTAGAACTTCACCCCAAAGCAGAATACCCTCCAGACCTGTTCAGTGTGGAGGAGCGGAGGCAGGGCTGGGTGGTGCTACACCTCTTTGGAATGATATATGTGTTTGTAGCCTTGGCCATTGTGTGCGATGAATACTTTGTCCCAGCATTGGGGGTCATCACTGATAAGCTACAGATCTCTGAGGATGTGGCTGGAGCCACCTTCATGGCAGCTGGTGGCTCTGCTCCTGAGCTCTTCACCTCCCTCATTGGCGTCTTCATCTCCCACAGCAATGTGGGCATTGGCACAATTGTAGGTTCTGCTGTGTTCAACATTCTCTTTGTCATTGGCACTTGTGCCCTATTCTCCAGAGAAGTCCTCAACCTCACCTGGTGGCCCCTATTCCGTGATGTTTCCTTCTATATCTTTGACTTGATGATGCTGATCCTCTTCTTCTTGGACAGCCTGATCACCTGGTGGGAGAGCCTAATGCTCCTCATGGCCTATGCCTTCTATGTCTTTACCATGAAGTGGAACCGACAACTTGAAATCTGGGTCAAAGAACAGCTCAACAGGAGGACAATGGCCAAGATTATGGTTGGGACAGGCCTCAGCAAGACAGGCAATGGGGACATCCCTGTGGATGATCTGGAAGATAGCAAGAAAGCAAAGCTCCCGTCCACTCTGATCCGAGGAAGCGGTGCAGCCTCGCTACACAACAGCACCATTCGCAGCACCATCTACCAGCTCATGCTGCACACCTTGGACCCCCTAGGGGAAGTAGAAGAACCTGCAGAGCCCGATGAGCTCCCACCAGTCAAAGTTTCTCCAGTCTCTGCTGTGCACACTGCCAAAGATCATGATGAGCCAACCCCTGATGGGCAGGAGGATCCAGATACTGGAGCAGATGATAAAGGTGAA------------GATGAAGGTGAAGGTGAAGTTCTAGATGAAAATGAAGATGATTCTGAGGTTGAAACTAAAGGTCTAGAGGAAGTTGAAAAGGAAGCAGTAGAAAATAATGAAGATGAAGGTCAAGATGAAACC------AAAGGTGAAGATGAACCTAAAGGTCAGGACAAAGATGAAACTCAAGGTGAAGGTGATGCTGAG------------------------GATGAAACTGGAGTTTTAGAGGAAGTTGAAAACCAA------------------GCAGTAGAAAATAGTGAAGTTGAA------GGTGAAACCAAAGGTGAAGATGAACTAGAAGGTCCAGACAAAGATGAAACTCAAGGTGAAGATGAAGGTGAAACCCAAAGGGCCAGTGGTGATGAAATTGAAGGGGAAGGTGAAACTCAGGGTCAAGGTACA---------------------------------------------------------------------------------------------------------------------------------------------------------------------------------------------------------GAGGAAGGTGATGAGAAAGGTGAAGAAGACCATGGAGAGAGAGATGCAGGGGAAAGTGCAGAAAGAGATGAAGAAGGTAGAGAA---GGTGAAGAAGGT------------------------------------------------------------------------------------------------------------------GAAGAAGAAGGTGATGAGAAGGGTGAAGTCCATGAAGAGGGAGGTGCAGGGGAAGGTGAAGAAAGAGGTGGA------------------------------------------------------------------------------------------GAAGATGGAGAAGAAGGTGGAGAAGGC---------AAAAAAGGT---------------------------------------------------------------GAAGAAGGTGAAGAAGAAAAAGAAGAA------------------------------------------------------GAAGAA---------------------GAAGAT---GATGATGATGATGACAGTGAAGATGAGGATGAGGAAGAAGAG---------GAAGATGAAGAAGAAAATGAGGAGCCTCTGTCACTAGAATGGCCTGAAACAAAAAGTAAACAGGCTATTTACCTCTTCCTTTTACCCATCGTTTTCCCCCTGTGGCTGACGGTTCCAGATGTCAGGAAACCGGAATCTAGGAAGTTCTTTGCGATCACATTTCTGGGCTCCATCTTGTGGATAGCCATGTTCTCATACCTCATGGTGTGGTGGGCTCACCAGGTTGGTGAAACAATTGGGATTTCTGAAGAGATTATGGGTTTGACAATCCTAGCAGCAGGCACCTCAATTCCTGACCTCATTACAAGTGTTATTGTTGCCAGGAAAGGCCTAGGAGACATGGCTGTGTCCAGCTCAGTGGGCAGCAACATATTTGACATCACTGTGGGTTTGCCGGTTCCTTGGTTTCTCTTCTCTGTCTTCAATGAGTTACAGCCTGTTCCAGTGAGCAGCAATGGCTTGTTCTGTGCAATTGTTTTACTCCTTCTCATGCTCCTGTTTGTGATCTCTTCGATAGCATCCTGTAGATGGAGGATGAACAAAATCCTCGGGTTCACCATGTTTCTCCTTTACTTCATATTCTTGATTGTCAGTGTAATGTTAGAAGATCGAATCATATCCTGCCCCATCTCTATC
Lagorchestes_hirsutus  ATGGATTTTGGATCATTGGAGACTGTTGTGGCCAACTCTGCCTTCATAGCTGCCCGGGCCAGTATCGATGCAAGTGGTAGTTCGCATCTATCCCGGGACAAGAAGTACCTTTCAAAGCTCAAACTGCCTCCTCTCTCCAAATGCGAATCCCTACGGGACACTCTTAACTTAGAATTTGAAAACATTTGCTCTGAGCAACCTATTGGCAAGCGCCTGTTCCAACAGTTCCTAAAGAATGATGAACGGTATGTCCCTGCAGTCGAGTTATGGAGGGACATTGAAGACTATGACACCGCCGACGATGATTTTCGCCTTCAGAAAGCCCAGGGCATCCTTGCTGACTACCTGGACCCCAAGGCCAAGCTTTTCTGCAGTTTCCTGGAGGAAGGGATGGTTGAGAAAGTCAAGGAGAAACACTCAAGCATCCCCAATGGACTCTTCCAACCTCTTCTTCAAGTAGCTCTGCACTACCTGAGTGAAGTTCCCTTCCAAGAGTACATGGAGAGCTTATATTTCTTGAGATTCCTGCAGTGGAAGTGGCTGGAAGTTCAGCCCATCGGGGAAGACTGGTTTTTGGACTTCAGGGTCCTGGGGAAAGGGGGTTTTGGGGAGGTGTCAGGTTGCCAGATGAAAGCCACAGGCAAGATGTACGCCTGTAAAAAACTGAATAAGAAGAGGCTGAAGAAAAGAAAAGGGTATCAAGGTGCTATGGTAGAGAAGAGGATCCTAGCAAAGGTCCATAGCAGGTTTATAGTCTCTTTGGCCTACGCATTTGAAACCAAAACTGATCTCTGTTTGGTGATGACAATCATGAATGGAGGAGACTTAAGGTATCACATCTACAATGTCAATGAGGAGAATCCTGGTTTTGAGGAAGCAAGAGCCATCTTTTACACTGCTCAGATCATCTGTGGCATGGAACACCTCCACCAGAAGAGAATTGTGTATAGGGATCTCAAACCAGAGAACGTCCTGTTGGATAATGATGGGAATGTCCGGATTTCTGATCTTGGCCTTGCTGTGGAATTGAAGGAAGGACAGACAAAGACAAAGGGTTACGCGGGCACCCCGGGTTTCATGGCACCAGAATTGCTTCAAAGTGAGGAATATGATTTCTCCGTGGACTACTTTGCCTTGGGGGTTACATTATATGAGATGCTTGCAGCCAGAGGGCCCTTTCGAGCCAGAGGAGAAAAGGTTGAAAATAAAGAGCTCAAACAGAGAATTATTTCTGAGCCTGTGAAGTACACAGAGAAATTCAGCAAGGCCAGCAAGGACTTCTGTGAAGCCCTTCTTGAAAAAGATCCAGCGAAGCGCCTTGGATTCAAAAATGGCAGCTGTGATGAGCTTCGAGTCAACGTCCTCTTCAAGGATATTAACTGGAGGCAGCTAGAAGCTGGTATGCTGATGCCTCCTTTTATCCCTGACTCTAGAACCGTCTATGCAAAGAATATCCAGGATGTTGGTGCTTTTTCCACTGTTAAAGGGATTGTCTTTGACAAAGCAGATACTGAATTCTTTCAGGAATTTGCAACTGGAAATTGTCCCATACCCTGGCAGGAAGAGATGATTGAAACGGGTATTTTTGGGGACCTGAATGTGTGGCGAGCTGATGGCCAGATGCCCGATGACATGAAGGGGATAGCTGTGGAACAGCCATCCTCATCATCCAAGTCAGGAATGTGTCTGATCTCCATGGCGACCGGGGTGAAGAATGCCCCAAACCACGTTATCTTCAAGAAGGTCTCCAGAGACAAGTCGGTGACCATCTACCTGGGGAAGAGGGACTACATTGACCACGTGGACCAAGTGGAACCCGTGGATGGCGTGGTTTTGGTCGATCCTGAGCTCGTGAAAGGGAAGAAAGTCTTTGTGTCTCTGACATGTGCATTCCGCTACGGCCAGGAAGACATTGATGTCATTGGCCTGACCTTCCGCAGAGACCTATATTTCTCCAGGATGCAAGCATACCCTCCCATCAACACAAGGACTACACCAACCAAAATGCAGGAGAGCCTGCTGAAGAAGCTTGGGGTCAATGCCTACCCTTTCCTTCTCACGTTTCCTGACTACCTGCCCTGCTCAGTAGCTCTTCAGCCATCTCCTCAAGACACGGGCAAGTGCTGCGGAGTGGACTTTGAGGTGAAAGCATACGCCACAGACGTCGCAGAATTGGAAGAGGAAAGAGTGCCCAAGAAGAGCTCTGTCCGCCTGCTGATTCGAAAAGTCCAGCATGCCCCTTCTGAAATGGGACCCCAGCCCCAACTGGAGACGGCCTGGCAATTCTTTATGTCCGACAAGCCTCTGCATCTGGCTGTCTCTCTCAGCAAGGAGATCTATTTCCATGGCGAGCCAATCCCTGTGAAAGTGAAAGTGACCAATAACACAGAAAAGACCGTGAAGAAAATTAAAGTATCAGTGGAACAAGTCGCCAATGTGGTCCTGTATTCGAGTGACTACTATGTCAAACCTGTAGCCTCAGAGGAGACCCATGAAAAAGTGCCACCAAACGGAACCTTGACAAAGACACTGACGCTTACTCCCTTGCTTGCTAATAATCGAGAAAGGCGGGGCATTGCCCTGGATGGAAAAATCAAGCACGAAGATACCAACTTGGCCTCCAGCACCATCATTAAGGAGGGCATAGACCGAACAGTGCTGGGAATCCTGGTGGCTTATCAGATCAAAGTGAAGCTCACTGTCTCAGGCTTTCTGGGAGACCTCACCTCTAGTGAAGTGTGCACTGACTTACCATTCCGCCTCATGCACCCCCAGCCTACAGACTCAGCCAAGGAGAGCTCAATGGGTGAAGATTTGGTCTTTGAGGAGTTTGCTCGTCAGAATCTGAAAGATGTACCTGATAAT---GAAGAAAAAAAAGATAAAGAGGCCCTAGCTACTGATGACATGGGGAAGCTGATCAAATTTTGGGGACAGGAGAAGCAGTTACCCCGACGGAAGAGACTCCAGTGGAATCGAGTCCTCTTTCTTTTGGGTGTGATACTTATTGGCTCCACTTACCAGTTCTTGAGGAGCCACTGGGCCCTACCTACACTGTGGACAGCCAGGTATTCGCAG---CTTGTGAAAATGGCCAGTCGGGACCTTCCCAACACTGAAACAGTAACATCAGACAGTGGCTATCAGAAATCCAGTCTAGAAATGGAAGGCAGTATGCTGCATCCCCAAGTA---ACCGAAGACCGGGAAAAGTTAATACCCTCAGCAACTGTGGCAAAGAAAAACCTAAACACATCCAGGAGAATAGCGAACAACTCT---------ACCCCAGTAACACCTAGGAAGAGGAAGAAAAATTATACCTTAACAACAA---AGCAAATAGTGAAGAACTATACTCCAACCACATTCAGTAGAAATATTCAGAACCCTACCTCAACTGCACCTCAAAGAACTGAGAAC---TACATGATGACCCCCAAGGGAACAGTGAAGAGCAATGACACAATGACAACTAGGAAAACAGTGGGAAAGAGGCTTCTGGTAACCCCCAAAAGGACAGGGGAGAATAGCCCGGGG------ACCCCCAAAGGAATAATCGAGAACACCTCAACTATTCCAAAAAGA------ATAGAGAACACTGTCTCACCTTCTCCATCAAAAGTAATGGAAAAAACTACTCCAACTATTCCTAGAAGAAAAAAGAAGAATACTCCAGCTGCCCCCAAGAGAGTAGTGGAGAAGAACACTCCAACTTCCCCCAAAAGATTAGTGGAGACTACCCCAACTTCCCCTAAG---------------AATACCCCAACTATCCCCAAGAGAGCAGTGGAGAACAATAGCCCAGCCACCCTCAGGAGAGTAGTGGAGACTACCCCAACTTTC------------------------------------CTTAAG------------------------------------------------AACACCCCAACTACCCCCAAAAGAGTAGTGGAAAAGAAGGATTCAGATACTTCTAAGAGAAGAGAAGAGGAAAATGCCCCAACTGTTCACCAAACAGTGATGAAGACAAACACTATGGCACCCAGAACAAGAGTGGAGAACAAGACTTCTCCTGGATTGAGTATCATGAATACCCCAAGCAGAGCTGGAGTACTGACACTGAGAACCTCTTCAACCAGGAGGATGATAAAGAGAACCTCTACAGCCACTCTTAGAGAAGGAACACAGAACACAACATTAGCTACCATGGGCATCATTGCCCCTACCACCCACATCCGGCACTGTGTGTTTGTAGAACCTGTCCCAACAGTTCCTGCCAGCCTCTCCCCTTCAACAGACATAACGTCTTTCCCTGATGAGGCTAGCCATAGCTCT---CCTGAAGCCCCTGAGCTATTAGACCTTCATGCCAAGGGAGAATATCCTCCAGACCTGTTCAGTGTGGAGGAGCGGAGGCAGGGCTGGGTGGTCCTACACCTCTTTGGAATGATATATGTGTTTGTGGCATTGGCCATTGTGTGTGATGAATACTTTGTCCCAGCCTTGGGGGTCATCACCAATAAGCTACAGATCTCTGAGGATGTGGCTGGAGCCACTTTCATGGCAGCTGGCGGCTCTGCTCCTGAGCTCTTCACCTCACTCATTGGTGTTTTCATCTCCCACAGTAACGTGGGCATTGGCACAATTGTGGGTTCTGCTGTGTTCAACATCCTCTTTGTAATTGGCACTTGTGCCCTATTCTCTAGAGAAGTCCTCAACCTCACCTGGTGGCCCCTATTCCGTGATGTCTCCTTTTATATCTTTGACTTGACGATGCTCATCCTCTTCTTCTTGGATAGTCTAATCACCTGGTGGGAGAGCTTAATGCTCCTCATGGGCTATGCCTTCTATGTCTTTACCATGAAGTGGAACCAACAACTTGAAGTCTGGGTTAAAGAACGACTCAACGGGAGGACGATGGCCAAGATTATGGTTGGAGCAGGCCTTAGCAAGACAGGCAATGGGGACATCCCTGTGGATGATCTGGAAGGTAGCAAGAAAGCAAAGCTCCCGTCCTTTCTGACCCGAGGAAGCAGTGCAGCCTCGCTACACAACAGCACCATTCGCAGCACCATCTACCAGCTCATGCTGCACACCTTGGACCCCCTAGGGGAAGTTGAAGAAGCTACAGAGCCTGATGAGTTCCCATCAGTCAAAGTTTCTCCAGTCTCTGCTGTGCACACTGCCAAAGATCATGATGAGCCAACCCCTGATGGGCAGGAGGGTCCAGATCCTGGAGCAGATGATAAAGGTGAGGATGAA------GATGAAGGTGAAGGTGAAGTTCTATGTGAAAATGAAGACGATTCTGAGGCTGAAACTAAAGGTCTAGAGGAAGTTGAAAACGAAGCAGTAGAAAATAATGAAGATGAAGGTCAAGATGAAACCAAGATGAAAGGTGAAGATGAACCTAAAGGTCAGGACGAAGGTGAAACTCAAGGTGAAGGTGAAGCTGAG------------------------GATGAAATGGGAGTTGTACAGGAAGTTGAAAACCAA------------------GCAGTAGACAATAGTGAAGTTGAA------GGTGAAACCAAAGTTGAAAATGAACCAGAAGGTCTAGACAACGATGAAACTCAAGGTGAAGATGAAGGTGCAACCCAAGGAGCTAATGATGATGAAATTGAAGGGGAAGGTGAAATTCAAGGT---------------------------------------------------------------------------------------------------------------------------------------------------------------------------------------------------------CAAAGTACAGAGGAAGGTGATGAGAAGGGTGAAGAAGACCATGGAGAGGGAGGTGCAGGGGAAGGTGAAGAAAGAGATGAAGAAGGTGGAGAG---GGTAAAGAA---------------------------------------------------------------------GAAGGTGCT---------------------------GGAGGAGAGGCAGAGGCAGGTGCTGAGGAAGGTGAAGAAGAA------------------------------------------------------------------------------------------------------------------------------------------------------------------------------------------------------------------------------------------------------------------------------GGT------------------------------------------------------------------------------------GATGATGACAGTGAAGATGAAGATGAGGAAGATGATGAAGAG---GAAGAGGAAGAGGAAGAAGAAAATGAGGAGCCTCTGTCACTAGAATGGCCTGAAACAAAGAGTAAACAGGCCATTTACCTCTTCCTTTTCCCCATCGTTTTCCCCCTGTGGCTGACAGTTCCAGATGTCAGGAAACCGGAAGCTAGGAAGTTCTTTGTGATCACATTTCTGGGCTCCATCCTGTGGATAGCCATGTTCTCCTACCTCATGGTGTGGTGGGCTCACCAGGTTGGTGAAACAATTGGGATTTCTGAAGAGATTATGGGCTTGACAATTCTAGCAGCAGGCACCTCCATTCCTGACCTCATTACAAGTGTCATTGTTGCCAGGAAAGGCCTAGGAGACATGGCTGTGTCCAGCTCAGTGGGCAGCAACATATTTGACATCACTGTGGGCTTGCCAGTTCCTTGGTTACTATTCTCTGTCTTCAACGAGTTCCAGCCTGTTCCTGTGAGCAGCAACGGCTTGTTCTGTGCCATTGTTTTGCTCCTTCTCATGCTCCTGTTTGTGATCTCTTCGATAGCGTCCTGCAGATGGAGGATGAACAAGATCCTAGGGTTTACCATGTTTCTCCTTTACTTCATATTCTTGATTATCAGTGTGATGTTAGAAGATCGAATCATCTCCTGCCCCATCTCTATC
Macropus_eugenii  ATGGATTTTGGATCATTGGAGACCGTTGTGGCCAACTCTGCCTTCATAGCTGCCCGGGCCAGTATCGATGCAAGTGGTAGTTCGCATCTATCCCGGGACAAGAAGTACCTTTCAAAGCTCAAACTGCCTCCTCTCTCCAAATGTGAATCCCTACGGGACACTCTTAACTTAGAATTTGAAAACATTTGCTCTGAGCAACCTATTGGCAAGCGCCTGTTCCAACAGTTCCTAAAGAATGATGAACGGTATGTCCCTGCAGTCGAGTTATGGAGGGACATTGAAGACTATGACACCGCTGACGATGATTTTCGCCTTCAGAAAGCCCAGGGCATCCTTGCTGACTACCTGGACCCTAAGGCCAAGCTTTTCTGCAGTTTCCTGGAGGAAGGGATGGTTGAGAAAGTCAAGGAGAAACACTCAAGCATCCCCAATGGACTCTTCCAACCTCTTCTTGAAGTAGCTCTGCACTACCTGAGTGAGGTTCCCTTCCAAGAGTACATGGAGAGCTTATATTTCTTGAGATTCCTGCAGTGGAAGTGGCTGGAAGCTCAGCCCATCGGGGAAGACTGGTTTTTGGACTTCAGGGTCCTGGGGAAAGGGGGTTTTGGGGAGGTGTCAGGTTGCCAGATGAAAGCCACAGGCAAGATGTACGCCTGTAAAAAACTGAATAAGAAGAGGCTGAAGAAAAGAAAAGGGTATCAAGGTGCTATGGTAGAGAAGAGGATCCTAGCAAAGGTCCATAGCAGGTTTATAGTCTCTTTGGCCTACGCATTTGAAACCAAAACTGACCTCTGTTTGGTGATGACAATCATGAATGGAGGAGACTTAAGGTATCACATCTACAATGTCAATGAGGAGAATCCTGGTTTTGAGGAAGCAAGAGCCATCTTTTACACTGCTCAGATCATCTGTGGCATGGAGCACCTCCACCAGAACAGAATTGTGTATAGGGATCTCAAACCAGAGAACGTCCTGTTGGATAATGATGGGAATGTCCGGATTTCTGATCTTGGCCTTGCTGTGGAATTGAAGGAAGGACAGACAAAGACAAAGGGTTACGCGGGCACCCCGGGTTTCATGGCACCAGAATTGCTTCAAAGTGAGGAATATGATTTCTCCGTGGACTACTTTGCCTTGGGGGTTACATTATATGAGATGCTTGCAGCCAGAGGGCCCTTTCGAGCCAGAGGAGAAAAGGTTGAAAATAAAGAGCTCAAGCAGAGAATTATTTCTGAGCCTGTGAAGTACACAGAGAAATTCAGCAAGGCCAGCAAGGACTTCTGTGAAGCCCTTCTTGAAAAAGATCCAGCGAAGCGCCTTGGATTCAAAAATGGCAGCTGTGACGAGCTTCGAGTCAACGTCCTCTTCAAGGATATTAACTGGAGGCAGCTAGAAGCTGGTATGCTGATGCCTCCTTTTATCCCTGACTCTAGAACCGTCTATGCAAAGAATATCCAGGATGTTGGTGCTTTTTCCACTGTTAAAGGGATTGTCTTTGACAAAGCAGATACTGAATTCTTTCAGGAATTTGCAACTGGAAATTGTCCCATACCCTGGCAGGAAGAGATGATTGAAATGGGTATTTTTGGGGACCTGAATGTGTGGCGAGCTGATGGCCAGATGCCCGATGACATGAAGGGGATAGCTGTGGAACAGCCATCCTCATCATCCAAGTCAGGAATGTGTCTGATCTCCATGGCAACCGGGGTGAAGAATGCCCCAAACCACGTTATCTTCAAGAAGGTCTCCAGGGACAAGTCGGTGACCATCTACCTGGGGAAGAGGGACTACATTGACCACGTGGACCAAGTGGAACCCGTGGATGGCGTCGTTTTGGTCGATCCTGAGCTCGTGAAAGGGAAGAAAGTCTTTGTGTCTCTGACATGTGCATTCCGCTACGGCCAGGAAGACATTGATGTCATTGGCCTGACCTTCCGCAGAGACCTATATTTCTCCAGGATGCAAGCATACCCTCCCATCAACACAAGGACTACACCAACCAAAATGCAGGAGAGCCTGCTGAAGAAGCTTGGGGTCAATGCCTACCCTTTCCTTCTCACGTTTCCTGACTACCTGCCCTGCTCAGTAGCTCTTCAGCCATCTCCTCAAGACACGGGAAAGTGCTGCGGAGTGGACTTTGAGGTGAAAGCATATGCCACAGACGTCGCAGAATTGGAAGAGGAAAGAGTGCCCAAGAAGAGCTCTGTCCGCCTACTAATTCGAAAAGTCCAGCATGCCCCTTCTGAAATGGGACCCCAGCCCCAACTGGAGACGGCCTGGCAATTCTTTATGTCCGACAAGCCTCTGCATCTGGCTGTCTCTCTCAGCAAGGAGATCTATTTCCATGGCGAGCCAATCCCTGTGAAAGTGAAAGTGACCAATAACACAGAAAAGACCGTGAAGAAAATTAAAGTATCAGTGGAACAAGTCGCCAATGTGGTCCTGTATTCGAGTGACTACTATGTCAAACCTGTAGCCTCAGAGGAGACCCATGAAAAAGTGCCACCAAACGGAACCTTGACAAAGACACTGACACTTACTCCCTTGCTTGCTAATAATCGAGAAAGGCGGGGCATTGCCCTGGATGGAAAAATCAAGCACGAAGATACCAACTTGGCCTCCAGCACCATCATTAAGGAGGGCATAGACCGAACAGTGCTGGGAATCCTGGTGGCTTATCAGATCAAAGTGAAGCTTACTGTCTCAGGCTTTCTGGGAGACCTCACCTCTAGTGAAGTGTGCACTGACTTACCATTCCGCCTCATGCACCCCCAGCCTACAGACTCAGCCAAGGAGAGCTCAATGGGTGAAGATTTGGTCTTTGAGGAGTTTGCTCGTCAAAATCTGAAAGATGTACCTGATAAT---GAAGAAAAA------AAAGAGGCCCTAGCTACTGATGACATGGGGAAGATGATCAAATTTTGGGGACAGGAGAAGCAGTTAGCCCGACGGAAGAGACTCCAGTGGAATCGAGTCCTCTTTCTTTTGGGCATGATACTTATTGGCTCCACTTACCAGTTCTTGAGGAGCCACTGGGCCCTGCCTACACTGTGGACAGCCAGGTATTCCCAG---CCTGTGAAAATGGCCAGCCGGGACCTTCCTAACACTGAAACAGTAACATCAGACAGTGACCATCAGAAATCCAGTCTAGAAATGGAAGGCAGTATGCTGGATCCCCAAGTA---ACAGAAGACTGGGAAAAATTAACACCCTCAGCAACTGTGGCAAAGAAAAACCTAAACACATCCAGGAGAATAACGAACAACTCT---------ACCCCAGTGACACCTAGGAAAAGGAAGAAAAATTATACCTTAACAACAG---AGCAAATAGTGAAGAACTATACTCCAACCACATTCAGTACAAATATTCAGAACCCTACCTCAACTGCACCTCAAAGAACTGAGAAC---TACATGATGACCCCCAAGGCAACAGTGAAGAGCAATGACCCATTGACAACTAGGAAAACGGTAGGAAAGAGGCTCCTGGTAACCCCCAAAAGGACAGGGGAGAATAGCCCAGGG------GCCCCCAAAAGAATAATTGAGAACACCTCAACTATTCCAAAAAGA------ATAGAGAACACTGTCTCACCTTCTCCAACAAAAGTAATGGAAAAAACTACTCCAACTATTCCTAGAAGAAAAAAGAAGAATACTCCAGCTGCCACCAAGAGAGTAGTGGAGAAGAACACTCCAACTTCCCCCAAAAGATTAGTGGAGACTACCCCAACTTCCCCTAAG---------------AATACCCCAACTATCCCCAAGAAAGCAGTGGAGAACAATAGCCCAGCCACCCTCAAGAGAGTAGTGGAGATTACCCCAACTTCC------------------------------------CTTAAG------------------------------------------------AACACCCCAACTACCCCCAAAAGAGTAGTGGAAAAGAAGGATTCAGATACTTCTAAGAGAAGAGAAGAGGAAAATTCCCCAACTGTTCACCAAACAGTGATGAAGACAAACACTATGGCACCCAGAACAAGAGTGGAGAACAAGACTTCTCCTGGATTGAGTATCATGAATACCCCAACCAGAGCTGGAGTACTGACGCTGAGAACCTCTTCAACCAGGAGGATGATAAAGAGAACCTCTACAGCCACTCTTAGAGAAGGAACACAGGACACAACGTTAGCTACCATGGGCATCATTGCCTCTACCACCCACATCCGGCACTGTGTGTTTGTAGAACCTGTCCCAGCAGTTCCTGTCAGCCTCTCCCCTTCGACAGACATAACGTCTTTCCCTGATGAGGCTAGCCATAACTCT---CCTGAAGCCCCTGAGCTATTAGACCTTCATGCCAAGGGAGAATATCCTCCAGACCTGTTCAGTGTGGAGGAGCGGAGGCAGGGCTGGGTAGTCCTACACCTCTTTGGAATGATATATGTGTTTGTGGCATTGGCCATTGTGTGTGATGAATACTTTGTCCCAGCCTTGGGGGTCATCACCAATAAGCTACAGATCTCTGAGGATGTGGCTGGAGCCACTTTCATGGCAGCTGGCGGCTCTGCTCCTGAGCTCTTCACCTCACTCATTGGTGTTTTCATCTCCCACAGTAACGTGGGCATTGGCACAATTGTGGGTTCTGCTGTGTTCAACATCCTCTTTGTAATTGGCACTTGTGCCCTATTCTCCAGAGAAGTCCTCAACCTTACCTGGTGGCCCCTATTCCGTGATGTCTCCTTTTATATCTTTGACTTGACGATGCTCATCCTCTTCTTCTTGGATAGTCTAATCACCTGGTGGGAGAGCTTAATGCTCCTCATGGCCTATGCCTTCTATGTCTTTACCATGAAGTGGAACCAACAACTTGAAGTCTGGGTTAAAGAACGACTCAATGGGAGGACGATGGCCAAGATTATGGTTGGAGCAGGCCTTAGCAAGACAGGCAATGGGGACATCCCTGTGGATGATCTGGAAGATAGCAAGAAAGCAAAGCTCCCGTCCTTTCTGACCCGAGGAAGCAGTGCAGCCTCGCTACACAACAGCACCATTCGCAGCACCATCTACCAGCTCATGCTGCACACCTTGGACCCCCTAGGGGAAGTTGAAGAAGCTACAGAGCCTGATGAGTTCCCATCAGTCAAAGTTTCTCCAGTCTCTGCTGTGCACACTGCCAAAGATCATGATGAGCCAACCCCTGATGGGCAGGAGGGCCCAGATCCTGGAGCAGATGATAAAGGTGAAGATGAA------GACGAAGGTGAAGGTGAAGTTCTCTGTGAAAATGAAGACAATTCTGAGGTTGACACTAAAGGTCTAGAGGAAGTTGAAAACCAAGCAGTAGAAAATAATGAAGATGAAGGTCAAGATGAAACC------AAAGGTGAAGATGAACCTAAAGGTCAGGACAAAGGTGAAACTCAAGGTGAAGGTGATGCTGAG------------------------GATGAAACAGGAGTTGTACAGGAAGTTGAAAACCAA------------------GCAGTAGAAAATAGTGAAGTTGAA------GGTGAAACCAAAGTTGAAAATGAACCAGAAGGTCTAGACAACGATGAAACTCAAGGTGAAGATGAAGGTGCAACCCAAGGAGCTAATGATGATGAAACTGAAGGGGAAGGTGAAATTCATGGT---------------------------------------------------------------------------------------------------------------------------------------------------------------------------------------------------------CAAAGTACAGAGGAAGGTGATGAGAAGGGTGAAGAAGACCATGGAGAGGGAGGTGCAGGGGAAGGTGAAGAAAGAGATGAAGAAGGTGGAGAG---GGTAAAGAA---------------------------------------------------------------------GAAGGTGCT---------------------------GGGGGAGAGGCAGAGGCAGGTGCTGAGGAAGGTGAAGAAGAA------------------------------------------------------------------------------------------------------------------------------------------------------------------------------------------------------------------------------------------------------------------------------GGTGGAGAAGGT---------------------GAA---------------GAAGAA---------------------GAAGGT---GATGATGACAGTGAAGATGAAGATGAGGAAGATGATGAAGAG---GAAGAGGAAGCGGAAGAAGAAAATGAGGAGCCTCTGTCACTAGAATGGCCTGAAACAAAGAGTAAACAGGCCATTTACCTCTTCCTTTTCCCCATCGTTTTCCCCCTGTGGCTGACAGTTCCAGATGTCAGGAAACCGGAATCTAGGAAGTTCTTTGTGATCACATTTCTGGGCTCCATCCTGTGGATAGCCATGTTCTCCTACCTCATGGTGTGGTGGGCTCACCAGGTTGGTGAAACAATTGGGATTTCTGAAGAGATTATGGGCTTGACAATTCTAGCAGCAGGCACCTCCATTCCTGACCTCATTACAAGTGTCATTGTTGCCAGGAAAGGCCTAGGAGACATGGCTGTGTCCAGCTCAGTGGGCAGCAACATATTTGACATCACTGTGGGTTTGCCAGTTCCTTGGCTACTATTCTCTGTCTTCAACGAGTTCCAGCCTGTTCCTGTGAGCAGCAACGGCTTGTTCTGTGCCATTGTTTTGCTCCTTCTCATGCTCCTGTTTGTGATCTCTTCGATAGCATCCTGTAGATGGAGGATGAACAAAATCCTAGGGTTTACCATGTTTCTCCTTTACTTCATATTCTTGATTATCAGTGTAATGTTAGAAGATCGAATCATATCCTGTCCCATCTCTATC
Macropus_fuliginosus  ATGGATTTTGGATCATTGGAGACCGTTGTGGCCAACTCTGCCTTCATAGCTGCCCGGGCCAGTATCGATGCAAGTGGTAGTTCGCATCTATCCCGGGACAAGAAGTACCTTTCAAAGCTCAAACTGCCTCCTCTCTCCAAATGTGAATCCCTACGGGACACTCTTAACTTAGAATTTGAAAACATTTGCTCTGAGCAACCTATTGGCAAGCGCCTGTTCCAACAGTTCCTAAAGAATGATGAACGGTATGTCCCTGCAGTCGAGTTATGGAGGGATATTGAAGACTATGACACCGCCGACGATGATTTTCGCCTTCAGAAAGCCCAGGGCATCCTTGCTGACTACCTGGACCCTAAGGCCAAGCTTTTCTGCAGTTTCCTGGAGGAAGGGATGGTAGAGAAAGTCAAGGAGAAACACTCAAGCATCCCCAATGGACTCTTCCAACCACTTCTTCAAGTAGCTCTGCACTACCTGAGTGAGGTTCCCTTCCAAGAGTACATGGAGAGCTTATATTTCTTGAGATTCCTGCAGTGGAAGTGGCTGGAAGCTCAGCCCATCGGGGAAGACTGGTTTTTGGACTTCAGGGTCCTGGGGAAAGGGGGTTTTGGGGAGGTGTCAGGTTGCCAGATGAAAGCCACAGGCAAGATGTACGCCTGTAAAAAACTGAATAAGAAGAGGCTGAAGAAAAGAAAAGGGTATCAAGGTGCTATGGTAGAGAAGAGGATCCTAGCAAAGGTCCATAGCAGGTTTATAGTCTCTTTGGCCTACGCATTTGAAACCAAAACTGACCTCTGTTTGGTGATGACAATCATGAATGGAGGAGACTTAAGGTATCACATCTACAATGTCAATGAGGAGAATCCTGGTTTTGAGGAAACAAGAGCCGTCTTTTACACTGCTCAGATCATCTGTGGCATGGAACACCTCCACCAGAACAGAATTGTGTATAGGGATCTCAAACCAGAGAACGTCCTGTTGGATAATGATGGGAATGTCCGGATTTCTGATCTTGGCCTTGCTGTGGAATTGAAGGAAGGACAGACAAAGACAAAGGGTTACGCGGGCACCCCGGGTTTCATGGCACCAGAATTGCTTCAAAGTGAGGAATATGATTTCTCCGTGGACTACTTTGCCTTGGGGGTTACATTATATGAGATGCTTGCAGCCAGAGGGCCCTTTCGAGCCAGAGGAGAAAAGGTTGAAAATAAAGAGCTCAAACAGAGAATTATTTCTGAGCCTGTGAAGTACACAGAGAAATTCAGCAAGGCCAGCAAGGACTTCTGTGAAGCCCTTCTTGAAAAAGATCCAGTGAAGCGCCTTGGATTCAAAAATGGCAGCTGTGACGAGCTTCGAGTCAACGTCCTCTTCAAGGATATTAACTGGAGGCAGCTAGAAGCTGGTATGCTGATGCCTCCTTTTATCCCTGACTCTAGAACCGTCTATGCAAAGAATATCCAGGATGTTGGTGCTTTTTCCACTGTTAAAGGGATTGTCTTTGACAAAGCAGATACTGAATTCTTTCAGGAATTTGCAACTGGAAATTGTCCCATACCCTGGCAGGAAGAGATGATTGAAATGGGTATTTTTGGGGACCTGAATGTGTGGCGTGCTGATGGCCAGATGCCCGATGACATGAAGGGGATAGCTGTGGAACAGCCATCCTCATCATCCAAGTCAGGAATGTGTCTGATCTCCATGGCGACCGGGGTGAAGAATGCCCCAAACCACGTTATCTTCAAGAAGGTCTCCAGGGACAAGTCGGTGACCATCTACCTGGGGAAGAGGGACTACATTGACCACGTGGACCAAGTGGAACCCGTGGATGGCGTGGTTTTGGTCGATCCTGAGCTCGTGAAAGGAAAGAAAGTCTTTGTGTCTCTGACATGTGCATTCCGCTACGGCCAGGAAGACATTGATGTCATTGGCCTGACCTTCCGCAGAGACCTATATTTCTCCAGGATGCAAGCATACCCTCCCATCAACACAAGGACTACACCAACCAAAATGCAGGAGAGCCTGCTGAAGAAGCTTGGGGTCAATGCCTACCCTTTCCTTCTCACGTTTCCTGACTACCTGCCCTGCTCAGTAGCTCTTCAGCCATCTCCTCAAGACACGGGCAAGTGCTGCGGAGTGGACTTTGAGGTGAAAGCATATGCCACAGACGTCGCAGAATTGGAAGAGGAAAGAGTGCCCAAGAAGAGCTCTGTCCGCCTGCTGATTCGAAAAGTCCAGCATGCCCCTTCTGAAATGGGACCCCAGCCCCAACTGGAGACTGCCTGGCAATTCTTTATGTCTGACAAGCCTCTGCATCTGGCTGTCTCTCTCAGCAAGGAGATCTATTTCCATGGCGAGCCAATCCCTGTGAAAGTGAAAGTGACCAATAACACAGAAAAGACCGTGAAGAAAATTAAAGTATCAGTGGAACAAGTCGCCAATGTGGTCCTGTATTCGAGTGACTACTATGTCAAACCTGTAGCCTCAGAGGAGACCCATGAAAAAGTGCCACCAAATGGAACCTTGACAAAGACACTGACGCTTACTCCCTTGCTTGCTAATAATCGAGAAAGGCGGGGCATTGCCCTGGATGGAAAAATCAAGCATGAAGATACCAACTTGGCCTCCAGCACCATCATTAAGGAGGGCATAGACCGAACAGTGCTGGGAATCCTGGTGGCTTATCAGATCAAAGTGAAGCTCACTGTCTCAGGCTTTCTGGGAGACCTCACCTCTAGTGAAGTGTGCACTGACTTACCATTCCGCCTCATGCACCCCCAGCCTACAGACTCAGCCAAGGAGAGCTCAATGGGTGAAGATTTGGTATTTGAGGAGTTTGCTCGTCAAAATCTGAAAGATGTACCTGATAAT---GAAGAAAAA------AAAGAGGCCCTAGCTACTGATGACATGGGGAAGCTGATCAAATTTTGGGGACAGGAGAAGCAGTTAGCCCGACAGAAGAGACTCCAGTGGAATCGAGTCCTCTTTCTTTTGGGCGTGATACTTATTGGCTCCACTTACCAGTTCTTGAGGAGCCACTGGGCCCTGCCTACACTGTGGACAGCCAGGTATTCCCAG---CCTGTGAAAATGACCAGCCGGGACCTTCCTAACACTGAAACAGTAACATCAGACAGTGACCATCAGAAATCCAGTCTAGAAATGGAAGGCAGTATTCTGGATCCCCAAGTA---ACAGAAGACCGGGAAAAGTTAACACCCTCAGCAACTGTGGCAAAGAAAAACCTAAATACATCCAGGAGAATAGTGAACAACTCT---------ACCCCAGTGACACCTAGGAAAAGGAAGAAAAATTATACCTTAACAACAG---AGCAAATAGTGAAGAACTATACTCCAACCACATTCAGTAGAAATATTCAGAACCCTACCTCAACTGCACCTCAAAGAACTGAGAAC---TACATGATGACCCCCAAGGCAACAGTGAAGAGCAATGACCCATTGACAACTAGGAAAACAGTGGGAAAGAGGCTTCTGGTAACCCCCAAAAGGACAGGGGAGAATAGCCCGGGG------ACCCCCAAAAGAATAATTGAGAACACCTCAACTATTCCAAAAAGA------ATAGAGAACACTGTCTCATCTTCTCCAACAAAAGTAATGGAAAAAACTACTCCAACTATTCCTAGAAGAAAAAAGAAGAATACTCCAGCTGCCCCCAAGAGAGTAGTGGAGAAGAACACTCCAACTTCCCCCAAAAGATTAGTGGAGACTATCCCAACTTCCCCTAAG---------------AATACCCCAACTATCCCCAAGAAAGCAGTGGAGAACAATAGCCCAGCCACCCTCAAGAGAATAGTGGAGACTACCCCAACTTCC------------------------------------CTTAAG------------------------------------------------AACACCCCAACTACCCCCAAAAGAGTAGTGGAAAAGAAGGATTCAGATACTTCTAAGAGAAGAGAAGAGGAAAATTCCCCAACTGTTCGCCAAACAGTGATGAAGACAAACACTATGGCACCCAGAACAAGAGTGGAGAACAAGACTTCTCCTGGATTGAGTATCATGAATACCCCAACCAGAGCTGGAGTACTGACACTGAGAACCTCTTCAACCAGGAGGATGATAAAGAGAACCTCTACAGCCACTCTTAGAGAAGGAACACAGAACACAACATTAGCTACCATGGGCATCATTGCCCCTACCACCCACATCCGGCACTGTGTGTTTGTAGAACCTGTCCCAGCAGTTCCTGTCAGCCTCTCCCCTTCAACAGACATAACGTCTTTCCCTGATGAGGCTAGCCATAACTCT---CCTGAAGCCCCTGAGCTATTAGACCTTCATGCCAAGGGAGAATATCCTCCAGACCTGTTCAGTGTGGAGGAGCGGAGGCAGGGCTGGGTGGTCCTACACCTCTTTGGAATGATATATGTGTTTGTGGCATTGGCCATTGTGTGTGATGAATACTTTGTCCCAGCCTTGGGGGTCATCACCAATAAGCTACAGATCTCTGAGGATGTGGCTGGAGCCACTTTCATGGCAGCTGGTGGCTCTGCTCCTGAGCTCTTCACCTCACTCATTGGTGTATTCATCTCCCACAGTAACGTGGGCATTGGCACAATTGTGGGTTCTGCTGTGTTCAACATCCTCTTTGTAATTGGCACTTGTGCCCTATTCTCCAGAGAAGTCCTCAACCTCACCTGGTGGCCCCTATTCCGTGATGTCTCCTTTTATATCTTTGACTTGACGATGCTCATCCTCTTCTTCTTGGATAGTCTAATCACCTGGTGGGAGAGCTTAATGCTCCTCATGGCCTATGCCTTCTATGTCTTTACCATGAAGTGGAACCAACAACTTGAAGTCTGGGTTAAAGAACGACTCAACGGGAGGACGATGGCCAAGATTATGGTTGGAGCAGGCCTTAGCAAGACAGGCAATGGGGACATCCCTGTGGATGATCTGGAAGATAACAAGAAAGCAAAGCTCCCGTCCTTTCTGACCCGAGGAAGCAGTGCAGCCTCGCTACACAACAGCACCATTCGCAGCACCATCTACCAGCTCATGCTGCACACCCTGGACCCCCTAGGGGAAGTTGAAGAAGCTACAGAGCCTGATGAGTTCCCATCAGTCAAAGTTTCTCCAGTCTCTGCTGTGCACACTGCCAAAGATCATGATGAGCCAACCCCTGATGGGCAGGAGGGCCCAGATCCTGGAGCAGATGATAAAGGTGAAGATGAA------GACGAAGGTGAAGGTGAAGTTCTATGTGAAAATGAAGACAATTCTGAGGTTGACACTAAAGGTCTAGAGGAAGTTGAAAACCAAGCAGTAGAAAATAATGAAGATGAAGGTCAAGATGAAACC------AAAGGTGAAGATGAACCTAAAGGTCAGGACAAAGGTGAAACTCAAGGTGAAGGTGATGCTGAG------------------------GATGAAACGGGAGTTGTACAGGAAGTTGAAAACCAA------------------GCAGTAGAAAATAGTGAAGTTGAA------GGTGAAACCAAAGTTGAAAATGAACCAGAAGGTCTAGACAAAGATGAAACTCAAGGTGAAGATGAAGGTGCAACCCAAGGAGCTAACGATGATGAAATTGAAGGGGAAGGTGAAATTCAAGGT---------------------------------------------------------------------------------------------------------------------------------------------------------------------------------------------------------CAAAGTACAGAGGAAGGTGATGAGAAGGGTGAAGAAGACCATGGAGAGGGAGGTGCAGGGGAAGGTGAAGAAAAAGATGAAGAAGGTGGGGAG---GGTAAAGAA---------------------------------------------------------------------GAAGGTGAT---------------------------GGAGGAGAGGCAGAGGCAGGTGCTGAGGAAGGTGAAGAAGAA------------------------------------------------------------------------------------------------------------------------------------------------------------------------------------------------------------------------------------------------------------------------------GGTGGAGAAGGT---------------------------------------GAAGAA---------------------GAAGGC---GATGATGACAGTGAAGATGAAGATGAGGAAGATGATGAAGAG---GAAGAGGAAGAGGAAGAAGAAAATGAGGAGCCTCTGTCACTAGAATGGCCTGAAACAAAGAGTAAACAGGCCATTTACCTCTTCCTTTTCCCCATCGTTTTCCCCCTGTGGCTGACAGTTCCAGATGTCAGGAAACCGGAATCTAGGAAGTTCTTTGTGATCACATTTCTGGGCTCCATCCTGTGGATAGCCATGTTCTCCTACCTCATGGTGTGGTGGGCTCACCAGGTTGGTGAAACAATTGGGATTTCTGAAGAGATTATGGGCTTGACAATACTAGCAGCAGGCACCTCCATTCCTGACCTCATTACAAGTGTCATTGTTGCCAGGAAAGGCCTAGGAGACATGGCTGTGTCCAGCTCAGTGGGCAGCAACATATTTGACATCACTGTGGGTTTGCCAGTTCCTTGGTTACTATTCTCTGTCTTCAACGAGTTCCAGCCTGTTCCTGTGAGCAGCAACGGCTTGTTCTGTGCCATTGTTTTGCTCCTTCTCATGCTTCTGTTTGTGATCTCTTCGATAGCATCCTGTAGATGGAGGATGAACAAAATCCTAGGGTTTACCATGTTTCTCCTTTACTTCATATTCTTGATTATCAGTGTAATGTTAGAAGATCGAATCATATCCTGTCCCATCTCTATC
Macropus_giganteus  ATGGATTTTGGATCATTGGAGACCGTTGTGGCCAACTCTGCCTTCATAGCTGCCCGGGCCAGTATCGATGCAAGTGGTAGTTCGCATCTATCCCGGGACAAGAAGTACCTTTCAAAGCTCAAACTGCCTCCTCTCTCCAAATGTGAATCCCTACGGGACACTCTTAACTTAGAATTTGAAAACATTTGCTCTGAGCAACCTATTGGCAAGCGTCTGTTCCAACAGTTCCTAAAGAATGATGAACGGTATGTCCCTGCAGTCGAGTTATGGAGGGACATTGAAGACTATGACACCGCCGACGATGATTTTCGCCTTCAGAAAGCCCAGGGCATCCTTGCTGACTACCTGGACCCTAAGGCCAAGCTTTTCTGCAGTTTCCTGGAGGAAGGGATGGTAGAGAAAGTCAAGGAGAAACACTCAAGCATCCCCAATGGACTCTTCCAACCACTTCTTCAAGTAGCTCTGCACTACCTGAGTGAGGTTCCCTTCCAAGAGTACATGGAGAGCTTATATTTCTTGAGATTCCTGCAGTGGAAGTGGCTGGAAGCTCAGCCCATCGGGGAAGACTGGTTTTTGGACTTCAGGGTCCTGGGGAAAGGGGGTTTTGGGGAGGTGTCAGGTTGCCAGATGAAAGCCACAGGCAAGATGTACGCCTGTAAAAAACTGAATAAGAAGAGGCTGAAGAAAAGAAAAGGGTATCAAGGTGCTATGGTAGAGAAGAGGATCCTAGCAAAGGTCCATAGCAGGTTTATAGTCTCTTTGGCCTATGCATTTGAAACCAAAACTGACCTCTGTTTGGTGATGACAATCATGAATGGAGGAGACTTAAGGTATCACATCTACAATGTCAATGAGGAGAATCCTGGTTTTGAGGAAGCAAGAGCCGTCTTTTACACTGCTCAGATCATCTGTGGCATGGAACACCTCCACCAGAACAGAATTGTATATAGGGATCTCAAACCAGAGAACGTCCTGTTGGATAATGATGGGAATGTCCGGATTTCTGATCTTGGCCTTGCTGTGGAATTGAAGGAAGGACAGACAAAGACAAAGGGTTACGCGGGCACCCCGGGTTTCATGGCGCCAGAATTGCTTCAAAGTGAGGAATATGATTTCTCCGTGGACTACTTTGCCTTGGGGGTTACATTATATGAGATGCTTGCAGCCAGAGGGCCCTTTCGAGCCAGAGGAGAAAAGGTTGAAAATAAAGAGCTCAAACAGAGAATTATTTCTGAGCCTGTGAAGTACACAGAGAAATTCAGCAAGGCCAGCAAGGACTTCTGTGAAGCCCTTCTTGAAAAAGATCCAGCAAAGCGCCTTGGATTCAAAAATGGCAGCTGTGACGAGCTTCGAGTCAACGTCCTCTTCAAGGATATTAACTGGAGGCAGCTAGAAGCTGGTATGCTGATGCCTCCTTTTATCCCTGACTCTAGAACCGTCTATGCAAAGAATATCCAGGATGTTGGTGCTTTTTCCACTGTTAAAGGGATTGTCTTTGACAAAGCAGATACTGAATTCTTTCAGGAATTTGCAACTGGAAATTGTCCCATACCCTGGCAGGAAGAGATGATTGAAATGGGTATTTTTGGGGACCTGAATGTGTGGCGTGCTGATGGCCAGATGCCCGATGACATGAAGGGGATAGCTGTGGAACAGCCATCCTCATCATCCAAGTCAGGAATGTGTCTGATCTCCATGGCGACCGGGGTGAAGAATGCCCCAAACCACGTTATCTTCAAGAAGGTCTCCAGGGACAAGTCGGTGACCATCTACCTGGGGAAGAGGGACTACATTGACCACGTGGACCAAGTGGAACCAGTGGATGGCGTGGTTTTGGTCGATCCTGAGCTCGTGAAAGGGAAAAAAGTCTTTGTGTCTCTGACATGTGCATTCCGCTATGGCCAGGAAGACATTGATGTCATTGGCCTGACCTTCCGCAGAGACCTATATTTCTCCAGGATGCAAGCATACCCTCCCATCAACACAAGGACTACACCAACCAAAATGCAGGAGAGCCTGCTGAAGAAGCTTGGGGTCAATGCCTACCCTTTCCTTCTCACATTTCCTGACTACCTGCCCTGCTCAGTAGCTCTTCAGCCATCTCCTCAAGACACGGGCAAGTGCTGCGGAGTGGACTTTGAGGTGAAAGCATACGCCACAGACGTCGCAGAATTGGAAGAGGAAAGAGTGCCCAAGAAGAGCTCTGTCCGCCTGCTGATTCGAAAAGTCCAGCATGCCCCTTCTGAAATGGGACCCCAGCCCCAACTGGAGACTGCCTGGCAATTCTTTATGTCTGACAAGCCTCTGCATCTGGCTGTCTCTCTCAGCAAGGAGATCTATTTCCATGGCGAGCCAATCCCTGTGAAAGTGAAAGTGACCAATAACACAGAAAAGACCGTGAAGAAAATTAAAGTATCAGTGGAACAAGTCGCCAATGTGGTCCTGTATTCGAGTGACTACTATGTCAAACCTGTAGCCTCAGAGGAGACCCATGAAAAAGTGCCACCAAACGGAACCTTGACAAAGACACTGACGCTTACTCCCTTGCTTGCTAATAATCGAGAAAGGCGGGGCATTGCCCTGGATGGAAAAATCAAGCACGAAGATACCAACTTGGCCTCCAGCACCATCATTAAGGAGGGCATAGACCGAACAGTGCTGGGAATCCTGGTGGCTTATCAGATCAAAGTGAAGCTCACTGTCTCAGGCTTTCTGGGAGACCTCACCTCTAGTGAAGTGTGCACTGACTTACCATTCCGCCTCATGCACCCCCAGCCTACAGACTCAGCCAAGGAGAGCTCAATGGGTGAAGATTTGGTCTTTGAGGAGTTTGCTCGTCAAAATCTGAAAGATGTACCTGATAAT---GAAGAAAAA------AAAGAGGCCCTAGCTACTGATGACATGGGGAAGCTGATCAAATTTTGGGGACAGGAGAAGCAGTTAGCCCGACAGAAGAGACTCCAGTGGAATCGAGTCCTCTTTCTTTTGGGCGTGATACTTATTGGCTCCACTTACCAGTTCTTGAGGAGCCACTGGGCCCTGCCTACACTGTGGACAGCCAGGTATTCCCAG---CCTGTGAAAATGGCCAGCCGGGACCTTCCTAACACTGAAACAGTAACATCAGACAGTGACCATCAGAAATCCAGTCTAGAAATGGAAGGCAGTATTCTGGATCCCCAAGTA---ACAGAAGACCGGGAAAAGTTAACACCCTCAGCAACTGTGGCAAAGAAAAACCTAAATACATCCAGGAGAATAGTGAACAACTCT---------ACCCCAGTGACACCTAGGAAAAGGAAGAAAAATTATACCTTAACAACAG---AGCAAATAGTGAAGAACTATACTCCAACCACATTCAGTAGAAATATTCAGAACCCTACCTCAACTGCACCTCAAAGAACTGAGAAC---TACATGATGACCCCCAAGGCAACAGTGAAGAGCAATGACCCATTGACAACTAGGAAAACAGTGGGAAAGAGGCTTCTGGTAACCCCCAAAAGGACAGGGGAGAATAGCCCGGGG------ACCCCCAAAAGAATAATTGAGAACACCTCAACTATTCCAAAAAGA------ATAGAGAACACTGTCTCATCTTCTCCAACAAAAGTAATGGAAAAAACTACTCCAACTATTCCTAGAAGAAAAAAGAAGAATACTCCAGCTGCCCCCAAGAGAGTAGTGGAGAAGAACACTCCAACTTCCCCCAAAAGATTAGTGGAGACTATCCCAACTTCCCCTAAG---------------AATACCCCAACTATCCCCAAGAAAGCAGTGGAGAACAATAGCCCAGCCACCCTCAAGAGAGTAGTGGAGACTACCCCAACTTCC------------------------------------CTTAAG------------------------------------------------AACACCCCAACTACCCCCAAAAGAGTAGTGGAAAAGAAGGATTCAGATACTTCTAAGAGAAGAGAAGAGGAAAATTCCCCAACTGTTCGCCAAACAGTGATGAAGACAAACACTATGGCACCCAGAACAAGAGTGGAGAACAAGACTTCTCCTGGATTGAGTATCATGAATACCCCAACCAGAGCTGGAGTACTGACACTGAGAACCTCTTCAACCAGGAGGATGATAAAGAGAACCTCTACAGCCACTCTTAGAGAAGGAACACAGAACACAACATTAGCTACCATGGGCATCATTGCCCCTACCACCCACATCCGGCACTGTGTGTTTGTAGAACCTGTCCCAGCAGTTCCTGTCAGCCTCTCCCCTTCAACAGACATAACGTCTTTCCCTGATGAGGCTAGCCATAACTCT---CCTGAAGCCCCTGAGCTATTAGACCTTCATGCCAAGGGAGAATATCCTCCAGACCTGTTCAGTGTGGAGGAGCGGAGGCAGGGCTGGGTGGTCCTACACCTCTTTGGAATGATATATGTGTTTGTGGCATTGGCCATTGTGTGTGATGAATACTTTGTCCCAGCCTTGGGGGTCATCACCAATAAGCTACAGATCTCTGAGGATGTGGCTGGAGCCACTTTCATGGCAGCTGGCGGCTCTGCTCCTGAGCTCTTCACCTCACTCATTGGTGTATTCATCTCCCACAGTAACGTGGGCATTGGCACAATTGTGGGTTCTGCTGTGTTCAACATCCTCTTTGTAATTGGCACTTGTGCCCTATTCTCCAGAGAAGTCCTCAACCTCACCTGGTGGCCCCTATTCCGTGATGTCTCCTTTTATATCTTTGACTTGATGATGCTTATCCTCTTCTTCTTGGATAGTCTAATCACCTGGTGGGAGAGCTTAATGCTCCTCATGGCCTATGCCTTCTATGTCTTTACCATGAAGTGGAACCAACAACTTGAAGTCTGGGTTAAAGAACGACTCAACGGGAGGACGATGGCCAAGATTATGGTTGGAGCAGGCCTTAGCAAGACAGGCAATGGGGACATCCCTGTGGATGATCTGGAAGATAACAAGAAAGCAAAGCTCCCGTCCTTTCTGACCCGAGGAAGCAGTGCAGCCTCGCTACACAACAGCACCATTCGCAGCACCATCTACCAGCTCATGCTGCACACCCTGGACCCCCTAGGGGAAGTTGAAGAAGCTACAGAGCCTGATGAGTTCCCATCAGTCAAAGTTTCTCCAGTCTCTGCTGTGCACACTGCCAAAGATCATGATGAGCCAACCCCTGATGGGCAGGAGGGCCCAGATCCTGGAGCAGATGATAAAGGTGAAGATGAA------GACGAAGGTGAAGGTGAAGTTCTATGTGAAAATGAAGACAATTCTGAGGTTGACACTAAAGGTCTAGAGGAAGTTGAAAACCAAGCAGTAGAAAATAATGAAGATGAAGGTCAAGATGAAACC------AAAGGTGAAGATGAACCTAAAGGTCAGGACAAAGGTGAAACTCAAGGTGAAGGTGATGCTGAG------------------------GATGAAACGGGAGTTGTACAGGAAGTTGAAAACCAA------------------GCAGTAGAAAATAGTGAAGTTGAA------GGTGAAACCAAAGTTGAAAATGAACCAGAAGGTCTAGACAAAGATGAAACTCAAGGTGAAGATGAAGGTGCAACCCAAGGAGCTAACGATGATGAAATTGAAGGGGAAGGTGAAATTCAAGGT---------------------------------------------------------------------------------------------------------------------------------------------------------------------------------------------------------CAAAGTACAGAGGAAGGTGATGAGAAGGGTGAAGAAGACCATGGAGAGGGAGGTGCAGGGGAAGGTGAAGAAAAAGATGAAGAAGGTGGGGAG---GGTAAAGAA---------------------------------------------------------------------GAAGGTGCT---------------------------GGAGGAGAGGCAGAGGCAGGTGCTGAGGAAGGTGAAGAAGAA------------------------------------------------------------------------------------------------------------------------------------------------------------------------------------------------------------------------------------------------------------------------------GGTGGAGAAGGT---------------------------------------GAAGAA---------------------GAAGGC---GATGATGACAGTGAAGATGAAGATGAGGAAGATGATGAAGAG---GAAGAGGAAGAGGAAGAAGAAAATGAGGAGCCTCTGTCACTAGAATGGCCTGAAACAAAGAGTAAACAGGCCATTTACCTCTTCCTTTTCCCCATCGTTTTCCCTCTGTGGCTGACAGTTCCAGATGTCAGGAAACCGGAATCTAGGAAGTTCTTTGTGATCACATTTCTGGGCTCCATCCTGTGGATAGCCATGTTCTCCTACCTCATGGTGTGGTGGGCTCACCAGGTTGGTGAAACAATTGGGATTTCTGAAGAGATTATGGGCTTGACAATACTAGCAGCAGGCACCTCCATTCCTGACCTCATTACAAGTGTCATTGTTGCCAGGAAAGGCCTAGGAGACATGGCTGTGTCCAGCTCAGTGGGCAGCAACATATTTGACATCACTGTGGGTTTGCCAGTTCCTTGGTTACTATTCTCTGTCTTCAACGAGTTCCAGCCTGTTCCTGTGAGCAGCAACGGCTTGTTCTGTGCCATTGTTTTGCTCCTTCTCATGCTTCTGTTTGTGATCTCTTCGATAGCATCCTGTAGATGGAGGATGAACAAAATCCTAGGGTTTACCATGTTTCTCCTTTACTTCATATTCTTGATTATCAGTGTAATGTTAGAAGATCGAATCATATCCTGTCCCATCTCTATC
Macropus_rufus  ATGGATTTTGGATCATTGGAGACCGTTGTGGCCAACTCTGCCTTCATAGCTGCCCGGGCCAGTATCGATGCAAGTGGTAGTTCGCATCTATCCCGGGACAAGAAGTACCTTTCAAAGCTCAAACTTCCTCCTCTCTCCAAATGCGAATCCCTAAGGGACACTCTTAACTTAGAATTTGAAAACATTTGCTCTGAGCAACCTATTGGCAAGCGCCTGTTCCAGCAGTTCCTAAAGAATGATGAACGGTATGTCCCTGCAGTCGAGTTATGGAGGGATATTGAAGACTATGACACCGCCGACGATGATTTTCGCCTTCAGAAAGCCCAGGGCATCCTTGCTGACTACCTGGACCCCAAGGCCAAGCTTTTCTGCAGTTTCCTGGAGGAAGGGATGGTAGAGAAAGTCAAGGAGAAACACTCAAGCATCCCCAATGGACTCTTCCAACCACTTCTTCAAGTAGCTCTGCACTACCTGAGTGAGGTTCCCTTCCAAGAGTACATGGAGAGCTTATATTTCTTGAGATTCCTGCAGTGGAAGTGGCTGGAAGCTCAGCCCATCGGGGAAGACTGGTTTTTGGACTTCAGGGTCCTGGGGAAAGGGGGTTTTGGGGAGGTGTCAGGTTGCCAGATGAAAGCTACAGGCAAGATGTACGCCTGTAAAAAACTGAATAAGAAGAGGCTGAAGAAAAGAAAAGGGTATCAAGGTGCTATGGTAGAGAAGAGGATCCTAGCAAAGGTCCATAGCAGGTTTATAGTCTCTTTGGCCTACGCATTTGAAACCAAAACTGACCTCTGTTTGGTGATGACAATCATGAATGGAGGAGACTTAAGGTATCACATCTACAATGTCAATGAGGAGAATCCTGGTTTTGAGGAAGCAAGAGCCGTCTTTTACACTGCTCAGATCATCTGTGGCATGGAACACCTCCACCAGAACAGAATTGTGTATAGGGATCTCAAACCAGAGAATGTCCTGTTGGATAATGATGGAAATGTCCGGATTTCTGATCTTGGCCTTGCTGTGGAATTGAAGGAAGGACAGACAAAGACAAAGGGTTACGCGGGCACCCCAGGTTTCATGGCCCCAGAATTGCTTCAAAGTGAGGAATATGATTTCTCCGTGGACTACTTTGCCTTGGGGGTTACATTATATGAGATGCTTGCAGCCAGAGGGCCCTTTCGAGCCAGAGGAGAAAAGGTTGAAAATAAAGAGCTCAAACAGAGAATTATTTCTGAGCCTGTGAAGTACACAGAGAAATTCAGCAAGGCCAGCAAGGACTTCTGTGAAGCCCTTCTTGAAAAAGATCCAGCGAAGCGCCTTGGATTCAAAAATGGCAGCTGTGACGAGCTTCGAGTCAACGTCCTCTTCAAGGATATTAACTGGAGGCAGCTAGAAGCTGGTATGCTGATGCCTCCTTTTATCCCTGACTCTAGAACCGTCTATGCAAAGAATATCCAGGATGTTGGTGCTTTTTCCACTGTTAAAGGGATTGTCTTTGACAAAGCAGATACTGAATTCTTTCAGGAATTTGCAACTGGAAATTGTCCCATACCCTGGCAGGAAGAGATGATTGAAATGGGTATTTTTGGGGACCTGAATGTGTGGCGTGCTGATGGCCAGATGCCCGATGACATGAAGGGGATAGCTGTGGAACAGCCATCCTCATCATCCAAGTCAGGAATGTGTCTGATTTCCATGGCGACCGGGGTGAAGAATGCCCCAAACCACGTTATCTTCAAGAAGGTCTCCAGGGACAAGTCGGTGACCATCTACCTGGGGAAGAGGGACTACATTGACCACGTGGACCAAGTGGAACCCGTGGATGGCGTGGTTTTGGTCGATCCTGAGCTCGTGAAAGGAAAGAAAGTCTTTGTGTCTCTGACATGTGCATTCCGCTACGGCCAGGAAGATATTGATGTCATTGGCCTGACCTTCCGCAGAGACCTATATTTCTCCAGGATGCAAGCATACCCTCCCATCAACACAAGGACTACACCAACCAAAATGCAGGAGAGCCTGCTGAAGAAGCTTGGGGTCAATGCCTACCCTTTCCTTCTCACGTTTCCTGACTACCTGCCCTGCTCAGTAGCTCTTCAGCCATCTCCTCAAGACACGGGCAAGTGCTGCGGAGTGGACTTTGAAGTGAAAGCATACGCCACAGACGTCGCAGAATTGGAAGAGGAAAGAGTGCCCAAGAAGAGCTCTGTCCGCCTGCTGATTCGAAAAGTCCAGCATGCCCCTTCTGAAATGGGACCCCAGCCCCAACTGGAGACGGCCTGGCAATTCTTTATGTCCGACAAGCCTCTGCATCTGGCTGTCTCTCTCAGCAAGGAGATCTATTTCCATGGTGAGCCAATCCCTGTGAAAGTGAAAGTGACCAATAACACAGAAAAGACCGTGAAGAAAATTAAAGTATCAGTGGAACAAGTCGCCAATGTGGTCCTGTATTCAAGTGACTACTATGTCAAACCTGTAGCCTCAGAGGAGACCCATGAAAAAGTGCCACCAAACGGAACCTTGACAAAGACACTGACGCTTACTCCCTTGCTTGCTAATAATCGAGAAAGGCGGGGCATTGCCCTGGATGGAAAAATCAAGCACGAAGATACCAACTTGGCCTCCAGCACCATCATTAAGGAGGGCATAGACCGAACAGTGCTGGGAATCCTGGTGGCTTATCAGATCAAAGTGAAGCTCACTGTCTCAGGCTTTCTGGGAGATCTCACCTCTAGTGAAGTGTGCACTGACTTACCATTCCGCCTCATGCACCCCCAGCCTACAGACTCAGCCAAGGAGAGCTCAATGGGTGAAGATTTGGTCTTTGAGGAGTTTGCTCGTCAAAATCTGAAAGATCTACCTGATAAT---GAAGAAAAA------AAAGAGGCCCTAGCTACTGATGACATGGGGAAGCTGATCAAATTTGGGGGACAGGAGAAGCAGTTAACCCGACGGAAGAGACTCCAGTGGAATCGAGTCCTCTTTCTTTTGGGCGTGATACTTATTGGCTCCACTTACCAGTTCTTGAGGAGCCACTGGGCCCTGCCTACACTGTGGACAGCCAGGTATTCCCAG---CCTGTGAAAATGGCCAGCCGGGACCTTCCTAATACTGAAACAGTAACATCAGACAGTGACCATCAGAAATCCAGTCTAGAAATGGAAGGCAGTATGCTGGATCCCCAAGTA---ACAGAAGACCGGGAAAAGTTAACACCCTCAGCAACTGTGGCAAAGAAAAACCTAAACACATCCAGGAGAATAGTGAACAACTCT---------ACCCCAGTGACTCCTAGGAAAAGGAAGAAAAATTATACCTTAACAACAA---AGCAAACAATGAAGAACTATACTCCAACCACATTCAGTAGAAATATTCAGAACCCTACCTCAACTGCACCTCAAAGAACTGAGAAC---TACATGATGACCCCCAAGGCAACAGTGAAGAGCAATGATACAATGACAACTAGGAAAACAGTGGAAAAGAGGCTTCTGGTAACCCCCAAAAGGACAGGGGAGAATAGCCCGAGG------ACCCCCAAAGGAATAATCGAGAACACCTCAACTATTCCAAAAAGA------ATAGAGAACACTATCTCACCTTCTCCAACAAAAGTAATGGAAAAAACTACTCCAACTATTCCTAGAAGAAAAAAGAAGAATACTCCAGCTGCCCCCAAGAGAGTAGTGGAGAAGAACACTCCAACTTCCCCCAAAAGATTAGTGGAGACTACCCCAACTTCCCCTAAG---------------AATATCCCAACTATCCCCAAGAAAGCAGTGGAGAACAATACCCCAGCCACCCTCAAGAGAGTAGTGGAGACTACCCCAACTTCC------------------------------------CTTAAG------------------------------------------------AACACCCCAACTACCCCCAAAAGAGCAGTGGAAAAGAAGGATTCAGATACTTCTAAGAGAAGAGAAGAGGAAAATTCCCCAACTGCTGGCCAAACAGTGATGAAGACAAACACTATGGCACCCAGAACAAGAGTGGAGAACAAGACTTCTCCTGGATTGAGTATCATGAATACCCCAACCAGAGCTGGAGTACTGACACTGAGAACCGCTTCAGTCAGAAGGATGATAAAGAGAACCTCTACAGCCACTCTTAGAGAAGGAACACAGAACACAACATTAGCTACCATGGGCATCATTGCCCCTACCACCCACATCCGGCACTGTGTGTTTGTAGAACCTGTCCCAACAGTTCCTGCCAGCCTCTCCCCTTCAACAGCCATAACGTCTTTCCCTGATGAGGCTAGCCATAGCTCT---CCTGAAGTCCCTGAGCTATTAGACCTTCATGCCAAAGGAGAATATCCTCCAGACCTGTTCAGTGTGGAGGAGCGGAGGCAGGGCTGGGTGGTCCTACACCTCTTTGGAATGATATATGTGTTTGTGGCATTGGCCATTGTGTGTGATGAATACTTTGTCCCAGCCTTGGGGGTCATCACCAATAAGCTACAGATCTCTGAGGATGTGGCTGGAGCCACTTTCATGGCAGCTGGCGGCTCTGCTCCTGAGCTCTTCACCTCACTCATTGGTGTTTTCATCTCCCACAGTAACGTGGGCATTGGCACAATTGTGGGTTCTGCTGTGTTCAACATCCTCTTTGTAATTGGCACTTGTGCCCTATTCTCCAGAGAAGTCCTCAACCTCACCTGGTGGCCCCTATTCCGTGATGTCTCCTTTTATATCTTTGACTTGACGATGCTCATCCTCTTCTTCTTGGATAGTCTAATCACCTGGTGGGAGAGCTTAATGCTCCTCATGGCCTATGCCTTCTATGTCTTTACCATGAAGTGGAACCAACAACTTGAAGTCTGGGTTAAAGAACGACTCAATGGGAGGACAATGGCCAAGATTATGGTTGGAGCAGGCCTTAGCAAGACAGGCAATGGGGACATCCCTGTGGATGATCTGGAAGATAGCAAGAAAGCAAAGCTCCCGTCCTTTCTGACCCGAGGAAGCAGTGCAGCCTCGCTACACAACAGCACCATTCGCAGCACCATCTACCAGCTCATGCTGCACACCTTGGACCCCCTAGGGGAAGTTGAAGAAGCTACAGAGCCTGATGAGTTCCCATCAGTCAAAGTTTCTCCAGTCTCTGCTGTGCACACTGCCAAAGATCATGATGAGCCAACCCCTGATGGGCAGGAGGGCCCAGATCCTGGAGCAGATGATAAAGGTGAAGATGAA------GATGAAGGTGAAGGTGAAGTTCTATGTGAAAATGAAGACGATTCTGAGGTTGAAACTAAAGGTCTAGAGGAAGTTGAAAACCAAGCAGTAGAAAATAATGAAGATGAAGGTCAAGATGAAACC------AAAGGTGAAGATGAACCTAAAGGTGAGGACAAAGGTGAAACTCAAGGTGAAGGCGATGCTGAG------------------------GATGAAACGGGAGCTGTACAGGAAGTTGAAAACCAA------------------GCAGTAGAAAATAGTGAAGTTGAA------GGTGAAACCAAAGTTGAAAATGAACCAGAAGGTCTAGACAAAGATGAAACTCAAGGTGAAGATGAAGGTACAACCCAAGGAGCCAATGATGATGAAATTGAAGGGGAAGGTGAAATTCAAGGT---------------------------------------------------------------------------------------------------------------------------------------------------------------------------------------------------------CAAAGTACAGAGGAAGGTGATGAGAAGGGTGAAGAAGACCATGGAGAGGGAGGTGCAGGGGAAGGTGAAGAAAGAGATGAAGAAGGTGGAGAG---GGTAAAGAA---------------------------------------------------------------------GAAGGTGCT---------------------------GGAGGAGAGGCAGAGGCAGGCGCTGAGGAAGGTGAAGAAGAA------------------------------------------------------------------------------------------------------------------------------------------------------------------------------------------------------------------------------------------------------------------------------GGTGGAGAAGGT---------------------GAA---------------GAAGAA---------------------GAAGGT---GATGATGACAGTGAAGATGAAGATGAGGAAGATGAGGAAGAG---GAAGAGGAAGAGGAAGAAGAAAATGAGGAGCCTCTGTCACTAGAATGGCCTGAAACAAAGAGTAAACAGGCCATTTACCTCTTCCTTTTCCCCATCGTTTTCCCCCTGTGGCTGACAGTTCCAGATGTCAGGAAACCGGAATCTAGGAAGTTCTTTGTGATCACATTTCTGGGCTCCATCCTGTGGATAGCCATGTTCTCCTACCTCATGGTGTGGTGGGCTCACCAGGTTGGTGAAACAATTGGGATTTCTGAAGAGATTATGGGCTTGACAATTCTAGCAGCAGGCACCTCCATTCCTGACCTCATTACAAGTGTCATTGTTGCCAGGAAAGGCCTAGGAGACATGGCTGTGTCCAGCTCAGTGGGCAGCAACATATTTGACATCACTGTGGGTTTGCCAGTTCCTTGGTTACTATTCTCTGTCTTCAACGAGTTCCAGCCTGTTCCTGTGAGCAGCAACGGCTTGTTCTGTGCCATTGTTTTGCTCCTTCTCATGCTCCTGTTTGTGATCTCTTCGATAGCATCCTGTAGATGGAGGATGAACAAAATCCTAGGGTTTACCATGTTTCTCCTTTACTTCATATTCTTGATTATCAGTGTAATGTTAGAAGATCGAATCATATCCTGTCCCATCTCTATC
Monodelphis_domestica  ATGGATTTTGGGTCTCTGGAGACGGTTGTGGCCAATTCTGCCTTCATCGCTGCTCGGGGCAGTTTCGACGCCAGTGGTAGCTCCCATTTATCTCGGGACAAGAAGTACTTTTCAAAGCTCAAACTGCCTCCTCTCTCCAAATGTGAATCCCTACGGGACACCCTTAACTTAGACTTTGAAAACATTTGCTCCGAACAGCCTATTGGCAAGCGCCTCTTTCAGCAGTTCCTAAAGAGTATCGAGCAGCATGTCCCCGCGGTTGAGCTATGGAGGGACATCGAGGACTATGACACGGCTGACAATGACTTCCGTCTTCAGAAAGCCCAGGCCATCCTTGCTAACTACCTGGATCCCAAGGCCAAGCTTTTCTGCAGCTTCCTGGAGGACGGGATGGTTGAGAAGGTCAAGGAGAAGCACTCAAGCATCCCCAATGGACTCTTCCAGCCTCTTCTTCAGACAACTCTGGAGCATCTGAGTGGGGCACCCTTCAAAGAGTACTTGGAGAGCTTGCATTTCTTGAGATTCCTGCAGTGGAAGTGGCTGGAAGCCCAGCCTATTGGGGAAGACTGGTTTTTGGACTTCAGGGTCCTGGGAAAGGGGGGTTTTGGGGAGGTGTCGGGTTGCCAGATGAAAGCCACAGGCAAGATGTATGCCTGCAAAAAACTGAATAAGAAGAGACTGAAGAAAAGAAAAGGGTACCAAGGTGCTATGGTAGAGAAGAAAATCCTTGAGAAGGTCCATAGCAGATTTATAGTCTCTTTGGCTTATGCATTTGAAACCAAAACTGACCTCTGTTTGGTGATGACCATCATGAATGGAGGAGACTTAAGGTATCACATCTACAACGTCAATGAGGAGAATCCTGGTTTTGAGGAACCACGAGCCGTCTTTTACATTGCCCAGATCGTCTGTGGCATGGAGCACCTCCACCAGAAAAGGATTGTGTACAGGGATCTCAAGCCAGAGAATGTCCTGTTGGATAATGATGGCAACGTCCGGATTTCTGATCTTGGCCTTGCAGTGGAACTGAAGGAAGGACAGACAAAGACAAAGGGTTATGCGGGCACTCCAGGTTTCATGGCGCCAGAATTACTTCGGAGTGAGGAATATGATTTCTCCGTGGACTACTTTGCTTTGGGGGTTACATTATATGAGATGATTGCAGCCACAGGACCCTTTCGAGCCAGAGGAGAAAAGATTGAAAATAAAGAACTCAAACAGAGAATTATTTCCGAGCCTGTGAAGTACACAGAGAAATTCAGCAAGGCCAGCAAGGACTTCTGTGAAGCCCTCCTTGAAAAAGACCCAGAGAAGCGTCTTGGATTCAAAAATGGGAACTGTGATGAACTCCGAGTCAACGTCCTCTTCAAGGACGTTAACTGGAGGCAGCTAGAAGCTGGTATGCTGATACCTCCTTTTATCCCTGACTCTCGAACTGTCTATGCAAAGAACATCCAGGATGTTGGTGCCTTTTCCACTGTTAAAGGGATTGTATTTGACAAAGCAGATACTGAGTTCTTTCAGGAATTTGCAACTGGAAACTGTCCCATTCCTTGGCAGGAGGAGATGATTGAAATGGGCATTTTTGGGGACCTGAACGTGTGGCGTGCTGATGGCCAGATGCCCGATGACATGAAGGGCATAGCTGTGGAAGAGTCACCCGGGGCATCCAAGTCAGGAATGTGTCTGATCTCCATGGCGACTAACACAAAGAATGCCCCGAACCAAGTGATCTTCAAGAAGGTCTCCCGGGACAAGTCGGTGACCATCTACCTGGGCAAGAGGGACTACGTGGACCACGTGGACCAGGTGGAGCCCGTGGATGGCGTGGTGCTGGTGGACCCCGAGCTGGTGAAGGACAAGCGAGTCTTCGTGTCTCTGACCTGCGCCTTCCGCTACGGCCAGGAGGACATCGACATCATCGGCCTGACCTTCCGCCGGGACCTGTACTTCTCCAGGGTGCAGGCGTACCCCCCCGCGGGCGCGGCGCCCGCCCCCACCCCCATGCAGGAGAGCCTCCAGAAGAAGCTGGGCGCCCACGCCTACCCGTTCCTCCTCACGTTTCCTGACTACTTGCCCTGCTCCGTGGCTCTGCAGCCGGCTCCCCAAGACGTGGGCAAGTGCTGCGGCGTGGACTTTGAGGTGAAGGCCTACGCCACGGACGGCACCGAACACGATGAGGAAAAAATACCCAAACGGAGCTCCGTCCGCCTCCTCATTCGCAAGGTCCAGCACGCGCCTCGCCAAATGGGGCCTCAGCCCAAAGTGGAGAAGGCCTGGCAGTTCTTCATGTCCGACAAGCCTCTTCACATGACCATCTCCCTCAGCAAAGAGGTCTATTTCCATGGCGAGCCGATTCCTGTGACCCTCACGGTGACCAACAACACGGAAAAGACGGTGAAGAAGATCAAAGTGGCAGTGGAGCAAGTCGCCAACGTGGTTCTGTATTCGAGTGACTACTATGTTAAGCCTGTCGCCGAGGAGGAGGCCAATGAAAAAGTACCCCCGAATGGAACCATAACAAAGACGCTAACACTCCTCCCCTTGCTCGCTAATAACCTAGAGAGGAGGGGTATCGCCCTGGATGGGAAGATAAAGCATGAAGACACGAATCTGGCCTCCAGCACTATCATTAAGGAAGGCATCGACCGAACAGTGATGGGAATCCTGGTGGCTTACCAGATCAAAGTGAAGCTCACTGTCTCGGGTTTTCTGGGAGACCTCACTTCTAGTGAAGTGGCCACCGACCTGCCCTTCCGCCTCATGCACCCTCAGCCTGCCGATCCAACAAAAGAGCGTGCGGCGGCTGAAGATTTGGTCTTTGAGGAGTTTGCTCGTCAAAAGCTGAACGATGCAGCTGACGACGAAGCAGAAAAGAAAGAA------GAGGCAGCGAATGACGACATGGGGAAGCTGATCAAGTTTGGGGGAAAGGAAAAGAGGTTATCTCGAAGGAAGAGACTCCAATGGAATAGAGTCCTCTTCCTTTTGGGCATGGTGCTCATTGGTTCTACTTACCAGCTTTTGAAGACCCACCAGGCCCTGCCTACACTATGGACAACTATGCATTCCCAGCACCCTCTGAAAATGGCCAGCCGGGACCTTCCTGACAGTGAAATGGTAACTTTGAATGGTGATCATCAGGAATCCAGTCTGGAAATGGAAGGCAGTACACTGGATCCA------------GAGGACAGGGACAAGTTAACACCTTCAGCACTTGTGGTAAAGAAAAACCTAAATATGCCTGGAAGAATAGTGAATAACTATACCCCAGTGACCCCAGTGACACCTAGAAGAAAGAAGAAAAATTATACCTTAACAACAGGCAAGCAAATAGTGAAGAACTATACTCCAACTACATTTAGTAGAAATGTTCAGGATCCTACCTCAACTACACCTAAAAGAATAGAGAGC---TACATGATTATCCCCAATTCAACAGCAAAAATTAATGACATGATGAAAACTCTGAAAACAGTGGACAAGAAGTTTCTGACTATTCCCAAAAGAACAGAGGAGAATACCCTGAGA------ACCCCCCAAGGAATAATTGAAAATACCCCAACTATTTTAAAAAGAATA---ATAGAGAAGACTGTGTCACCTCTCCCAACAAAAGTAGCAAAACTCCCCACTCCAACTATCATTAAAAGAATAACAGAGAATACCCCAGGTGCCTCCAAGAAAATAGTGGAGAAGAAAACTCCAACTACTCCCAAAAGGCTACTGGAGAACACCTCAACTGTCCATAAAAGAGCTGTGGAAAAGAATTCTCTAACTACTACAAATGGACTTTTTGAGAAAAACACCCCAACTACTCCCAAGAGAGCAGAGGAGGACACTCTAACTATCCCAAATGGATTGGTGGAG---GATACCCCAACTACACCCAAGGGAGCAGAGGAAAAAAACACCCCAACTACACTCAAAAGAGTAGAGGAAAAAATGTCAATTACCCCCAAGAGAGTAGTAGAGAAGAAAAACTCAAATATTTCTAAGAGAAGAGGAGTAGAAAATGCCCAGACTGTTCACCAAACAATGATGAAGACAAGCACTATGGTACCCAGAACAACAGTGGAGAACAATGCTGCTCCTGGATTTCATGTTGTGAGTACCCCAACCAAAGCTAGAGAACTGACATCAAAAACCTCCTCAACCAAGGGGATGATAAAGAGAACCTCGACAGCCATTCCCAACATAGGAGTACATAATATGACATCATCTACCATGGACGTCAATACCTTTACTAACCAGATCCGGCACTGTGTATTTGTAGAACCTATCTCAACAGTTTCAGCCAACCTCTCTCCTTCTACAGGCTTGACCCCTTTCCTTGATGAGACTAGCCATAGCTCCCCTTCCCCAACCCCTAACCTATTGGACTTTCATTCCATGGCAGACTACCCTCCAGACCTATTCAGTGTGGAACAGCGGAGGCAAGGCTGGGTGATCCTACACATCTTTGGAATGATATATGTGTTTGTGGCCTTGGCCATCGTGTGTGATGAATATTTTGTCCCAGCCTTAGGGGCCATCACCAATAAGCTACAGATCTCTGAGGATGTGGCTGGAGCCACCTTCATGGCAGCTGGGGGCTCTGCTCCTGAGCTATTCACCTCACTAATTGGTGTTTTTATCTCTCACAGCAATGTGGGCATTGGCACAATAGTAGGCTCTGCTGTGTTCAACATCCTCTTCGTCATTGGCACTTGTGCCCTATTCTCCAGAGAGATTCTCAACCTTACCTGGTGGCCCCTGTTCCGCGATGTCTCCTTCTATATCTTTGATCTCATGATTCTCATCATCTTCTTCTTGGATAGTCTGATCAACTGGTGGGAGAGCTTACTGCTCCTCATGGCCTATGCCTTCTATGTCTTCACCATGAAGTGGAACCGACAACTTGAAGGCTGGGTCAAAGAACAGCTCAACAAGAGGACAATAGCCAAGATTATGGTTGGGACAGGCCTCAGCAAGACCAGTAATGGAGACATCACTGCGGATGCTGTGGAAGATAGTAAGAAAATGAAGCTCCCGTCTATTCTGATCCGAGGAAGCAATGCAGCATCTCTACACAACAGCACCATTCGCAGCACCATCTACCAGCTCATGCTGCACACCCAAGAGCCCCTAAGGGAAGTAGAAGAACCTGCAGAGCCCGATGAGCTCCCAGCAGTCAAAGTTTCTCCAGCCTCTGCTGTGGACACTGCCAAAGATCAGGATGAACCAACCCCTGGTGGTCAGGAGGGCTCAGATTCTGGAGCAGATGATAAAGATGAAGATGAAAATGAAGGTGAA------------------------------------------------------------------------------------------------------------------------------------------------------------------------------------------------------GGTGATGCTGAGGGTGAAACTAAGGATTTAGAGGAAGCTGAAAACCAA------------------GCAGTAGAAAATAGTGAAGGTGAAGCTCAAGGTGAAACCAAAGATGAAGGTGAACCCAAT------GATGAA------------------------------------------------------------------------------------------------------------------------------------------------------------------------------------------------------------------GATGGAACTCAAGGTGACAGTAATACTGAGGCTGAAACTAAAGGT---------------------------------CTAGAGGAAGTTGGAAGTGAAGCAGTAGAAAATATTAAAGAT------------------------------------------------------GAAATTCAAGGTAAAGGTGAAGGTGAAACTCAAGGC------------------------------------------------------------CCAGGTCCAGGT---------CCAGAGGAAGTTTATGAGAAGGGTGAAGAAGACCATGGAGAGGGAAGTACAAAGGAAGGTGCAGAAACAGATGAAAAAGGTGGAGAAGATGGAGAAGGTGGAGAAGATGGAGAAGGTGGAGAAGATGGAGAAGGTGGAGAAGATGGAGAAGGTGGAGAAGGTGGAGAAGATGGAGAA---GGTGGAGAAGATGGAGAAGGTGGAGAAGATGGAGAAGGTGGAGAAGATGGAGAAGGTGGAGGAGATAAAGAAGGTGGAGGAGATAAAGAAGGTGGAGGAGATAAAGAAGGTGGAGGAGATAAAGAAGGTGGAGGAGATAAAGAAGGTGGAGGAGATAAAGAAGGTGGAGGAGATAAAGAAGGTGGAGGAGATGGAGAAGGTGGAGAAGATGATGATGACAGTGAAGATGAGGATGAGGAAGAAGATGAAGATGAAGAAGAAGAAGAAGAAGAAAATAATGAGGAGCCTTTGTCACTAGAATGGCCTGAAACAAGGAGTAAACAGGCCATTTACCTCTTCCTTTTACCCATTGTGTTCCCCTTATGGCTAACAGTTCCAGATGTCAGGAAACCGGAATCTAGGAAGTTCTTTGTGATCACATTTCTGGGTTCCATCCTGTGGATAGCCATGTTCTCATACCTCATGGTGTGGTGGGCTCACCAGGTTGGTGAAACAATTGGGATTTCTGAAGAAATTATGGGCTTGACAATCCTAGCAGCTGGCACTTCAATTCCTGACCTCATTACAAGCGTTATTGTTGCCAGGAAAGGCCTAGGAGACATGGCTGTGTCCAGTTCGGTGGGCAGCAATATTTTTGACATCACTGTGGGTTTGCCAGTTCCTTGGTTGCTCTTTTCTGTCTTCAATGAGCTACAGCCTGTTCCAGTGAGCAGCAATGGATTGTTCTGTGCCATTGTTTTGCTCCTTCTCATGCTCCTGTTTGTGATCTCGTCGATTGCATTCTGCAAATGGCGGATGAACAAAATCCTAGGGTTTACCATGTTTCTCCTTTACTTCATATTCTTGATTATCAGTGTAATGTTAGAAGATCGAATCATATCGTGTCCTATCTCTATC
Myrmecobius_fasciatus  ATGGATTTTGGATCTTTGGAGACTGTTGTGGCCAATTCTGCCTTCATAGCTGCCCGAGGCAGCATCGATGCCAGTGGTCGTTCCCATTTATCTCGGGACAAGAAATACTTTTCGAAGCTCAAACTTCCTCCTCTCTCCAAATGTGAATCCCTACGGGATACTCTTAACTTAGACTTTGAAAACATTTGCTCTGAGCAGCCTATTGGCAAGCGCCTCTTTCAGCAGTTCCTAAAGAATGATGAGCGTCATGTCCCCGCCGTGGAGTTATGGAGAGACATTGAAGACTACGACACTGCTGATGATGATTTTCGCCTTCAGAAAGCCCAGGCCATCCTTGCTGGCTACCTGGACCCCAAGGCCAAGTTTTTCTGCAGCTTCCTGGAGGAGGGGATGATTGCGAAGATCAAGGAGAAACACTCAAGCATCCCCAATGGACTATTCCAGCCTCTTCTTCAAGCAACCCTGGGCTACCTGAGTGAGGCTCCCTTCCAGGAGTACTTGGAGAGCTTGTATTTCTTGAGATTCCTGCAGTGGAAATGGCTGGAAGCCCAACCCATCGGGGAAGACTGGTTTTTGGACTTCCGGGTCTTGGGAAAAGGGGGTTTTGGGGAAGTTTCGGGTTGCCAGATGAAAGCCACAGGCAAGATGTATGCCTGTAAAAAACTGAATAAGAAGAGGCTGAAGAAAAGAAAAGGGTATCAAGGTGCAATAGTAGAGAAGAGAATTCTGACGAAGGTCCATAGCAGATTTATAGTCTCTTTGGCCTATGCATTTGAAACCAAAACTGACCTCTGTTTGGTGATGACAATCATGAATGGAGGAGACTTAAGGTATCACATCTATAATGTCAATGAAGAGAATCCTGGTTTTGAGGAAGCAAGAGCCATCTTTTACATTGCCCAGATCATCTGTGGCATGGAACATCTCCACCAGAAGAGGATTGTGTATCGGGATCTCAAACCAGAGAATGTCTTATTGGATGATGATGGCAATGTCCGTATTTCTGATCTTGGCCTTGCTGTGGAACTGAAGGAAGGACAGACAAAGACAAAGGGTTATGCGGGCACCCCAGGTTTCATGGCACCAGAATTGCTTCAGAGTGAGGAATACGATTTCTCTGTGGACTACTTTGCCTTGGGAGTTACATTATATGAGATGATTGCAGCCAGGGGACCTTTTCGAGCCAGAGGAGAAAAGATTGAAAATAAAGAGCTCAAACAGAGAATTATTTCTGATCCTGTGACATACTCAGAGAAATTTAGCAAGGCTAGCAAGGACTTCTGTGAAGGCCTTCTTGAAAAAGATCCAGAGAAACGCCTGGGATTCAAAAATGGCAACTGTGATGAGCTTNNNGCCAATGTTCTCTTCAAGGACATTAACTGGAGGCAGCTAGAAGCTGGTATGTTGGTACCTCCTTTTATTCCTGACTCTAGAACTGTCTATGCAAAGAACATCCAAGATGTTGGTGCCTTTTCCACTGTTAAAGGGATTGCCTTTGACAAAACAGATACAGAGTTCTTTCAGGAATTTGCAACTGGAAATTGTCCCATACCTTGGCAGGAAGAGATGATTGAAATGGGAATTTTTGGGGACCTGAATGTGTGGTGTGCTGATGGCCAGATGCCTGAGGACATGAAGGGAATAGCCGTGAAAGAGCCATCCTCATCATCTAAGTCAGGAATGTGTCTGATCTCCATGGCTACGGGAGTGAAGAATGCCCCAAACCATGTGATCTTCAAGAAGGTCTCCCGGGACAAGTCAGTGACCATCTACCTGGGGAAGAGGGACTACATTGACCACGTGGATAAGGTGGAGCCTGTGGATGGCGTCGTGCTGGTCGATCCCGAGCTTGTGAAAGGCAAGAAAGTCTTTGTGTCCCTGACGTGTGCGTTCCGCTACGGCCAGGAGGACATTGATGTCATCGGCCTGACCTTCCGGAGAGACCTGTATTTCTCCAAGGTGCAAGCATACCCTCCTGTCAGTACGGCCAACAGGCCGACCAAACTGCAGGAGAACCTGCTGAAGAAGCTGGGGAGCAACGCCCACCCCTTCCTTCTCACGTTTCCTGACTACTTGCCCTGCTCAGTTGCTCTTCAGCCGGCTCCTCAAGATGTGGGCAAGTGCTGCGGCGTGGACTTTGAGGTGAAGGCGTATGCCACGGAGGGCACAGAAACGGAAGAGGAAAAGGTGCCCAAAAAGAGCTCTGTCCGCCTGCTGATCCGCAAGGTCCAGCACGCTCCTCCCGAAATGGGGCCCCAGCCCCAAGTGGAGACGGCCTGGCAGTTCTTCATGTCTGACAAGCCTCTGCACCTGGCCATCTCCCTCAGCAAGGAGATCTATTTCCATGGCGAGCCCATTCCTGTGACCGTGACAGTGACCAACAACACGGAGAAGACCGTAAAAAAGATTAAAGTGCAAGTGGAACAAGTTGCCAACGTGGTCCTGTATTCGAGTGACTACTACGTCAAACCTGTAGCCATTGAGGAGACCAATGAAAAAGTGCCCCCAAACAGCATCTTAACAAAGACCCTGACCCTTACCCCCTTGCTGGCTAATAATCGAGAAAGGCGGGGCATTGCCCTGGATGGAAAGATAAAGCACGAAGATACCAACTTGGCCTCCAGCACCATCATTAAGGAGGGGATAGACCGAGCAGTGCTGGGCATCCTGGTGTCTTACCAGATCAAAGTGAAGCTCACTGTCTCAGGCTTTCTGGGAGACCTCACCTCTAGCGAAGTGGGCACCGACCTGCCGTTCCGCCTCATGCACCCGCAGCCCGCAGATCCAGCCAAGGACAGTTCAACAGGTGAGGATTTGGTCTTTGAGGAGTTTGCTCGTCAAAATCTGAAAGACAGGCCTGAAAAT---GAAGAGAAA------AAAGAAGGGCCGGACAATGATGACATGGGGAAACTGATCAAATTTGGAGGACAGGAAAAGCAGTTAGCCTGTCGTAAGAAGCTCCAGTGTAATCGAGTCCTCTTTCTTTTGTGCATGATACTCATTGGCTCTACTTACCAGTTTTTGAAGAGCCACTGGTCCATGCCTACACTGTGGACAGCCATGTATCCCCAGATTCCTGTGAAAATGGCTAGTCGGGATCTTCCTGACAGTGAAACAGTAATATCAAACAGTGTCCATCAGGAATCCATTCTAGAAATGGAAGGCAATATACTGCACTCACAAGTTACTACAGAAGGCAGGGACAAGTTAACACCCTTAGCAACTAAGACAAAGAAA------AACACACCCAGGAGAATAATGAATAACTCTACCCCAATAACTCCAGTGACACCTAGGAGAAGGAAGAAAAATGATACTTTAACAACTGGCAAGCAAATAGTGAAAAACTATACTCCAACCACATTCAGTAGAAATGTTCAGAGCCCTACCTCAACTATACCTAAAAGAATTGAGAATCATCACATGATTATTCCCAAGGCAACAGTGAAAATCAATGACAGGATGATAGTTAGGAAAACAATAGGAAAGAAGCTTCTGGCTATCCCCAAAAGGACAGTGAAAAATATCCCAAGA------ACCCCCAAAGGAATAGTTGAGAATACCCCAATTATTCTAAAAAGAATA---ATAGAGAACACTGTCTCACCTTCTCCAGCAAAAGTAGTGGTAAAAACAACTCCAACTATTCCTAAAAGAATAAAGGAGAAAACCCCAGCTGTTCCCCAAAAAGTAGAGGAG------------------------------------------------------------------------AACATTCCAATTACCTCCAAGAGA------------------------------------------------------------------------------------------------------------------------------------------------------------------------------GTAGTGGAAAAGAAGAATTCAAATACTTCTAAGAGAAAAGGAGCAGAAAATACCCCAACTGCTTATCGAACAATGATGAAGACAAGCACTGTGGCACCTAGCACAGCAGTGGAGAACTACACCTCTCCTGGATCGGGTGTCATGAATACCCCAACCAGAGCTAGGGTACTAACATCGAGAATCTCCTCAACCAGGGGGATGATGAAGAGAACTTCTTCTGTCACTCTCAGGGAAGGAGCACAGAAGACAACATCATCTGCCATGGGCATCGTTACCCCTACCACCCAGATCCGGTACTGTGTTTTTGTAGAACATGTCCCAGCTGTTCCTGCCAGCCTCTCTCCTTCAACAGACATGACGCTTCTCCTTGATGAGGCTAGACATAGCTTC---CCTACAGACCCTAACCTGTTGGACCTTCACCCCCAGGGAGAATACCCAGAAGACCTGTTCAGTGTGGAGGAACGGAAGCAAGGCTGGGTGGTCTTACATCTCTTTGGAATGATGTATGTGTTTGTGGCTTTGGCCATTGTGTGTGATGAATTCTTTGTCCCAGCCTTGGGAGTCATCACCGAAAAGCTACAGATCTCTGAGGATGTGGCTGGAGCCACCTTCATGGCAGCTGGGGGCTCTGCTCCTGAGCTCTTCACCTCACTCATCGGTGTTTTTATCTCTCACAGCAATGTGGGCATTGGCACAATTGTGGGCTCTGCTGTATTCAACATCCTCTTTGTCATTGGCACTTGTGCTCTGTTCTCCAAAGAAATCCTCAACCTCACTTGGTGGCCCCTATTCCGAGATGTCTCCTTCTATATCTTTGACTTGATGATGCTCATCATATTCTTTTTGGACAATCTGATCACCTGGTGGGAGAGCTTAATGCTCCTCATGGCTTATGCTTTCTATGTCTTCACCATGAAATGGAACCAACAACTTGAAGTCTGGGTTAAAGAACAGCTTAACAAGAGGACGATGCCCAAGATTATGATTGGAGTAGGTCTCAACAAGACAGGCAATGGGGACATCCCTATGGATGATATGGAAGATAGCAAGAAACTGAAGCTCCCGTCCGGTCTGACCCGAGAAAGCATTGCGACCTCGCTACACAATAGCACCATTCACAATACCATTTACCAGCTCATGCTGCACATGCTGGACCCCCTAGGGGAAGTAGAAGAACCTGCAGAGCCTAATGAGCTCCTACCAGTCAAAGTTTCTCCAGCTTCTGCTGTGCATGATGCCAAAGATCATGATGAACCAACCCNTGATGGGCAGGAGGGTGCAGCTGCTGAAGGAGAGGATAAAGGTGAA------------GGTGAACGT------AAAGTTCTGGGTGAAAATGAA------------------------------------------------GCGGTAGGA------------------------------------GAAAATGAAGATGAACCCAAGGGTCAGAACAAAGATGAAATTCAAGGGGAAAGT------------------------------------------------------------------------------------------------------------------------------------------------------------------------------------------------------------------------------------------CAAGGTCAAGGTACAAAAGAAGAAGACAAGAAGGATAAAGAAGACCATAGAAAGGGA------------GGTGCAGGGGAAGATGCAGAAAAAGATGAAGGTGGAAAA---------------------------------------------------------------------------------------------------------------------------------------------------------------------------------------------------------------------------------------------------------------------------------------------------------------------------------------------------------------------------------------------------------------------------------------------------------------------------------------------------------------------------------------------------------------------------------------------------------------------------------------------------------------------------------------GAA---GGTATAAAGGAAGGTGAA------------GGAGAAGGTGAGGATGACAGTGAAGATGAGGATGAAGAT---GAAGATGAGGAAGAAGAGGAAGAGGAAGAGGAAAATGAGGAGCCTCTGTCACTAGAATGGCCTGAAACAAAAACTAAACAGGCCATTTACCTCTTCATTTTTCCCATCATTTTCCCTTTGTGGCTGACAGTTCCAGATGTCAGGAGACCGGAATCTAAGAAATTCTTTATAATCACATTTCTGGACTCCATCCTGTGGATAGCCATGTTCTCATACCTCATGGTGTGGTGGGCTCACCAGGTTGGTGAAACAATTGGGATTTCTGAAGAGATTATGGGTTTGACAATCCTAGCAGCAGGCACTTCAATTCCTGACCTCATTACAAGTGTTATTGTTGCCAGGAAAGGCCTAGGAGACATGGCTGTTTCCAGCTCAGTGGGCAGCAACATATTTGACATCACTGTGGGTTTGCCAGTTCCTTGGTTTCTCTTCTCTCTCCTCAACGAGCTTCAGCCTGTTCCAGTGAGCAGCAATGGCTTGTTCTGTGCAATTGTTTTGCTCTTTCTCATGCTCCTGTTTGTGATCTCTTCAATTGCAGCCTGTAAATGGAGGATGAACAAAATCCTAGGGTTCATCATGTTTCTCCTTTACTTCATATTCTTGATTATCAGTGTAATGTTAGAAGATCGAATCATATTCTGTCCCATCTCCATC
Notoryctes_typhlops_DNA_Zoo  ATGAATTTTGGATCACTAGAGACTGTTGTGGCCAATTCTGCCTTCATAGCTGCCCGGGGCAGTATCGATGCAAGTGGTAGTTACAATTTATCCCGGGACAAGAAGTACTTTTCAAAGCTTAAATTGCCTCCTCTCTCTAAATGTGAATCCCTACGGGACACTCTTAACTTAGACTTTGAAAACATTTTCTCTGAGCAGCCTATTGGCAAGCTCCTATTTCAGCAGTTCCTAAAGAATGATGAGTGGCATATTCCAGCAGTGGAATTATGGAGAGACATCGAAGACTATGACACTGCTGACGATGATTTTCGCCTTCAGAAAGCCCAGACCATCCTTGCTGACTACCTGGACCCTAAGGCTAAGCTTTTCTGCAGCTTCCTGAAGGAAGGGATGGTTGAGAAGGTCAAGGAAAAGCACGAAAGCATCCCCAATGGAGTCTTCCAACCTCTTCTTCAAGCAACCCTGGGCTACCTGAGTGAGGCTCCCTTCCAAGAGTACTTGGACAGCTTATATTTCTTAAGATTCCTGCAGTGGAAGTGGCTGGAAGCCCAGCCCATTGGTGAAGACTGGTTTTTGGACTTCAGGATCCTGGGAAAAGGGGGTTTTGGGGAAGTATCTGGTTGCCAGATGAAAGCCACAGGCAAGATGTATGCTTGTAAAAAACTGAATAAGAAGAGGCTGAAGAAAACAAAAGGGTATCAAGGTGTGATGGTAGAGAAGAGGATCCTAGAGAAGGTCCATAGCAAGTTTATAGTCTCTTTGGCCTATACATTTGAAACCCAAACTGACCTCTGTTTGGTGATGACTATCATGAATGGAGGAGACTTAAGATACCACATCTACAATGTCAATGAGGAGAATCCTGGTTTTGAGGAAACAAGAGCCATCTTTTATATTGCCCAGATCATTTGTGGCGTGGAACACCTCCACCAGAAGAGGATTGTGTATAGAGATCTCAAACCAGAGAATGTCCTGTTGGATAATGATGGCAATGTCCGGATTTCTGATTTTGGCCTTGCTGTGGAACTGAAAGAAGGACAGACAAAGACAAAGGGTTACGCGGGCACTCCAGGTTTCATGGCTCCAGAATTACTTCGGAGTGAGGAATATGATTTCTCTGTGGACTACTTTGCCTTGGGAGTTACATTATATGAGATGATCGCAGCCAGAGGACCCTTTCGAGCCAGAGGAGAAAAGGTTGAAAATAAAGAGCTCAAACAAAGAATTCTTTCTGAGCCTGTGAACTACATGGAGAAATTCAGCAAGGCCAGCAAGGACTTCTGTGAAGCCCTTCTTGAAAAAGATCCAGAGAAGCGTCTTGGATTCAAAAATGACAATTGTGATGAGCTCAGAGCGACTGTCCTCTTCAAGGACATTAACTGGATGCAGCTAGAAGCTGGTATGCTGATACCTCCTTTTATTCCTGACTCTAGAACTGTCTATGCAAAGAACATCCAGGATGTTGGTGCCTTTTCCACTGTTAAAGGGATTGTTTTTGACAAAGCAGATACTGAGTTCTTTCAGGAGTTTGCAACTGGAAATTGCCCCATACCCTGGCAAGAAGAGATGGTTGAAATGGGTATTTTTGGGGACCTGAATGTGTGGCATTCTGATGGCAAGATGCCTGATGACATGAAAGGGATAGCTGTAGAAGAGGCATCCTCATCATCCAAGTCAGGAATGTGCCTGATCTCCATGGCGANNNNNNNNNNNNNNNNCCCAAACCACGTTATCTTTAAGAAGGTCTCCCGTGACAAGTCGGTGACCATCTACCTAGGCAAGAGGGACTACATAGACCATGTGGATAAGGTGGAACCCGTGGATGGTGTCGTGCTGGTGGATCCCGAGCTCGTGAAAGGGAAGAAAGNNNNNNNNNNNNNNNNNNNNNNNNNNNNNNNNNNNNNNNNNNNNNNNNNNNNNNNNNNNNNNNNNNNNNNNNNNNNNNNNNNNNNNNNNNNNNNNNNNNNNNNNNNNNNNNNNNNNNNNNNNNNNNNNNNNNNNNNNNNNNNNNNNNNNNNNNNNNNNNNNNNNNNNNNNNNNNNNNNNNNNNNNNNNNNNNNNTTTCCTGACTACTTGCCTTGCTCAGTTGCTCTTCAACCAGCTCCTCAAGATGTGGGCAAGTGCTGTGGAGTGGATTTTGAAGTGAAAGCCTATGCCACAGAAAGTGCAGAAACGGCAGAGGATAAAAGACCCAAGAAGAGCTCTGTCTGTCTGCTCATACGCAAAGTCCAGCATGCCCCTTCTGAAATGGGAGCCCAGCCCCAAGTGGAGACAGCCTGGCAATTCTTCATGTCTGACAAGCCTCTGCACCTGACTGTCTCCCTCAGCCAAGAGATCTATTTCCATGGCGAGCCAGTTCCTGTGACCGTGACTGTGACCAATAACACCGAAAAGACCTTGAAGAAGATTAAAGTATTAGTGGAACAAGTAGCCAACGTGGTCCTGTATTCGAGTGACTACTACGTCAAACCTGTAGCCACAGAGGAGACTAATGAAAAAATACCACCAAATGGAACCCTAAAAATGACATTGACGCTTACCCCTTTGCTCGCTAATAATCGAGAAAGGAGAGGCATTGCCCTGGATGGAAAAATAAAGCATGAAGATACAAACTTGGCCTCCAGTACCATTATTAAGGAGGGGATAGACCGAACAGTGCTGGGGATCCTGGTGGCTTACCAGATCAAGGTGAAGCTCACTGTCTCAGGTTTTCTGGGAGACCTCACTTCTAGTGAAGTGGGCACTGACTTACCATTCCGCCTCATGCACCCCCAGCCTGCTGATCCAGCC------AGCTCAATGGCTGACGATTTGGTCTTTGAGGAGTTTGCTCGTCAAAAACTGAAAGACTCGGCTGATAATGAAGAAGAAAAACAAGATAAAGAAGAGCAAGGGAATGATGACATGAGGAAGCTGATCAAATTTTGGGGATTGGAGAAGAGGTTAACCCGACAGAAGAGGCTTCAGTGGAATCGAGTCCTCTTCCTTTTGGGAATGATACTCATTGGCTCTACTTACCAATTTTTGAAGAGTCACTGGGCCCTGCCTACCCTATGGACAGCCATGTATTCCCAGCACCCTGTGAAAATGGCCAGCCGGGACCTCCCTAACAGTGAAGCAGTAACATTGGATAGTGATGATCTGAAATCAAGTATAGAAATGGAAGGCAGTACATTGGATCCCCAAGTT---AAAGAAGACAGGGACAAGTTAACACCTACAGCAACTCTATCAAAGAAAAACCTAAATATACCCAGGAGAATAGTGAATAACTCTACTACAGTGACTCCAGTGACACCTAGAAGAAGGAAAAAAAATTTTACCTTAACAACAGGCAAGCAAATAGTGAAGACCTATACTCCAAACACATTCAATAGAAATGTTCAGAGCCCTACCTCAACTACACCTACAAGAATTNNNAAC---TACATGATAATCCCCAAGGCAACAATGAAAAACAATGATACAATGACCACTAGGAAAATAGGGGAAAAGAAGCTTGCAGCTACTCCCCAAAAGACAGTGAAGAGTATGCCTGGGACTCCCACTCCCAAAGGAATAGTTGAAAACATTTCAACTATTCTAAAAAGAATACCCAATAAAAATACTGCCTTGCCTCCTTTAAAAAAGGTAGTAGAAAAAACAACTCCAACTATTCCTAAAAGAATAA---AGAATACACCAGCAGCCCCCAAGGGAGTAATGGAGAAGAACACTTCAACTACCCCCAAAAGACTACTGGAAGCCATCCTAACTTCCCCTAAGAGAACAGTGGAAATG------------------------------------------------------------------------------------------------------------------------------------------------------------------------------AACACCTCAACTACCTCCAAGAGAGTAGTGGAAAAGAAGAATCTAAAAACTTCTAAGAGAAGAGAAGCAAAAAATGCTCTAGCTGTTCGC---AAAATGATGAAGACAAGCACTGTGGTACCCAGCACAACGGTGGAGAACAATACTTCT---GGATTGGGTATCATAAACACCTCAGCCAGAGCTAGGGTACTGACATCAAGAACTTCCTCAACGAGGGTGATGAAGAAGAGAATCTCTATAGCCACTCTCAGGGAAGGAGCACATAACACAACATCATCTGCCACGGGTGTCATTGCACCTACCACACCGATTCAGTATTGTGTGTTTGTAGATTCTGTCCGAACAGTTCCTCCAAGCCTCTCTCTTTCAACAAGCATGACCCCTTTCTTTGATGAGGCTAGCCATAGTTCC---CCTGTAGACCCTGACTTGTTGGACCTTCACCCCAAGGGAGAATACCCTCCAGACCTGTTCAGTATGAAGGCGCGCAGGCAGGGCTGGGTGGTCCTACATATCTTTGGAATGGTATATGTATTTGTGGCCTTGGCCATTGTGTGTGATGAATTCTTTGTCCCAGCCTTGGGCATCATCACTGAGAAGCTAGAGATCTCTGANGATGTGGCTGGAGCCACCTTCATGGCAGCTGGGGGCTCTGCTCCTGAGCTTTTCACCTCACTCATTGATGTTTTCATCTCTCACAGCAATGTGGGCATTGGCACCATTGTGGGCTCTGCTGTGTTTAATATTCTTTTTCTCATTGGCACTTGTGCCCTATTCTCCAAAGAAATCCTCAACCTCACCTGGTGGCCCCTGTTCCGCGATGTCTCCTCCTATATCTTTGACTTGATGATGCTCATCCTCTTCTTTTTGGACAGTCTGATCACCTGGTGGGAAAGTTTCATGCTCCTCATGGCCTATGTCTTCTATGTCTTTACCATGAAGTGGAACAAACAACTTGAAGTCTGGGTCAAAGAACACCTCAACAGGAGGACAATGGCCAAGGTTATGATTGGGGCAGGCCTCAACAAGACAGGAAATAGGGACATTGCTGTGGATGATCTGGAAGATAACAAGAAACTGAAGCTCCTGTCCATTCTGACCCAAGGAAGCAGAGCAGTTTCGCTATACAACAGTACCATTTGCAACACCATCTACCAGCTCATGCTGCATACCCTGGACCCCCTAGGGAAAGTGGAAGAACCTGCAGAGCCTGGTGAGCTCCCAGCAGTCAAAGTTTCTCCAGCGTCTGCTGTGCACACTGCCAAAGATCATGATGAGCCAATGCCTGATGGGCAGGAGGGCCCAGCTGCTGGAGCAGATGATAAAGGTGAN---------------------------------------------------------------------------------------------------------------------------------------------------------------------------------------------------------------------------------------------------------------------------------------------------------GCAGATGAAAGTCAAGGTGAAATCAAAGATGAAGATGAACCCAAAGGGCAGGATAAAGATGGAATTCGAGGTGAAGATGAAGGTGAAACCCAAGGAGCCAATGAAGATGAAATTAAAGAGGAAGGTAAAACTCAAGGTCAAGGTACAGAGGAAAGTACAAAGAAGGGTGAAGAAGACCATGGAGAGGGAGGTGTGGAGAAAGGTGCAGAAAGAGACAAA------------------------------------------------------------------------------------------------------------------------------------------------------------------------------------------------------------------------------------------------------------------------------------------------------------------------------------------------------------------------------------------------------------------------------------------------------------------------------------------------------------------------------------------------------------------------------------------------------------------------------------------------------------------------------------------------------GAAGGTGGAAAAGGT---------------------------GAAGAAGGTGATGATGACAGTGAAGATGAGGATGAG------------------GGAGAGGAAGAGGAAGAAGAAAATGAGGAGCCTCTGTCATTAGAATGGCCTGAAACAAGAATTAAACAGACCATTTACTTTTTCCTTTTTCCCATCATTTCCCCCCTGTGGCTGACAGTTCCAGATGTCAGGAAACCGGAATCTAAGAAATTCTTTGTTTTCACATTTCTGGGCTCCATCCTGTGGATAGCCATGTTCTCATACCTCATGGTATGGTGGGCTCACCAGGTTGGTAAAACAATTGGGATTTCTGAAGAGATTATGGGTTTGACAATCCTGGCAGCAGGCATTTCAATTCCTGACCTCATTACAAGTGTT---GTTGCCAGGAAAGGCCTAGGAGACATCGCTGTGTCCAGCTCTGTGGGCAGCAACATATTTGATATCACTGTGGGTTTGCCAGTTCCTTGGTTTCTCTTCTCTGTCTTTAATGAGTTACAGCCAGTTCCAGCGAGCAGCAATGGTTTGTTCTGTGCAATTGTTTTGCTCTTTCTCATGCTCCTGTTTGTGATCTCTTTGATTGCATTCTGTAAATGGAAGATGAACAAAATCCTAGGGCTTACCATGTTTCTCCTTTACTTCATTTTCTTGATTGTCAGTGTAATGTTAGAAAATNNNATTATATCCTGTCCCATCTCTGTC
Notoryctes_typhlops_NYGC  ATGAATTTTGGATCACTAGAGACTGTTGTGGCCAATTCTGCCTTCATAGCTGCCCGGGGCAGTATCGATGCAAGTGGTAGTTACAATTTATCCCGGGACAAGAAGTACTTTTCAAAGCTTAAATTGCCTCCTCTCTCTAAATGTGAATCCCTACGGGACACTCTTAACTTAGACTTTGAAAACATTTTCTCTGAGCAGCCTATTGGCAAGCTCCTATTTCAGCAGTTCCTAAAGAATGATGAGTGGCATATTCCAGCAGTGGAATTATGGAGAGACATCGAAGACTATGACACTGCTGACGATGATTTTCGCCTTCAGAAAGCCCAGACCATCCTTGCTGACTACCTGGACCCTAAGGCTAAGCTTTTCTGCAGCTTCCTGAAGGAAGGGATGGTTGAGAAGGTCAAGGAAAAGCACGAAAGCATCCCCAATGGAGTCTTCCAACCTCTTCTTCAAGCAACCCTGGGCTACCTGAGTGAGGCTCCCTTCCAAGAGTACTTGGACAGCTTATATTTCTTAAGATTCCTGCAGTGGAAGTGGCTGGAAGCCCAGCCCATTGGTGAAGACTGGTTTTTGGACTTCAGGATCCTGGGAAAAGGGGGTTTTGGGGAAGTATCTGGTTGCCAGATGAAAGCCACAGGCAAGATGTATGCTTGTAAAAAACTGAATAAGAAGAGGCTGAAGAAAACAAAAGGGTATCAAGGTGTGATGGTAGAGAAGAGGATCCTAGAGAAGGTCCATAGCAAGTTTATAGTCTCTTTGGCCTATACATTTGAAACCCAAACTGACCTCTGTTTGGTGATGACTATCATGAATGGAGGAGACTTAAGATACCACATCTACAATGTCAATGAGGAGAATCCTGGTTTTGAGGAAACAAGAGCCATCTTTTATATTGCCCAGATCATTTGTGGCGTGGAACACCTCCACCAGAAGAGGATTGTGTATAGAGATCTCAAACCAGAGAATGTCCTGTTGGATAATGATGGCAATGTCCGGATTTCTGATTTTGGCCTTGCTGTGGAACTGAAAGAAGGACAGACAAAGACAAAGGGTTACGCGGGCACTCCAGGTTTCATGGCTCCAGAATTACTTCGGAGTGAGGAATATGATTTCTCTGTGGACTACTTTGCCTTGGGAGTTACATTATATGAGATGATCGCAGCCAGAGGACCCTTTCGAGCCAGAGGAGAAAAGGTTGAAAATAAAGAGCTCAAACAAAGAATTCTTTCTGAGCCTGTGAACTACATGGAGAAATTCAGCAAGGCCAGCAAGGACTTCTGTGAAGCCCTTCTTGAAAAAGATCCAGAGAAGCGTCTTGGATTCAAAAATGACAATTGTGATGAGCTCAGAGCGACTGTCCTCTTCAAGGACATTAACTGGACGCAGCTAGAAGCTGGTATGCTGATACCTCCTTTTATTCCTGACTCTAGAACTGTCTATGCAAAGAACATCCAGGATGTTGGTGCCTTTTCCACTGTTAAAGGGATTGTTTTTGACAAAGCAGATACTGAGTTCTTTCAGGAGTTTGCAACTGGAAATTGCCCCATACCCTGGCAAGAAGAGATGGTTGAAATGTGTATTTTTGGGGACCTGAATGTGTGGCATTCTGATGGCAAGATGCCTGATGACATGAAAGGGATAGCTGTAGAAGAGGCATCCTCATCATCCAAGTCAGGAATGTGCCTGATCTCCATGGCGACCGGTGTGAAGAATAACCCAAACCACGTTATCTTTAAGAAGGTCTCCCGTGACAAGTCGGTGACCATCTACCTAGGCAAGAGGGACTACATCGACCATGTGGATAAGGTGGAACCCGTGGATGGTGTCGTGCTGGTGGATCCCGAGCTCGTGAAAGGGAAGAAAGNNNNNNNNNNNNNNNNNNNNNNNNNNNNNNNNNNNNNNNNNNNNNNNNNNNNNNNNNNNNNNNNNNNNNNNNNNNNNNNNNNNNNNNNNNNNNNNNNNNNNNNNNNNNNNNNNNNNNNNNNNNNNNNNNNNNNNNNNNNNNNNNNNNNNNNNNNNNNNNNNNNNNNNNNNNNNNNNNNNNNNNNNNNNNNNNNNTTTCCTGACTACTTGCCTTGCTCAGTTGCCCTTCAACCAGCTCCTNNNGATGTGGGCAAGTGCTGTGGAGTGGATTTTGAAGTGAAAGCCTATGCCACAGAAAGTGCAGAAACGGCAGAGGAAAAAAGACCCAAGAAGAGCTCTGTCTGTCTGCTCATACGCAAAGTCCAGCATGCCCCTTCTGAAATGGGAGCCCAGCCCCAAGTGGAGACAGCCTGGCAATTCTTCATGTCTGACAAGCCTCTGCACCTGACTGTCTCCCTCAGCCAAGAGATCTATTTCCATGGCGAGCCAGTTCCTGTGACCGTGACTGTGACCAATAACACCGAAAAGACCTTGAAGAAGATTAAAGTATTAGTGGAACAAGTAGCCAACGTGGTCCTGTATTCGAGTGACTACTACGTCAAACCTGTAGCCACAGAGGAGACTAATGAAAAAATACCACCAAATGGAACCCTAAAAATGACATTGACGCTTACCCCTTTGCTCGCTAATAATCGAGAAAGGAGAGGCATTGCCCTGGATGGAAAAATAAAGCATGAAGATACAAACTTGGCCTCCAGTACCATTATTAAGGAGGGGATAGACCGAACAGTGCTGGGGATCCTGGTGGCTTACCAGATCAAGGTGAAGCTCACTGTCTCAGGTTTTCTGGGAGACCTCACTTCTAGTGAAGTGGGCACTGACTTACCATTCCACCTCATGCACCCCCAGCCTGCTGATCCAGCC------AGCNNNATGGCTGACGATTTGGTCTTCGAGGAGTTTGCTCGTCAAAAACTGAAAGACTCGGCTGATAATGAAGAAGAAAAACAAGATAAAGAAGAGCAAGGGAATGATGACATGAGGAAGCTGATCAAATTTTGGGGATTGGAGAAGAGGTTAACCCGACAGAAGAGGCTTCAGTGGAATCGAGTCCTCTTCCTTTTGGGAATGATACTCATTGGCTCTACTTACCAATTTTTGAAGAGTCACTGGGCCCTGCCTACCCTATGGACAGCCATGTATTCCCAGCACCCTGTGAAAATGGCCAGCCGGGACCTCCCTAACAGTGAAGCAGTAACATTGGATAGTGATGATCTGAAATCAAGTATAGAAATGGAAGGCAGTACATTGGATCCCCAAGTT---AAAGAAGACAGGGACAAGTTAACACCTACAGCAACTCTATCAAAGAAAAACCTAAATATACCCAGGAGAATAGTGAATAACTCTACTACAGTGACTCCAGTGACACCTAGAAGAAGGAA-AAAAATTTTACCTTAACAACAGGCAAGCAAATAGTGAAGACCTATACTCCAAACACATTCAATAGAAATGTTCAGAGCCCTACCTCAACTACACCTACAAGAATTNNNAAC---TACATGATAATCCCCAAGGCAACAATGAAAAACAATGATACAATGACCACTAGGAAAATAGGGGAAAAGAAGCTTGCAGCTACTCCCCAAAAGACAGTGAAGAGTATGCCTGGGACTCCCACTCCCAAAGGAATAGTTGAAAACATTTCAACTATTCTAAAAAGAATACCCAATAAAAATACTGCCTTGCCTCCTTTAAAAAAGGTAGTAGAAAAAACAACTCCAACTATTCCTAAAAGAATAA---AGAATACACCAGCAGCCCCCAAGGGAGTAATGGAGAAGAACACTTCAACTACCCCCAAAAGACTACTGGAAGCCATCCTAACTTCCCCTAAGAGAACAGTGGAAATG------------------------------------------------------------------------------------------------------------------------------------------------------------------------------AACACCTCAACTACCTCCAAGAGAGTAGTGGAAAAGAAGAATCTAAAAACTTCTAAGAGAAGAGAAGCAAAAAATGCTCTAGCTGTTCGC---AAAATGATGAAGACAAGCACTGTGGTACCCAGCACAACGGTGGAGAACAATACTTCT---GGATTGGGTATCATAAACACCTCAGCCAGAGCTAGGGTACTGACATCAAGAACTTCCTCAACGAGGGTGATGAAGAAGAGAATCTCTATAGCCACTCTCAGGGAAGGAGCACATAACACAACATCATCTGCCACGGGTGTCATTGCACCTACCACACCGATTCAGTATTGTGTGTTTGTAGATTCTGTCCGAACAGTTCCTCCAAGCCTCTCTCTTTCAACAAGCATGACCCCTTTCTTTGATGAGGCTAGCCATAGTTCC---CCTGTAGACCCTGACTTGTTGGACCTTCACCCCAAGGGAGAATACCCTCCAGACCTGTTCAGTATGAAGGCGCGCAGGCAGGGCTGGGTGGTCCTACATATCTTTGGAATGGTATATGTATTTGTGGCCTTGGCCATTGTGTGTGATGAATTCTTTGTCCCAGCCTTGGGCATCATCACTGAGAAGCTAGAGATCTCTGANGATGTGGCTGGAGCCACCTTCATGGCAGCTGGGGGCTCTGCTCCTGAGCTTTTCACCTCACTCATTGATGTTTTCATCTCTCACAGCAATGTGGGCATTGGCACCATTGTGGGCTCTGCTGTGTTTAATATTCTTTTTCTCATTGGCACTTGTGCCCTATTCTCCAAAGAAATCCTCAACCTCACCTGGTGGCCCCTGTTCCGCGATGTCTCCTCCTATATCTTTGACTTGATGATGCTCATCCTCTTCTTTTTGGACAGTCTGATCACCTGGTGGGAAAGTTTCATGCTCCTCATGGCCTATGTCTTCTATGTCTTTACCATGAAGTGGAACAAACAACTTGAAGTCTGGGTCAAAGAACACCTCAACAGGAGGACAATGGCCAAGGTTATGATTGGGGCAGGCCTCAACAAGACAGGAAATAGGGACATTGCTGTGGATGATCTGGAAGATAACAAGAAACTGAAGCTCCTGTCCATTCTGACCCAAGGAAGCAAAGCAGTTTCGCTATACAACAGTACCATTTGCAACACCATCTACCAGCTCATGCTGCATACCCTGGACCCCCTAGGGAAAGTGGAAGAACCTGCAGAGCCTGGTGAGCTCCCAGCAGTCAAAGTTTCTCCAGCGTCTGCTGTGCACACTGCCAAAGATCATGATGAGCCAATGCCTGATGGGCAGGAGGGCCCAGCTGCTGGAGCAGATGATAAAGGTGAN---------------------------------------------------------------------------------------------------------------------------------------------------------------------------------------------------------------------------------------------------------------------------------------------------------GCAGATGAAAGTCAAGGTGAAATCAAAGATGAAGATGAACCCAAAGGGCAGGATAAAGATGAAATTCGAGGTGAAGATGAAGGTGAAACCCAAGGAGCCAATGAAGATGAAATTGAAGAGGAAGGTAAAACTCAAGGTCAAGGTACAGAGGAAAGTACAAAGAAGGGTGAAGAAGACCATGGAGAGGGAGGTGTGGAGAAAGGTGCAGAAAGAGACAAA------------------------------------------------------------------------------------------------------------------------------------------------------------------------------------------------------------------------------------------------------------------------------------------------------------------------------------------------------------------------------------------------------------------------------------------------------------------------------------------------------------------------------------------------------------------------------------------------------------------------------------------------------------------------------------------------------GAAGGTGGAAAAGGT---------------------------GAAGAAGGTGATGATGACAGTGAAGATGAGGATGAG------------------GGAGAGGAAGAGGAAGAAGAAAATGAGGAGCCTCTGTCATTAGAATGGCCTGAAACAAGAATTAAACAGACCATTTACTTTTTCCTTTTTCCCATCATTTCCCCCCTGTGGCTGACAGTTCCAGATGTCAGGAAACCGGAATCTAAGAAATTCTTTGTTTTCACATTTCTGGGCTCCATCCTGTGGATAGCCATGTTCTCATACCTCATGGTATGGTGGGCTCACCAGGTTGGTGAAACAATTGGGATTTCTGAAGAGATTATGGGTTTGACAATCCTGGCAGCAGGCATTTCAATTCCTGACCTCATTACAAGTGTT---GTTGCCAGGAAAGGCCTAGGAGACATGGCTGTGTCCAGCTCTGTGGGCAGCAACATATTTGATATCACTGTGGGTTTGCCAGTTCCTTGGTTTCTCTTCTCTGTCTTTAATGAGTTACAGCCAGTTCCAGCGAGCAGCAATGGTTTGTTCTGTGCAATTGTTTTGCTCTTTCTCATGCTCCTGTTTGTGATCTCTTTGATTGCATTCTGTAAATGGAAGATGAACAAAATCCTAGGGCTTACCATGTTTCTCCTTTACTTCATTTTCTTGATTGTCAGTGTAATGTTAGAAAATNNNATTATATCCTGTCCCATCTCTGTC
Phascogale_tapoatafa  ATGGATTTTGGCTCTTTGGAGACTGTTGTGGCCAATTCTGCCTTCATAGCTGCCCGGGGCAGCATCGATGCAAGTGGTAGTTCCCACTTATCCCGGGACAAGAAATACTTTTCAAAGCTCAAACTTCCTCCTCTCTCCAAATGTGAATCCCTTCGGAACACTCTTAACTTAGACTTTGAAAACATTTGCTCTGAGCAGCCTATCGGCAAGCGCCTCTTTCAGCAGTTCCTAAAGAATGAGGAGCGTCTTGTCCCCGCGGTTGAGTTATGGAGAGACATTGAAGACTACGACACTGCTGATGACGATTTTCGCCTTCAGAAAGCCCAGGCCATCCTTGCTGGCTATCTGGACCCCCAGGCCAAGCTTTTCTGCAGCTTCCTGGAAGAGGGGATGATTGAGAAGGTCAAGGAGAAACATTCAAGCATCCCTAATGGACTATTCCAGCCTCTTCTTCAAGCCACCCTGGGCTACCTGAGCGAGGCTCCCTTCCGAGAGTACTTGGAGAGTTTGTATTTCATGAGATTCCTGCAGTGGAAATGGCTGGAAGCCCAGCCCATCGGGGAAGACTGGTTTTTGGACTTCAGGGTCTTGGGAAAAGGGGGTTTTGGGGAGGTTTCAGGTTGCCAGATGAAAGCCACAGGCAAGATGTACGCCTGTAAAAAACTGAATAAGAAGAGGCTGAAGAAACGAAAAGGGTATCAAGGTGCAATTGTAGAGAAGAGAATTCTAACCAAGGTCCATAGCAGATTTATAGTCTCTTTGGCCTATGCATTTGAAACCAAAACTGACCTCTGTTTGGTGATGACAATCATGAATGGAGGAGACTTAAGGTATCACATCTACAATGTTAATGAGGAGAATCCTGGTTTTGAGGAAGCAAGAGCCGTCTTTTACATTGCTCAGATCATCTGTGGCATGGAACATCTCCATCAGAAGAGGATTGTGTATCGGGATCTCAAACCAGAGAATGTCCTATTGGATAATGATGGCAATGTCCGTATTTCTGATCTTGGCCTTGCTGTGGAACTGAAGGAAGGAGAGACAAAGACAAAAGGTTATGCAGGAACTCCAGGTTTCATGGCGCCAGAATTGCTTCAAAGTGAGGAATACGATTTCTCTGTGGACTACTTTGCCTTGGGGGTTACATTATATGAGATGATTGCAGCCAGGGGACCTTTTCGAGCCAGAGGAGAAAAGATTGAAAACAAAGAACTCAAACAAAGAATTATTTCTGATCCTGTGACATACTCGGAGAAATTTAGCAAGGCTAGCAAGGACTTCTGTGAAGGCCTTCTTGAAAAAAGTCCAGAGAAGCGCCTTGGATTCAAAAATGGCAACTGTGATGAGCTCCGAGCCAATGTCCTCTTCAAGGACATTAACTGGAGGCAGCTAGAAGCTGGTACTTTGGAACCTCCTTTTATTCCTGACTCTAGAACTGTCTATGCAAAGAACATCCAGGATGTTGGTGCCTTTTCTACTGTTAAAGGGATTGTCTTTGATAAAGCAGATACGGAGTTCTTTCAGGAATTTGCAACTGGAAATTGTCCCATACCCTGGCAGGAAGAGATGATTGAAATGGGAATTTTTGGGGACCTGAATGTGTGGCGTGCTGATGGCCAGATGCCTGATGACATGAAGGGGATAGCTGTAGAAGAGCCATCCTCATCATCTAAGTCAGGAATGTGTCTGGTTTCCATGGCCACAGGTGTGAAGAATGCCTCAAATAACGTGATCTTCAAGAAGGTCTCCCGGGACAAGTCAGTGACCATCTACCTAGGGAAGAGGGACTACATTGACCACGTGGATAACGTGGAGCCTGTGGATGGCGTCGTGCTGATCGATCCTGAGTTGGTGAAAGGGAAGAAAGTCTTTGTGACGCTGACGTGTGCGTTCCGCTACGGCCAGGAGGACATTGACATCATCGGCCTGACCTTCCGGAGAGACCTGTACTTCTCCAAGGTGCAAATTTACCCTCCCGTCAGCACCGCCAACAAGCCAACCAAGCTGCAAGAGAGCCTGCTGAAGAAGCTGGGGAGCAACGCCTACCCTTTCCTTCTCACGTTTCCTGACTACTTGCCCTGCTCAGTTGCTCTTCAACCGGCTCCTCAAGATGTGGGCAAGTGCTGCGGAGTGGACTTTGAGGTGAAGGCTTACGCCACAGAAAACACAGAAATAGAAGAGGAAAAAGTGCCCAAAAAGAGCTCCGTCCGCCTGCTGATCCGCAAGGTGCAGCACGCCCCTCCCGAGCTGGGCCCCCAGCCCCAGGTGGAGACAGCCTGGCAGTTCTTCATGTCCGACAAGCCCCTGCACCTGGCCATCTCCCTCAGCAAGGAGATCTTTTTCCATGGCGAGCCAATTCCTGTGACCGTGACTGTGACCAACAACACGGAGAAGACTGTGAAGAAGATTAAAGTGCAAGTGGAACAAGTCGCCAACGTGGTCCTGTATTCGAGTGACTACTATGTCAAACCTGTAGCTATGGAGGAGGCCAATGAAAAAGTGCCACCAAACGGAGTCTTAACGAAGACGCTGACCCTTACCCCCTTGTTGGCTAATAACCGAGAAAGGCGGGGCATTGCCCTGGATGGAAAAATAAAGCACGAAGATACGAACTTGGCCTCCAGCACCATCATTAAGGAGGGCATAGACCGAGCAGTGCTGGGCATCCTGGTGTCTTACCAGATCAAAGTGAAGCTCACTGTCTCAGGCTTTCTGGGCGACCTCACCTCTAGTGAAGTGGGCACCGACCTGCCGTTCCGCCTCATGCACCCCCACCCTGTGGATCCAGCCAAGGACAGCTCAACGGGGGAGGATTTGGTCTTTGAGGAGTTTGCTCGCCAGAATCTGAAAGACGGGGCTGAAAATGAAGAAGAAAAA------AAAGAGGGGCCGGACAACGATGAAATGGGGAAACTGATCAAATTTGGGAGGCAGGAGAAGCGGTTAGCTCGTCGTAAGAAGCTCCAATGTAATCGAGTCCTTTTTCTTTTGGGCATGATACTCATTGGCTCTTCTTACCACTTTCTGAAGAGCCACTGGTCCATGCCTAAACTGTGGACAACCATGTATTCTCAGAACCCTGTGAAAATGGCCAGCCGGGATCTTTCTGATAGTGAAACAGTAATATCAAACAGTGACCATCAGGAATCCATTCTAGAAATGGAAGACAGTACACTGCACTCACACGTT---ACAGAAGGCAGGGACAAGCTAACAACCTCAGCAACTATTGCAAAGAAAAACTTAAACACACCCAGGAGAATAATGGATAACTCTACCCCAGGGACTCCAGAGAAACCTAGGAGAAGGAAGAAAAATTATACTTTAACAACTGACAAGCAAATAGTGA------ATACTCCAACCACATTCAGTAGAAATGTTCAGAGACCTACCTCAACTACACCTAAAAAAATTGAGAAT---CACGTGACCATCCCCAAGGTAAAAGTGAAAATCAATGACACAATGACACTTAGGAAAACAATGGAAAAGAAGCTTCTGGCTATCCCCAAAAGGACAGTAAAAAATATCCCAAGA------ACCCCCAAAGGAATAGTTGAGAATACCCCAACTAGTCTAAAAAGAATA---CTAGAGAACACTGTCTCACCTTC---AGCAAAAGTAGTAGTACAAACAACTCCAACTATTCCTAAAAGAATAAAGGAAAAAATCCCAGCTGTTCCCAAAAGAGTAGTGGAG------------------------------------------------------------------------AATACTTCAATTACCTCCAAGAGA------------------------------------------------------------------------------------------------------------------------------------------------------------------------------GTAGTGGAAAAGAAGAATTCAAATATTTCAAAGAGAAGAGGAGCAGAAAATTCCCCAACTGCTCATCCAACAATGATGGAGACAAGCACTGTGGTACCTAGTACAACAGTGGAGAACACCACCTCTCCTGGATTGGGAGTCATGAATACCCCAACCAGAGCTAGGGTATTGACATCGAGAACCTCTTCAACCAGGGTGATGATGAAGAAAACTTCTTCAGTCACTCTCAGGGAAGGAGCACATAACACAACATCCTCTGCTATGGGCATCATTACCCCTACCACCCAGATCCGGGACTGTGTTTTTGTAGATCATGTCCCAACAGTTCCTGTCAGCCTCTCTCCTTCAACAGAAATGACGCCTCTTTCTGATGAGGATAGCCATAGCTCC---CCTACAGATCCTAAACTGTTAGACTTTCATCCCAAGGGAGAATATCCTGAAGACCTGTTCAGTGTGGAGGAACGGAAGCAAGGCTGGGTGGTCTTACATCTCTTTGGAATGATCTATGTGTTTGTGGCTTTGGCCATTGTGTGTGATGAATTCTTTGTCCCAGCCTTGGGAGTCATCACCAATAAGCTACAGATCTCTGAGGATGTGGCTGGAGCCACCTTCATGGCAGCTGGGGGCTCTGCTCCTGAGCTCTTCACATCACTCATTGGTGTTTTCATCTCTCACAGCAATGTGGGCATTGGCACAATTGTGGGCTCTGCTGTGTTCAACATCCTCTTTGTCATCGGCACTTGTGCTTTGTTCTCCAAAGAAGTCCTCAACCTCACTTGGTGGCCCCTGTTCCGAGATGTCTCCTTCTATATCTTTGACTTGATGATGCTCATCATCTTCTTTTTGGACAGCATGATCACCTGGTGGGAGAGCTTAATGCTCCTCATGGCTTATGGTTTCTATGTCTTTACCATGAAATGGAACCAACAACTTGAAATCTGGGTTAAAGAACAGCTTAACAAGAGGACAGTGTCCAAGATTATGATTGGAATAGGTCTCAATAAGACAGGCAATGGTGACATACCTGTGGATGATGTGGAAGATAGCAAGAAACTGAAGCTCCCGTCCAGTCTGACCCGAGGAAACGGTACGACCTCGCTACACAACTGCACCATTCGCAGTACCATCTACCAGCTCATGCTGCACACGCTGGACCCTCTAGGGGAAGTGGAAGAACCTGCAGAGCCCGATGAGTTCCCAGCAGTCAAAGTTTCTCCAGCTTCTGTTGTGCGCGCTGCCAAAGATCATGATGAACCAACCCCTGATGGGCAGGAGGGTGCAGCTGCTGCAGGAGAGGATAAAGGTGAA------------GGTGAAGATAAAGATGAAGTTCTGGGTGGAAATGAA------------------------------------------------GCAGAAGAA------------------------------------AAAAATGAAGATGAACCCCAAGGTCAGGACAAAGATGAAATTCAAGGGAAAAGT------------------------------------------------------------------------------------------------------------------------------------------------------------------------------------------------------------------------------------------CAAGGTCAAGGTTCAGAGGAAGAAGACAACGAGGGTAAAAAAGACCACGGAAAGGGA------------GATGCAGAAAGAGATGAAGGTGAAAAAGAAGGTGTAAAGGAAGGTGAAGAAAAAGGTGAAGAAGAAGGTGTAAAGGAAGGTGAAGAAGAAGATGAAGAAGGTGAAGAAAAATGTGAAGAAGAAGGTGAACAAGGTGAAGAAAAAGGTGAAGAAGAAGGTGAAGAAGGTGAAGAAAAAGGTGAAGAAGAAGGTGAAGAAGAAGGTGAAGAAAAAGGTGAAGAAGGTGAAGAAAATGAAGAAAAAGGTGAAGAAAAAGGTGAAGAAGAAGATGAAGAAGAAGGTGAAGAAGAAGATGAAGAAAAAGGTGAAGAAGAAGGTGAAGAAGAAGGTGAAGAAAAAGGTGAA---GAAAAAGGTGAAGAAGAAGGGGAAGAAAAAGGTGAAGAAGAAGGTGAAGAAGAAGATGAAGAAAAAGGTGAAGAAGAAGGTGAAGAA---------GAAGGTGAAGAAAAAGGTGAAGAA---------GAAGGGGAAGAAAAAGGTGAAGAAGAAGGGGAA------------------GAAGAAGGTGAAGAAGAAGGGGAAGAA---AAAGGTGAAGAAGAAGGGGAA------GAAGAAGGGGAAGAAAAA------------GGTGAAGAAAAAAATGAA---------------GAAAAA------GGTGAAGAAAAAAGTGAA------------------------GAAAAAGGTGAAGAAGAAGGTGAA------------GAAGAAGGTGAGGATGGCAGTGAAGATGAAGATGAGGAT---GAGGAAGAAGAGGAAGAGGAAGAGGAAGAAGAAAATGAGGAGCCTCTGACACTAGAATGGCCTGAAACAAAATCTAAACAGGCCATTTACCTCTTCATTTTTCCCATCATTTTCCCTCTGTGGCTGACAATTCCAGATGTCAGGAGACAGGAATCTAAGAAGTTCTTTGTAATCACATTTCTGGGCTCCATCCTGTGGATAGCCATGTTCTCATACCTCATGGTGTGGTGGGCTCACCAGGTTGGTGAAACAATTGGGATTTCTGAAGAGATTATGGGCTTGACAATCCTAGCAGCAGGCACTTCAATTCCTGACCTCATTACAAGTGTTATTGTTGCCAGAAAAGGCCTAGGAGATATGGCTGTTTCCAGCTCAGTGGGCAGCAACATATTTGACATCACTGTAGGTTTGCCAGTTCCCTGGTTTCTCTTCTCTCTCCTCAATGCGCTTCAGCCTGTCCCAGTGAGCAGCAATGGCTTGTTCTGTGCAATTGTTTTGCTCTTTCTCATGCTCCTGTTTGTGATCTCTTCAATTGCAGTCTGTAAATGGAAAATGAACAAAATTCTAGGGTTCATCATGTTTCTCCTTTACTTCATATTCTTGATTATCAGTGTAATGTTAGAAGATCGAATCATATCCTGTCCCATCTCCATT
Phascolarctos_cinereus  ATGGATTTTGGATCACTGGAGACCGTTGTGGCCAATTCTGCCTTCATAGCTGCCCGAGGCAGTTTTGATGCAAGTGGTAGTTCCCATTTATCCCGGGACAAGAAGTACCTTTCGAAGCTCAAACTGCCTCCTCTCTCCAAATGTGAATCCCTACGGGACACTCTTAGCTTAGAATTTGAAAACATTTGCTCTGAGCAGCCTATTGGCAAGCGCCTCTTTCAGCAGTTCCTAAAAAATGATGAGCGGCATGTCCCTGCAGTCGAATTATGGAGGGACATCGAGGACTATGACACAGCTGATGATGATTTTCGCCTTCAGAAAGCCCAGGCCATCCTTGCTGACTACCTGGACCCCAAGGCCAAGTTTTTCTGCAGCTTCCTGGAGGAGGGGATGGTTGAGAGGGTCAAGGAGAAACACTCAAGCATCCCCAATGGACTCTTCCAACCTCTTCTTGAGGCAACCCTGCACTACCTGAGTGAGGCTCCCTTCCAAGAGTACCTGGAGAGCTTGTATTTCTTGAGATTCCTGCAGTGGAAGTGGCTGGAAGCCCAGCCCATCGGGGAAGACTGGTTTTTGGACTTCAGGGTCCTGGGAAAAGGGGGTTTTGGGGAGGTGTCAGGTTGCCAGATGAAAGCCACAGGCAAGATGTACGCCTGTAAAAAACTGAATAAGAAGAGGCTGAAGAAAAGAAAAGGGTACCAAGGTGCTATGGTAGAGAAGAGGATCCTAGCAAAGGTCCATAGCAGGTTTATAGTTTCTTTGGCCTATGCATTTGAAACCAAAACTGACCTGTGTTTGGTGATGACGATCATGAATGGGGGAGATTTAAGGTATCACATTTACAATGTCAATGAGGAGAATCCTGGTTTTGAGGAAGCAAGAGCCGTCTTTTACATTGCCCAGATCATCTGTGGCATGGAACACCTTCACCAGAAGAGAATTGTGTATAGGGATCTCAAACCAGAGAACGTCCTGTTAGATAATGATGGGAATGTCCGGATTTCTGATCTTGGCCTTGCTGTGGAACTGAAGGAAGGACAGACAAAGACAAAAGGTTATGCAGGCACCCCAGGTTTCATGGCGCCAGAATTACTTCGGAGTGAGGAATATGATTTCTCCGTGGACTACTTTGCCTTGGGGGTTACATTATATGAGATGATTGCAGCCAGAGGACCCTTTCGAGCCAGAGGAGAAAAGGTTGAAAATAAAGAGCTCAAACAGAGAATTATTTCTGAGCCTGTAAAGTACACGGAGAAATTCAGCAAGGCCAGCAAGGACTTCTGTGAAGCCCTTCTTGAAAAAGATCCAGGGAAGCGTGTTGGATTCAAAAATGGCAACTGTGATGAGCTCCGAGTCAATGTCCTCTTCAAGGATATCAATTGGAGGCAGCTTGAAGCTGGTATGCTGATACCTCCTTTTATCCCTGACTCCAGAACTGTCTATGCAAAGAACATCCAGGATGTTGGTGCCTTTTCCACTGTTAAAGGAATTGTTTTTGACAAAACAGATACTGAGTTCTTTCAGGAATTTGCAACTGGAAATTGTCCCATACCTTGGCAGGAAGAGATGATTGAAATGGGTATTTTTGGGGACCTGAATGTGTGGCGTGCTGATGGCCAGATGCCTGATGACATGAAGGGGATAGCTGTGGAAGAGCCATCCACATCAGCCAAGTCAGGAATGTGTCTAATCTCCATGGCGACTGGCGTGAAGAATGCCCCAAACCACGTCATCTTCAAGAAGGTCTCCCGGGACAAGTCGGTGACCATCTACCTGGGGAAGAGGGACTACATCGACCACGTCGATCAGGTGGAGCCCGTGGATGGCGTCGTCCTGGTCGATCCTGAGCTCGTGAAAGGGAAGAAAGTCTTTGTGTCTCTGACGTGCGCCTTCCGCTACGGCCAGGAAGACATCGATGTCATCGGCCTGACCTTCCGCAGAGACCTTTATTTCTCCAGGGTGCAAGCGTACCCTCCCATCAACACAGGGCACACGCCAACCAGACTGCAGGAGAGCCTGCTGAAGAAGCTGGGGATTAACGCTTACCCTTTTCTTCTCACGTTTCCTGACTACTTGCCCTGCTCAGTTGCTCTTCAGCCAGCTCCTCAAGATGTGGGCAAGTGTTGCGGAGTGGACTTTGAGGTGAAAGCATATGCCACAGACATCACAGACACGGAAGAGGAAAGAGTGCCCAAAAAGAGCTCCGTCCGCCTGCTGATCCGCAAAGTCCAGCATGCCCCTCCTGAAATGGGGCCCCAGCCCCAAATGGAGACGGCCTGGCAGTTCTTCATGTCGGACAAGCCTCTGCACCTGGCCATCTCTCTCAGCAAGGAGATCTATTTCCATGGTGAGCCAATTCCTGTGACTGTGAGTGTGACCAATAACACAGAGAAGACCGTGAAGAAGATTAAAGTGTTGGTGGAACAAGTCGCCAACGTGGTCCTGTATTCGAGTGACTACTACGTCAAACCTGTAGCCACAGAGGAGGCCCATGAAAAAGTGCCACCAAACGGAACCTTAACTAAGACATTGACACTTACCCCCCTACTTGCTAATAATCGAGAAAGGCGGGGCATTGCCCTGGATGGAAAAATCAAGCATGAAGATACAAACTTGGCCTCCAGCACCATTATCAAGGAGGGGATAGACCGAACAGTGCTGGGAATCCTGGTGGCTTATCAGATCAAAGTGAAGCTCACTGTCTCTGGCTTTCTGGGAGACCTCACCTCTAGTGAAGTGTGCACCGACTTACCATTCCGCCTCATGCACCCCCAGCCCGCAGATCCAGCCAAGGAAAGCTCAATGGGTGAAGATCTGGTCTTTGAGGAGTTTGCTCGTCAAAATCTGAAAGACATAGCTGATAATGAAGAAGAAAAAAAAGATAAAGAAGCACGAGTGACTGATGACATGGGGAAACGGATTAAATTTTGGGGACAGGAGAAGCGGTTAACCCGACGGAAGAGGCTCCAATGGAGTCGAGTCCTTTTCCTTTTGGGCATGGTACTCATCGGCTCTACTTACCAGTTTTTGAGGAGCCAGTGGGCCCTGCCTACACTATGGACAGCCATGTATTCCCAGCACCCTGTGAAAATGGCCAGCCGGGACCTTCCTAACAGTGAAACAGTAACATTGGACAGTGACCATCAGAAATCCAGTCTAGAAATGGAAGGCAGTACTCTAAATCCCCAAGTT---ACAGAAGACAGGGACAAGTTAACACTCCCAGCAACTGTGGCAAAGAAAAACCTAAATACACCCAGGAGAATAGTGAATAACTCTACTCCAGTGACTCCAGTGACACCTAGGAGAAGGAAGAAAAATTATACCTTAACAACAGGCAAGCAAATAGTGAAGAACTATACTCCAACCACATTCAGTAGAAATTTTCAGAACCCTACCTCAACTACACCTGAAAGAACTGAGGAC---TATATGATTACCCCCAAGGCAACAATGAAAAACAATGACACAATGACAACTAGGAAAACGGTGGAAAAGAAGCTTCTGGCT------------------------ACCCCAGGG------ACCCCTAAAGAAATAATTGAGAACACCCCAACTATTCTAAAAAGAATA---ATACAGAACACTGTCTCACCTTCTGCAACAAAAGTAGTGGAAAAAACAACTCCAATTATTCCTAAAAGGATAA---AGAATACCTCAGCTGCCCCCAAGAGAGTAGTGGAAAAGAACACTCCAACTAGCCCCGAAAGATTATTAGAGACCACCCCAGCTTCCCCT------------------------------------AAGAGAGCAATGGAAAAGAAAACCCCAACTATCCCCAAGAGAGCAGGGGAG------------------------------------------------------AAG------------------------------------------------AACACCCCAACTGCTCCTAAGACAGTAGAGGAGAAGAAGAATTCAAATGCTTCTAAGAGAAGAGAAGAGGAAAATGTCCCAAGTGTTCCCCAAACAATGATGAAGATAAGCACTATGGTACCCAGCACATCAGTGGAGAACAATACTTCTCCTGGATTGGGTATCATGAATACTCCAACTAGAGCTAGAGTACTGACAACAAGAATCTCCTCAACCAGGGTGATGACGAAGAGAACCTCTACAGCCAGTCTCAGAGAAGGAGCACATAGCACTACATTATCTGCCATGGGTATCATTGCCCCTACCACCCAGATCCGGCACTGTGTGTTTGTAGAACCTGTCCCAACAGTTCCTGCCAGCCTCTCCCCTTCAACAGGCATGACTCCTTTCCTTCATGAGGCTAGCCGTAGCTCC---CCTGCAGCCCCTAAGCTGTTAGACTTTCACCCCAAGGCGGAATACCCTCCAGACCTGTTCAGTATAGAGGAGCGGAGGCAGGGTTGGGTGGTCCTACACCTCTTTGGAATGATATATGTGTTTGTGGCCTTGGCCATTGTGTGTGATGAATACTTTGTCCCAGCTTTGGGGGTCATCACCAATAAGCTACAGATCTCTGAGGATGTGGCTGGAGCCACCTTCATGGCAGCTGGTGGTTCTGCTCCTGAGCTCTTCACCTCACTCATTGGAGTTTTCATCTCCCACAGCAATGTGGGCATTGGCACAATTGTGGGCTCTGCTGTGTTCAACATCCTCTTTGTCATTGGTACTTGTGCCCTATTCTCCAGAGAAGTCCTCAACCTCACCTGGTGGCCCCTGTTCCGCGATGTCTCCTTCTATATATTTGACTTGATGATGCTTATCCTCTTCTTCTTGGACAGCCTGATCACCTGGTGGGAGAGCTTAATGCTCCTCATGGCCTATGCCTTCTATGTCTTTACCATGAAATGGAACCGAGAACTTGAAGTCTGGGTCAAAGAACAGCTCAACAGGAGAACAATGGCTAAGATTATGGTTGGGACAGGCCTCAGCAAGACAGGCAATGGGGACATAGCTGTGGATGACCAGGAAGATAGCAACAAATCGAAGCTCCCGTCCACTCTGACCCGAGGAAGCAGTGCAGCCTCGCTACACAACAGCACCATTCGCAGCACCATCTACCAGCTCATGCTGCACACTCTGGACCCCCTAGGGGAAGTAGAAGAACCTGCAGAGCCCGATGAGCTCCCATCAGTCAAAGTTTCTCCAGCCTCTGCTGTGCACACTGCCAAAGATCATGATGAGCCAACCCCTGATGGGCAGGAGGACCCAGATACTGGAGCAGATGATAAAGGTGAA------------GGTGAAGGTGAAGGTGAAGTTCTAGGTAAAAATGAAGATGATTCTGAGGTTGAAACTAGAGGTGTAGAGGAAGTTGAAAACCAAGCAGGAGAAAATAATGAAGATGAAGATCAAGATGAAAGC------AAAGGTGAAGATGAACCTAAAGATCAGGACAAAGATGAAAGTCAAGGTGAAGGTAAAGGTGAAGGTGAAGGTGAAGATGACTCTGAGGATGAAACTGGAGTTCTAGAGGAAGCTGAAAACCAA------------------GCAGTAAAAAATAGTGAAGTTGAA------GGTGAAACTAAAACTGAAGATGAACCAGGAGGTCCAGACAAAGATGAAACTCAAGGTGAAGATGAAGGTGAAACTCAAAGGGCCAATGATGATGAAATTGAAGGGGAAGGTGAAACTCAAGGTCAAGGTACAGAGGAAGGTGATGAGAAGGGTGAAAAAGACCATGGAGAGGGAAGTGCAGGGGAAGGTGCAGAAAGAGATGAAGAAGGTAGTGAAGGTGGA---GAAGGTGAAGAAGAAGGTGACAAAAAGGGTGAAGAAGACAATAGAGAGGGAGGTGCAGGAGAAGGAGAAGAAAAAGATGAA------------------------------GAAGGTGATGAGAAGGGTGAAGAAGACCATGGAGAGGGA------------GGTGAAGAAAAAGATGAAGAAGGTGGAGAA---GGTGAAGAAGGT---------------------------------------------------------------------------------------------------------------------------AATGAAAAGGGT---GAAGACCATGAAGAGGGAGGTGCAAGGGATGGCAAAGAAAGAGATGAAGAAGGTGGAGAAGGT---------------------------------------------------------------------------------------------------------------GAAGAAGAAGGTACAGGAGGAAGGACAGAGGCAGGTGCTGAGGAA------------GGTAAAGAAGGAGGTGGAGAAGGGAGAGAAGATGAAGAAGAAGGTGGAAAAGAAGATATAAAGGAAGGTGAA------GAAGAAGGTGGAGAAGGTGAA------------------------GAAGAAGGTGATGATGACAGTGAAGATGAGGATGAGGAA------GAAGAT---GAAGAGGAAGATGAAGAAGAAACTGAGGAGCCTCTGTCACTAGAATGGCCTGAAACAAGGAGTAAACAGGCCATTTACCTCTTCCTTTTACCCATCATTTTCCCCCTGTGGCTGACAGTTCCAGATGTCAGGAAACCGGAATCTAGGAAGTTCTTTGTGATCACATTTCTGGGCTCCATCCTGTGGATAGCCATGTTCTCATACCTCATGGTGTGGTGGGCTCACCAGGTTGGTGAAACAATTGGGATTTCTGAAGAGATTATGGGCTTGACAATCCTAGCAGCAGGCACCTCAATTCCTGACCTCATTACAAGTGTTATTGTTGCAAGGAAAGGCCTAGGAGACATGGCTGTGTCCAGCTCAGTGGGCAGCAACATATTTGACATCACTGTTGGTTTGCCAGTTCCTTGGTTACTCTTCTCTGTCTTCAATGAGTTACGGCCTGTTCCAGTGAGCAGCAATGGCTTGTTCTGTGCAATTGTTTTGCTCCTTCTCATGCTCCTGTTTGTGATCTCTTCAATAGCATCCTGTAGATGGAGAATGAACAAAATCCTAGGGTTTACCATGTTTCTCCTTTACTTCATATTCTTGATTGTCAGTGTAATGTTAGAAGATCGAATCATATCCTGTCCCATCTCTGTC
Potorous_gilbertii  ATGGATTTTGGATCGTTGGAGACCGTTGTGGCCAACTCTGCCTTCATAGCTGCCCGGGCCAGTATCGATGCAAGTGGTAGTTCGCATTTATCCCGGGACAAGAAGTACCTTTCAAAGCTCAAACTGCCTCCTCTCTCCAAATGCGAATCCCTACGGGACACTCTTAACTTAGAATTTGAAAACATTTGCTCTGAGCAACCTATTGGCAAGCGCCTGTTCCAGCAGTTCCTAAAGAATGATGAACGGTATGTCCCTGCAGTCGAGTTATGGAGGGACATCGAAGACTATGACACTGCCGATGATGATTTTCGCCTTCAGAAAGCCCAGGGCATCCTCACTGACTACCTGGACCCCAAGGCCAAGCTTTTCTGCAGTTTCCTGGAGGAAGGAATGGTTGAGAAAGTCAAGGAGAAACACTCAAGCATCCCCAATGGACTCTTCCAACCTGTTCTTCAAGTAGCTCTGCATTACCTGAGTGAGGTTCCCTTCCAAGAGTACATGGAGAGCTTATATTTCTTGAGATTCCTGCAGTGGAAGTGGCTGGAAGCTCAGCCCATCGGGGAAGACTGGTTTTTGGACTTCAGGGTCCTGGGAAAAGGGGGTTTTGGGGAGGTGTCAGGTTGCCAGATGAAAGCCACAGGCAAGATGTACGCCTGTAAAAAACTGAATAAGAAGAGGCTGAAGAAAAGAAAAGGGTATCAAGGTGCTATGGTAGAGAAGAGGATCCTAGCAAAGGTCCATAGCAGGTTTATAGTCTCTTTGGCCTACGCATTTGAAACCAAAACTGACCTCTGTTTGGTGATGACGATCATGAATGGAGGAGATTTAAGGTATCACATCTACAATGTCAATGAGGAGAATCCTGGATTTGAGGAAGCAAGAGCCATTTTTTACATTGCTCAGATCATCTGTGGCATGGAACACCTCCACCAGAAGAGAATTGTGTATAGGGATCTCAAACCAGAGAATGTCCTGTTGGATAATGATGGGAATGTCCGGATTTCTGATCTTGGCCTTGCTGTGGAATTGAAGGAAGGACAGACAAAGACAAAGGGTTATGCGGGCACCCCAGGTTTCATGGCGCCAGAATTACTTCAAAGTGAGGAATATGATTTCTCCGTGGATTACTTCGCCTTGGGGGTTACATTGTATGAGATGATCGCAGCCAGAGGGCCCTTTCGAGCCAGAGGAGAAAAGGTTGAAAATAAGGAGCTCAAACAGAGAATTATTTCTGAGCCTGTGAAGTACACAGAGAAATTCAGCAAGGCCAGCAAGGACTTCTGTGAAGCCCTTCTTGAAAAAGACCCAGCGAAGCGCCTTGGGTTCAAAAATGGCAGCTGTGATGAGCTTCGAGTCAACGCCCTCTTCAAGGATATTAACTGGAGGCAGCTAGAAGCTGGTATGTTGATACCTCCTTTTATCCCTGACTCTAGAACTGTCTATGCAAAGAATATCCAGGATGTTGGTGCCTTTTCCACTGTTAAAGGGATTGTCTTTGACAAAGCAGATACTGAATTCTTTCAGGAATTTGCAACTGGAAATTGTCCCATACCCTGGCAGGAAGAGATGATTGAAATGGGTATTTTTGGGGACCTGAATGTGTGGCGTGCTGACGGCCAGATGCCTGATGACATGAAGGGGATAGCTGTGGAAGAGCCATCCTCATCATCCAAGTCAGGAATGTGTCTGATCTCCATGGC---------GAAGAATGCCCCAAACCATGTTATCTTCAAGAAGGTCTCCAGGGACAAGTCGGTGACCATCTACCTGGGGAAGAGGGACTACATTGACCACGTGGACCAAGTAGAACCTGTGGATGGCGTGGTTTTGGTCGATCCTGAGCTCGTGAAAGGGAAGAAAGTCTTTGTGTCTCTGACATGTGCATTCCGCTACGGCCAGGAAGACATTGATGTCATTGGCCTGACCTTCCGCAGAGACCTATATTTCTCCAGGATGCAAGCGTACCCTCCCGTCAACACGAAAACTGCACCAACCAAAATGCAGGAGAGCCTGCTAAAGAAGCTTGGGGTCAATGCTTACCCTTTCCTTCTCACGTTTCCTGACTACTTGCCCTGCTCAGTAGCTCTTCAGCCAGCTCCTCAAGACGTGGGCAAGTGCTGCGGAGTGGACTTTGAAGTGAAAGCATATGCCACAGACGTCGCAGAATTGGAAGAGGAAAGAGTGCCCAAGAAGAGCTCTGTCCGCCTGCTGATTCGAAAAGTCCAGCATGCCCCTTCTGAAATGGGACCCCAGCCCCAGCTGGAGACGGCCTGGCAATTCTTCATGTCCGACAAACCTCTGCACCTGGCTGTCTCTCTCAGCAAGGAGATCTATTTCCATGGCGAGACAATTCCTGTGACAGTGAAAGTGACCAATAACACAGAAAAGACCGTGAAGAAAATTAAAGTATCAGTGGAACAAGTCGCCAATGTGGTCCTGTATTCGAGTGACTACTATGTCAAACCTGTAGCCACAGAGGAGACCCATGAAAAAGTGCCACCAAACGGAACCTTGACAAAGACATTGACGCTTACTCCCTTGCTTGCTAATAATCGAGAAAGGCGGGGCATTGCTCTGGATGGAAAAATCAAGCATGAAGATACCAATTTGGCCTCCAGCACCATCATTAAGGAGGGCATAGACCGAACAGTGCTGGGAATCCTGGTGGCTTATCAGATCAAAGTGAAGCTCACTGTCTCAGGCTTTCTTGGAGACCTCACTTCTAGTGAAGTGTGCACTGACTTACCATTCCGCCTCATGCACCCCCATCCTACAGACTCAGGCAAGGAGAGTTCAATGGGTGAAGATTTGGTCTTTGAGGAGTTTGCTCGTCAAAATCTGAAAGATATGCCTGATAAT---GAAGAAAAAAAAGATAAAGAGGCCC---CTACTGATGACATGGGAAAGCTGATCAAATTTTGGGGACAGGAGAAGCGGTTAACCCAACGGAAGAGACTCCAATGGAATCGAGTCCTCTTTCTTTTGGGCGTGATACTTATTGGCTCTACTTACCAGTTCTTGAGGAGTCACTGGGCCCTGCCTACACTATGGACAGCCAGGTATTCCCAG---CCTGTGAAAATGGCTAGCCGGGACCTTCCTAACACTGAAACAGTAACATCAGACAGTGACTATCAGAAATCCAGTCTAGAAATGGAAGGCAGTGTGCTGGATCCCCAGGTA---ACAGAAGACTGGGAAAAGTTAACACCCTCAGCAACTGTGGCAAAGAAAAACCTAAACACATCCAGGAAAATAGCGAACAACTCT---------ACCCCAGTGACACCTAGGAAAAGGAAGAAAAATTATACCTTAACAACAG---AGCAAATAGTGAAGAACTATACTCCAACCTCATTCAGTAGAAATATTCAGAACCCTACCTCAACTACACCTCAAAGAACTGAGAAC---CACATCGTTACTCCCAAGACAACAGTGAAGAACAATGACACATTGACAACTAGGAAAACAATGGAAAAGAGGCTTCTGGTAACCCCCAAAAGGACAGTGGAGAATAACCCAGGG------ACCCCCAAAGGAATAATTGAGAACACCTCAACTATTCCAAAAAGA------ATAGAGAACACTGTCTCACCTTCTCTAACTAAAGTAATGGAAAAAACAACTCCAACTATTCCTAGAAGAAAAA---AGAATACTCCAGCTGCCCCCCAGAGGGTAGTGGAGAAGAACACTCCAACTTCCCTCAAAAGATTAGTGGAGACTACCCCAACTTCCCCTAAG---------------AATACCCCAACAATCCCCAAGAAAGCAGTGGAGAAGAACACCCCAGCCACCCTCAAGAGAGTGGTGGAGACTACCCCAACTTCC------------------------------------CTTAAG------------------------------------------------AACACCCCAATTACCCCAAAAAGAGTAGTGGAAAAAAAGGATTCAAATACTTCTAAGAGAAGAGAAGAGGAAAATTCCACAACTGTTCACCAAACAGTGATGAAGACAAACACTATGGCACCCAGAACAAGAGTGGAGAACAAGACTTCT---GGATTGAGTATCATGAATACCCCAACCAGAGCTGGAGTACTGACATTGAGAACCTCTTCAATC---AGGATGATAAAGAGAACCTCTACAGCCACTCTTAGAGAAGGAGCACAGAACACAACATTAGCTACCATGGGCATCTTGGCCCCTACCACCCACATCCGGCACTGTGTGTTTGTAGAACCTGTCCCAACAGTTCCTGCCAGCCTCTCCCCCTCAACAGGCATAACATCTTTCCCTGATGAGGCTAGCCATAGCTCT---CCTGAAGCCCCTGAGCTATTAGACCTTCATGCCAAGGGAGAATATCCTCCAGACCTGTTCAGTGTGGAGGAGCGGAGGCAGGGCTGGGTGGTCCTACACCTCTTTGGAATGATATATGTGTTTGTGGCCTTGGCCATTGTGTGTGATGAATACTTTGTCCCAGCCTTGGGGGTCATCACCAATAAGCTACAGATCTCTGAGGATGTGGCTGGAGCCACTTTCATGGCAGCTGGCGGCTCTGCTCCTGAGCTCTTTACCTCACTCATTGGTGTTTTCATCTCCCACAGTAACGTGGGCATTGGCACAATTGTGGGCTCTGCTGTGTTCAACATCCTCTTTGTAATTGGCACTTGTGCCCTATTCTCCAGAGAAGTCCTCAACCTCACCTGGTGGCCTCTATTCCGTGATGTCTCCTTTTATATCTTTGACTTGACGATGCTCATCCTCTTCTTCTTGGATAGTCTAATCACCTGGTGGGAGAGCTTAATGCTCCTCATGGCCTATGCCTTCTATGTCTTTACCATGAAGTGGAACCAACAACTTGAAGTCTGGGTTAAAGAACGACTCAACAGGAGGACGATGGCCAAGATTATGGTTGGGGTAGGCTTTAGCAAGACAGGCAATGGGGACATCCCTGTGGATGATTTGGAAGATAGCAAGAAAGCAAAGCTCCCGTCCATTCTGACCCGAGGAAGCAGTGCAGCCTCGCTACACAACAGCACCATTCGCAGCACCATCTACCAGCTCATGCTGCACACCCTGGACCCCCTAGGGGAAGTCGAAGAAGCTACAGAGCCCGATGAGTTCCCATCAGTCAAAGTTTCTCCAGTTTCTGCTGTGCACACTGCCAAAGATCATGATGAGCCAACCCCTGATGGGCAGGGGGGCCCAGATCCTGGAGCAGATAGTAAAGGTGAAGATGAA------GACAAAGGCGAAAGTGAAGTTCTATGTGAAAATGAAGACAATTCTGAGGATGAAACTAAAGGTCTAGAGGAAGGTGAAAACCAAACAGTAGAAAATAAT------------------------------------GAAGATGAGTCTAAAGATCAGGACAAAGGTGAAACTCAAGGTGAAGGTGATGCTGAG------------------------GATGAAACGGCACTTGTACAGGAAGCTGAAAACCAA------------------GCAGTAGAAGATAGCAAAGTTGAA------GGTGAAACCAAAGTGCAAAATGAACCAGAGGGTCTAGACAAAGATGAAACTCAAGGTGAAGATGAAGGTGCAACCCAAGGAGCTAATGATGATGAAACTGAAGGGGAAGGTGAAATTCGAGGT---------------------------------------------------------------------------------------------------------------------------------------------------------------------------------------------------------CAAGGTACAGAGGAAGGGGATGAGAAGGGTGAAGAAGACCATGGAGAGGGAGGTGCAGGGGAAGGTGAGGAAAGAGATGAAGAAGGTGGAGAG---GGTAAAGAA---------------------------------------------------------------------GAAGGCGCT---------------------------GGAGGAGAGGCAGAGGCAGGTGCTGAGGAAGGTGAAGAAGAA---------------------------------------------------------------------------------------------------GGCGCCGGAGGAGAGGCAGAGGCAGGTGCTGAGGAAGATGAA------------------------------GAAGAAGGCACTGGAGGACAGGCAGAGGCAGGTGCTGAGGAA------------GATGAAGAAGAAGGT------GCCGGAGGAGAGGCAGAGGCAGATGGTGAGGAAGGT---------------------GAAGGAGGTGGAGAAGGTGAAGAA---------------------GAAGAT---GATGGTGACAGTGAAGATGAAGATGAGGAAGATGAG---------GAAGATGAAGAGGAAGAAGAAAATGAGGAGCCTCTGTCACTAGAATGGCCTGAAACAAAGAGTAAACAGGCCATTTACCTCTTCCTTTTACCCATCGTTTTCCCCTTGTGGCTGACGGTTCCAGATGTCAGGAAACCGGAATCTAGGAAGTTCTTTGTGATCACATTTCTGGGTTCCATCCTGTGGATAGCCATGTTCTCCTACCTCATGGTGTGGTGGGCTCACCAGGTTGGTGAAACAATTGGGATTTCTGAAGAGATCATGGGCTTGACAATTCTAGCAGCAGGCACCTCCATTCCTGACCTCATTACAAGTGTTATTGTTGCCAGGAAAGGCCTAGGAGACATGGCTGTGTCCAGCTCGGTGGGCAGCAACATATTTGACATCACCGTGGGTTTGCCAGTTCCTTGGTTACTATTCTCTGTCTTCAACGAGTTACAGCCTGTTCCTGTGAGCAGCAACGGCTTGTTCTGTGCCATTGTTTTGCTCCTTCTCATGCTCCTGTTCGTGATCTCTTCGATAGCATCCTGTAGATGGAGGATGAACAAAATCCTAGGGTTTACCATGTTTCTCCTTTACTTCATATTCTTGATTATCAGTGTAATGTTAGAAGATCGAATCATATCCTGTCCCATCTCCATC
Pseudocheirus_occidentalis  ATGGATTTTGGATCCTTGGAGACCGTTGTGGCGAACTCTGCCTTCATAGCAGCCCGGGGCAGTTTCGATGCCAGCGGGAGTTCCCATTTATCCCGGGACAAGAAGTACCTTTCCAAGCTCAAACTGCCTCCTCTCTCCAAATGTGAATCCCTACGGGACACCCTTAACTTAGAATTTGAAAACATTTGCTCCGAGCAACCTATTGGCAAGCGCCTCTTTCAACAGTTTCTAAAGAATGATGAGCGGTTTGTGCCGGCGGTCGAGTTATGGAGGGATATTGAGGACTACGACACGGCCGATGATGATTTTCGCCTTCAGAAAGCCCAGGGCATCCTTGCCGACTACCTGGACCCCAAGGCCAAGCTTTTCTGCAGCTTCCTGGAGGAGGGGATGGTTGAGAAAGTCAAGGAGAAACACTCGAGCATCCCCAATGGACTCTTTCAGCCTCTTCTTGAGGCAGCCCTGCGTTTCCTGAGCGAGGCTCCCTTCCAAGAGTATCTGGAGAGCTTGTATTTTTTGAGATTCCTACAGTGGAAGTGGCTGGAAGCCCAACCCATCGGGGAAGACTGGTTTTTGGACTTCAGGGTCCTGGGAAAAGGGGGTTTTGGGGAGGTGTCAGGTTGCCAGATGAAAGCCACAGGCAAGATGTATGCCTGTAAAAAACTGAACAAGAAGAGGCTGAAGAAAAGGAAAGGGTATCAAGGCGCCATGGTGGAGAAGAGGATCCTAGCAAAGGTCCACAGCAGGTTTATAGTCTCTTTGGCCTACGCATTTGAAACCAAAACTGACCTCTGTTTGGTGATGACCATCATGAATGGAGGAGACTTAAGGTATCACATTTACAACGTCAACGAGGAGAATCCTGGTTTTGAGGAAGCAAGAGCTGTCTTTTACATTGCTCAGATCATCTGTGGCATGGAACACCTCCACCAGAAGAGAATTGTGTACAGGGATCTCAAACCAGAGAACGTCCTACTGGATAATGATGGGAATGTCCGGATTTCTGATCTTGGCCTTGCAGTGGAGCTAAAGGAAGGACAGACAAAGACAAAGGGTTACGCGGGCACTCCAGGTTTCATGGCGCCAGAATTACTTCGTAGTGAGGAATACGATTTCTCCGTGGACTACTTTGCCTTGGGGGTTACATTATATGAGATGATTGCAGCCAGAGGACCCTTTCGAGCCAGAGGAGAAAAGGTTGAAAATAAGGAGCTCAAACAGAGAATTATTTCTGAGCCTGTGAAGTACACAGAGAAATTCAGCAAGGCCAGCAAGGACTTCTGTGAAGCCCTTCTTGAGAAAGACCCAGGGAAGCGTCTTGGATTCAAAAATGGCAATTGTGATGAGCTCCGAGTCAACATCCTCTTCAAGGATATCAACTGGAGGCAGCTAGAAGCTGGTATGCTGATACCTCCTTTTATCCCTGACTCTAGAACTGTCTATGCAAAGAATATCCAGGATGTTGGTGCCTTTTCCACTGTTAAAGGGATTGTCTTTGACAAAGCAGATACTGAGTTCTTTCAGGAATTTGCAACTGGAAATTGTCCCATACCCTGGCAGGAAGAGATGATCGAAATGGGTATTTTTGGGGACCTGAATGTGTGGCGTGCTGATGGCCAGATGCCGGATGACATGAAGGGGATAGCTGTGGAAGAGCCATCCTCAGCATCCAAGTCAGGAATGTGTCTGATCTCTATGGCAACCGGTGTGAAGAATGCCCCGAACCAGGTCATCTTCAAGAAGGTGTCCCGGGACAAGTCGGTGACCATCTACCTGGGGAAGAGGGACTACATTGACCACGTGGACCAGGTGGAGCCCGTGGATGGTGTCGTCCTGGTCGATCCTGAGCTCGTGAAGGGGAAGAAAGTCTTTGTGTCTCTGACATGTGCGTTCCGCTACGGCCAGGAAGACATCGATGTCATCGGCCTGACCTTCCGCAGAGACCTGTATTTCTCCAGGATGCAAGCGTACCCTCCCACCAACACAGGAAACACACCAACCAAGCTGCAGGAGAGCCTGCTGAAGAAGCTGGGGGTCAATGCCCACCCTTTTCTTCTCACTTTTCCTGACTACTTGCCCTGCTCAGTTGCTCTTCAGCCAGCTCCTCAAGACGTAGGCAAGTGCTGCGGAGTGGACTTTGAGGTGAAAGCGTATGCCATAGACGTCGCAGAAACGGAGGAGGAAAGAGTACCCAAAAAGAGCTCCGTCCGCCTGCTGATTCGAAAAGTCCAGCACGCCCCTCCTGAAATGGGGCCCCAGCCCCAAGTGGAGACCGCCTGGCAGTTCTTCATGTCTGACAAGCCTCTGCACCTGGCCATCTCCCTCACCAAGGAGATCTATTTCCACGGTGAGCCAATTCCTGTAACCGTGAATGTGACCAATAACACAGAAAAGACCGTGAAGAAGATTAAAGTGTCAGTGGAACAAGTCGCCAACGTGGTCCTGTATTCAAGTGACTACTATGTTAAACCCGTTGCCACAGAGGAGGCCCATGAAAAGGTACCACCAAATGGAACCTTAACAAAGACGGTGACACTCATCCCCTTGCTCGCTAATAATCGCGAAAGGCGGGGCATTGCCCTGGATGGAAAAATCAAGCACGAAGATACGAACTTGGCCTCCAGCACCATCATTAAGGAGGGGATAGACAGAACAGTGCTGGGAATCCTGGTGGCTTATCAGATCAAGGTGAAGCTCACTGTCTCAGGCTTTCTGGGAGACTTCACCTCTAGTGAAGTGTGCACCGACTTACCATTTCGCCTCATGCACCCTCAGCCTACAGACCCAGCCAAGGAGAGCTCAATGGGTGAAGATTTGGTCTTTGAGGAGTTTGCTCGTCAAAATCTGAAAGACGCGGCTGATAACGAAGAAGAAAAAAAAGATAAAGAAGCGCCAATTACTGAAGACATGGGGAAGCTGATCAAATTTGGGCGACAGGAAAAGCGGTTAACCCGAAGGAAGAGGCTCCAGTGGAACCGAGTCCTCTTTCTTTTGGGCATGATACTCATTGGCTCTACTTACCAGTTTTTGAGGAGCCACTGGTCCCTGCCTACACTATGGATGGTCAGGTATTCCCAGCATCCTGTGAAAATGGCCAGCAGGGACCTTCCTAATAGTGAAACAGTAACATCGGACAGTAGCCATCAGAAATCCAGTCTAGAAATGGAAGGCAGTACACTGGATCCCCAAATT---ACAGAAGACAGGGACAAGTTAACACCTGCAGCAACTGTGGCAAAGAAAAACCTAAATACACCCAAGAGAATAGTGACAAACTCTACCCCAATGACTACAGTGACACCTAGAAAAAGGAAGAAAAATTATACCTTAACCACGG---AGCAAATAGTGAAGAATTATACTCCAACCACAGTCAGTAGAAATATTCAGAACCCTACTTTAACTACACCTAAAAGAACTGGGAAC---TACACTATTACCCCCAAGATAATGGTGAAAAACAATGACACAATGACAACTAGGAAAACAGGGGAAAATAAACTTCTGGTCACCTCCAAAAGGACAGTGGAGAATACCCCAGGG------ACCCCTAAAGAAATAGTTGAGAATACTCCAACTATTCCAAAAAGAATA---ATAAAGAACACTGTCTCACCTTCTCCAACAAAAGGCATGGAAAAAATAACTCCAACTATTCCTGAAAGAAAAAAGGAGAATACTCTAGCTGCCTCCATAAGAGTAGGAGAGAAGAATACTCCAAGTACCTCCAAAGGACTAGTGGAGACCACCTCAACTTCCCCT------------------------------------AGGAGAACAATGGAAAAGAACATGCCAACTATTACCAAGAAGGCAGTAGAG---------------------------------------------------------------------------------------------------------AATACCTCAACTACCCCCAAGAGCATAGTGGAG---AAGAATTCAAATACTTCTAAGAGAAGAAAAGAGGAAAATTCCCCAACTGTTCACCAAACAATGATGAAGACAAGCACTATGGTACCTAGCACAACAGTGGAGAACAATACTTCTCCTGGATTGAGTATCATGAATACCCCAACCAGAGCTAGAATGCTGACATCAAGAACCTCCTCAATCAGGGTGATGATGAAGAGAACCTCTACAGCCACTCTCAGGGAAGTAGCACATAATACAACATTATCTGCCCTGGGGGTTGTTGTCCCTACCACCCAGATCCGGCACTGTGTGTTTGTAGAACCTGTTCCAACAGTTTCTGTCAGCCTCTCCCCTTCATCAGGCATGACCCCTTTTCCTGACGAGTCTAGCCATAACTCT---CCTGCAGCCCCTAAGTTGTTAGAACTTCACCCCAAGGCAGAATATCCTCCAGACCTCTTCAGTGTGGAGGAGCGGAGGCAGGGCTGGGTGGTCCTTCACCTCTTTGGAATGATATATGTATTTGTAGCTTTGGCCATTGTGTGCGATGAATACTTTGTCCCAGCATTGGGGGTCATCACCAATAAGCTACAGATTTCTGAGGATGTGGCTGGAGCCACCTTCATGGCAGCTGGTGGCTCTGCTCCTGAGCTCTTCACCTCACTCATTGGAGTTTTCATCTCCCACAGCAATGTGGGCATCGGCACAATTGTGGGTTCTGCTGTGTTTAACATCCTCTTTGTCATTGGCACTTGTGCCCTATTCTCCAGAGAAGTCCTAAACCTCACCTGGTGGCCCCTATTCCGTGATGTCTCCTTCTATATCTTTGACTTGATGATGCTGATCCTATTCTTCTTGGACAGCCTGATCAACTGGTGGGAGAGCCTAATGCTCCTCATGGCCTATGCCTTTTATGTCTTTACCATGAAGTGGAACCGGCAACTTGAAGTCTGGGTCAAAGAACAGCTCAACAGGAGGACAATGGCCAAGATTATGGTTGGGACAGGCCTCAGCAAGACAGGCAATGGGAACATCCCTGTGGATGATCTGGAAGACAGTAAGAAAGCAAAGCTCCCGTCCACTCTGACCCGAGGAAGCAGTGCAGCCTCGCTACACAACAGCACCATTCGCAGCACCATCTACCAGCTCATGCTGCACACCTTGGACCCCCTAGGGGAAGTAGAAGAACCTGCAGAGCCCGATGAGCTCCCATCAGTCAAAGTTTCTCCAGCCTCTGCTGTGCACACTGCCAAAGATCATGATGAGCCAACCCCTGATGGGCAGGAGGCTCCAGATACTGGAGCAGATGATAAAGGAGAAGATGAAGGCGAAGGCGAAGGCGAAGGTGAAGTTCTAGATGAAAATGAAGATGATTCTGAGGTTGAAACTAAAGGTCTAGAGGAAGTTGAAAACCAAGTAGTAGAAAATAATGAAGATGAAGGTAAAGATGAAACT------AAAGGTGAAGATGAACCTAAAGGTCAGGACAAAAATGAAACTCAAGGTGAAGATGAAGGTGAAACTCAAAGG------------GCCCATGATGGTGAAATTGAAGGGGAAGGTGAAATTCAGGGTCAAGGTACAGAGGAAGGTGATGAGAAGGGTAAGGAAGAC------CATGGAGAAAGAGGTGCAGGGGAAGGTGCAGAAAGAGATGAAGAAGGTAGAGAAGGTGGAGGTGAAGAAGAAGGCGAAGAGAAGGGTGAGGAAGACCATGGAGAGGGAAGTGCAGAGGAAGGGGAAGAAGAAGTT---------------------------------------------------------------------------AGAGAAGGTGGA---AAAGGT------------------------------------------------------------------------------------------------------GAAGAAGGTGACAAAAAGGGTGAGGATGACCATGGAGAAGGAGATGCAGATGAAGGTGCAGAAAGAGATGAAGAAGGTAGAGAA---GGTGGAGAAGGT------------------------------------------------------------------------------------------------------------------GAAGAAGAAGGTGATGAGAAGGGTGAAGTCCATGAAGAGGGAAGTGCAGGGGAAGGTGAAGAAAGAGATGAAGAAGGTGGAGAAGGTAAAAAAGAA---------------------------------GGTGCAGGAGGAGGGGCAGAGGCAGGTGCTGAGGAAGGTGAAGAAGGAGATAGAGAAGGT---------AGAGAAGAT---------------------------------------------------------------GGAGAAGGTCAAGAAGATGGAGAAGAAGGTGGTAAAGAAGGCATAAAAGAAGGT---------GAAGAAGGTGGAGAAGGT---------------------------GAAGAA---GAAGGTGATGATGACAGTGAAGATGAGGATGAGGAAGAGGAA---GAAGATGAAGATGAAGAAGAAAATGAGGAGCCTCTGTCACTAGAATGGCCTGAAACAAAGAGTAAACAGGCCATTTACCTCTTCCTTTTACCCATTGTTTTCCCCCTGTGGCTGACAGTTCCAGATGTCAGGAAACCGGAATCTAGGAAGTTCTTTGCGATCACATTTCTGGGCTCCATCCTGTGGATAGCCATGTTTTCATACCTCATGGTGTGGTGGGCTCACCAGGTTGGTGAAACAATTGGGATTTCTGAAGAGATCATGGGCTTGACAATCCTAGCAGCAGGCACCTCAATTCCTGACCTCATTACAAGTGTTATTGTTGCCAGGAAAGGCCTAGGAGATATGGCTGTGTCCAGTTCAGTGGGCAGCAATATATTTGACATCACTGTGGGTTTGCCAGTTCCTTGGTTACTCTTCTCTGTCTTCAATGAGTTACAGCCTGTTCCAGTGAGCAGCAATGGCTTGTTCTGTGCAATTGTTTTACTCCTTCTCATGCTCCTGTTTGTGATCTCTTCGATAGCATCCTGTAGATGGAGGATGAACAAAATCCTAGGGTTTACCATGTTTCTCCTTTACTTCATATTCTTGATTGTCAGTGTGATGTTAGAAGATCGAATCATATCCTGTCCTATCTCTATT
Pseudochirops_corinnae  ATGGATTTTGGATCCTTGGAGACAGTTGTGGCCAACTCTGCCTTCATAGCTGCCCGGGGCAGTTTCGATGCCAGTGGGAGTTCCCATTTATCCCGGGACAAGAAGTACTTTTCAAAGCTCAAACTGCCTCCTCTCTCCAAATGTGAGTCCCTACGGGACACTCTTAACTTAGAATTTGAAAACATTTGCTCCGAGCAACCTATTGGCAAGCGCCTCTTTCAACAGTTTCTAAAGAATGATGAGCGGTTTGTCCCGGCGGTCGAGTTATGGAGGGATATTGAGGACTACGACACTGCCGACGACGATTTTCGCCTTCAGAAAGCCCAGGGCATCCTTGCTGACTACCTGGACCCCAAGGCCAAGCTTTTCTGCAGCTTTCTGGAGGAGGGGATGGTTGAGAAAGTCAAGGAGAAACACTCGAGCATCCCCAATGGACTCTTCCAGCCTCTTCTTGAGGCAGCCCTGCGTTACCTGAGCGAGGCTCCCTTCCAAGAGTATCTGGAGAGCTTGTATTTTTTGAGATTCCTACAGTGGAAGTGGCTGGAAGCCCAGCCCATCGGGGAAGATTGGTTTTTGGACTTCAGGGTCCTGGGAAAAGGGGGTTTTGGGGAGGTGTCAGGTTGCCAGATGAGAGCCACAGGCAAGATGTACGCCTGTAAAAAACTGAATAAGAAGAGGCTGAAGAAAAGGAAAGGGTATCAAGGTGCTATGGTAGAGAAGAGGATCCTAGCAAAGGTCCATAGCAGGTTTATAGTCTCTTTGGCCTACGCATTTGAAACCAAAACTGACCTCTGTTTGGTGATGACGATCATGAATGGAGGAGACTTAAGGTATCACATCTACAACGTCAACGAGGAGAATCCCGGTTTTGAGGAAGCAAGAGCCATCTTTTATATTGCCCAGATCATCTGTGGCATGGAACACCTCCATCAGAAGAGAATTGTGTATAGGGATCTCAAACCAGAGAACGTCTTACTGGATAATGAGGGGAATGTCCGGATTTCTGATCTTGGCCTTGCAGTGGAACTAAAGGAAGGACAGACAAAGACAAAGGGTTATGCTGGCACCCCAGGTTTCATGGCGCCAGAATTACTTCGGAGTGAGGAATATGATTTCTCCGTGGACTACTTTGCCTTGGGGGTTACATTGTATGAGATGATTGCAGCCAGAGGACCCTTTCGAGCCAGAGGAGAAAAGGTTGAAAATAAAGAGCTCAAACAGAGAATTATTTCTGAGCCTGTGAAGTACACAGAGAAATTCAGCAAATCCATCAAGGACTTCTGTGAAGCCCTTCTTGAGAAAGACCCAGGCAAGCGCATTGGATTCAAAAACGGCAACTGTGATGAGCTCCGAGTCAACATCCTCTTCAAGGATATTAACTGGAGGCAGCTAGAAGCTGGTATGCTGATACCTCCTTTTATCCCTGACTCTAGAACTGTCTATGCGAAGAATATCCAGGATGTTGGTGCCTTTTCCACTGTTAAAGGGATTGTCTTTGACAAAGCAGATACTGAGTTCTTTCAGGAATTTGCAACTGGAAATTGTCCCATACCTTGGCAGGAAGAGATGATTGAAATGGGTATTTTTGGGGACCTGAATGTGTGGCGTGCTGATGGCCAGATGCCCGATGATATGAAGGGGATAGCCGTGGAAGAGCCATCCTCAGCATCCAAGTCAGGAATGTGTCTGATCTCCATGGCAACCGGTGTGAAGAATGCCCCGAACCAGGTCATCTTCAAGAAGGTGTCCCGGGACAAGTCGGTGACCATCTACCTGGGGAAGAGGGACTACATCGACCACGTGGACCAGGTGGAGCCCGTGGATGGTGTCGTCTTGGTCGATCCCGAGCTTGTGAAGGGGAAGAAAGTCTTTGTGTCTCTGACGTGTGCATTCCGCTACGGCCAGGAAGACATCGATGTCATTGGCCTGACCTTCCGCAGAGACCTGTATTTCTCCAGGGTGCAAGCGTACCCTCCCACCAACACAGGGAACACATCAACCAAGCTGCAGGAGAGCCTGCTGAAGAAGCTGGGGGTCAACGCCTACCCTTTTCTTCTCACGTTTCCTGACTACTTGCCCTGCTCAGTTGCTCTTCAGCCAGCTCCTCAAGACGTGGGCAAGTGCTGTGGAGTGGACTTTGAGGTGAAAGCATATGCCATAGATGTCGCAGAAACGGAGGAGGAAAGAGTGCCCAAAAAGAGCTCTGTCCGCCTGCTGATCCGCAAAGTCCAGCACGCCCCTCCTGAAATGGGGCCCCAGCCCCAAGTGGAGACAGCCTGGCAGTTCTTCATGTCGGACAAGCCTCTGCACCTGGCCGTCTCTCTCACCAAGGAGATCTTTTTCCACGGTGAGCCAATTCCTGTGACCGTGAAAGTAACCAATAACACAGAAAAGACCGTAAAGAAGATTCAAGTGTCAGTGGAACAAGTTGCCAACGTGGTCCTGTATTCGAGTGACTACTATGTCAAACCTGTCGCCACAGAGGAGGCCCATGAGAAGGTGCCACCGAGCGGAACCTTAAAGAAGACGGTGACACTCACCCCCTTGCTCGCTAATAATCGCGAAAGGCGAGGCATCGCCCTGGATGGAAAAATCAAGCACGAAGATACGAACTTGGCCTCCAGCACCATCATCAAGGAGGGGATAGACCGAACAGTGCTGGGAATCCTGGTGGCTTATCAGATCAAGGTGAAGCTCACTGTCTCAGGCTTTCTGGGAGACCTCACCTCTAGTGAAGTGTGCACTGACTTACCGTTTCGCCTCATGCACCCCCAGCCTACA------GCCAAGGACAGCTCAATGGGTGAAGATTTGGTCTTTGAGGAGTTTGCTCGTCAAAATCTGAAAGATGTGGCTGATAACGAAGAAGAAAAAAAAGATAAAGAGGCGCCAACTACTGAAGACATGGGGAAGCTGATCAAATTTTGGGGACAGGAGAAGCGGTTAACCCGACAGAAGAGGCTCCAATGGAACCGAGTCCTCTTCCTTTTGGGCATGATACTCATGGGCTCTACTTACCAGTTTTTGAGAAGCCAACTGTCCCTGCCTACACTATGGATGGTCAGGTATTCCCAGCACCCTGTGAAAATGGCCAGCAGGGACCTTCCTAACCGTGAAACAGTAACATCAGACAGTGGCCATCAGAAATCCAGTCTAGAAATGGAAGGCAGTACACTGGATCCCCAAATT---ACAGAAGACAGGGACAAGTTAACACCTGCAGCAACTGTGGCAAAGAAAAACCTAAATACACCCAAGAGAATAGTGACAAACTCTACCCCAGTGACTCCAGTGATACTTAGGAAAAGGAAGAAAAATTATACCTTAACCACAG---AGCAAATAGTGAAGAATTATACTCCAACCACAGTCAGTAGAAATCTTCAGAACCCTACTTTAACTACACCTAAAAGAACTGAGAAC---TACACGATTACCCCCAAGACAACAGTGAAAAACAATGACACAATGACAACTAGGAAAACAGGGGAAAAGAAACTTCTGGCAACCTCCAAAAGGACAGTGGCGAATACCTCGGGG------ACCCCTAAAGAAATAGTTGAGAATACCCCAACTATTCTAAAAAGAATA---ATAGAGAACACTGTCTCACCTTCTCTAACAAAAGTCGTGGAAAAAACAACTCCAACTATTCCTAAAAGAAAAAAGGAGAATACTCCAGCTGCCCCCAAGAGAGTAGTAGAGAAGAATATTCCAAGTACCTCCAAAGGACTAGTGGAGACCACTCCCACTTCCCCT------------------------------------AAGAGAGCAGTGGAAAAGAACACCCCAAGTATTTCCAAGAAAGCAGTGGAG---------------------------------------------------------------------------------------------------------AATACCTCAATTATCCCCAAGAGAGTAGTGGAAAAGAAGAATTCAAATACTTCTAAGAGAAGAGAAGAGGAAAATTCCCTGACTGTCCACCAAACAATGATGAAGACAAGCACTATGGTACCTACCACAACAGTGGAGAACAATACTTCTCCTGGATTGAGTATTGTGAATACCCCAACCAGAGCTAGAATGCTGACATCAAGAATCTCCTCAACCAGGGTGATGATAAAGAGAACCTCTACAGCCACTCTCAGGGGAGTAGCACATAATACAACATCATCTGCCCTGGGCATTGTTGCCCCTACCACCCAGATCCGGCACTGTGTGTTTGTAGAACCTGTTCCAACAGTTTCTGTTAGCCTCTCCCCTTCATCAGGCATGACCCCTTTCCCTGATGAGGCTAGCCATAACTCT---CCTGCAGCCCCTAAGTTGTTAGAACTTCACCCCAAGGCAGAATACCCTCCAGACCTCTTCAGTGTGGAGGAGCGGAGGCAGGGCTGGGTGGTCCTACACCTCTTTGGAATGATATATGTGTTTGTAGCCTTGGCCATTGTGTGTGATGAATACTTTGTCCCAGCATTGGGGGTCATCACGAATAAGCTACAGATCTCTGAGGATGTGGCTGGAGCCACTTTCATGGCAGCTGGTGGCTCTGCTCCAGAGCTCTTCACCTCACTCATTGGTGTTTTCATCTCCCACAGCAATGTGGGCATTGGCACAATTGTGGGTTCTGCTGTGTTCAACATCCTCTTTGTCATTGGCACTTGTGCCCTATTCTCCAGAGAAGTCCTCAACCTCACCTGGTGGCCCCTATTCCGGGATGTCTCCTTCTATATCTTTGACTTGATGATGCTTATCCTCTTCTTCTTGGACAGCCTGATCACTTGGTGGGAGAGCCTAATGCTCCTCATGGCCTATGCCTTCTATGTCTTTACCATGAAGTGGAACCGACAACTTGAAGTGTGGGTCAAAGAACAGCTCAACAGGAGGACAATGGCCAAGATTATGGTTGGGACAGGCCTCAGCAAGACAGGCAATGGGGACATCCTTGTGGATGATCCAGAAGATAGCAAGAAAGCAAAGCTCCCGTCCACTCTGACCCGAGGAAGCAGTGCAGCCTCGCTACACAACAGCACCATTCGCAGCACCATCTACCAGCTCATGCTGCACACCTTGGACCCCCTAGAGGAAGTAGAAGAACCTGCAGAGCCCGATGAGCTCCCATCAGTCAAAGTTTCTCCAGCCTCTGCTGTGCACACTGCCAAAGATCATGATGAGCCAACCCCTGATGGGCAGGAGGGTCCAGATACTGGAGCAGATGATAAA------GATGAA------GATGAAGGTGAAGGTGAAGTTCTAGAAGAAAATGAAGATGATTCTAAGGTTGAAACTAAAGGTCTAGAGGAAGTTGAAAACCAAGCAGTAGAAAATAATGAAGATGTAGGTCAAGATGAAGCC------AAAGATGAAAATGAACCTAAAGGTCAGGACAAAGATGAAACTCAAGGTGAAGGTGATGCTGAG------------------------GATGAAACTGGAGTTTTAGAGGAGGTTGAAAACCAA------------------GCAGTAGAAAATAGTGAAGTAGAG------GGTGAAACCAAAGGTGAAGATGAACCAGAAGGTCAGGACAAAGATGAAACTCAAGGTGAAGATGAAGGTGAAACCCAAAGGGCCAATGATGATGAAATTGAAGGGGAAAGTGAAACTCAGGGTCAAGGTACA---------------------------------------------------------------------------------------------------------------------------------------------------------------------------------------------------------GAGGAAGGTGATGAGAAGGGTAAGGAAGACCATGGAGAGAGAGATGGCAGGGAAGGTGAAGAAAGAGATGAAGAAGGTGGAGAA---GGTGAAGAAGGT------------------------------------------------------------------------------------------------------------------GAAAAAGGTGACGTAAAGGATGAAGATGACCATGGAGAAGGAGGTGCAGGTGAAGGTGCAGAAAGAGATGAAGAAGGTAGAGAAGGTAAA---GAA---------------------------------GGTATAGGAGAAGGGGCAGAGGCAGGTGCTGAGGAAGGTGAAGAAGGAGGTGGAGAAGGT---------AGAGAAGAT---------------------------------------------------------------GGAGAAGGTAGAGAAGATGGA---GAAGGTGGAAAAGAAGGCATAAAAGAAGGT---------GAAGAAGGTGGAGAAGGTGAAGAA---------------------GAAGAA---GAAGGTGATGATGACAGTGAAGATGAGGATGAGGAAGAAGAG---GAAGAAGAAGATGAAGAAGAAAATGAGGAGCCTCTGTCACTAGAATGGCCTGAAACAAAAAGTAAACAGGCCATTTACCTCTTCCTTTTACCTATCGTTTTCCCCCTGTGGCTGACGGTTCCAGATGTCAGGAAACCGGAATCTACGAAGTTCTTTGCGATCACATTTCTGGGCTCCATCCTGTGGATAGCCATGTTCTCATACCTCATGGTGTGGTGGGCTCACCAGGTTGGTGAAACAATTGGGATTTCTGAAGAGATTATGGGCTTGACAATCCTAGCAGCAGGCACCTCAATTCCTGACCTCATTACAAGTGTTATTGTTGCCAGGAAAGGCCTAGGAGATATGGCTGTGTCCAGTTCAGTGGGCAGCAACATATTTGACATCACTGTGGGTTTGCCAGTTCCTTGGTTACTCTTCTCTGTCTTCAATGAGTTACAGCCTGTTCCAGTGAGCAGCAATGGCTTGTTCTGTGCAATTGTTTTACTCCTTCTCATGCTCCTGTTTGTGATCTCTTCGATAGCATCCTGTAGATGGAGGATGAACAAAATCCTAGGGTTTACCATGTTTCTCCTTTACTTCATATTCTTGATTATCAGTGTAATGTTAGAAGATCGAATCATATCCTGTCCCATCTCTATC
Pseudochirops_cupreus  ATGGATTTTGGATCCTTGGAGACAGTTGTGGCCAACTCTGCCTTCATAGCTGCCCGGGGCAGTTTCGATGCCAGTGGGAGTTCCCATTTATCCCGGGACAAGAAGTACTTTTCCAAGCTCAAACTGCCTCCTCTCTCCAAATGTGAATCCCTACGGGACACTCTTAACTTAGAATTTGAAAACATTTGCTCCGAGCAACCTATTGGCAAGCGCCTCTTTCAACAATTTCTAAAGAATGATGAGCGGTTTGTACCGGCGGTCGAGTTATGGAGGGATATTGAGGACTACGACACTGCCGACGACGATTTTCGCCTTCAGAAAGCCCAGGGCATCCTTGCTGACTACTTGGACCCCAAGGCCAAGCTTTTCTGCAGCTTTCTGGAGGAGGGGATGGTTGAGAAAGTCAAGGAGAAACACTCGAGCCTCCCCAATGGACTCTTCCAGCCTCTTCTTGAGGCAGCCCTGCGTTACCTGAGCGAGGCTCCCTTCCAAGAGTATCTGGAGAGCTTGTATTTTTTGAGATTCCTACAGTGGAAGTGGCTGGAAGCCCAGCCCATCGGGGAAGATTGGTTTTTGGACTTCAGGGTCCTGGGAAAAGGGGGTTTTGGGGAGGTGTCAGGTTGCCAGATGAGAGCCACAGGCAAGATGTACGCCTGTAAAAAACTGAATAAGAAGAGGCTGAAGAAAAGGAAAGGGTATCAAGGTGCTATGGTAGAGAAGAGGATCCTAGCAAAGGTCCATAGCAGGTTTATAGTCTCTTTGGCCTACGCATTTGAAACCAAAACTGACCTCTGTTTGGTGATGACGATCATGAATGGAGGAGACTTAAGGTATCACATCTACAACGTCAACGAGGAGAATCCCGGTTTTGAGGAAGCAAGAGCCATCTTTTACATTGCCCAAATCATCTGTGGCATGGAACACCTCCATCAGAAGAGAATTGTGTATAGGGATCTCAAACCAGAGAACGTCTTACTGGATAATGATGGGAATGTCCGGATTTCTGATCTTGGCCTTGCAGTGGAACTAAAGGAAGGACAGACAAAGACAAAGGGTTATGCTGGCACCCCAGGTTTCATGGCGCCAGAATTACTTCGGAGTGAGGAATATGATTTCTCTGTGGACTACTTTGCCTTGGGGGTTACATTGTATGAGATGATTGCAGCCAGAGGACCCTTTCGAGCCAGAGGAGAAAAGGTTGAAAATAAAGAGCTCAAACAGAGAATTATTTCTGAGCCTGTGAAGTACACAGAGAAATTCAGCAAATCCATCAAGGACTTCTGTGAAGCCCTTCTTGAGAAAGACCCAGGGAAGCGCATTGGATTCAAAAACGGCAACTGTGATGAGCTCCGAGTCAACATCCTCTTCAAGGATATTAACTGGAGGCAGCTAGAAGCTGGTATGCTGATACCTCCTTTTATCCCTGACTCTAGAACTGTCTATGCAAAGAATATCCAGGATGTTGGTGCCTTTTCCACTGTTAAAGGGATTGTCTTCGACAAAGCAGATACTGAGTTCTTTCAGGAATTTGCAACTGGAAATTGTCCCATACCCTGGCAGGAAGAGATGATTGAAATGGGTATTTTTGGGGACCTGAATGTGTGGCGTGCTGATGGCCAGATGCCAGATGACATGAAGGGGATAGCCGTTGAAGAGCCATCCTCAGCATCCAAGTCAGGAATGTGTCTGATCTCCATGGCCACCGGTGTGAAGAATGCCCCAAACCAGGTCATCTTCAAGAAGGTGTCCCGGGACAAGTCGGTGACCATCTACCTGGGGAAGAGGGACTACATTGACCACGTGGACCAGGTGGAGCCCGTGGATGGTGTCGTCCTGGTCGATCCCGAGCTTGTGAAGGGGAAGAAAGTCTTTGTGTCTCTGACGTGTGCATTCCGCTACGGCCAGGAAGACATCGATGTCATTGGCCTGACCTTCCGCAGAGACCTGTATTTCTCCAGGGTGCAAGCGTACCCTCCCACCAACACAGGGAACACATCAACCAAGCTGCAGGAGAGCCTGCTGAAGAAGCTGGGGGTCAACGCCTACCCTTTTCTTCTCACGTTTCCTGACTACTTGCCCTGCTCAGTTGCTCTTCAGCCGGCTCCTCAAGACGTGGGCAAGTGCTGCGGAGTGGACTTTGAGGTGAAAGCATATGCCATAGATGTCCCAGAAACGGAGGAGGAAAGAGTGCCCAAAAAGAGCTCTGTCCGCCTGCTGATCCGCAAAGTCCAGCACGCCCCTCCTGAAATGGGGCCCCAGCCCCAAGTGGAGACAGCCTGGCAGTTCTTCATGTCGGACAAGCCTCTGCACCTGGCCGTCTCTCTCACCAAGGAGATCTATTTCCACGGTGAGCCAATTCCTGTGACCGTGAAAGTAACCAATAACACAGAAAAGACCGTGAAGAAGATTCAAGTGTCAGTGGAACAAGTTGCCAATGTGGTCCTGTATTCGAGTGACTACTATGTCAAACCTGTCGCCACAGAGGAGGCCCATGAGAAGGTGCCACCGAGCGGAACCTTAAAGAAGACAGTGACGCTCACCCCCTTGCTCGCTAATAATCGCGAAAGGCGAGGCATCGCCCTGGATGGAAAAATCAAGCACGAAGATACGAACTTGGCCTCCAGCACCATCATCAAGGAGGGGATAGACCGAACAGTGCTGGGAATCCTGGTGGCTTATCAGATCAAGGTGAAGCTCACTGTCTCAGGCTTTCTGGGAGACCTCACCTCTAGTGAAGTGTGCACTGACTTACCATTTCGCCTCATGCACCCCCAGCCTACA------GCCAAGGACAGCTCAATGGGTGAAGATTTGGTCTTTGAGGAGTTTGCTCGTCAAAATCTGAAAGATGTGGCTGATAACGAAGAAGAAAAAAAAGATAAAGAGGCGCCAGCTACTGAAGACATGGGGAAGCTGATCAAATTTTGGGGACAGGAGAAGCGGTTAACCCGACAGAAGAGGCTCCAATGGAACCGAGTCCTCTTCCTTTTGGGCATGATACTCACGGGCTCTTCTTACCAGTTTTTGAGGAGCCAACTGTCCCTGCCTACACTATGGATGGTCAGGTATTCCCAGCACCCTGTGAAAGTGGCCAGCAGGGACCTTCCTAACCGTGAAACAGTAACATCAGACAGTGGCCATCAGAAATCCAGTCTAGAAATGGAAGGCAGTACACTAGATCCCCAAATT---ACAGACGACAGGGACAAGTTAACACCTGCAGCAACTGTGGCAAAGAAAAACCTAAATACACCCAAGAGAACAGTGACAAACTCTAGCCCAGTGACTCCAGTGACACTTAGGAAAAGGAAGAAAAATTATACCTTAACCACAG---AGCAAATAGTGAAGAATTATACTCCAACCACAGTCAGTAGAAATATTCAGAACCCTACTTTAACTACACCTAAAAGAACTGAGAAC---TACACAATTACCCCCAAGACAACAGTGAAAAACAATGACACAATGACAACTAGGAAAACAGGGGAAAAGAAACTTCTGGCGACCTCCAAAAGGACAGTGGAGAATACCTCGGGG------ACCCCTAAAGAAATAGTTGAGAATACCCCAACTATTCTAAAAAGAATA---ATAGAGAACACCGTCTCACCTTCTCCAACAAAAGTCGTGGAAAAAACAACTCCAACTATTCCTAAAAGAAAAAAGGAGAATACTCCAGCTGCCCCCAAGAGAGTAGTAGAGAAGAATATTCCAAGTACCTCCAAAGGACTAGTGGAGACCACTCCAACTTCCCCT------------------------------------AAGAGAGCAGTGGAAAAGAACACCCCAAGTATTTCCAAGAAAACAGTGGAG---------------------------------------------------------------------------------------------------------AATACCTCAACTATCCCCAAGAGACTAGTGGAAAAGAAGAATTCAAATACTTCTAAGAGAAGAGAAGAGGAAAATTCCCTGACTGTTCACCAAACAATGATGAAGACAAGCACTATGGGACCTAGCACAACAGTGGAGAGCAATACTTCTCCTGGATTGAGTATTGTGAATACCCCAACCAGATCTAGAATGCTGACATCAAGAATCTCCTCAACCAGGGTGATGATAAAGAGAACCTCTACAGCCACTCTCAGGGGAGTAGCACATAATACAACATTATCTGCCCTGGGCATTGTTGCCCCTACCACCCAGATCCGGCACTGTGTGTTTGTAGAACCTGTTCCAACAGTTTCTGTTAGCCTCTCGCCTTCATCAGGCATGACCTCTTTCCCTGATGAGGCTAGCCATAACTCT---CCTGCAGCCCCTAAGTTGTTAGAACTTCACCCCAAGGCAGAATACCCTCCAGACCTCTTCAGTGTGGAGGAGCGGAGGCAGGGCTGGGTGGTCCTACACCTCTTTGGAATGATATACGTGTTTGTAGCCTTGGCCATTGTGTGTGATGAATACTTTGTCCCAGCATTGGGGGTCATCACGAATAAGCTACAGATCTCTGAGGATGTGGCTGGAGCCACTTTCATGGCAGCTGGTGGCTCTGCTCCAGAGCTCTTCACCTCACTCATTGGTGTTTTCATCTCCCACAGCAATGTGGGCATTGGCACAATTGTGGGTTCTGCTGTGTTCAACATCCTCTTTGTCATTGGCACTTGTGCCCTATTCTCCAGAGAAGTCCTCAACCTCACCTGGTGGCCCCTATTCCGGGATGTCTCCTTCTATATCTTTGACTTGATGATGCTTATCCTCTTCTTCTTGGACAGCCTGATCACTTGGTGGGAGAGCCTAATGCTCCTCATGGCCTATGCCTTCTATGTCTTTACCATGAAGTGGAACCGACAACTTGAAGTCTGGGTCAAAGAACAGCTCAACAGGAGGACAATGGCCAAGATTATGGTTGGGACAGGCCTCAGCAAGACAGGCAATGGGGACATCCCTGTGGATGATCCAGAAGATAGCAAGAAAGCAAAGCTCCCGTCCACTCTGACCCGAGGAAGCAGTGCAGCCTCGCTACACAACAGCACCATTCGCAGCACCATCTACCAGCTCATGCTGCACACCTTGGACCCCCTAGGGGAAGTAGAAGAACCTGCAGAGCCCGATGAGCTCCCATCAGTCAAAGTTTCTCCAGCCTCTGCTGTGCACACTGCCAAAGATCATGATGAGCCAACCCCTGATGGGCAGGAGGGTCCAGATACTGGAGCAGATGATAAAGGTGAAGATGAA------GATGAAGGTGAAGGTGAAGTTCTAGATGAAAATGAAGATGATTCTAAGGTTGAAACTAAAGGTCTACAGGAAGTTGACAACCAAGCAGTAGAAAATAATGAAGATGTAGGTCAAGACGAAACC------AAAGGTGAAAATGAACCTGAAGGTCAGGACAAAGATGAAACTGAAGGTGAAGGTGATGCTGAG------------------------GATGAAACTGGAGTTTTAGAGGAGGTTGAAATCCAA------------------GCAGTAGAAAATAGTGAAGTAGAG------GGTGAAACCAAAGGTGAAGATGAACCAGAAGGTCAGGACAAAGATGAAACTCAAGGTGAAGATGAAGGTGAAACCCAAAGGGCCAATGATGATGAAATTGAAGGGGAAAGTGAAACTCAGGGTCAAGGTACA---------------------------------------------------------------------------------------------------------------------------------------------------------------------------------------------------------GAGGAAGGTGATGAGAAGGGTAAGGAAGACCATGGAGAGAGAGATGCCGGGGAAGGTGCAGAAAGAGATGAAGAAGGTAGAGAA---GGTGGAGAAGGT------------------------------------------------------------------------------------------------------------------GAAGAAGGTGATGTAAAGGGTGAAGATGACCATGGAGAAGAAGGTGCAGATGAAGGTGCAGAAAGAGATGAAGAAGGTAGAGAAGGTAAA---GAA---------------------------------GGTATAGGAGAAGGGGCAGAGGCAGGTGCTGAGGAAGGTGAAGAAGGAGGTGGAGAAGGT---------AGAGAAGAT---------------------------------------------------------------GGAGAAGGTAGAGAAGATGGA---GAAGGTGGAAAAGAAGGCATAAAAGAAGGT---------GAAGAAGGTGGAGAAGGTAAAGAA---------------------GAAGAA---GAAGGTGATTATGACAGTGAAGATGAGGATGAGGAAGAAGAG---GAAGAAGAAGATGAAGAAGAAAATGAGGAGCCTCTGTCACTAGAATGGCCTGAAACAAAGAGTAAACAGGCCATTTACCTCTTCCTTTTACCCATCGTTTTCCCCCTGTGGCTGACGGTTCCAGATGTCAGGAAACCGGAATCTACGAAGTTCTTTGCGATCACATTTCTGGGCTCCATCCTGTGGATAGCCATGTTCTCATACCTCATGGTGTGGTGGGCTCACCAGGTTGGTGAAACAATTGGGATTTCTGAAGAGATTATGGGCTTGACAATCCTAGCAGCAGGCACCTCAATTCCTGACCTCATTACAAGTGTTATTGTTGCCAGGAAAGGCCTAGGAGATATGGCTGTGTCCAGTTCAGTGGGCAGCAACATATTTGACATCACTGTGGGTTTGCCAGTTCCTTGGTTACTCTTCTCTGTCTTCAATGAGTTACAGCCTGTTCCAGTGAGCAGCAATGGCTTGTTCTGCGCAATTGTTTTACTCCTTCTCATGCTCCTGTTTGTGATCTCTTCGATAGCATCCTGTAGATGGAGGATGAACAAAATCCTAGGGTTTACCATGTTTCTCCTTTACTTCATATTCTTGATTATCAGTGTAATGTTAGAAGATCGAATAATATCCTGTCCCATCTCTATC
Sarcophilus_harrisii  ATGGATTTTGGATCTTTGGAGACTGTTGTGGCCAATTCTGCCTTCATAGCTGCCCGGGGCAGCTTCGATGCAAGTGGTAGTTCCCACTTAGCCCGGGACAAGAAATACTTTTCAAAGCTCAAACTTCCTCCTCTCTCCAAATGTGAATCCCTACGGAACACTCTTAACTTAGACTTTGAAAACATTTGCTCTGAGCAGCCTATTGGCAAGCGCCTCTTTCAGCAGTTCCTAAAGAATGAGGAGCAACATGTCCCCGCGGTGGAGTTATGGAGAGACATTGAAGATTACGACACTGCTGATAATGATTTTCGCCTTCAGAAAGCCCAGGCCATCCTTGCTGGCTACCTGGACCCCAACGCCAAGCTTTTCTGCAGCTTCCTAGAAGAGGGGATGATTGAGAAGGTCAAGGAGAAACACTCAAGCATCCCCAATGGACTATTCCAGCCTCTTCTTCAAGCAACCCTGGGCTACCTGAGCGAAGCTCCCTTCCGAGAGTACTTGGAGAGTTTGTATTTCATGAGATTCCTGCAGTGGAAATGGCTGGAAGCCCAGCCCATCGGGGAAGACTGGTTTTTGGACTTCAGGGTCTTGGGAAAAGGGGGTTTTGGGGAGGTTTCAGGTTGCCAGATGAAAGCCTCAGGCAAGATGTACGCCTGTAAAAAACTGAATAAGAAGAGGCTGAAGAAAAGAAAAGGGTATCAAGGTGCAATTGTAGAGAAGAGAATTCTAAGCAAGGTCCATAGCAGATTTATAGTCTCTTTGGCCTATGCATTTGAAACCAAAACTGACCTCTGTTTGGTGATGACAATCATGAATGGAGGAGACTTAAGGTATCACATCTACAATGTTAATGAGGAGAATCCTGGTTTTGAGGAAGCAAGAGCCATCTTTTACATTGCTCAGATCATCTGTGGCATGGAACATCTCCATCAGAAGAGGATTGTGTATCGGGATCTCAAACCAGAGAATGTCCTATTGGATAATGATGGCAATGTCCGTATTTCTGATCTTGGCCTTGCTGTGGAACTGAAGGAAGGAGAGACAAAGACAAAAGGTTATGCAGGCACCCCAGGTTTCATGGCGCCAGAATTGCTTCAGAGTGAGGAATACGATTTCTCTGTGGACTACTTTGCCTTGGGGGTTACATTATATGAGATGATTGCAGCCAGGGGACCTTTTCGAGCCAGAGGAGAAAAGATTGAAAACAAAGAGCTCAAACAAAGAATTATTTCTGATCCTGTGACATACTCGGAGAAATTTAGCAAGGCTAGCAAGGACTTCTGTGAAGGTCTTCTTGAAAAAAATCCAGAGAAACGCCTTGGATTCAAAAATGGCAACTGTGATGAGCTCCGAGCCAATGTCCTCTTCAAGGACATTAATTGGAGGCAGCTAGAAGCTGGTACATTGGAACCTCCTTTTATTCCTGACTCTAGAACTGTCTATGCAAAAAACATTCAGGATGTTGGTGCCTTTTCCACTGTTAAAGGGATTGTCTTTGATAAAACAGATACAGAGTTCTTTCAGGAATTTGCAACTGGAAATTGTCCCATACCCTGGCAGGAAGAGATGATTGAAATGGGAATTTTTGGGGACCTGAATGTGTGGCGTGCTGATGGCCAGATGCCTGATGACATGAAGGGGACAGCTGTGGAAGAGCCATCCTCATCATCTAAGTCAGGAATGTGTTTGATCTCCATGGCCACGGGTGTGAGGAATGCCCCAAACAACGTGATCTTCAAGAAGGTCTCCCGGGACAAGTCAGTGACCATCTACCTAGGGAAGAGGGACTACATTGACCACGTGGATAAGGTGGAGCCTGTGGATGGCGTCGTGCTGGTCGATCCTGAGCTGGTGAAAGGGAAGAAAGTCTTTGTGACGCTGACGTGTGCGTTCCGCTACGGCCAGGAAGACATTGATGTCATCGGCCTGACCTTCCGGAGAGACCTGTACTTCTCCAAGGTGCAAATTTACCCTCCCGTCAGCACGGCCAACAAGCCAACCAAGCTGCAAGAGAGCCTGCTGAAGAAGCTGGGGAGCAACGCCTACCCTTTCCTTCTCACGTTTCCTGACTACTTGCCCTGCTCAGTTGCTCTTCAACCGGCTCCTCAAGATGTGGGCAAGTGCTGCGGAGTGGACTTTGAGGTGAAGGCGTACGCTACAGAAAACACAGAAATAGAAGAGGAAAAAGTGCCCAAAAAGAGCTCCGTCCGCCTGCTGATCCGCAAGGTGCAGCACGCCCCTCCCGAGCTGGGCCCGCAGCCCCAGGTGGAGACCGCCTGGCAGTTCTTCATGTCCGACAAGCCCCTGCACCTGGCCATCTCCCTCAGCAAGGAGATCTTTTTCCATGGGGAGCCAATTCCCGTGACCGTGACTGTGACCAACAACACGGAGAAGACCGTGAAGAAGATTAAAGTGCAAGTGGAACAAGTCGCCAACGTGGTCCTGTATTCGAGTGACTACTATGTCAAACCTGTAGCCATGGAGGAGGCCAATGAAAAAGTGCCACCAAATGGAGTCTTAACGAAGACACTGACCCTTACCCCCTTGCTCGCTAATAACCGAGAAAGGCGGGGCATTGCCCTGGATGGAAAAATAAAGCATGAAGACACGAACTTGGCCTCCAGCACCATCATTAAGGAGGGCATAGACCGAGCAGTGCTGGGCATCCTGGTGTCTTACCAGATCAAAGTGAAGCTCACTGTCTCAGGCTTTCTGGGCGACCTCACCTCTAGTGAAGTGGGCACCGACCTGCCGTTCCGCCTCATGCACCCCCAGCCTGTGGATCCAGCCAAGGACAGCTCAACGGGTGAGGATTTGGTCTTTGAGGAGTTTGCTCGTCAGAATCTGAAAGACGGGGCTGAAAATGAAGAAGAAAAA------AAAGAGGGGCCGGAAAACGATGAAATGGGGAAACTGATCAAATTTGGGGGGCAGGAGAAGCGGTTAGCTCGTCGTAAGAAGCTCCGATGTAATCGAGTCCTTTTTCTTTTGGGCATGATACTCATTGGCTCTTCTTACCACTTTCTGAAGAGCCACTGGTCCATGCCTAAACTGTGGACAGCCATGTATTCTCAGAACCCTGTGAAAATGGCCAGCCGGGATCTTTCTGACAGTGAAACAGTAATATCAAATAGTGACCATCAGGAATCCATTCTAGAAATGGAAGGCAGTACACTGCACTCACAAGTT---ACAGAAGGCAGGGACAAATTAACAACCTCAGCAACTATTGCAAAGAAAAACTTAAACGCACCCAGGAGAATAATGGATACCTCTAACCCTGGGACTCCAGAGACACCTAGGAGAAGGAAGAAAAATTATATTTTAATAACTGACAAGCAAATAGTGAAGAACTATACTCCAACCACATTCAGTAGAAATGTTCAGAGACCTACCTCAACTACACCTAAAAAAATTGAGAAT---CACGTGATTATCCCCAAGGTAAAAGTGAAAATCAATGACACAATGACACTTAGGAAAACAATGGAAAAGAAGCTTCTGGCTATCCCCAAAAGGACAGTAAAAAATATGCCAAGA------ACCCCCAAAGGAATAGTTGAGAATACCCCAACTAGTCTAAAAAGAATA---ATAGAGAACACTGCCTCACCTTCTCCAGCAAAAGTAGTAATACAAACAACTCCAACTATTCCTAAAAGAATAAAGGAAAAAATCCCAGCTGTTCCCAAAAGAGTAGTGGAG------------------------------------------------------------------------AATACTTCAATTACCTCCAAGAGA------------------------------------------------------------------------------------------------------------------------------------------------------------------------------GTAGTGGAAAAGAAGAATTCAAATACTTCAAAGAGAAGAGGAGCAGAAAATTCCCCAACTGCTCATCCAACAATGATGGAGACAAGCACTGTGGTATCTAGCACAACTGTGGAGAACACCACCTCTCCTAGATTGGGAGTCATGAATACCCCAACCAGAGCTAGGGTATTGACATCGAGAACCTCCTCAACCAGAGTGATGATAAAGAGAACTTCTTCAGACACTCTCAGGGAAGGAGCACATAACACAATATCCTCTGCCATGGACATCATTACCCCTACCACCCAGATTCGGGACTGTGGTTTTGTAGATCATGTCCCAACAGTTCCTGTCAGCCTCTCTCCTTCAACAGACATGACCCCTTTCTCTCCTGAAGATAGCCATAACTCC---CCTACAGATCCTAAACTGTTGAACTTTCAGCCCAAGGGGGAATACCCTGAAGACCTGTTCAGTGTGGAGCAACGGCAGCAAGGCTGGGTAGTCTTACATCTCTTTGGAATGATATATGTGTTTGTGGCTTTGGCCATTGTGTGTGATGAATTCTTTGTCCCAGCCTTGGGCGTCATCACCGATAAGCTACAGATTTCTGAGGATGTGGCCGGAGCCACCTTCATGGCAGCTGGGGGCTCTGCTCCTGAGCTCTTCACTTCACTCATTGGTGTTTTCATCTCTCACAGCAATGTGGGCATTGGCACAATTGTGGGCTCTGCTGTGTTCAACATCCTCTTTGTCATTGGCACTTGTGCTCTGTTCTCCAGAGAAGTCCTCAACCTCACTTGGTGGCCCCTGTTCCGAGATGTCTCCTTTTATATCTTTGACTTGATGATGCTCATCATCTTTTTTTTGGACAGCATGATCACCTGGTGGGAGAGCTTAATGCTCCTCATGGCTTATGCGTTCTATGTCTTTACCATGAAATGGAACCAACAACTTGAAATCTGGGTTAAAGAACAGCTTAATAAGAGGACAGTGTCCAAGATTATGATTGGAATGGGTCTCAATAAGACAGGCAATGGTGACATCCCTGTGGATGATGAGGACAATAGCAAGAAACTGAAGCTCCCGTCCAGTCTGACCCGAGGAAACCGTACGACCTCGCTACACAACTGCACCATTCGCAGTACCATCTACCAGCTCATGCTGCACACGCTGGACCCGCTAGGGGAAGTGGAAGAACCTGCAGAGCCCGATGAGCTCCCAGCAGTCAAAGTTTCTCCAGCTTCTGTTGTGCGCGCTGCCAAAGATCATGATGAACCAACCCTTGATGGGCAGGAGGATGCAGCTGCTGCAGGAGAGGATAAAGGTGAA------------GGTGAAGGTAAAGATAAAGTTCTGGATGGAAATGAA------------------------------------------------GAAGGAGAA------------------------------------AAAAATGAAGATGAACCCCAAGGACAGGACAGAGATGAAATTCAAGGGAAAAGT------------------------------------------------------------------------------------------------------------------------------------------------------------------------------------------------------------------------------------------CAAGGTCAAGGTATAGAGGAAGAAGAGAAGAAGAGTAAAGAAGACCATGGAGAGGGA------------GATGCAGAAAGAGATGAAGGTGGAAAAGAAGGTGTAAAGGAAGGTGAAGAAAAAGGTGAAGAAAAAGGTGAAGAAAAAAGTGAAGAA---------GAAGGTGAAGAAGAAGGTGAAGAAAAAGGTGAAGAAGGTGAAGAAGAAGGT---GAAGAAGGTGAAGAAGTTGAAGAAGAAAGTGAAGAAGAAGGTGAAGAAGAAGGTGAAGAA---------------------------------------------------------GGTGAAGAAAAAGGTGAAGAAAAAGGTGAAGAAGAAGTTGAAGAAGAAGGTGAAGAAAAAGGTGAAGAAGAAGGTGAA---GAAGAAGGTGAAGAAAAAGGTGAAGAAGAAGGTGAAGAAAAAGGTGAAGAAGAAGTTGAAGAAGAAGGTGAAGAAAAAGGT---GAA---------GAAGGTGAAGAAAAAGGTGAAGAAGGTGAAGAAAAAGGTGAAGAAGAAGGTGAAGAAGGTGAAGAAAAAGATGAAGAAGAAGGTGAAAAAGGT---GAAGAAGGTGAAGAA---AAAGATGAAGAAGAAGGTGAAAAAGGTGAA------------------------------------------------------------GAAGAA------GGTGAAGAAAAAGTTGAAGAAGGTGAA---------------GAAAAAGGT---GAAGAAGGTGAA------------GAAGAAGGTGAGGATGGCAGTGAAGATGAGGATGAGGAT---GAGGAAGAAGATGAAGAGGAAGAGGAAGAAGAAAATGAGGAGCCTCTGACACTAGAATGGCCTGAAACAAAAACTAAACAGGCCATTTATCTCTTCATTTTACCCATCGTTTTCCCTCTGTGGCTGACAGTTCCAGATGTCAGGAGACCGGAATCTAAGAAGTTCTTTGTAATCACATTTCTGGGCTCCATCCTGTGGATAGCCATGTTCTCATACCTCATGGTGTGGTGGGCTCACCAGGTTGGTGAAACAATTGGGATTTCTGAAGAGATTATGGGCTTGACAATCTTAGCAGCAGGCACTTCAATTCCTGACCTCATTACAAGTGTTATTGTTGCCAGGAAAGGCCTAGGAGATATGGCTGTTTCCAGCTCAGTGGGCAGCAACATATTTGACATCACTGTGGGTTTACCAGTTCCCTGGTTTCTCTTCTCTCTCCTCAACGCGCTTCAGCCTGTCCCAGTGAGCAGCAATGGCTTGTTCTGTGCAATTGTTTTGCTCTTTCTCATGCTCCTGTTTGTGATCTCTTCAATTGCAGTCTGTAAATGGAAAATGAACAAAATTCTAGGGTTCATCATGTTTCTCCTTTACTTCATATTCTTGATTATCAGTGTAATGTTAGAAGATCGAATCATATCCTGTCCCATCTCCATC
Setonix_brachyurus  ATGGATTTTGGATCATTGGAGACCGTTGTGGCCAACTCTGCCTTCATAGCTGCCCGGGCCAGTATCGATGCAAGTGGTAGTTCGAATCTATCCCGGGACAAGAAGTACCTTTCAAAGCTCAAACTGCCACCTCTCTCCAAATGCGAATCCCTACGGGACACTCTTAACTTAGAATTTGAAAACATTTGCTCTGAGCAACCTATTGGCAAGCGCCTGTTCCAGCAGTTCCTAAAGAATGATGAACGGTATGTCCCTGCAGTCGAGTTATGGAGGGACATTGAAGACTATGACACCGCCGACGATGATTTTCGCCTTCAGAAAGCCCAGGGCATCCTTGCTGACTACCTGGACCCCAAGGCCAAGCTTTTCTGCAGTTTCCTGGAGGAAGGGATGGTTGAGAAAGTCAAGGAGAAACACTCAAGCATCCCCAATGGACTCTTCCAACCTCTTCTTCAAGTAGCTCTGCGCTACCTGAGTGAGGTTCCCTTCCAAGAGTACATGGAGAGCTTATATTTCTTGAGATTCCTGCAGTGGAAGTGGCTGGAAGCTCAGCCCATCGGGGAAGACTGGTTTTTGGACTTCAGGGTCCTGGGGAAAGGGGGTTTTGGGGAGGTGTCAGGTTGCCAGATGAAAGCCACAGGCAAGATGTACGCCTGTAAAAAACTGAATAAGAAGAGGCTGAAGAAAAGAAAAGGGTATCAAGGTGCTATGGTAGAGAAGAGGATCCTAGCAAAGGTCCATAGCAGGTTTATAGTCTCTTTGGCCTACGCATTTGAAACCAAAACTGACCTCTGTTTGGTGATGACAATCATGAATGGAGGAGACTTAAGGTATCACATCTACAATGTCAATGAGGAGAATCCTGGTTTTGAGGAAGCAAGAGCCATCTTTTACACTGCTCAGATCATCTGTGGCATGGAACACCTCCACCAGAAGAGAATTGTGTACAGGGATCTCAAACCCGAGAACGTTCTGTTGGATGATGATGGGAATGTCCGGATTTCTGATCTTGGCCTTGCTGTGGAATTGAAGGAAGGACAGACAAAGACAAAGGGTTACGCGGGCACCCCGGGTTTCATGGCGCCAGAATTGCTTCAAAGTGAGGAATATGATTTCTCCGTGGACTACTTTGCCTTGGGGGTTACATTATATGAGATGCTTGCAGCCAGAGGGCCCTTTCGAGCCAGAGGAGAAAAGGTTGAAAATAAAGAGCTCAAACAGAGAATTATTTCTGAGCCTGTGAAGTACACAGAGAAATTCAGCAAGGCCAGCAAGGACTTCTGTGAAGCCCTTCTTGAAAAAGATCCAGCGAAGCGCCTTGGATTCAAAAATGGCAGCTGTGACGAGCTTCGAGTCAACATCCTCTTCAAGGATATTAACTGGAGGCAGCTAGAAGCTGGTATGCTGATGCCTCCTTTTATCCCTGACTCTAGAACCGTCTATGCAAAGAATATCCAGGATGTTGGTGCTTTTTCCACTGTTAAAGGGATTGTCTTTGACAAAGCAGATACTGAATTCTTTCAGGAATTTGCAACTGGAAATTGTCCCATACCCTGGCAGGAAGAGATGATTGAAATGGGTATTTTTGGGGACCTGAATGTGTGGCGTGCTGATGGCCAGATGCCCGATGACATGAAGGGGATAGCTGTGGAACAGCCATCCTCATCATCCAAGTCAGGAATGTGTCTGATCTCCATGGCGACCGGGGTGAAGAATGCCCCAAACCATGTTATCTTCAAGAAGGTTTCCAGGGACAAGTCGGTGACCATCTACCTGGGGAAGAGGGACTACATTGACCACGTGGACCAAGTGGAACCCGTGGATGGAGTGGTTTTGGTCGATCCAGAGCTCGTGAAAGGGAAGAAAGTCTTTGTGTCTCTGACATGTGCATTCCGCTACGGCCAGGAAGACATTGATGTCATTGGCCTGACCTTCCGCAGAGATCTATATTTTTCCAGGATGCAAGCATACCCTCCCATCAACACAAGGACTACACCAACCAAAATGCAGGAGAGCCTGCTGAAGAAGCTTGGGGTCAATGCCTACCCTTTCCTTCTCACGTTTCCTGACTACCTGCCCTGCTCAGTAGCTCTTCAGCCATCTCCTCAAGACACGGGCAAGTGCTGCGGAGTGGACTTTGAGGTGAAAGCATACGCCACAGATGTTGCAGAATTGGAAGAGGAAAGAGTGCCCAAGAAGAGCTCTGTCCGCCTGCTGATTCGAAAAGTCCAGCATGCCCCTTCTGAAATGGGACCCCAGCCCCAACTGGAGACGGCCTGGCAATTCTTTATGTCCGACAAGCCTCTGCATCTGGCTGTCTCTCTCAGCAAGGAGATCTATTTCCATGGCGAGCCAATCCCTGTGAAAGTGAAAGTGACCAATAACACAGAAAAGACCGTGAAGAAAATTAAAGTATCAGTGGAACAAGTTGCCAATGTGGTGCTGTATTCGAGTGACTACTATGTCAAACCTGTAGCCTCAGAGGAGACCCATGAAAAAGTGCCACCAAACGGAACCTTGACAAAGACACTGACGCTTACTCCCTTGCTTGCTAATAATCGAGAAAGGAGGGGCATTGCCCTGGATGGAAAAATCAAGCACGAAGATACCAACTTGGCCTCCAGCACCATCATTAAGGAGGGCATAGACCGAACAGTGCTGGGAATCCTGGTGGCTTATCAGATCAAAGTGAAGCTCACTGTCTCAGGCTTTCTGGGAGACCTCACCTCTAGTGAAGTGTGCACTGACTTACCATTCCGCCTCATGCACCCCCAGCCTACAGACTCAGCCAAGGAGAGCTCAATGGGTGAAGATTTGGTCTTTGAGGAGTTTGCTCGTCAAAATCTGAAAGATGTACCTGATAAT---GAAGAAAAAAAAGATAAAGAGGCCCTAGCTACTGATGACATGGGGAAGCTGATCAAATTTGGGGGACAGGAGAAGCAGTTAGCCCGACGGAAGAGACTCCAGTGGAATCGAGTCCTCTTTCTTTTGGGCGTGATACTTATTGGCTCCACTTACCAGTTCTTGAGGAGCCACTGGGCCCTGCCTACACTGTGGACAGCCAGGTATTCCCAG---CCTGTGAAAATGGCCGTCCGGGACCTTCCTAACACTGAAACAGTAACATCAGACAGTGACCATCAGAAATCCAGTCTAGAAATGGAAGGCAGTGTGCTGAATCCCCAAGCA---ACAGAAGACCAGGAAAAGTTAACACCCTCAGCAACTGTGGCAAAGAAAAACCTAAACACATCCAGGAGAATAGCGAACAACTCT---------ACCCCAGTGACACCTAGGAAAAGGAAGAAAAATTATACCTTAACAACAG---AGCAAATAGTGAAGAACTATACTCCAACCACATTTAGTAGAAATATTCAGAACCCTACCTCAACTGCACCTCAAAGAACTGAGAAC---TACATGATGACCCCCAAGGCAACAGTGAAGAGCAATGACACATTGACAACTAGGAAAACAGTGGGAAAGAGGCTTCTGGTAACCCCCAAAAGGACAGGGGAGAATAGCTCGGGG------ACCCCCAAAAGAATAACTGAGAACACCTCAACTATTCCAAAAAGA------ATAGAGAACACTGTCTCACCTTCTCCAACAAAAGTAATGGAAAAAACTACTCCAACTATTCCTAGAAGAAAAAAGAAGAATACTCCAGCTGCTCCCAAGAGAGTAGTGGAGAAGAACACTCCAATTTCCCCCAAAAGATTAGTGGAGACTACCCCAACTTCCCCTAAG---------------AATACCCCAACTATCCCCAAGAAAGCAGTGGAGAACAATAGCCCAGCCACCCTCAAGAGAGCAGTGGAGACTACCCCAACTTCC------------------------------------CTTAAG------------------------------------------------AACACCCCTACTACCCCCAAAAGAGTAGTGGAAAAGAAGGATTCAGATACTTCTAAGAGAAGAGAAGAGGAAAATTCCCCAACTGTTCGCCAA------ATGAAGACAAACACTATGGCACCCAGAACAAGAGTGGAGAACAAGACTTCTCCTAGATTGAGTATCATGAATACCCCAACCAGAGCTGGAGTACTGACACTGAGAACCTCTCCAACCAGGAGGATGATAAAGAGAACCTCTACAGCCACTCTTAGAGAAGGAACACAGAACACAACATTAGCTACCATGGGCATCATTGCCCCTACCACCCACATCCGGCACTGTGTGTTTGTAGAACCTGTCCCAACAGTTCCTGCCAGCCTCTCCCCTTCAACAGACATAATGTCTTTCCCTGATGAGGCTAGCCATAGCTCT---CCTGAAGCCCCTGAGCTATTAGACCTTCATGCCAAGGGAGAATATCCTCCAGACCTGTTCAGTGTGGAGGAGCGGAGGCAGGGCTGGGTGGTCCTACACCTCTTTGGAATGATATATGTGTTTGTGGCATTGGCCATTGTGTGTGATGAATACTTTGTCCCAGCCTTGGGGGTCATCACCAATAAGCTACAGATCTCTGAGGATGTGGCTGGAGCCACTTTCATGGCAGCTGGCGGCTCTGCTCCTGAGCTCTTCACCTCACTCATTGGTGTTTTCATCTCCCACAGTAACGTGGGCATTGGCACAATTGTGGGTTCTGCTGTGTTCAACATCCTCTTTGTAATTGGCACTTGTGCCCTATTCTCCAGAGAAGTCCTCAACCTCACCTGGTGGCCCCTATTCCGTGATGTCTCCTTTTATATCTTTGACTTGACAATGCTCATCCTCTTCTTCTTGGATAGTCTAATCACCTGGTGGGAGAGCTTAATTCTCCTCATGGCCTATGCCTTCTATGTCTTTACCATGAAGTGGAACCAACAACTTGAAGTCTGGGTTAAAGAACGACTCAACGGGAGGATGATGGCCAAGATTATGGTTGGAGCAGGCCTTAGCAAGACAGGCAATGGGGACATCCCTGTGGATGATCTGGAAGATAGCAAGAAAGAAAAGCTCCCGTCCTTTCTGACCCGAGGAAGCAGTGCAGCCTCGCTACACAACAGCACCATTCGCAGCACCATCTACCAGCTCATGCTGCACACCCTGGACCCCCTAGGGGAAGTTGAAGAAGCTACAGAGCCTGATGAGTTCCCATCAGTCAAAGTTTCTCCAGTCTCCGCTGTGCACACTGCCAAAGATCATGATGAGCCAACCCCTGATGGGCAGGAGGGCCCAGATCCTGGAGCAGATGATAAAGGTGAAGATGAA------GACGAAGGTGAAGGTGAAGTTCTATGTGAAAATGAAGACGATTCTGAGGTTGAAACTAAAGGTCTAGAGGAAGTTGAAAACCAAGCAGTAGAAAATAATGAAGATGAAGGTCAAGATGAAACC------AAAGGTGAAGATGAACCTAAAGGTCAGGACAAAGGTGAAACTCCAGGTGAAGGTGATGCTGAG------------------------GATGAAACAGGAGTTGTACAGGAAGTTGAAAACCAA------------------GCAGTAGAAAATAGTGAAGTTGAA------GGTGAAACCAAAGTTGAAAATGAACCAGAAGGTCTAGACAACGATGAAACTCAAGGTGAAGATGAAGGTGCAACCCAAGGAGCTAAT---GATGAAATTGAAGGGGAAGGTGAAATTCAAGGT---------------------------------------------------------------------------------------------------------------------------------------------------------------------------------------------------------CAAAGTACAGAGGGAGGTGATGAGAAGGGTGAAGAAGACCATGGAGAGGGAGGTGCAGGGGAAGGTGAAGAAGAAGATGAAGAAGGTGGAGAG---GGTAAAGAA---------------------------------------------------------------------GAAGGTGCT---------------------------GGAGGAGAGGCAGAGGCAGGTGCTGAGGAAGGTGAAGAAGAA------------------------------------------------------------------------------------------------------------------------------------------------------------------------------------------------------------------------------------------------------------------------------GGTGGAGAAGGG---------------------GAA---------------GAAGAA---------------------GAAGGT---GATGATGACAGTGAAGATGAAGATGAGGAAGATGAG---------GAAGAGGAAGAGGAAGAAGAAAATGAGGAGCCTCTGTCACTAGAATGGCCTGAAACAAAGAGTAAACAGGCCATTTACCTCTTCCTTTTCCCCATCGTTTTCCCCCTGTGGCTGACAGTTCCAGATGTCAGGAAACCGGAATCTAGGAAGTTCTTTGTGATCACATTTCTGGGCTCCATCCTATGGATAGCCATGTTCTCCTACCTCATGGTGTGGTGGGCTCACCAGGTTGGTGAAACAATTGGGATTTCCGAAGAGATTATGGGCTTGACAATTCTAGCAGCAGGCACCTCCATTCCTGACCTCATTACAAGTGTCATTGTTGCCAGGAAAGGCTTAGGAGACATGGCTGTGTCCAGCTCAGTGGGCAGCAACATATTTGACATCACTGTGGGTTTGCCAGTTCCTTGGTTACTATTCTCTGTCTTCAACGAGTTCCAGCCTGTTCCTGTGAGCAGCAACGGCTTGTTCTGTGCCATTGTTTTGCTCCTTCTCATGCTCCTGTTTGTGATCTCTTCGATAGCATCCTGTAGATGGAGGATGAACAAAATCCTAGGGTTTACCATGTTTCTCCTTTACTTCATATTCTTGATTATCAGTGTAATGTTAGAAGATCGAATCATATCCTGTCCCATCTCTATC
Strigocuscus_gymnotis  ATGGATTTTGGATCGCTGGAGACCGTTGTGGCCAACTCTGCCTTCATAGCTGCCCGGGGCAGTTTTGATGCCAGTGGTAGTTCCCATCTGTCCCGGGACAAGAAGTACCTTTCGAAGCTCAAACTGCCTCCTCTCTCCAAATGTGAATCCCTACGGGACACTCTTAACCTGGAATTTGAAAACATTTGCTCTGAGCAGCCTATCGGCAAGCGCCTCTTTCAGCAGTTTCTAAAGAATGACGAGCGGCATGTCCCCGCAGTTGAGTTATGGAGGGACATCGAGGACTATGACACTGCCGACGATGATTTTCGCCTTCAGAAAGCCCAGGGCATCCTTGCTGACTACCTGGACCCCAAGGCCAAACTTTTCTGCAGCTTCCTGGAGGAGGGGATGGTTGAGAAAGTCAAGGCGAAGCACTCAAGCATCCCCAATGGACTCTTCCAGCCTCTTCTTCAGGCAGCCCTCTGCTACCTGAGTGAGGCTCCCTTCCAAGAGTACTTGGAGAGCTTGTATTTCTTGAGATTCCTGCAGTGGAAGTGGCTGGAAGCCCAGCCCATCGGGGAAGACTGGTTTTTGGACTTCAGGGTCCTGGGAAAAGGGGGTTTTGGGGAGGTGTCAGGTTGCCAGATGAAAGCCACAGGCAAGATGTACGCCTGTAAAAAACTGAATAAGAAGAGGCTGAAGAAACGAAAAGGGTATCAAGGTGCTATGGTAGAGAAGAGGATCCTAGCAAAGGTCCATAGCAGGTTTATAGTCTCTTTGGCCTACGCATTTGAAACCAAAACTGACCTCTGTTTGGTGATGACGATCATGAATGGAGGAGACTTAAGGTATCACATCTACAACGTCAATGAGGAGAATCCTGGTTTTGAGGAGCCAAGAGCCATCTTTTACATCGCCCAGATCATCTGTGGCATGGAACACCTCCACCAGAAGAGAATTGTGTATAGGGATCTCAAACCAGAGAACGTCCTGTTGGATAATGATGGGAATGTCCGGATTTCTGATCTTGGCCTTGCTGTGGAACTGAAGGAAGGACAGACAAAGACAAAGGGTTACGCAGGCACCCCAGGTTTTATGGCACCAGAACTACTCCGGAGTGAGGAATATGATTTCTCCGTGGACTACTTTGCCTTGGGGGTTACATTATATGAGATGATTGCAGCCAGAGGACCCTTTCGAGCCAGAGGAGAAAAGGTTGAAAATAAAGAGCTCAAACAGAGAATTATTTCTGAGCCTGTGAAGTACACAGAGAAATTCACCAAAGCCAGCAAGGACTTCTGTGAAGCCCTTCTTGAAAAAGATCCAGGGAAGCGCCTCGGATTCAAAAATGGGAACTGCGATGAACTCCGAGTCAACGTCCTCTTCAAGGATATTAACTGGAGGCAACTAGAAGCTGGTATGCTGATACCTCCTTTTATCCCTGACTCTAGAACTGTCTATGCAAAGAACATCCAGGATGTTGGTGCCTTTTCCACTGTTAAAGGGATTGTCTTTGACAAAGCAGATACTGAGTTCTTTCAGGAATTTGCAACTGGAAATTGTCCCATACCCTGGCAGGAAGAGATGATTGAAATGGGTATTTTTGGGGACCTGAACGTGTGGCGTGCTGATGGCCAGATGCCCGATGACATGAAGGGGATAGCTGTGGAAGAGCCATCCTCATCATCCAAGTCAGGAATGTGTCTGATCTCCATGGCAGCCGGAGTGAAGAATGCCCCAAACCACATCATCTTCAAGAAGGTCTCCCGGGACAAGTCGGTGGCCATCTACCTGGGGAAGAGGGACTACATCGACCACGTGGACCAGGTGGAGCCTGTGGATGGCGTCGTCTTGGTCGATCCCGAGCTCGTGAAAGGGAAGAAAGTCTTTGTGTCTCTGACGTGTGCATTCCGCTACGGCCAGGAGGACATCGATGTCATCGGCCTGACCTTCCGCAGAGACCTATATTTCTCCAGGGTGCAAGCATACCCTCCCATCAACACGGCCAACACACCAACCAAACTACAGGAGAGCCTCCTGAAGAAGCTAGGGATCAACGCCTGCCCTTTTCTCCTCACGTTTCCTGACTACTTGCCCTGCTCAGTCGCTCTCCAGCCAGCTCCTCAAGACGTGGGCAAGTGCTGTGGAGTGGATTTTGAGGTGAAAGCATACGCCATAGACATCGCAGAAACAGAAGAGGAAAAGGTGCCCAAAAAGAGCTCCGTCCGCCTACTGATCCGCAAAGTCCAGCATGCCCCAGCTGAAATGGGGCCCCAGCCCCAGGTGGAGACAGCCTGGCAGTTCTTCATGTCCGACAAGCCTCTGCACCTGGCCGTCTCTCTCAGCAAGGAGATCTATTTCCATGGCGAGCCAATTCCTGTGACCGTGAGTGTGACCAATAACACAGAAAAGACCGTGAAGAAGATTAAAGTGTCAGTGGAACAAGTCGCCAACGTGGTCCTGTATTCAAGCGACTACTATGTCAAACCTGTAGCCACAGAGGAGGCTCATGAAAAAGTGCCACCCAATGGAACCTTAACAAAGACGTTGACACTTACCCCCTTGCTGGCTAATAATCGAGAAAGGCGAGGCATTGCCCTGGATGGAAAAATCAAGCACGAAGACACAAACCTGGCCTCCAGCACCATCATTAAGGAGGGGATAGACCGAACCGTGCTGGGAATCCTGGTGGCGTATCAGATCAAAGTGAAACTCACTGTCTCAGGCTTACTGGGAGACCTCACCTCTAGTGAAGTGTGCACCGACTTACCGTTCCGCCTCATGCACCCCCAGCCTGCAGACCCAGCCAAGGAGAGCTCAGCGGGTGAAGATTTGGTCTTTGAGGAGTTTGCTCGTCAAAATCTGAAAGACGCTGCTGACATTGAAGAAGAAAAAAAAGATAGAGAAGCGCCGGCAGCTGATGACATGGGGAAGCTGATCAAATTTTGGGGACAAGAGAAGCGGTTAACCCGACGGAAGAGGCTCCAATGGAATCGAGTCCTTTTCCTTTTGGGCATGATACTAATTGGCTCTACTTACCAGTTTTTGAGGAGCCACTGGGCCCTGCCTACACTGTGGACAGTCAGGTATTCCCAGCACCCTGTGAAAATGGCCAGCCGGGACCTTCCTAAGAGTGAAACAGTAACATTGGACAGTGACCATCAGAAATCCAATCTAGAAATGGGGGGCAGTACGCTGGATCCCCAAGTT---ACAGAAGACAGCGACAAGTTAACACTCCCAGCAACTGTGGCAAAGAAAAACCAAAATACAACCAGGACAATAGTGAATAACTCTAGCCCAGTGACTCCAGTGACACCTAGGAAAAGGAAGAAAAACTATACCTTAACGACAG---AGCAAATAGTGAAG---TATATTCCAACCACATTCAGTAGAAATATTCAGAACCCTACCTCGACTACACCTAAAAGACCTGAGAAC---CACACTATTACCCCCAAGGCAACAGTGAAAAACATTGACACAATGACA---------ACAGTGGAAAAGAGGCTTCTGGCTACCCCCAAAAGGGCAGTGGAGAATACCCCAGGG------ACTCCCAAAGGAATAGTTGAGAACACCCCAACTATTCTAAAAAGAATA---ATAGAGAACACTGTCTCACCTTCTCCAATAAAAGTAGTAGAAAAAACAACTCCAACTATTCCCAAAACAAAAAAGGAGAATACTCCAGCTGCTCCCAAGAGGGTAGTGGAGAAGAACACTCCAACTACCCCCAAAAGACTAGTGGAGACCACCCCAACTTCCCCT------------------------------------AAAAGGGCAATGGAAAAGAACACTACACCTATCCCCAAGAAAGTAGTGGAG---------------------------------------------------------------------------------------------------------AATACCCCAACTGCCCCCAAGAGAGTAGTGGAG---AAGAACTCAAATACTTCTAAGAGCAAAGAAGAGGAAAATTCCCCCACTGTTCACCAAACAATGATAAAGACAAGCACTATGGTACCCAGCACGACAGTGGAGAACAATACTTCTCCTGGATTGAGTATTGTGAATACACCAACCAGAGCTAGAGTATTGACATCAAGAACCTCCTCAGCCAGGGTGATGATGAAGAGAACCTCTACAGCCCCTATCTGGGAAGAAGCACATAACACAACATTATCTGCCATGGGCATCATTGTCCCTACTACCCAGATCCGGCACTGTGTATTTGTAGAACCTGTCCCAACAGTTCCTGCCAGCCTCTCCCCTTCAAAAGGCATGACCCCTTTCTCTGATAAAGCTAGCCATAGCTCT---CCTGCAGCCCCTAAGCAATTAGACCTTTACCCCAAGGCAGAATACCCTCCAGACTTGTTCAGTGTGGAGGAGCGGAGGCAGGGTTGGGTGGTCCTACACCTCTTTGGAATGATATATGTGTTTGTGGCCTTGGCCATTGTGTGTGATGAATACTTTGTCCCAGCCTTGGGGGTCATCACCAAGAAGCTACAAATCTCCGAAGATGTGGCCGGAGCCACCTTCATGGCAGCTGGTGGCTCTGCTCCTGAGCTCTTCACCTCCCTCATTGGTGTTTTCATCTCCCACAGCAATGTGGGCATTGGGACAATTGTGGGCTCTGCTGTGTTTAACATCCTCTTTGTCATTGGCACTTGTGCCCTGTTCTCCAGAGAAGTCCTCAACCTCACGTGGTGGCCCCTATTCCGAGATGTCTCCTTCTATATCTTTGACTTGACGATGCTCATCCTCTTCTTCCTGGACAGCCTGATCGCCTGGTGGGAGAGCTTAATGCTCCTCATGGCCTATGCCTTCTATGTCTTTACCATGAAGTGGAACCGACAGCTTGAAGTCTGGGTCAAAGAACAGCTCAACAGGAGGACGATGGCCAAGATTATGGTTGGGGCAGGCCTCGGCAAGACAGGCAATGGGGACATCCCTGTGGATGATGTGGAAGATAGCAAGAAAGCAAAGCTCCCGTCCACTCTGACCCGAGGAAGCAGTGCAGCCTCGCTACACAACAGCACCATTCGCAACACCATCTTCCAGCTCATGCTGCACACCCTGGACCCCCTAGGGGAAGTAGAAGAAGCTGCAGAGCCCGATGAGCTCTCATCAGTCAAAGTTTCTCCAGCCTCTGCTGTGCAGACTGCCAAAGATCATGATGAGCCAACCCCTGATGGGCAGGAGGGCTCAGACACTGGAGCAGATGATAAAGGTGAAGATGAA------GCTGAAGGTGAAGGTGAAGCTCTAGATGAAAATGAAGATGATTCTGAGGTTGAAATTAAAGATCTAGAGGAAGTTGAAAACCAAGCAGTAGAAAATAATGAAGATGAAGGTCAAGATGAAACC------GAAGGTGAAGATGAACCTAAAGGTCAGGACAAAGATGAAACTCAAGGTGAAGGTGATGCTGAG------------------------GATGACACCGGAGTTTTAGAGGAAGTTGAAAACCAA------------------GGAGTAGAAATTAGCGAAGTTGAC------GGTGAAACCAAAGGTGAAGATGAACCAAAAGGTCCAGAAAAAGATGAAACTCAAGGTGAAGATGAAGGTGAAACCCAAGGGGTCAATGATGATGAAATTGGA---GAAGATGAAACT------CAAGGTACAGAGGAAGGTGACAAGAAGGGTGAAGAAGACCATGGAGAGGGAGGTGCAGTGGAAGGTGCAGAAAGAGATGAAGAAGGTAGAGAAGGTGGA---GAAGGTGAAGAAGAAGGTGATGAGAAGGGT---GAAGACCATGGAGAGGGAGGTGCAGGAGAAGGTGCAGAAAGAGATGAAGAAGGTAGAGAAGGCGGAGAAGGAGAAGAAGAAGGTGATGAGAAGGGTGAAGAAGATCATGGAGACGGAGGTGCAGGAGAAGGTGCAGAAAGAGATGAAGAAGGTAGAGAA---GATGGAGAAGGTGAAGAA------GACGAAGTAGGTGATGAGAAGGGTGAAGAAGACTACAAAGAGGGAGGTGCAGGAGAAGGTGCAGAAAGAGATGAAGAAGGTAGAGAAAGTGGAGAAGGAGAAGAAGAAGGTGATGAGAAGGGTGAAGAAGATCATGGAGAGGGAGGTGCAGGAGAAGGTGAAGAAAGAGATGAAGAAGGTAGAGAAGATGGA---GAA---GGTGAAGAAGATGAAGTAGGTGATGAGAAGGGTGAAGAAGACCATGAAGAGGGAGGTGCAGGGGAAGGTGAAGAAAGAAATGAAGAAGGTGAAGGT---AAAGAA---GGTACTGGAGAAGGGGCAGAAACAGGTGCTAAGGAA------------GATAAAGAAGGA---------GGTAGAGAAGATGGAGAAGAAGGTGAAAAAGAAAATATAAAGGAAGGTGAA------GAAGAAGGTGGAGAAGATGAAGAA---------------------GATGAT---GATGATGACAGTGAAGATGAGGATGAAGAAGAAGATGAAGAG---GAAGAGGAAGACGAAGAAGAAAATGAGGAGCCTCTGTCACTAGAATGGCCTGAAACAAAGAGTAAACAGGCCATTTACCTCTTCCTTTTACCTATCGTTTTCCCCTTGTGGTTGACAGTTCCAGATGTCAGAAAACCGGAATCTAGGAAGTTCTTTGCGATCACATTTCTGGGCTCCATCCTGTGGATAGCCATGTTCTCCTACCTCATGGTGTGGTGGGCTCATCAGGTTGGTGAAACAATTGGGATTTCTGAAGAGATAATGGGCTTGACAATCCTAGCAGCAGGCACCTCCATTCCTGACCTCATTACAAGTGTTATTGTTGCCAGGAAAGGCCTAGGAGACATGGCTGTGTCCAGTTCAGTGGGCAGCAACATATTTGACATCACTGTGGGTTTGCCAGTTCCTTGGTTACTCTTCTCTGTCTTCAACGAGCTACAGCCTGTTCCAGTGAGCAGCAATGGCTTGTTCTGTGCGATTGTTTTGCTCCTTCTCATGCTCCTGTTTGTGATCTCCTCGATAGCATCCTGTAGATGGAGGATGAACAAAATCCTAGGGTTTACCATGTTTCTCCTTTACTTCATCTTCTTGATTGTCAGTGTAATGTTAGAAGATCGAATCATATCCTGTCCCATCTCTGTC
Thylacinus_cynocephalus  ATGGATTTTGGATCTTTGGAGACTGTGGTGGCCAATTCTGCCTTCATAGCTGCCCGGGGCAGCATCGATGCAACTGGTAGTTCCCATTTATCTCGGGACAAGAAATACTTTTCAAAGCTCAAACTTCCTCCTCTCTCCAAATGTGAATCCCTACGGAACACGCTTAACTTAGACTTTGAAAACATTTGCTCTGAGCAGCCTATTGGCAAGCGCCTCTTTCAGCAGTTCCTAAAGAATGATGAGCAGCGTGTCCCTGCGGTGGAGTTATGGAGAGACATTGAAGACTATGACACTGCTGATGATGATTTTCGCCTTCAGAAAGCCCAGGCCATCCTTGCTGGCTACCTGGACCCTAAGGCCAAGCTTTTCTGCAGCTTCCTGGAAGAGGGGATGATTGAGAAGGTCAAGGAGAAACACTCAAGTATCCCCAATGGACTATTCCAGCCTCTTCTTCAAGCAACCCTGGGTTACCTGAGTGAGGCTCCTTTCCAAGAATACTTGGAGAGCTTGTATTTCTTGAGATTCCTGCAGTGGAAATGGCTGGAAGCTCAGCCCATCGGAGAAGACTGGTTTTTGGATTTCAGGGTCTTGGGAAAAGGGGGTTTTGGGGAGGTTTCAGGTTGCCAGATGAAAGCCACAGGCAAGATGTATGCCTGTAAAAAACTTAATAAGAAGAGGCTGAAGAAAAGAAAAGGGTATCAAGGCGCAATGGTAGAGAAGAAAATTCTAGCAAAAGTCCATAGCAGATTTATAGTCTCTTTGGCCTATGCATTTGAAACCAAAACTGACCTCTGTTTGGTGATGACAATCATGAATGGAGGAGACTTAAGGTATCACATCTATAATGTCAATGAGGAGAATCCTGGTTTTGAAGAAGCAAGAGCCATCTTTTACATTGCCCAGATCATCTGTGGCATGGAACATCTCCACCAGAAGAGGATTGTGTATCGGGATCTCAAACCAGAGAATGTCCTATTGGATAATGATGGCAATGTCCGTATTTCTGATCTTGGCCTTGCTGTGGAACTGAAGGAAGGACAGACAAAGACAAAGGGTTATGCGGGCACCCCAGGTTTCATGGCACCAGAATTGCTTCAGAGTGAGGAATACGATTTCTCCGTGGACTACTTTGCCTTGGGGGTTACATTATATGAGATGATTGCAGCCAGGGGACCTTTTCGAGCCAGAGGAGAAAAGATTGAAAATAAAGAGCTCAAACAGAGAATTATTTCTGATCCTGTGACATACTCGGAGAAATTTAGCAAGGCTAGCAAGGACTTCTGTGAAGGCCTTCTTGAAAAAGATCCAGAGAAGCGCCTTGGATTCAAAAATGGCAACTGTGATGAGCTCCGAGCCAATGTCCTCTTCAAGGACATTAACTGGAGGCAACTAGAAGCTGGTATGCTGATACCTCCTTTTATTCCTGACTCTAGAACTGTCTATGCAAAGAACATCCAAGATGTTGGTGCCTTTTCCACTGTTAAAGGGATTGTCTTTGACAAAACAGATACAGAGTTCTTTCAGGAATTTGCAACTGGAAATTGTCCCATACCCTGGCAAGAAGAGATGATTGAAATGGGTATTTTTGGGGACCTGAATGTGTGGCGCGCTGATGGTCAGATGCCTGATGACATGAAGGGAAAAGCTGTGGAAGAGCCATCCTCGTCATCTAAGTCAGGAATGTGTCTGATCTCCATGGCTACAGGTGTGAAGAATGCCCCAAACCACGTGATCTTCAAGAAGGTCTCCCGGGACAAGTCAGTGACCATCTACCTAGGGAAGAGGGACTACATTGACCACGTGGACAAGGTGGAGCCCGTGGATGGCGTCGTGCTGGTGGATCCTGAGCTGGTGAAAGGGAAGAAAGTCTTTGTGTCCCTGACCTGTGCGTTCCGCTACGGCCAGGAGGACATCGATGTCATCGGCCTGACCTTCCGGAGAGACCTGTACTTCTCCAGGGTGCAAGCTTACCCTCCCGTGGGCGCGGGGGACAAGCCGACCAGGCTGCAAGAGAGCCTGCTGAAGAAGCTGGGCAGCAACGCTCACCCTTTCCTTCTCACGTTTCCCGACTACTTGCCCTGCTCAGTTGCTCTTCAACCGGCTCCTCAGGATGTGGGCAAGTGCTGCGGAGTGGACTTTGAGGTGAAAGCCTATGCCATAGAATGCACAGAAATAGAAGAGGAAAAAGTGCCCAAAAAGAGCGCTGTCCGCCTGCTGATCCGCAAGGTCCAGCATGCTCCTCTCGAGATGGGGCCCCAGCCCCAAGTGGAGACAGCCTGGCAGTTTTTCATGTCCGACAAGCCTCTGCACCTGACCATCTCCCTCAGCAAGGAGATCTATTTCCATGGCGAGCCAATTCCTGTGACTGTGACTGTGACCAACAACACGGAGAAGACCGTGAAGAAGATTAAAGTGCAAGTGGAACAAGTGGCCAACGTGGTCCTGTATTCGAGTGACTACTATGTCAAACCTGTAGCCACGGAGGAGGCCAATGATAAGGTGCCACCCAACGGAGTCTTAACAAAGACACTGACCCTCACTCCCTTGCTGGCCAATAATCGAGAAAGGCGGGGCATTGCCCTGGATGGAAAAATAAAGCACGAAGATACGAACTTGGCCTCCAGCACCATCATTAAGGAGGGGATAGACCGAACTGTGATGGGAATCCTGGTGTCCTACCAGATCAAAGTGAAGCTCACTGTCTCGGGCTTTCTGGGAGACCTCACCTCTAGTGAAGTGGGCACTGATCTGCCGTTCCGCCTCATGCACCCCCAGCCTACAGACCCAGCCAAGGACAGCTCAACAGGTGAAGATTTGGTCTTTGAGGAGTTTGCTCGTCAAAATCTGAAAGACGGGGCTGAAAACGAGGAAGAAAAG------AAAGAAGGGCCGGACAACGAAGACATGGGGAAACTC---AAATTTTGGGGACAGGAGAAGCGGTTAGCCCGTCGTAAGAAGCTCCAATGTAATCGAGTCCTCTTTCTTTTGGGCATGATACTCATTGGTTCTACTTACCAGTTTCTGAAGAGCCACTGGTCCCTGCCTACGCTGTGGACAGCCATGTATTCCCAGAACCCTATGAAAATGGCCAACCGGGATCTTCCTGACAATGAAACAGTAATATCAAACAAGGACCATCAGGAATCCATTCTAGAAATGGAAAGCAGTACGCTGCCCTCACAAGTT---ACAGAAGTCAGGGACAAGTTAACACCCTCA------------AAGAAAAACTTAAGCACACCCAGGAGAATAATGAATAACTCTACCCCAGTGACTCCAGTGACACCTAGGAGAAGGAAGAAAAATTATACTTTAACAACTGGCAAGCAAATAGTGAAGAACTATACTCCAAGCACATTCGGTAGAAATGTTCAGAGCCCTACCTCAGCTACACCTAAAAGAACTGAGAAT---CACATGACTATCCCCAAGGCAACAGTGAAAATCAATGACACAATGACAGTTAGGAAAACAGTGGGAAAGAAGCTTCTGGCTATCCCCAAAACGACAGTAAAAAATATCCCAAGA------ACCCCCAAAGGAATATTTGAGAATACCCCAACTATTCTAAAAGGAATA---ATAGAGAACACTGTGTCACCTTCTCCAGCAAAAGTAGTGGTAAAAACAACTCCAACTGTTCCTAAAAGAATAAAGGAGAAAACCCCAGCTGTCCCCAAAACAGCAGTGAAG------------------------------------------------------------------------AACACTCTAGTTACCTCC------------------------------------------------------------------------------------------------------------------------------------------------------------------------------------------------AATTACTCAAATACTTCTAAGGGAAAAGGAGCAGAAAATGCCCCGACTGTTCATCAAACAATGATGAAGACAAGTACTGTGGTACCCAGCACAACAGTGGAGAACGGCACCTCTCCTGGATTGGGTGTCACGAATAGCCCAACCAGAGCTAGGGTACTGACATCAAGAACCTCCTCAACCAGGGTGATGATGAAGAGAACCTCTTCAGTCACTCTCAGGGAAGGAGCATATAACACAACCTCATCTACCGTGGGCATCATTACCCCTACCACCCACATC------TGTGTTTTTGTGGGACATGTCCCAACAGTTCCTGCCAGCCTCCCTCCTTCAACAGACATGACCCTCCTCCTTGATGAGGCTAGCCATAGCTCC---CCTACAGATCCTAACCTGGTGGACCTTCACCCCAAGGGAGAATACCCTGAAGACCTGTTCAGTGTGGAGGAGCGGAAGCAAGGCTGGGTGGTCCTCCATCTCTTTGGAATGATCTATGTGTTTGTGGCTTTGGCCATTGTGTGTGATGAATTCTTTGTCCCAGCCTTGGGAGTCATCACCGACAAGCTACAGATCTCTGAGGATGTGGCCGGAGCCACCTTCATGGCAGCTGGGGGCTCTGCTCCTGAGCTCTTCACCTCACTCATTGGGGTTTTCATCTCCCACAGCAATGTGGGCATTGGCACAATTGTGGGCTCTGCTGTGTTCAACATCCTTTTTGTCATTGGCACGTGTGCTCTGTTCTCCAAAGAAATCCTCAACCTCACTTGGTGGCCCCTGTTCCGAGATGTCTCCTTCTATATCTTTGACTTGATGATGCTCATCGTCTTCTTTTTGGACAGTATGATCACCTGGTGGGAGAGCTTGATGCTCCTCATGGCTTATGCTTTCTATGTCTATACCATGAAATGGAACAAACAACTGGAAGTCTGGGTTAAAGAACAGCTTAACAAGAGGACAATGCCCAAGGTTATGATTGGAGTAGGTCTCAACAAGACAGGCAATGGGGACATCCCTGTGGATGATCTGGAAGATAGCAAGAAACTGAAGCTCCCGTCCAGTCTGACCCGAGGAAGCGGGGTGGCCTCGCTACACAACAGCACCATTCGCAGTACCATCTACCAGCTCATGCTGCACACGCTGGACCCCCTAGGGGAAGTGGAAGAACCTGCAGAGGCTGATGAGCTCCCACCAGTCAAAGTTTCTCCAGCTTCTGTTGTGCACGCTGCCAAAGATCATGATGAACCAACCTCTGATGGGCAGGAGGGTGCAGCTGCTGAAGGAAAGGATAAAGATGAA------------GGT------------AAAGTTCTGGGTGGAAATGAA------------------------------------------------GAAGTAGAA------------------------------------AAAAATGAAGATGAACCCAGAAGTCAGGACAAAGATGAAACTCAAGGAGAAAGT------------------------------------------------------------------------------------------------------------------------------------------------------------------------------------------------------------------------------------------CAAGGTCAAGATACAAAAGAAGAAGACAAGAAGGATGAAGAAGACCATGGAAAGGGA------------GATGCAGAGGAAGATGCAGAAAGAGATGAAGGTGGAAAAGAAGATATAAAGGAAGGTGAAGAAGAAGGTAAAGAA------------------------------------------------------------------------------------------------------------------------------------------------------------------------------------------------------------------------------------------------------------------------------------------------------------------------------------------------------------------------------------------------------------------------------------------------------------------------------------------------------------------------------------------------------------------------------------------------------------------------------------------------------------GGTGAAGAAGGTGAA------------GAAGAAGGTGAGGATGACAGTGAGGATGAGGATGAGGATGAGGAGGAAGAGGAAGAGGAAGAAGAAGAAGAAAAAAACGAGGAGCCTCTGTCGCTAGAATGGCCTGAAACAAAAACTAAACAGGCCATTTACCTCTTCATTTTTCCCATCGTTTTCCCTTTGTGGCTGACAATTCCAGATGTCAGGAGACCGGAATCTAAGAAGTTCTTTGCAATCACATTTCTGGGCTCCATTCTGTGGATAGCCATGTTCTCATACCTTATGGTGTGGTGGGCTCACCAGGTTGGTGAAACAATTGGGATTTCTGAAGAGATTATGGGCTTGACAATCCTAGCAGCTGGCACTTCAATTCCTGACCTTATTACAAGTGTTATTGTTGCCAGGAAAGGCCTAGGAGACATGGCTGTTTCCAGCTCAGTGGGCAGCAACATATTTGACATCACTGTGGGTTTGCCAGTTCCTTGGTTTCTCTTCTCTCTCCTCAATGAGCTGCAGCCTGTTCCAGTGAGCAGCAATGGCTTGTTTTGTGCAATTGTTTTGCTCTTTCTCATGCTCCTGTTTGTGATCTCTTCGATTGCAGCCTGCAAATGGAAGATGAACAAAATCCTAGGGTTCACCATGTTTCTCCTTTACTTCATATTCCTGATTATCAGCGTAATGTTAGAAGATCGAATCATATCTTGTCCCGTCTCCATC
Trichosurus_vulpecula  ATGGATTTTGGATCGCTGGAGACCGTTGTGGCCAACTCTGCCTTCATAGCTGCCCGGGGCAGTTTTGATGCCAGTGGTAGTTCCCATCTGTCCCGGGACAAGAAGTACTTTTCGAAGCTCAAACTGCCTCCTCTCTCCAAATGTGAATCCCTACGCGATACTCTTAACTTAGAATTTGAAAACATTTGCTCTGAACAGCCTATCGGCAAGCGCCTCTTCCAGCAGTTTCTAAAGAATGACGAGCGGCATGTCCCCGCAGTTGAGTTATGGAGGGACATCGAGGACTATGACACTGCCGACGATGATTTTCGCCTTCAGAAAGCCCAGGGCATCCTTGCTGACTACCTGGACCCCAAGGCCAAGCTTTTCTGCAGCTTCCTGGAGGAGGCGACGGTTGAAAAAGTCAAGGAGAAGCACTCAAGCATCCCCAATGGACTCTTCCAGCCTCTTCTTCAGGCAGCCCTTTGCTACCTGAGTGAGGTTCCCTTCCGAGAGTACTTGGAGAGCTTGTATTTCTTGAGATTCCTGCAGTGGAAGTGGCTGGAAGCCCAGCCCATCGGGGAAGACTGGTTTTTGGACTTCAGGGTCCTGGGAAAAGGGGGTTTTGGGGAGGTGTCAGGTTGCCAGATGAAAGCCACAGGCAAGATGTACGCCTGTAAAAAACTGAATAAGAAGAGGCTGAAGAAACGAAAAGGGTATCAAGGCGCTATGGTAGAGAAGAGGATCCTAGCAAAGGTCCATAGCAGGTTTATAGTGTCTTTGGCCTATGCATTTGAAACCAAAACTGACCTCTGTTTGGTGATGACGATCATGAATGGAGGAGACTTAAGGTACCACATCTACAACGTCAATGAGGAGAATCCCGGTTTTGAGGAGCCAAGAGCCGTGTTTTACATTGCCCAGATCATCTGTGGCATGGAACACCTCCACCAGAAGAGGATTGTGTATAGGGATCTCAAACCAGAGAACGTCCTGTTGGATAACGACGGGAATGTACGGATTTCTGATCTCGGCCTTGCTGTGGAACTGAAGGAAGGACAGACAAAGACAAAGGGTTACGCGGGCACCCCAGGTTTTATGGCACCAGAACTACTCCGGAGTGAGGAATATGATTTCTCCGTGGACTACTTTGCCTTGGGGGTTACATTATATGAGATGATTGCAGCCAGAGGACCCTTTCGAGCCAGAGGAGAAAAGGTTGAAAATAAAGAGCTCAAACAGAGAATTATTTCTGAGCCTGTGAAGTACACGGAGAAATTCACCAAAGCCAGCAAGGACTTCTGTGAAGCCCTACTTGAAAAAGATCCAGGGAAGCGCCTCGGATTCAAAAATGGCAGCTGCGATGAACTCCGAGTCAACGTCCTCTTCAAGGATATTAACTGGAGGCAACTAGAAGCTGGTATGCTGATACCTCCTTTTATCCCTGACTCTAGAACTGTCTATGCAAAGAACATCCAGGATGTTGGTGCCTTTTCCACTGTTAAAGGGATTATCTTTGACAAAGCAGATACTGAGTTCTTTCAGGAATTTGCAACTGGAAATTGTCCCATACCCTGGCAGGAAGAGATGATTGAAATGGGTATTTTTGGGGACCTGAATGTGTGGCGTGCTGATGGCCAGATGCCCGATGACATGAAGGGGATAGCTGTGGAAGAGCCATCCTCATCAGCCAAGTCAGGAATGTGTCTGATCTCCATGGCAACCGGAGTGAAGAATGCCCCAAACCACGTCATCTTCAAGAAGGTCTCCCGGGACAAGTCGGTGACCATCTACCTGGGGAAGAGGGACTACATCGACCATGTGGACCAGGTGGAGCCTGTGGATGGTGTTGTCTTGGTTGATCCCGAGCTCGTGAAAGGGAAGAAAGTCTTTGTGTCTCTGACGTGTGCATTCCGCTACGGCCAGGAGGACATCGATGTCATCGGCCTGACCTTCCGCAGAGACCTGTATTTCTCCAGGGTGCAAGCGTACCCTCCCATCAACACGGCCAACACGCCAACCAAACTGCAGGAGAGCCTCCTGAAGAAGCTAGGGATCAATGCCTGCCCTTTTCTCCTCACGTTTCCTGACTACTTGCCCTGCTCAGTCGCTCTCCAGCCAGCTCCTCAAGACGTGGGCAAGTGCTGTGGAGTGGACTTTGAGGTGAAAGCATACGCCATAGACATCGCAGAAACAGAAGAGGAAAGGGTGCCCAAAAAGAGCTCCGTCCGCCTACTGATCCGCAAAGTCCAGCACGCCCCTCCTGAAATGGGGCCCCAGCCCCAGGTAGAGACAGCCTGGCAGTTCTTCATGTCCGACAAGCCCCTGCACCTGGCCGTCTCTCTCAGCAAGGAGATCTATTTCCATGGCGAGCCAATTCCTGTGACCGTGAGCGTGACCAATAACACAGAAAAGGTCGTGAAGAAGATTAAAGTGTCAGTGGAACAAGTCGCCAACGTGGTCCTGTATTCAAGTGACTACTACGTCAAACCTGTGGCCACAGAGGAGGCTCATGAAAAAGTGCCACCCAATGGAACCTTAACAAAGACGTTGATGCTTACCCCCTTGCTGGCTAATAATCGAGAAAGGCGGGGCATTGCCCTGGATGGAAAAATCAAGCACGAAGACACAAACTTGGCCTCCAGCACCATCATTAAGGAGGGGATAGACCGAACAGTGCTGGGAATTCTAGTGGCGTATCAGATCAAAGTGAAGCTCACCGTCTCAGGCTTTCTGGGAGACCTCACCTCTAGTGAAGTGTGCACTGACTTACCATTCCGCCTCATGCACCCCCAGCCTGCAGACCCAGCCAAGGAGAGCTCAACGGGTGAAGATTTGGTCTTTGAGGAGTTTGCTCGTCAAAATCTGAAAGACGCTGCTGACAATGAAGAAGAAAAAAAAGATAAAGAAGCACCAGCAGCTGATGACATGGGGAAGCTGATCAAATTTTGGGGACAGGAGAAGCGGTTAACCCGACGGAAGAGGCTCCAATGGAATCGAGTCCTTTTCCTTTTGGGCATGATACTAATTGGCTCTACTTACCAGTTTTTGAGGAGCCACTGGGCCCTGCCTACACTGTGGACAGCCAGGTATTCCCAGCACCCTGTGAAAATGGCCAGCCGGGACCTTCCTAACAGTGAAACAGTAACATCGGACAGTGACCATCAGAAATCCAATCTAGAAATGGGGGGCAGTACTCTGGATCCCCAAGTT---ACAGAAGACAGGGACAAGTTAACACTCCCAGCAACTGTGGCAAAGAAAAACCTAAATACACCCAGGACAATAGTGAATAACTCTAGCCCAGTGACTCCAGTGACACCTAGGAAAAGGAAGAAAAATTATACCTTAACAACAG---AGCAAATAGTGAAG---TATACTCCAACAACATTCAATAGAAATATTCAGAACTCTACCTCGACTACACCTAAAAGAACTGAGAAC---TACATGATTACCCCCAAGGCAACAGTGAAAAACATCGACACAATGACAACTAGGAAAACAGTGGAAAAGAGGCTTCTGGCTACCCCCAAAAGGACAGTGGAGAATACCCCAGGG------ACCCCCAAAGGAATAGTTGGGAACACCCCAACTATTCTAAAAAGAATA---ATAGAGAACACTGTCTCACCTTCTCCAATAAAAGTAGTGGAAAAAACAACTCCAACTGTTCCTAAAAGAAAAAAGGAGAATACTCCAGCTGCTCCCAAGAGGGTAGTGGAGAAGAACACTCCAACTACCCCCAAAAGACTAGTGGAGACAACCCCAACTTCTCCT------------------------------------AAGAGGGCAATGGAAAAGAACACTCCACCTATCCCCAAGAAAGTAGTGGAG---------------------------------------------------------------------------------------------------------AACACCCCAACTGCCCCCAAGAGAGTAGTGGAGAAGAAGAATTCAAATACTTCTAAGAGAAGAGAAGAGGAAAATTCCCCGACTGTTCACCAAACAATGATAAAGACAAGCACTATGGTACCCAGCACGACAGTGGAGAACAATACTTCTCCTGGATTGAGTATTGTGAATACACCAACCAGAGCTAGAGTACTGACATCAAGAACCTCCTCAGCCAGGGCGATGATGAAGAGAACCTCTACAGCCCCTATCTGGGAAGGAGCACATAACACAACATTGTCTGCCATGGGCATCATTTCCCCTACCGCCCAGATCCGGCACTGTGTATTTGTAGAACCTGTCCCAACAGTTCCTGCCAGCCTCCCCCCTTCAACAGGCATGACCCCTTTCTCTGATAAAGCTAGCCATAGCTCT---CCTGCAGCCCCTAAGCGGTTAGACCTTCACCCCAAGGCAGAATACCCTCCAGACCTGTTCAGTGTGGAGGAGCGGAGGCAGGGTTGGGTGGTCCTACACCTCTTTGGAATGATATATGTGTTTGTGGCCTTGGCCATTGTGTGTGATGAATACTTTGTCCCAGCCTTGGGGGTCATCACCAATAAGCTACAAATCTCCGAGGATGTGGCTGGAGCCACCTTCATGGCAGCTGGTGGCTCTGCTCCTGAGCTCTTCACCTCACTCATTGGTGTTTTCATCTCCCACAGCAATGTGGGCATTGGGACAATTGTGGGCTCTGCTGTGTTCAACATCCTCTTTGTCATTGGTACTTGTGCCCTATTCTCCAGAGAAGTCCTCAACCTCACGTGGTGGCCCCTATTCCGAGATGTCTCCTTCTATATCTTTGACTTGATGATGCTCATCCTCTTCTTCTTGGACAGCCTGATCACCTGGTGGGAGAGCTTAATGCTCCTCATGGCCTATGCCTTCTATGTCTTTACCATGAAGTGGAACCGACAGCTTGAAGTCTGGGTTAAAGAACAGCTCAACAGGAGGACAATGGCCAAGATTATGGTTGGGGCAGGCCTCAGCAAGACAGGCAATGGGGACATCCCTGTGGATGATGTGGAAGATAGCAAGAAAGCAAAGCTCCCGTCCACTCTGACCCGAGGAAGCAGTGCAGCCTCGCTACACAACAGCACCATTCGCAGCACCATCTACCAGCTCATGCTGCACACCCTGGACCCCCTAGGGGAAGTAGAAGAAGCTGCAGAGCCCGATGAGCTCCCATCAGTCAAAGTTTCTCCAGCCTCTGCTGTGCAGACTGCCAAAGATCATGATGAACCAACCCCTGATGGGCAGGAGGGCTCAGACACTGGAGCAGATGATAAAGGTGAAGATGAA------GCTGAAGGTGAAGGTGAAGCTCTAGATGAAAATGAAGATGATTCTGAGGTTGAAACTAAAGGTCTAGAGGAAGTTGAAAACCAAGCAGTAGAAAATAATGAAGATGAAGGTCAAGATGAAACC------AAAGGTGAAGATGAACCTAAAGGTCAGGACAAAGATGAAACTCAAGGTGAAGGTGATGCTGAG------------------------GATGACACCGGAGTTTTAGAGGAAGTTGAAAACCAA------------------GGAGTAGAAATTAGTGAAGTTGAA------GGTGAAACCAAAGTTGAAGATGAACCAGAAGGTCCAGAAAAAGATGAAACTCAAGGTGAAGATGAAGGTGAAACCCAAGGGGTCAATGATGATGAAATTGGAGGGGAAGATGAAACT------CAAGGTACAGAGGAAGGTGACAAGAAGGGTGAAGAAGACCATGGAGAGGGAGGTGCAGTGGAAGGTGCAGAAAGAGATGAAGAAAGTAGAGAAGGTGGA---GAAGGT------------------------------------------------------------------------------------------------------------------------------------------------------------------------------------------------------------------------------------------------------------------------------------------------------------------------GAAGAAGAAGGTGATGAGAAGGGTGAAGAAGACCATGGAGAGGGAGGTGCAGGAGAAGGTGCAGAAAGAGATGAAGAAGGTAGAGAAGGTGGA---GAA---GGTGAAGAAGATGAAGTAGGTGATGAGAAGGGTGAGGAAGACCATGAAGAGGGAGGTGCAGGGGAAGGTGAAGAAAGAGATGAAGAAGGTGAAGGT---AAAGAAGAAGGTACTGGAGGAGGGGCAGAAGTAGGTGCTAAAGAA------------GATGAAGAAGGAGGTAGAGAAGGTAGAGAAGATGGAGAAGAAGGTGAAAAAGAAAATATAAAGGAAGGT---------GAAGAAGGTGGAGAAGGTGAAGAA------------------------GAT---GATGATGACAGTGAAGATGAGGATGAGGATGAGGAAGAAGAT---GAAGAGGAAGACGAAGAAGAAAATGAGGAGCCTCTGTCACTAGAATGGCCTGAAACAAAGAGTAAACAGGCCATTTACCTCTTCCTTTTACCTATCGTTTTCCCCTTGTGGCTGACAGTTCCAGATGTCAGAAAACCGGAATCTAGGAAATTCTTTGTGATCACATTTCTGGGCTCCATCCTGTGGATAGCCATGTTCTCCTACCTCATGGTGTGGTGGGCTCATCAGGTTGGTGAAACAATTGGGATTTCTGAAGAAATAATGGGCTTAACAATCCTAGCAGCAGGCACTTCCATTCCTGACCTCATTACAAGTGTTATTGTTGCCAGGAAAGGGCTAGGAGACATGGCTGTGTCCAGTTCAGTGGGCAGCAACATATTTGACATCACTGTGGGTTTGCCAGTTCCTTGGTTACTCTTCTCTGTCTTCAACGAGTTACAGCCTGTTCCAGTGAGCAGCAATGGCCTATTCTGTGCGATTGTTTTGCTCCTTCTCATGCTCCTGTTTGTGATCTCCTCGATAGCATCCTGTAGATGGAGGATGAACAAAATCCTAGGGTTTACCATGTTTCTCCTTTACTTCATCTTCTTGATTGTCAGTGTAATGTTAGAAGATCGAATCATATCCTGTCCCATCTCTATC
Vombatus_ursinus  ATGGATTTTGGATCATTGGAGACCGTTGTGGCCAATTCTGCCTTCATAGCTGCCCGGGGCAGTTTCGATGCAAGTGGTAGTTCCCATTTATCCCGGGACAAGAAGTACCTTTCGAAGCTCAAACTACCTCCTCTCTCCAAATGTGAATCCCTACGGGACACTCTTAACTTAGAATTTGAAAACATTTGCTCTGAGCAGCCTATTGGCAAGCGCCTCTTTCAGCAGTTCCTAAAAAATGATGAGCGATATGTCCCTGCTGTCGAGTTATGGAGGGACATCGAGGACTACGATACGGCGGATAATGATTTTCGCCTTCAAAAAGCCCAGGCCATCCTTGCCGACTACCTGGACCCCAAGGCCAAGCTTTTCTGCAGCTTCCTGGAGGAGGGGATGGTTGAGAAGGTCAAGGAGAAACACTCAAGCATCCCCAATGGACTCTTCCGACCTCTTCTTCAGGCAACCCTGTGCTACCTGAGTGAGGCTCCCTTCCAAGAGTACCTGGAGAGCTTGTATTTCTTGAGATTCCTGCAGTGGAAGTGGCTGGAAGCCCAGCCCATCGGGGAAGACTGGTTTTTGGACTTCAGGGTCCTGGGAAAAGGGGGTTTTGGGGAGGTGTCAGGTTGCCAGATGAAAGCCACAGGCAAGATGTACGCCTGTAAAAAACTGAATAAGAAGAGGCTGAAGAAAAGAAAAGGGTATCAAGGCGCTATGGTAGAGAAGAGGATCCTAGCGAAGGTCCATAGCAGGTTTATAGTTTCTTTGGCCTATGCATTTGAAACCAAAACTGACCTCTGTTTGGTGATGACAATAATGAATGGAGGAGACTTAAGGTATCACATTTACAATGTCGATGAGGAGAATCCTGGTTTTGAGGAAGCAAGAGCCGTCTTTTACATTGCCCAGATCATCTGTGGCATGGAACACCTCCACCAGAAGAGAATTGTGTATAGGGATCTCAAACCAGAGAATGTCCTGTTGGATAATGACGGGAACGTCCGGATTTCTGATCTTGGCCTTGCTGTGGAACTGAAGGAAGGACAGACAAAGACAAAAGGTTATGCGGGCACCCCAGGTTTCATGGCGCCAGAATTACTTCGGAGTGAGGAATATGATTTCTCCGTGGACTACTTTGCCTTGGGGGTTACATTATACGAGATGATTGCAGCCAGAGGACCCTTTCGAGCCAGAGGAGAAAAGGTTGAAAATAAAGAGCTCAAACAGAGAATTATTTCTGAGTCTGTAAAGTACACAGAGAAATTCAGCAAGGCCAGCAAGGACTTCTGTGAAGCCCTTCTTGAAAAAGATCCAGGGAAGCGTGCTGGATTCAAAAATGGCAACTGTGATGAGCTCCGAGTCAATGTCCTCTTCAAGGATATCAACTGGAGGCAGCTAGAAGCTGGTATGCTGATACCTCCTTTTATCCCTGACTCTAGAACTGTCTATGCAAAGAACATCCAGGATGTTGGTGCCTTTTCCACTGTTAAAGGGATTGTCTTTGACAGAACAGATACTGAGTTCTTTCAGGAATTTGCAACTGGAAATTGTCCCATACCCTGGCAGGAAGAGATGATTGAAATGGGTATTTTTGGGGACCTGAATGTGTGGCGTGCTGATGGCCAGATGCCCGATGACATGAAAGGGATAGCTGTGGAAGAGCCATCCTCATCAGCCAAGTCAGGAATGTGTCTGATCTCCATGGCAACCGGCATGAAGAATGCCCCAAACCACGTCATCTTCAAGAAGGTCTCCCGGGACAAGTCGGTGACCATCTACCTGGGGAAGAGGGACTACATCGACCACGTGGATCAGGTGGAGCCCGTGGATGGCGTCGTCCTGGTCGATCCTGAGCTCGTGAAAGGGAAGAAAGTCTTTGTGTCTCTGACGTGTGCGTTCCGCTACGGCCAGGAAGACATCGATGTCATCGGCCTGACCTTCCGCAGAGACCTGTATTTCTCCAGGGTGCAAGCGTACCCTCCCATCAACACAGGGAATGCACCAACCAAACTGCAGGACAGCCTGCTGAAGAAGCTGGGGATCAACGCTTACCCTTTTCTTCTCACATTTCCTGACTACTTGCCCTGCTCAGTGGCTCTTCAGCCGGCTCCTCAAGACGTGGGCAAGTGCTGCGGAGTAGACTTTGAGGTGAAAGCCTACGCCACAGACATCACAGACACGGAGGAGGAAAGAGTGCCCAAAAAGAGCTCTGTCCGCCTGCTGATCCGCAAAGTCCAGCATGCCCCTCCTGAAATGGGACCCCAGCCCCAAATGGAGACAGCCTGGCAGTTCTTCATGTCCGACAAGCCTCTGCACCTGGCCATCTCTCTCACCAAGGAGATCTATTTCCATGGCGAGCCAATTCCTGTGACCGTGAGTGTGACCAATAACACAGAGAAGACCGTGAAGAAGATTAAAGTGTTAGTGGAACAAGTCGCCAACGTGGTCCTGTATTCGAGTGACTACTACGTCAAACCTGTAGCCACAGAGGAGGCCCATGAAAAAGTGCCACCAAACGGAACCTTAACAAAGACATTGACGCTTACCCCCTTGCTCGCTAATAATCGAGAAAGGCGGGGCATTGCCCTGGATGGCAAAATCAAGCACGAAGATACAAACTTGGCTTCCAGCACCATCATTAAGGAGGGTATAGACAGAACAGTGCTGGGAATCCTGGTGGCTTATCAGATCAAAGTGAAGCTCACCGTCTCTGGCTTTCTGGGAGACCTCACCTCTAGCGAAGTGTGCACCGACTTACCGTTCCGCCTCATGCATCCCCAGCCTACAGATCCAGCCAAGGAAAGCTCAATGGGTGAAGATCTGGTCTTTGAGGAGTTCGCTCGTCAAAATCTGAAAGACGTGGCTGATCATGAAGAAGAAAAGAAAGATAAAGAAGCACGAGCGACTGATGACATGGGGAAGCTGATCAAATTTTGTGGACAGGAGAAGCTGTTAACCCGACAGAAGAGGCTCCAATGGAATCGAGTCCTTTTCCTTTTGGGCATGATACTCATTGGCTCTACTTACCAGTTTTTGAGGAGCCAGTGGGCCCTGCCTACACTATGGACAGCCATGTCTTCCCAGTACCCTGTGAAAATGGCCAGCCGGGACCTTCCTAACAGTGAAACAGTAACATTGAAAAGTGACCATCAAAAATCCAGTCTAGAAATGGAAGGCAGTACTCTAAATCCCCAAGTT---ACAGAAGACAGGGACAAGTTAACACTCCCAGCAACTGTGGCAAAGAAAAACCTAAATACACCCAGGAGAATAGTGAATAACTCTACCCCAGTGACTCCAGCGACACCTAGGAGAAGGAAGAAAAATTATACCTTAACAACAGGCAAGCAAATAGTGAAGAACTATACTCCAACCACATTCAGTAGAAATTTTCAGAACCCTACCTCAACTACACCTAAAAGAACTGAGAAC---TACATGATTACCCCCAAGGCAACAATGAAAAACAATGACCCAATGACAACCAGGAAAACAGTGGAAAAGAAGCTTCTGGCTACCCCCAAAAGGATAGTGGAGAATACCCCAGGG------ACCCCTAAAGAAATAATTGAGAACACCCCAACTATTCTAAAAAAAATA---ATACAGAACGCTGTCTCACCTTCTCCGACAAAAGTAGTGGAAAAAACAACTCCAATTATTCCTAAAAGGATAA---AGAATACCTCAGCTGCCCCCAAGAGAGTAGTGGAAAAGAACACTCCAACTACCCCCGAAAGATTATTGGAGACCACCCCAGTTTCCCCT------------------------------------AAGAGAGCAATGGAAAAGAATACCCCAACTATCCCCAAGGGAGCAGTGGAG------------------------------------------------------AAG------------------------------------------------AACACCCCAACTATTCCTAAGACATTAGAGGAG---AAGAATTCAAATACTTCTAAGAGAAGAGAAGAGGAAAATGTCCCAACTGTTTACCAAACAATGATGAAGATAAGCACTATGGTACCCAGCACCACAGTGGAGAACAATACTTCTCCTGGATTGGGTATCACGAATACTCCAACTAGAGCTAGAGTACTGACATCAAGAATCTCCTCAACCAGGGTGATGATGAAGAGAACCTCTACAGCCAGTCTCAGGGAAGGAGGACATAACACCACCTTATCTGCCATGAGCATTGTTGCTCCTACCACCCAGATCCGGCACTGTGTGTTTGTAGAACCTGTCCCAACAGTTCCTGCCAGCCTCTCCCCTTCAACAGGCATGACCCCTTTCCTTCATGAGGCTAGCCAGACCTCC---CCCGAAGCCCCTAAGCTGTTGGACTTTCACCCCAAGGCAGAATACCCTCCAGATCTGTTCAGTATAGAGGAGCGGAGGCAGGGCTGGGTGGTCCTACACCTCTTTGGAATGATATATGTGTTTGTGGCCTTGGCCATTGTGTGTGATGAATACTTTGTCCCAGCCTTGGGGGTCATCACCAATAAGCTACAGATCTCTGAGGATGTGGCTGGAGCCACCTTCATGGCAGCTGGTGGCTCTGCTCCTGAGCTCTTCACCTCACTCATTGGTGTTTTCATCTCTCACAGCAATGTGGGCATTGGCACAATTGTGGGCTCTGCTGTGTTCAACATCCTCTTTGTCATCGGCACTTGTGCCCTATTCTCCAGAGAAGTCCTCAACCTCACCTGGTGGCCCCTGTTCCGTGATGTCTCCTTCTATATCTTTGACTTGATGATGCTCATCCTCTTCTTCTTGGACAGCCTGATCACCTGGTGGGAGAGCTTAATGCTCCTCATGGCCTATGCCTTCTATGTCTTTACCATGAAATGGAACCAACAACTTGAAGTCTGGGTCAAAGAACAGCTCAACAGAAGGACAATGGCTAAAATTATGGTTGGGACAGGCCTCAGCAAGACAGGCAATGGGGACATCTCTGTGGATGACCAGGAAGATAGCAAGAAATTGAAGCTCCTGTCCACTCTGACCCGAGGAAGCAGTGCAGCCTCACTACACAACAGCACCATTCGCAGTACCATCTACCAGCTCATGCTGCACACTCTGGACCCCATAGGGGAAGTAGAAGAACCTGCAGAGCCCGATGAGCTCCCATCAGTCAAAGTTTCTCCAGCCTCTGCTGTGCACACTGCCAAAGATCATGATGAGCCAACCCTTGATGGGCAGGAGGGCCCAGATACTGGAGCAGATGATAAAGGTGAA------------GATGAAGATGAAGGTGAAGTTCTTGGTGAAAATGAAGACGATTCTGAGGTTGAAACTAGAGGTCTAGAGGAAGTTGAAAACCAAGCAGCAGAAAATAATGAAGATGAAGGTCAAGATGAAACC------AAAGATGAAGATGAGCCTAAAGATCAGGACAAAGATGAAACTCAAGGTGAA------GGTGAAGGTGAAGGTGAAGATGATGCTGAGGATGAAACTGGAGTTCTAGAGGAAGTTGAAAACCAA------------------GCAGTAAAAAATAGTGAAGTTGAA------GGTGAAACCAAAGGTGAAGATGAATCAGAAGGTCCAAACAAAGATGAAACTCAAGGTGAAGATGAAGGAGCAACTCAAGGGGCCAATGATGATGAAATTGAAGGGGAAGGTGAAACTCAAGGTCAAGGTACAGAGGAAGGTGATGAGAAGGGTGAAGAAGACCATGGAGAGGGAGGTGCAGGGGAAGGTGCAGAAAGAGATGAAGAAGGTGGAGAAAGTGGA---GAAGGTGAAGAAGAAGGGGACAAAAAGGGTGAAGAAGATAATAGAGAAAGAGGTACAGGAGAAGGA---------------------------------------------------------------------------------------------------GAAGAAAGACATAAAGAAGGTGGAGAA---GGTGAAGAAGGT---------------------------------------------------------------------------------------------------------------------------GATGAGAAGGGTGAAGAAGACCATGGAGAGGGAAGTGAAGGGGAAGGTGAAGAAAGACATAAAGAAGGTGGAGAAGGT---------------------------------------------------------------------------------------------------------------GAAGAAGAAGGTACAGGAGGAAGGACAGAAGCAGGTGCTGAAGAA------------GGTAAAGAAGGAGGTGGAGAAGGTAGAGAAGATGAAGAAGAAGGTGGAAAAGAAGATATAAAGGAAGGTGAA------GAAGAAGGTGGAGAAGGTGAAGAA---------------------GAAGAAGGTGATGATGACAGTGAAGATGAGGATGAGGAA------GAAGAT---GAAGAGGAAGAGGAAGAAGAAACTGAGGAGCCTCTGTCACTAGAATGGCCTGAAACAAGGAGTAAACAGGCCATTTACCTCTTCCTTTTACCCATCATTTTCCCCCTGTGGCTGACAGTTCCAGATGTCAGGAAACCGGAATCTAGGAAGTTCTTTGTGATCACATTTCTGGGCTCCATCCTGTGGATAGCCATGTTCTCATACCTCATGGTGTGGTGGGCTCACCAGGTTGGTGAAACAATTGGGATTTCTGAAGAGATCATGGGCTTGACAATCCTAGCAGCAGGCACCTCAATTCCTGACCTCATTACAAGTGTTATTGTGGCCAGGAAAGGCCTAGGAGACATGGCTGTGTCCAGCTCAGTGGGCAGCAACATATTTGACATCACTGTTGGTTTGCCGGCTCCTTGGTTACTCTTCTCTGTCTTCAACGAGTTACAGCCTGTTCCAGTGAGCAGCAATGGCTTGTTCTGTGCAATTGTGTTGCTCCTTCTCATGCTCCTGTTTGTGATCTCTTCGATAGCGTCCTGTAGATGGAGGATGAACAAAATCCTAGGGTTTACCATGTTCCTCCTTTACTTCATATTCTTGATTGTCAGTGTAATGTTAGAAGATCGAATCATATCCTGTCCCATCTCTGTC
