# Supplementary material for: Three Blind Moles: Molecular Evolutionary Insights on the Tempo and Mode of Convergent Eye Degeneration in Notoryctes typhlops (Southern Marsupial Mole) and Two Chrysochlorids (Golden Moles)
Source: Genes (Basel). 2023 Oct 28;14(11):2018. doi: 10.3390/genes14112018 (PMC10671557; doi:10.3390/genes14112018)
Supplement: Supplementary file 1 [file genes-14-02018-s001.zip › Supplementary Tables and Figures/Table S1 (Mutation validation with coverage).xlsx]

## Sheet: Chrysochloris mutations
Gene	Mutation	SRR11428540 validation coverage			SRX110136 & SRX110137 validation coverage			Notes
CNGB3	In1Do (AT)	3X			3X
CNGB3	655-657S (E6)	6X			4X
CNGB3	751-753S (E6)	4X			7X
CNGB3	In8Ac (GG)	1X			9X
CNGB3	1000-1002S (E9)	1X			10X
CNGB3	1147-1149S (E10)	1X			4X
CNGB3	1192-1194S (E11)	0X			4X
CNGB3	In12Do (AT)	5X			16X
CNGB3	1874-1876S (E16)	4X			7X
CNGB3	1955D (E17)	3X			16X
CNGB3	2021-2023S (E17)	3X			11X
CNGB3	2086D (E17)	3X			6X
CNGB3	2107-2108D (E18)	8X			8X
CNGB3	2460I (E18)	11X			11X
GNAT2	1-118D (E1A)	No coverage for deleted exon 1 with Amblysomus probe			No coverage for deleted exon 1 with Amblysomus probe
GNAT2	355-356D (E4)	15X
GNAT2	827I (E7)	16X
GNAT2	887-888D (E8)	19X
GNAT2	974-976S (E8)	15X
OPN1LW	1-3SCM (E1)				9X
OPN1LW	556-560D (E3)				17X
OPN1LW	In4E5BD				10X
OPN1LW	E5In5BD				7X
OPN1LW	1027I (E6)				10X
OPN1SW	773-774D (E4)				14X
PDE6C	3D (E1)				7X
PDE6C	175D (E1)				11X
PDE6C	634-636S (E2)				15X
PDE6C	1109-1112I (E8)				17X
PDE6C	In10Do (GG)				8X
PDE6C	1754-1863D (E14)				No coverage for deleted exon 14 with Amblysomus probe
PDE6C	1943-1945S (E15)				12X
PDE6C	2624-2626TCM (E22)				6X
PDE6H	In2Ac (AA)	22X
PDE6H	240-252D (E3, also 27 bp in 3’ UTR)	23X
GRK7	1-1060NBR/NMR (E1-2)	NBR with Amblysomus probe
GRK7	1234-1237I (E3)	21X
GRK7	1365D (E4)	12X
CRYAA	In1Do (CT)				8X			SRX110137 & SRX110138
CRYBA1	84I (E2)				6X			SRX110135 & SRX110136
CRYBA1	168-169D (E3)				3X			SRX110137 & SRX110138
CRYBA1	254-256S (E4)				10X			SRX110137 & SRX110138
CRYBA1	420D (E5)				7X			SRX110137 & SRX110138
CRYBA1	483-495S (E5)				12X			SRX110137 & SRX110138
CRYBA1	In5Do (TT)				12X			SRX110137 & SRX110138
CRYBB1	14D (E1)	4X
CRYBB1	194-212D (E2)	6X
CRYBB1	518D (E4)	14X
CRYBB1	In4Do (AT)	16X
CRYBB2	25-51D (E1)				9X
CRYBB2	252-267D (E3)				7X
CRYBB2	397D (E4)				15X
CRYBB2	467D (E5)				2X
CRYBB2	619-621TCM (E5)				5X
CRYBB3	115-117S (E2)	19X
CRYBB3	129-132D (E2)	18X
CRYBB3	418-420S (E4)	14X
CRYBB3	443-453D (E4)	14X
CRYGS	200-202S (E2)	18X
BFSP1	366-367D (E1)	7X
BFSP1	E2INV#	Not validated with short reads
BFSP1	409-411S (E2)	25X
BFSP1	530D (E3)	17X
BFSP2	999-1002I (E5)	17X
BFSP2	In5Do (GG)	16X
BFSP2	1120-1121I (E6)	12X
BFSP2	1164I (E6)	9X
BFSP2	1193D (E6)	10X
BFSP2	In6Do (AT)	7X						splice site mutation is heterozygous based on Illumina reads
GJA8	22-198AfSI (E1)	27X (5' end), 15X (3' end)						coverage is for AfroSINE boundaries
GJA8	309-311S (E1)	11X
GJA8	889I (E1)	16X
GJA8	991-997D (E1)	19X
GJA8	1311-1314D (E1)	19X
GJA8	1524-1525D (E1)	8X
GJA8	1555D (E1)	8X
LIM2	1-3SCM (E1)	7X
LIM2	156-160I (E1)	15X
LIM2	162-164S (E1)	14X
MIP	165D (E1)	12X
MIP	426-428S (E2)	15X
MIP	788D (E4)	23X
KRT12	In2Ac (GG)	8X
KRT12	637-639S (E3)	8X
KRT12	692-698D (E3)	10X
KRT12	863-872I (E4)	16X
KRT12	1003I (E5)	20X
KRT12	1238I (E6)	5X
KRT12	1322I (E6)	7X
KRT12	In6Ac (CG)	21X
KRT12	1415-1417S (E8)	20X

## Sheet: Notoryctes typhlops DNA Zoo
Gene	Mutation	SRR17617112 validation coverage	Notes
GRK7	1306-1308S (E3)	29X	stop codon is heterozygous based on Illumina reads
CRYBB3	439-441S (E4)	23X
