# Supplementary material for: Three Blind Moles: Molecular Evolutionary Insights on the Tempo and Mode of Convergent Eye Degeneration in Notoryctes typhlops (Southern Marsupial Mole) and Two Chrysochlorids (Golden Moles)
Source: Genes (Basel). 2023 Oct 28;14(11):2018. doi: 10.3390/genes14112018 (PMC10671557; doi:10.3390/genes14112018)
Supplement: Supplementary file 1 [file genes-14-02018-s001.zip › Supplementary Tables and Figures/Table S3 (Pseudogene calculator).xlsx]

## Sheet: Chrysochloridae Inactivation
Lineage	Analysis	Branch Length (MYR)	mixed omega	background omega	pseudogene omega	omega mix-omega pseudo	T(OMEGAmixed - OMEGApseudogenic)	OMEGAfunctional-OMEGApseudogenic	Tf = H/I	Tp = T-J	Tp*0.7	Tf + (Tp*0.7) = J + L	M/C	Tf(2) = J/N	Tp(2) =C-O	Inactivation Date + External Branch
Chrysochloridae
8 cone phototransduction activation genes
Pseud rate = estimated																1 syn ratio	2 syn ratios
Tree = Meredith et al. 2011
Stem Chrysochloridae	CF1	56.17	0.2531	0.2113	0.5887	-0.3356	-18.8507	-0.3774	49.9487	6.22127	4.35489	54.3036	0.966773	51.6654	4.50456	18.2613	16.5446		8 cone mean =	16.214
Stem Chrysochloridae	CF2	56.17	0.2463	0.1972	0.5768	-0.3305	-18.5642	-0.3796	48.9046	7.2654	5.08578	53.9904	0.961196	50.8789	5.2911	19.3054	17.3311
8 cone phototransduction activation genes																			Afrosoricida = 68.21
Pseud rate = 1.0																1 syn ratio	2 syn ratios		Chrysochloridae = 12.04
Tree = Meredith et al. 2011																			Afrosoricida - Chrysochloridae = 56.17
Stem Chrysochloridae	CF1	56.17	0.2499	0.2117	1	-0.7501	-42.1331	-0.7883	53.4481	2.72193	1.90535	55.3534	0.985462	54.2365	1.93346	14.7619	13.9735
Stem Chrysochloridae	CF2	56.17	0.2432	0.1977	1	-0.7568	-42.5095	-0.8023	52.9845	3.18551	2.22986	55.2143	0.982986	53.9015	2.26845	15.2255	14.3085
1 cone gene recovery
Pseud rate = estimated																1 syn ratio	2 syn ratios
Meredith et al. 2011
Stem Chrysochloridae	CF1	56.17	0.6729	0.2784	0.9371	-0.2642	-14.8401	-0.6587	22.5294	33.6406	23.5484	46.0778	0.820328	27.4639	28.7061	45.6806	40.7461		1 cone mean =	40.3095
Stem Chrysochloridae	CF2	56.17	0.6413	0.2456	0.9815	-0.3402	-19.109	-0.7359	25.9669	30.2031	21.1422	47.1091	0.838687	30.9613	25.2087	42.2431	37.2487
1 cone gene recovery
Pseud rate = 1.0																1 syn ratio	2 syn ratios
Meredith et al. 2011
Stem Chrysochloridae	CF1	56.17	0.6628	0.2784	1	-0.3372	-18.9405	-0.7216	26.248	29.922	20.9454	47.1934	0.840188	31.2406	24.9294	41.962	36.9694
Stem Chrysochloridae	CF2	56.17	0.6387	0.2457	1	-0.3613	-20.2942	-0.7543	26.9047	29.2653	20.4857	47.3904	0.843696	31.8891	24.2809	41.3053	36.3209
6 genes rod activation	Note: All rod phototransduction activation genes are intact in Chrysochloridae and an inactivation time was not estimated.
	3 dn/ds categories						lnL		2 x ln likelihood difference			p value
	CF1		0.1156	0.0974	0.1912		-29143		23.1801			1.475e-06
	CF2		0.1027	0.0815	0.1731		-29044.7		29.3546			6e-08
	1 dn/ds category
	CF1			0.105			-29154.6
	CF2			0.0888			-29059.3
3 genes rod recovery
Pseud rate = estimated																1 syn ratio	2 syn ratios
Meredith et al. 2011
Stem Chrysochloridae	CF1	56.17	0.3812	0.3031	0.4249	-0.0437	-2.45463	-0.1218	20.1529	36.0171	25.2119	45.3649	0.807635	24.953	31.217	48.0571	43.257		3 rod =	31.4336
Stem Chrysochloridae	CF2	56.17	0.3529	0.2711	0.3985	-0.0456	-2.56135	-0.1274	20.1048	36.0652	25.2456	45.3504	0.807378	24.9013	31.2687	48.1052	43.3087
3 genes rod recovery
Pseud rate = 1.0																1 syn ratio	2 syn ratios
Meredith et al. 2011
Stem Chrysochloridae	CF1	56.17	0.3774	0.3036	1	-0.6226	-34.9714	-0.6964	50.2175	5.95254	4.16678	54.3842	0.968208	51.8664	4.3036	17.9925	16.3436
Stem Chrysochloridae	CF2	56.17	0.3493	0.2716	1	-0.6507	-36.5498	-0.7284	50.1782	5.99178	4.19424	54.3725	0.967998	51.8371	4.3329	18.0318	16.3729
12 lens/cornea genes
Pseud rate = estimated																1 syn ratio	2 syn ratios
Meredith et al. 2011
Stem Chrysochloridae	CF1	56.17	0.4443	0.2636	0.7499	-0.3056	-17.1656	-0.4863	35.2983	20.8717	14.6102	49.9085	0.888526	39.7268	16.4432	32.9117	28.4832		12 lens mean =	26.027
Stem Chrysochloridae	CF2	56.17	0.3637	0.2162	0.6472	-0.2835	-15.9242	-0.431	36.9471	19.2229	13.456	50.4031	0.897332	41.1744	14.9956	31.2629	27.0356
12 lens/cornea genes
Pseud rate = 1.0																1 syn ratio	2 syn ratios
Meredith et al. 2011
Stem Chrysochloridae	CF1	56.17	0.4365	0.2637	1	-0.5635	-31.6518	-0.7363	42.9876	13.1824	9.22766	52.2153	0.929594	46.2435	9.92655	25.2224	21.9665
Stem Chrysochloridae	CF2	56.17	0.3548	0.2164	1	-0.6452	-36.2409	-0.7836	46.2492	9.92079	6.94455	53.1938	0.947014	48.8369	7.3331	21.9608	19.3731

## Sheet: Marsupialia Inactivation
Lineage	Analysis	Branch Length (MYR)	mixed omega	background omega	pseudogene omega	omega mix-omega pseudo	T(OMEGAmixed - OMEGApseudogenic)	OMEGAfunctional-OMEGApseudogenic	Tf = H/I	Tp = T-J	Tp*0.7	Tf + (Tp*0.7) = J + L	M/C	Tf(2) = J/N	Tp(2) =C-O	Inactivation Date + External Branch
Notoryctes typhlops
8 cone genes activation
Pseud rate = estimnated																1 syn ratio	2 syn ratios		Notoryctes to Dasyuromorpha = 63.39
Tree = Duchene 3 partitions																			Duchene et al. 2017
Notoryctes	CF1	62.74	0.2886	0.1867	2.319	-2.0304	-127.387	-2.1323	59.7417	2.99827	2.09879	61.8405	0.985663	60.6107	2.12931	3.64827	2.77931
Notoryctes	CF2	62.74	0.2914	0.1866	2.3546	-2.0632	-129.445	-2.168	59.7072	3.03282	2.12297	61.8302	0.985498	60.5858	2.15421	3.68282	2.80421		8 cone mean =	5.38281
8 cone genes activation
Pseud rate =1.0																1 syn ratio	2 syn ratios		Notoryctes to Dasyuromorpha = 63.39
Tree = Duchene 3 partitions																			Duchene et al. 2017
Notoryctes	CF1	62.74	0.2886	0.1867	1	-0.7114	-44.6332	-0.8133	54.8792	7.86082	5.50257	60.3818	0.962412	57.0225	5.71748	8.51082	6.36748
Notoryctes	CF2	62.74	0.2914	0.1866	1	-0.7086	-44.4576	-0.8134	54.6565	8.08354	5.65848	60.3149	0.961347	56.854	5.88599	8.73354	6.53599
2 cone genes recovery
Pseud rate = estimated
Tree = Duchene 3 partitions
Notoryctes	CF1	62.74	0.3859	0.1802	0.1996	0.1863	11.6885	-0.0194	-602.498	665.238	465.667	-136.831	-2.18093	276.258	-213.518	63.39	63.39
Notoryctes	CF2	62.74	0.3699	0.1655	0.1933	0.1766	11.0799	-0.0278	-398.557	461.297	322.908	-75.6491	-1.20576	330.545	-267.805	63.39	63.39		2 cone mean =	38.8513
2 cone genes recovery
Pseud rate =1.0
Tree = Duchene 3 partitions
Notoryctes	CF1	62.74	0.3859	0.1802	1	-0.6141	-38.5286	-0.8198	46.9976	15.7424	11.0197	58.0173	0.924726	50.8233	11.9167	16.3924	12.5667
Notoryctes	CF2	62.74	0.37	0.1655	1	-0.63	-39.5262	-0.8345	47.3651	15.3749	10.7624	58.1275	0.926483	51.1236	11.6164	16.0249	12.2664
6 rod genes activation
Pseud rate =estimate
Tree = Duchene 3 partitions																			8 rod mean =	3.38666
Notoryctes	CF1	62.74	0.1771	0.1171	1.9012	-1.7241	-108.17	-1.7841	60.63	2.10997	1.47698	62.107	0.989911	61.248	1.49203	2.75997	2.14203
Notoryctes	CF2	62.74	0.1961	0.1369	1.9841	-1.788	-112.179	-1.8472	60.7293	2.01072	1.40751	62.1368	0.990385	61.3188	1.42117	2.66072	2.07117
6 rod genes activation
Pseud rate =1.0
Tree = Duchene 3 partitions
Notoryctes	CF1	62.74	0.1796	0.1183	1	-0.8204	-51.4719	-0.8817	58.378	4.36198	3.05339	61.4314	0.979143	59.6216	3.11843	5.01198	3.76843
Notoryctes	CF2	62.74	0.1961	0.1369	1	-0.8039	-50.4367	-0.8631	58.4367	4.30333	3.01233	61.449	0.979423	59.6644	3.07562	4.95333	3.72562
3 rod genes recovery
Pseud rate = estimated
Tree = Duchene 3 partitions
Notoryctes	CF1	62.74	0.3806	0.3667	1.1578	-0.7772	-48.7615	-0.7911	61.6376	1.10237	0.77166	62.4093	0.994729	61.9643	0.775749	1.75237	1.42575		3 rod mean =	1.51788
Notoryctes	CF2	62.74	0.3871	0.3781	1.1871	-0.8	-50.192	-0.809	62.042	0.697973	0.488581	62.5306	0.996663	62.2498	0.490217	1.34797	1.14022
3 rod genes recovery
Pseud rate = 1.0
Tree = Duchene 3 partitions
Notoryctes	CF1	62.74	0.3805	0.3667	1	-0.6195	-38.8674	-0.6333	61.3729	1.36714	0.957	62.3299	0.993463	61.7767	0.963298	2.01714	1.6133
Notoryctes	CF2	62.74	0.3871	0.3781	1	-0.6129	-38.4533	-0.6219	61.832	0.907959	0.635572	62.4676	0.995658	62.1017	0.638343	1.55796	1.28834
13 lens/cornea genes
Pseud rate = estimated
Tree = Duchene 3 partitions
Notoryctes	CF1	62.74	0.4106	0.1013	1.2042	-0.7936	-49.7905	-1.1029	45.145	17.595	12.3165	57.4615	0.915867	49.2921	13.4479	18.245	14.0979		13 lens meam = =(	17.8392
Notoryctes	CF2	62.74	0.3952	0.0954	1.1636	-0.7684	-48.2094	-1.0682	45.1315	17.6085	12.326	57.4574	0.915802	49.2808	13.4592	18.2585	14.1092
13 lens/cornea genes
Pseud rate =1.0
Tree = Duchene 3 partitions
Notoryctes	CF1	62.74	0.4106	0.1013	1	-0.5894	-36.979	-0.8987	41.1472	21.5928	15.115	56.2621	0.896751	45.8847	16.8553	22.2428	17.5053
Notoryctes	CF2	62.74	0.3952	0.0954	1	-0.6048	-37.9452	-0.9046	41.9469	20.7931	14.5552	56.5021	0.900575	46.5779	16.1621	21.4431	16.8121

## Sheet: Likelihood Ratio Tests
CF1 estimated	CF1 fixed	2 * ln like diff	p value	CF2 estimated	CF2 fixed	2 * ln like diff	p value
8 cone activation genes for Notoryctes (estimated versus fixed for fully pseudogenic category)
-49220.6	-49221	0.734736	0.391352	-49287.6	-49288	0.763868	0.382121
									1 category versus 3 categories for Notoryctes rod activation genes
6 rod activation genes for Notoryctes (estimated versus fixed for fully pseudogenic category)									1 category CF1	2 * ln like diff	p value	1 category CF2	2 * ln like diff	p value
-36287.7	-36288.1	0.785502	0.364524	-36396.4	-36396.8	0.859612	0.353847		-36302.6	29.6201	3.7e-07	-36411.4	29.9779	3.09e-07
